# Supplementary material for: Backbone Brackets and Arginine Tweezers delineate Class I and Class II aminoacyl tRNA synthetases
Source: PLoS Comput Biol. 2018 Apr 16;14(4):e1006101. doi: 10.1371/journal.pcbi.1006101 (PMC5919687; doi:10.1371/journal.pcbi.1006101)
Supplement: S12 File — All structures of Class II aaRS with residues renumbered according to the MSA. (GZ) [file pcbi.1006101.s024.tar.gz › 1wu7_A_renum.pdb]

ATOM      1  N   ARG A 309       9.536  80.126  92.624  1.00  0.00           N  
ATOM      2  CA  ARG A 309       8.222  79.476  92.346  1.00  0.00           C  
ATOM      3  C   ARG A 309       8.361  77.952  92.359  1.00  0.00           C  
ATOM      4  O   ARG A 309       9.456  77.412  92.188  1.00  0.00           O  
ATOM      5  CB  ARG A 309       7.684  79.943  90.990  1.00  0.00           C  
ATOM      6  CG  ARG A 309       6.255  79.514  90.693  1.00  0.00           C  
ATOM      7  CD  ARG A 309       5.274  80.070  91.721  1.00  0.00           C  
ATOM      8  NE  ARG A 309       5.316  81.530  91.806  1.00  0.00           N  
ATOM      9  CZ  ARG A 309       4.455  82.264  92.508  1.00  0.00           C  
ATOM     10  NH1 ARG A 309       3.480  81.678  93.190  1.00  0.00           N  
ATOM     11  NH2 ARG A 309       4.565  83.586  92.528  1.00  0.00           N  
ATOM     12  N   LEU A 310       7.241  77.269  92.568  1.00  0.00           N  
ATOM     13  CA  LEU A 310       7.208  75.811  92.623  1.00  0.00           C  
ATOM     14  C   LEU A 310       6.651  75.263  91.311  1.00  0.00           C  
ATOM     15  O   LEU A 310       6.014  75.994  90.547  1.00  0.00           O  
ATOM     16  CB  LEU A 310       6.333  75.360  93.799  1.00  0.00           C  
ATOM     17  CG  LEU A 310       5.884  76.483  94.745  1.00  0.00           C  
ATOM     18  CD1 LEU A 310       4.830  77.342  94.050  1.00  0.00           C  
ATOM     19  CD2 LEU A 310       5.321  75.904  96.030  1.00  0.00           C  
ATOM     20  N   GLN A 311       6.889  73.981  91.053  1.00  0.00           N  
ATOM     21  CA  GLN A 311       6.412  73.353  89.825  1.00  0.00           C  
ATOM     22  C   GLN A 311       5.686  72.038  90.040  1.00  0.00           C  
ATOM     23  O   GLN A 311       5.963  71.304  90.987  1.00  0.00           O  
ATOM     24  CB  GLN A 311       7.573  73.069  88.873  1.00  0.00           C  
ATOM     25  CG  GLN A 311       8.199  74.280  88.230  1.00  0.00           C  
ATOM     26  CD  GLN A 311       8.973  73.915  86.973  1.00  0.00           C  
ATOM     27  OE1 GLN A 311       8.385  73.545  85.952  1.00  0.00           O  
ATOM     28  NE2 GLN A 311      10.293  74.010  87.044  1.00  0.00           N  
ATOM     29  N   ILE A 312       4.748  71.743  89.149  1.00  0.00           N  
ATOM     30  CA  ILE A 312       4.049  70.480  89.219  1.00  0.00           C  
ATOM     31  C   ILE A 312       4.916  69.523  88.406  1.00  0.00           C  
ATOM     32  O   ILE A 312       5.126  69.717  87.209  1.00  0.00           O  
ATOM     33  CB  ILE A 312       2.636  70.585  88.637  1.00  0.00           C  
ATOM     34  CG1 ILE A 312       1.729  71.275  89.667  1.00  0.00           C  
ATOM     35  CG2 ILE A 312       2.104  69.203  88.295  1.00  0.00           C  
ATOM     36  CD1 ILE A 312       0.298  71.460  89.231  1.00  0.00           C  
ATOM     37  N   GLU A 313       5.461  68.519  89.081  1.00  0.00           N  
ATOM     38  CA  GLU A 313       6.326  67.544  88.438  1.00  0.00           C  
ATOM     39  C   GLU A 313       5.531  66.542  87.609  1.00  0.00           C  
ATOM     40  O   GLU A 313       4.318  66.416  87.754  1.00  0.00           O  
ATOM     41  CB  GLU A 313       7.134  66.793  89.498  1.00  0.00           C  
ATOM     42  CG  GLU A 313       7.955  67.687  90.425  1.00  0.00           C  
ATOM     43  CD  GLU A 313       8.994  68.521  89.681  1.00  0.00           C  
ATOM     44  OE1 GLU A 313       9.764  67.947  88.879  1.00  0.00           O  
ATOM     45  OE2 GLU A 313       9.049  69.750  89.904  1.00  0.00           O  
ATOM     46  N   LYS A 314       6.216  65.832  86.726  1.00  0.00           N  
ATOM     47  CA  LYS A 314       5.535  64.833  85.929  1.00  0.00           C  
ATOM     48  C   LYS A 314       5.204  63.653  86.838  1.00  0.00           C  
ATOM     49  O   LYS A 314       5.804  63.481  87.902  1.00  0.00           O  
ATOM     50  CB  LYS A 314       6.414  64.380  84.758  1.00  0.00           C  
ATOM     51  CG  LYS A 314       7.789  63.880  85.140  1.00  0.00           C  
ATOM     52  CD  LYS A 314       8.622  63.600  83.893  1.00  0.00           C  
ATOM     53  CE  LYS A 314      10.071  63.325  84.248  1.00  0.00           C  
ATOM     54  NZ  LYS A 314      10.202  62.124  85.120  1.00  0.00           N  
ATOM     55  N   ILE A 315       4.233  62.854  86.423  1.00  0.00           N  
ATOM     56  CA  ILE A 315       3.810  61.688  87.179  1.00  0.00           C  
ATOM     57  C   ILE A 315       4.979  60.717  87.390  1.00  0.00           C  
ATOM     58  O   ILE A 315       5.782  60.484  86.483  1.00  0.00           O  
ATOM     59  CB  ILE A 315       2.664  60.965  86.435  1.00  0.00           C  
ATOM     60  CG1 ILE A 315       1.507  61.949  86.194  1.00  0.00           C  
ATOM     61  CG2 ILE A 315       2.209  59.752  87.224  1.00  0.00           C  
ATOM     62  CD1 ILE A 315       0.346  61.367  85.389  1.00  0.00           C  
ATOM     63  N   ARG A 316       5.082  60.164  88.594  1.00  0.00           N  
ATOM     64  CA  ARG A 316       6.145  59.217  88.890  1.00  0.00           C  
ATOM     65  C   ARG A 316       5.969  58.032  87.946  1.00  0.00           C  
ATOM     66  O   ARG A 316       4.842  57.619  87.665  1.00  0.00           O  
ATOM     67  CB  ARG A 316       6.065  58.765  90.356  1.00  0.00           C  
ATOM     68  CG  ARG A 316       4.767  58.051  90.754  1.00  0.00           C  
ATOM     69  CD  ARG A 316       4.686  57.882  92.273  1.00  0.00           C  
ATOM     70  NE  ARG A 316       3.662  56.929  92.703  1.00  0.00           N  
ATOM     71  CZ  ARG A 316       2.350  57.114  92.579  1.00  0.00           C  
ATOM     72  NH1 ARG A 316       1.879  58.228  92.031  1.00  0.00           N  
ATOM     73  NH2 ARG A 316       1.508  56.183  93.006  1.00  0.00           N  
ATOM     74  N   GLY A 317       7.077  57.495  87.443  1.00  0.00           N  
ATOM     75  CA  GLY A 317       6.980  56.376  86.525  1.00  0.00           C  
ATOM     76  C   GLY A 317       7.119  56.783  85.064  1.00  0.00           C  
ATOM     77  O   GLY A 317       7.372  55.938  84.209  1.00  0.00           O  
ATOM     78  N   PHE A 318       6.950  58.070  84.772  1.00  0.00           N  
ATOM     79  CA  PHE A 318       7.071  58.573  83.404  1.00  0.00           C  
ATOM     80  C   PHE A 318       8.417  59.259  83.190  1.00  0.00           C  
ATOM     81  O   PHE A 318       9.050  59.713  84.146  1.00  0.00           O  
ATOM     82  CB  PHE A 318       5.945  59.548  83.100  1.00  0.00           C  
ATOM     83  CG  PHE A 318       4.600  58.903  83.010  1.00  0.00           C  
ATOM     84  CD1 PHE A 318       3.954  58.780  81.779  1.00  0.00           C  
ATOM     85  CD2 PHE A 318       3.963  58.432  84.156  1.00  0.00           C  
ATOM     86  CE1 PHE A 318       2.694  58.203  81.696  1.00  0.00           C  
ATOM     87  CE2 PHE A 318       2.709  57.854  84.079  1.00  0.00           C  
ATOM     88  CZ  PHE A 318       2.070  57.740  82.846  1.00  0.00           C  
ATOM     89  N   ARG A 319       8.845  59.334  81.935  1.00  0.00           N  
ATOM     90  CA  ARG A 319      10.134  59.922  81.595  1.00  0.00           C  
ATOM     91  C   ARG A 319      10.068  61.146  80.695  1.00  0.00           C  
ATOM     92  O   ARG A 319       9.121  61.329  79.932  1.00  0.00           O  
ATOM     93  CB  ARG A 319      11.006  58.896  80.863  1.00  0.00           C  
ATOM     94  CG  ARG A 319      11.393  57.659  81.657  1.00  0.00           C  
ATOM     95  CD  ARG A 319      12.012  56.595  80.738  1.00  0.00           C  
ATOM     96  NE  ARG A 319      11.033  56.057  79.793  1.00  0.00           N  
ATOM     97  CZ  ARG A 319      11.309  55.167  78.839  1.00  0.00           C  
ATOM     98  NH1 ARG A 319      12.544  54.698  78.692  1.00  0.00           N  
ATOM     99  NH2 ARG A 319      10.351  54.756  78.014  1.00  0.00           N  
ATOM    100  N   ASP A 320      11.098  61.976  80.793  1.00  0.00           N  
ATOM    101  CA  ASP A 320      11.243  63.125  79.919  1.00  0.00           C  
ATOM    102  C   ASP A 320      12.387  62.669  79.026  1.00  0.00           C  
ATOM    103  O   ASP A 320      13.226  61.884  79.461  1.00  0.00           O  
ATOM    104  CB  ASP A 320      11.677  64.377  80.678  1.00  0.00           C  
ATOM    105  CG  ASP A 320      10.520  65.091  81.338  1.00  0.00           C  
ATOM    106  OD1 ASP A 320       9.414  65.063  80.770  1.00  0.00           O  
ATOM    107  OD2 ASP A 320      10.720  65.691  82.414  1.00  0.00           O  
ATOM    108  N   PHE A 321      12.406  63.118  77.779  1.00  0.00           N  
ATOM    109  CA  PHE A 321      13.489  62.761  76.879  1.00  0.00           C  
ATOM    110  C   PHE A 321      14.135  64.039  76.349  1.00  0.00           C  
ATOM    111  O   PHE A 321      13.576  64.722  75.489  1.00  0.00           O  
ATOM    112  CB  PHE A 321      12.982  61.921  75.702  1.00  0.00           C  
ATOM    113  CG  PHE A 321      12.354  60.613  76.104  1.00  0.00           C  
ATOM    114  CD1 PHE A 321      11.010  60.550  76.465  1.00  0.00           C  
ATOM    115  CD2 PHE A 321      13.102  59.444  76.110  1.00  0.00           C  
ATOM    116  CE1 PHE A 321      10.416  59.336  76.825  1.00  0.00           C  
ATOM    117  CE2 PHE A 321      12.519  58.223  76.469  1.00  0.00           C  
ATOM    118  CZ  PHE A 321      11.178  58.168  76.825  1.00  0.00           C  
ATOM    119  N   TYR A 322      15.302  64.373  76.889  1.00  0.00           N  
ATOM    120  CA  TYR A 322      16.031  65.556  76.454  1.00  0.00           C  
ATOM    121  C   TYR A 322      16.749  65.201  75.163  1.00  0.00           C  
ATOM    122  O   TYR A 322      16.840  64.028  74.810  1.00  0.00           O  
ATOM    123  CB  TYR A 322      17.027  65.981  77.531  1.00  0.00           C  
ATOM    124  CG  TYR A 322      16.350  66.551  78.751  1.00  0.00           C  
ATOM    125  CD1 TYR A 322      15.964  67.895  78.798  1.00  0.00           C  
ATOM    126  CD2 TYR A 322      16.013  65.726  79.824  1.00  0.00           C  
ATOM    127  CE1 TYR A 322      15.247  68.398  79.884  1.00  0.00           C  
ATOM    128  CE2 TYR A 322      15.303  66.213  80.909  1.00  0.00           C  
ATOM    129  CZ  TYR A 322      14.917  67.546  80.937  1.00  0.00           C  
ATOM    130  OH  TYR A 322      14.180  68.001  82.009  1.00  0.00           O  
ATOM    131  N   PRO A 323      17.271  66.206  74.442  1.00  0.00           N  
ATOM    132  CA  PRO A 323      17.968  65.931  73.184  1.00  0.00           C  
ATOM    133  C   PRO A 323      18.909  64.729  73.245  1.00  0.00           C  
ATOM    134  O   PRO A 323      18.851  63.848  72.386  1.00  0.00           O  
ATOM    135  CB  PRO A 323      18.696  67.241  72.912  1.00  0.00           C  
ATOM    136  CG  PRO A 323      17.746  68.257  73.482  1.00  0.00           C  
ATOM    137  CD  PRO A 323      17.358  67.639  74.788  1.00  0.00           C  
ATOM    138  N   GLU A 324      19.775  64.693  74.253  1.00  0.00           N  
ATOM    139  CA  GLU A 324      20.709  63.584  74.397  1.00  0.00           C  
ATOM    140  C   GLU A 324      19.953  62.269  74.553  1.00  0.00           C  
ATOM    141  O   GLU A 324      20.357  61.244  74.006  1.00  0.00           O  
ATOM    142  CB  GLU A 324      21.633  63.807  75.599  1.00  0.00           C  
ATOM    143  CG  GLU A 324      20.922  64.356  76.830  1.00  0.00           C  
ATOM    144  CD  GLU A 324      20.665  65.853  76.734  1.00  0.00           C  
ATOM    145  OE1 GLU A 324      21.615  66.644  76.915  1.00  0.00           O  
ATOM    146  OE2 GLU A 324      19.515  66.242  76.464  1.00  0.00           O  
ATOM    147  N   ASP A 325      18.852  62.292  75.293  1.00  0.00           N  
ATOM    148  CA  ASP A 325      18.073  61.076  75.472  1.00  0.00           C  
ATOM    149  C   ASP A 325      17.483  60.641  74.139  1.00  0.00           C  
ATOM    150  O   ASP A 325      17.591  59.475  73.768  1.00  0.00           O  
ATOM    151  CB  ASP A 325      16.944  61.278  76.482  1.00  0.00           C  
ATOM    152  CG  ASP A 325      17.453  61.551  77.877  1.00  0.00           C  
ATOM    153  OD1 ASP A 325      18.482  60.940  78.250  1.00  0.00           O  
ATOM    154  OD2 ASP A 325      16.819  62.363  78.596  1.00  0.00           O  
ATOM    155  N   ASP A 333      18.546  61.176  71.252  1.00  0.00           N  
ATOM    156  CA  ASP A 333      19.543  60.721  70.281  1.00  0.00           C  
ATOM    157  C   ASP A 333      19.585  59.201  70.315  1.00  0.00           C  
ATOM    158  O   ASP A 333      19.737  58.553  69.277  1.00  0.00           O  
ATOM    159  CB  ASP A 333      20.946  61.270  70.582  1.00  0.00           C  
ATOM    160  CG  ASP A 333      21.138  62.705  70.094  1.00  0.00           C  
ATOM    161  OD1 ASP A 333      20.435  63.124  69.147  1.00  0.00           O  
ATOM    162  OD2 ASP A 333      22.006  63.414  70.648  1.00  0.00           O  
ATOM    163  N   VAL A 334      19.416  58.638  71.508  1.00  0.00           N  
ATOM    164  CA  VAL A 334      19.444  57.193  71.688  1.00  0.00           C  
ATOM    165  C   VAL A 334      18.155  56.543  71.194  1.00  0.00           C  
ATOM    166  O   VAL A 334      18.193  55.531  70.478  1.00  0.00           O  
ATOM    167  CB  VAL A 334      19.673  56.832  73.182  1.00  0.00           C  
ATOM    168  CG1 VAL A 334      19.777  55.317  73.358  1.00  0.00           C  
ATOM    169  CG2 VAL A 334      20.950  57.522  73.685  1.00  0.00           C  
ATOM    170  N   GLU A 335      17.021  57.130  71.572  1.00  0.00           N  
ATOM    171  CA  GLU A 335      15.712  56.626  71.167  1.00  0.00           C  
ATOM    172  C   GLU A 335      15.546  56.653  69.653  1.00  0.00           C  
ATOM    173  O   GLU A 335      15.020  55.699  69.068  1.00  0.00           O  
ATOM    174  CB  GLU A 335      14.596  57.456  71.806  1.00  0.00           C  
ATOM    175  CG  GLU A 335      14.337  57.156  73.258  1.00  0.00           C  
ATOM    176  CD  GLU A 335      13.875  55.725  73.475  1.00  0.00           C  
ATOM    177  OE1 GLU A 335      12.969  55.273  72.757  1.00  0.00           O  
ATOM    178  OE2 GLU A 335      14.408  55.054  74.371  1.00  0.00           O  
ATOM    179  N   LYS A 336      15.980  57.748  69.025  1.00  0.00           N  
ATOM    180  CA  LYS A 336      15.887  57.883  67.567  1.00  0.00           C  
ATOM    181  C   LYS A 336      16.649  56.763  66.860  1.00  0.00           C  
ATOM    182  O   LYS A 336      16.169  56.208  65.879  1.00  0.00           O  
ATOM    183  CB  LYS A 336      16.436  59.241  67.104  1.00  0.00           C  
ATOM    184  CG  LYS A 336      15.457  60.383  67.255  1.00  0.00           C  
ATOM    185  CD  LYS A 336      16.166  61.732  67.263  1.00  0.00           C  
ATOM    186  CE  LYS A 336      16.848  62.031  65.932  1.00  0.00           C  
ATOM    187  NZ  LYS A 336      15.861  62.208  64.821  1.00  0.00           N  
ATOM    188  N   PHE A 337      17.833  56.435  67.366  1.00  0.00           N  
ATOM    189  CA  PHE A 337      18.652  55.379  66.779  1.00  0.00           C  
ATOM    190  C   PHE A 337      17.914  54.040  66.898  1.00  0.00           C  
ATOM    191  O   PHE A 337      17.942  53.227  65.976  1.00  0.00           O  
ATOM    192  CB  PHE A 337      20.006  55.320  67.494  1.00  0.00           C  
ATOM    193  CG  PHE A 337      20.881  54.172  67.063  1.00  0.00           C  
ATOM    194  CD1 PHE A 337      21.311  54.057  65.738  1.00  0.00           C  
ATOM    195  CD2 PHE A 337      21.287  53.214  67.985  1.00  0.00           C  
ATOM    196  CE1 PHE A 337      22.136  53.007  65.340  1.00  0.00           C  
ATOM    197  CE2 PHE A 337      22.114  52.158  67.600  1.00  0.00           C  
ATOM    198  CZ  PHE A 337      22.539  52.057  66.269  1.00  0.00           C  
ATOM    199  N   ILE A 338      17.248  53.818  68.029  1.00  0.00           N  
ATOM    200  CA  ILE A 338      16.485  52.587  68.234  1.00  0.00           C  
ATOM    201  C   ILE A 338      15.308  52.529  67.247  1.00  0.00           C  
ATOM    202  O   ILE A 338      15.083  51.497  66.601  1.00  0.00           O  
ATOM    203  CB  ILE A 338      15.945  52.487  69.689  1.00  0.00           C  
ATOM    204  CG1 ILE A 338      17.116  52.416  70.668  1.00  0.00           C  
ATOM    205  CG2 ILE A 338      15.061  51.245  69.858  1.00  0.00           C  
ATOM    206  CD1 ILE A 338      16.698  52.403  72.135  1.00  0.00           C  
ATOM    207  N   PHE A 339      14.573  53.635  67.117  1.00  0.00           N  
ATOM    208  CA  PHE A 339      13.430  53.689  66.199  1.00  0.00           C  
ATOM    209  C   PHE A 339      13.905  53.428  64.780  1.00  0.00           C  
ATOM    210  O   PHE A 339      13.407  52.529  64.102  1.00  0.00           O  
ATOM    211  CB  PHE A 339      12.742  55.068  66.198  1.00  0.00           C  
ATOM    212  CG  PHE A 339      12.165  55.487  67.525  1.00  0.00           C  
ATOM    213  CD1 PHE A 339      11.813  54.547  68.492  1.00  0.00           C  
ATOM    214  CD2 PHE A 339      11.943  56.837  67.790  1.00  0.00           C  
ATOM    215  CE1 PHE A 339      11.252  54.948  69.703  1.00  0.00           C  
ATOM    216  CE2 PHE A 339      11.379  57.253  68.997  1.00  0.00           C  
ATOM    217  CZ  PHE A 339      11.034  56.306  69.955  1.00  0.00           C  
ATOM    218  N   LYS A 340      14.866  54.238  64.346  1.00  0.00           N  
ATOM    219  CA  LYS A 340      15.436  54.157  63.004  1.00  0.00           C  
ATOM    220  C   LYS A 340      15.947  52.757  62.659  1.00  0.00           C  
ATOM    221  O   LYS A 340      15.632  52.219  61.598  1.00  0.00           O  
ATOM    222  CB  LYS A 340      16.582  55.163  62.869  1.00  0.00           C  
ATOM    223  CG  LYS A 340      17.238  55.193  61.498  1.00  0.00           C  
ATOM    224  CD  LYS A 340      18.560  55.952  61.550  1.00  0.00           C  
ATOM    225  CE  LYS A 340      19.282  55.951  60.199  1.00  0.00           C  
ATOM    226  NZ  LYS A 340      18.549  56.748  59.178  1.00  0.00           N  
ATOM    227  N   THR A 341      16.743  52.182  63.552  1.00  0.00           N  
ATOM    228  CA  THR A 341      17.291  50.856  63.337  1.00  0.00           C  
ATOM    229  C   THR A 341      16.188  49.807  63.232  1.00  0.00           C  
ATOM    230  O   THR A 341      16.216  48.959  62.342  1.00  0.00           O  
ATOM    231  CB  THR A 341      18.243  50.474  64.483  1.00  0.00           C  
ATOM    232  OG1 THR A 341      19.337  51.398  64.516  1.00  0.00           O  
ATOM    233  CG2 THR A 341      18.782  49.067  64.297  1.00  0.00           C  
ATOM    234  N   ALA A 342      15.219  49.863  64.146  1.00  0.00           N  
ATOM    235  CA  ALA A 342      14.117  48.902  64.148  1.00  0.00           C  
ATOM    236  C   ALA A 342      13.273  49.018  62.886  1.00  0.00           C  
ATOM    237  O   ALA A 342      12.964  48.021  62.239  1.00  0.00           O  
ATOM    238  CB  ALA A 342      13.242  49.103  65.377  1.00  0.00           C  
ATOM    239  N   GLU A 343      12.912  50.244  62.539  1.00  0.00           N  
ATOM    240  CA  GLU A 343      12.100  50.504  61.359  1.00  0.00           C  
ATOM    241  C   GLU A 343      12.739  50.103  60.034  1.00  0.00           C  
ATOM    242  O   GLU A 343      12.099  49.452  59.216  1.00  0.00           O  
ATOM    243  CB  GLU A 343      11.715  51.984  61.320  1.00  0.00           C  
ATOM    244  CG  GLU A 343      10.509  52.297  62.195  1.00  0.00           C  
ATOM    245  CD  GLU A 343      10.589  53.646  62.862  1.00  0.00           C  
ATOM    246  OE1 GLU A 343      10.956  54.637  62.187  1.00  0.00           O  
ATOM    247  OE2 GLU A 343      10.270  53.711  64.070  1.00  0.00           O  
ATOM    248  N   GLU A 344      13.992  50.488  59.817  1.00  0.00           N  
ATOM    249  CA  GLU A 344      14.662  50.156  58.565  1.00  0.00           C  
ATOM    250  C   GLU A 344      14.845  48.646  58.421  1.00  0.00           C  
ATOM    251  O   GLU A 344      14.656  48.102  57.336  1.00  0.00           O  
ATOM    252  CB  GLU A 344      16.003  50.894  58.463  1.00  0.00           C  
ATOM    253  CG  GLU A 344      15.840  52.410  58.572  1.00  0.00           C  
ATOM    254  CD  GLU A 344      17.131  53.192  58.332  1.00  0.00           C  
ATOM    255  OE1 GLU A 344      18.232  52.651  58.588  1.00  0.00           O  
ATOM    256  OE2 GLU A 344      17.037  54.364  57.903  1.00  0.00           O  
ATOM    257  N   ALA A 345      15.185  47.970  59.517  1.00  0.00           N  
ATOM    258  CA  ALA A 345      15.356  46.522  59.482  1.00  0.00           C  
ATOM    259  C   ALA A 345      14.019  45.860  59.157  1.00  0.00           C  
ATOM    260  O   ALA A 345      13.940  44.984  58.288  1.00  0.00           O  
ATOM    261  CB  ALA A 345      15.870  46.017  60.817  1.00  0.00           C  
ATOM    262  N   ALA A 347      12.968  46.293  59.846  1.00  0.00           N  
ATOM    263  CA  ALA A 347      11.639  45.736  59.621  1.00  0.00           C  
ATOM    264  C   ALA A 347      11.253  45.905  58.162  1.00  0.00           C  
ATOM    265  O   ALA A 347      10.874  44.938  57.500  1.00  0.00           O  
ATOM    266  CB  ALA A 347      10.606  46.419  60.526  1.00  0.00           C  
ATOM    267  N   GLU A 348      11.372  47.131  57.659  1.00  0.00           N  
ATOM    268  CA  GLU A 348      11.023  47.419  56.273  1.00  0.00           C  
ATOM    269  C   GLU A 348      11.898  46.681  55.256  1.00  0.00           C  
ATOM    270  O   GLU A 348      11.447  46.371  54.161  1.00  0.00           O  
ATOM    271  CB  GLU A 348      11.062  48.934  56.023  1.00  0.00           C  
ATOM    272  CG  GLU A 348      10.227  49.698  57.046  1.00  0.00           C  
ATOM    273  CD  GLU A 348       9.925  51.134  56.660  1.00  0.00           C  
ATOM    274  OE1 GLU A 348      10.652  51.721  55.830  1.00  0.00           O  
ATOM    275  OE2 GLU A 348       8.954  51.685  57.213  1.00  0.00           O  
ATOM    276  N   ALA A 349      13.138  46.387  55.623  1.00  0.00           N  
ATOM    277  CA  ALA A 349      14.045  45.680  54.728  1.00  0.00           C  
ATOM    278  C   ALA A 349      13.570  44.237  54.534  1.00  0.00           C  
ATOM    279  O   ALA A 349      13.889  43.601  53.529  1.00  0.00           O  
ATOM    280  CB  ALA A 349      15.460  45.699  55.300  1.00  0.00           C  
ATOM    281  N   PHE A 352      12.809  43.734  55.507  1.00  0.00           N  
ATOM    282  CA  PHE A 352      12.270  42.378  55.468  1.00  0.00           C  
ATOM    283  C   PHE A 352      10.876  42.408  54.872  1.00  0.00           C  
ATOM    284  O   PHE A 352      10.175  41.397  54.867  1.00  0.00           O  
ATOM    285  CB  PHE A 352      12.191  41.787  56.874  1.00  0.00           C  
ATOM    286  CG  PHE A 352      13.421  41.049  57.293  1.00  0.00           C  
ATOM    287  CD1 PHE A 352      13.422  39.661  57.357  1.00  0.00           C  
ATOM    288  CD2 PHE A 352      14.581  41.734  57.623  1.00  0.00           C  
ATOM    289  CE1 PHE A 352      14.567  38.963  57.747  1.00  0.00           C  
ATOM    290  CE2 PHE A 352      15.732  41.045  58.015  1.00  0.00           C  
ATOM    291  CZ  PHE A 352      15.725  39.656  58.077  1.00  0.00           C  
ATOM    292  N   GLY A 361      10.477  43.581  54.389  1.00  0.00           N  
ATOM    293  CA  GLY A 361       9.169  43.720  53.780  1.00  0.00           C  
ATOM    294  C   GLY A 361       8.043  44.084  54.731  1.00  0.00           C  
ATOM    295  O   GLY A 361       6.898  44.194  54.306  1.00  0.00           O  
ATOM    296  N   PHE A 362       8.339  44.269  56.015  1.00  0.00           N  
ATOM    297  CA  PHE A 362       7.279  44.629  56.948  1.00  0.00           C  
ATOM    298  C   PHE A 362       6.840  46.071  56.681  1.00  0.00           C  
ATOM    299  O   PHE A 362       7.622  46.894  56.199  1.00  0.00           O  
ATOM    300  CB  PHE A 362       7.747  44.466  58.396  1.00  0.00           C  
ATOM    301  CG  PHE A 362       7.876  43.024  58.843  1.00  0.00           C  
ATOM    302  CD1 PHE A 362       8.819  42.181  58.269  1.00  0.00           C  
ATOM    303  CD2 PHE A 362       7.054  42.519  59.848  1.00  0.00           C  
ATOM    304  CE1 PHE A 362       8.947  40.847  58.690  1.00  0.00           C  
ATOM    305  CE2 PHE A 362       7.169  41.196  60.277  1.00  0.00           C  
ATOM    306  CZ  PHE A 362       8.119  40.356  59.696  1.00  0.00           C  
ATOM    307  N   ARG A 363       5.579  46.369  56.971  1.00  0.00           N  
ATOM    308  CA  ARG A 363       5.066  47.713  56.744  1.00  0.00           C  
ATOM    309  C   ARG A 363       4.512  48.332  58.019  1.00  0.00           C  
ATOM    310  O   ARG A 363       3.825  47.681  58.790  1.00  0.00           O  
ATOM    311  CB  ARG A 363       3.991  47.693  55.655  1.00  0.00           C  
ATOM    312  CG  ARG A 363       4.491  47.174  54.310  1.00  0.00           C  
ATOM    313  CD  ARG A 363       3.589  47.642  53.180  1.00  0.00           C  
ATOM    314  NE  ARG A 363       3.614  49.098  53.049  1.00  0.00           N  
ATOM    315  CZ  ARG A 363       2.718  49.805  52.367  1.00  0.00           C  
ATOM    316  NH1 ARG A 363       1.716  49.195  51.749  1.00  0.00           N  
ATOM    317  NH2 ARG A 363       2.820  51.124  52.303  1.00  0.00           N  
ATOM    318  N   ARG A 364       4.816  49.604  58.230  1.00  0.00           N  
ATOM    319  CA  ARG A 364       4.372  50.300  59.423  1.00  0.00           C  
ATOM    320  C   ARG A 364       2.881  50.567  59.487  1.00  0.00           C  
ATOM    321  O   ARG A 364       2.247  50.866  58.480  1.00  0.00           O  
ATOM    322  CB  ARG A 364       5.125  51.628  59.567  1.00  0.00           C  
ATOM    323  CG  ARG A 364       4.802  52.395  60.848  1.00  0.00           C  
ATOM    324  CD  ARG A 364       6.019  53.158  61.348  1.00  0.00           C  
ATOM    325  NE  ARG A 364       5.736  54.058  62.467  1.00  0.00           N  
ATOM    326  CZ  ARG A 364       4.964  53.765  63.515  1.00  0.00           C  
ATOM    327  NH1 ARG A 364       4.369  52.584  63.609  1.00  0.00           N  
ATOM    328  NH2 ARG A 364       4.797  54.659  64.484  1.00  0.00           N  
ATOM    329  N   ILE A 365       2.329  50.427  60.687  1.00  0.00           N  
ATOM    330  CA  ILE A 365       0.925  50.717  60.941  1.00  0.00           C  
ATOM    331  C   ILE A 365       0.867  51.412  62.292  1.00  0.00           C  
ATOM    332  O   ILE A 365       1.831  51.400  63.061  1.00  0.00           O  
ATOM    333  CB  ILE A 365       0.043  49.455  61.074  1.00  0.00           C  
ATOM    334  CG1 ILE A 365       0.447  48.674  62.333  1.00  0.00           C  
ATOM    335  CG2 ILE A 365       0.136  48.614  59.816  1.00  0.00           C  
ATOM    336  CD1 ILE A 365      -0.537  47.595  62.743  1.00  0.00           C  
ATOM    337  N   ASP A 366      -0.273  52.012  62.585  1.00  0.00           N  
ATOM    338  CA  ASP A 366      -0.455  52.654  63.872  1.00  0.00           C  
ATOM    339  C   ASP A 366      -1.924  52.493  64.196  1.00  0.00           C  
ATOM    340  O   ASP A 366      -2.709  52.128  63.329  1.00  0.00           O  
ATOM    341  CB  ASP A 366      -0.041  54.119  63.817  1.00  0.00           C  
ATOM    342  CG  ASP A 366       0.195  54.709  65.201  1.00  0.00           C  
ATOM    343  OD1 ASP A 366       0.417  53.946  66.170  1.00  0.00           O  
ATOM    344  OD2 ASP A 366       0.169  55.948  65.312  1.00  0.00           O  
ATOM    345  N   PHE A 368      -2.285  52.762  65.441  1.00  0.00           N  
ATOM    346  CA  PHE A 368      -3.648  52.592  65.908  1.00  0.00           C  
ATOM    347  C   PHE A 368      -3.878  53.514  67.100  1.00  0.00           C  
ATOM    348  O   PHE A 368      -2.937  54.105  67.611  1.00  0.00           O  
ATOM    349  CB  PHE A 368      -3.833  51.127  66.299  1.00  0.00           C  
ATOM    350  CG  PHE A 368      -2.576  50.488  66.812  1.00  0.00           C  
ATOM    351  CD1 PHE A 368      -2.099  50.779  68.086  1.00  0.00           C  
ATOM    352  CD2 PHE A 368      -1.826  49.641  65.995  1.00  0.00           C  
ATOM    353  CE1 PHE A 368      -0.897  50.244  68.535  1.00  0.00           C  
ATOM    354  CE2 PHE A 368      -0.610  49.097  66.445  1.00  0.00           C  
ATOM    355  CZ  PHE A 368      -0.149  49.398  67.708  1.00  0.00           C  
ATOM    356  N   PRO A 370      -5.130  53.642  67.564  1.00  0.00           N  
ATOM    357  CA  PRO A 370      -5.429  54.519  68.708  1.00  0.00           C  
ATOM    358  C   PRO A 370      -4.642  54.193  69.980  1.00  0.00           C  
ATOM    359  O   PRO A 370      -4.284  53.042  70.217  1.00  0.00           O  
ATOM    360  CB  PRO A 370      -6.926  54.314  68.923  1.00  0.00           C  
ATOM    361  CG  PRO A 370      -7.429  53.895  67.580  1.00  0.00           C  
ATOM    362  CD  PRO A 370      -6.348  52.963  67.095  1.00  0.00           C  
ATOM    363  N   SER A 371      -4.367  55.211  70.792  1.00  0.00           N  
ATOM    364  CA  SER A 371      -3.661  54.987  72.054  1.00  0.00           C  
ATOM    365  C   SER A 371      -4.691  54.644  73.128  1.00  0.00           C  
ATOM    366  O   SER A 371      -4.347  54.226  74.235  1.00  0.00           O  
ATOM    367  CB  SER A 371      -2.871  56.231  72.475  1.00  0.00           C  
ATOM    368  OG  SER A 371      -1.709  56.392  71.677  1.00  0.00           O  
ATOM    369  N   LEU A 372      -5.960  54.821  72.784  1.00  0.00           N  
ATOM    370  CA  LEU A 372      -7.054  54.541  73.703  1.00  0.00           C  
ATOM    371  C   LEU A 372      -7.983  53.518  73.057  1.00  0.00           C  
ATOM    372  O   LEU A 372      -8.355  53.667  71.892  1.00  0.00           O  
ATOM    373  CB  LEU A 372      -7.823  55.830  73.980  1.00  0.00           C  
ATOM    374  CG  LEU A 372      -8.709  55.891  75.220  1.00  0.00           C  
ATOM    375  CD1 LEU A 372      -7.828  56.096  76.451  1.00  0.00           C  
ATOM    376  CD2 LEU A 372      -9.710  57.038  75.079  1.00  0.00           C  
ATOM    377  N   GLU A 373      -8.346  52.477  73.799  1.00  0.00           N  
ATOM    378  CA  GLU A 373      -9.253  51.441  73.284  1.00  0.00           C  
ATOM    379  C   GLU A 373     -10.219  51.016  74.390  1.00  0.00           C  
ATOM    380  O   GLU A 373      -9.965  51.256  75.576  1.00  0.00           O  
ATOM    381  CB  GLU A 373      -8.464  50.201  72.814  1.00  0.00           C  
ATOM    382  CG  GLU A 373      -7.459  50.466  71.710  1.00  0.00           C  
ATOM    383  CD  GLU A 373      -7.978  50.125  70.317  1.00  0.00           C  
ATOM    384  OE1 GLU A 373      -9.207  50.157  70.092  1.00  0.00           O  
ATOM    385  OE2 GLU A 373      -7.143  49.835  69.433  1.00  0.00           O  
ATOM    386  N   TYR A 374     -11.331  50.397  74.007  1.00  0.00           N  
ATOM    387  CA  TYR A 374     -12.280  49.908  75.005  1.00  0.00           C  
ATOM    388  C   TYR A 374     -11.572  48.787  75.745  1.00  0.00           C  
ATOM    389  O   TYR A 374     -10.951  47.925  75.127  1.00  0.00           O  
ATOM    390  CB  TYR A 374     -13.549  49.337  74.354  1.00  0.00           C  
ATOM    391  CG  TYR A 374     -14.499  50.380  73.830  1.00  0.00           C  
ATOM    392  CD1 TYR A 374     -15.095  51.294  74.691  1.00  0.00           C  
ATOM    393  CD2 TYR A 374     -14.779  50.470  72.471  1.00  0.00           C  
ATOM    394  CE1 TYR A 374     -15.945  52.279  74.209  1.00  0.00           C  
ATOM    395  CE2 TYR A 374     -15.623  51.444  71.979  1.00  0.00           C  
ATOM    396  CZ  TYR A 374     -16.203  52.350  72.853  1.00  0.00           C  
ATOM    397  OH  TYR A 374     -17.029  53.335  72.365  1.00  0.00           O  
ATOM    398  N   LEU A 375     -11.669  48.803  77.066  1.00  0.00           N  
ATOM    399  CA  LEU A 375     -11.042  47.783  77.892  1.00  0.00           C  
ATOM    400  C   LEU A 375     -11.518  46.385  77.511  1.00  0.00           C  
ATOM    401  O   LEU A 375     -10.800  45.409  77.718  1.00  0.00           O  
ATOM    402  CB  LEU A 375     -11.346  48.055  79.373  1.00  0.00           C  
ATOM    403  CG  LEU A 375     -10.624  47.185  80.398  1.00  0.00           C  
ATOM    404  CD1 LEU A 375      -9.130  47.227  80.122  1.00  0.00           C  
ATOM    405  CD2 LEU A 375     -10.929  47.676  81.808  1.00  0.00           C  
ATOM    406  N   ASP A 376     -12.723  46.285  76.956  1.00  0.00           N  
ATOM    407  CA  ASP A 376     -13.262  44.984  76.560  1.00  0.00           C  
ATOM    408  C   ASP A 376     -12.378  44.284  75.540  1.00  0.00           C  
ATOM    409  O   ASP A 376     -12.397  43.055  75.437  1.00  0.00           O  
ATOM    410  CB  ASP A 376     -14.673  45.118  75.966  1.00  0.00           C  
ATOM    411  CG  ASP A 376     -15.764  45.181  77.033  1.00  0.00           C  
ATOM    412  OD1 ASP A 376     -15.476  44.865  78.206  1.00  0.00           O  
ATOM    413  OD2 ASP A 376     -16.912  45.536  76.686  1.00  0.00           O  
ATOM    414  N   LEU A 377     -11.602  45.068  74.795  1.00  0.00           N  
ATOM    415  CA  LEU A 377     -10.725  44.531  73.762  1.00  0.00           C  
ATOM    416  C   LEU A 377      -9.659  43.601  74.324  1.00  0.00           C  
ATOM    417  O   LEU A 377      -9.201  42.681  73.646  1.00  0.00           O  
ATOM    418  CB  LEU A 377     -10.048  45.680  73.004  1.00  0.00           C  
ATOM    419  CG  LEU A 377      -9.231  45.301  71.764  1.00  0.00           C  
ATOM    420  CD1 LEU A 377     -10.151  44.701  70.710  1.00  0.00           C  
ATOM    421  CD2 LEU A 377      -8.534  46.535  71.207  1.00  0.00           C  
ATOM    422  N   TYR A 378      -9.273  43.834  75.571  1.00  0.00           N  
ATOM    423  CA  TYR A 378      -8.234  43.029  76.200  1.00  0.00           C  
ATOM    424  C   TYR A 378      -8.732  41.840  77.018  1.00  0.00           C  
ATOM    425  O   TYR A 378      -7.941  40.979  77.400  1.00  0.00           O  
ATOM    426  CB  TYR A 378      -7.372  43.935  77.084  1.00  0.00           C  
ATOM    427  CG  TYR A 378      -6.768  45.063  76.296  1.00  0.00           C  
ATOM    428  CD1 TYR A 378      -5.581  44.886  75.586  1.00  0.00           C  
ATOM    429  CD2 TYR A 378      -7.448  46.266  76.150  1.00  0.00           C  
ATOM    430  CE1 TYR A 378      -5.096  45.875  74.740  1.00  0.00           C  
ATOM    431  CE2 TYR A 378      -6.973  47.260  75.302  1.00  0.00           C  
ATOM    432  CZ  TYR A 378      -5.801  47.055  74.598  1.00  0.00           C  
ATOM    433  OH  TYR A 378      -5.376  48.009  73.716  1.00  0.00           O  
ATOM    434  N   ARG A 388     -10.033  41.776  77.276  1.00  0.00           N  
ATOM    435  CA  ARG A 388     -10.554  40.691  78.093  1.00  0.00           C  
ATOM    436  C   ARG A 388     -10.426  39.302  77.485  1.00  0.00           C  
ATOM    437  O   ARG A 388     -10.335  38.320  78.213  1.00  0.00           O  
ATOM    438  CB  ARG A 388     -11.996  40.989  78.516  1.00  0.00           C  
ATOM    439  CG  ARG A 388     -12.046  42.119  79.539  1.00  0.00           C  
ATOM    440  CD  ARG A 388     -13.391  42.274  80.213  1.00  0.00           C  
ATOM    441  NE  ARG A 388     -13.279  43.135  81.387  1.00  0.00           N  
ATOM    442  CZ  ARG A 388     -13.566  44.432  81.406  1.00  0.00           C  
ATOM    443  NH1 ARG A 388     -13.997  45.043  80.309  1.00  0.00           N  
ATOM    444  NH2 ARG A 388     -13.409  45.123  82.527  1.00  0.00           N  
ATOM    445  N   ILE A 389     -10.397  39.213  76.160  1.00  0.00           N  
ATOM    446  CA  ILE A 389     -10.244  37.916  75.522  1.00  0.00           C  
ATOM    447  C   ILE A 389      -8.909  37.256  75.882  1.00  0.00           C  
ATOM    448  O   ILE A 389      -8.892  36.108  76.314  1.00  0.00           O  
ATOM    449  CB  ILE A 389     -10.358  38.022  73.977  1.00  0.00           C  
ATOM    450  CG1 ILE A 389     -11.791  37.713  73.542  1.00  0.00           C  
ATOM    451  CG2 ILE A 389      -9.401  37.038  73.297  1.00  0.00           C  
ATOM    452  CD1 ILE A 389     -12.232  36.296  73.882  1.00  0.00           C  
ATOM    453  N   LYS A 396      -7.796  37.973  75.727  1.00  0.00           N  
ATOM    454  CA  LYS A 396      -6.489  37.385  76.020  1.00  0.00           C  
ATOM    455  C   LYS A 396      -5.923  37.531  77.432  1.00  0.00           C  
ATOM    456  O   LYS A 396      -4.912  36.907  77.753  1.00  0.00           O  
ATOM    457  CB  LYS A 396      -5.440  37.883  75.021  1.00  0.00           C  
ATOM    458  CG  LYS A 396      -5.142  39.363  75.084  1.00  0.00           C  
ATOM    459  CD  LYS A 396      -3.838  39.682  74.355  1.00  0.00           C  
ATOM    460  CE  LYS A 396      -2.643  39.054  75.060  1.00  0.00           C  
ATOM    461  NZ  LYS A 396      -1.357  39.463  74.436  1.00  0.00           N  
ATOM    462  N   SER A 397      -6.546  38.345  78.275  1.00  0.00           N  
ATOM    463  CA  SER A 397      -6.051  38.503  79.641  1.00  0.00           C  
ATOM    464  C   SER A 397      -7.179  38.565  80.664  1.00  0.00           C  
ATOM    465  O   SER A 397      -8.282  39.030  80.364  1.00  0.00           O  
ATOM    466  CB  SER A 397      -5.164  39.747  79.755  1.00  0.00           C  
ATOM    467  OG  SER A 397      -5.798  40.885  79.203  1.00  0.00           O  
ATOM    468  N   GLY A 403      -6.891  38.087  81.872  1.00  0.00           N  
ATOM    469  CA  GLY A 403      -7.886  38.078  82.928  1.00  0.00           C  
ATOM    470  C   GLY A 403      -7.974  39.374  83.708  1.00  0.00           C  
ATOM    471  O   GLY A 403      -7.110  40.248  83.588  1.00  0.00           O  
ATOM    472  N   GLU A 404      -9.025  39.493  84.515  1.00  0.00           N  
ATOM    473  CA  GLU A 404      -9.254  40.683  85.327  1.00  0.00           C  
ATOM    474  C   GLU A 404      -8.053  41.006  86.207  1.00  0.00           C  
ATOM    475  O   GLU A 404      -7.813  42.164  86.537  1.00  0.00           O  
ATOM    476  CB  GLU A 404     -10.491  40.490  86.207  1.00  0.00           C  
ATOM    477  CG  GLU A 404     -10.892  41.726  86.996  1.00  0.00           C  
ATOM    478  CD  GLU A 404     -11.986  41.438  88.004  1.00  0.00           C  
ATOM    479  OE1 GLU A 404     -11.734  40.652  88.945  1.00  0.00           O  
ATOM    480  OE2 GLU A 404     -13.098  41.994  87.854  1.00  0.00           O  
ATOM    481  N   GLU A 478      -7.302  39.979  86.587  1.00  0.00           N  
ATOM    482  CA  GLU A 478      -6.126  40.166  87.429  1.00  0.00           C  
ATOM    483  C   GLU A 478      -5.045  41.004  86.744  1.00  0.00           C  
ATOM    484  O   GLU A 478      -4.541  41.968  87.319  1.00  0.00           O  
ATOM    485  CB  GLU A 478      -5.564  38.801  87.853  1.00  0.00           C  
ATOM    486  CG  GLU A 478      -5.626  37.715  86.774  1.00  0.00           C  
ATOM    487  CD  GLU A 478      -4.567  37.870  85.694  1.00  0.00           C  
ATOM    488  OE1 GLU A 478      -3.364  37.764  86.017  1.00  0.00           O  
ATOM    489  OE2 GLU A 478      -4.935  38.096  84.522  1.00  0.00           O  
ATOM    490  N   LEU A 479      -4.703  40.641  85.512  1.00  0.00           N  
ATOM    491  CA  LEU A 479      -3.684  41.354  84.749  1.00  0.00           C  
ATOM    492  C   LEU A 479      -4.215  42.701  84.258  1.00  0.00           C  
ATOM    493  O   LEU A 479      -3.462  43.667  84.128  1.00  0.00           O  
ATOM    494  CB  LEU A 479      -3.242  40.495  83.554  1.00  0.00           C  
ATOM    495  CG  LEU A 479      -2.083  40.940  82.646  1.00  0.00           C  
ATOM    496  CD1 LEU A 479      -2.514  42.096  81.748  1.00  0.00           C  
ATOM    497  CD2 LEU A 479      -0.885  41.324  83.505  1.00  0.00           C  
ATOM    498  N   LEU A 488      -5.518  42.759  84.000  1.00  0.00           N  
ATOM    499  CA  LEU A 488      -6.150  43.970  83.505  1.00  0.00           C  
ATOM    500  C   LEU A 488      -6.278  45.084  84.547  1.00  0.00           C  
ATOM    501  O   LEU A 488      -6.809  46.154  84.251  1.00  0.00           O  
ATOM    502  CB  LEU A 488      -7.521  43.624  82.921  1.00  0.00           C  
ATOM    503  CG  LEU A 488      -7.758  43.997  81.455  1.00  0.00           C  
ATOM    504  CD1 LEU A 488      -6.561  43.604  80.603  1.00  0.00           C  
ATOM    505  CD2 LEU A 488      -9.017  43.310  80.963  1.00  0.00           C  
ATOM    506  N   GLN A 495      -5.789  44.835  85.758  1.00  0.00           N  
ATOM    507  CA  GLN A 495      -5.836  45.835  86.821  1.00  0.00           C  
ATOM    508  C   GLN A 495      -4.641  46.786  86.741  1.00  0.00           C  
ATOM    509  O   GLN A 495      -4.634  47.855  87.351  1.00  0.00           O  
ATOM    510  CB  GLN A 495      -5.855  45.159  88.192  1.00  0.00           C  
ATOM    511  CG  GLN A 495      -7.209  44.590  88.579  1.00  0.00           C  
ATOM    512  CD  GLN A 495      -7.244  44.079  90.006  1.00  0.00           C  
ATOM    513  OE1 GLN A 495      -8.311  43.749  90.532  1.00  0.00           O  
ATOM    514  NE2 GLN A 495      -6.075  44.006  90.643  1.00  0.00           N  
ATOM    515  N   GLN A 496      -3.631  46.391  85.977  1.00  0.00           N  
ATOM    516  CA  GLN A 496      -2.438  47.207  85.824  1.00  0.00           C  
ATOM    517  C   GLN A 496      -2.510  48.072  84.565  1.00  0.00           C  
ATOM    518  O   GLN A 496      -1.487  48.413  83.972  1.00  0.00           O  
ATOM    519  CB  GLN A 496      -1.201  46.307  85.785  1.00  0.00           C  
ATOM    520  CG  GLN A 496      -1.010  45.490  87.058  1.00  0.00           C  
ATOM    521  CD  GLN A 496       0.194  44.572  86.991  1.00  0.00           C  
ATOM    522  OE1 GLN A 496       0.322  43.764  86.070  1.00  0.00           O  
ATOM    523  NE2 GLN A 496       1.082  44.686  87.974  1.00  0.00           N  
ATOM    524  N   THR A 497      -3.728  48.425  84.168  1.00  0.00           N  
ATOM    525  CA  THR A 497      -3.943  49.253  82.991  1.00  0.00           C  
ATOM    526  C   THR A 497      -4.416  50.635  83.412  1.00  0.00           C  
ATOM    527  O   THR A 497      -5.079  50.788  84.437  1.00  0.00           O  
ATOM    528  CB  THR A 497      -5.024  48.660  82.066  1.00  0.00           C  
ATOM    529  OG1 THR A 497      -6.295  48.700  82.727  1.00  0.00           O  
ATOM    530  CG2 THR A 497      -4.688  47.221  81.700  1.00  0.00           C  
ATOM    531  N   TYR A 498      -4.065  51.646  82.628  1.00  0.00           N  
ATOM    532  CA  TYR A 498      -4.505  52.995  82.933  1.00  0.00           C  
ATOM    533  C   TYR A 498      -5.923  53.104  82.392  1.00  0.00           C  
ATOM    534  O   TYR A 498      -6.165  53.700  81.338  1.00  0.00           O  
ATOM    535  CB  TYR A 498      -3.590  54.025  82.267  1.00  0.00           C  
ATOM    536  CG  TYR A 498      -2.644  54.717  83.230  1.00  0.00           C  
ATOM    537  CD1 TYR A 498      -1.360  54.225  83.467  1.00  0.00           C  
ATOM    538  CD2 TYR A 498      -3.046  55.861  83.912  1.00  0.00           C  
ATOM    539  CE1 TYR A 498      -0.496  54.865  84.363  1.00  0.00           C  
ATOM    540  CE2 TYR A 498      -2.201  56.505  84.808  1.00  0.00           C  
ATOM    541  CZ  TYR A 498      -0.931  56.008  85.028  1.00  0.00           C  
ATOM    542  OH  TYR A 498      -0.105  56.675  85.902  1.00  0.00           O  
ATOM    543  N   SER A 499      -6.866  52.517  83.119  1.00  0.00           N  
ATOM    544  CA  SER A 499      -8.259  52.515  82.688  1.00  0.00           C  
ATOM    545  C   SER A 499      -9.159  53.510  83.404  1.00  0.00           C  
ATOM    546  O   SER A 499      -8.807  54.051  84.456  1.00  0.00           O  
ATOM    547  CB  SER A 499      -8.834  51.105  82.837  1.00  0.00           C  
ATOM    548  OG  SER A 499      -8.489  50.543  84.095  1.00  0.00           O  
ATOM    549  N   PHE A 500     -10.321  53.755  82.808  1.00  0.00           N  
ATOM    550  CA  PHE A 500     -11.301  54.668  83.372  1.00  0.00           C  
ATOM    551  C   PHE A 500     -12.653  54.550  82.671  1.00  0.00           C  
ATOM    552  O   PHE A 500     -12.745  54.006  81.565  1.00  0.00           O  
ATOM    553  CB  PHE A 500     -10.780  56.110  83.321  1.00  0.00           C  
ATOM    554  CG  PHE A 500     -10.531  56.636  81.936  1.00  0.00           C  
ATOM    555  CD1 PHE A 500     -11.535  57.300  81.240  1.00  0.00           C  
ATOM    556  CD2 PHE A 500      -9.271  56.531  81.356  1.00  0.00           C  
ATOM    557  CE1 PHE A 500     -11.285  57.861  79.989  1.00  0.00           C  
ATOM    558  CE2 PHE A 500      -9.010  57.087  80.107  1.00  0.00           C  
ATOM    559  CZ  PHE A 500     -10.018  57.756  79.422  1.00  0.00           C  
ATOM    560  N   VAL A 501     -13.700  55.051  83.327  1.00  0.00           N  
ATOM    561  CA  VAL A 501     -15.058  54.989  82.796  1.00  0.00           C  
ATOM    562  C   VAL A 501     -15.388  56.124  81.839  1.00  0.00           C  
ATOM    563  O   VAL A 501     -15.155  57.296  82.126  1.00  0.00           O  
ATOM    564  CB  VAL A 501     -16.099  54.978  83.931  1.00  0.00           C  
ATOM    565  CG1 VAL A 501     -17.499  54.874  83.355  1.00  0.00           C  
ATOM    566  CG2 VAL A 501     -15.830  53.809  84.866  1.00  0.00           C  
ATOM    567  N   ASP A 502     -15.950  55.741  80.700  1.00  0.00           N  
ATOM    568  CA  ASP A 502     -16.331  56.654  79.634  1.00  0.00           C  
ATOM    569  C   ASP A 502     -17.790  57.110  79.756  1.00  0.00           C  
ATOM    570  O   ASP A 502     -18.599  56.455  80.416  1.00  0.00           O  
ATOM    571  CB  ASP A 502     -16.069  55.952  78.291  1.00  0.00           C  
ATOM    572  CG  ASP A 502     -17.042  56.351  77.209  1.00  0.00           C  
ATOM    573  OD1 ASP A 502     -17.073  57.546  76.843  1.00  0.00           O  
ATOM    574  OD2 ASP A 502     -17.769  55.459  76.721  1.00  0.00           O  
ATOM    575  N   LYS A 503     -18.102  58.244  79.128  1.00  0.00           N  
ATOM    576  CA  LYS A 503     -19.443  58.836  79.133  1.00  0.00           C  
ATOM    577  C   LYS A 503     -20.591  57.842  79.296  1.00  0.00           C  
ATOM    578  O   LYS A 503     -21.339  57.902  80.274  1.00  0.00           O  
ATOM    579  CB  LYS A 503     -19.669  59.633  77.844  1.00  0.00           C  
ATOM    580  CG  LYS A 503     -18.818  60.886  77.706  1.00  0.00           C  
ATOM    581  CD  LYS A 503     -19.114  61.878  78.819  1.00  0.00           C  
ATOM    582  CE  LYS A 503     -18.474  63.231  78.542  1.00  0.00           C  
ATOM    583  NZ  LYS A 503     -19.060  63.881  77.332  1.00  0.00           N  
ATOM    584  N   GLY A 651     -20.735  56.942  78.326  1.00  0.00           N  
ATOM    585  CA  GLY A 651     -21.804  55.957  78.376  1.00  0.00           C  
ATOM    586  C   GLY A 651     -21.542  54.817  79.339  1.00  0.00           C  
ATOM    587  O   GLY A 651     -22.070  53.720  79.169  1.00  0.00           O  
ATOM    588  N   GLY A 652     -20.725  55.075  80.355  1.00  0.00           N  
ATOM    589  CA  GLY A 652     -20.412  54.047  81.331  1.00  0.00           C  
ATOM    590  C   GLY A 652     -19.613  52.899  80.738  1.00  0.00           C  
ATOM    591  O   GLY A 652     -19.663  51.775  81.239  1.00  0.00           O  
ATOM    592  N   ARG A 653     -18.878  53.184  79.667  1.00  0.00           N  
ATOM    593  CA  ARG A 653     -18.059  52.176  78.999  1.00  0.00           C  
ATOM    594  C   ARG A 653     -16.601  52.318  79.450  1.00  0.00           C  
ATOM    595  O   ARG A 653     -16.051  53.416  79.442  1.00  0.00           O  
ATOM    596  CB  ARG A 653     -18.141  52.361  77.481  1.00  0.00           C  
ATOM    597  CG  ARG A 653     -18.334  51.077  76.688  1.00  0.00           C  
ATOM    598  CD  ARG A 653     -19.751  50.542  76.845  1.00  0.00           C  
ATOM    599  NE  ARG A 653     -20.012  49.388  75.985  1.00  0.00           N  
ATOM    600  CZ  ARG A 653     -21.212  48.833  75.821  1.00  0.00           C  
ATOM    601  NH1 ARG A 653     -22.268  49.324  76.458  1.00  0.00           N  
ATOM    602  NH2 ARG A 653     -21.356  47.784  75.020  1.00  0.00           N  
ATOM    603  N   GLU A 654     -15.980  51.212  79.846  1.00  0.00           N  
ATOM    604  CA  GLU A 654     -14.587  51.243  80.282  1.00  0.00           C  
ATOM    605  C   GLU A 654     -13.621  51.363  79.098  1.00  0.00           C  
ATOM    606  O   GLU A 654     -13.718  50.613  78.126  1.00  0.00           O  
ATOM    607  CB  GLU A 654     -14.245  49.975  81.074  1.00  0.00           C  
ATOM    608  CG  GLU A 654     -15.003  49.814  82.381  1.00  0.00           C  
ATOM    609  CD  GLU A 654     -14.733  48.475  83.053  1.00  0.00           C  
ATOM    610  OE1 GLU A 654     -15.113  47.432  82.480  1.00  0.00           O  
ATOM    611  OE2 GLU A 654     -14.140  48.464  84.152  1.00  0.00           O  
ATOM    612  N   VAL A 655     -12.699  52.318  79.184  1.00  0.00           N  
ATOM    613  CA  VAL A 655     -11.690  52.525  78.151  1.00  0.00           C  
ATOM    614  C   VAL A 655     -10.336  52.515  78.851  1.00  0.00           C  
ATOM    615  O   VAL A 655     -10.266  52.671  80.069  1.00  0.00           O  
ATOM    616  CB  VAL A 655     -11.879  53.872  77.428  1.00  0.00           C  
ATOM    617  CG1 VAL A 655     -13.161  53.861  76.617  1.00  0.00           C  
ATOM    618  CG2 VAL A 655     -11.919  54.996  78.441  1.00  0.00           C  
ATOM    619  N   THR A 656      -9.256  52.330  78.100  1.00  0.00           N  
ATOM    620  CA  THR A 656      -7.936  52.307  78.721  1.00  0.00           C  
ATOM    621  C   THR A 656      -6.843  52.787  77.779  1.00  0.00           C  
ATOM    622  O   THR A 656      -7.013  52.782  76.560  1.00  0.00           O  
ATOM    623  CB  THR A 656      -7.570  50.871  79.180  1.00  0.00           C  
ATOM    624  OG1 THR A 656      -6.303  50.879  79.847  1.00  0.00           O  
ATOM    625  CG2 THR A 656      -7.479  49.930  77.978  1.00  0.00           C  
ATOM    626  N   LEU A 657      -5.732  53.242  78.349  1.00  0.00           N  
ATOM    627  CA  LEU A 657      -4.600  53.634  77.534  1.00  0.00           C  
ATOM    628  C   LEU A 657      -4.116  52.238  77.171  1.00  0.00           C  
ATOM    629  O   LEU A 657      -4.108  51.356  78.027  1.00  0.00           O  
ATOM    630  CB  LEU A 657      -3.550  54.382  78.361  1.00  0.00           C  
ATOM    631  CG  LEU A 657      -3.668  55.916  78.405  1.00  0.00           C  
ATOM    632  CD1 LEU A 657      -5.020  56.322  78.974  1.00  0.00           C  
ATOM    633  CD2 LEU A 657      -2.545  56.498  79.257  1.00  0.00           C  
ATOM    634  N   ILE A 658      -3.741  52.007  75.920  1.00  0.00           N  
ATOM    635  CA  ILE A 658      -3.319  50.666  75.549  1.00  0.00           C  
ATOM    636  C   ILE A 658      -2.124  50.160  76.340  1.00  0.00           C  
ATOM    637  O   ILE A 658      -1.135  50.866  76.515  1.00  0.00           O  
ATOM    638  CB  ILE A 658      -2.999  50.555  74.043  1.00  0.00           C  
ATOM    639  CG1 ILE A 658      -1.815  51.454  73.675  1.00  0.00           C  
ATOM    640  CG2 ILE A 658      -4.244  50.923  73.232  1.00  0.00           C  
ATOM    641  CD1 ILE A 658      -1.335  51.260  72.240  1.00  0.00           C  
ATOM    642  N   PRO A 659      -2.221  48.927  76.863  1.00  0.00           N  
ATOM    643  CA  PRO A 659      -1.127  48.337  77.637  1.00  0.00           C  
ATOM    644  C   PRO A 659      -0.187  47.523  76.741  1.00  0.00           C  
ATOM    645  O   PRO A 659       0.881  47.093  77.172  1.00  0.00           O  
ATOM    646  CB  PRO A 659      -1.863  47.470  78.651  1.00  0.00           C  
ATOM    647  CG  PRO A 659      -3.001  46.933  77.824  1.00  0.00           C  
ATOM    648  CD  PRO A 659      -3.469  48.163  77.042  1.00  0.00           C  
ATOM    649  N   GLU A 660      -0.601  47.315  75.495  1.00  0.00           N  
ATOM    650  CA  GLU A 660       0.180  46.553  74.522  1.00  0.00           C  
ATOM    651  C   GLU A 660      -0.411  46.804  73.142  1.00  0.00           C  
ATOM    652  O   GLU A 660      -1.494  47.387  73.026  1.00  0.00           O  
ATOM    653  CB  GLU A 660       0.136  45.054  74.844  1.00  0.00           C  
ATOM    654  CG  GLU A 660      -1.262  44.420  74.741  1.00  0.00           C  
ATOM    655  CD  GLU A 660      -1.217  42.897  74.799  1.00  0.00           C  
ATOM    656  OE1 GLU A 660      -0.576  42.285  73.915  1.00  0.00           O  
ATOM    657  OE2 GLU A 660      -1.819  42.309  75.726  1.00  0.00           O  
ATOM    658  N   ALA A 661       0.273  46.336  72.100  1.00  0.00           N  
ATOM    659  CA  ALA A 661      -0.176  46.572  70.728  1.00  0.00           C  
ATOM    660  C   ALA A 661      -1.001  45.506  70.018  1.00  0.00           C  
ATOM    661  O   ALA A 661      -1.895  45.833  69.232  1.00  0.00           O  
ATOM    662  CB  ALA A 661       1.026  46.906  69.862  1.00  0.00           C  
ATOM    663  N   THR A 662      -0.719  44.241  70.298  1.00  0.00           N  
ATOM    664  CA  THR A 662      -1.378  43.136  69.606  1.00  0.00           C  
ATOM    665  C   THR A 662      -2.889  43.122  69.453  1.00  0.00           C  
ATOM    666  O   THR A 662      -3.384  42.913  68.344  1.00  0.00           O  
ATOM    667  CB  THR A 662      -0.937  41.801  70.197  1.00  0.00           C  
ATOM    668  OG1 THR A 662       0.474  41.848  70.411  1.00  0.00           O  
ATOM    669  CG2 THR A 662      -1.239  40.663  69.229  1.00  0.00           C  
ATOM    670  N   PRO A 663      -3.648  43.341  70.545  1.00  0.00           N  
ATOM    671  CA  PRO A 663      -5.107  43.321  70.381  1.00  0.00           C  
ATOM    672  C   PRO A 663      -5.567  44.351  69.351  1.00  0.00           C  
ATOM    673  O   PRO A 663      -6.465  44.070  68.553  1.00  0.00           O  
ATOM    674  CB  PRO A 663      -5.624  43.619  71.791  1.00  0.00           C  
ATOM    675  CG  PRO A 663      -4.505  43.114  72.688  1.00  0.00           C  
ATOM    676  CD  PRO A 663      -3.275  43.585  71.948  1.00  0.00           C  
ATOM    677  N   SER A 664      -4.945  45.532  69.361  1.00  0.00           N  
ATOM    678  CA  SER A 664      -5.294  46.598  68.407  1.00  0.00           C  
ATOM    679  C   SER A 664      -4.946  46.157  66.989  1.00  0.00           C  
ATOM    680  O   SER A 664      -5.719  46.343  66.053  1.00  0.00           O  
ATOM    681  CB  SER A 664      -4.517  47.892  68.704  1.00  0.00           C  
ATOM    682  OG  SER A 664      -4.845  48.444  69.969  1.00  0.00           O  
ATOM    683  N   THR A 665      -3.764  45.577  66.847  1.00  0.00           N  
ATOM    684  CA  THR A 665      -3.269  45.106  65.562  1.00  0.00           C  
ATOM    685  C   THR A 665      -4.199  44.020  65.038  1.00  0.00           C  
ATOM    686  O   THR A 665      -4.628  44.058  63.889  1.00  0.00           O  
ATOM    687  CB  THR A 665      -1.835  44.556  65.729  1.00  0.00           C  
ATOM    688  OG1 THR A 665      -1.023  45.572  66.326  1.00  0.00           O  
ATOM    689  CG2 THR A 665      -1.233  44.157  64.389  1.00  0.00           C  
ATOM    690  N   VAL A 666      -4.520  43.059  65.896  1.00  0.00           N  
ATOM    691  CA  VAL A 666      -5.418  41.976  65.524  1.00  0.00           C  
ATOM    692  C   VAL A 666      -6.779  42.532  65.102  1.00  0.00           C  
ATOM    693  O   VAL A 666      -7.356  42.076  64.108  1.00  0.00           O  
ATOM    694  CB  VAL A 666      -5.592  40.981  66.699  1.00  0.00           C  
ATOM    695  CG1 VAL A 666      -6.705  39.995  66.398  1.00  0.00           C  
ATOM    696  CG2 VAL A 666      -4.284  40.241  66.937  1.00  0.00           C  
ATOM    697  N   ARG A 667      -7.283  43.523  65.838  1.00  0.00           N  
ATOM    698  CA  ARG A 667      -8.576  44.130  65.507  1.00  0.00           C  
ATOM    699  C   ARG A 667      -8.537  44.746  64.109  1.00  0.00           C  
ATOM    700  O   ARG A 667      -9.545  44.755  63.405  1.00  0.00           O  
ATOM    701  CB  ARG A 667      -8.965  45.217  66.531  1.00  0.00           C  
ATOM    702  CG  ARG A 667     -10.206  46.049  66.139  1.00  0.00           C  
ATOM    703  CD  ARG A 667     -10.505  47.190  67.143  1.00  0.00           C  
ATOM    704  NE  ARG A 667      -9.406  48.149  67.272  1.00  0.00           N  
ATOM    705  CZ  ARG A 667      -9.017  48.988  66.313  1.00  0.00           C  
ATOM    706  NH1 ARG A 667      -9.644  49.001  65.144  1.00  0.00           N  
ATOM    707  NH2 ARG A 667      -7.977  49.794  66.508  1.00  0.00           N  
ATOM    708  N   VAL A 669      -6.519  43.693  61.619  1.00  0.00           N  
ATOM    709  CA  VAL A 669      -6.398  42.588  60.688  1.00  0.00           C  
ATOM    710  C   VAL A 669      -7.783  42.039  60.377  1.00  0.00           C  
ATOM    711  O   VAL A 669      -8.103  41.756  59.228  1.00  0.00           O  
ATOM    712  CB  VAL A 669      -5.550  41.436  61.285  1.00  0.00           C  
ATOM    713  CG1 VAL A 669      -5.552  40.244  60.332  1.00  0.00           C  
ATOM    714  CG2 VAL A 669      -4.126  41.905  61.547  1.00  0.00           C  
ATOM    715  N   THR A 670      -8.607  41.909  61.410  1.00  0.00           N  
ATOM    716  CA  THR A 670      -9.946  41.360  61.253  1.00  0.00           C  
ATOM    717  C   THR A 670     -11.078  42.366  61.017  1.00  0.00           C  
ATOM    718  O   THR A 670     -12.245  41.994  61.047  1.00  0.00           O  
ATOM    719  CB  THR A 670     -10.291  40.450  62.462  1.00  0.00           C  
ATOM    720  OG1 THR A 670     -10.209  41.195  63.681  1.00  0.00           O  
ATOM    721  CG2 THR A 670      -9.299  39.303  62.549  1.00  0.00           C  
ATOM    722  N   SER A 671     -10.737  43.627  60.761  1.00  0.00           N  
ATOM    723  CA  SER A 671     -11.747  44.661  60.510  1.00  0.00           C  
ATOM    724  C   SER A 671     -11.826  45.078  59.044  1.00  0.00           C  
ATOM    725  O   SER A 671     -12.750  45.780  58.643  1.00  0.00           O  
ATOM    726  CB  SER A 671     -11.471  45.910  61.356  1.00  0.00           C  
ATOM    727  OG  SER A 671     -11.936  45.750  62.683  1.00  0.00           O  
ATOM    728  N   ARG A 672     -10.847  44.661  58.253  1.00  0.00           N  
ATOM    729  CA  ARG A 672     -10.817  45.000  56.836  1.00  0.00           C  
ATOM    730  C   ARG A 672     -10.574  43.698  56.082  1.00  0.00           C  
ATOM    731  O   ARG A 672      -9.526  43.078  56.238  1.00  0.00           O  
ATOM    732  CB  ARG A 672      -9.695  46.007  56.571  1.00  0.00           C  
ATOM    733  CG  ARG A 672      -9.619  46.485  55.139  1.00  0.00           C  
ATOM    734  CD  ARG A 672      -8.594  47.583  54.977  1.00  0.00           C  
ATOM    735  NE  ARG A 672      -9.017  48.819  55.621  1.00  0.00           N  
ATOM    736  CZ  ARG A 672      -8.283  49.926  55.650  1.00  0.00           C  
ATOM    737  NH1 ARG A 672      -7.090  49.944  55.071  1.00  0.00           N  
ATOM    738  NH2 ARG A 672      -8.740  51.016  56.253  1.00  0.00           N  
ATOM    739  N   LYS A 675     -11.540  43.285  55.265  1.00  0.00           N  
ATOM    740  CA  LYS A 675     -11.426  42.016  54.546  1.00  0.00           C  
ATOM    741  C   LYS A 675     -10.852  42.015  53.134  1.00  0.00           C  
ATOM    742  O   LYS A 675     -10.877  40.987  52.458  1.00  0.00           O  
ATOM    743  CB  LYS A 675     -12.786  41.306  54.533  1.00  0.00           C  
ATOM    744  CG  LYS A 675     -12.767  39.950  55.225  1.00  0.00           C  
ATOM    745  CD  LYS A 675     -11.710  39.042  54.607  1.00  0.00           C  
ATOM    746  CE  LYS A 675     -11.586  37.726  55.359  1.00  0.00           C  
ATOM    747  NZ  LYS A 675     -10.459  36.910  54.825  1.00  0.00           N  
ATOM    748  N   ASP A 681     -10.336  43.146  52.680  1.00  0.00           N  
ATOM    749  CA  ASP A 681      -9.755  43.191  51.347  1.00  0.00           C  
ATOM    750  C   ASP A 681      -8.253  42.909  51.428  1.00  0.00           C  
ATOM    751  O   ASP A 681      -7.574  42.766  50.409  1.00  0.00           O  
ATOM    752  CB  ASP A 681     -10.008  44.564  50.708  1.00  0.00           C  
ATOM    753  CG  ASP A 681      -9.646  45.719  51.634  1.00  0.00           C  
ATOM    754  OD1 ASP A 681      -8.487  45.774  52.101  1.00  0.00           O  
ATOM    755  OD2 ASP A 681     -10.521  46.576  51.892  1.00  0.00           O  
ATOM    756  N   LEU A 683      -7.750  42.810  52.654  1.00  0.00           N  
ATOM    757  CA  LEU A 683      -6.332  42.581  52.908  1.00  0.00           C  
ATOM    758  C   LEU A 683      -5.738  41.303  52.327  1.00  0.00           C  
ATOM    759  O   LEU A 683      -6.230  40.199  52.554  1.00  0.00           O  
ATOM    760  CB  LEU A 683      -6.072  42.623  54.415  1.00  0.00           C  
ATOM    761  CG  LEU A 683      -6.553  43.902  55.105  1.00  0.00           C  
ATOM    762  CD1 LEU A 683      -6.269  43.817  56.600  1.00  0.00           C  
ATOM    763  CD2 LEU A 683      -5.861  45.112  54.486  1.00  0.00           C  
ATOM    764  N   GLN A 684      -4.658  41.469  51.576  1.00  0.00           N  
ATOM    765  CA  GLN A 684      -3.968  40.342  50.972  1.00  0.00           C  
ATOM    766  C   GLN A 684      -3.393  39.472  52.077  1.00  0.00           C  
ATOM    767  O   GLN A 684      -3.629  39.719  53.257  1.00  0.00           O  
ATOM    768  CB  GLN A 684      -2.845  40.845  50.067  1.00  0.00           C  
ATOM    769  CG  GLN A 684      -3.339  41.392  48.743  1.00  0.00           C  
ATOM    770  CD  GLN A 684      -3.963  40.314  47.879  1.00  0.00           C  
ATOM    771  OE1 GLN A 684      -4.528  40.596  46.821  1.00  0.00           O  
ATOM    772  NE2 GLN A 684      -3.857  39.063  48.326  1.00  0.00           N  
ATOM    773  N   ARG A 685      -2.638  38.453  51.700  1.00  0.00           N  
ATOM    774  CA  ARG A 685      -2.042  37.568  52.683  1.00  0.00           C  
ATOM    775  C   ARG A 685      -0.749  37.025  52.086  1.00  0.00           C  
ATOM    776  O   ARG A 685      -0.689  36.715  50.896  1.00  0.00           O  
ATOM    777  CB  ARG A 685      -3.017  36.430  53.008  1.00  0.00           C  
ATOM    778  CG  ARG A 685      -2.920  35.896  54.428  1.00  0.00           C  
ATOM    779  CD  ARG A 685      -4.255  36.002  55.184  1.00  0.00           C  
ATOM    780  NE  ARG A 685      -4.704  37.384  55.361  1.00  0.00           N  
ATOM    781  CZ  ARG A 685      -5.750  37.748  56.104  1.00  0.00           C  
ATOM    782  NH1 ARG A 685      -6.468  36.837  56.750  1.00  0.00           N  
ATOM    783  NH2 ARG A 685      -6.083  39.030  56.201  1.00  0.00           N  
ATOM    784  N   PRO A 686       0.307  36.905  52.905  1.00  0.00           N  
ATOM    785  CA  PRO A 686       0.359  37.239  54.328  1.00  0.00           C  
ATOM    786  C   PRO A 686       0.520  38.734  54.579  1.00  0.00           C  
ATOM    787  O   PRO A 686       0.779  39.504  53.661  1.00  0.00           O  
ATOM    788  CB  PRO A 686       1.570  36.458  54.800  1.00  0.00           C  
ATOM    789  CG  PRO A 686       2.507  36.664  53.661  1.00  0.00           C  
ATOM    790  CD  PRO A 686       1.621  36.423  52.446  1.00  0.00           C  
ATOM    791  N   LEU A 687       0.366  39.133  55.836  1.00  0.00           N  
ATOM    792  CA  LEU A 687       0.503  40.527  56.233  1.00  0.00           C  
ATOM    793  C   LEU A 687       1.733  40.670  57.116  1.00  0.00           C  
ATOM    794  O   LEU A 687       1.845  40.003  58.147  1.00  0.00           O  
ATOM    795  CB  LEU A 687      -0.709  40.986  57.042  1.00  0.00           C  
ATOM    796  CG  LEU A 687      -2.120  40.941  56.453  1.00  0.00           C  
ATOM    797  CD1 LEU A 687      -3.137  41.234  57.547  1.00  0.00           C  
ATOM    798  CD2 LEU A 687      -2.233  41.943  55.323  1.00  0.00           C  
ATOM    799  N   ARG A 688       2.661  41.525  56.706  1.00  0.00           N  
ATOM    800  CA  ARG A 688       3.852  41.780  57.496  1.00  0.00           C  
ATOM    801  C   ARG A 688       3.661  43.200  58.020  1.00  0.00           C  
ATOM    802  O   ARG A 688       3.806  44.177  57.285  1.00  0.00           O  
ATOM    803  CB  ARG A 688       5.113  41.680  56.632  1.00  0.00           C  
ATOM    804  CG  ARG A 688       5.352  40.295  56.009  1.00  0.00           C  
ATOM    805  CD  ARG A 688       6.705  40.261  55.327  1.00  0.00           C  
ATOM    806  NE  ARG A 688       7.186  38.907  55.064  1.00  0.00           N  
ATOM    807  CZ  ARG A 688       6.754  38.122  54.080  1.00  0.00           C  
ATOM    808  NH1 ARG A 688       5.815  38.543  53.238  1.00  0.00           N  
ATOM    809  NH2 ARG A 688       7.271  36.912  53.937  1.00  0.00           N  
ATOM    810  N   TRP A 689       3.307  43.306  59.295  1.00  0.00           N  
ATOM    811  CA  TRP A 689       3.061  44.600  59.904  1.00  0.00           C  
ATOM    812  C   TRP A 689       3.902  44.821  61.142  1.00  0.00           C  
ATOM    813  O   TRP A 689       4.122  43.894  61.928  1.00  0.00           O  
ATOM    814  CB  TRP A 689       1.593  44.720  60.315  1.00  0.00           C  
ATOM    815  CG  TRP A 689       0.585  44.838  59.209  1.00  0.00           C  
ATOM    816  CD1 TRP A 689       0.830  44.983  57.869  1.00  0.00           C  
ATOM    817  CD2 TRP A 689      -0.840  44.884  59.364  1.00  0.00           C  
ATOM    818  NE1 TRP A 689      -0.357  45.117  57.184  1.00  0.00           N  
ATOM    819  CE2 TRP A 689      -1.397  45.059  58.075  1.00  0.00           C  
ATOM    820  CE3 TRP A 689      -1.701  44.798  60.469  1.00  0.00           C  
ATOM    821  CZ2 TRP A 689      -2.779  45.152  57.860  1.00  0.00           C  
ATOM    822  CZ3 TRP A 689      -3.080  44.894  60.256  1.00  0.00           C  
ATOM    823  CH2 TRP A 689      -3.603  45.069  58.959  1.00  0.00           C  
ATOM    824  N   TYR A 690       4.380  46.048  61.310  1.00  0.00           N  
ATOM    825  CA  TYR A 690       5.142  46.399  62.497  1.00  0.00           C  
ATOM    826  C   TYR A 690       4.651  47.753  63.016  1.00  0.00           C  
ATOM    827  O   TYR A 690       4.173  48.600  62.244  1.00  0.00           O  
ATOM    828  CB  TYR A 690       6.649  46.464  62.207  1.00  0.00           C  
ATOM    829  CG  TYR A 690       7.145  47.767  61.606  1.00  0.00           C  
ATOM    830  CD1 TYR A 690       7.168  47.967  60.225  1.00  0.00           C  
ATOM    831  CD2 TYR A 690       7.609  48.793  62.423  1.00  0.00           C  
ATOM    832  CE1 TYR A 690       7.648  49.159  59.674  1.00  0.00           C  
ATOM    833  CE2 TYR A 690       8.088  49.986  61.887  1.00  0.00           C  
ATOM    834  CZ  TYR A 690       8.106  50.164  60.515  1.00  0.00           C  
ATOM    835  OH  TYR A 690       8.576  51.347  59.998  1.00  0.00           O  
ATOM    836  N   SER A 691       4.755  47.941  64.327  1.00  0.00           N  
ATOM    837  CA  SER A 691       4.355  49.187  64.973  1.00  0.00           C  
ATOM    838  C   SER A 691       5.363  49.518  66.059  1.00  0.00           C  
ATOM    839  O   SER A 691       6.097  48.649  66.517  1.00  0.00           O  
ATOM    840  CB  SER A 691       2.964  49.048  65.594  1.00  0.00           C  
ATOM    841  OG  SER A 691       2.932  47.974  66.513  1.00  0.00           O  
ATOM    842  N   PHE A 692       5.408  50.779  66.464  1.00  0.00           N  
ATOM    843  CA  PHE A 692       6.336  51.202  67.503  1.00  0.00           C  
ATOM    844  C   PHE A 692       5.745  52.368  68.287  1.00  0.00           C  
ATOM    845  O   PHE A 692       6.362  53.424  68.395  1.00  0.00           O  
ATOM    846  CB  PHE A 692       7.663  51.638  66.883  1.00  0.00           C  
ATOM    847  CG  PHE A 692       8.854  51.423  67.780  1.00  0.00           C  
ATOM    848  CD1 PHE A 692       8.697  51.307  69.162  1.00  0.00           C  
ATOM    849  CD2 PHE A 692      10.139  51.357  67.246  1.00  0.00           C  
ATOM    850  CE1 PHE A 692       9.803  51.131  69.996  1.00  0.00           C  
ATOM    851  CE2 PHE A 692      11.251  51.180  68.080  1.00  0.00           C  
ATOM    852  CZ  PHE A 692      11.080  51.068  69.455  1.00  0.00           C  
ATOM    853  N   PRO A 693       4.545  52.191  68.854  1.00  0.00           N  
ATOM    854  CA  PRO A 693       3.929  53.276  69.615  1.00  0.00           C  
ATOM    855  C   PRO A 693       4.277  53.178  71.092  1.00  0.00           C  
ATOM    856  O   PRO A 693       5.055  52.319  71.516  1.00  0.00           O  
ATOM    857  CB  PRO A 693       2.451  53.025  69.400  1.00  0.00           C  
ATOM    858  CG  PRO A 693       2.407  51.529  69.595  1.00  0.00           C  
ATOM    859  CD  PRO A 693       3.630  51.038  68.779  1.00  0.00           C  
ATOM    860  N   LYS A 695       3.671  54.061  71.875  1.00  0.00           N  
ATOM    861  CA  LYS A 695       3.864  54.045  73.311  1.00  0.00           C  
ATOM    862  C   LYS A 695       2.811  53.117  73.880  1.00  0.00           C  
ATOM    863  O   LYS A 695       1.752  52.932  73.275  1.00  0.00           O  
ATOM    864  CB  LYS A 695       3.621  55.426  73.914  1.00  0.00           C  
ATOM    865  CG  LYS A 695       4.632  56.499  73.571  1.00  0.00           C  
ATOM    866  CD  LYS A 695       4.330  57.705  74.439  1.00  0.00           C  
ATOM    867  CE  LYS A 695       5.335  58.810  74.266  1.00  0.00           C  
ATOM    868  NZ  LYS A 695       5.087  59.813  75.336  1.00  0.00           N  
ATOM    869  N   VAL A 696       3.106  52.525  75.033  1.00  0.00           N  
ATOM    870  CA  VAL A 696       2.136  51.687  75.731  1.00  0.00           C  
ATOM    871  C   VAL A 696       2.222  52.106  77.191  1.00  0.00           C  
ATOM    872  O   VAL A 696       3.269  52.562  77.659  1.00  0.00           O  
ATOM    873  CB  VAL A 696       2.415  50.178  75.596  1.00  0.00           C  
ATOM    874  CG1 VAL A 696       2.103  49.732  74.189  1.00  0.00           C  
ATOM    875  CG2 VAL A 696       3.848  49.864  75.991  1.00  0.00           C  
ATOM    876  N   TRP A 697       1.114  51.964  77.904  1.00  0.00           N  
ATOM    877  CA  TRP A 697       1.048  52.369  79.295  1.00  0.00           C  
ATOM    878  C   TRP A 697       0.686  51.219  80.220  1.00  0.00           C  
ATOM    879  O   TRP A 697      -0.051  50.308  79.850  1.00  0.00           O  
ATOM    880  CB  TRP A 697       0.029  53.500  79.432  1.00  0.00           C  
ATOM    881  CG  TRP A 697       0.434  54.734  78.686  1.00  0.00           C  
ATOM    882  CD1 TRP A 697       1.165  55.783  79.171  1.00  0.00           C  
ATOM    883  CD2 TRP A 697       0.183  55.027  77.301  1.00  0.00           C  
ATOM    884  NE1 TRP A 697       1.384  56.706  78.181  1.00  0.00           N  
ATOM    885  CE2 TRP A 697       0.793  56.273  77.023  1.00  0.00           C  
ATOM    886  CE3 TRP A 697      -0.499  54.359  76.271  1.00  0.00           C  
ATOM    887  CZ2 TRP A 697       0.750  56.872  75.752  1.00  0.00           C  
ATOM    888  CZ3 TRP A 697      -0.546  54.955  74.992  1.00  0.00           C  
ATOM    889  CH2 TRP A 697       0.078  56.203  74.751  1.00  0.00           C  
ATOM    890  N   ARG A 698       1.212  51.277  81.433  1.00  0.00           N  
ATOM    891  CA  ARG A 698       0.954  50.252  82.425  1.00  0.00           C  
ATOM    892  C   ARG A 698       0.903  50.936  83.782  1.00  0.00           C  
ATOM    893  O   ARG A 698       1.849  51.626  84.167  1.00  0.00           O  
ATOM    894  CB  ARG A 698       2.081  49.221  82.402  1.00  0.00           C  
ATOM    895  CG  ARG A 698       1.629  47.789  82.638  1.00  0.00           C  
ATOM    896  CD  ARG A 698       1.776  46.958  81.364  1.00  0.00           C  
ATOM    897  NE  ARG A 698       1.409  45.557  81.564  1.00  0.00           N  
ATOM    898  CZ  ARG A 698       1.640  44.589  80.680  1.00  0.00           C  
ATOM    899  NH1 ARG A 698       2.241  44.866  79.529  1.00  0.00           N  
ATOM    900  NH2 ARG A 698       1.274  43.342  80.944  1.00  0.00           N  
ATOM    901  N   TYR A 699      -0.207  50.772  84.496  1.00  0.00           N  
ATOM    902  CA  TYR A 699      -0.340  51.377  85.815  1.00  0.00           C  
ATOM    903  C   TYR A 699       0.357  50.472  86.824  1.00  0.00           C  
ATOM    904  O   TYR A 699      -0.214  49.502  87.320  1.00  0.00           O  
ATOM    905  CB  TYR A 699      -1.813  51.545  86.199  1.00  0.00           C  
ATOM    906  CG  TYR A 699      -2.024  52.357  87.462  1.00  0.00           C  
ATOM    907  CD1 TYR A 699      -1.866  53.745  87.459  1.00  0.00           C  
ATOM    908  CD2 TYR A 699      -2.370  51.738  88.664  1.00  0.00           C  
ATOM    909  CE1 TYR A 699      -2.049  54.498  88.627  1.00  0.00           C  
ATOM    910  CE2 TYR A 699      -2.558  52.477  89.835  1.00  0.00           C  
ATOM    911  CZ  TYR A 699      -2.396  53.855  89.812  1.00  0.00           C  
ATOM    912  OH  TYR A 699      -2.579  54.585  90.969  1.00  0.00           O  
ATOM    913  N   GLU A 700       1.609  50.790  87.110  1.00  0.00           N  
ATOM    914  CA  GLU A 700       2.394  50.010  88.049  1.00  0.00           C  
ATOM    915  C   GLU A 700       3.223  50.968  88.897  1.00  0.00           C  
ATOM    916  O   GLU A 700       3.598  52.053  88.441  1.00  0.00           O  
ATOM    917  CB  GLU A 700       3.295  49.039  87.283  1.00  0.00           C  
ATOM    918  CG  GLU A 700       4.291  48.275  88.135  1.00  0.00           C  
ATOM    919  CD  GLU A 700       5.094  47.275  87.322  1.00  0.00           C  
ATOM    920  OE1 GLU A 700       5.649  47.666  86.273  1.00  0.00           O  
ATOM    921  OE2 GLU A 700       5.174  46.097  87.733  1.00  0.00           O  
ATOM    922  N   GLU A 703       3.493  50.573  90.137  1.00  0.00           N  
ATOM    923  CA  GLU A 703       4.273  51.405  91.042  1.00  0.00           C  
ATOM    924  C   GLU A 703       5.743  51.330  90.640  1.00  0.00           C  
ATOM    925  O   GLU A 703       6.246  50.255  90.303  1.00  0.00           O  
ATOM    926  CB  GLU A 703       4.095  50.921  92.483  1.00  0.00           C  
ATOM    927  CG  GLU A 703       4.255  52.009  93.530  1.00  0.00           C  
ATOM    928  CD  GLU A 703       3.238  53.126  93.365  1.00  0.00           C  
ATOM    929  OE1 GLU A 703       3.355  53.899  92.392  1.00  0.00           O  
ATOM    930  OE2 GLU A 703       2.316  53.227  94.202  1.00  0.00           O  
ATOM    931  N   PRO A 713       6.445  52.478  90.657  1.00  0.00           N  
ATOM    932  CA  PRO A 713       7.864  52.582  90.299  1.00  0.00           C  
ATOM    933  C   PRO A 713       8.780  51.611  91.048  1.00  0.00           C  
ATOM    934  O   PRO A 713      10.003  51.718  90.965  1.00  0.00           O  
ATOM    935  CB  PRO A 713       8.189  54.039  90.613  1.00  0.00           C  
ATOM    936  CG  PRO A 713       6.911  54.730  90.290  1.00  0.00           C  
ATOM    937  CD  PRO A 713       5.883  53.815  90.922  1.00  0.00           C  
ATOM    938  N   GLN A 714       8.184  50.669  91.775  1.00  0.00           N  
ATOM    939  CA  GLN A 714       8.945  49.679  92.531  1.00  0.00           C  
ATOM    940  C   GLN A 714       9.838  48.898  91.570  1.00  0.00           C  
ATOM    941  O   GLN A 714      11.028  49.195  91.437  1.00  0.00           O  
ATOM    942  CB  GLN A 714       7.995  48.718  93.255  1.00  0.00           C  
ATOM    943  CG  GLN A 714       8.534  48.173  94.577  1.00  0.00           C  
ATOM    944  CD  GLN A 714       9.826  47.389  94.424  1.00  0.00           C  
ATOM    945  OE1 GLN A 714       9.863  46.345  93.772  1.00  0.00           O  
ATOM    946  NE2 GLN A 714      10.896  47.892  95.032  1.00  0.00           N  
ATOM    947  N   ALA A 715       9.261  47.904  90.898  1.00  0.00           N  
ATOM    948  CA  ALA A 715      10.017  47.098  89.945  1.00  0.00           C  
ATOM    949  C   ALA A 715      10.624  48.028  88.901  1.00  0.00           C  
ATOM    950  O   ALA A 715       9.922  48.508  88.011  1.00  0.00           O  
ATOM    951  CB  ALA A 715       9.101  46.079  89.276  1.00  0.00           C  
ATOM    952  N   GLY A 716      11.926  48.283  89.028  1.00  0.00           N  
ATOM    953  CA  GLY A 716      12.629  49.165  88.107  1.00  0.00           C  
ATOM    954  C   GLY A 716      12.071  49.191  86.696  1.00  0.00           C  
ATOM    955  O   GLY A 716      12.585  48.514  85.805  1.00  0.00           O  
ATOM    956  N   ARG A 718      11.018  49.978  86.495  1.00  0.00           N  
ATOM    957  CA  ARG A 718      10.372  50.100  85.190  1.00  0.00           C  
ATOM    958  C   ARG A 718       9.740  51.480  85.049  1.00  0.00           C  
ATOM    959  O   ARG A 718       9.932  52.348  85.896  1.00  0.00           O  
ATOM    960  CB  ARG A 718       9.272  49.051  85.037  1.00  0.00           C  
ATOM    961  CG  ARG A 718       9.723  47.606  85.104  1.00  0.00           C  
ATOM    962  CD  ARG A 718       8.495  46.717  85.155  1.00  0.00           C  
ATOM    963  NE  ARG A 718       8.805  45.292  85.165  1.00  0.00           N  
ATOM    964  CZ  ARG A 718       7.886  44.340  85.279  1.00  0.00           C  
ATOM    965  NH1 ARG A 718       6.604  44.667  85.396  1.00  0.00           N  
ATOM    966  NH2 ARG A 718       8.243  43.063  85.270  1.00  0.00           N  
ATOM    967  N   TYR A 723       8.980  51.671  83.975  1.00  0.00           N  
ATOM    968  CA  TYR A 723       8.301  52.937  83.733  1.00  0.00           C  
ATOM    969  C   TYR A 723       6.853  52.650  83.401  1.00  0.00           C  
ATOM    970  O   TYR A 723       6.529  51.586  82.893  1.00  0.00           O  
ATOM    971  CB  TYR A 723       8.956  53.690  82.574  1.00  0.00           C  
ATOM    972  CG  TYR A 723      10.440  53.866  82.756  1.00  0.00           C  
ATOM    973  CD1 TYR A 723      11.341  52.981  82.165  1.00  0.00           C  
ATOM    974  CD2 TYR A 723      10.947  54.880  83.568  1.00  0.00           C  
ATOM    975  CE1 TYR A 723      12.713  53.100  82.378  1.00  0.00           C  
ATOM    976  CE2 TYR A 723      12.314  55.008  83.793  1.00  0.00           C  
ATOM    977  CZ  TYR A 723      13.195  54.115  83.194  1.00  0.00           C  
ATOM    978  OH  TYR A 723      14.555  54.233  83.406  1.00  0.00           O  
ATOM    979  N   ARG A 724       5.978  53.599  83.692  1.00  0.00           N  
ATOM    980  CA  ARG A 724       4.571  53.419  83.407  1.00  0.00           C  
ATOM    981  C   ARG A 724       4.274  53.664  81.929  1.00  0.00           C  
ATOM    982  O   ARG A 724       3.151  53.451  81.459  1.00  0.00           O  
ATOM    983  CB  ARG A 724       3.752  54.378  84.273  1.00  0.00           C  
ATOM    984  CG  ARG A 724       3.696  53.987  85.738  1.00  0.00           C  
ATOM    985  CD  ARG A 724       3.004  55.065  86.556  1.00  0.00           C  
ATOM    986  NE  ARG A 724       2.515  54.546  87.830  1.00  0.00           N  
ATOM    987  CZ  ARG A 724       1.832  55.262  88.718  1.00  0.00           C  
ATOM    988  NH1 ARG A 724       1.557  56.539  88.478  1.00  0.00           N  
ATOM    989  NH2 ARG A 724       1.407  54.694  89.844  1.00  0.00           N  
ATOM    990  N   GLU A 725       5.288  54.112  81.199  1.00  0.00           N  
ATOM    991  CA  GLU A 725       5.128  54.416  79.790  1.00  0.00           C  
ATOM    992  C   GLU A 725       6.433  54.165  79.043  1.00  0.00           C  
ATOM    993  O   GLU A 725       7.497  54.573  79.496  1.00  0.00           O  
ATOM    994  CB  GLU A 725       4.710  55.887  79.645  1.00  0.00           C  
ATOM    995  CG  GLU A 725       4.677  56.421  78.221  1.00  0.00           C  
ATOM    996  CD  GLU A 725       4.529  57.938  78.167  1.00  0.00           C  
ATOM    997  OE1 GLU A 725       3.439  58.457  78.490  1.00  0.00           O  
ATOM    998  OE2 GLU A 725       5.517  58.617  77.806  1.00  0.00           O  
ATOM    999  N   HIS A 726       6.362  53.474  77.912  1.00  0.00           N  
ATOM   1000  CA  HIS A 726       7.560  53.235  77.125  1.00  0.00           C  
ATOM   1001  C   HIS A 726       7.229  52.951  75.667  1.00  0.00           C  
ATOM   1002  O   HIS A 726       6.095  52.620  75.323  1.00  0.00           O  
ATOM   1003  CB  HIS A 726       8.380  52.066  77.693  1.00  0.00           C  
ATOM   1004  CG  HIS A 726       7.776  50.718  77.444  1.00  0.00           C  
ATOM   1005  ND1 HIS A 726       6.812  50.170  78.260  1.00  0.00           N  
ATOM   1006  CD2 HIS A 726       7.993  49.811  76.460  1.00  0.00           C  
ATOM   1007  CE1 HIS A 726       6.459  48.985  77.794  1.00  0.00           C  
ATOM   1008  NE2 HIS A 726       7.162  48.743  76.700  1.00  0.00           N  
ATOM   1009  N   TYR A 728       8.225  53.098  74.807  1.00  0.00           N  
ATOM   1010  CA  TYR A 728       8.040  52.806  73.393  1.00  0.00           C  
ATOM   1011  C   TYR A 728       8.186  51.299  73.229  1.00  0.00           C  
ATOM   1012  O   TYR A 728       9.188  50.711  73.643  1.00  0.00           O  
ATOM   1013  CB  TYR A 728       9.077  53.548  72.568  1.00  0.00           C  
ATOM   1014  CG  TYR A 728       8.745  55.010  72.441  1.00  0.00           C  
ATOM   1015  CD1 TYR A 728       7.725  55.423  71.593  1.00  0.00           C  
ATOM   1016  CD2 TYR A 728       9.437  55.979  73.172  1.00  0.00           C  
ATOM   1017  CE1 TYR A 728       7.396  56.755  71.464  1.00  0.00           C  
ATOM   1018  CE2 TYR A 728       9.111  57.328  73.051  1.00  0.00           C  
ATOM   1019  CZ  TYR A 728       8.088  57.702  72.190  1.00  0.00           C  
ATOM   1020  OH  TYR A 728       7.742  59.017  72.023  1.00  0.00           O  
ATOM   1021  N   GLN A 730       7.167  50.694  72.632  1.00  0.00           N  
ATOM   1022  CA  GLN A 730       7.089  49.256  72.422  1.00  0.00           C  
ATOM   1023  C   GLN A 730       7.079  48.934  70.931  1.00  0.00           C  
ATOM   1024  O   GLN A 730       6.219  49.401  70.196  1.00  0.00           O  
ATOM   1025  CB  GLN A 730       5.799  48.748  73.087  1.00  0.00           C  
ATOM   1026  CG  GLN A 730       5.463  47.281  72.898  1.00  0.00           C  
ATOM   1027  CD  GLN A 730       6.495  46.371  73.505  1.00  0.00           C  
ATOM   1028  OE1 GLN A 730       6.998  46.630  74.596  1.00  0.00           O  
ATOM   1029  NE2 GLN A 730       6.813  45.285  72.806  1.00  0.00           N  
ATOM   1030  N   PHE A 731       8.042  48.139  70.482  1.00  0.00           N  
ATOM   1031  CA  PHE A 731       8.112  47.765  69.074  1.00  0.00           C  
ATOM   1032  C   PHE A 731       7.527  46.368  68.911  1.00  0.00           C  
ATOM   1033  O   PHE A 731       7.814  45.484  69.721  1.00  0.00           O  
ATOM   1034  CB  PHE A 731       9.574  47.769  68.592  1.00  0.00           C  
ATOM   1035  CG  PHE A 731       9.772  47.141  67.231  1.00  0.00           C  
ATOM   1036  CD1 PHE A 731       9.770  47.921  66.079  1.00  0.00           C  
ATOM   1037  CD2 PHE A 731       9.923  45.764  67.104  1.00  0.00           C  
ATOM   1038  CE1 PHE A 731       9.916  47.338  64.821  1.00  0.00           C  
ATOM   1039  CE2 PHE A 731      10.067  45.170  65.853  1.00  0.00           C  
ATOM   1040  CZ  PHE A 731      10.065  45.957  64.710  1.00  0.00           C  
ATOM   1041  N   ASN A 732       6.694  46.179  67.888  1.00  0.00           N  
ATOM   1042  CA  ASN A 732       6.111  44.868  67.599  1.00  0.00           C  
ATOM   1043  C   ASN A 732       6.161  44.575  66.095  1.00  0.00           C  
ATOM   1044  O   ASN A 732       5.906  45.453  65.266  1.00  0.00           O  
ATOM   1045  CB  ASN A 732       4.653  44.767  68.074  1.00  0.00           C  
ATOM   1046  CG  ASN A 732       4.532  44.659  69.586  1.00  0.00           C  
ATOM   1047  OD1 ASN A 732       4.598  45.660  70.294  1.00  0.00           O  
ATOM   1048  ND2 ASN A 732       4.361  43.437  70.086  1.00  0.00           N  
ATOM   1049  N   ALA A 733       6.508  43.340  65.749  1.00  0.00           N  
ATOM   1050  CA  ALA A 733       6.560  42.930  64.350  1.00  0.00           C  
ATOM   1051  C   ALA A 733       5.855  41.581  64.263  1.00  0.00           C  
ATOM   1052  O   ALA A 733       6.193  40.656  64.998  1.00  0.00           O  
ATOM   1053  CB  ALA A 733       7.995  42.807  63.885  1.00  0.00           C  
ATOM   1054  N   ASP A 734       4.867  41.475  63.378  1.00  0.00           N  
ATOM   1055  CA  ASP A 734       4.125  40.233  63.241  1.00  0.00           C  
ATOM   1056  C   ASP A 734       3.820  39.851  61.809  1.00  0.00           C  
ATOM   1057  O   ASP A 734       3.645  40.710  60.943  1.00  0.00           O  
ATOM   1058  CB  ASP A 734       2.788  40.319  63.986  1.00  0.00           C  
ATOM   1059  CG  ASP A 734       2.940  40.785  65.416  1.00  0.00           C  
ATOM   1060  OD1 ASP A 734       3.150  41.996  65.620  1.00  0.00           O  
ATOM   1061  OD2 ASP A 734       2.857  39.941  66.336  1.00  0.00           O  
ATOM   1062  N   ILE A 735       3.748  38.546  61.575  1.00  0.00           N  
ATOM   1063  CA  ILE A 735       3.390  38.010  60.272  1.00  0.00           C  
ATOM   1064  C   ILE A 735       2.034  37.343  60.478  1.00  0.00           C  
ATOM   1065  O   ILE A 735       1.910  36.445  61.314  1.00  0.00           O  
ATOM   1066  CB  ILE A 735       4.403  36.949  59.775  1.00  0.00           C  
ATOM   1067  CG1 ILE A 735       5.742  37.611  59.452  1.00  0.00           C  
ATOM   1068  CG2 ILE A 735       3.862  36.255  58.534  1.00  0.00           C  
ATOM   1069  CD1 ILE A 735       6.741  36.672  58.812  1.00  0.00           C  
ATOM   1070  N   PHE A 736       1.023  37.792  59.737  1.00  0.00           N  
ATOM   1071  CA  PHE A 736      -0.325  37.229  59.845  1.00  0.00           C  
ATOM   1072  C   PHE A 736      -0.735  36.470  58.586  1.00  0.00           C  
ATOM   1073  O   PHE A 736      -0.541  36.961  57.470  1.00  0.00           O  
ATOM   1074  CB  PHE A 736      -1.376  38.332  60.072  1.00  0.00           C  
ATOM   1075  CG  PHE A 736      -1.179  39.123  61.331  1.00  0.00           C  
ATOM   1076  CD1 PHE A 736      -0.667  40.420  61.281  1.00  0.00           C  
ATOM   1077  CD2 PHE A 736      -1.505  38.577  62.570  1.00  0.00           C  
ATOM   1078  CE1 PHE A 736      -0.483  41.168  62.448  1.00  0.00           C  
ATOM   1079  CE2 PHE A 736      -1.324  39.318  63.750  1.00  0.00           C  
ATOM   1080  CZ  PHE A 736      -0.812  40.615  63.687  1.00  0.00           C  
ATOM   1081  N   GLY A 737      -1.310  35.283  58.766  1.00  0.00           N  
ATOM   1082  CA  GLY A 737      -1.792  34.517  57.628  1.00  0.00           C  
ATOM   1083  C   GLY A 737      -0.963  33.356  57.121  1.00  0.00           C  
ATOM   1084  O   GLY A 737      -1.275  32.797  56.071  1.00  0.00           O  
ATOM   1085  N   SER A 738       0.081  32.975  57.849  1.00  0.00           N  
ATOM   1086  CA  SER A 738       0.926  31.877  57.407  1.00  0.00           C  
ATOM   1087  C   SER A 738       1.401  31.005  58.555  1.00  0.00           C  
ATOM   1088  O   SER A 738       2.141  31.464  59.411  1.00  0.00           O  
ATOM   1089  CB  SER A 738       2.145  32.422  56.660  1.00  0.00           C  
ATOM   1090  OG  SER A 738       3.061  31.384  56.340  1.00  0.00           O  
ATOM   1091  N   ASP A 739       0.982  29.745  58.558  1.00  0.00           N  
ATOM   1092  CA  ASP A 739       1.383  28.792  59.591  1.00  0.00           C  
ATOM   1093  C   ASP A 739       2.470  27.916  58.971  1.00  0.00           C  
ATOM   1094  O   ASP A 739       2.193  26.817  58.488  1.00  0.00           O  
ATOM   1095  CB  ASP A 739       0.168  27.951  60.016  1.00  0.00           C  
ATOM   1096  CG  ASP A 739       0.519  26.860  61.022  1.00  0.00           C  
ATOM   1097  OD1 ASP A 739       1.476  27.039  61.808  1.00  0.00           O  
ATOM   1098  OD2 ASP A 739      -0.183  25.821  61.035  1.00  0.00           O  
ATOM   1099  N   SER A 783       3.702  28.419  58.977  1.00  0.00           N  
ATOM   1100  CA  SER A 783       4.830  27.707  58.379  1.00  0.00           C  
ATOM   1101  C   SER A 783       6.172  27.969  59.064  1.00  0.00           C  
ATOM   1102  O   SER A 783       6.324  28.933  59.814  1.00  0.00           O  
ATOM   1103  CB  SER A 783       4.965  28.105  56.905  1.00  0.00           C  
ATOM   1104  OG  SER A 783       5.355  29.463  56.789  1.00  0.00           O  
ATOM   1105  N   PRO A 787       7.172  27.109  58.799  1.00  0.00           N  
ATOM   1106  CA  PRO A 787       8.497  27.282  59.401  1.00  0.00           C  
ATOM   1107  C   PRO A 787       9.093  28.591  58.901  1.00  0.00           C  
ATOM   1108  O   PRO A 787       9.725  29.338  59.653  1.00  0.00           O  
ATOM   1109  CB  PRO A 787       9.279  26.076  58.877  1.00  0.00           C  
ATOM   1110  CG  PRO A 787       8.218  25.050  58.638  1.00  0.00           C  
ATOM   1111  CD  PRO A 787       7.109  25.858  58.020  1.00  0.00           C  
ATOM   1112  N   GLU A 788       8.881  28.854  57.616  1.00  0.00           N  
ATOM   1113  CA  GLU A 788       9.387  30.052  56.973  1.00  0.00           C  
ATOM   1114  C   GLU A 788       9.023  31.307  57.742  1.00  0.00           C  
ATOM   1115  O   GLU A 788       9.851  32.209  57.890  1.00  0.00           O  
ATOM   1116  CB  GLU A 788       8.850  30.162  55.538  1.00  0.00           C  
ATOM   1117  CG  GLU A 788       9.636  29.366  54.498  1.00  0.00           C  
ATOM   1118  CD  GLU A 788       9.200  27.917  54.377  1.00  0.00           C  
ATOM   1119  OE1 GLU A 788       8.490  27.410  55.265  1.00  0.00           O  
ATOM   1120  OE2 GLU A 788       9.580  27.274  53.380  1.00  0.00           O  
ATOM   1121  N   ALA A 789       7.785  31.367  58.225  1.00  0.00           N  
ATOM   1122  CA  ALA A 789       7.313  32.530  58.968  1.00  0.00           C  
ATOM   1123  C   ALA A 789       7.974  32.602  60.341  1.00  0.00           C  
ATOM   1124  O   ALA A 789       8.365  33.678  60.793  1.00  0.00           O  
ATOM   1125  CB  ALA A 789       5.788  32.490  59.105  1.00  0.00           C  
ATOM   1126  N   ASP A 790       8.103  31.455  60.998  1.00  0.00           N  
ATOM   1127  CA  ASP A 790       8.741  31.407  62.307  1.00  0.00           C  
ATOM   1128  C   ASP A 790      10.161  31.928  62.184  1.00  0.00           C  
ATOM   1129  O   ASP A 790      10.623  32.702  63.023  1.00  0.00           O  
ATOM   1130  CB  ASP A 790       8.781  29.968  62.844  1.00  0.00           C  
ATOM   1131  CG  ASP A 790       7.399  29.419  63.140  1.00  0.00           C  
ATOM   1132  OD1 ASP A 790       6.419  30.179  62.992  1.00  0.00           O  
ATOM   1133  OD2 ASP A 790       7.292  28.237  63.525  1.00  0.00           O  
ATOM   1134  N   ALA A 791      10.842  31.509  61.121  1.00  0.00           N  
ATOM   1135  CA  ALA A 791      12.228  31.897  60.891  1.00  0.00           C  
ATOM   1136  C   ALA A 791      12.423  33.366  60.525  1.00  0.00           C  
ATOM   1137  O   ALA A 791      13.346  34.015  61.025  1.00  0.00           O  
ATOM   1138  CB  ALA A 791      12.842  31.010  59.810  1.00  0.00           C  
ATOM   1139  N   GLU A 792      11.568  33.887  59.652  1.00  0.00           N  
ATOM   1140  CA  GLU A 792      11.689  35.280  59.237  1.00  0.00           C  
ATOM   1141  C   GLU A 792      11.589  36.229  60.438  1.00  0.00           C  
ATOM   1142  O   GLU A 792      12.396  37.145  60.597  1.00  0.00           O  
ATOM   1143  CB  GLU A 792      10.606  35.623  58.208  1.00  0.00           C  
ATOM   1144  CG  GLU A 792      10.827  36.961  57.523  1.00  0.00           C  
ATOM   1145  CD  GLU A 792       9.803  37.243  56.444  1.00  0.00           C  
ATOM   1146  OE1 GLU A 792       9.601  36.374  55.566  1.00  0.00           O  
ATOM   1147  OE2 GLU A 792       9.203  38.335  56.469  1.00  0.00           O  
ATOM   1148  N   VAL A 793      10.600  35.999  61.288  1.00  0.00           N  
ATOM   1149  CA  VAL A 793      10.408  36.836  62.460  1.00  0.00           C  
ATOM   1150  C   VAL A 793      11.654  36.824  63.342  1.00  0.00           C  
ATOM   1151  O   VAL A 793      12.134  37.878  63.762  1.00  0.00           O  
ATOM   1152  CB  VAL A 793       9.169  36.364  63.244  1.00  0.00           C  
ATOM   1153  CG1 VAL A 793       9.194  36.896  64.653  1.00  0.00           C  
ATOM   1154  CG2 VAL A 793       7.909  36.838  62.517  1.00  0.00           C  
ATOM   1155  N   ILE A 794      12.192  35.636  63.602  1.00  0.00           N  
ATOM   1156  CA  ILE A 794      13.385  35.517  64.432  1.00  0.00           C  
ATOM   1157  C   ILE A 794      14.574  36.172  63.733  1.00  0.00           C  
ATOM   1158  O   ILE A 794      15.376  36.860  64.371  1.00  0.00           O  
ATOM   1159  CB  ILE A 794      13.691  34.028  64.751  1.00  0.00           C  
ATOM   1160  CG1 ILE A 794      12.595  33.474  65.670  1.00  0.00           C  
ATOM   1161  CG2 ILE A 794      15.052  33.894  65.411  1.00  0.00           C  
ATOM   1162  CD1 ILE A 794      12.778  32.022  66.054  1.00  0.00           C  
ATOM   1163  N   ALA A 795      14.676  35.971  62.421  1.00  0.00           N  
ATOM   1164  CA  ALA A 795      15.760  36.570  61.648  1.00  0.00           C  
ATOM   1165  C   ALA A 795      15.685  38.087  61.796  1.00  0.00           C  
ATOM   1166  O   ALA A 795      16.702  38.740  62.032  1.00  0.00           O  
ATOM   1167  CB  ALA A 795      15.647  36.178  60.176  1.00  0.00           C  
ATOM   1168  N   LEU A 796      14.479  38.640  61.661  1.00  0.00           N  
ATOM   1169  CA  LEU A 796      14.268  40.087  61.797  1.00  0.00           C  
ATOM   1170  C   LEU A 796      14.720  40.601  63.164  1.00  0.00           C  
ATOM   1171  O   LEU A 796      15.337  41.657  63.264  1.00  0.00           O  
ATOM   1172  CB  LEU A 796      12.790  40.451  61.598  1.00  0.00           C  
ATOM   1173  CG  LEU A 796      12.434  41.915  61.911  1.00  0.00           C  
ATOM   1174  CD1 LEU A 796      13.219  42.854  61.005  1.00  0.00           C  
ATOM   1175  CD2 LEU A 796      10.942  42.141  61.727  1.00  0.00           C  
ATOM   1176  N   ALA A 797      14.407  39.852  64.213  1.00  0.00           N  
ATOM   1177  CA  ALA A 797      14.788  40.237  65.562  1.00  0.00           C  
ATOM   1178  C   ALA A 797      16.313  40.271  65.692  1.00  0.00           C  
ATOM   1179  O   ALA A 797      16.865  41.189  66.306  1.00  0.00           O  
ATOM   1180  CB  ALA A 797      14.177  39.257  66.579  1.00  0.00           C  
ATOM   1181  N   SER A 798      16.988  39.273  65.117  1.00  0.00           N  
ATOM   1182  CA  SER A 798      18.452  39.198  65.159  1.00  0.00           C  
ATOM   1183  C   SER A 798      19.030  40.380  64.412  1.00  0.00           C  
ATOM   1184  O   SER A 798      19.961  41.038  64.876  1.00  0.00           O  
ATOM   1185  CB  SER A 798      18.974  37.923  64.479  1.00  0.00           C  
ATOM   1186  OG  SER A 798      18.521  36.755  65.124  1.00  0.00           O  
ATOM   1187  N   SER A 799      18.481  40.617  63.228  1.00  0.00           N  
ATOM   1188  CA  SER A 799      18.928  41.706  62.385  1.00  0.00           C  
ATOM   1189  C   SER A 799      18.874  43.002  63.178  1.00  0.00           C  
ATOM   1190  O   SER A 799      19.829  43.778  63.177  1.00  0.00           O  
ATOM   1191  CB  SER A 799      18.032  41.810  61.151  1.00  0.00           C  
ATOM   1192  OG  SER A 799      18.418  42.900  60.337  1.00  0.00           O  
ATOM   1193  N   ILE A 800      17.757  43.229  63.864  1.00  0.00           N  
ATOM   1194  CA  ILE A 800      17.606  44.447  64.643  1.00  0.00           C  
ATOM   1195  C   ILE A 800      18.646  44.514  65.753  1.00  0.00           C  
ATOM   1196  O   ILE A 800      19.246  45.563  65.966  1.00  0.00           O  
ATOM   1197  CB  ILE A 800      16.176  44.575  65.243  1.00  0.00           C  
ATOM   1198  CG1 ILE A 800      15.167  44.808  64.113  1.00  0.00           C  
ATOM   1199  CG2 ILE A 800      16.116  45.738  66.224  1.00  0.00           C  
ATOM   1200  CD1 ILE A 800      13.738  44.977  64.575  1.00  0.00           C  
ATOM   1201  N   LEU A 801      18.872  43.404  66.452  1.00  0.00           N  
ATOM   1202  CA  LEU A 801      19.867  43.401  67.517  1.00  0.00           C  
ATOM   1203  C   LEU A 801      21.277  43.629  66.978  1.00  0.00           C  
ATOM   1204  O   LEU A 801      22.076  44.331  67.593  1.00  0.00           O  
ATOM   1205  CB  LEU A 801      19.825  42.089  68.310  1.00  0.00           C  
ATOM   1206  CG  LEU A 801      18.581  41.902  69.177  1.00  0.00           C  
ATOM   1207  CD1 LEU A 801      18.661  40.585  69.921  1.00  0.00           C  
ATOM   1208  CD2 LEU A 801      18.461  43.069  70.146  1.00  0.00           C  
ATOM   1209  N   ASP A 802      21.588  43.040  65.829  1.00  0.00           N  
ATOM   1210  CA  ASP A 802      22.914  43.222  65.255  1.00  0.00           C  
ATOM   1211  C   ASP A 802      23.113  44.657  64.766  1.00  0.00           C  
ATOM   1212  O   ASP A 802      24.150  45.264  65.018  1.00  0.00           O  
ATOM   1213  CB  ASP A 802      23.148  42.248  64.091  1.00  0.00           C  
ATOM   1214  CG  ASP A 802      23.038  40.794  64.510  1.00  0.00           C  
ATOM   1215  OD1 ASP A 802      23.278  40.479  65.698  1.00  0.00           O  
ATOM   1216  OD2 ASP A 802      22.721  39.957  63.641  1.00  0.00           O  
ATOM   1217  N   ARG A 803      22.117  45.205  64.075  1.00  0.00           N  
ATOM   1218  CA  ARG A 803      22.236  46.559  63.557  1.00  0.00           C  
ATOM   1219  C   ARG A 803      22.272  47.607  64.655  1.00  0.00           C  
ATOM   1220  O   ARG A 803      22.668  48.746  64.416  1.00  0.00           O  
ATOM   1221  CB  ARG A 803      21.101  46.859  62.577  1.00  0.00           C  
ATOM   1222  CG  ARG A 803      21.175  46.050  61.290  1.00  0.00           C  
ATOM   1223  CD  ARG A 803      20.214  46.598  60.243  1.00  0.00           C  
ATOM   1224  NE  ARG A 803      20.098  45.715  59.086  1.00  0.00           N  
ATOM   1225  CZ  ARG A 803      19.280  45.927  58.058  1.00  0.00           C  
ATOM   1226  NH1 ARG A 803      18.499  47.002  58.039  1.00  0.00           N  
ATOM   1227  NH2 ARG A 803      19.238  45.058  57.051  1.00  0.00           N  
ATOM   1228  N   LEU A 807      21.853  47.224  65.856  1.00  0.00           N  
ATOM   1229  CA  LEU A 807      21.872  48.137  66.997  1.00  0.00           C  
ATOM   1230  C   LEU A 807      23.269  48.130  67.614  1.00  0.00           C  
ATOM   1231  O   LEU A 807      23.566  48.918  68.514  1.00  0.00           O  
ATOM   1232  CB  LEU A 807      20.852  47.702  68.051  1.00  0.00           C  
ATOM   1233  CG  LEU A 807      19.372  48.050  67.842  1.00  0.00           C  
ATOM   1234  CD1 LEU A 807      18.529  47.231  68.805  1.00  0.00           C  
ATOM   1235  CD2 LEU A 807      19.142  49.541  68.064  1.00  0.00           C  
ATOM   1236  N   GLY A 808      24.124  47.235  67.115  1.00  0.00           N  
ATOM   1237  CA  GLY A 808      25.477  47.128  67.634  1.00  0.00           C  
ATOM   1238  C   GLY A 808      25.517  46.183  68.817  1.00  0.00           C  
ATOM   1239  O   GLY A 808      26.482  46.158  69.581  1.00  0.00           O  
ATOM   1240  N   LEU A 809      24.459  45.396  68.958  1.00  0.00           N  
ATOM   1241  CA  LEU A 809      24.338  44.451  70.053  1.00  0.00           C  
ATOM   1242  C   LEU A 809      24.680  43.010  69.670  1.00  0.00           C  
ATOM   1243  O   LEU A 809      24.385  42.074  70.420  1.00  0.00           O  
ATOM   1244  CB  LEU A 809      22.926  44.524  70.634  1.00  0.00           C  
ATOM   1245  CG  LEU A 809      22.570  45.893  71.223  1.00  0.00           C  
ATOM   1246  CD1 LEU A 809      21.165  45.865  71.772  1.00  0.00           C  
ATOM   1247  CD2 LEU A 809      23.563  46.248  72.324  1.00  0.00           C  
ATOM   1248  N   GLN A1142      25.296  42.827  68.506  1.00  0.00           N  
ATOM   1249  CA  GLN A1142      25.697  41.487  68.092  1.00  0.00           C  
ATOM   1250  C   GLN A1142      26.732  41.020  69.113  1.00  0.00           C  
ATOM   1251  O   GLN A1142      27.445  41.843  69.692  1.00  0.00           O  
ATOM   1252  CB  GLN A1142      26.331  41.507  66.697  1.00  0.00           C  
ATOM   1253  CG  GLN A1142      27.613  42.328  66.593  1.00  0.00           C  
ATOM   1254  CD  GLN A1142      27.360  43.826  66.641  1.00  0.00           C  
ATOM   1255  OE1 GLN A1142      26.756  44.398  65.731  1.00  0.00           O  
ATOM   1256  NE2 GLN A1142      27.820  44.469  67.709  1.00  0.00           N  
ATOM   1257  N   ASP A1153      26.801  39.714  69.345  1.00  0.00           N  
ATOM   1258  CA  ASP A1153      27.753  39.133  70.296  1.00  0.00           C  
ATOM   1259  C   ASP A1153      27.295  39.105  71.753  1.00  0.00           C  
ATOM   1260  O   ASP A1153      27.890  38.396  72.560  1.00  0.00           O  
ATOM   1261  CB  ASP A1153      29.117  39.850  70.244  1.00  0.00           C  
ATOM   1262  CG  ASP A1153      29.755  39.820  68.860  1.00  0.00           C  
ATOM   1263  OD1 ASP A1153      29.703  38.761  68.190  1.00  0.00           O  
ATOM   1264  OD2 ASP A1153      30.325  40.859  68.453  1.00  0.00           O  
ATOM   1265  N   ILE A1154      26.260  39.865  72.108  1.00  0.00           N  
ATOM   1266  CA  ILE A1154      25.808  39.857  73.499  1.00  0.00           C  
ATOM   1267  C   ILE A1154      24.518  39.067  73.732  1.00  0.00           C  
ATOM   1268  O   ILE A1154      24.127  38.841  74.879  1.00  0.00           O  
ATOM   1269  CB  ILE A1154      25.589  41.292  74.054  1.00  0.00           C  
ATOM   1270  CG1 ILE A1154      24.283  41.874  73.517  1.00  0.00           C  
ATOM   1271  CG2 ILE A1154      26.752  42.188  73.669  1.00  0.00           C  
ATOM   1272  CD1 ILE A1154      23.870  43.137  74.200  1.00  0.00           C  
ATOM   1273  N   TYR A1155      23.863  38.643  72.654  1.00  0.00           N  
ATOM   1274  CA  TYR A1155      22.614  37.897  72.782  1.00  0.00           C  
ATOM   1275  C   TYR A1155      22.663  36.508  72.156  1.00  0.00           C  
ATOM   1276  O   TYR A1155      23.461  36.231  71.260  1.00  0.00           O  
ATOM   1277  CB  TYR A1155      21.457  38.687  72.155  1.00  0.00           C  
ATOM   1278  CG  TYR A1155      21.470  38.703  70.640  1.00  0.00           C  
ATOM   1279  CD1 TYR A1155      20.829  37.707  69.907  1.00  0.00           C  
ATOM   1280  CD2 TYR A1155      22.165  39.689  69.940  1.00  0.00           C  
ATOM   1281  CE1 TYR A1155      20.883  37.689  68.505  1.00  0.00           C  
ATOM   1282  CE2 TYR A1155      22.226  39.681  68.544  1.00  0.00           C  
ATOM   1283  CZ  TYR A1155      21.582  38.675  67.832  1.00  0.00           C  
ATOM   1284  OH  TYR A1155      21.647  38.651  66.454  1.00  0.00           O  
ATOM   1285  N   GLU A1156      21.781  35.641  72.634  1.00  0.00           N  
ATOM   1286  CA  GLU A1156      21.683  34.279  72.137  1.00  0.00           C  
ATOM   1287  C   GLU A1156      20.205  33.936  71.967  1.00  0.00           C  
ATOM   1288  O   GLU A1156      19.419  34.094  72.897  1.00  0.00           O  
ATOM   1289  CB  GLU A1156      22.347  33.332  73.135  1.00  0.00           C  
ATOM   1290  CG  GLU A1156      21.934  31.885  73.036  1.00  0.00           C  
ATOM   1291  CD  GLU A1156      22.726  31.016  73.991  1.00  0.00           C  
ATOM   1292  OE1 GLU A1156      23.932  30.797  73.735  1.00  0.00           O  
ATOM   1293  OE2 GLU A1156      22.149  30.565  75.002  1.00  0.00           O  
ATOM   1294  N   ILE A1157      19.821  33.491  70.776  1.00  0.00           N  
ATOM   1295  CA  ILE A1157      18.430  33.140  70.538  1.00  0.00           C  
ATOM   1296  C   ILE A1157      18.115  31.802  71.181  1.00  0.00           C  
ATOM   1297  O   ILE A1157      18.809  30.810  70.955  1.00  0.00           O  
ATOM   1298  CB  ILE A1157      18.101  33.076  69.020  1.00  0.00           C  
ATOM   1299  CG1 ILE A1157      17.646  34.446  68.520  1.00  0.00           C  
ATOM   1300  CG2 ILE A1157      16.972  32.091  68.758  1.00  0.00           C  
ATOM   1301  CD1 ILE A1157      18.623  35.550  68.753  1.00  0.00           C  
ATOM   1302  N   ARG A1158      17.067  31.788  71.998  1.00  0.00           N  
ATOM   1303  CA  ARG A1158      16.638  30.570  72.668  1.00  0.00           C  
ATOM   1304  C   ARG A1158      15.184  30.306  72.315  1.00  0.00           C  
ATOM   1305  O   ARG A1158      14.328  31.168  72.490  1.00  0.00           O  
ATOM   1306  CB  ARG A1158      16.804  30.702  74.183  1.00  0.00           C  
ATOM   1307  CG  ARG A1158      18.248  30.681  74.636  1.00  0.00           C  
ATOM   1308  CD  ARG A1158      18.356  30.789  76.143  1.00  0.00           C  
ATOM   1309  NE  ARG A1158      19.750  30.738  76.580  1.00  0.00           N  
ATOM   1310  CZ  ARG A1158      20.140  30.839  77.847  1.00  0.00           C  
ATOM   1311  NH1 ARG A1158      19.240  31.001  78.807  1.00  0.00           N  
ATOM   1312  NH2 ARG A1158      21.428  30.769  78.159  1.00  0.00           N  
ATOM   1313  N   ILE A1159      14.909  29.108  71.815  1.00  0.00           N  
ATOM   1314  CA  ILE A1159      13.558  28.753  71.422  1.00  0.00           C  
ATOM   1315  C   ILE A1159      13.017  27.575  72.222  1.00  0.00           C  
ATOM   1316  O   ILE A1159      13.772  26.797  72.805  1.00  0.00           O  
ATOM   1317  CB  ILE A1159      13.508  28.369  69.933  1.00  0.00           C  
ATOM   1318  CG1 ILE A1159      14.206  27.022  69.721  1.00  0.00           C  
ATOM   1319  CG2 ILE A1159      14.202  29.431  69.096  1.00  0.00           C  
ATOM   1320  CD1 ILE A1159      14.199  26.549  68.285  1.00  0.00           C  
ATOM   1321  N   ASN A1160      11.698  27.458  72.251  1.00  0.00           N  
ATOM   1322  CA  ASN A1160      11.039  26.355  72.928  1.00  0.00           C  
ATOM   1323  C   ASN A1160       9.758  26.179  72.137  1.00  0.00           C  
ATOM   1324  O   ASN A1160       9.582  26.822  71.106  1.00  0.00           O  
ATOM   1325  CB  ASN A1160      10.716  26.690  74.388  1.00  0.00           C  
ATOM   1326  CG  ASN A1160      10.440  25.441  75.226  1.00  0.00           C  
ATOM   1327  OD1 ASN A1160      10.052  24.399  74.696  1.00  0.00           O  
ATOM   1328  ND2 ASN A1160      10.629  25.548  76.539  1.00  0.00           N  
ATOM   1329  N   SER A1161       8.866  25.317  72.606  1.00  0.00           N  
ATOM   1330  CA  SER A1161       7.612  25.092  71.906  1.00  0.00           C  
ATOM   1331  C   SER A1161       6.549  24.490  72.804  1.00  0.00           C  
ATOM   1332  O   SER A1161       6.842  23.631  73.641  1.00  0.00           O  
ATOM   1333  CB  SER A1161       7.833  24.169  70.716  1.00  0.00           C  
ATOM   1334  OG  SER A1161       6.588  23.766  70.183  1.00  0.00           O  
ATOM   1335  N   ARG A1162       5.309  24.935  72.624  1.00  0.00           N  
ATOM   1336  CA  ARG A1162       4.216  24.412  73.428  1.00  0.00           C  
ATOM   1337  C   ARG A1162       4.010  22.930  73.123  1.00  0.00           C  
ATOM   1338  O   ARG A1162       3.916  22.106  74.037  1.00  0.00           O  
ATOM   1339  CB  ARG A1162       2.921  25.172  73.147  1.00  0.00           C  
ATOM   1340  CG  ARG A1162       1.791  24.727  74.051  1.00  0.00           C  
ATOM   1341  CD  ARG A1162       0.524  25.496  73.801  1.00  0.00           C  
ATOM   1342  NE  ARG A1162      -0.476  25.187  74.815  1.00  0.00           N  
ATOM   1343  CZ  ARG A1162      -1.658  25.783  74.902  1.00  0.00           C  
ATOM   1344  NH1 ARG A1162      -1.992  26.726  74.030  1.00  0.00           N  
ATOM   1345  NH2 ARG A1162      -2.503  25.433  75.862  1.00  0.00           N  
ATOM   1346  N   LYS A1163       3.931  22.602  71.835  1.00  0.00           N  
ATOM   1347  CA  LYS A1163       3.746  21.222  71.405  1.00  0.00           C  
ATOM   1348  C   LYS A1163       4.879  20.365  71.966  1.00  0.00           C  
ATOM   1349  O   LYS A1163       4.656  19.234  72.398  1.00  0.00           O  
ATOM   1350  CB  LYS A1163       3.724  21.132  69.873  1.00  0.00           C  
ATOM   1351  CG  LYS A1163       2.470  21.717  69.217  1.00  0.00           C  
ATOM   1352  CD  LYS A1163       2.573  21.696  67.686  1.00  0.00           C  
ATOM   1353  CE  LYS A1163       1.274  22.114  66.997  1.00  0.00           C  
ATOM   1354  NZ  LYS A1163       0.875  23.522  67.283  1.00  0.00           N  
ATOM   1355  N   ILE A1189       6.091  20.914  71.958  1.00  0.00           N  
ATOM   1356  CA  ILE A1189       7.260  20.210  72.473  1.00  0.00           C  
ATOM   1357  C   ILE A1189       7.111  19.948  73.968  1.00  0.00           C  
ATOM   1358  O   ILE A1189       7.258  18.815  74.428  1.00  0.00           O  
ATOM   1359  CB  ILE A1189       8.560  21.026  72.215  1.00  0.00           C  
ATOM   1360  CG1 ILE A1189       9.282  20.478  70.988  1.00  0.00           C  
ATOM   1361  CG2 ILE A1189       9.490  20.963  73.420  1.00  0.00           C  
ATOM   1362  CD1 ILE A1189       9.803  19.065  71.166  1.00  0.00           C  
ATOM   1363  N   GLU A1191       4.483  19.872  75.750  1.00  0.00           N  
ATOM   1364  CA  GLU A1191       3.375  18.975  76.047  1.00  0.00           C  
ATOM   1365  C   GLU A1191       3.765  17.514  75.839  1.00  0.00           C  
ATOM   1366  O   GLU A1191       3.447  16.651  76.664  1.00  0.00           O  
ATOM   1367  CB  GLU A1191       2.167  19.328  75.183  1.00  0.00           C  
ATOM   1368  CG  GLU A1191       1.743  20.767  75.347  1.00  0.00           C  
ATOM   1369  CD  GLU A1191       0.252  20.954  75.206  1.00  0.00           C  
ATOM   1370  OE1 GLU A1191      -0.290  20.628  74.128  1.00  0.00           O  
ATOM   1371  OE2 GLU A1191      -0.372  21.428  76.179  1.00  0.00           O  
ATOM   1372  N   GLU A1192       4.454  17.239  74.736  1.00  0.00           N  
ATOM   1373  CA  GLU A1192       4.892  15.883  74.439  1.00  0.00           C  
ATOM   1374  C   GLU A1192       5.839  15.392  75.528  1.00  0.00           C  
ATOM   1375  O   GLU A1192       5.680  14.292  76.050  1.00  0.00           O  
ATOM   1376  CB  GLU A1192       5.605  15.841  73.088  1.00  0.00           C  
ATOM   1377  CG  GLU A1192       4.703  16.096  71.891  1.00  0.00           C  
ATOM   1378  CD  GLU A1192       5.468  16.079  70.576  1.00  0.00           C  
ATOM   1379  OE1 GLU A1192       6.336  15.196  70.407  1.00  0.00           O  
ATOM   1380  OE2 GLU A1192       5.196  16.938  69.710  1.00  0.00           O  
ATOM   1381  N   ILE A1193       6.816  16.220  75.876  1.00  0.00           N  
ATOM   1382  CA  ILE A1193       7.792  15.862  76.893  1.00  0.00           C  
ATOM   1383  C   ILE A1193       7.184  15.710  78.283  1.00  0.00           C  
ATOM   1384  O   ILE A1193       7.533  14.785  79.011  1.00  0.00           O  
ATOM   1385  CB  ILE A1193       8.934  16.896  76.952  1.00  0.00           C  
ATOM   1386  CG1 ILE A1193       9.704  16.891  75.627  1.00  0.00           C  
ATOM   1387  CG2 ILE A1193       9.867  16.576  78.112  1.00  0.00           C  
ATOM   1388  CD1 ILE A1193      10.809  17.927  75.546  1.00  0.00           C  
ATOM   1389  N   ILE A1194       6.284  16.613  78.659  1.00  0.00           N  
ATOM   1390  CA  ILE A1194       5.656  16.526  79.973  1.00  0.00           C  
ATOM   1391  C   ILE A1194       4.650  15.384  80.013  1.00  0.00           C  
ATOM   1392  O   ILE A1194       4.638  14.591  80.954  1.00  0.00           O  
ATOM   1393  CB  ILE A1194       4.934  17.837  80.354  1.00  0.00           C  
ATOM   1394  CG1 ILE A1194       5.950  18.979  80.448  1.00  0.00           C  
ATOM   1395  CG2 ILE A1194       4.190  17.660  81.680  1.00  0.00           C  
ATOM   1396  CD1 ILE A1194       7.116  18.703  81.378  1.00  0.00           C  
ATOM   1397  N   GLY A1195       3.809  15.303  78.988  1.00  0.00           N  
ATOM   1398  CA  GLY A1195       2.817  14.245  78.938  1.00  0.00           C  
ATOM   1399  C   GLY A1195       3.435  12.862  79.033  1.00  0.00           C  
ATOM   1400  O   GLY A1195       2.795  11.919  79.503  1.00  0.00           O  
ATOM   1401  N   GLY A1196       4.684  12.742  78.590  1.00  0.00           N  
ATOM   1402  CA  GLY A1196       5.366  11.462  78.636  1.00  0.00           C  
ATOM   1403  C   GLY A1196       5.965  11.141  79.992  1.00  0.00           C  
ATOM   1404  O   GLY A1196       6.497  10.051  80.191  1.00  0.00           O  
ATOM   1405  N   THR A1198       4.175  12.393  82.997  1.00  0.00           N  
ATOM   1406  CA  THR A1198       3.063  12.418  83.939  1.00  0.00           C  
ATOM   1407  C   THR A1198       1.738  12.524  83.201  1.00  0.00           C  
ATOM   1408  O   THR A1198       1.684  12.999  82.067  1.00  0.00           O  
ATOM   1409  CB  THR A1198       3.179  13.610  84.908  1.00  0.00           C  
ATOM   1410  OG1 THR A1198       2.178  13.502  85.927  1.00  0.00           O  
ATOM   1411  CG2 THR A1198       2.995  14.921  84.158  1.00  0.00           C  
ATOM   1412  N   SER A1199       0.668  12.082  83.852  1.00  0.00           N  
ATOM   1413  CA  SER A1199      -0.648  12.134  83.239  1.00  0.00           C  
ATOM   1414  C   SER A1199      -1.431  13.345  83.734  1.00  0.00           C  
ATOM   1415  O   SER A1199      -2.471  13.690  83.168  1.00  0.00           O  
ATOM   1416  CB  SER A1199      -1.424  10.851  83.539  1.00  0.00           C  
ATOM   1417  OG  SER A1199      -2.588  10.775  82.735  1.00  0.00           O  
ATOM   1418  N   SER A1200      -0.931  13.989  84.786  1.00  0.00           N  
ATOM   1419  CA  SER A1200      -1.597  15.165  85.333  1.00  0.00           C  
ATOM   1420  C   SER A1200      -1.410  16.350  84.384  1.00  0.00           C  
ATOM   1421  O   SER A1200      -0.603  16.285  83.454  1.00  0.00           O  
ATOM   1422  CB  SER A1200      -1.043  15.499  86.726  1.00  0.00           C  
ATOM   1423  OG  SER A1200       0.326  15.861  86.683  1.00  0.00           O  
ATOM   1424  N   ASP A1201      -2.161  17.424  84.622  1.00  0.00           N  
ATOM   1425  CA  ASP A1201      -2.106  18.626  83.786  1.00  0.00           C  
ATOM   1426  C   ASP A1201      -0.706  19.199  83.614  1.00  0.00           C  
ATOM   1427  O   ASP A1201      -0.069  19.614  84.581  1.00  0.00           O  
ATOM   1428  CB  ASP A1201      -3.031  19.704  84.354  1.00  0.00           C  
ATOM   1429  CG  ASP A1201      -2.843  21.046  83.674  1.00  0.00           C  
ATOM   1430  OD1 ASP A1201      -2.784  21.079  82.426  1.00  0.00           O  
ATOM   1431  OD2 ASP A1201      -2.762  22.068  84.389  1.00  0.00           O  
ATOM   1432  N   PRO A1202      -0.222  19.252  82.363  1.00  0.00           N  
ATOM   1433  CA  PRO A1202       1.102  19.762  81.984  1.00  0.00           C  
ATOM   1434  C   PRO A1202       1.433  21.142  82.553  1.00  0.00           C  
ATOM   1435  O   PRO A1202       2.540  21.380  83.043  1.00  0.00           O  
ATOM   1436  CB  PRO A1202       1.037  19.780  80.458  1.00  0.00           C  
ATOM   1437  CG  PRO A1202       0.098  18.664  80.143  1.00  0.00           C  
ATOM   1438  CD  PRO A1202      -0.989  18.869  81.165  1.00  0.00           C  
ATOM   1439  N   PHE A1205       0.468  22.050  82.483  1.00  0.00           N  
ATOM   1440  CA  PHE A1205       0.670  23.403  82.972  1.00  0.00           C  
ATOM   1441  C   PHE A1205       1.032  23.495  84.444  1.00  0.00           C  
ATOM   1442  O   PHE A1205       1.650  24.471  84.871  1.00  0.00           O  
ATOM   1443  CB  PHE A1205      -0.560  24.253  82.652  1.00  0.00           C  
ATOM   1444  CG  PHE A1205      -0.619  24.681  81.216  1.00  0.00           C  
ATOM   1445  CD1 PHE A1205       0.086  25.803  80.785  1.00  0.00           C  
ATOM   1446  CD2 PHE A1205      -1.302  23.915  80.275  1.00  0.00           C  
ATOM   1447  CE1 PHE A1205       0.118  26.153  79.440  1.00  0.00           C  
ATOM   1448  CE2 PHE A1205      -1.277  24.254  78.925  1.00  0.00           C  
ATOM   1449  CZ  PHE A1205      -0.564  25.375  78.506  1.00  0.00           C  
ATOM   1450  N   SER A1206       0.663  22.486  85.224  1.00  0.00           N  
ATOM   1451  CA  SER A1206       1.003  22.501  86.639  1.00  0.00           C  
ATOM   1452  C   SER A1206       2.521  22.360  86.728  1.00  0.00           C  
ATOM   1453  O   SER A1206       3.155  22.891  87.645  1.00  0.00           O  
ATOM   1454  CB  SER A1206       0.316  21.349  87.375  1.00  0.00           C  
ATOM   1455  OG  SER A1206       0.771  20.097  86.895  1.00  0.00           O  
ATOM   1456  N   VAL A1207       3.100  21.651  85.758  1.00  0.00           N  
ATOM   1457  CA  VAL A1207       4.548  21.452  85.713  1.00  0.00           C  
ATOM   1458  C   VAL A1207       5.242  22.654  85.068  1.00  0.00           C  
ATOM   1459  O   VAL A1207       6.354  23.013  85.459  1.00  0.00           O  
ATOM   1460  CB  VAL A1207       4.924  20.148  84.953  1.00  0.00           C  
ATOM   1461  CG1 VAL A1207       6.440  20.044  84.783  1.00  0.00           C  
ATOM   1462  CG2 VAL A1207       4.413  18.937  85.726  1.00  0.00           C  
ATOM   1463  N   PHE A1208       4.593  23.283  84.088  1.00  0.00           N  
ATOM   1464  CA  PHE A1208       5.189  24.458  83.453  1.00  0.00           C  
ATOM   1465  C   PHE A1208       5.395  25.527  84.530  1.00  0.00           C  
ATOM   1466  O   PHE A1208       6.375  26.274  84.503  1.00  0.00           O  
ATOM   1467  CB  PHE A1208       4.287  25.013  82.338  1.00  0.00           C  
ATOM   1468  CG  PHE A1208       4.069  24.061  81.186  1.00  0.00           C  
ATOM   1469  CD1 PHE A1208       5.051  23.139  80.822  1.00  0.00           C  
ATOM   1470  CD2 PHE A1208       2.884  24.099  80.456  1.00  0.00           C  
ATOM   1471  CE1 PHE A1208       4.852  22.265  79.746  1.00  0.00           C  
ATOM   1472  CE2 PHE A1208       2.672  23.236  79.380  1.00  0.00           C  
ATOM   1473  CZ  PHE A1208       3.657  22.315  79.022  1.00  0.00           C  
ATOM   1474  N   SER A1209       4.465  25.581  85.481  1.00  0.00           N  
ATOM   1475  CA  SER A1209       4.528  26.535  86.583  1.00  0.00           C  
ATOM   1476  C   SER A1209       5.798  26.331  87.399  1.00  0.00           C  
ATOM   1477  O   SER A1209       6.520  27.286  87.692  1.00  0.00           O  
ATOM   1478  CB  SER A1209       3.309  26.373  87.495  1.00  0.00           C  
ATOM   1479  OG  SER A1209       2.109  26.623  86.787  1.00  0.00           O  
ATOM   1480  N   ILE A1210       6.059  25.084  87.776  1.00  0.00           N  
ATOM   1481  CA  ILE A1210       7.252  24.756  88.549  1.00  0.00           C  
ATOM   1482  C   ILE A1210       8.486  25.174  87.751  1.00  0.00           C  
ATOM   1483  O   ILE A1210       9.353  25.883  88.260  1.00  0.00           O  
ATOM   1484  CB  ILE A1210       7.328  23.239  88.839  1.00  0.00           C  
ATOM   1485  CG1 ILE A1210       6.033  22.777  89.516  1.00  0.00           C  
ATOM   1486  CG2 ILE A1210       8.529  22.939  89.726  1.00  0.00           C  
ATOM   1487  CD1 ILE A1210       5.945  21.285  89.735  1.00  0.00           C  
ATOM   1488  N   ILE A1211       8.558  24.732  86.498  1.00  0.00           N  
ATOM   1489  CA  ILE A1211       9.679  25.077  85.631  1.00  0.00           C  
ATOM   1490  C   ILE A1211       9.819  26.596  85.594  1.00  0.00           C  
ATOM   1491  O   ILE A1211      10.924  27.134  85.475  1.00  0.00           O  
ATOM   1492  CB  ILE A1211       9.448  24.572  84.185  1.00  0.00           C  
ATOM   1493  CG1 ILE A1211       9.266  23.054  84.184  1.00  0.00           C  
ATOM   1494  CG2 ILE A1211      10.624  24.958  83.300  1.00  0.00           C  
ATOM   1495  CD1 ILE A1211       8.901  22.485  82.832  1.00  0.00           C  
ATOM   1496  N   ASP A1212       8.683  27.279  85.703  1.00  0.00           N  
ATOM   1497  CA  ASP A1212       8.647  28.733  85.677  1.00  0.00           C  
ATOM   1498  C   ASP A1212       9.271  29.333  86.936  1.00  0.00           C  
ATOM   1499  O   ASP A1212       9.690  30.490  86.936  1.00  0.00           O  
ATOM   1500  CB  ASP A1212       7.197  29.208  85.519  1.00  0.00           C  
ATOM   1501  CG  ASP A1212       7.088  30.706  85.303  1.00  0.00           C  
ATOM   1502  OD1 ASP A1212       7.751  31.231  84.382  1.00  0.00           O  
ATOM   1503  OD2 ASP A1212       6.330  31.356  86.052  1.00  0.00           O  
ATOM   1504  N   ARG A1213       9.335  28.539  88.001  1.00  0.00           N  
ATOM   1505  CA  ARG A1213       9.915  28.980  89.270  1.00  0.00           C  
ATOM   1506  C   ARG A1213      11.364  28.514  89.421  1.00  0.00           C  
ATOM   1507  O   ARG A1213      11.972  28.682  90.480  1.00  0.00           O  
ATOM   1508  CB  ARG A1213       9.100  28.436  90.450  1.00  0.00           C  
ATOM   1509  CG  ARG A1213       7.739  29.078  90.639  1.00  0.00           C  
ATOM   1510  CD  ARG A1213       7.110  28.633  91.950  1.00  0.00           C  
ATOM   1511  NE  ARG A1213       6.545  27.291  91.865  1.00  0.00           N  
ATOM   1512  CZ  ARG A1213       5.381  27.007  91.290  1.00  0.00           C  
ATOM   1513  NH1 ARG A1213       4.653  27.974  90.748  1.00  0.00           N  
ATOM   1514  NH2 ARG A1213       4.942  25.756  91.257  1.00  0.00           N  
ATOM   1515  N   TYR A1214      11.912  27.933  88.359  1.00  0.00           N  
ATOM   1516  CA  TYR A1214      13.276  27.416  88.385  1.00  0.00           C  
ATOM   1517  C   TYR A1214      14.359  28.418  88.789  1.00  0.00           C  
ATOM   1518  O   TYR A1214      15.348  28.048  89.427  1.00  0.00           O  
ATOM   1519  CB  TYR A1214      13.640  26.818  87.025  1.00  0.00           C  
ATOM   1520  CG  TYR A1214      15.029  26.226  87.008  1.00  0.00           C  
ATOM   1521  CD1 TYR A1214      15.319  25.066  87.725  1.00  0.00           C  
ATOM   1522  CD2 TYR A1214      16.067  26.853  86.322  1.00  0.00           C  
ATOM   1523  CE1 TYR A1214      16.607  24.548  87.761  1.00  0.00           C  
ATOM   1524  CE2 TYR A1214      17.359  26.341  86.354  1.00  0.00           C  
ATOM   1525  CZ  TYR A1214      17.621  25.189  87.075  1.00  0.00           C  
ATOM   1526  OH  TYR A1214      18.897  24.679  87.110  1.00  0.00           O  
ATOM   1527  N   HIS A1215      14.180  29.679  88.411  1.00  0.00           N  
ATOM   1528  CA  HIS A1215      15.160  30.714  88.728  1.00  0.00           C  
ATOM   1529  C   HIS A1215      14.806  31.494  89.995  1.00  0.00           C  
ATOM   1530  O   HIS A1215      15.485  32.462  90.344  1.00  0.00           O  
ATOM   1531  CB  HIS A1215      15.288  31.683  87.550  1.00  0.00           C  
ATOM   1532  CG  HIS A1215      15.738  31.034  86.278  1.00  0.00           C  
ATOM   1533  ND1 HIS A1215      17.009  30.528  86.109  1.00  0.00           N  
ATOM   1534  CD2 HIS A1215      15.083  30.803  85.115  1.00  0.00           C  
ATOM   1535  CE1 HIS A1215      17.118  30.012  84.897  1.00  0.00           C  
ATOM   1536  NE2 HIS A1215      15.963  30.166  84.274  1.00  0.00           N  
ATOM   1537  N   LYS A1222      13.751  31.069  90.684  1.00  0.00           N  
ATOM   1538  CA  LYS A1222      13.319  31.748  91.901  1.00  0.00           C  
ATOM   1539  C   LYS A1222      13.479  30.921  93.174  1.00  0.00           C  
ATOM   1540  O   LYS A1222      13.849  31.455  94.220  1.00  0.00           O  
ATOM   1541  CB  LYS A1222      11.863  32.201  91.756  1.00  0.00           C  
ATOM   1542  CG  LYS A1222      11.683  33.330  90.753  1.00  0.00           C  
ATOM   1543  CD  LYS A1222      10.229  33.747  90.627  1.00  0.00           C  
ATOM   1544  CE  LYS A1222      10.088  34.981  89.746  1.00  0.00           C  
ATOM   1545  NZ  LYS A1222      10.665  34.769  88.391  1.00  0.00           N  
ATOM   1546  N   ILE A1223      13.205  29.622  93.087  1.00  0.00           N  
ATOM   1547  CA  ILE A1223      13.325  28.746  94.249  1.00  0.00           C  
ATOM   1548  C   ILE A1223      14.683  28.046  94.309  1.00  0.00           C  
ATOM   1549  O   ILE A1223      15.572  28.324  93.502  1.00  0.00           O  
ATOM   1550  CB  ILE A1223      12.206  27.684  94.256  1.00  0.00           C  
ATOM   1551  CG1 ILE A1223      12.290  26.820  92.997  1.00  0.00           C  
ATOM   1552  CG2 ILE A1223      10.848  28.368  94.328  1.00  0.00           C  
ATOM   1553  CD1 ILE A1223      11.217  25.755  92.920  1.00  0.00           C  
ATOM   1554  N   SER A1224      14.840  27.143  95.273  1.00  0.00           N  
ATOM   1555  CA  SER A1224      16.092  26.409  95.436  1.00  0.00           C  
ATOM   1556  C   SER A1224      16.092  25.120  94.618  1.00  0.00           C  
ATOM   1557  O   SER A1224      15.034  24.576  94.292  1.00  0.00           O  
ATOM   1558  CB  SER A1224      16.324  26.068  96.912  1.00  0.00           C  
ATOM   1559  OG  SER A1224      15.374  25.121  97.373  1.00  0.00           O  
ATOM   1560  N   ARG A1225      17.286  24.636  94.295  1.00  0.00           N  
ATOM   1561  CA  ARG A1225      17.427  23.416  93.516  1.00  0.00           C  
ATOM   1562  C   ARG A1225      16.803  22.251  94.271  1.00  0.00           C  
ATOM   1563  O   ARG A1225      16.286  21.309  93.667  1.00  0.00           O  
ATOM   1564  CB  ARG A1225      18.904  23.130  93.244  1.00  0.00           C  
ATOM   1565  CG  ARG A1225      19.138  22.072  92.184  1.00  0.00           C  
ATOM   1566  CD  ARG A1225      20.610  21.970  91.822  1.00  0.00           C  
ATOM   1567  NE  ARG A1225      20.814  21.207  90.594  1.00  0.00           N  
ATOM   1568  CZ  ARG A1225      20.326  21.559  89.407  1.00  0.00           C  
ATOM   1569  NH1 ARG A1225      19.604  22.666  89.286  1.00  0.00           N  
ATOM   1570  NH2 ARG A1225      20.561  20.805  88.341  1.00  0.00           N  
ATOM   1571  N   GLU A1226      16.849  22.327  95.597  1.00  0.00           N  
ATOM   1572  CA  GLU A1226      16.286  21.285  96.444  1.00  0.00           C  
ATOM   1573  C   GLU A1226      14.764  21.365  96.462  1.00  0.00           C  
ATOM   1574  O   GLU A1226      14.079  20.345  96.430  1.00  0.00           O  
ATOM   1575  CB  GLU A1226      16.822  21.418  97.872  1.00  0.00           C  
ATOM   1576  CG  GLU A1226      16.219  20.420  98.850  1.00  0.00           C  
ATOM   1577  CD  GLU A1226      16.735  20.598 100.265  1.00  0.00           C  
ATOM   1578  OE1 GLU A1226      17.967  20.542 100.456  1.00  0.00           O  
ATOM   1579  OE2 GLU A1226      15.911  20.789 101.185  1.00  0.00           O  
ATOM   1580  N   GLU A1244      14.246  22.588  96.512  1.00  0.00           N  
ATOM   1581  CA  GLU A1244      12.806  22.831  96.547  1.00  0.00           C  
ATOM   1582  C   GLU A1244      12.177  22.544  95.179  1.00  0.00           C  
ATOM   1583  O   GLU A1244      11.013  22.141  95.078  1.00  0.00           O  
ATOM   1584  CB  GLU A1244      12.556  24.286  96.956  1.00  0.00           C  
ATOM   1585  CG  GLU A1244      11.147  24.598  97.425  1.00  0.00           C  
ATOM   1586  CD  GLU A1244      11.062  25.959  98.094  1.00  0.00           C  
ATOM   1587  OE1 GLU A1244      11.834  26.198  99.049  1.00  0.00           O  
ATOM   1588  OE2 GLU A1244      10.227  26.787  97.670  1.00  0.00           O  
ATOM   1589  N   PHE A1245      12.967  22.758  94.131  1.00  0.00           N  
ATOM   1590  CA  PHE A1245      12.538  22.522  92.759  1.00  0.00           C  
ATOM   1591  C   PHE A1245      12.238  21.035  92.582  1.00  0.00           C  
ATOM   1592  O   PHE A1245      11.189  20.659  92.064  1.00  0.00           O  
ATOM   1593  CB  PHE A1245      13.653  22.953  91.805  1.00  0.00           C  
ATOM   1594  CG  PHE A1245      13.282  22.884  90.355  1.00  0.00           C  
ATOM   1595  CD1 PHE A1245      12.239  23.652  89.853  1.00  0.00           C  
ATOM   1596  CD2 PHE A1245      13.990  22.062  89.485  1.00  0.00           C  
ATOM   1597  CE1 PHE A1245      11.906  23.603  88.500  1.00  0.00           C  
ATOM   1598  CE2 PHE A1245      13.666  22.006  88.133  1.00  0.00           C  
ATOM   1599  CZ  PHE A1245      12.623  22.778  87.641  1.00  0.00           C  
ATOM   1600  N   VAL A1246      13.166  20.194  93.028  1.00  0.00           N  
ATOM   1601  CA  VAL A1246      13.012  18.746  92.926  1.00  0.00           C  
ATOM   1602  C   VAL A1246      11.758  18.286  93.664  1.00  0.00           C  
ATOM   1603  O   VAL A1246      10.945  17.534  93.123  1.00  0.00           O  
ATOM   1604  CB  VAL A1246      14.238  18.006  93.519  1.00  0.00           C  
ATOM   1605  CG1 VAL A1246      14.088  16.512  93.320  1.00  0.00           C  
ATOM   1606  CG2 VAL A1246      15.516  18.498  92.859  1.00  0.00           C  
ATOM   1607  N   ASP A1247      11.607  18.741  94.904  1.00  0.00           N  
ATOM   1608  CA  ASP A1247      10.449  18.378  95.713  1.00  0.00           C  
ATOM   1609  C   ASP A1247       9.155  18.670  94.962  1.00  0.00           C  
ATOM   1610  O   ASP A1247       8.245  17.842  94.924  1.00  0.00           O  
ATOM   1611  CB  ASP A1247      10.478  19.144  97.039  1.00  0.00           C  
ATOM   1612  CG  ASP A1247      11.616  18.696  97.949  1.00  0.00           C  
ATOM   1613  OD1 ASP A1247      12.782  18.680  97.495  1.00  0.00           O  
ATOM   1614  OD2 ASP A1247      11.346  18.361  99.123  1.00  0.00           O  
ATOM   1615  N   GLN A1248       9.082  19.846  94.350  1.00  0.00           N  
ATOM   1616  CA  GLN A1248       7.893  20.226  93.601  1.00  0.00           C  
ATOM   1617  C   GLN A1248       7.678  19.329  92.385  1.00  0.00           C  
ATOM   1618  O   GLN A1248       6.548  18.915  92.111  1.00  0.00           O  
ATOM   1619  CB  GLN A1248       7.980  21.691  93.171  1.00  0.00           C  
ATOM   1620  CG  GLN A1248       7.924  22.672  94.332  1.00  0.00           C  
ATOM   1621  CD  GLN A1248       7.747  24.106  93.870  1.00  0.00           C  
ATOM   1622  OE1 GLN A1248       6.832  24.415  93.103  1.00  0.00           O  
ATOM   1623  NE2 GLN A1248       8.619  24.992  94.339  1.00  0.00           N  
ATOM   1624  N   LEU A1249       8.752  19.030  91.656  1.00  0.00           N  
ATOM   1625  CA  LEU A1249       8.642  18.160  90.486  1.00  0.00           C  
ATOM   1626  C   LEU A1249       8.207  16.768  90.923  1.00  0.00           C  
ATOM   1627  O   LEU A1249       7.440  16.094  90.228  1.00  0.00           O  
ATOM   1628  CB  LEU A1249       9.980  18.052  89.740  1.00  0.00           C  
ATOM   1629  CG  LEU A1249      10.329  19.046  88.625  1.00  0.00           C  
ATOM   1630  CD1 LEU A1249       9.172  19.135  87.638  1.00  0.00           C  
ATOM   1631  CD2 LEU A1249      10.627  20.404  89.208  1.00  0.00           C  
ATOM   1632  N   ARG A1250       8.693  16.344  92.085  1.00  0.00           N  
ATOM   1633  CA  ARG A1250       8.362  15.025  92.595  1.00  0.00           C  
ATOM   1634  C   ARG A1250       6.980  14.966  93.235  1.00  0.00           C  
ATOM   1635  O   ARG A1250       6.468  13.885  93.508  1.00  0.00           O  
ATOM   1636  CB  ARG A1250       9.445  14.554  93.574  1.00  0.00           C  
ATOM   1637  CG  ARG A1250      10.806  14.455  92.902  1.00  0.00           C  
ATOM   1638  CD  ARG A1250      11.802  13.592  93.651  1.00  0.00           C  
ATOM   1639  NE  ARG A1250      12.422  14.261  94.785  1.00  0.00           N  
ATOM   1640  CZ  ARG A1250      13.657  14.006  95.209  1.00  0.00           C  
ATOM   1641  NH1 ARG A1250      14.403  13.102  94.588  1.00  0.00           N  
ATOM   1642  NH2 ARG A1250      14.150  14.654  96.256  1.00  0.00           N  
ATOM   1643  N   SER A1257       6.374  16.126  93.463  1.00  0.00           N  
ATOM   1644  CA  SER A1257       5.037  16.171  94.044  1.00  0.00           C  
ATOM   1645  C   SER A1257       3.995  16.082  92.930  1.00  0.00           C  
ATOM   1646  O   SER A1257       2.832  15.767  93.178  1.00  0.00           O  
ATOM   1647  CB  SER A1257       4.836  17.464  94.834  1.00  0.00           C  
ATOM   1648  OG  SER A1257       5.749  17.549  95.916  1.00  0.00           O  
ATOM   1649  N   ALA A1258       4.423  16.352  91.699  1.00  0.00           N  
ATOM   1650  CA  ALA A1258       3.529  16.306  90.550  1.00  0.00           C  
ATOM   1651  C   ALA A1258       3.528  14.942  89.860  1.00  0.00           C  
ATOM   1652  O   ALA A1258       3.152  14.834  88.689  1.00  0.00           O  
ATOM   1653  CB  ALA A1258       3.910  17.393  89.555  1.00  0.00           C  
ATOM   1654  N   GLY A1265       3.957  13.908  90.583  1.00  0.00           N  
ATOM   1655  CA  GLY A1265       3.979  12.560  90.032  1.00  0.00           C  
ATOM   1656  C   GLY A1265       5.059  12.250  89.005  1.00  0.00           C  
ATOM   1657  O   GLY A1265       4.869  11.398  88.132  1.00  0.00           O  
ATOM   1658  N   ILE A1266       6.197  12.929  89.103  1.00  0.00           N  
ATOM   1659  CA  ILE A1266       7.291  12.702  88.167  1.00  0.00           C  
ATOM   1660  C   ILE A1266       8.394  11.867  88.821  1.00  0.00           C  
ATOM   1661  O   ILE A1266       8.845  12.175  89.925  1.00  0.00           O  
ATOM   1662  CB  ILE A1266       7.872  14.053  87.658  1.00  0.00           C  
ATOM   1663  CG1 ILE A1266       6.762  14.852  86.960  1.00  0.00           C  
ATOM   1664  CG2 ILE A1266       9.030  13.805  86.686  1.00  0.00           C  
ATOM   1665  CD1 ILE A1266       7.206  16.178  86.371  1.00  0.00           C  
ATOM   1666  N   GLY A1267       8.812  10.803  88.138  1.00  0.00           N  
ATOM   1667  CA  GLY A1267       9.858   9.944  88.668  1.00  0.00           C  
ATOM   1668  C   GLY A1267      11.220  10.613  88.629  1.00  0.00           C  
ATOM   1669  O   GLY A1267      11.369  11.680  88.026  1.00  0.00           O  
ATOM   1670  N   GLU A1268      12.212   9.999  89.275  1.00  0.00           N  
ATOM   1671  CA  GLU A1268      13.574  10.548  89.301  1.00  0.00           C  
ATOM   1672  C   GLU A1268      14.066  10.681  87.876  1.00  0.00           C  
ATOM   1673  O   GLU A1268      14.930  11.495  87.557  1.00  0.00           O  
ATOM   1674  CB  GLU A1268      14.494   9.629  90.099  1.00  0.00           C  
ATOM   1675  CG  GLU A1268      14.157   9.655  91.556  1.00  0.00           C  
ATOM   1676  CD  GLU A1268      14.164  11.068  92.081  1.00  0.00           C  
ATOM   1677  OE1 GLU A1268      15.264  11.625  92.284  1.00  0.00           O  
ATOM   1678  OE2 GLU A1268      13.066  11.629  92.263  1.00  0.00           O  
ATOM   1679  N   ASP A1269      13.463   9.852  87.039  1.00  0.00           N  
ATOM   1680  CA  ASP A1269      13.687   9.771  85.608  1.00  0.00           C  
ATOM   1681  C   ASP A1269      13.508  11.160  84.977  1.00  0.00           C  
ATOM   1682  O   ASP A1269      14.470  11.808  84.545  1.00  0.00           O  
ATOM   1683  CB  ASP A1269      12.640   8.801  85.055  1.00  0.00           C  
ATOM   1684  CG  ASP A1269      13.074   8.136  83.796  1.00  0.00           C  
ATOM   1685  OD1 ASP A1269      14.300   8.028  83.588  1.00  0.00           O  
ATOM   1686  OD2 ASP A1269      12.189   7.705  83.027  1.00  0.00           O  
ATOM   1687  N   GLY A1270      12.256  11.608  84.941  1.00  0.00           N  
ATOM   1688  CA  GLY A1270      11.940  12.896  84.364  1.00  0.00           C  
ATOM   1689  C   GLY A1270      12.437  14.047  85.210  1.00  0.00           C  
ATOM   1690  O   GLY A1270      12.794  15.103  84.687  1.00  0.00           O  
ATOM   1691  N   VAL A1271      12.459  13.854  86.523  1.00  0.00           N  
ATOM   1692  CA  VAL A1271      12.927  14.909  87.410  1.00  0.00           C  
ATOM   1693  C   VAL A1271      14.358  15.282  87.051  1.00  0.00           C  
ATOM   1694  O   VAL A1271      14.732  16.455  87.102  1.00  0.00           O  
ATOM   1695  CB  VAL A1271      12.881  14.466  88.887  1.00  0.00           C  
ATOM   1696  CG1 VAL A1271      13.645  15.457  89.755  1.00  0.00           C  
ATOM   1697  CG2 VAL A1271      11.442  14.367  89.346  1.00  0.00           C  
ATOM   1698  N   SER A1272      15.153  14.280  86.682  1.00  0.00           N  
ATOM   1699  CA  SER A1272      16.550  14.506  86.330  1.00  0.00           C  
ATOM   1700  C   SER A1272      16.714  15.208  84.989  1.00  0.00           C  
ATOM   1701  O   SER A1272      17.581  16.066  84.835  1.00  0.00           O  
ATOM   1702  CB  SER A1272      17.310  13.182  86.300  1.00  0.00           C  
ATOM   1703  OG  SER A1272      18.661  13.395  85.923  1.00  0.00           O  
ATOM   1704  N   ILE A1274      14.494  17.180  83.550  1.00  0.00           N  
ATOM   1705  CA  ILE A1274      14.012  18.549  83.677  1.00  0.00           C  
ATOM   1706  C   ILE A1274      15.068  19.445  84.322  1.00  0.00           C  
ATOM   1707  O   ILE A1274      15.375  20.524  83.812  1.00  0.00           O  
ATOM   1708  CB  ILE A1274      12.717  18.610  84.516  1.00  0.00           C  
ATOM   1709  CG1 ILE A1274      11.590  17.893  83.766  1.00  0.00           C  
ATOM   1710  CG2 ILE A1274      12.360  20.062  84.821  1.00  0.00           C  
ATOM   1711  CD1 ILE A1274      10.266  17.913  84.490  1.00  0.00           C  
ATOM   1712  N   ALA A1275      15.627  18.997  85.441  1.00  0.00           N  
ATOM   1713  CA  ALA A1275      16.642  19.784  86.122  1.00  0.00           C  
ATOM   1714  C   ALA A1275      17.822  20.030  85.187  1.00  0.00           C  
ATOM   1715  O   ALA A1275      18.355  21.137  85.137  1.00  0.00           O  
ATOM   1716  CB  ALA A1275      17.105  19.075  87.399  1.00  0.00           C  
ATOM   1717  N   ASP A1276      18.227  19.004  84.443  1.00  0.00           N  
ATOM   1718  CA  ASP A1276      19.341  19.142  83.509  1.00  0.00           C  
ATOM   1719  C   ASP A1276      18.968  20.157  82.425  1.00  0.00           C  
ATOM   1720  O   ASP A1276      19.668  21.154  82.219  1.00  0.00           O  
ATOM   1721  CB  ASP A1276      19.670  17.792  82.858  1.00  0.00           C  
ATOM   1722  CG  ASP A1276      20.794  17.897  81.835  1.00  0.00           C  
ATOM   1723  OD1 ASP A1276      21.967  18.024  82.246  1.00  0.00           O  
ATOM   1724  OD2 ASP A1276      20.504  17.870  80.617  1.00  0.00           O  
ATOM   1725  N   LEU A1281      17.855  19.891  81.746  1.00  0.00           N  
ATOM   1726  CA  LEU A1281      17.346  20.750  80.680  1.00  0.00           C  
ATOM   1727  C   LEU A1281      17.209  22.222  81.075  1.00  0.00           C  
ATOM   1728  O   LEU A1281      17.451  23.107  80.251  1.00  0.00           O  
ATOM   1729  CB  LEU A1281      15.993  20.217  80.193  1.00  0.00           C  
ATOM   1730  CG  LEU A1281      15.977  19.437  78.874  1.00  0.00           C  
ATOM   1731  CD1 LEU A1281      17.267  18.655  78.698  1.00  0.00           C  
ATOM   1732  CD2 LEU A1281      14.763  18.517  78.846  1.00  0.00           C  
ATOM   1733  N   CYS A1282      16.811  22.487  82.318  1.00  0.00           N  
ATOM   1734  CA  CYS A1282      16.669  23.866  82.783  1.00  0.00           C  
ATOM   1735  C   CYS A1282      18.018  24.480  83.141  1.00  0.00           C  
ATOM   1736  O   CYS A1282      18.155  25.700  83.200  1.00  0.00           O  
ATOM   1737  CB  CYS A1282      15.759  23.936  84.010  1.00  0.00           C  
ATOM   1738  SG  CYS A1282      14.028  23.580  83.676  1.00  0.00           S  
ATOM   1739  N   SER A1283      19.011  23.631  83.379  1.00  0.00           N  
ATOM   1740  CA  SER A1283      20.339  24.100  83.753  1.00  0.00           C  
ATOM   1741  C   SER A1283      21.169  24.526  82.554  1.00  0.00           C  
ATOM   1742  O   SER A1283      22.080  25.339  82.680  1.00  0.00           O  
ATOM   1743  CB  SER A1283      21.084  23.005  84.519  1.00  0.00           C  
ATOM   1744  OG  SER A1283      20.387  22.655  85.703  1.00  0.00           O  
ATOM   1745  N   GLY A1284      20.861  23.972  81.390  1.00  0.00           N  
ATOM   1746  CA  GLY A1284      21.618  24.327  80.208  1.00  0.00           C  
ATOM   1747  C   GLY A1284      20.819  24.174  78.936  1.00  0.00           C  
ATOM   1748  O   GLY A1284      19.921  23.339  78.847  1.00  0.00           O  
ATOM   1749  N   THR A1285      21.146  24.992  77.946  1.00  0.00           N  
ATOM   1750  CA  THR A1285      20.461  24.938  76.667  1.00  0.00           C  
ATOM   1751  C   THR A1285      21.022  23.773  75.867  1.00  0.00           C  
ATOM   1752  O   THR A1285      22.150  23.337  76.093  1.00  0.00           O  
ATOM   1753  CB  THR A1285      20.666  26.240  75.873  1.00  0.00           C  
ATOM   1754  OG1 THR A1285      22.060  26.415  75.585  1.00  0.00           O  
ATOM   1755  CG2 THR A1285      20.165  27.431  76.678  1.00  0.00           C  
ATOM   1756  N   ARG A1286      20.226  23.270  74.934  1.00  0.00           N  
ATOM   1757  CA  ARG A1286      20.638  22.156  74.095  1.00  0.00           C  
ATOM   1758  C   ARG A1286      20.519  22.545  72.627  1.00  0.00           C  
ATOM   1759  O   ARG A1286      19.844  23.516  72.290  1.00  0.00           O  
ATOM   1760  CB  ARG A1286      19.743  20.941  74.362  1.00  0.00           C  
ATOM   1761  CG  ARG A1286      19.906  20.319  75.732  1.00  0.00           C  
ATOM   1762  CD  ARG A1286      21.253  19.631  75.861  1.00  0.00           C  
ATOM   1763  NE  ARG A1286      21.409  18.974  77.155  1.00  0.00           N  
ATOM   1764  CZ  ARG A1286      22.449  18.215  77.485  1.00  0.00           C  
ATOM   1765  NH1 ARG A1286      23.429  18.013  76.614  1.00  0.00           N  
ATOM   1766  NH2 ARG A1286      22.512  17.659  78.687  1.00  0.00           N  
ATOM   1767  N   GLY A1287      21.183  21.791  71.757  1.00  0.00           N  
ATOM   1768  CA  GLY A1287      21.084  22.061  70.336  1.00  0.00           C  
ATOM   1769  C   GLY A1287      19.798  21.391  69.888  1.00  0.00           C  
ATOM   1770  O   GLY A1287      19.297  20.509  70.583  1.00  0.00           O  
ATOM   1771  N   ILE A1316      19.246  21.799  68.752  1.00  0.00           N  
ATOM   1772  CA  ILE A1316      18.012  21.185  68.277  1.00  0.00           C  
ATOM   1773  C   ILE A1316      18.245  19.684  68.061  1.00  0.00           C  
ATOM   1774  O   ILE A1316      17.327  18.881  68.231  1.00  0.00           O  
ATOM   1775  CB  ILE A1316      17.530  21.819  66.944  1.00  0.00           C  
ATOM   1776  CG1 ILE A1316      17.492  23.347  67.060  1.00  0.00           C  
ATOM   1777  CG2 ILE A1316      16.143  21.299  66.596  1.00  0.00           C  
ATOM   1778  CD1 ILE A1316      16.436  23.885  67.995  1.00  0.00           C  
ATOM   1779  N   ASP A1317      19.477  19.314  67.699  1.00  0.00           N  
ATOM   1780  CA  ASP A1317      19.835  17.907  67.458  1.00  0.00           C  
ATOM   1781  C   ASP A1317      19.536  17.050  68.677  1.00  0.00           C  
ATOM   1782  O   ASP A1317      18.600  16.250  68.688  1.00  0.00           O  
ATOM   1783  CB  ASP A1317      21.334  17.734  67.175  1.00  0.00           C  
ATOM   1784  CG  ASP A1317      21.897  18.796  66.268  1.00  0.00           C  
ATOM   1785  OD1 ASP A1317      21.340  19.003  65.168  1.00  0.00           O  
ATOM   1786  OD2 ASP A1317      22.911  19.413  66.659  1.00  0.00           O  
ATOM   1787  N   GLU A1318      20.373  17.231  69.693  1.00  0.00           N  
ATOM   1788  CA  GLU A1318      20.292  16.498  70.946  1.00  0.00           C  
ATOM   1789  C   GLU A1318      18.882  16.151  71.384  1.00  0.00           C  
ATOM   1790  O   GLU A1318      18.656  15.091  71.956  1.00  0.00           O  
ATOM   1791  CB  GLU A1318      20.970  17.297  72.057  1.00  0.00           C  
ATOM   1792  CG  GLU A1318      22.340  17.838  71.695  1.00  0.00           C  
ATOM   1793  CD  GLU A1318      23.030  18.485  72.882  1.00  0.00           C  
ATOM   1794  OE1 GLU A1318      23.339  17.760  73.851  1.00  0.00           O  
ATOM   1795  OE2 GLU A1318      23.258  19.714  72.851  1.00  0.00           O  
ATOM   1796  N   ALA A1320      15.944  15.194  69.831  1.00  0.00           N  
ATOM   1797  CA  ALA A1320      15.339  13.953  69.363  1.00  0.00           C  
ATOM   1798  C   ALA A1320      15.760  12.776  70.241  1.00  0.00           C  
ATOM   1799  O   ALA A1320      14.935  11.940  70.609  1.00  0.00           O  
ATOM   1800  CB  ALA A1320      15.733  13.691  67.910  1.00  0.00           C  
ATOM   1801  N   ARG A1321      17.043  12.729  70.590  1.00  0.00           N  
ATOM   1802  CA  ARG A1321      17.583  11.647  71.409  1.00  0.00           C  
ATOM   1803  C   ARG A1321      17.346  11.814  72.907  1.00  0.00           C  
ATOM   1804  O   ARG A1321      16.939  10.868  73.579  1.00  0.00           O  
ATOM   1805  CB  ARG A1321      19.084  11.486  71.138  1.00  0.00           C  
ATOM   1806  CG  ARG A1321      19.920  12.710  71.472  1.00  0.00           C  
ATOM   1807  CD  ARG A1321      21.337  12.574  70.943  1.00  0.00           C  
ATOM   1808  NE  ARG A1321      22.000  11.383  71.465  1.00  0.00           N  
ATOM   1809  CZ  ARG A1321      22.254  11.170  72.752  1.00  0.00           C  
ATOM   1810  NH1 ARG A1321      21.901  12.072  73.661  1.00  0.00           N  
ATOM   1811  NH2 ARG A1321      22.864  10.055  73.131  1.00  0.00           N  
ATOM   1812  N   ILE A1322      17.603  13.008  73.433  1.00  0.00           N  
ATOM   1813  CA  ILE A1322      17.405  13.258  74.857  1.00  0.00           C  
ATOM   1814  C   ILE A1322      15.977  12.925  75.294  1.00  0.00           C  
ATOM   1815  O   ILE A1322      15.758  12.494  76.426  1.00  0.00           O  
ATOM   1816  CB  ILE A1322      17.731  14.730  75.223  1.00  0.00           C  
ATOM   1817  CG1 ILE A1322      19.243  14.955  75.151  1.00  0.00           C  
ATOM   1818  CG2 ILE A1322      17.213  15.059  76.622  1.00  0.00           C  
ATOM   1819  CD1 ILE A1322      19.685  16.339  75.585  1.00  0.00           C  
ATOM   1820  N   THR A1325      15.012  13.117  74.398  1.00  0.00           N  
ATOM   1821  CA  THR A1325      13.615  12.820  74.711  1.00  0.00           C  
ATOM   1822  C   THR A1325      13.205  11.482  74.108  1.00  0.00           C  
ATOM   1823  O   THR A1325      12.054  11.061  74.230  1.00  0.00           O  
ATOM   1824  CB  THR A1325      12.667  13.902  74.170  1.00  0.00           C  
ATOM   1825  OG1 THR A1325      12.655  13.856  72.737  1.00  0.00           O  
ATOM   1826  CG2 THR A1325      13.115  15.278  74.635  1.00  0.00           C  
ATOM   1827  N   GLY A1326      14.154  10.827  73.446  1.00  0.00           N  
ATOM   1828  CA  GLY A1326      13.900   9.529  72.843  1.00  0.00           C  
ATOM   1829  C   GLY A1326      12.800   9.465  71.799  1.00  0.00           C  
ATOM   1830  O   GLY A1326      12.291   8.382  71.501  1.00  0.00           O  
ATOM   1831  N   LYS A1330      12.432  10.610  71.232  1.00  0.00           N  
ATOM   1832  CA  LYS A1330      11.383  10.639  70.216  1.00  0.00           C  
ATOM   1833  C   LYS A1330      11.703  11.592  69.063  1.00  0.00           C  
ATOM   1834  O   LYS A1330      12.427  12.574  69.234  1.00  0.00           O  
ATOM   1835  CB  LYS A1330      10.045  11.028  70.854  1.00  0.00           C  
ATOM   1836  CG  LYS A1330       9.573  10.066  71.939  1.00  0.00           C  
ATOM   1837  CD  LYS A1330       8.206  10.462  72.484  1.00  0.00           C  
ATOM   1838  CE  LYS A1330       7.724   9.482  73.546  1.00  0.00           C  
ATOM   1839  NZ  LYS A1330       6.381   9.847  74.078  1.00  0.00           N  
ATOM   1840  N   SER A1334      11.163  11.284  67.886  1.00  0.00           N  
ATOM   1841  CA  SER A1334      11.368  12.105  66.698  1.00  0.00           C  
ATOM   1842  C   SER A1334      10.020  12.552  66.144  1.00  0.00           C  
ATOM   1843  O   SER A1334       9.627  12.160  65.047  1.00  0.00           O  
ATOM   1844  CB  SER A1334      12.129  11.318  65.630  1.00  0.00           C  
ATOM   1845  OG  SER A1334      13.445  11.019  66.058  1.00  0.00           O  
ATOM   1846  N   SER A1335       9.317  13.378  66.911  1.00  0.00           N  
ATOM   1847  CA  SER A1335       8.007  13.871  66.504  1.00  0.00           C  
ATOM   1848  C   SER A1335       8.104  14.911  65.403  1.00  0.00           C  
ATOM   1849  O   SER A1335       9.193  15.353  65.043  1.00  0.00           O  
ATOM   1850  CB  SER A1335       7.272  14.469  67.706  1.00  0.00           C  
ATOM   1851  OG  SER A1335       7.062  13.491  68.711  1.00  0.00           O  
ATOM   1852  N   GLU A1336       6.951  15.302  64.874  1.00  0.00           N  
ATOM   1853  CA  GLU A1336       6.901  16.296  63.814  1.00  0.00           C  
ATOM   1854  C   GLU A1336       7.341  17.661  64.334  1.00  0.00           C  
ATOM   1855  O   GLU A1336       7.895  18.469  63.589  1.00  0.00           O  
ATOM   1856  CB  GLU A1336       5.481  16.386  63.238  1.00  0.00           C  
ATOM   1857  CG  GLU A1336       4.990  15.085  62.608  1.00  0.00           C  
ATOM   1858  CD  GLU A1336       3.674  15.240  61.857  1.00  0.00           C  
ATOM   1859  OE1 GLU A1336       3.624  16.030  60.888  1.00  0.00           O  
ATOM   1860  OE2 GLU A1336       2.689  14.568  62.232  1.00  0.00           O  
ATOM   1861  N   GLU A1384       7.110  17.904  65.620  1.00  0.00           N  
ATOM   1862  CA  GLU A1384       7.464  19.177  66.235  1.00  0.00           C  
ATOM   1863  C   GLU A1384       8.967  19.440  66.262  1.00  0.00           C  
ATOM   1864  O   GLU A1384       9.412  20.552  65.969  1.00  0.00           O  
ATOM   1865  CB  GLU A1384       6.904  19.246  67.657  1.00  0.00           C  
ATOM   1866  CG  GLU A1384       7.022  20.618  68.308  1.00  0.00           C  
ATOM   1867  CD  GLU A1384       6.406  21.719  67.460  1.00  0.00           C  
ATOM   1868  OE1 GLU A1384       5.299  21.510  66.916  1.00  0.00           O  
ATOM   1869  OE2 GLU A1384       7.024  22.797  67.344  1.00  0.00           O  
ATOM   1870  N   ILE A1385       9.751  18.426  66.618  1.00  0.00           N  
ATOM   1871  CA  ILE A1385      11.198  18.598  66.664  1.00  0.00           C  
ATOM   1872  C   ILE A1385      11.764  18.838  65.267  1.00  0.00           C  
ATOM   1873  O   ILE A1385      12.743  19.564  65.105  1.00  0.00           O  
ATOM   1874  CB  ILE A1385      11.896  17.384  67.316  1.00  0.00           C  
ATOM   1875  CG1 ILE A1385      11.530  17.324  68.801  1.00  0.00           C  
ATOM   1876  CG2 ILE A1385      13.409  17.499  67.161  1.00  0.00           C  
ATOM   1877  CD1 ILE A1385      12.330  16.317  69.600  1.00  0.00           C  
ATOM   1878  N   ALA A1386      11.138  18.239  64.259  1.00  0.00           N  
ATOM   1879  CA  ALA A1386      11.582  18.421  62.881  1.00  0.00           C  
ATOM   1880  C   ALA A1386      11.218  19.837  62.429  1.00  0.00           C  
ATOM   1881  O   ALA A1386      11.913  20.446  61.615  1.00  0.00           O  
ATOM   1882  CB  ALA A1386      10.917  17.392  61.976  1.00  0.00           C  
ATOM   1883  N   ARG A1387      10.120  20.350  62.973  1.00  0.00           N  
ATOM   1884  CA  ARG A1387       9.644  21.690  62.659  1.00  0.00           C  
ATOM   1885  C   ARG A1387      10.732  22.667  63.116  1.00  0.00           C  
ATOM   1886  O   ARG A1387      11.113  23.586  62.388  1.00  0.00           O  
ATOM   1887  CB  ARG A1387       8.331  21.953  63.414  1.00  0.00           C  
ATOM   1888  CG  ARG A1387       7.370  22.975  62.802  1.00  0.00           C  
ATOM   1889  CD  ARG A1387       7.999  24.341  62.643  1.00  0.00           C  
ATOM   1890  NE  ARG A1387       7.041  25.445  62.763  1.00  0.00           N  
ATOM   1891  CZ  ARG A1387       5.911  25.562  62.069  1.00  0.00           C  
ATOM   1892  NH1 ARG A1387       5.562  24.633  61.188  1.00  0.00           N  
ATOM   1893  NH2 ARG A1387       5.140  26.632  62.235  1.00  0.00           N  
ATOM   1894  N   ALA A1389      13.928  21.948  63.715  1.00  0.00           N  
ATOM   1895  CA  ALA A1389      15.167  21.736  62.976  1.00  0.00           C  
ATOM   1896  C   ALA A1389      14.976  22.479  61.667  1.00  0.00           C  
ATOM   1897  O   ALA A1389      15.888  23.129  61.172  1.00  0.00           O  
ATOM   1898  CB  ALA A1389      15.401  20.256  62.718  1.00  0.00           C  
ATOM   1899  N   ALA A1390      13.768  22.388  61.124  1.00  0.00           N  
ATOM   1900  CA  ALA A1390      13.442  23.063  59.880  1.00  0.00           C  
ATOM   1901  C   ALA A1390      13.638  24.570  60.067  1.00  0.00           C  
ATOM   1902  O   ALA A1390      14.186  25.239  59.194  1.00  0.00           O  
ATOM   1903  CB  ALA A1390      12.000  22.748  59.470  1.00  0.00           C  
ATOM   1904  N   VAL A1391      13.208  25.094  61.213  1.00  0.00           N  
ATOM   1905  CA  VAL A1391      13.362  26.520  61.513  1.00  0.00           C  
ATOM   1906  C   VAL A1391      14.840  26.870  61.675  1.00  0.00           C  
ATOM   1907  O   VAL A1391      15.310  27.884  61.147  1.00  0.00           O  
ATOM   1908  CB  VAL A1391      12.590  26.914  62.811  1.00  0.00           C  
ATOM   1909  CG1 VAL A1391      13.056  28.281  63.323  1.00  0.00           C  
ATOM   1910  CG2 VAL A1391      11.096  26.956  62.525  1.00  0.00           C  
ATOM   1911  N   GLU A1392      15.571  26.028  62.404  1.00  0.00           N  
ATOM   1912  CA  GLU A1392      17.000  26.251  62.611  1.00  0.00           C  
ATOM   1913  C   GLU A1392      17.690  26.315  61.254  1.00  0.00           C  
ATOM   1914  O   GLU A1392      18.504  27.209  61.008  1.00  0.00           O  
ATOM   1915  CB  GLU A1392      17.609  25.123  63.455  1.00  0.00           C  
ATOM   1916  CG  GLU A1392      19.113  25.257  63.716  1.00  0.00           C  
ATOM   1917  CD  GLU A1392      19.647  24.189  64.679  1.00  0.00           C  
ATOM   1918  OE1 GLU A1392      19.318  23.001  64.497  1.00  0.00           O  
ATOM   1919  OE2 GLU A1392      20.402  24.531  65.618  1.00  0.00           O  
ATOM   1920  N   ASP A1393      17.354  25.371  60.374  1.00  0.00           N  
ATOM   1921  CA  ASP A1393      17.939  25.329  59.037  1.00  0.00           C  
ATOM   1922  C   ASP A1393      17.656  26.620  58.274  1.00  0.00           C  
ATOM   1923  O   ASP A1393      18.560  27.202  57.675  1.00  0.00           O  
ATOM   1924  CB  ASP A1393      17.394  24.129  58.260  1.00  0.00           C  
ATOM   1925  CG  ASP A1393      18.201  22.859  58.496  1.00  0.00           C  
ATOM   1926  OD1 ASP A1393      18.770  22.698  59.600  1.00  0.00           O  
ATOM   1927  OD2 ASP A1393      18.251  22.013  57.574  1.00  0.00           O  
ATOM   1928  N   LEU A1394      16.400  27.063  58.299  1.00  0.00           N  
ATOM   1929  CA  LEU A1394      16.011  28.304  57.628  1.00  0.00           C  
ATOM   1930  C   LEU A1394      16.754  29.495  58.230  1.00  0.00           C  
ATOM   1931  O   LEU A1394      17.202  30.378  57.507  1.00  0.00           O  
ATOM   1932  CB  LEU A1394      14.494  28.515  57.732  1.00  0.00           C  
ATOM   1933  CG  LEU A1394      13.655  27.577  56.853  1.00  0.00           C  
ATOM   1934  CD1 LEU A1394      12.220  27.476  57.363  1.00  0.00           C  
ATOM   1935  CD2 LEU A1394      13.676  28.091  55.427  1.00  0.00           C  
ATOM   1936  N   LEU A1395      16.904  29.513  59.551  1.00  0.00           N  
ATOM   1937  CA  LEU A1395      17.613  30.615  60.201  1.00  0.00           C  
ATOM   1938  C   LEU A1395      19.063  30.695  59.729  1.00  0.00           C  
ATOM   1939  O   LEU A1395      19.597  31.793  59.519  1.00  0.00           O  
ATOM   1940  CB  LEU A1395      17.560  30.470  61.730  1.00  0.00           C  
ATOM   1941  CG  LEU A1395      16.249  30.942  62.387  1.00  0.00           C  
ATOM   1942  CD1 LEU A1395      16.145  30.434  63.818  1.00  0.00           C  
ATOM   1943  CD2 LEU A1395      16.185  32.473  62.344  1.00  0.00           C  
ATOM   1944  N   ALA A1396      19.695  29.536  59.544  1.00  0.00           N  
ATOM   1945  CA  ALA A1396      21.086  29.503  59.099  1.00  0.00           C  
ATOM   1946  C   ALA A1396      21.250  30.235  57.775  1.00  0.00           C  
ATOM   1947  O   ALA A1396      22.210  30.985  57.599  1.00  0.00           O  
ATOM   1948  CB  ALA A1396      21.568  28.071  58.967  1.00  0.00           C  
ATOM   1949  N   SER A1397      20.312  30.025  56.851  1.00  0.00           N  
ATOM   1950  CA  SER A1397      20.372  30.683  55.545  1.00  0.00           C  
ATOM   1951  C   SER A1397      20.235  32.200  55.666  1.00  0.00           C  
ATOM   1952  O   SER A1397      20.541  32.938  54.725  1.00  0.00           O  
ATOM   1953  CB  SER A1397      19.287  30.137  54.611  1.00  0.00           C  
ATOM   1954  OG  SER A1397      17.991  30.321  55.151  1.00  0.00           O  
ATOM   1955  N   TYR A1398      19.763  32.657  56.825  1.00  0.00           N  
ATOM   1956  CA  TYR A1398      19.614  34.087  57.091  1.00  0.00           C  
ATOM   1957  C   TYR A1398      20.869  34.591  57.806  1.00  0.00           C  
ATOM   1958  O   TYR A1398      21.024  35.791  58.028  1.00  0.00           O  
ATOM   1959  CB  TYR A1398      18.392  34.356  57.982  1.00  0.00           C  
ATOM   1960  CG  TYR A1398      17.088  34.555  57.241  1.00  0.00           C  
ATOM   1961  CD1 TYR A1398      15.965  33.781  57.541  1.00  0.00           C  
ATOM   1962  CD2 TYR A1398      16.964  35.543  56.267  1.00  0.00           C  
ATOM   1963  CE1 TYR A1398      14.743  33.993  56.888  1.00  0.00           C  
ATOM   1964  CE2 TYR A1398      15.753  35.762  55.611  1.00  0.00           C  
ATOM   1965  CZ  TYR A1398      14.647  34.984  55.926  1.00  0.00           C  
ATOM   1966  OH  TYR A1398      13.452  35.199  55.268  1.00  0.00           O  
ATOM   1967  N   GLY A1400      21.756  33.664  58.172  1.00  0.00           N  
ATOM   1968  CA  GLY A1400      22.985  34.032  58.862  1.00  0.00           C  
ATOM   1969  C   GLY A1400      22.867  33.938  60.376  1.00  0.00           C  
ATOM   1970  O   GLY A1400      23.784  34.309  61.105  1.00  0.00           O  
ATOM   1971  N   VAL A1401      21.723  33.445  60.842  1.00  0.00           N  
ATOM   1972  CA  VAL A1401      21.446  33.290  62.267  1.00  0.00           C  
ATOM   1973  C   VAL A1401      21.825  31.880  62.704  1.00  0.00           C  
ATOM   1974  O   VAL A1401      21.094  30.927  62.451  1.00  0.00           O  
ATOM   1975  CB  VAL A1401      19.947  33.528  62.555  1.00  0.00           C  
ATOM   1976  CG1 VAL A1401      19.639  33.293  64.029  1.00  0.00           C  
ATOM   1977  CG2 VAL A1401      19.571  34.937  62.154  1.00  0.00           C  
ATOM   1978  N   LYS A1404      22.973  31.760  63.363  1.00  0.00           N  
ATOM   1979  CA  LYS A1404      23.478  30.466  63.822  1.00  0.00           C  
ATOM   1980  C   LYS A1404      23.554  30.412  65.342  1.00  0.00           C  
ATOM   1981  O   LYS A1404      23.327  31.411  66.025  1.00  0.00           O  
ATOM   1982  CB  LYS A1404      24.879  30.229  63.255  1.00  0.00           C  
ATOM   1983  CG  LYS A1404      25.058  30.710  61.826  1.00  0.00           C  
ATOM   1984  CD  LYS A1404      26.522  30.671  61.406  1.00  0.00           C  
ATOM   1985  CE  LYS A1404      26.726  31.268  60.011  1.00  0.00           C  
ATOM   1986  NZ  LYS A1404      26.359  32.717  59.936  1.00  0.00           N  
ATOM   1987  N   ASN A1405      23.887  29.235  65.860  1.00  0.00           N  
ATOM   1988  CA  ASN A1405      24.016  29.025  67.297  1.00  0.00           C  
ATOM   1989  C   ASN A1405      22.702  29.218  68.054  1.00  0.00           C  
ATOM   1990  O   ASN A1405      22.682  29.675  69.202  1.00  0.00           O  
ATOM   1991  CB  ASN A1405      25.105  29.946  67.862  1.00  0.00           C  
ATOM   1992  CG  ASN A1405      26.445  29.753  67.162  1.00  0.00           C  
ATOM   1993  OD1 ASN A1405      26.982  28.641  67.119  1.00  0.00           O  
ATOM   1994  ND2 ASN A1405      26.988  30.835  66.604  1.00  0.00           N  
ATOM   1995  N   VAL A1416      21.604  28.868  67.396  1.00  0.00           N  
ATOM   1996  CA  VAL A1416      20.290  28.955  68.004  1.00  0.00           C  
ATOM   1997  C   VAL A1416      20.274  27.858  69.059  1.00  0.00           C  
ATOM   1998  O   VAL A1416      20.803  26.772  68.833  1.00  0.00           O  
ATOM   1999  CB  VAL A1416      19.191  28.688  66.966  1.00  0.00           C  
ATOM   2000  CG1 VAL A1416      17.835  28.595  67.641  1.00  0.00           C  
ATOM   2001  CG2 VAL A1416      19.196  29.797  65.922  1.00  0.00           C  
ATOM   2002  N   ARG A1428      19.681  28.135  70.213  1.00  0.00           N  
ATOM   2003  CA  ARG A1428      19.649  27.141  71.272  1.00  0.00           C  
ATOM   2004  C   ARG A1428      18.234  26.768  71.668  1.00  0.00           C  
ATOM   2005  O   ARG A1428      17.302  27.550  71.492  1.00  0.00           O  
ATOM   2006  CB  ARG A1428      20.392  27.665  72.507  1.00  0.00           C  
ATOM   2007  CG  ARG A1428      21.824  28.132  72.247  1.00  0.00           C  
ATOM   2008  CD  ARG A1428      22.725  26.988  71.789  1.00  0.00           C  
ATOM   2009  NE  ARG A1428      22.822  25.934  72.795  1.00  0.00           N  
ATOM   2010  CZ  ARG A1428      23.485  24.795  72.624  1.00  0.00           C  
ATOM   2011  NH1 ARG A1428      24.110  24.559  71.479  1.00  0.00           N  
ATOM   2012  NH2 ARG A1428      23.519  23.892  73.595  1.00  0.00           N  
ATOM   2013  N   TYR A1429      18.077  25.557  72.188  1.00  0.00           N  
ATOM   2014  CA  TYR A1429      16.782  25.101  72.661  1.00  0.00           C  
ATOM   2015  C   TYR A1429      16.827  25.275  74.179  1.00  0.00           C  
ATOM   2016  O   TYR A1429      17.713  24.737  74.852  1.00  0.00           O  
ATOM   2017  CB  TYR A1429      16.547  23.628  72.320  1.00  0.00           C  
ATOM   2018  CG  TYR A1429      15.285  23.089  72.945  1.00  0.00           C  
ATOM   2019  CD1 TYR A1429      14.036  23.343  72.378  1.00  0.00           C  
ATOM   2020  CD2 TYR A1429      15.330  22.411  74.162  1.00  0.00           C  
ATOM   2021  CE1 TYR A1429      12.863  22.943  73.015  1.00  0.00           C  
ATOM   2022  CE2 TYR A1429      14.170  22.010  74.807  1.00  0.00           C  
ATOM   2023  CZ  TYR A1429      12.941  22.280  74.234  1.00  0.00           C  
ATOM   2024  OH  TYR A1429      11.798  21.910  74.901  1.00  0.00           O  
ATOM   2025  N   ASP A1430      15.885  26.050  74.706  1.00  0.00           N  
ATOM   2026  CA  ASP A1430      15.813  26.303  76.135  1.00  0.00           C  
ATOM   2027  C   ASP A1430      14.482  25.803  76.657  1.00  0.00           C  
ATOM   2028  O   ASP A1430      13.429  26.383  76.379  1.00  0.00           O  
ATOM   2029  CB  ASP A1430      15.943  27.797  76.427  1.00  0.00           C  
ATOM   2030  CG  ASP A1430      16.066  28.092  77.913  1.00  0.00           C  
ATOM   2031  OD1 ASP A1430      15.466  27.356  78.728  1.00  0.00           O  
ATOM   2032  OD2 ASP A1430      16.752  29.070  78.267  1.00  0.00           O  
ATOM   2033  N   PHE A1431      14.557  24.726  77.426  1.00  0.00           N  
ATOM   2034  CA  PHE A1431      13.405  24.064  78.032  1.00  0.00           C  
ATOM   2035  C   PHE A1431      12.670  24.962  79.038  1.00  0.00           C  
ATOM   2036  O   PHE A1431      11.448  24.851  79.204  1.00  0.00           O  
ATOM   2037  CB  PHE A1431      13.906  22.798  78.744  1.00  0.00           C  
ATOM   2038  CG  PHE A1431      12.820  21.853  79.179  1.00  0.00           C  
ATOM   2039  CD1 PHE A1431      12.183  21.031  78.254  1.00  0.00           C  
ATOM   2040  CD2 PHE A1431      12.468  21.756  80.518  1.00  0.00           C  
ATOM   2041  CE1 PHE A1431      11.217  20.123  78.656  1.00  0.00           C  
ATOM   2042  CE2 PHE A1431      11.500  20.851  80.936  1.00  0.00           C  
ATOM   2043  CZ  PHE A1431      10.873  20.032  80.002  1.00  0.00           C  
ATOM   2044  N   SER A1432      13.416  25.850  79.697  1.00  0.00           N  
ATOM   2045  CA  SER A1432      12.849  26.726  80.726  1.00  0.00           C  
ATOM   2046  C   SER A1432      11.987  27.899  80.269  1.00  0.00           C  
ATOM   2047  O   SER A1432      11.401  28.592  81.104  1.00  0.00           O  
ATOM   2048  CB  SER A1432      13.964  27.256  81.634  1.00  0.00           C  
ATOM   2049  OG  SER A1432      14.826  28.129  80.929  1.00  0.00           O  
ATOM   2050  N   ILE A1433      11.909  28.134  78.962  1.00  0.00           N  
ATOM   2051  CA  ILE A1433      11.087  29.229  78.453  1.00  0.00           C  
ATOM   2052  C   ILE A1433       9.637  28.758  78.388  1.00  0.00           C  
ATOM   2053  O   ILE A1433       9.197  28.219  77.376  1.00  0.00           O  
ATOM   2054  CB  ILE A1433      11.543  29.678  77.047  1.00  0.00           C  
ATOM   2055  CG1 ILE A1433      13.016  30.108  77.087  1.00  0.00           C  
ATOM   2056  CG2 ILE A1433      10.669  30.830  76.565  1.00  0.00           C  
ATOM   2057  CD1 ILE A1433      13.569  30.566  75.739  1.00  0.00           C  
ATOM   2058  N   VAL A1434       8.895  28.973  79.471  1.00  0.00           N  
ATOM   2059  CA  VAL A1434       7.505  28.536  79.533  1.00  0.00           C  
ATOM   2060  C   VAL A1434       6.460  29.624  79.771  1.00  0.00           C  
ATOM   2061  O   VAL A1434       5.262  29.357  79.684  1.00  0.00           O  
ATOM   2062  CB  VAL A1434       7.329  27.451  80.615  1.00  0.00           C  
ATOM   2063  CG1 VAL A1434       8.180  26.234  80.266  1.00  0.00           C  
ATOM   2064  CG2 VAL A1434       7.727  28.006  81.974  1.00  0.00           C  
ATOM   2065  N   ARG A1435       6.897  30.840  80.076  1.00  0.00           N  
ATOM   2066  CA  ARG A1435       5.948  31.930  80.300  1.00  0.00           C  
ATOM   2067  C   ARG A1435       5.144  32.239  79.044  1.00  0.00           C  
ATOM   2068  O   ARG A1435       5.709  32.496  77.983  1.00  0.00           O  
ATOM   2069  CB  ARG A1435       6.668  33.203  80.750  1.00  0.00           C  
ATOM   2070  CG  ARG A1435       6.922  33.298  82.249  1.00  0.00           C  
ATOM   2071  CD  ARG A1435       7.487  34.668  82.605  1.00  0.00           C  
ATOM   2072  NE  ARG A1435       7.770  34.811  84.031  1.00  0.00           N  
ATOM   2073  CZ  ARG A1435       8.354  35.877  84.570  1.00  0.00           C  
ATOM   2074  NH1 ARG A1435       8.719  36.897  83.802  1.00  0.00           N  
ATOM   2075  NH2 ARG A1435       8.584  35.922  85.877  1.00  0.00           N  
ATOM   2076  N   GLY A1436       3.821  32.210  79.172  1.00  0.00           N  
ATOM   2077  CA  GLY A1436       2.960  32.508  78.042  1.00  0.00           C  
ATOM   2078  C   GLY A1436       2.559  31.296  77.228  1.00  0.00           C  
ATOM   2079  O   GLY A1436       1.793  31.415  76.269  1.00  0.00           O  
ATOM   2080  N   LEU A1437       3.072  30.129  77.607  1.00  0.00           N  
ATOM   2081  CA  LEU A1437       2.763  28.894  76.895  1.00  0.00           C  
ATOM   2082  C   LEU A1437       1.256  28.657  76.774  1.00  0.00           C  
ATOM   2083  O   LEU A1437       0.808  27.876  75.930  1.00  0.00           O  
ATOM   2084  CB  LEU A1437       3.434  27.704  77.596  1.00  0.00           C  
ATOM   2085  CG  LEU A1437       4.514  26.962  76.800  1.00  0.00           C  
ATOM   2086  CD1 LEU A1437       5.480  27.960  76.187  1.00  0.00           C  
ATOM   2087  CD2 LEU A1437       5.247  25.984  77.709  1.00  0.00           C  
ATOM   2088  N   SER A1438       0.479  29.327  77.621  1.00  0.00           N  
ATOM   2089  CA  SER A1438      -0.974  29.198  77.584  1.00  0.00           C  
ATOM   2090  C   SER A1438      -1.500  30.092  76.470  1.00  0.00           C  
ATOM   2091  O   SER A1438      -2.602  29.902  75.967  1.00  0.00           O  
ATOM   2092  CB  SER A1438      -1.584  29.628  78.919  1.00  0.00           C  
ATOM   2093  OG  SER A1438      -1.218  30.962  79.246  1.00  0.00           O  
ATOM   2094  N   TYR A1443      -0.695  31.070  76.085  1.00  0.00           N  
ATOM   2095  CA  TYR A1443      -1.077  31.992  75.030  1.00  0.00           C  
ATOM   2096  C   TYR A1443      -0.579  31.516  73.672  1.00  0.00           C  
ATOM   2097  O   TYR A1443      -1.339  31.443  72.705  1.00  0.00           O  
ATOM   2098  CB  TYR A1443      -0.508  33.380  75.321  1.00  0.00           C  
ATOM   2099  CG  TYR A1443      -0.868  34.418  74.284  1.00  0.00           C  
ATOM   2100  CD1 TYR A1443      -2.200  34.639  73.926  1.00  0.00           C  
ATOM   2101  CD2 TYR A1443       0.116  35.205  73.685  1.00  0.00           C  
ATOM   2102  CE1 TYR A1443      -2.545  35.619  73.006  1.00  0.00           C  
ATOM   2103  CE2 TYR A1443      -0.219  36.191  72.759  1.00  0.00           C  
ATOM   2104  CZ  TYR A1443      -1.552  36.394  72.428  1.00  0.00           C  
ATOM   2105  OH  TYR A1443      -1.896  37.386  71.540  1.00  0.00           O  
ATOM   2106  N   TYR A1444       0.708  31.195  73.609  1.00  0.00           N  
ATOM   2107  CA  TYR A1444       1.314  30.743  72.373  1.00  0.00           C  
ATOM   2108  C   TYR A1444       0.856  29.346  71.993  1.00  0.00           C  
ATOM   2109  O   TYR A1444       0.620  28.499  72.852  1.00  0.00           O  
ATOM   2110  CB  TYR A1444       2.835  30.795  72.491  1.00  0.00           C  
ATOM   2111  CG  TYR A1444       3.369  32.200  72.681  1.00  0.00           C  
ATOM   2112  CD1 TYR A1444       3.734  32.669  73.942  1.00  0.00           C  
ATOM   2113  CD2 TYR A1444       3.484  33.071  71.598  1.00  0.00           C  
ATOM   2114  CE1 TYR A1444       4.202  33.972  74.118  1.00  0.00           C  
ATOM   2115  CE2 TYR A1444       3.942  34.371  71.764  1.00  0.00           C  
ATOM   2116  CZ  TYR A1444       4.299  34.817  73.024  1.00  0.00           C  
ATOM   2117  OH  TYR A1444       4.734  36.114  73.184  1.00  0.00           O  
ATOM   2118  N   THR A1448       0.721  29.110  70.695  1.00  0.00           N  
ATOM   2119  CA  THR A1448       0.287  27.807  70.221  1.00  0.00           C  
ATOM   2120  C   THR A1448       1.423  27.004  69.601  1.00  0.00           C  
ATOM   2121  O   THR A1448       1.329  25.789  69.502  1.00  0.00           O  
ATOM   2122  CB  THR A1448      -0.834  27.946  69.186  1.00  0.00           C  
ATOM   2123  OG1 THR A1448      -0.339  28.630  68.035  1.00  0.00           O  
ATOM   2124  CG2 THR A1448      -1.981  28.738  69.759  1.00  0.00           C  
ATOM   2125  N   GLY A1456       2.495  27.681  69.196  1.00  0.00           N  
ATOM   2126  CA  GLY A1456       3.618  26.995  68.577  1.00  0.00           C  
ATOM   2127  C   GLY A1456       4.957  27.408  69.155  1.00  0.00           C  
ATOM   2128  O   GLY A1456       5.125  27.465  70.374  1.00  0.00           O  
ATOM   2129  N   ILE A1457       5.915  27.709  68.288  1.00  0.00           N  
ATOM   2130  CA  ILE A1457       7.238  28.117  68.749  1.00  0.00           C  
ATOM   2131  C   ILE A1457       7.191  29.430  69.540  1.00  0.00           C  
ATOM   2132  O   ILE A1457       6.297  30.249  69.346  1.00  0.00           O  
ATOM   2133  CB  ILE A1457       8.203  28.294  67.556  1.00  0.00           C  
ATOM   2134  CG1 ILE A1457       9.627  28.491  68.053  1.00  0.00           C  
ATOM   2135  CG2 ILE A1457       7.806  29.510  66.732  1.00  0.00           C  
ATOM   2136  CD1 ILE A1457      10.641  28.554  66.926  1.00  0.00           C  
ATOM   2137  N   VAL A1458       8.144  29.600  70.450  1.00  0.00           N  
ATOM   2138  CA  VAL A1458       8.274  30.814  71.253  1.00  0.00           C  
ATOM   2139  C   VAL A1458       9.772  31.026  71.331  1.00  0.00           C  
ATOM   2140  O   VAL A1458      10.530  30.059  71.309  1.00  0.00           O  
ATOM   2141  CB  VAL A1458       7.719  30.651  72.695  1.00  0.00           C  
ATOM   2142  CG1 VAL A1458       6.228  30.367  72.654  1.00  0.00           C  
ATOM   2143  CG2 VAL A1458       8.464  29.533  73.424  1.00  0.00           C  
ATOM   2144  N   PHE A1459      10.219  32.273  71.405  1.00  0.00           N  
ATOM   2145  CA  PHE A1459      11.653  32.518  71.477  1.00  0.00           C  
ATOM   2146  C   PHE A1459      11.985  33.778  72.242  1.00  0.00           C  
ATOM   2147  O   PHE A1459      11.121  34.618  72.495  1.00  0.00           O  
ATOM   2148  CB  PHE A1459      12.254  32.591  70.065  1.00  0.00           C  
ATOM   2149  CG  PHE A1459      11.966  33.873  69.348  1.00  0.00           C  
ATOM   2150  CD1 PHE A1459      12.929  34.878  69.283  1.00  0.00           C  
ATOM   2151  CD2 PHE A1459      10.728  34.093  68.759  1.00  0.00           C  
ATOM   2152  CE1 PHE A1459      12.661  36.086  68.641  1.00  0.00           C  
ATOM   2153  CE2 PHE A1459      10.451  35.293  68.117  1.00  0.00           C  
ATOM   2154  CZ  PHE A1459      11.425  36.294  68.060  1.00  0.00           C  
ATOM   2155  N   GLU A1460      13.249  33.897  72.622  1.00  0.00           N  
ATOM   2156  CA  GLU A1460      13.717  35.059  73.352  1.00  0.00           C  
ATOM   2157  C   GLU A1460      15.150  35.304  72.943  1.00  0.00           C  
ATOM   2158  O   GLU A1460      15.834  34.393  72.470  1.00  0.00           O  
ATOM   2159  CB  GLU A1460      13.685  34.816  74.864  1.00  0.00           C  
ATOM   2160  CG  GLU A1460      12.379  34.263  75.403  1.00  0.00           C  
ATOM   2161  CD  GLU A1460      12.312  34.303  76.923  1.00  0.00           C  
ATOM   2162  OE1 GLU A1460      13.265  33.833  77.576  1.00  0.00           O  
ATOM   2163  OE2 GLU A1460      11.300  34.802  77.463  1.00  0.00           O  
ATOM   2164  N   ALA A1461      15.593  36.542  73.114  1.00  0.00           N  
ATOM   2165  CA  ALA A1461      16.967  36.911  72.826  1.00  0.00           C  
ATOM   2166  C   ALA A1461      17.568  37.038  74.223  1.00  0.00           C  
ATOM   2167  O   ALA A1461      17.322  38.017  74.924  1.00  0.00           O  
ATOM   2168  CB  ALA A1461      17.021  38.242  72.091  1.00  0.00           C  
ATOM   2169  N   TYR A1462      18.328  36.030  74.632  1.00  0.00           N  
ATOM   2170  CA  TYR A1462      18.940  36.002  75.953  1.00  0.00           C  
ATOM   2171  C   TYR A1462      20.265  36.756  76.023  1.00  0.00           C  
ATOM   2172  O   TYR A1462      21.092  36.676  75.115  1.00  0.00           O  
ATOM   2173  CB  TYR A1462      19.110  34.535  76.384  1.00  0.00           C  
ATOM   2174  CG  TYR A1462      19.918  34.298  77.641  1.00  0.00           C  
ATOM   2175  CD1 TYR A1462      21.312  34.209  77.591  1.00  0.00           C  
ATOM   2176  CD2 TYR A1462      19.292  34.117  78.874  1.00  0.00           C  
ATOM   2177  CE1 TYR A1462      22.063  33.939  78.739  1.00  0.00           C  
ATOM   2178  CE2 TYR A1462      20.033  33.846  80.031  1.00  0.00           C  
ATOM   2179  CZ  TYR A1462      21.420  33.757  79.953  1.00  0.00           C  
ATOM   2180  OH  TYR A1462      22.162  33.482  81.082  1.00  0.00           O  
ATOM   2181  N   ASP A1463      20.457  37.493  77.113  1.00  0.00           N  
ATOM   2182  CA  ASP A1463      21.680  38.265  77.309  1.00  0.00           C  
ATOM   2183  C   ASP A1463      22.814  37.431  77.917  1.00  0.00           C  
ATOM   2184  O   ASP A1463      22.699  36.924  79.035  1.00  0.00           O  
ATOM   2185  CB  ASP A1463      21.388  39.486  78.189  1.00  0.00           C  
ATOM   2186  CG  ASP A1463      22.639  40.281  78.523  1.00  0.00           C  
ATOM   2187  OD1 ASP A1463      23.510  40.422  77.642  1.00  0.00           O  
ATOM   2188  OD2 ASP A1463      22.746  40.777  79.663  1.00  0.00           O  
ATOM   2189  N   ARG A1464      23.905  37.302  77.164  1.00  0.00           N  
ATOM   2190  CA  ARG A1464      25.079  36.542  77.588  1.00  0.00           C  
ATOM   2191  C   ARG A1464      25.546  36.974  78.972  1.00  0.00           C  
ATOM   2192  O   ARG A1464      25.788  36.139  79.843  1.00  0.00           O  
ATOM   2193  CB  ARG A1464      26.223  36.740  76.594  1.00  0.00           C  
ATOM   2194  CG  ARG A1464      25.905  36.328  75.165  1.00  0.00           C  
ATOM   2195  CD  ARG A1464      25.915  34.824  75.003  1.00  0.00           C  
ATOM   2196  NE  ARG A1464      25.811  34.427  73.601  1.00  0.00           N  
ATOM   2197  CZ  ARG A1464      25.930  33.174  73.169  1.00  0.00           C  
ATOM   2198  NH1 ARG A1464      26.159  32.193  74.033  1.00  0.00           N  
ATOM   2199  NH2 ARG A1464      25.819  32.901  71.873  1.00  0.00           N  
ATOM   2200  N   SER A1683      25.673  38.284  79.167  1.00  0.00           N  
ATOM   2201  CA  SER A1683      26.111  38.840  80.445  1.00  0.00           C  
ATOM   2202  C   SER A1683      25.097  38.570  81.558  1.00  0.00           C  
ATOM   2203  O   SER A1683      25.224  39.082  82.672  1.00  0.00           O  
ATOM   2204  CB  SER A1683      26.344  40.345  80.301  1.00  0.00           C  
ATOM   2205  OG  SER A1683      27.331  40.606  79.317  1.00  0.00           O  
ATOM   2206  N   GLY A1690      24.089  37.767  81.243  1.00  0.00           N  
ATOM   2207  CA  GLY A1690      23.075  37.418  82.216  1.00  0.00           C  
ATOM   2208  C   GLY A1690      22.471  38.535  83.049  1.00  0.00           C  
ATOM   2209  O   GLY A1690      22.228  38.342  84.238  1.00  0.00           O  
ATOM   2210  N   GLN A1692      22.227  39.697  82.451  1.00  0.00           N  
ATOM   2211  CA  GLN A1692      21.616  40.799  83.192  1.00  0.00           C  
ATOM   2212  C   GLN A1692      20.114  40.782  82.908  1.00  0.00           C  
ATOM   2213  O   GLN A1692      19.296  40.978  83.807  1.00  0.00           O  
ATOM   2214  CB  GLN A1692      22.206  42.146  82.766  1.00  0.00           C  
ATOM   2215  CG  GLN A1692      21.930  43.278  83.756  1.00  0.00           C  
ATOM   2216  CD  GLN A1692      22.450  44.628  83.282  1.00  0.00           C  
ATOM   2217  OE1 GLN A1692      23.505  44.718  82.645  1.00  0.00           O  
ATOM   2218  NE2 GLN A1692      21.718  45.689  83.607  1.00  0.00           N  
ATOM   2219  N   PHE A1693      19.758  40.545  81.649  1.00  0.00           N  
ATOM   2220  CA  PHE A1693      18.355  40.481  81.253  1.00  0.00           C  
ATOM   2221  C   PHE A1693      18.096  39.108  80.636  1.00  0.00           C  
ATOM   2222  O   PHE A1693      18.760  38.707  79.681  1.00  0.00           O  
ATOM   2223  CB  PHE A1693      18.033  41.584  80.239  1.00  0.00           C  
ATOM   2224  CG  PHE A1693      18.677  42.905  80.558  1.00  0.00           C  
ATOM   2225  CD1 PHE A1693      19.951  43.204  80.086  1.00  0.00           C  
ATOM   2226  CD2 PHE A1693      18.025  43.837  81.355  1.00  0.00           C  
ATOM   2227  CE1 PHE A1693      20.567  44.412  80.402  1.00  0.00           C  
ATOM   2228  CE2 PHE A1693      18.632  45.046  81.677  1.00  0.00           C  
ATOM   2229  CZ  PHE A1693      19.905  45.334  81.200  1.00  0.00           C  
ATOM   2230  N   ARG A1700      17.133  38.383  81.190  1.00  0.00           N  
ATOM   2231  CA  ARG A1700      16.818  37.052  80.695  1.00  0.00           C  
ATOM   2232  C   ARG A1700      16.216  37.073  79.294  1.00  0.00           C  
ATOM   2233  O   ARG A1700      16.441  36.155  78.504  1.00  0.00           O  
ATOM   2234  CB  ARG A1700      15.874  36.345  81.670  1.00  0.00           C  
ATOM   2235  CG  ARG A1700      15.551  34.907  81.293  1.00  0.00           C  
ATOM   2236  CD  ARG A1700      15.189  34.082  82.522  1.00  0.00           C  
ATOM   2237  NE  ARG A1700      16.314  33.283  83.013  1.00  0.00           N  
ATOM   2238  CZ  ARG A1700      17.485  33.778  83.410  1.00  0.00           C  
ATOM   2239  NH1 ARG A1700      17.710  35.086  83.380  1.00  0.00           N  
ATOM   2240  NH2 ARG A1700      18.438  32.958  83.839  1.00  0.00           N  
ATOM   2241  N   ALA A1701      15.458  38.120  78.985  1.00  0.00           N  
ATOM   2242  CA  ALA A1701      14.836  38.245  77.672  1.00  0.00           C  
ATOM   2243  C   ALA A1701      14.865  39.684  77.169  1.00  0.00           C  
ATOM   2244  O   ALA A1701      14.051  40.505  77.566  1.00  0.00           O  
ATOM   2245  CB  ALA A1701      13.399  37.735  77.721  1.00  0.00           C  
ATOM   2246  N   ILE A1702      15.819  39.978  76.295  1.00  0.00           N  
ATOM   2247  CA  ILE A1702      15.965  41.307  75.715  1.00  0.00           C  
ATOM   2248  C   ILE A1702      14.727  41.612  74.876  1.00  0.00           C  
ATOM   2249  O   ILE A1702      14.224  42.730  74.874  1.00  0.00           O  
ATOM   2250  CB  ILE A1702      17.230  41.367  74.838  1.00  0.00           C  
ATOM   2251  CG1 ILE A1702      18.466  41.134  75.717  1.00  0.00           C  
ATOM   2252  CG2 ILE A1702      17.303  42.696  74.093  1.00  0.00           C  
ATOM   2253  CD1 ILE A1702      19.757  40.969  74.935  1.00  0.00           C  
ATOM   2254  N   LEU A1703      14.247  40.602  74.159  1.00  0.00           N  
ATOM   2255  CA  LEU A1703      13.045  40.719  73.339  1.00  0.00           C  
ATOM   2256  C   LEU A1703      12.533  39.304  73.131  1.00  0.00           C  
ATOM   2257  O   LEU A1703      13.211  38.342  73.488  1.00  0.00           O  
ATOM   2258  CB  LEU A1703      13.344  41.395  71.990  1.00  0.00           C  
ATOM   2259  CG  LEU A1703      14.461  40.905  71.053  1.00  0.00           C  
ATOM   2260  CD1 LEU A1703      14.114  39.553  70.417  1.00  0.00           C  
ATOM   2261  CD2 LEU A1703      14.659  41.953  69.968  1.00  0.00           C  
ATOM   2262  N   GLY A1704      11.340  39.171  72.568  1.00  0.00           N  
ATOM   2263  CA  GLY A1704      10.805  37.843  72.352  1.00  0.00           C  
ATOM   2264  C   GLY A1704       9.397  37.797  71.802  1.00  0.00           C  
ATOM   2265  O   GLY A1704       8.772  38.824  71.548  1.00  0.00           O  
ATOM   2266  N   GLY A1705       8.901  36.581  71.613  1.00  0.00           N  
ATOM   2267  CA  GLY A1705       7.562  36.396  71.094  1.00  0.00           C  
ATOM   2268  C   GLY A1705       7.369  34.946  70.709  1.00  0.00           C  
ATOM   2269  O   GLY A1705       7.944  34.049  71.318  1.00  0.00           O  
ATOM   2270  N   GLY A1706       6.565  34.721  69.683  1.00  0.00           N  
ATOM   2271  CA  GLY A1706       6.308  33.374  69.235  1.00  0.00           C  
ATOM   2272  C   GLY A1706       5.004  33.365  68.479  1.00  0.00           C  
ATOM   2273  O   GLY A1706       4.403  34.414  68.246  1.00  0.00           O  
ATOM   2274  N   ARG A1707       4.563  32.173  68.105  1.00  0.00           N  
ATOM   2275  CA  ARG A1707       3.334  31.998  67.355  1.00  0.00           C  
ATOM   2276  C   ARG A1707       2.100  31.866  68.254  1.00  0.00           C  
ATOM   2277  O   ARG A1707       2.123  31.169  69.270  1.00  0.00           O  
ATOM   2278  CB  ARG A1707       3.510  30.785  66.435  1.00  0.00           C  
ATOM   2279  CG  ARG A1707       2.253  30.051  66.034  1.00  0.00           C  
ATOM   2280  CD  ARG A1707       2.529  29.213  64.801  1.00  0.00           C  
ATOM   2281  NE  ARG A1707       2.013  29.893  63.627  1.00  0.00           N  
ATOM   2282  CZ  ARG A1707       2.760  30.414  62.669  1.00  0.00           C  
ATOM   2283  NH1 ARG A1707       4.076  30.333  62.717  1.00  0.00           N  
ATOM   2284  NH2 ARG A1707       2.178  31.047  61.674  1.00  0.00           N  
ATOM   2285  N   TYR A1708       1.027  32.555  67.868  1.00  0.00           N  
ATOM   2286  CA  TYR A1708      -0.227  32.557  68.616  1.00  0.00           C  
ATOM   2287  C   TYR A1708      -1.426  32.510  67.670  1.00  0.00           C  
ATOM   2288  O   TYR A1708      -2.221  33.451  67.602  1.00  0.00           O  
ATOM   2289  CB  TYR A1708      -0.288  33.809  69.514  1.00  0.00           C  
ATOM   2290  CG  TYR A1708      -0.052  35.133  68.798  1.00  0.00           C  
ATOM   2291  CD1 TYR A1708      -1.075  36.081  68.685  1.00  0.00           C  
ATOM   2292  CD2 TYR A1708       1.192  35.439  68.233  1.00  0.00           C  
ATOM   2293  CE1 TYR A1708      -0.869  37.298  68.027  1.00  0.00           C  
ATOM   2294  CE2 TYR A1708       1.410  36.663  67.569  1.00  0.00           C  
ATOM   2295  CZ  TYR A1708       0.372  37.582  67.472  1.00  0.00           C  
ATOM   2296  OH  TYR A1708       0.566  38.776  66.813  1.00  0.00           O  
ATOM   2297  N   ASP A1709      -1.560  31.393  66.957  1.00  0.00           N  
ATOM   2298  CA  ASP A1709      -2.633  31.197  65.979  1.00  0.00           C  
ATOM   2299  C   ASP A1709      -4.088  31.248  66.475  1.00  0.00           C  
ATOM   2300  O   ASP A1709      -5.012  31.228  65.659  1.00  0.00           O  
ATOM   2301  CB  ASP A1709      -2.429  29.870  65.233  1.00  0.00           C  
ATOM   2302  CG  ASP A1709      -1.100  29.803  64.483  1.00  0.00           C  
ATOM   2303  OD1 ASP A1709      -0.581  30.857  64.067  1.00  0.00           O  
ATOM   2304  OD2 ASP A1709      -0.581  28.682  64.291  1.00  0.00           O  
ATOM   2305  N   ASN A1710      -4.309  31.322  67.785  1.00  0.00           N  
ATOM   2306  CA  ASN A1710      -5.681  31.344  68.301  1.00  0.00           C  
ATOM   2307  C   ASN A1710      -6.299  32.690  68.712  1.00  0.00           C  
ATOM   2308  O   ASN A1710      -7.521  32.788  68.835  1.00  0.00           O  
ATOM   2309  CB  ASN A1710      -5.814  30.355  69.468  1.00  0.00           C  
ATOM   2310  CG  ASN A1710      -5.734  28.895  69.017  1.00  0.00           C  
ATOM   2311  OD1 ASN A1710      -6.489  28.455  68.143  1.00  0.00           O  
ATOM   2312  ND2 ASN A1710      -4.822  28.138  69.617  1.00  0.00           N  
ATOM   2313  N   LEU A1725      -5.488  33.724  68.915  1.00  0.00           N  
ATOM   2314  CA  LEU A1725      -6.031  35.024  69.320  1.00  0.00           C  
ATOM   2315  C   LEU A1725      -7.037  35.645  68.341  1.00  0.00           C  
ATOM   2316  O   LEU A1725      -8.098  36.123  68.751  1.00  0.00           O  
ATOM   2317  CB  LEU A1725      -4.900  36.028  69.561  1.00  0.00           C  
ATOM   2318  CG  LEU A1725      -5.323  37.490  69.797  1.00  0.00           C  
ATOM   2319  CD1 LEU A1725      -6.156  37.612  71.071  1.00  0.00           C  
ATOM   2320  CD2 LEU A1725      -4.088  38.359  69.897  1.00  0.00           C  
ATOM   2321  N   ALA A1760      -6.707  35.650  67.055  1.00  0.00           N  
ATOM   2322  CA  ALA A1760      -7.591  36.242  66.058  1.00  0.00           C  
ATOM   2323  C   ALA A1760      -8.990  35.634  66.092  1.00  0.00           C  
ATOM   2324  O   ALA A1760      -9.990  36.359  66.126  1.00  0.00           O  
ATOM   2325  CB  ALA A1760      -6.984  36.095  64.671  1.00  0.00           C  
ATOM   2326  N   SER A1761      -9.058  34.306  66.082  1.00  0.00           N  
ATOM   2327  CA  SER A1761     -10.340  33.609  66.118  1.00  0.00           C  
ATOM   2328  C   SER A1761     -11.151  34.031  67.330  1.00  0.00           C  
ATOM   2329  O   SER A1761     -12.308  34.433  67.202  1.00  0.00           O  
ATOM   2330  CB  SER A1761     -10.132  32.090  66.150  1.00  0.00           C  
ATOM   2331  OG  SER A1761      -9.735  31.594  64.881  1.00  0.00           O  
ATOM   2332  N   LEU A1765     -10.548  33.939  68.510  1.00  0.00           N  
ATOM   2333  CA  LEU A1765     -11.249  34.325  69.725  1.00  0.00           C  
ATOM   2334  C   LEU A1765     -11.744  35.772  69.677  1.00  0.00           C  
ATOM   2335  O   LEU A1765     -12.793  36.089  70.235  1.00  0.00           O  
ATOM   2336  CB  LEU A1765     -10.349  34.135  70.947  1.00  0.00           C  
ATOM   2337  CG  LEU A1765      -9.994  32.703  71.347  1.00  0.00           C  
ATOM   2338  CD1 LEU A1765      -9.184  32.725  72.634  1.00  0.00           C  
ATOM   2339  CD2 LEU A1765     -11.267  31.891  71.534  1.00  0.00           C  
ATOM   2340  N   SER A1768     -12.307  37.672  66.692  1.00  0.00           N  
ATOM   2341  CA  SER A1768     -13.172  37.995  65.564  1.00  0.00           C  
ATOM   2342  C   SER A1768     -13.980  36.826  65.042  1.00  0.00           C  
ATOM   2343  O   SER A1768     -15.005  37.019  64.387  1.00  0.00           O  
ATOM   2344  CB  SER A1768     -12.332  38.537  64.416  1.00  0.00           C  
ATOM   2345  OG  SER A1768     -11.427  37.541  63.974  1.00  0.00           O  
ATOM   2346  N   GLY A1770     -13.509  35.617  65.321  1.00  0.00           N  
ATOM   2347  CA  GLY A1770     -14.187  34.434  64.832  1.00  0.00           C  
ATOM   2348  C   GLY A1770     -13.478  34.002  63.563  1.00  0.00           C  
ATOM   2349  O   GLY A1770     -13.633  32.872  63.094  1.00  0.00           O  
ATOM   2350  N   GLU A1771     -12.691  34.920  63.010  1.00  0.00           N  
ATOM   2351  CA  GLU A1771     -11.932  34.662  61.797  1.00  0.00           C  
ATOM   2352  C   GLU A1771     -10.583  34.055  62.174  1.00  0.00           C  
ATOM   2353  O   GLU A1771      -9.809  34.666  62.907  1.00  0.00           O  
ATOM   2354  CB  GLU A1771     -11.702  35.966  61.034  1.00  0.00           C  
ATOM   2355  CG  GLU A1771     -11.163  35.761  59.634  1.00  0.00           C  
ATOM   2356  CD  GLU A1771     -10.551  37.016  59.054  1.00  0.00           C  
ATOM   2357  OE1 GLU A1771     -11.133  38.107  59.242  1.00  0.00           O  
ATOM   2358  OE2 GLU A1771      -9.491  36.910  58.401  1.00  0.00           O  
ATOM   2359  N   SER A1772     -10.303  32.853  61.678  1.00  0.00           N  
ATOM   2360  CA  SER A1772      -9.040  32.182  61.980  1.00  0.00           C  
ATOM   2361  C   SER A1772      -7.865  32.879  61.301  1.00  0.00           C  
ATOM   2362  O   SER A1772      -7.890  33.120  60.097  1.00  0.00           O  
ATOM   2363  CB  SER A1772      -9.095  30.722  61.534  1.00  0.00           C  
ATOM   2364  OG  SER A1772      -7.840  30.095  61.745  1.00  0.00           O  
ATOM   2365  N   VAL A1773      -6.832  33.199  62.070  1.00  0.00           N  
ATOM   2366  CA  VAL A1773      -5.679  33.884  61.501  1.00  0.00           C  
ATOM   2367  C   VAL A1773      -4.361  33.486  62.147  1.00  0.00           C  
ATOM   2368  O   VAL A1773      -4.083  33.858  63.284  1.00  0.00           O  
ATOM   2369  CB  VAL A1773      -5.807  35.422  61.637  1.00  0.00           C  
ATOM   2370  CG1 VAL A1773      -4.749  36.102  60.773  1.00  0.00           C  
ATOM   2371  CG2 VAL A1773      -7.205  35.880  61.239  1.00  0.00           C  
ATOM   2372  N   PRO A1774      -3.531  32.713  61.433  1.00  0.00           N  
ATOM   2373  CA  PRO A1774      -2.246  32.321  62.029  1.00  0.00           C  
ATOM   2374  C   PRO A1774      -1.434  33.590  62.290  1.00  0.00           C  
ATOM   2375  O   PRO A1774      -1.543  34.559  61.541  1.00  0.00           O  
ATOM   2376  CB  PRO A1774      -1.619  31.439  60.949  1.00  0.00           C  
ATOM   2377  CG  PRO A1774      -2.823  30.831  60.277  1.00  0.00           C  
ATOM   2378  CD  PRO A1774      -3.756  32.018  60.154  1.00  0.00           C  
ATOM   2379  N   ALA A1775      -0.629  33.590  63.346  1.00  0.00           N  
ATOM   2380  CA  ALA A1775       0.165  34.762  63.673  1.00  0.00           C  
ATOM   2381  C   ALA A1775       1.454  34.426  64.430  1.00  0.00           C  
ATOM   2382  O   ALA A1775       1.445  33.609  65.352  1.00  0.00           O  
ATOM   2383  CB  ALA A1775      -0.681  35.732  64.493  1.00  0.00           C  
ATOM   2384  N   VAL A1776       2.551  35.073  64.029  1.00  0.00           N  
ATOM   2385  CA  VAL A1776       3.865  34.892  64.650  1.00  0.00           C  
ATOM   2386  C   VAL A1776       4.510  36.270  64.708  1.00  0.00           C  
ATOM   2387  O   VAL A1776       4.365  37.052  63.781  1.00  0.00           O  
ATOM   2388  CB  VAL A1776       4.814  34.017  63.803  1.00  0.00           C  
ATOM   2389  CG1 VAL A1776       5.510  32.997  64.692  1.00  0.00           C  
ATOM   2390  CG2 VAL A1776       4.070  33.382  62.666  1.00  0.00           C  
ATOM   2391  N   GLY A1777       5.228  36.563  65.783  1.00  0.00           N  
ATOM   2392  CA  GLY A1777       5.856  37.864  65.891  1.00  0.00           C  
ATOM   2393  C   GLY A1777       6.622  38.023  67.181  1.00  0.00           C  
ATOM   2394  O   GLY A1777       6.717  37.076  67.952  1.00  0.00           O  
ATOM   2395  N   PHE A1778       7.168  39.214  67.419  1.00  0.00           N  
ATOM   2396  CA  PHE A1778       7.920  39.467  68.643  1.00  0.00           C  
ATOM   2397  C   PHE A1778       7.792  40.919  69.078  1.00  0.00           C  
ATOM   2398  O   PHE A1778       7.416  41.785  68.287  1.00  0.00           O  
ATOM   2399  CB  PHE A1778       9.397  39.112  68.441  1.00  0.00           C  
ATOM   2400  CG  PHE A1778      10.115  40.015  67.476  1.00  0.00           C  
ATOM   2401  CD1 PHE A1778      10.716  41.189  67.918  1.00  0.00           C  
ATOM   2402  CD2 PHE A1778      10.187  39.691  66.121  1.00  0.00           C  
ATOM   2403  CE1 PHE A1778      11.383  42.029  67.020  1.00  0.00           C  
ATOM   2404  CE2 PHE A1778      10.850  40.524  65.216  1.00  0.00           C  
ATOM   2405  CZ  PHE A1778      11.448  41.691  65.663  1.00  0.00           C  
ATOM   2406  N   GLY A1779       8.092  41.172  70.347  1.00  0.00           N  
ATOM   2407  CA  GLY A1779       8.014  42.515  70.891  1.00  0.00           C  
ATOM   2408  C   GLY A1779       9.360  42.891  71.476  1.00  0.00           C  
ATOM   2409  O   GLY A1779      10.132  42.010  71.870  1.00  0.00           O  
ATOM   2410  N   GLY A1783      11.038  46.218  73.971  1.00  0.00           N  
ATOM   2411  CA  GLY A1783      10.872  47.490  74.661  1.00  0.00           C  
ATOM   2412  C   GLY A1783      12.065  48.412  74.479  1.00  0.00           C  
ATOM   2413  O   GLY A1783      13.184  47.945  74.280  1.00  0.00           O  
ATOM   2414  N   ASP A1784      11.847  49.721  74.552  1.00  0.00           N  
ATOM   2415  CA  ASP A1784      12.954  50.654  74.368  1.00  0.00           C  
ATOM   2416  C   ASP A1784      13.889  50.711  75.577  1.00  0.00           C  
ATOM   2417  O   ASP A1784      15.106  50.826  75.424  1.00  0.00           O  
ATOM   2418  CB  ASP A1784      12.435  52.073  74.055  1.00  0.00           C  
ATOM   2419  CG  ASP A1784      12.064  52.864  75.311  1.00  0.00           C  
ATOM   2420  OD1 ASP A1784      10.934  52.717  75.819  1.00  0.00           O  
ATOM   2421  OD2 ASP A1784      12.920  53.631  75.804  1.00  0.00           O  
ATOM   2422  N   ALA A1785      13.318  50.622  76.774  1.00  0.00           N  
ATOM   2423  CA  ALA A1785      14.099  50.695  78.005  1.00  0.00           C  
ATOM   2424  C   ALA A1785      15.298  49.748  78.071  1.00  0.00           C  
ATOM   2425  O   ALA A1785      16.435  50.200  78.223  1.00  0.00           O  
ATOM   2426  CB  ALA A1785      13.192  50.474  79.214  1.00  0.00           C  
ATOM   2427  N   VAL A1786      15.060  48.443  77.954  1.00  0.00           N  
ATOM   2428  CA  VAL A1786      16.158  47.486  78.030  1.00  0.00           C  
ATOM   2429  C   VAL A1786      17.181  47.656  76.904  1.00  0.00           C  
ATOM   2430  O   VAL A1786      18.377  47.449  77.118  1.00  0.00           O  
ATOM   2431  CB  VAL A1786      15.639  46.015  78.071  1.00  0.00           C  
ATOM   2432  CG1 VAL A1786      14.839  45.689  76.810  1.00  0.00           C  
ATOM   2433  CG2 VAL A1786      16.810  45.060  78.229  1.00  0.00           C  
ATOM   2434  N   ILE A1787      16.727  48.032  75.709  1.00  0.00           N  
ATOM   2435  CA  ILE A1787      17.654  48.245  74.594  1.00  0.00           C  
ATOM   2436  C   ILE A1787      18.539  49.441  74.953  1.00  0.00           C  
ATOM   2437  O   ILE A1787      19.746  49.443  74.717  1.00  0.00           O  
ATOM   2438  CB  ILE A1787      16.903  48.545  73.268  1.00  0.00           C  
ATOM   2439  CG1 ILE A1787      16.089  47.320  72.833  1.00  0.00           C  
ATOM   2440  CG2 ILE A1787      17.895  48.928  72.181  1.00  0.00           C  
ATOM   2441  CD1 ILE A1787      16.923  46.082  72.573  1.00  0.00           C  
ATOM   2442  N   SER A1788      17.913  50.446  75.549  1.00  0.00           N  
ATOM   2443  CA  SER A1788      18.590  51.660  75.976  1.00  0.00           C  
ATOM   2444  C   SER A1788      19.734  51.338  76.960  1.00  0.00           C  
ATOM   2445  O   SER A1788      20.837  51.860  76.832  1.00  0.00           O  
ATOM   2446  CB  SER A1788      17.563  52.589  76.623  1.00  0.00           C  
ATOM   2447  OG  SER A1788      18.047  53.910  76.711  1.00  0.00           O  
ATOM   2448  N   LEU A1789      19.476  50.472  77.934  1.00  0.00           N  
ATOM   2449  CA  LEU A1789      20.515  50.108  78.897  1.00  0.00           C  
ATOM   2450  C   LEU A1789      21.643  49.306  78.242  1.00  0.00           C  
ATOM   2451  O   LEU A1789      22.818  49.479  78.577  1.00  0.00           O  
ATOM   2452  CB  LEU A1789      19.907  49.320  80.055  1.00  0.00           C  
ATOM   2453  CG  LEU A1789      18.904  50.124  80.885  1.00  0.00           C  
ATOM   2454  CD1 LEU A1789      18.282  49.254  81.964  1.00  0.00           C  
ATOM   2455  CD2 LEU A1789      19.621  51.306  81.510  1.00  0.00           C  
ATOM   2456  N   LEU A1790      21.293  48.439  77.301  1.00  0.00           N  
ATOM   2457  CA  LEU A1790      22.294  47.645  76.600  1.00  0.00           C  
ATOM   2458  C   LEU A1790      23.214  48.525  75.739  1.00  0.00           C  
ATOM   2459  O   LEU A1790      24.427  48.319  75.706  1.00  0.00           O  
ATOM   2460  CB  LEU A1790      21.604  46.574  75.737  1.00  0.00           C  
ATOM   2461  CG  LEU A1790      20.889  45.478  76.546  1.00  0.00           C  
ATOM   2462  CD1 LEU A1790      19.996  44.638  75.655  1.00  0.00           C  
ATOM   2463  CD2 LEU A1790      21.933  44.606  77.235  1.00  0.00           C  
ATOM   2464  N   LEU A1791      22.649  49.508  75.046  1.00  0.00           N  
ATOM   2465  CA  LEU A1791      23.469  50.383  74.214  1.00  0.00           C  
ATOM   2466  C   LEU A1791      24.531  51.080  75.058  1.00  0.00           C  
ATOM   2467  O   LEU A1791      25.688  51.172  74.656  1.00  0.00           O  
ATOM   2468  CB  LEU A1791      22.606  51.433  73.503  1.00  0.00           C  
ATOM   2469  CG  LEU A1791      21.659  50.938  72.409  1.00  0.00           C  
ATOM   2470  CD1 LEU A1791      20.924  52.122  71.825  1.00  0.00           C  
ATOM   2471  CD2 LEU A1791      22.452  50.199  71.317  1.00  0.00           C  
ATOM   2472  N   LYS A1792      24.136  51.576  76.224  1.00  0.00           N  
ATOM   2473  CA  LYS A1792      25.076  52.245  77.104  1.00  0.00           C  
ATOM   2474  C   LYS A1792      26.077  51.219  77.630  1.00  0.00           C  
ATOM   2475  O   LYS A1792      27.290  51.408  77.511  1.00  0.00           O  
ATOM   2476  CB  LYS A1792      24.348  52.896  78.283  1.00  0.00           C  
ATOM   2477  CG  LYS A1792      23.250  53.885  77.888  1.00  0.00           C  
ATOM   2478  CD  LYS A1792      22.751  54.672  79.098  1.00  0.00           C  
ATOM   2479  CE  LYS A1792      21.442  55.396  78.802  1.00  0.00           C  
ATOM   2480  NZ  LYS A1792      21.530  56.279  77.601  1.00  0.00           N  
ATOM   2481  N   ARG A1793      25.566  50.129  78.199  1.00  0.00           N  
ATOM   2482  CA  ARG A1793      26.428  49.084  78.743  1.00  0.00           C  
ATOM   2483  C   ARG A1793      27.507  48.672  77.751  1.00  0.00           C  
ATOM   2484  O   ARG A1793      28.684  48.626  78.100  1.00  0.00           O  
ATOM   2485  CB  ARG A1793      25.614  47.847  79.140  1.00  0.00           C  
ATOM   2486  CG  ARG A1793      26.428  46.807  79.911  1.00  0.00           C  
ATOM   2487  CD  ARG A1793      25.624  45.542  80.202  1.00  0.00           C  
ATOM   2488  NE  ARG A1793      25.672  44.588  79.097  1.00  0.00           N  
ATOM   2489  CZ  ARG A1793      24.914  43.497  79.016  1.00  0.00           C  
ATOM   2490  NH1 ARG A1793      24.038  43.220  79.974  1.00  0.00           N  
ATOM   2491  NH2 ARG A1793      25.047  42.671  77.986  1.00  0.00           N  
ATOM   2492  N   GLU A1794      27.113  48.377  76.517  1.00  0.00           N  
ATOM   2493  CA  GLU A1794      28.081  47.961  75.503  1.00  0.00           C  
ATOM   2494  C   GLU A1794      28.769  49.144  74.833  1.00  0.00           C  
ATOM   2495  O   GLU A1794      29.521  48.973  73.877  1.00  0.00           O  
ATOM   2496  CB  GLU A1794      27.399  47.098  74.438  1.00  0.00           C  
ATOM   2497  CG  GLU A1794      26.705  45.856  74.983  1.00  0.00           C  
ATOM   2498  CD  GLU A1794      27.620  44.994  75.830  1.00  0.00           C  
ATOM   2499  OE1 GLU A1794      28.741  44.695  75.366  1.00  0.00           O  
ATOM   2500  OE2 GLU A1794      27.217  44.607  76.953  1.00  0.00           O  
ATOM   2501  N   ASN A1795      28.500  50.343  75.335  1.00  0.00           N  
ATOM   2502  CA  ASN A1795      29.092  51.565  74.801  1.00  0.00           C  
ATOM   2503  C   ASN A1795      29.028  51.642  73.272  1.00  0.00           C  
ATOM   2504  O   ASN A1795      30.047  51.816  72.606  1.00  0.00           O  
ATOM   2505  CB  ASN A1795      30.546  51.673  75.269  1.00  0.00           C  
ATOM   2506  CG  ASN A1795      31.052  53.102  75.268  1.00  0.00           C  
ATOM   2507  OD1 ASN A1795      31.177  53.729  74.217  1.00  0.00           O  
ATOM   2508  ND2 ASN A1795      31.338  53.628  76.454  1.00  0.00           N  
ATOM   2509  N   VAL A1796      27.821  51.522  72.722  1.00  0.00           N  
ATOM   2510  CA  VAL A1796      27.620  51.571  71.276  1.00  0.00           C  
ATOM   2511  C   VAL A1796      27.752  52.988  70.722  1.00  0.00           C  
ATOM   2512  O   VAL A1796      27.218  53.941  71.288  1.00  0.00           O  
ATOM   2513  CB  VAL A1796      26.223  51.012  70.892  1.00  0.00           C  
ATOM   2514  CG1 VAL A1796      25.937  51.259  69.416  1.00  0.00           C  
ATOM   2515  CG2 VAL A1796      26.164  49.523  71.195  1.00  0.00           C  
ATOM   2516  N   GLN A1797      28.465  53.122  69.612  1.00  0.00           N  
ATOM   2517  CA  GLN A1797      28.646  54.424  68.993  1.00  0.00           C  
ATOM   2518  C   GLN A1797      27.486  54.676  68.045  1.00  0.00           C  
ATOM   2519  O   GLN A1797      27.230  53.878  67.144  1.00  0.00           O  
ATOM   2520  CB  GLN A1797      29.970  54.473  68.229  1.00  0.00           C  
ATOM   2521  CG  GLN A1797      31.169  54.075  69.074  1.00  0.00           C  
ATOM   2522  CD  GLN A1797      31.160  54.739  70.440  1.00  0.00           C  
ATOM   2523  OE1 GLN A1797      31.265  55.963  70.556  1.00  0.00           O  
ATOM   2524  NE2 GLN A1797      31.021  53.930  71.484  1.00  0.00           N  
ATOM   2525  N   ILE A1798      26.794  55.789  68.264  1.00  0.00           N  
ATOM   2526  CA  ILE A1798      25.644  56.175  67.464  1.00  0.00           C  
ATOM   2527  C   ILE A1798      26.032  57.169  66.376  1.00  0.00           C  
ATOM   2528  O   ILE A1798      26.518  58.263  66.660  1.00  0.00           O  
ATOM   2529  CB  ILE A1798      24.561  56.805  68.355  1.00  0.00           C  
ATOM   2530  CG1 ILE A1798      24.194  55.826  69.474  1.00  0.00           C  
ATOM   2531  CG2 ILE A1798      23.342  57.170  67.515  1.00  0.00           C  
ATOM   2532  CD1 ILE A1798      23.334  56.415  70.555  1.00  0.00           C  
ATOM   2533  N   PRO A1799      25.806  56.800  65.108  1.00  0.00           N  
ATOM   2534  CA  PRO A1799      26.122  57.626  63.937  1.00  0.00           C  
ATOM   2535  C   PRO A1799      25.295  58.903  63.840  1.00  0.00           C  
ATOM   2536  O   PRO A1799      24.233  59.018  64.451  1.00  0.00           O  
ATOM   2537  CB  PRO A1799      25.827  56.691  62.760  1.00  0.00           C  
ATOM   2538  CG  PRO A1799      25.936  55.317  63.354  1.00  0.00           C  
ATOM   2539  CD  PRO A1799      25.285  55.487  64.692  1.00  0.00           C  
ATOM   2540  N   ARG A1800      25.791  59.855  63.057  1.00  0.00           N  
ATOM   2541  CA  ARG A1800      25.095  61.115  62.835  1.00  0.00           C  
ATOM   2542  C   ARG A1800      24.791  61.214  61.349  1.00  0.00           C  
ATOM   2543  O   ARG A1800      25.702  61.197  60.519  1.00  0.00           O  
ATOM   2544  CB  ARG A1800      25.959  62.301  63.258  1.00  0.00           C  
ATOM   2545  CG  ARG A1800      25.964  62.580  64.753  1.00  0.00           C  
ATOM   2546  CD  ARG A1800      26.926  63.713  65.096  1.00  0.00           C  
ATOM   2547  NE  ARG A1800      26.780  64.839  64.177  1.00  0.00           N  
ATOM   2548  CZ  ARG A1800      27.429  65.994  64.292  1.00  0.00           C  
ATOM   2549  NH1 ARG A1800      28.277  66.187  65.295  1.00  0.00           N  
ATOM   2550  NH2 ARG A1800      27.233  66.953  63.396  1.00  0.00           N  
ATOM   2551  N   GLU A1801      23.509  61.314  61.014  1.00  0.00           N  
ATOM   2552  CA  GLU A1801      23.090  61.401  59.618  1.00  0.00           C  
ATOM   2553  C   GLU A1801      23.805  62.491  58.827  1.00  0.00           C  
ATOM   2554  O   GLU A1801      24.426  62.206  57.801  1.00  0.00           O  
ATOM   2555  CB  GLU A1801      21.575  61.633  59.518  1.00  0.00           C  
ATOM   2556  CG  GLU A1801      20.718  60.473  60.013  1.00  0.00           C  
ATOM   2557  CD  GLU A1801      20.916  60.191  61.490  1.00  0.00           C  
ATOM   2558  OE1 GLU A1801      20.665  61.106  62.307  1.00  0.00           O  
ATOM   2559  OE2 GLU A1801      21.324  59.057  61.832  1.00  0.00           O  
ATOM   2560  N   LYS A1802      23.731  63.729  59.309  1.00  0.00           N  
ATOM   2561  CA  LYS A1802      24.334  64.849  58.594  1.00  0.00           C  
ATOM   2562  C   LYS A1802      25.446  65.616  59.305  1.00  0.00           C  
ATOM   2563  O   LYS A1802      25.654  65.476  60.509  1.00  0.00           O  
ATOM   2564  CB  LYS A1802      23.242  65.845  58.210  1.00  0.00           C  
ATOM   2565  CG  LYS A1802      22.111  65.280  57.368  1.00  0.00           C  
ATOM   2566  CD  LYS A1802      21.134  66.389  57.009  1.00  0.00           C  
ATOM   2567  CE  LYS A1802      20.060  65.935  56.032  1.00  0.00           C  
ATOM   2568  NZ  LYS A1802      19.123  67.062  55.733  1.00  0.00           N  
ATOM   2569  N   LYS A1803      26.159  66.432  58.533  1.00  0.00           N  
ATOM   2570  CA  LYS A1803      27.220  67.278  59.065  1.00  0.00           C  
ATOM   2571  C   LYS A1803      26.533  68.542  59.572  1.00  0.00           C  
ATOM   2572  O   LYS A1803      25.591  69.036  58.954  1.00  0.00           O  
ATOM   2573  CB  LYS A1803      28.223  67.632  57.971  1.00  0.00           C  
ATOM   2574  CG  LYS A1803      29.066  66.455  57.509  1.00  0.00           C  
ATOM   2575  CD  LYS A1803      29.694  66.729  56.148  1.00  0.00           C  
ATOM   2576  CE  LYS A1803      30.519  68.003  56.171  1.00  0.00           C  
ATOM   2577  NZ  LYS A1803      31.013  68.339  54.816  1.00  0.00           N  
ATOM   2578  N   SER A1804      27.018  69.055  60.695  1.00  0.00           N  
ATOM   2579  CA  SER A1804      26.449  70.230  61.343  1.00  0.00           C  
ATOM   2580  C   SER A1804      27.335  71.473  61.182  1.00  0.00           C  
ATOM   2581  O   SER A1804      28.559  71.407  61.317  1.00  0.00           O  
ATOM   2582  CB  SER A1804      26.233  69.903  62.825  1.00  0.00           C  
ATOM   2583  OG  SER A1804      25.791  71.027  63.557  1.00  0.00           O  
ATOM   2584  N   VAL A1805      26.706  72.612  60.907  1.00  0.00           N  
ATOM   2585  CA  VAL A1805      27.441  73.861  60.708  1.00  0.00           C  
ATOM   2586  C   VAL A1805      26.849  75.003  61.515  1.00  0.00           C  
ATOM   2587  O   VAL A1805      25.637  75.226  61.488  1.00  0.00           O  
ATOM   2588  CB  VAL A1805      27.423  74.281  59.217  1.00  0.00           C  
ATOM   2589  CG1 VAL A1805      28.233  75.553  59.016  1.00  0.00           C  
ATOM   2590  CG2 VAL A1805      27.955  73.144  58.349  1.00  0.00           C  
ATOM   2591  N   TYR A1806      27.712  75.731  62.221  1.00  0.00           N  
ATOM   2592  CA  TYR A1806      27.285  76.874  63.017  1.00  0.00           C  
ATOM   2593  C   TYR A1806      27.802  78.144  62.323  1.00  0.00           C  
ATOM   2594  O   TYR A1806      28.947  78.192  61.877  1.00  0.00           O  
ATOM   2595  CB  TYR A1806      27.845  76.740  64.436  1.00  0.00           C  
ATOM   2596  CG  TYR A1806      27.615  77.928  65.340  1.00  0.00           C  
ATOM   2597  CD1 TYR A1806      28.680  78.736  65.728  1.00  0.00           C  
ATOM   2598  CD2 TYR A1806      26.344  78.240  65.823  1.00  0.00           C  
ATOM   2599  CE1 TYR A1806      28.496  79.824  66.575  1.00  0.00           C  
ATOM   2600  CE2 TYR A1806      26.144  79.333  66.671  1.00  0.00           C  
ATOM   2601  CZ  TYR A1806      27.233  80.121  67.041  1.00  0.00           C  
ATOM   2602  OH  TYR A1806      27.077  81.217  67.866  1.00  0.00           O  
ATOM   2603  N   ILE A1807      26.949  79.158  62.211  1.00  0.00           N  
ATOM   2604  CA  ILE A1807      27.323  80.410  61.559  1.00  0.00           C  
ATOM   2605  C   ILE A1807      27.159  81.567  62.524  1.00  0.00           C  
ATOM   2606  O   ILE A1807      26.086  81.750  63.099  1.00  0.00           O  
ATOM   2607  CB  ILE A1807      26.436  80.705  60.322  1.00  0.00           C  
ATOM   2608  CG1 ILE A1807      26.602  79.604  59.276  1.00  0.00           C  
ATOM   2609  CG2 ILE A1807      26.815  82.049  59.715  1.00  0.00           C  
ATOM   2610  CD1 ILE A1807      25.719  79.800  58.072  1.00  0.00           C  
ATOM   2611  N   CYS A1808      28.217  82.351  62.694  1.00  0.00           N  
ATOM   2612  CA  CYS A1808      28.161  83.487  63.601  1.00  0.00           C  
ATOM   2613  C   CYS A1808      28.845  84.698  63.006  1.00  0.00           C  
ATOM   2614  O   CYS A1808      29.445  84.632  61.932  1.00  0.00           O  
ATOM   2615  CB  CYS A1808      28.843  83.149  64.923  1.00  0.00           C  
ATOM   2616  SG  CYS A1808      30.544  82.644  64.699  1.00  0.00           S  
ATOM   2617  N   ARG A1809      28.752  85.809  63.719  1.00  0.00           N  
ATOM   2618  CA  ARG A1809      29.376  87.026  63.261  1.00  0.00           C  
ATOM   2619  C   ARG A1809      30.180  87.699  64.363  1.00  0.00           C  
ATOM   2620  O   ARG A1809      30.010  87.413  65.557  1.00  0.00           O  
ATOM   2621  CB  ARG A1809      28.326  88.001  62.690  1.00  0.00           C  
ATOM   2622  CG  ARG A1809      27.392  88.696  63.686  1.00  0.00           C  
ATOM   2623  CD  ARG A1809      26.254  87.800  64.163  1.00  0.00           C  
ATOM   2624  NE  ARG A1809      25.184  88.569  64.807  1.00  0.00           N  
ATOM   2625  CZ  ARG A1809      24.172  88.031  65.493  1.00  0.00           C  
ATOM   2626  NH1 ARG A1809      24.082  86.715  65.631  1.00  0.00           N  
ATOM   2627  NH2 ARG A1809      23.249  88.810  66.047  1.00  0.00           N  
ATOM   2628  N   VAL A1810      31.079  88.574  63.928  1.00  0.00           N  
ATOM   2629  CA  VAL A1810      31.920  89.363  64.806  1.00  0.00           C  
ATOM   2630  C   VAL A1810      31.922  90.736  64.131  1.00  0.00           C  
ATOM   2631  O   VAL A1810      32.305  90.861  62.972  1.00  0.00           O  
ATOM   2632  CB  VAL A1810      33.354  88.756  64.894  1.00  0.00           C  
ATOM   2633  CG1 VAL A1810      33.992  88.709  63.518  1.00  0.00           C  
ATOM   2634  CG2 VAL A1810      34.211  89.559  65.862  1.00  0.00           C  
ATOM   2635  N   GLY A1811      31.464  91.760  64.842  1.00  0.00           N  
ATOM   2636  CA  GLY A1811      31.400  93.091  64.259  1.00  0.00           C  
ATOM   2637  C   GLY A1811      30.043  93.240  63.594  1.00  0.00           C  
ATOM   2638  O   GLY A1811      29.292  92.276  63.538  1.00  0.00           O  
ATOM   2639  N   LYS A1812      29.715  94.423  63.083  1.00  0.00           N  
ATOM   2640  CA  LYS A1812      28.413  94.604  62.446  1.00  0.00           C  
ATOM   2641  C   LYS A1812      28.270  93.833  61.138  1.00  0.00           C  
ATOM   2642  O   LYS A1812      28.984  94.083  60.168  1.00  0.00           O  
ATOM   2643  CB  LYS A1812      28.109  96.092  62.207  1.00  0.00           C  
ATOM   2644  CG  LYS A1812      29.166  96.868  61.438  1.00  0.00           C  
ATOM   2645  CD  LYS A1812      30.137  97.563  62.383  1.00  0.00           C  
ATOM   2646  CE  LYS A1812      29.437  98.604  63.255  1.00  0.00           C  
ATOM   2647  NZ  LYS A1812      30.378  99.218  64.242  1.00  0.00           N  
ATOM   2648  N   ILE A1813      27.338  92.887  61.135  1.00  0.00           N  
ATOM   2649  CA  ILE A1813      27.057  92.056  59.970  1.00  0.00           C  
ATOM   2650  C   ILE A1813      25.579  91.708  59.968  1.00  0.00           C  
ATOM   2651  O   ILE A1813      25.047  91.221  60.962  1.00  0.00           O  
ATOM   2652  CB  ILE A1813      27.900  90.758  59.985  1.00  0.00           C  
ATOM   2653  CG1 ILE A1813      29.312  91.076  59.497  1.00  0.00           C  
ATOM   2654  CG2 ILE A1813      27.252  89.680  59.112  1.00  0.00           C  
ATOM   2655  CD1 ILE A1813      30.219  89.904  59.464  1.00  0.00           C  
ATOM   2656  N   ASN A1814      24.928  91.969  58.841  1.00  0.00           N  
ATOM   2657  CA  ASN A1814      23.502  91.722  58.673  1.00  0.00           C  
ATOM   2658  C   ASN A1814      23.129  90.265  58.872  1.00  0.00           C  
ATOM   2659  O   ASN A1814      23.788  89.375  58.342  1.00  0.00           O  
ATOM   2660  CB  ASN A1814      23.066  92.150  57.272  1.00  0.00           C  
ATOM   2661  CG  ASN A1814      23.375  93.603  56.983  1.00  0.00           C  
ATOM   2662  OD1 ASN A1814      23.402  94.025  55.826  1.00  0.00           O  
ATOM   2663  ND2 ASN A1814      23.600  94.382  58.036  1.00  0.00           N  
ATOM   2664  N   SER A1815      22.062  90.029  59.627  1.00  0.00           N  
ATOM   2665  CA  SER A1815      21.587  88.669  59.867  1.00  0.00           C  
ATOM   2666  C   SER A1815      21.184  88.011  58.546  1.00  0.00           C  
ATOM   2667  O   SER A1815      21.336  86.799  58.377  1.00  0.00           O  
ATOM   2668  CB  SER A1815      20.386  88.678  60.819  1.00  0.00           C  
ATOM   2669  OG  SER A1815      20.774  89.019  62.140  1.00  0.00           O  
ATOM   2670  N   SER A1816      20.689  88.815  57.607  1.00  0.00           N  
ATOM   2671  CA  SER A1816      20.253  88.301  56.313  1.00  0.00           C  
ATOM   2672  C   SER A1816      21.347  87.585  55.518  1.00  0.00           C  
ATOM   2673  O   SER A1816      21.081  86.567  54.884  1.00  0.00           O  
ATOM   2674  CB  SER A1816      19.662  89.428  55.468  1.00  0.00           C  
ATOM   2675  OG  SER A1816      20.655  90.382  55.141  1.00  0.00           O  
ATOM   2676  N   ILE A1817      22.573  88.101  55.540  1.00  0.00           N  
ATOM   2677  CA  ILE A1817      23.651  87.442  54.802  1.00  0.00           C  
ATOM   2678  C   ILE A1817      23.904  86.049  55.385  1.00  0.00           C  
ATOM   2679  O   ILE A1817      24.236  85.112  54.658  1.00  0.00           O  
ATOM   2680  CB  ILE A1817      24.970  88.269  54.835  1.00  0.00           C  
ATOM   2681  CG1 ILE A1817      26.038  87.591  53.978  1.00  0.00           C  
ATOM   2682  CG2 ILE A1817      25.504  88.372  56.249  1.00  0.00           C  
ATOM   2683  CD1 ILE A1817      25.660  87.449  52.529  1.00  0.00           C  
ATOM   2684  N   ASN A1819      21.565  84.211  56.958  1.00  0.00           N  
ATOM   2685  CA  ASN A1819      20.415  83.388  56.606  1.00  0.00           C  
ATOM   2686  C   ASN A1819      20.584  82.875  55.170  1.00  0.00           C  
ATOM   2687  O   ASN A1819      20.380  81.685  54.898  1.00  0.00           O  
ATOM   2688  CB  ASN A1819      19.102  84.181  56.731  1.00  0.00           C  
ATOM   2689  CG  ASN A1819      18.781  84.560  58.168  1.00  0.00           C  
ATOM   2690  OD1 ASN A1819      19.213  83.895  59.110  1.00  0.00           O  
ATOM   2691  ND2 ASN A1819      18.009  85.627  58.341  1.00  0.00           N  
ATOM   2692  N   GLU A1820      20.973  83.769  54.264  1.00  0.00           N  
ATOM   2693  CA  GLU A1820      21.184  83.406  52.864  1.00  0.00           C  
ATOM   2694  C   GLU A1820      22.094  82.190  52.699  1.00  0.00           C  
ATOM   2695  O   GLU A1820      21.781  81.263  51.943  1.00  0.00           O  
ATOM   2696  CB  GLU A1820      21.801  84.575  52.097  1.00  0.00           C  
ATOM   2697  CG  GLU A1820      20.857  85.728  51.825  1.00  0.00           C  
ATOM   2698  CD  GLU A1820      21.589  86.945  51.284  1.00  0.00           C  
ATOM   2699  OE1 GLU A1820      22.352  86.793  50.303  1.00  0.00           O  
ATOM   2700  OE2 GLU A1820      21.400  88.052  51.839  1.00  0.00           O  
ATOM   2701  N   TYR A1821      23.225  82.196  53.396  1.00  0.00           N  
ATOM   2702  CA  TYR A1821      24.159  81.083  53.294  1.00  0.00           C  
ATOM   2703  C   TYR A1821      23.716  79.825  54.023  1.00  0.00           C  
ATOM   2704  O   TYR A1821      24.097  78.720  53.632  1.00  0.00           O  
ATOM   2705  CB  TYR A1821      25.551  81.515  53.764  1.00  0.00           C  
ATOM   2706  CG  TYR A1821      26.290  82.273  52.691  1.00  0.00           C  
ATOM   2707  CD1 TYR A1821      27.070  81.605  51.755  1.00  0.00           C  
ATOM   2708  CD2 TYR A1821      26.132  83.649  52.554  1.00  0.00           C  
ATOM   2709  CE1 TYR A1821      27.665  82.289  50.706  1.00  0.00           C  
ATOM   2710  CE2 TYR A1821      26.721  84.339  51.513  1.00  0.00           C  
ATOM   2711  CZ  TYR A1821      27.484  83.656  50.591  1.00  0.00           C  
ATOM   2712  OH  TYR A1821      28.046  84.339  49.538  1.00  0.00           O  
ATOM   2713  N   SER A1822      22.910  79.974  55.072  1.00  0.00           N  
ATOM   2714  CA  SER A1822      22.452  78.787  55.781  1.00  0.00           C  
ATOM   2715  C   SER A1822      21.415  78.089  54.906  1.00  0.00           C  
ATOM   2716  O   SER A1822      21.343  76.858  54.884  1.00  0.00           O  
ATOM   2717  CB  SER A1822      21.888  79.141  57.168  1.00  0.00           C  
ATOM   2718  OG  SER A1822      20.823  80.060  57.105  1.00  0.00           O  
ATOM   2719  N   ARG A1830      20.630  78.866  54.163  1.00  0.00           N  
ATOM   2720  CA  ARG A1830      19.649  78.260  53.269  1.00  0.00           C  
ATOM   2721  C   ARG A1830      20.380  77.481  52.188  1.00  0.00           C  
ATOM   2722  O   ARG A1830      19.976  76.371  51.841  1.00  0.00           O  
ATOM   2723  CB  ARG A1830      18.744  79.295  52.587  1.00  0.00           C  
ATOM   2724  CG  ARG A1830      18.074  78.697  51.336  1.00  0.00           C  
ATOM   2725  CD  ARG A1830      16.742  79.317  50.952  1.00  0.00           C  
ATOM   2726  NE  ARG A1830      16.870  80.647  50.370  1.00  0.00           N  
ATOM   2727  CZ  ARG A1830      16.199  81.055  49.294  1.00  0.00           C  
ATOM   2728  NH1 ARG A1830      15.358  80.230  48.680  1.00  0.00           N  
ATOM   2729  NH2 ARG A1830      16.358  82.292  48.838  1.00  0.00           N  
ATOM   2730  N   LYS A1831      21.450  78.063  51.649  1.00  0.00           N  
ATOM   2731  CA  LYS A1831      22.222  77.391  50.608  1.00  0.00           C  
ATOM   2732  C   LYS A1831      22.900  76.134  51.130  1.00  0.00           C  
ATOM   2733  O   LYS A1831      23.053  75.158  50.403  1.00  0.00           O  
ATOM   2734  CB  LYS A1831      23.282  78.324  50.024  1.00  0.00           C  
ATOM   2735  CG  LYS A1831      22.743  79.327  49.024  1.00  0.00           C  
ATOM   2736  CD  LYS A1831      23.875  80.053  48.314  1.00  0.00           C  
ATOM   2737  CE  LYS A1831      24.792  80.731  49.318  1.00  0.00           C  
ATOM   2738  NZ  LYS A1831      24.002  81.597  50.243  1.00  0.00           N  
ATOM   2739  N   LEU A1832      23.319  76.162  52.389  1.00  0.00           N  
ATOM   2740  CA  LEU A1832      23.974  75.004  52.979  1.00  0.00           C  
ATOM   2741  C   LEU A1832      22.967  73.902  53.287  1.00  0.00           C  
ATOM   2742  O   LEU A1832      23.273  72.720  53.139  1.00  0.00           O  
ATOM   2743  CB  LEU A1832      24.741  75.416  54.242  1.00  0.00           C  
ATOM   2744  CG  LEU A1832      26.037  76.169  53.917  1.00  0.00           C  
ATOM   2745  CD1 LEU A1832      26.673  76.711  55.167  1.00  0.00           C  
ATOM   2746  CD2 LEU A1832      26.998  75.217  53.182  1.00  0.00           C  
ATOM   2747  N   ARG A1833      21.763  74.292  53.697  1.00  0.00           N  
ATOM   2748  CA  ARG A1833      20.710  73.331  54.015  1.00  0.00           C  
ATOM   2749  C   ARG A1833      20.192  72.662  52.754  1.00  0.00           C  
ATOM   2750  O   ARG A1833      19.855  71.477  52.759  1.00  0.00           O  
ATOM   2751  CB  ARG A1833      19.548  74.028  54.728  1.00  0.00           C  
ATOM   2752  CG  ARG A1833      19.897  74.517  56.120  1.00  0.00           C  
ATOM   2753  CD  ARG A1833      18.881  75.516  56.641  1.00  0.00           C  
ATOM   2754  NE  ARG A1833      19.261  75.995  57.965  1.00  0.00           N  
ATOM   2755  CZ  ARG A1833      18.858  77.145  58.493  1.00  0.00           C  
ATOM   2756  NH1 ARG A1833      18.051  77.949  57.808  1.00  0.00           N  
ATOM   2757  NH2 ARG A1833      19.271  77.493  59.705  1.00  0.00           N  
ATOM   2758  N   GLU A1834      20.118  73.425  51.672  1.00  0.00           N  
ATOM   2759  CA  GLU A1834      19.633  72.876  50.419  1.00  0.00           C  
ATOM   2760  C   GLU A1834      20.654  71.904  49.848  1.00  0.00           C  
ATOM   2761  O   GLU A1834      20.350  71.158  48.920  1.00  0.00           O  
ATOM   2762  CB  GLU A1834      19.326  74.001  49.429  1.00  0.00           C  
ATOM   2763  CG  GLU A1834      18.225  74.918  49.927  1.00  0.00           C  
ATOM   2764  CD  GLU A1834      17.919  76.045  48.977  1.00  0.00           C  
ATOM   2765  OE1 GLU A1834      18.855  76.782  48.594  1.00  0.00           O  
ATOM   2766  OE2 GLU A1834      16.734  76.198  48.618  1.00  0.00           O  
ATOM   2767  N   ARG A1835      21.856  71.903  50.422  1.00  0.00           N  
ATOM   2768  CA  ARG A1835      22.913  70.997  49.982  1.00  0.00           C  
ATOM   2769  C   ARG A1835      23.132  69.862  50.983  1.00  0.00           C  
ATOM   2770  O   ARG A1835      24.228  69.317  51.084  1.00  0.00           O  
ATOM   2771  CB  ARG A1835      24.235  71.754  49.756  1.00  0.00           C  
ATOM   2772  CG  ARG A1835      24.251  72.714  48.558  1.00  0.00           C  
ATOM   2773  CD  ARG A1835      23.759  72.041  47.267  1.00  0.00           C  
ATOM   2774  NE  ARG A1835      24.516  70.842  46.911  1.00  0.00           N  
ATOM   2775  CZ  ARG A1835      25.723  70.842  46.348  1.00  0.00           C  
ATOM   2776  NH1 ARG A1835      26.328  71.988  46.065  1.00  0.00           N  
ATOM   2777  NH2 ARG A1835      26.330  69.690  46.077  1.00  0.00           N  
ATOM   2778  N   GLY A1836      22.091  69.526  51.740  1.00  0.00           N  
ATOM   2779  CA  GLY A1836      22.180  68.424  52.691  1.00  0.00           C  
ATOM   2780  C   GLY A1836      22.899  68.610  54.017  1.00  0.00           C  
ATOM   2781  O   GLY A1836      23.356  67.637  54.616  1.00  0.00           O  
ATOM   2782  N   ASN A1838      23.002  70.422  58.073  1.00  0.00           N  
ATOM   2783  CA  ASN A1838      22.207  70.984  59.160  1.00  0.00           C  
ATOM   2784  C   ASN A1838      22.905  72.259  59.565  1.00  0.00           C  
ATOM   2785  O   ASN A1838      24.113  72.251  59.821  1.00  0.00           O  
ATOM   2786  CB  ASN A1838      22.146  70.036  60.353  1.00  0.00           C  
ATOM   2787  CG  ASN A1838      21.236  68.856  60.101  1.00  0.00           C  
ATOM   2788  OD1 ASN A1838      20.287  68.939  59.305  1.00  0.00           O  
ATOM   2789  ND2 ASN A1838      21.502  67.752  60.790  1.00  0.00           N  
ATOM   2790  N   VAL A1839      22.156  73.355  59.640  1.00  0.00           N  
ATOM   2791  CA  VAL A1839      22.782  74.617  59.976  1.00  0.00           C  
ATOM   2792  C   VAL A1839      22.145  75.382  61.126  1.00  0.00           C  
ATOM   2793  O   VAL A1839      20.936  75.569  61.162  1.00  0.00           O  
ATOM   2794  CB  VAL A1839      22.836  75.538  58.723  1.00  0.00           C  
ATOM   2795  CG1 VAL A1839      23.634  76.794  59.030  1.00  0.00           C  
ATOM   2796  CG2 VAL A1839      23.454  74.774  57.548  1.00  0.00           C  
ATOM   2797  N   THR A1840      22.987  75.829  62.057  1.00  0.00           N  
ATOM   2798  CA  THR A1840      22.534  76.606  63.201  1.00  0.00           C  
ATOM   2799  C   THR A1840      23.147  78.008  63.126  1.00  0.00           C  
ATOM   2800  O   THR A1840      24.365  78.156  63.183  1.00  0.00           O  
ATOM   2801  CB  THR A1840      22.983  75.988  64.543  1.00  0.00           C  
ATOM   2802  OG1 THR A1840      22.554  74.630  64.629  1.00  0.00           O  
ATOM   2803  CG2 THR A1840      22.377  76.763  65.700  1.00  0.00           C  
ATOM   2804  N   VAL A1841      22.307  79.028  63.017  1.00  0.00           N  
ATOM   2805  CA  VAL A1841      22.785  80.404  62.942  1.00  0.00           C  
ATOM   2806  C   VAL A1841      22.725  81.066  64.325  1.00  0.00           C  
ATOM   2807  O   VAL A1841      21.778  80.845  65.077  1.00  0.00           O  
ATOM   2808  CB  VAL A1841      21.907  81.228  61.974  1.00  0.00           C  
ATOM   2809  CG1 VAL A1841      22.441  82.652  61.848  1.00  0.00           C  
ATOM   2810  CG2 VAL A1841      21.859  80.546  60.618  1.00  0.00           C  
ATOM   2811  N   GLU A1842      23.734  81.862  64.666  1.00  0.00           N  
ATOM   2812  CA  GLU A1842      23.744  82.570  65.949  1.00  0.00           C  
ATOM   2813  C   GLU A1842      22.719  83.696  65.859  1.00  0.00           C  
ATOM   2814  O   GLU A1842      22.738  84.487  64.913  1.00  0.00           O  
ATOM   2815  CB  GLU A1842      25.128  83.166  66.241  1.00  0.00           C  
ATOM   2816  CG  GLU A1842      25.240  83.831  67.604  1.00  0.00           C  
ATOM   2817  CD  GLU A1842      24.699  82.935  68.718  1.00  0.00           C  
ATOM   2818  OE1 GLU A1842      23.489  83.018  69.028  1.00  0.00           O  
ATOM   2819  OE2 GLU A1842      25.476  82.128  69.265  1.00  0.00           O  
ATOM   2820  N   ILE A1843      21.822  83.764  66.834  1.00  0.00           N  
ATOM   2821  CA  ILE A1843      20.784  84.785  66.852  1.00  0.00           C  
ATOM   2822  C   ILE A1843      20.821  85.599  68.136  1.00  0.00           C  
ATOM   2823  O   ILE A1843      19.945  86.420  68.392  1.00  0.00           O  
ATOM   2824  CB  ILE A1843      19.378  84.164  66.715  1.00  0.00           C  
ATOM   2825  CG1 ILE A1843      19.168  83.105  67.793  1.00  0.00           C  
ATOM   2826  CG2 ILE A1843      19.202  83.599  65.321  1.00  0.00           C  
ATOM   2827  CD1 ILE A1843      17.736  82.542  67.853  1.00  0.00           C  
ATOM   2828  N   GLU A1845      23.179  88.046  70.954  1.00  0.00           N  
ATOM   2829  CA  GLU A1845      24.327  88.937  71.081  1.00  0.00           C  
ATOM   2830  C   GLU A1845      25.301  88.366  72.091  1.00  0.00           C  
ATOM   2831  O   GLU A1845      24.954  88.147  73.254  1.00  0.00           O  
ATOM   2832  CB  GLU A1845      23.873  90.334  71.512  1.00  0.00           C  
ATOM   2833  CG  GLU A1845      23.633  91.275  70.346  1.00  0.00           C  
ATOM   2834  CD  GLU A1845      24.892  91.481  69.511  1.00  0.00           C  
ATOM   2835  OE1 GLU A1845      25.916  91.942  70.063  1.00  0.00           O  
ATOM   2836  OE2 GLU A1845      24.859  91.178  68.302  1.00  0.00           O  
ATOM   2837  N   ARG A1847      26.527  88.135  71.643  1.00  0.00           N  
ATOM   2838  CA  ARG A1847      27.550  87.551  72.496  1.00  0.00           C  
ATOM   2839  C   ARG A1847      28.893  87.584  71.790  1.00  0.00           C  
ATOM   2840  O   ARG A1847      28.953  87.579  70.561  1.00  0.00           O  
ATOM   2841  CB  ARG A1847      27.190  86.092  72.812  1.00  0.00           C  
ATOM   2842  CG  ARG A1847      26.691  85.317  71.590  1.00  0.00           C  
ATOM   2843  CD  ARG A1847      26.717  83.808  71.789  1.00  0.00           C  
ATOM   2844  NE  ARG A1847      26.020  83.371  72.992  1.00  0.00           N  
ATOM   2845  CZ  ARG A1847      25.101  82.409  73.013  1.00  0.00           C  
ATOM   2846  NH1 ARG A1847      24.764  81.792  71.890  1.00  0.00           N  
ATOM   2847  NH2 ARG A1847      24.533  82.049  74.163  1.00  0.00           N  
ATOM   2848  N   GLY A1848      29.965  87.601  72.575  1.00  0.00           N  
ATOM   2849  CA  GLY A1848      31.301  87.623  72.013  1.00  0.00           C  
ATOM   2850  C   GLY A1848      31.653  86.346  71.281  1.00  0.00           C  
ATOM   2851  O   GLY A1848      30.959  85.339  71.403  1.00  0.00           O  
ATOM   2852  N   LEU A1849      32.750  86.385  70.532  1.00  0.00           N  
ATOM   2853  CA  LEU A1849      33.203  85.247  69.741  1.00  0.00           C  
ATOM   2854  C   LEU A1849      33.482  83.988  70.565  1.00  0.00           C  
ATOM   2855  O   LEU A1849      33.060  82.891  70.191  1.00  0.00           O  
ATOM   2856  CB  LEU A1849      34.450  85.650  68.942  1.00  0.00           C  
ATOM   2857  CG  LEU A1849      35.025  84.717  67.865  1.00  0.00           C  
ATOM   2858  CD1 LEU A1849      35.663  83.517  68.522  1.00  0.00           C  
ATOM   2859  CD2 LEU A1849      33.939  84.281  66.899  1.00  0.00           C  
ATOM   2860  N   SER A1850      34.197  84.142  71.676  1.00  0.00           N  
ATOM   2861  CA  SER A1850      34.533  83.008  72.527  1.00  0.00           C  
ATOM   2862  C   SER A1850      33.294  82.252  73.000  1.00  0.00           C  
ATOM   2863  O   SER A1850      33.281  81.022  73.026  1.00  0.00           O  
ATOM   2864  CB  SER A1850      35.348  83.479  73.735  1.00  0.00           C  
ATOM   2865  OG  SER A1850      36.612  83.982  73.325  1.00  0.00           O  
ATOM   2866  N   ALA A1851      32.256  82.991  73.372  1.00  0.00           N  
ATOM   2867  CA  ALA A1851      31.021  82.376  73.839  1.00  0.00           C  
ATOM   2868  C   ALA A1851      30.314  81.673  72.677  1.00  0.00           C  
ATOM   2869  O   ALA A1851      29.686  80.624  72.855  1.00  0.00           O  
ATOM   2870  CB  ALA A1851      30.119  83.428  74.448  1.00  0.00           C  
ATOM   2871  N   GLN A1852      30.429  82.250  71.484  1.00  0.00           N  
ATOM   2872  CA  GLN A1852      29.804  81.673  70.304  1.00  0.00           C  
ATOM   2873  C   GLN A1852      30.442  80.337  69.944  1.00  0.00           C  
ATOM   2874  O   GLN A1852      29.746  79.383  69.598  1.00  0.00           O  
ATOM   2875  CB  GLN A1852      29.903  82.643  69.119  1.00  0.00           C  
ATOM   2876  CG  GLN A1852      29.074  83.905  69.291  1.00  0.00           C  
ATOM   2877  CD  GLN A1852      29.222  84.880  68.131  1.00  0.00           C  
ATOM   2878  OE1 GLN A1852      28.508  85.872  68.052  1.00  0.00           O  
ATOM   2879  NE2 GLN A1852      30.152  84.600  67.231  1.00  0.00           N  
ATOM   2880  N   LEU A1853      31.765  80.265  70.023  1.00  0.00           N  
ATOM   2881  CA  LEU A1853      32.455  79.024  69.700  1.00  0.00           C  
ATOM   2882  C   LEU A1853      32.174  77.980  70.777  1.00  0.00           C  
ATOM   2883  O   LEU A1853      32.102  76.784  70.488  1.00  0.00           O  
ATOM   2884  CB  LEU A1853      33.957  79.274  69.553  1.00  0.00           C  
ATOM   2885  CG  LEU A1853      34.327  80.173  68.365  1.00  0.00           C  
ATOM   2886  CD1 LEU A1853      35.840  80.203  68.187  1.00  0.00           C  
ATOM   2887  CD2 LEU A1853      33.662  79.647  67.104  1.00  0.00           C  
ATOM   2888  N   LYS A1854      32.004  78.440  72.013  1.00  0.00           N  
ATOM   2889  CA  LYS A1854      31.692  77.548  73.122  1.00  0.00           C  
ATOM   2890  C   LYS A1854      30.334  76.926  72.799  1.00  0.00           C  
ATOM   2891  O   LYS A1854      30.125  75.725  72.998  1.00  0.00           O  
ATOM   2892  CB  LYS A1854      31.594  78.339  74.431  1.00  0.00           C  
ATOM   2893  CG  LYS A1854      31.404  77.492  75.685  1.00  0.00           C  
ATOM   2894  CD  LYS A1854      32.695  76.775  76.053  1.00  0.00           C  
ATOM   2895  CE  LYS A1854      32.521  75.873  77.266  1.00  0.00           C  
ATOM   2896  NZ  LYS A1854      33.814  75.236  77.656  1.00  0.00           N  
ATOM   2897  N   TYR A1855      29.421  77.753  72.285  1.00  0.00           N  
ATOM   2898  CA  TYR A1855      28.079  77.301  71.923  1.00  0.00           C  
ATOM   2899  C   TYR A1855      28.154  76.295  70.788  1.00  0.00           C  
ATOM   2900  O   TYR A1855      27.508  75.251  70.828  1.00  0.00           O  
ATOM   2901  CB  TYR A1855      27.203  78.479  71.480  1.00  0.00           C  
ATOM   2902  CG  TYR A1855      25.756  78.101  71.218  1.00  0.00           C  
ATOM   2903  CD1 TYR A1855      24.870  77.885  72.275  1.00  0.00           C  
ATOM   2904  CD2 TYR A1855      25.280  77.939  69.917  1.00  0.00           C  
ATOM   2905  CE1 TYR A1855      23.547  77.519  72.048  1.00  0.00           C  
ATOM   2906  CE2 TYR A1855      23.958  77.570  69.677  1.00  0.00           C  
ATOM   2907  CZ  TYR A1855      23.099  77.364  70.751  1.00  0.00           C  
ATOM   2908  OH  TYR A1855      21.793  77.014  70.524  1.00  0.00           O  
ATOM   2909  N   ALA A1856      28.941  76.619  69.770  1.00  0.00           N  
ATOM   2910  CA  ALA A1856      29.106  75.735  68.625  1.00  0.00           C  
ATOM   2911  C   ALA A1856      29.597  74.367  69.090  1.00  0.00           C  
ATOM   2912  O   ALA A1856      29.165  73.333  68.585  1.00  0.00           O  
ATOM   2913  CB  ALA A1856      30.098  76.338  67.637  1.00  0.00           C  
ATOM   2914  N   SER A1857      30.506  74.363  70.055  1.00  0.00           N  
ATOM   2915  CA  SER A1857      31.037  73.107  70.560  1.00  0.00           C  
ATOM   2916  C   SER A1857      29.966  72.342  71.334  1.00  0.00           C  
ATOM   2917  O   SER A1857      29.812  71.135  71.173  1.00  0.00           O  
ATOM   2918  CB  SER A1857      32.246  73.367  71.455  1.00  0.00           C  
ATOM   2919  OG  SER A1857      32.859  72.139  71.810  1.00  0.00           O  
ATOM   2920  N   ALA A1860      29.219  73.053  72.168  1.00  0.00           N  
ATOM   2921  CA  ALA A1860      28.163  72.424  72.950  1.00  0.00           C  
ATOM   2922  C   ALA A1860      27.166  71.681  72.055  1.00  0.00           C  
ATOM   2923  O   ALA A1860      26.749  70.570  72.384  1.00  0.00           O  
ATOM   2924  CB  ALA A1860      27.441  73.471  73.793  1.00  0.00           C  
ATOM   2925  N   ILE A1861      26.787  72.279  70.928  1.00  0.00           N  
ATOM   2926  CA  ILE A1861      25.834  71.624  70.030  1.00  0.00           C  
ATOM   2927  C   ILE A1861      26.502  70.614  69.104  1.00  0.00           C  
ATOM   2928  O   ILE A1861      25.853  70.029  68.242  1.00  0.00           O  
ATOM   2929  CB  ILE A1861      25.060  72.634  69.160  1.00  0.00           C  
ATOM   2930  CG1 ILE A1861      26.010  73.305  68.164  1.00  0.00           C  
ATOM   2931  CG2 ILE A1861      24.361  73.659  70.054  1.00  0.00           C  
ATOM   2932  CD1 ILE A1861      25.304  74.119  67.101  1.00  0.00           C  
ATOM   2933  N   GLY A1862      27.803  70.413  69.283  1.00  0.00           N  
ATOM   2934  CA  GLY A1862      28.518  69.452  68.463  1.00  0.00           C  
ATOM   2935  C   GLY A1862      28.655  69.794  66.989  1.00  0.00           C  
ATOM   2936  O   GLY A1862      28.748  68.889  66.153  1.00  0.00           O  
ATOM   2937  N   ALA A1863      28.667  71.082  66.655  1.00  0.00           N  
ATOM   2938  CA  ALA A1863      28.818  71.476  65.260  1.00  0.00           C  
ATOM   2939  C   ALA A1863      30.161  70.953  64.744  1.00  0.00           C  
ATOM   2940  O   ALA A1863      31.123  70.856  65.496  1.00  0.00           O  
ATOM   2941  CB  ALA A1863      28.755  73.003  65.123  1.00  0.00           C  
ATOM   2942  N   ASP A1864      30.214  70.595  63.466  1.00  0.00           N  
ATOM   2943  CA  ASP A1864      31.442  70.091  62.865  1.00  0.00           C  
ATOM   2944  C   ASP A1864      32.283  71.259  62.375  1.00  0.00           C  
ATOM   2945  O   ASP A1864      33.510  71.218  62.404  1.00  0.00           O  
ATOM   2946  CB  ASP A1864      31.110  69.174  61.694  1.00  0.00           C  
ATOM   2947  CG  ASP A1864      30.325  67.959  62.120  1.00  0.00           C  
ATOM   2948  OD1 ASP A1864      30.850  67.173  62.939  1.00  0.00           O  
ATOM   2949  OD2 ASP A1864      29.186  67.793  61.642  1.00  0.00           O  
ATOM   2950  N   PHE A1865      31.607  72.311  61.938  1.00  0.00           N  
ATOM   2951  CA  PHE A1865      32.283  73.488  61.438  1.00  0.00           C  
ATOM   2952  C   PHE A1865      31.607  74.743  61.942  1.00  0.00           C  
ATOM   2953  O   PHE A1865      30.447  74.727  62.351  1.00  0.00           O  
ATOM   2954  CB  PHE A1865      32.258  73.484  59.912  1.00  0.00           C  
ATOM   2955  CG  PHE A1865      32.957  72.309  59.301  1.00  0.00           C  
ATOM   2956  CD1 PHE A1865      34.340  72.299  59.173  1.00  0.00           C  
ATOM   2957  CD2 PHE A1865      32.233  71.212  58.850  1.00  0.00           C  
ATOM   2958  CE1 PHE A1865      34.997  71.209  58.597  1.00  0.00           C  
ATOM   2959  CE2 PHE A1865      32.878  70.112  58.271  1.00  0.00           C  
ATOM   2960  CZ  PHE A1865      34.263  70.112  58.144  1.00  0.00           C  
ATOM   2961  N   ALA A1866      32.348  75.837  61.918  1.00  0.00           N  
ATOM   2962  CA  ALA A1866      31.815  77.119  62.320  1.00  0.00           C  
ATOM   2963  C   ALA A1866      32.212  78.081  61.206  1.00  0.00           C  
ATOM   2964  O   ALA A1866      33.362  78.085  60.768  1.00  0.00           O  
ATOM   2965  CB  ALA A1866      32.423  77.547  63.641  1.00  0.00           C  
ATOM   2966  N   VAL A1867      31.254  78.861  60.717  1.00  0.00           N  
ATOM   2967  CA  VAL A1867      31.518  79.843  59.673  1.00  0.00           C  
ATOM   2968  C   VAL A1867      31.501  81.184  60.381  1.00  0.00           C  
ATOM   2969  O   VAL A1867      30.495  81.580  60.961  1.00  0.00           O  
ATOM   2970  CB  VAL A1867      30.433  79.820  58.583  1.00  0.00           C  
ATOM   2971  CG1 VAL A1867      30.643  80.974  57.597  1.00  0.00           C  
ATOM   2972  CG2 VAL A1867      30.472  78.487  57.852  1.00  0.00           C  
ATOM   2973  N   ILE A1878      32.630  81.879  60.350  1.00  0.00           N  
ATOM   2974  CA  ILE A1878      32.736  83.158  61.026  1.00  0.00           C  
ATOM   2975  C   ILE A1878      32.703  84.339  60.051  1.00  0.00           C  
ATOM   2976  O   ILE A1878      33.607  84.512  59.237  1.00  0.00           O  
ATOM   2977  CB  ILE A1878      34.036  83.201  61.868  1.00  0.00           C  
ATOM   2978  CG1 ILE A1878      34.127  81.938  62.726  1.00  0.00           C  
ATOM   2979  CG2 ILE A1878      34.040  84.428  62.771  1.00  0.00           C  
ATOM   2980  CD1 ILE A1878      35.505  81.676  63.304  1.00  0.00           C  
ATOM   2981  N   PHE A1879      31.641  85.135  60.138  1.00  0.00           N  
ATOM   2982  CA  PHE A1879      31.463  86.314  59.297  1.00  0.00           C  
ATOM   2983  C   PHE A1879      32.009  87.543  60.014  1.00  0.00           C  
ATOM   2984  O   PHE A1879      31.492  87.947  61.056  1.00  0.00           O  
ATOM   2985  CB  PHE A1879      29.976  86.539  58.999  1.00  0.00           C  
ATOM   2986  CG  PHE A1879      29.467  85.793  57.795  1.00  0.00           C  
ATOM   2987  CD1 PHE A1879      29.571  86.348  56.520  1.00  0.00           C  
ATOM   2988  CD2 PHE A1879      28.868  84.546  57.933  1.00  0.00           C  
ATOM   2989  CE1 PHE A1879      29.083  85.669  55.401  1.00  0.00           C  
ATOM   2990  CE2 PHE A1879      28.377  83.856  56.820  1.00  0.00           C  
ATOM   2991  CZ  PHE A1879      28.485  84.419  55.553  1.00  0.00           C  
ATOM   2992  N   GLY A1880      33.065  88.129  59.462  1.00  0.00           N  
ATOM   2993  CA  GLY A1880      33.640  89.327  60.048  1.00  0.00           C  
ATOM   2994  C   GLY A1880      33.393  90.450  59.062  1.00  0.00           C  
ATOM   2995  O   GLY A1880      33.645  90.286  57.873  1.00  0.00           O  
ATOM   2996  N   GLU A1881      32.907  91.591  59.530  1.00  0.00           N  
ATOM   2997  CA  GLU A1881      32.617  92.682  58.609  1.00  0.00           C  
ATOM   2998  C   GLU A1881      33.803  93.118  57.760  1.00  0.00           C  
ATOM   2999  O   GLU A1881      33.668  93.277  56.548  1.00  0.00           O  
ATOM   3000  CB  GLU A1881      32.041  93.880  59.358  1.00  0.00           C  
ATOM   3001  CG  GLU A1881      32.952  94.465  60.390  1.00  0.00           C  
ATOM   3002  CD  GLU A1881      32.353  95.692  61.031  1.00  0.00           C  
ATOM   3003  OE1 GLU A1881      31.837  96.552  60.280  1.00  0.00           O  
ATOM   3004  OE2 GLU A1881      32.404  95.795  62.276  1.00  0.00           O  
ATOM   3005  N   ARG A1882      34.964  93.310  58.377  1.00  0.00           N  
ATOM   3006  CA  ARG A1882      36.129  93.715  57.603  1.00  0.00           C  
ATOM   3007  C   ARG A1882      36.447  92.670  56.547  1.00  0.00           C  
ATOM   3008  O   ARG A1882      36.642  92.998  55.379  1.00  0.00           O  
ATOM   3009  CB  ARG A1882      37.346  93.917  58.506  1.00  0.00           C  
ATOM   3010  CG  ARG A1882      37.221  95.107  59.427  1.00  0.00           C  
ATOM   3011  CD  ARG A1882      38.560  95.506  60.004  1.00  0.00           C  
ATOM   3012  NE  ARG A1882      38.435  96.637  60.919  1.00  0.00           N  
ATOM   3013  CZ  ARG A1882      39.447  97.422  61.275  1.00  0.00           C  
ATOM   3014  NH1 ARG A1882      40.666  97.203  60.791  1.00  0.00           N  
ATOM   3015  NH2 ARG A1882      39.241  98.425  62.118  1.00  0.00           N  
ATOM   3016  N   ASP A1883      36.483  91.408  56.961  1.00  0.00           N  
ATOM   3017  CA  ASP A1883      36.784  90.310  56.051  1.00  0.00           C  
ATOM   3018  C   ASP A1883      35.767  90.188  54.917  1.00  0.00           C  
ATOM   3019  O   ASP A1883      36.109  89.772  53.810  1.00  0.00           O  
ATOM   3020  CB  ASP A1883      36.835  88.987  56.820  1.00  0.00           C  
ATOM   3021  CG  ASP A1883      37.793  89.027  57.997  1.00  0.00           C  
ATOM   3022  OD1 ASP A1883      37.505  89.748  58.981  1.00  0.00           O  
ATOM   3023  OD2 ASP A1883      38.833  88.334  57.934  1.00  0.00           O  
ATOM   3024  N   LEU A1884      34.514  90.535  55.198  1.00  0.00           N  
ATOM   3025  CA  LEU A1884      33.455  90.446  54.196  1.00  0.00           C  
ATOM   3026  C   LEU A1884      33.740  91.403  53.041  1.00  0.00           C  
ATOM   3027  O   LEU A1884      33.417  91.116  51.888  1.00  0.00           O  
ATOM   3028  CB  LEU A1884      32.095  90.773  54.828  1.00  0.00           C  
ATOM   3029  CG  LEU A1884      30.858  90.362  54.018  1.00  0.00           C  
ATOM   3030  CD1 LEU A1884      30.893  88.866  53.756  1.00  0.00           C  
ATOM   3031  CD2 LEU A1884      29.593  90.737  54.774  1.00  0.00           C  
ATOM   3032  N   GLU A1885      34.348  92.541  53.363  1.00  0.00           N  
ATOM   3033  CA  GLU A1885      34.693  93.534  52.356  1.00  0.00           C  
ATOM   3034  C   GLU A1885      35.567  92.887  51.292  1.00  0.00           C  
ATOM   3035  O   GLU A1885      35.477  93.235  50.114  1.00  0.00           O  
ATOM   3036  CB  GLU A1885      35.460  94.694  52.990  1.00  0.00           C  
ATOM   3037  CG  GLU A1885      34.652  95.540  53.956  1.00  0.00           C  
ATOM   3038  CD  GLU A1885      35.533  96.433  54.806  1.00  0.00           C  
ATOM   3039  OE1 GLU A1885      36.320  97.213  54.231  1.00  0.00           O  
ATOM   3040  OE2 GLU A1885      35.443  96.356  56.050  1.00  0.00           O  
ATOM   3041  N   ARG A1886      36.409  91.945  51.716  1.00  0.00           N  
ATOM   3042  CA  ARG A1886      37.314  91.251  50.806  1.00  0.00           C  
ATOM   3043  C   ARG A1886      36.725  89.969  50.238  1.00  0.00           C  
ATOM   3044  O   ARG A1886      37.422  89.178  49.593  1.00  0.00           O  
ATOM   3045  CB  ARG A1886      38.643  90.954  51.509  1.00  0.00           C  
ATOM   3046  CG  ARG A1886      39.536  92.174  51.624  1.00  0.00           C  
ATOM   3047  CD  ARG A1886      40.853  91.877  52.320  1.00  0.00           C  
ATOM   3048  NE  ARG A1886      40.709  91.811  53.773  1.00  0.00           N  
ATOM   3049  CZ  ARG A1886      40.637  90.683  54.474  1.00  0.00           C  
ATOM   3050  NH1 ARG A1886      40.696  89.506  53.860  1.00  0.00           N  
ATOM   3051  NH2 ARG A1886      40.515  90.735  55.794  1.00  0.00           N  
ATOM   3052  N   GLY A1887      35.435  89.764  50.477  1.00  0.00           N  
ATOM   3053  CA  GLY A1887      34.774  88.579  49.962  1.00  0.00           C  
ATOM   3054  C   GLY A1887      35.151  87.264  50.622  1.00  0.00           C  
ATOM   3055  O   GLY A1887      34.842  86.202  50.082  1.00  0.00           O  
ATOM   3056  N   VAL A1888      35.822  87.305  51.769  1.00  0.00           N  
ATOM   3057  CA  VAL A1888      36.173  86.055  52.435  1.00  0.00           C  
ATOM   3058  C   VAL A1888      35.455  85.900  53.769  1.00  0.00           C  
ATOM   3059  O   VAL A1888      34.898  86.846  54.320  1.00  0.00           O  
ATOM   3060  CB  VAL A1888      37.696  85.912  52.696  1.00  0.00           C  
ATOM   3061  CG1 VAL A1888      38.479  86.351  51.471  1.00  0.00           C  
ATOM   3062  CG2 VAL A1888      38.099  86.696  53.936  1.00  0.00           C  
ATOM   3063  N   VAL A1889      35.483  84.686  54.285  1.00  0.00           N  
ATOM   3064  CA  VAL A1889      34.845  84.384  55.550  1.00  0.00           C  
ATOM   3065  C   VAL A1889      35.754  83.337  56.168  1.00  0.00           C  
ATOM   3066  O   VAL A1889      36.393  82.578  55.443  1.00  0.00           O  
ATOM   3067  CB  VAL A1889      33.421  83.819  55.302  1.00  0.00           C  
ATOM   3068  CG1 VAL A1889      33.468  82.310  55.114  1.00  0.00           C  
ATOM   3069  CG2 VAL A1889      32.498  84.229  56.416  1.00  0.00           C  
ATOM   3070  N   THR A1890      35.844  83.305  57.491  1.00  0.00           N  
ATOM   3071  CA  THR A1890      36.695  82.319  58.150  1.00  0.00           C  
ATOM   3072  C   THR A1890      35.890  81.074  58.520  1.00  0.00           C  
ATOM   3073  O   THR A1890      34.788  81.174  59.069  1.00  0.00           O  
ATOM   3074  CB  THR A1890      37.330  82.882  59.437  1.00  0.00           C  
ATOM   3075  OG1 THR A1890      38.062  84.077  59.133  1.00  0.00           O  
ATOM   3076  CG2 THR A1890      38.275  81.847  60.057  1.00  0.00           C  
ATOM   3077  N   ILE A1891      36.448  79.907  58.215  1.00  0.00           N  
ATOM   3078  CA  ILE A1891      35.804  78.632  58.514  1.00  0.00           C  
ATOM   3079  C   ILE A1891      36.738  77.772  59.354  1.00  0.00           C  
ATOM   3080  O   ILE A1891      37.871  77.513  58.962  1.00  0.00           O  
ATOM   3081  CB  ILE A1891      35.474  77.851  57.228  1.00  0.00           C  
ATOM   3082  CG1 ILE A1891      34.512  78.660  56.361  1.00  0.00           C  
ATOM   3083  CG2 ILE A1891      34.880  76.491  57.582  1.00  0.00           C  
ATOM   3084  CD1 ILE A1891      34.134  77.969  55.088  1.00  0.00           C  
ATOM   3085  N   ARG A1892      36.270  77.322  60.508  1.00  0.00           N  
ATOM   3086  CA  ARG A1892      37.111  76.493  61.345  1.00  0.00           C  
ATOM   3087  C   ARG A1892      36.550  75.099  61.557  1.00  0.00           C  
ATOM   3088  O   ARG A1892      35.339  74.908  61.679  1.00  0.00           O  
ATOM   3089  CB  ARG A1892      37.338  77.154  62.706  1.00  0.00           C  
ATOM   3090  CG  ARG A1892      36.154  77.115  63.634  1.00  0.00           C  
ATOM   3091  CD  ARG A1892      36.580  77.537  65.021  1.00  0.00           C  
ATOM   3092  NE  ARG A1892      37.687  76.720  65.510  1.00  0.00           N  
ATOM   3093  CZ  ARG A1892      38.288  76.907  66.682  1.00  0.00           C  
ATOM   3094  NH1 ARG A1892      37.884  77.883  67.480  1.00  0.00           N  
ATOM   3095  NH2 ARG A1892      39.295  76.126  67.055  1.00  0.00           N  
ATOM   3096  N   ASN A1893      37.449  74.123  61.584  1.00  0.00           N  
ATOM   3097  CA  ASN A1893      37.080  72.738  61.822  1.00  0.00           C  
ATOM   3098  C   ASN A1893      36.980  72.625  63.341  1.00  0.00           C  
ATOM   3099  O   ASN A1893      37.989  72.729  64.040  1.00  0.00           O  
ATOM   3100  CB  ASN A1893      38.172  71.814  61.297  1.00  0.00           C  
ATOM   3101  CG  ASN A1893      37.842  70.359  61.496  1.00  0.00           C  
ATOM   3102  OD1 ASN A1893      37.670  69.896  62.625  1.00  0.00           O  
ATOM   3103  ND2 ASN A1893      37.748  69.622  60.397  1.00  0.00           N  
ATOM   3104  N   TYR A1895      36.833  70.259  65.239  1.00  0.00           N  
ATOM   3105  CA  TYR A1895      37.600  69.187  65.848  1.00  0.00           C  
ATOM   3106  C   TYR A1895      39.103  69.437  65.811  1.00  0.00           C  
ATOM   3107  O   TYR A1895      39.783  69.278  66.827  1.00  0.00           O  
ATOM   3108  CB  TYR A1895      37.252  67.856  65.186  1.00  0.00           C  
ATOM   3109  CG  TYR A1895      35.806  67.479  65.411  1.00  0.00           C  
ATOM   3110  CD1 TYR A1895      34.790  68.033  64.630  1.00  0.00           C  
ATOM   3111  CD2 TYR A1895      35.443  66.623  66.452  1.00  0.00           C  
ATOM   3112  CE1 TYR A1895      33.449  67.745  64.883  1.00  0.00           C  
ATOM   3113  CE2 TYR A1895      34.106  66.330  66.713  1.00  0.00           C  
ATOM   3114  CZ  TYR A1895      33.115  66.894  65.926  1.00  0.00           C  
ATOM   3115  OH  TYR A1895      31.792  66.607  66.184  1.00  0.00           O  
ATOM   3116  N   THR A1896      39.620  69.844  64.655  1.00  0.00           N  
ATOM   3117  CA  THR A1896      41.049  70.116  64.529  1.00  0.00           C  
ATOM   3118  C   THR A1896      41.372  71.397  65.283  1.00  0.00           C  
ATOM   3119  O   THR A1896      42.370  71.478  65.996  1.00  0.00           O  
ATOM   3120  CB  THR A1896      41.472  70.314  63.061  1.00  0.00           C  
ATOM   3121  OG1 THR A1896      40.974  71.572  62.588  1.00  0.00           O  
ATOM   3122  CG2 THR A1896      40.921  69.195  62.186  1.00  0.00           C  
ATOM   3123  N   GLY A1898      40.512  72.398  65.118  1.00  0.00           N  
ATOM   3124  CA  GLY A1898      40.717  73.676  65.778  1.00  0.00           C  
ATOM   3125  C   GLY A1898      41.299  74.705  64.826  1.00  0.00           C  
ATOM   3126  O   GLY A1898      41.398  75.889  65.149  1.00  0.00           O  
ATOM   3127  N   SER A1899      41.680  74.247  63.640  1.00  0.00           N  
ATOM   3128  CA  SER A1899      42.264  75.119  62.634  1.00  0.00           C  
ATOM   3129  C   SER A1899      41.205  75.907  61.879  1.00  0.00           C  
ATOM   3130  O   SER A1899      40.012  75.610  61.966  1.00  0.00           O  
ATOM   3131  CB  SER A1899      43.084  74.288  61.643  1.00  0.00           C  
ATOM   3132  OG  SER A1899      42.291  73.281  61.032  1.00  0.00           O  
ATOM   3133  N   GLN A1900      41.641  76.919  61.138  1.00  0.00           N  
ATOM   3134  CA  GLN A1900      40.713  77.718  60.356  1.00  0.00           C  
ATOM   3135  C   GLN A1900      41.361  78.402  59.166  1.00  0.00           C  
ATOM   3136  O   GLN A1900      42.465  78.934  59.255  1.00  0.00           O  
ATOM   3137  CB  GLN A1900      39.991  78.737  61.248  1.00  0.00           C  
ATOM   3138  CG  GLN A1900      40.844  79.429  62.278  1.00  0.00           C  
ATOM   3139  CD  GLN A1900      40.006  80.214  63.276  1.00  0.00           C  
ATOM   3140  OE1 GLN A1900      39.176  79.648  63.993  1.00  0.00           O  
ATOM   3141  NE2 GLN A1900      40.218  81.523  63.325  1.00  0.00           N  
ATOM   3142  N   GLU A1901      40.652  78.365  58.044  1.00  0.00           N  
ATOM   3143  CA  GLU A1901      41.114  78.949  56.797  1.00  0.00           C  
ATOM   3144  C   GLU A1901      40.139  80.015  56.320  1.00  0.00           C  
ATOM   3145  O   GLU A1901      38.963  80.005  56.692  1.00  0.00           O  
ATOM   3146  CB  GLU A1901      41.194  77.868  55.715  1.00  0.00           C  
ATOM   3147  CG  GLU A1901      42.103  76.692  56.019  1.00  0.00           C  
ATOM   3148  CD  GLU A1901      43.575  77.067  55.998  1.00  0.00           C  
ATOM   3149  OE1 GLU A1901      44.018  77.696  55.010  1.00  0.00           O  
ATOM   3150  OE2 GLU A1901      44.293  76.728  56.966  1.00  0.00           O  
ATOM   3151  N   ASN A1902      40.633  80.938  55.501  1.00  0.00           N  
ATOM   3152  CA  ASN A1902      39.777  81.961  54.921  1.00  0.00           C  
ATOM   3153  C   ASN A1902      39.164  81.260  53.712  1.00  0.00           C  
ATOM   3154  O   ASN A1902      39.808  80.419  53.086  1.00  0.00           O  
ATOM   3155  CB  ASN A1902      40.586  83.172  54.439  1.00  0.00           C  
ATOM   3156  CG  ASN A1902      41.048  84.064  55.574  1.00  0.00           C  
ATOM   3157  OD1 ASN A1902      42.240  84.148  55.866  1.00  0.00           O  
ATOM   3158  ND2 ASN A1902      40.104  84.742  56.218  1.00  0.00           N  
ATOM   3159  N   VAL A1903      37.919  81.584  53.394  1.00  0.00           N  
ATOM   3160  CA  VAL A1903      37.256  80.974  52.252  1.00  0.00           C  
ATOM   3161  C   VAL A1903      36.409  82.033  51.563  1.00  0.00           C  
ATOM   3162  O   VAL A1903      35.740  82.838  52.221  1.00  0.00           O  
ATOM   3163  CB  VAL A1903      36.359  79.788  52.685  1.00  0.00           C  
ATOM   3164  CG1 VAL A1903      35.668  79.191  51.481  1.00  0.00           C  
ATOM   3165  CG2 VAL A1903      37.198  78.725  53.378  1.00  0.00           C  
ATOM   3166  N   GLY A1904      36.452  82.042  50.236  1.00  0.00           N  
ATOM   3167  CA  GLY A1904      35.683  83.017  49.486  1.00  0.00           C  
ATOM   3168  C   GLY A1904      34.209  82.689  49.533  1.00  0.00           C  
ATOM   3169  O   GLY A1904      33.829  81.519  49.436  1.00  0.00           O  
ATOM   3170  N   LEU A1905      33.378  83.714  49.684  1.00  0.00           N  
ATOM   3171  CA  LEU A1905      31.936  83.514  49.746  1.00  0.00           C  
ATOM   3172  C   LEU A1905      31.482  82.542  48.669  1.00  0.00           C  
ATOM   3173  O   LEU A1905      30.698  81.628  48.927  1.00  0.00           O  
ATOM   3174  CB  LEU A1905      31.217  84.848  49.564  1.00  0.00           C  
ATOM   3175  CG  LEU A1905      31.558  85.907  50.611  1.00  0.00           C  
ATOM   3176  CD1 LEU A1905      31.077  87.274  50.147  1.00  0.00           C  
ATOM   3177  CD2 LEU A1905      30.923  85.520  51.937  1.00  0.00           C  
ATOM   3178  N   ASP A1906      32.002  82.739  47.462  1.00  0.00           N  
ATOM   3179  CA  ASP A1906      31.657  81.910  46.313  1.00  0.00           C  
ATOM   3180  C   ASP A1906      31.999  80.434  46.478  1.00  0.00           C  
ATOM   3181  O   ASP A1906      31.502  79.593  45.732  1.00  0.00           O  
ATOM   3182  CB  ASP A1906      32.339  82.468  45.050  1.00  0.00           C  
ATOM   3183  CG  ASP A1906      33.868  82.566  45.186  1.00  0.00           C  
ATOM   3184  OD1 ASP A1906      34.551  81.510  45.172  1.00  0.00           O  
ATOM   3185  OD2 ASP A1906      34.384  83.705  45.305  1.00  0.00           O  
ATOM   3186  N   SER A1907      32.828  80.114  47.464  1.00  0.00           N  
ATOM   3187  CA  SER A1907      33.231  78.728  47.675  1.00  0.00           C  
ATOM   3188  C   SER A1907      32.865  78.118  49.026  1.00  0.00           C  
ATOM   3189  O   SER A1907      33.144  76.939  49.260  1.00  0.00           O  
ATOM   3190  CB  SER A1907      34.740  78.595  47.467  1.00  0.00           C  
ATOM   3191  OG  SER A1907      35.103  78.960  46.151  1.00  0.00           O  
ATOM   3192  N   VAL A1909      32.252  78.900  49.912  1.00  0.00           N  
ATOM   3193  CA  VAL A1909      31.874  78.394  51.233  1.00  0.00           C  
ATOM   3194  C   VAL A1909      31.125  77.064  51.131  1.00  0.00           C  
ATOM   3195  O   VAL A1909      31.553  76.062  51.699  1.00  0.00           O  
ATOM   3196  CB  VAL A1909      30.991  79.409  51.996  1.00  0.00           C  
ATOM   3197  CG1 VAL A1909      30.552  78.822  53.333  1.00  0.00           C  
ATOM   3198  CG2 VAL A1909      31.754  80.696  52.206  1.00  0.00           C  
ATOM   3199  N   VAL A1910      30.017  77.056  50.397  1.00  0.00           N  
ATOM   3200  CA  VAL A1910      29.219  75.845  50.226  1.00  0.00           C  
ATOM   3201  C   VAL A1910      30.048  74.661  49.757  1.00  0.00           C  
ATOM   3202  O   VAL A1910      30.252  73.694  50.494  1.00  0.00           O  
ATOM   3203  CB  VAL A1910      28.087  76.059  49.207  1.00  0.00           C  
ATOM   3204  CG1 VAL A1910      27.359  74.743  48.955  1.00  0.00           C  
ATOM   3205  CG2 VAL A1910      27.123  77.115  49.716  1.00  0.00           C  
ATOM   3206  N   GLU A1913      30.522  74.745  48.521  1.00  0.00           N  
ATOM   3207  CA  GLU A1913      31.322  73.684  47.926  1.00  0.00           C  
ATOM   3208  C   GLU A1913      32.485  73.265  48.822  1.00  0.00           C  
ATOM   3209  O   GLU A1913      32.873  72.101  48.835  1.00  0.00           O  
ATOM   3210  CB  GLU A1913      31.851  74.138  46.561  1.00  0.00           C  
ATOM   3211  CG  GLU A1913      31.786  73.063  45.488  1.00  0.00           C  
ATOM   3212  CD  GLU A1913      30.366  72.569  45.240  1.00  0.00           C  
ATOM   3213  OE1 GLU A1913      29.510  73.374  44.805  1.00  0.00           O  
ATOM   3214  OE2 GLU A1913      30.108  71.371  45.486  1.00  0.00           O  
ATOM   3215  N   HIS A1914      33.038  74.212  49.570  1.00  0.00           N  
ATOM   3216  CA  HIS A1914      34.159  73.912  50.457  1.00  0.00           C  
ATOM   3217  C   HIS A1914      33.715  72.986  51.586  1.00  0.00           C  
ATOM   3218  O   HIS A1914      34.307  71.925  51.801  1.00  0.00           O  
ATOM   3219  CB  HIS A1914      34.739  75.204  51.041  1.00  0.00           C  
ATOM   3220  CG  HIS A1914      35.803  74.979  52.073  1.00  0.00           C  
ATOM   3221  ND1 HIS A1914      36.970  74.299  51.804  1.00  0.00           N  
ATOM   3222  CD2 HIS A1914      35.876  75.353  53.373  1.00  0.00           C  
ATOM   3223  CE1 HIS A1914      37.718  74.263  52.894  1.00  0.00           C  
ATOM   3224  NE2 HIS A1914      37.077  74.895  53.860  1.00  0.00           N  
ATOM   3225  N   LEU A1915      32.674  73.389  52.308  1.00  0.00           N  
ATOM   3226  CA  LEU A1915      32.168  72.572  53.403  1.00  0.00           C  
ATOM   3227  C   LEU A1915      31.727  71.201  52.892  1.00  0.00           C  
ATOM   3228  O   LEU A1915      32.043  70.182  53.502  1.00  0.00           O  
ATOM   3229  CB  LEU A1915      30.998  73.273  54.097  1.00  0.00           C  
ATOM   3230  CG  LEU A1915      31.342  74.512  54.927  1.00  0.00           C  
ATOM   3231  CD1 LEU A1915      30.068  75.190  55.374  1.00  0.00           C  
ATOM   3232  CD2 LEU A1915      32.184  74.112  56.122  1.00  0.00           C  
ATOM   3233  N   ILE A1916      31.011  71.177  51.771  1.00  0.00           N  
ATOM   3234  CA  ILE A1916      30.543  69.917  51.200  1.00  0.00           C  
ATOM   3235  C   ILE A1916      31.679  68.921  51.010  1.00  0.00           C  
ATOM   3236  O   ILE A1916      31.494  67.725  51.209  1.00  0.00           O  
ATOM   3237  CB  ILE A1916      29.855  70.123  49.830  1.00  0.00           C  
ATOM   3238  CG1 ILE A1916      28.521  70.845  50.015  1.00  0.00           C  
ATOM   3239  CG2 ILE A1916      29.624  68.778  49.151  1.00  0.00           C  
ATOM   3240  CD1 ILE A1916      27.739  71.028  48.730  1.00  0.00           C  
ATOM   3241  N   SER A1954      32.852  69.414  50.628  1.00  0.00           N  
ATOM   3242  CA  SER A1954      34.003  68.541  50.407  1.00  0.00           C  
ATOM   3243  C   SER A1954      34.710  68.189  51.707  1.00  0.00           C  
ATOM   3244  O   SER A1954      35.200  67.075  51.870  1.00  0.00           O  
ATOM   3245  CB  SER A1954      35.005  69.204  49.458  1.00  0.00           C  
ATOM   3246  OG  SER A1954      35.720  70.237  50.114  1.00  0.00           O  
ATOM   3247  N   GLN A1955      34.774  69.143  52.627  1.00  0.00           N  
ATOM   3248  CA  GLN A1955      35.432  68.907  53.904  1.00  0.00           C  
ATOM   3249  C   GLN A1955      34.696  67.770  54.603  1.00  0.00           C  
ATOM   3250  O   GLN A1955      33.467  67.698  54.549  1.00  0.00           O  
ATOM   3251  CB  GLN A1955      35.388  70.169  54.764  1.00  0.00           C  
ATOM   3252  CG  GLN A1955      36.625  70.383  55.618  1.00  0.00           C  
ATOM   3253  CD  GLN A1955      37.847  70.756  54.795  1.00  0.00           C  
ATOM   3254  OE1 GLN A1955      38.930  70.980  55.338  1.00  0.00           O  
ATOM   3255  NE2 GLN A1955      37.678  70.828  53.478  1.00  0.00           N  
ATOM   3256  N   ALA A1956      35.442  66.879  55.250  1.00  0.00           N  
ATOM   3257  CA  ALA A1956      34.828  65.748  55.938  1.00  0.00           C  
ATOM   3258  C   ALA A1956      35.295  65.619  57.386  1.00  0.00           C  
ATOM   3259  O   ALA A1956      35.256  64.529  57.957  1.00  0.00           O  
ATOM   3260  CB  ALA A1956      35.119  64.457  55.174  1.00  0.00           C  
ATOM   3261  N   THR A1957      35.718  66.736  57.975  1.00  0.00           N  
ATOM   3262  CA  THR A1957      36.203  66.768  59.355  1.00  0.00           C  
ATOM   3263  C   THR A1957      37.285  65.728  59.627  1.00  0.00           C  
ATOM   3264  O   THR A1957      38.447  66.135  59.841  1.00  0.00           O  
ATOM   3265  CB  THR A1957      35.048  66.563  60.385  1.00  0.00           C  
ATOM   3266  OG1 THR A1957      34.115  65.591  59.893  1.00  0.00           O  
ATOM   3267  CG2 THR A1957      34.331  67.878  60.658  1.00  0.00           C  
TER
END
