# Supplementary material for: Backbone Brackets and Arginine Tweezers delineate Class I and Class II aminoacyl tRNA synthetases
Source: PLoS Comput Biol. 2018 Apr 16;14(4):e1006101. doi: 10.1371/journal.pcbi.1006101 (PMC5919687; doi:10.1371/journal.pcbi.1006101)
Supplement: S12 File — All structures of Class II aaRS with residues renumbered according to the MSA. (GZ) [file pcbi.1006101.s024.tar.gz › 1wu7_B_renum.pdb]

ATOM      1  N   GLN B 311     -15.523  41.818  66.813  1.00  0.00           N  
ATOM      2  CA  GLN B 311     -16.721  42.690  66.980  1.00  0.00           C  
ATOM      3  C   GLN B 311     -16.456  43.980  67.767  1.00  0.00           C  
ATOM      4  O   GLN B 311     -17.058  45.012  67.470  1.00  0.00           O  
ATOM      5  CB  GLN B 311     -17.867  41.895  67.627  1.00  0.00           C  
ATOM      6  CG  GLN B 311     -17.456  40.990  68.777  1.00  0.00           C  
ATOM      7  CD  GLN B 311     -18.640  40.254  69.394  1.00  0.00           C  
ATOM      8  OE1 GLN B 311     -19.383  39.547  68.702  1.00  0.00           O  
ATOM      9  NE2 GLN B 311     -18.817  40.413  70.703  1.00  0.00           N  
ATOM     10  N   ILE B 312     -15.571  43.935  68.762  1.00  0.00           N  
ATOM     11  CA  ILE B 312     -15.263  45.145  69.530  1.00  0.00           C  
ATOM     12  C   ILE B 312     -14.622  46.171  68.598  1.00  0.00           C  
ATOM     13  O   ILE B 312     -13.597  45.901  67.964  1.00  0.00           O  
ATOM     14  CB  ILE B 312     -14.317  44.851  70.708  1.00  0.00           C  
ATOM     15  CG1 ILE B 312     -15.057  44.029  71.766  1.00  0.00           C  
ATOM     16  CG2 ILE B 312     -13.837  46.151  71.330  1.00  0.00           C  
ATOM     17  CD1 ILE B 312     -14.190  43.592  72.919  1.00  0.00           C  
ATOM     18  N   GLU B 313     -15.245  47.343  68.504  1.00  0.00           N  
ATOM     19  CA  GLU B 313     -14.755  48.389  67.620  1.00  0.00           C  
ATOM     20  C   GLU B 313     -13.924  49.437  68.342  1.00  0.00           C  
ATOM     21  O   GLU B 313     -13.836  49.445  69.571  1.00  0.00           O  
ATOM     22  CB  GLU B 313     -15.933  49.058  66.908  1.00  0.00           C  
ATOM     23  CG  GLU B 313     -16.853  48.074  66.183  1.00  0.00           C  
ATOM     24  CD  GLU B 313     -17.946  48.764  65.381  1.00  0.00           C  
ATOM     25  OE1 GLU B 313     -18.623  49.662  65.935  1.00  0.00           O  
ATOM     26  OE2 GLU B 313     -18.135  48.400  64.198  1.00  0.00           O  
ATOM     27  N   LYS B 314     -13.308  50.325  67.573  1.00  0.00           N  
ATOM     28  CA  LYS B 314     -12.491  51.363  68.173  1.00  0.00           C  
ATOM     29  C   LYS B 314     -13.321  52.582  68.502  1.00  0.00           C  
ATOM     30  O   LYS B 314     -14.215  52.957  67.755  1.00  0.00           O  
ATOM     31  CB  LYS B 314     -11.348  51.766  67.242  1.00  0.00           C  
ATOM     32  CG  LYS B 314     -11.784  52.399  65.948  1.00  0.00           C  
ATOM     33  CD  LYS B 314     -10.571  52.890  65.174  1.00  0.00           C  
ATOM     34  CE  LYS B 314     -10.932  53.220  63.736  1.00  0.00           C  
ATOM     35  NZ  LYS B 314     -11.924  54.325  63.659  1.00  0.00           N  
ATOM     36  N   ILE B 315     -13.017  53.185  69.641  1.00  0.00           N  
ATOM     37  CA  ILE B 315     -13.700  54.381  70.106  1.00  0.00           C  
ATOM     38  C   ILE B 315     -13.832  55.349  68.941  1.00  0.00           C  
ATOM     39  O   ILE B 315     -12.863  55.595  68.232  1.00  0.00           O  
ATOM     40  CB  ILE B 315     -12.882  55.032  71.227  1.00  0.00           C  
ATOM     41  CG1 ILE B 315     -12.682  54.010  72.351  1.00  0.00           C  
ATOM     42  CG2 ILE B 315     -13.560  56.298  71.706  1.00  0.00           C  
ATOM     43  CD1 ILE B 315     -11.791  54.477  73.483  1.00  0.00           C  
ATOM     44  N   ARG B 316     -15.023  55.902  68.732  1.00  0.00           N  
ATOM     45  CA  ARG B 316     -15.198  56.827  67.618  1.00  0.00           C  
ATOM     46  C   ARG B 316     -14.376  58.091  67.832  1.00  0.00           C  
ATOM     47  O   ARG B 316     -14.150  58.517  68.961  1.00  0.00           O  
ATOM     48  CB  ARG B 316     -16.675  57.176  67.422  1.00  0.00           C  
ATOM     49  CG  ARG B 316     -16.978  57.674  66.005  1.00  0.00           C  
ATOM     50  CD  ARG B 316     -18.435  57.446  65.603  1.00  0.00           C  
ATOM     51  NE  ARG B 316     -18.611  57.581  64.158  1.00  0.00           N  
ATOM     52  CZ  ARG B 316     -19.756  57.367  63.511  1.00  0.00           C  
ATOM     53  NH1 ARG B 316     -20.847  57.002  64.175  1.00  0.00           N  
ATOM     54  NH2 ARG B 316     -19.812  57.521  62.194  1.00  0.00           N  
ATOM     55  N   GLY B 317     -13.921  58.682  66.735  1.00  0.00           N  
ATOM     56  CA  GLY B 317     -13.113  59.878  66.830  1.00  0.00           C  
ATOM     57  C   GLY B 317     -11.640  59.531  66.696  1.00  0.00           C  
ATOM     58  O   GLY B 317     -10.804  60.413  66.495  1.00  0.00           O  
ATOM     59  N   PHE B 318     -11.321  58.244  66.828  1.00  0.00           N  
ATOM     60  CA  PHE B 318      -9.946  57.783  66.696  1.00  0.00           C  
ATOM     61  C   PHE B 318      -9.778  57.115  65.338  1.00  0.00           C  
ATOM     62  O   PHE B 318     -10.733  56.593  64.760  1.00  0.00           O  
ATOM     63  CB  PHE B 318      -9.578  56.782  67.801  1.00  0.00           C  
ATOM     64  CG  PHE B 318      -9.401  57.404  69.162  1.00  0.00           C  
ATOM     65  CD1 PHE B 318     -10.503  57.832  69.901  1.00  0.00           C  
ATOM     66  CD2 PHE B 318      -8.129  57.562  69.707  1.00  0.00           C  
ATOM     67  CE1 PHE B 318     -10.339  58.405  71.163  1.00  0.00           C  
ATOM     68  CE2 PHE B 318      -7.955  58.134  70.972  1.00  0.00           C  
ATOM     69  CZ  PHE B 318      -9.064  58.556  71.698  1.00  0.00           C  
ATOM     70  N   ARG B 319      -8.546  57.123  64.852  1.00  0.00           N  
ATOM     71  CA  ARG B 319      -8.203  56.549  63.567  1.00  0.00           C  
ATOM     72  C   ARG B 319      -7.324  55.310  63.683  1.00  0.00           C  
ATOM     73  O   ARG B 319      -6.645  55.094  64.688  1.00  0.00           O  
ATOM     74  CB  ARG B 319      -7.436  57.578  62.734  1.00  0.00           C  
ATOM     75  CG  ARG B 319      -8.236  58.803  62.323  1.00  0.00           C  
ATOM     76  CD  ARG B 319      -7.324  59.896  61.762  1.00  0.00           C  
ATOM     77  NE  ARG B 319      -6.397  60.389  62.776  1.00  0.00           N  
ATOM     78  CZ  ARG B 319      -5.434  61.273  62.548  1.00  0.00           C  
ATOM     79  NH1 ARG B 319      -5.266  61.773  61.337  1.00  0.00           N  
ATOM     80  NH2 ARG B 319      -4.624  61.643  63.529  1.00  0.00           N  
ATOM     81  N   ASP B 320      -7.355  54.499  62.634  1.00  0.00           N  
ATOM     82  CA  ASP B 320      -6.504  53.329  62.532  1.00  0.00           C  
ATOM     83  C   ASP B 320      -5.610  53.740  61.378  1.00  0.00           C  
ATOM     84  O   ASP B 320      -6.032  54.490  60.505  1.00  0.00           O  
ATOM     85  CB  ASP B 320      -7.287  52.066  62.154  1.00  0.00           C  
ATOM     86  CG  ASP B 320      -7.908  51.382  63.356  1.00  0.00           C  
ATOM     87  OD1 ASP B 320      -7.337  51.481  64.464  1.00  0.00           O  
ATOM     88  OD2 ASP B 320      -8.958  50.729  63.188  1.00  0.00           O  
ATOM     89  N   PHE B 321      -4.373  53.277  61.379  1.00  0.00           N  
ATOM     90  CA  PHE B 321      -3.458  53.632  60.311  1.00  0.00           C  
ATOM     91  C   PHE B 321      -2.913  52.383  59.642  1.00  0.00           C  
ATOM     92  O   PHE B 321      -1.943  51.795  60.121  1.00  0.00           O  
ATOM     93  CB  PHE B 321      -2.297  54.462  60.865  1.00  0.00           C  
ATOM     94  CG  PHE B 321      -2.709  55.815  61.391  1.00  0.00           C  
ATOM     95  CD1 PHE B 321      -2.781  56.917  60.542  1.00  0.00           C  
ATOM     96  CD2 PHE B 321      -3.022  55.986  62.739  1.00  0.00           C  
ATOM     97  CE1 PHE B 321      -3.159  58.176  61.033  1.00  0.00           C  
ATOM     98  CE2 PHE B 321      -3.400  57.232  63.238  1.00  0.00           C  
ATOM     99  CZ  PHE B 321      -3.467  58.327  62.383  1.00  0.00           C  
ATOM    100  N   TYR B 322      -3.552  51.969  58.552  1.00  0.00           N  
ATOM    101  CA  TYR B 322      -3.092  50.806  57.803  1.00  0.00           C  
ATOM    102  C   TYR B 322      -1.841  51.258  57.040  1.00  0.00           C  
ATOM    103  O   TYR B 322      -1.595  52.452  56.894  1.00  0.00           O  
ATOM    104  CB  TYR B 322      -4.200  50.324  56.851  1.00  0.00           C  
ATOM    105  CG  TYR B 322      -5.339  49.637  57.581  1.00  0.00           C  
ATOM    106  CD1 TYR B 322      -5.373  48.246  57.715  1.00  0.00           C  
ATOM    107  CD2 TYR B 322      -6.340  50.380  58.208  1.00  0.00           C  
ATOM    108  CE1 TYR B 322      -6.372  47.616  58.463  1.00  0.00           C  
ATOM    109  CE2 TYR B 322      -7.341  49.760  58.954  1.00  0.00           C  
ATOM    110  CZ  TYR B 322      -7.350  48.378  59.080  1.00  0.00           C  
ATOM    111  OH  TYR B 322      -8.331  47.760  59.829  1.00  0.00           O  
ATOM    112  N   PRO B 323      -1.040  50.314  56.541  1.00  0.00           N  
ATOM    113  CA  PRO B 323       0.178  50.681  55.812  1.00  0.00           C  
ATOM    114  C   PRO B 323       0.077  51.886  54.876  1.00  0.00           C  
ATOM    115  O   PRO B 323       0.905  52.791  54.946  1.00  0.00           O  
ATOM    116  CB  PRO B 323       0.537  49.390  55.079  1.00  0.00           C  
ATOM    117  CG  PRO B 323       0.070  48.332  56.041  1.00  0.00           C  
ATOM    118  CD  PRO B 323      -1.287  48.860  56.451  1.00  0.00           C  
ATOM    119  N   GLU B 324      -0.925  51.904  54.003  1.00  0.00           N  
ATOM    120  CA  GLU B 324      -1.073  53.016  53.077  1.00  0.00           C  
ATOM    121  C   GLU B 324      -1.283  54.344  53.789  1.00  0.00           C  
ATOM    122  O   GLU B 324      -0.876  55.393  53.287  1.00  0.00           O  
ATOM    123  CB  GLU B 324      -2.223  52.770  52.074  1.00  0.00           C  
ATOM    124  CG  GLU B 324      -3.468  52.129  52.651  1.00  0.00           C  
ATOM    125  CD  GLU B 324      -3.258  50.660  52.952  1.00  0.00           C  
ATOM    126  OE1 GLU B 324      -3.081  49.869  52.003  1.00  0.00           O  
ATOM    127  OE2 GLU B 324      -3.252  50.291  54.140  1.00  0.00           O  
ATOM    128  N   ASP B 325      -1.918  54.309  54.956  1.00  0.00           N  
ATOM    129  CA  ASP B 325      -2.151  55.536  55.711  1.00  0.00           C  
ATOM    130  C   ASP B 325      -0.834  55.999  56.321  1.00  0.00           C  
ATOM    131  O   ASP B 325      -0.561  57.203  56.390  1.00  0.00           O  
ATOM    132  CB  ASP B 325      -3.176  55.315  56.828  1.00  0.00           C  
ATOM    133  CG  ASP B 325      -4.543  54.908  56.303  1.00  0.00           C  
ATOM    134  OD1 ASP B 325      -4.995  55.503  55.299  1.00  0.00           O  
ATOM    135  OD2 ASP B 325      -5.171  54.003  56.904  1.00  0.00           O  
ATOM    136  N   ASP B 333       2.108  55.599  55.073  1.00  0.00           N  
ATOM    137  CA  ASP B 333       3.047  56.082  54.066  1.00  0.00           C  
ATOM    138  C   ASP B 333       2.952  57.590  54.045  1.00  0.00           C  
ATOM    139  O   ASP B 333       3.944  58.289  53.841  1.00  0.00           O  
ATOM    140  CB  ASP B 333       2.713  55.565  52.667  1.00  0.00           C  
ATOM    141  CG  ASP B 333       2.981  54.090  52.508  1.00  0.00           C  
ATOM    142  OD1 ASP B 333       3.933  53.578  53.140  1.00  0.00           O  
ATOM    143  OD2 ASP B 333       2.246  53.447  51.728  1.00  0.00           O  
ATOM    144  N   VAL B 334       1.739  58.084  54.255  1.00  0.00           N  
ATOM    145  CA  VAL B 334       1.494  59.510  54.266  1.00  0.00           C  
ATOM    146  C   VAL B 334       2.037  60.145  55.550  1.00  0.00           C  
ATOM    147  O   VAL B 334       2.742  61.158  55.492  1.00  0.00           O  
ATOM    148  CB  VAL B 334      -0.014  59.796  54.127  1.00  0.00           C  
ATOM    149  CG1 VAL B 334      -0.295  61.290  54.293  1.00  0.00           C  
ATOM    150  CG2 VAL B 334      -0.499  59.298  52.770  1.00  0.00           C  
ATOM    151  N   GLU B 335       1.712  59.546  56.698  1.00  0.00           N  
ATOM    152  CA  GLU B 335       2.167  60.053  57.997  1.00  0.00           C  
ATOM    153  C   GLU B 335       3.687  60.086  58.083  1.00  0.00           C  
ATOM    154  O   GLU B 335       4.268  61.080  58.529  1.00  0.00           O  
ATOM    155  CB  GLU B 335       1.636  59.187  59.144  1.00  0.00           C  
ATOM    156  CG  GLU B 335       0.137  59.225  59.347  1.00  0.00           C  
ATOM    157  CD  GLU B 335      -0.371  60.590  59.744  1.00  0.00           C  
ATOM    158  OE1 GLU B 335       0.377  61.340  60.398  1.00  0.00           O  
ATOM    159  OE2 GLU B 335      -1.532  60.906  59.417  1.00  0.00           O  
ATOM    160  N   LYS B 336       4.326  58.995  57.673  1.00  0.00           N  
ATOM    161  CA  LYS B 336       5.786  58.912  57.692  1.00  0.00           C  
ATOM    162  C   LYS B 336       6.398  60.037  56.849  1.00  0.00           C  
ATOM    163  O   LYS B 336       7.426  60.606  57.208  1.00  0.00           O  
ATOM    164  CB  LYS B 336       6.255  57.557  57.147  1.00  0.00           C  
ATOM    165  CG  LYS B 336       6.018  56.380  58.083  1.00  0.00           C  
ATOM    166  CD  LYS B 336       6.320  55.056  57.390  1.00  0.00           C  
ATOM    167  CE  LYS B 336       7.775  54.975  56.955  1.00  0.00           C  
ATOM    168  NZ  LYS B 336       7.967  53.933  55.901  1.00  0.00           N  
ATOM    169  N   PHE B 337       5.762  60.355  55.728  1.00  0.00           N  
ATOM    170  CA  PHE B 337       6.268  61.411  54.865  1.00  0.00           C  
ATOM    171  C   PHE B 337       6.198  62.727  55.621  1.00  0.00           C  
ATOM    172  O   PHE B 337       7.113  63.552  55.536  1.00  0.00           O  
ATOM    173  CB  PHE B 337       5.445  61.496  53.581  1.00  0.00           C  
ATOM    174  CG  PHE B 337       5.823  62.647  52.698  1.00  0.00           C  
ATOM    175  CD1 PHE B 337       4.876  63.597  52.336  1.00  0.00           C  
ATOM    176  CD2 PHE B 337       7.129  62.790  52.238  1.00  0.00           C  
ATOM    177  CE1 PHE B 337       5.221  64.672  51.530  1.00  0.00           C  
ATOM    178  CE2 PHE B 337       7.483  63.860  51.432  1.00  0.00           C  
ATOM    179  CZ  PHE B 337       6.529  64.806  51.076  1.00  0.00           C  
ATOM    180  N   ILE B 338       5.110  62.915  56.363  1.00  0.00           N  
ATOM    181  CA  ILE B 338       4.931  64.122  57.158  1.00  0.00           C  
ATOM    182  C   ILE B 338       5.975  64.166  58.277  1.00  0.00           C  
ATOM    183  O   ILE B 338       6.549  65.219  58.547  1.00  0.00           O  
ATOM    184  CB  ILE B 338       3.518  64.187  57.787  1.00  0.00           C  
ATOM    185  CG1 ILE B 338       2.458  64.044  56.686  1.00  0.00           C  
ATOM    186  CG2 ILE B 338       3.347  65.501  58.558  1.00  0.00           C  
ATOM    187  CD1 ILE B 338       1.029  64.291  57.155  1.00  0.00           C  
ATOM    188  N   PHE B 339       6.230  63.027  58.920  1.00  0.00           N  
ATOM    189  CA  PHE B 339       7.219  62.975  60.004  1.00  0.00           C  
ATOM    190  C   PHE B 339       8.630  63.278  59.495  1.00  0.00           C  
ATOM    191  O   PHE B 339       9.368  64.060  60.096  1.00  0.00           O  
ATOM    192  CB  PHE B 339       7.247  61.589  60.664  1.00  0.00           C  
ATOM    193  CG  PHE B 339       5.963  61.194  61.335  1.00  0.00           C  
ATOM    194  CD1 PHE B 339       5.724  59.859  61.659  1.00  0.00           C  
ATOM    195  CD2 PHE B 339       4.988  62.139  61.637  1.00  0.00           C  
ATOM    196  CE1 PHE B 339       4.537  59.473  62.268  1.00  0.00           C  
ATOM    197  CE2 PHE B 339       3.794  61.758  62.250  1.00  0.00           C  
ATOM    198  CZ  PHE B 339       3.571  60.421  62.564  1.00  0.00           C  
ATOM    199  N   LYS B 340       8.995  62.632  58.393  1.00  0.00           N  
ATOM    200  CA  LYS B 340      10.313  62.777  57.789  1.00  0.00           C  
ATOM    201  C   LYS B 340      10.600  64.211  57.352  1.00  0.00           C  
ATOM    202  O   LYS B 340      11.667  64.760  57.638  1.00  0.00           O  
ATOM    203  CB  LYS B 340      10.415  61.829  56.590  1.00  0.00           C  
ATOM    204  CG  LYS B 340      11.775  61.732  55.906  1.00  0.00           C  
ATOM    205  CD  LYS B 340      11.703  60.696  54.769  1.00  0.00           C  
ATOM    206  CE  LYS B 340      13.070  60.398  54.160  1.00  0.00           C  
ATOM    207  NZ  LYS B 340      13.681  61.615  53.583  1.00  0.00           N  
ATOM    208  N   THR B 341       9.640  64.819  56.666  1.00  0.00           N  
ATOM    209  CA  THR B 341       9.809  66.181  56.182  1.00  0.00           C  
ATOM    210  C   THR B 341       9.917  67.185  57.329  1.00  0.00           C  
ATOM    211  O   THR B 341      10.755  68.089  57.305  1.00  0.00           O  
ATOM    212  CB  THR B 341       8.633  66.567  55.259  1.00  0.00           C  
ATOM    213  OG1 THR B 341       8.519  65.598  54.205  1.00  0.00           O  
ATOM    214  CG2 THR B 341       8.851  67.928  54.658  1.00  0.00           C  
ATOM    215  N   ALA B 342       9.071  67.026  58.338  1.00  0.00           N  
ATOM    216  CA  ALA B 342       9.086  67.935  59.477  1.00  0.00           C  
ATOM    217  C   ALA B 342      10.391  67.811  60.260  1.00  0.00           C  
ATOM    218  O   ALA B 342      11.042  68.813  60.573  1.00  0.00           O  
ATOM    219  CB  ALA B 342       7.893  67.650  60.390  1.00  0.00           C  
ATOM    220  N   GLU B 343      10.773  66.575  60.556  1.00  0.00           N  
ATOM    221  CA  GLU B 343      11.988  66.299  61.311  1.00  0.00           C  
ATOM    222  C   GLU B 343      13.268  66.695  60.603  1.00  0.00           C  
ATOM    223  O   GLU B 343      14.175  67.258  61.219  1.00  0.00           O  
ATOM    224  CB  GLU B 343      12.036  64.817  61.677  1.00  0.00           C  
ATOM    225  CG  GLU B 343      11.135  64.475  62.853  1.00  0.00           C  
ATOM    226  CD  GLU B 343      10.582  63.066  62.797  1.00  0.00           C  
ATOM    227  OE1 GLU B 343      11.335  62.130  62.432  1.00  0.00           O  
ATOM    228  OE2 GLU B 343       9.389  62.899  63.131  1.00  0.00           O  
ATOM    229  N   GLU B 344      13.354  66.399  59.312  1.00  0.00           N  
ATOM    230  CA  GLU B 344      14.550  66.739  58.557  1.00  0.00           C  
ATOM    231  C   GLU B 344      14.688  68.249  58.408  1.00  0.00           C  
ATOM    232  O   GLU B 344      15.788  68.789  58.518  1.00  0.00           O  
ATOM    233  CB  GLU B 344      14.534  66.047  57.190  1.00  0.00           C  
ATOM    234  CG  GLU B 344      14.874  64.553  57.271  1.00  0.00           C  
ATOM    235  CD  GLU B 344      14.771  63.828  55.922  1.00  0.00           C  
ATOM    236  OE1 GLU B 344      14.852  64.501  54.869  1.00  0.00           O  
ATOM    237  OE2 GLU B 344      14.624  62.580  55.918  1.00  0.00           O  
ATOM    238  N   ALA B 345      13.576  68.937  58.184  1.00  0.00           N  
ATOM    239  CA  ALA B 345      13.630  70.385  58.040  1.00  0.00           C  
ATOM    240  C   ALA B 345      14.061  71.013  59.363  1.00  0.00           C  
ATOM    241  O   ALA B 345      15.010  71.808  59.401  1.00  0.00           O  
ATOM    242  CB  ALA B 345      12.278  70.922  57.629  1.00  0.00           C  
ATOM    243  N   ALA B 347      13.377  70.642  60.446  1.00  0.00           N  
ATOM    244  CA  ALA B 347      13.705  71.165  61.775  1.00  0.00           C  
ATOM    245  C   ALA B 347      15.183  70.942  62.110  1.00  0.00           C  
ATOM    246  O   ALA B 347      15.856  71.855  62.577  1.00  0.00           O  
ATOM    247  CB  ALA B 347      12.817  70.505  62.851  1.00  0.00           C  
ATOM    248  N   GLU B 348      15.689  69.736  61.873  1.00  0.00           N  
ATOM    249  CA  GLU B 348      17.094  69.452  62.173  1.00  0.00           C  
ATOM    250  C   GLU B 348      18.016  70.248  61.259  1.00  0.00           C  
ATOM    251  O   GLU B 348      19.142  70.581  61.637  1.00  0.00           O  
ATOM    252  CB  GLU B 348      17.387  67.944  62.073  1.00  0.00           C  
ATOM    253  CG  GLU B 348      16.928  67.187  63.320  1.00  0.00           C  
ATOM    254  CD  GLU B 348      16.929  65.675  63.186  1.00  0.00           C  
ATOM    255  OE1 GLU B 348      17.827  65.120  62.524  1.00  0.00           O  
ATOM    256  OE2 GLU B 348      16.033  65.031  63.772  1.00  0.00           O  
ATOM    257  N   ALA B 349      17.532  70.572  60.067  1.00  0.00           N  
ATOM    258  CA  ALA B 349      18.326  71.355  59.131  1.00  0.00           C  
ATOM    259  C   ALA B 349      18.464  72.794  59.654  1.00  0.00           C  
ATOM    260  O   ALA B 349      19.445  73.474  59.355  1.00  0.00           O  
ATOM    261  CB  ALA B 349      17.673  71.343  57.733  1.00  0.00           C  
ATOM    262  N   PHE B 352      17.484  73.252  60.433  1.00  0.00           N  
ATOM    263  CA  PHE B 352      17.530  74.595  61.006  1.00  0.00           C  
ATOM    264  C   PHE B 352      18.229  74.556  62.355  1.00  0.00           C  
ATOM    265  O   PHE B 352      18.334  75.579  63.037  1.00  0.00           O  
ATOM    266  CB  PHE B 352      16.123  75.164  61.185  1.00  0.00           C  
ATOM    267  CG  PHE B 352      15.590  75.879  59.966  1.00  0.00           C  
ATOM    268  CD1 PHE B 352      15.372  77.255  59.991  1.00  0.00           C  
ATOM    269  CD2 PHE B 352      15.288  75.177  58.803  1.00  0.00           C  
ATOM    270  CE1 PHE B 352      14.854  77.924  58.870  1.00  0.00           C  
ATOM    271  CE2 PHE B 352      14.770  75.833  57.677  1.00  0.00           C  
ATOM    272  CZ  PHE B 352      14.551  77.207  57.706  1.00  0.00           C  
ATOM    273  N   GLY B 361      18.692  73.367  62.745  1.00  0.00           N  
ATOM    274  CA  GLY B 361      19.399  73.227  64.008  1.00  0.00           C  
ATOM    275  C   GLY B 361      18.594  72.747  65.206  1.00  0.00           C  
ATOM    276  O   GLY B 361      19.124  72.670  66.313  1.00  0.00           O  
ATOM    277  N   PHE B 362      17.323  72.428  65.002  1.00  0.00           N  
ATOM    278  CA  PHE B 362      16.481  71.957  66.099  1.00  0.00           C  
ATOM    279  C   PHE B 362      16.786  70.497  66.472  1.00  0.00           C  
ATOM    280  O   PHE B 362      17.151  69.687  65.616  1.00  0.00           O  
ATOM    281  CB  PHE B 362      14.998  72.104  65.727  1.00  0.00           C  
ATOM    282  CG  PHE B 362      14.512  73.531  65.712  1.00  0.00           C  
ATOM    283  CD1 PHE B 362      15.054  74.461  64.825  1.00  0.00           C  
ATOM    284  CD2 PHE B 362      13.540  73.957  66.614  1.00  0.00           C  
ATOM    285  CE1 PHE B 362      14.636  75.791  64.843  1.00  0.00           C  
ATOM    286  CE2 PHE B 362      13.112  75.287  66.640  1.00  0.00           C  
ATOM    287  CZ  PHE B 362      13.663  76.204  65.753  1.00  0.00           C  
ATOM    288  N   ARG B 363      16.652  70.172  67.754  1.00  0.00           N  
ATOM    289  CA  ARG B 363      16.898  68.812  68.224  1.00  0.00           C  
ATOM    290  C   ARG B 363      15.621  68.258  68.839  1.00  0.00           C  
ATOM    291  O   ARG B 363      14.878  68.965  69.519  1.00  0.00           O  
ATOM    292  CB  ARG B 363      18.045  68.784  69.237  1.00  0.00           C  
ATOM    293  CG  ARG B 363      19.364  69.281  68.663  1.00  0.00           C  
ATOM    294  CD  ARG B 363      20.488  69.124  69.653  1.00  0.00           C  
ATOM    295  NE  ARG B 363      20.743  67.720  69.965  1.00  0.00           N  
ATOM    296  CZ  ARG B 363      21.495  67.306  70.983  1.00  0.00           C  
ATOM    297  NH1 ARG B 363      22.075  68.195  71.796  1.00  0.00           N  
ATOM    298  NH2 ARG B 363      21.651  66.004  71.202  1.00  0.00           N  
ATOM    299  N   ARG B 364      15.368  66.984  68.582  1.00  0.00           N  
ATOM    300  CA  ARG B 364      14.158  66.337  69.061  1.00  0.00           C  
ATOM    301  C   ARG B 364      14.124  66.058  70.562  1.00  0.00           C  
ATOM    302  O   ARG B 364      15.149  65.855  71.192  1.00  0.00           O  
ATOM    303  CB  ARG B 364      13.950  65.030  68.288  1.00  0.00           C  
ATOM    304  CG  ARG B 364      12.650  64.316  68.604  1.00  0.00           C  
ATOM    305  CD  ARG B 364      12.325  63.227  67.582  1.00  0.00           C  
ATOM    306  NE  ARG B 364      11.054  62.587  67.903  1.00  0.00           N  
ATOM    307  CZ  ARG B 364      10.550  61.533  67.265  1.00  0.00           C  
ATOM    308  NH1 ARG B 364      11.205  60.985  66.248  1.00  0.00           N  
ATOM    309  NH2 ARG B 364       9.396  61.012  67.663  1.00  0.00           N  
ATOM    310  N   ILE B 365      12.924  66.082  71.128  1.00  0.00           N  
ATOM    311  CA  ILE B 365      12.723  65.769  72.535  1.00  0.00           C  
ATOM    312  C   ILE B 365      11.384  65.079  72.638  1.00  0.00           C  
ATOM    313  O   ILE B 365      10.609  65.077  71.692  1.00  0.00           O  
ATOM    314  CB  ILE B 365      12.615  67.021  73.427  1.00  0.00           C  
ATOM    315  CG1 ILE B 365      11.471  67.905  72.915  1.00  0.00           C  
ATOM    316  CG2 ILE B 365      13.948  67.750  73.477  1.00  0.00           C  
ATOM    317  CD1 ILE B 365      10.876  68.829  73.967  1.00  0.00           C  
ATOM    318  N   ASP B 366      11.111  64.487  73.789  1.00  0.00           N  
ATOM    319  CA  ASP B 366       9.814  63.881  74.016  1.00  0.00           C  
ATOM    320  C   ASP B 366       9.512  64.036  75.495  1.00  0.00           C  
ATOM    321  O   ASP B 366      10.387  64.403  76.280  1.00  0.00           O  
ATOM    322  CB  ASP B 366       9.780  62.415  73.587  1.00  0.00           C  
ATOM    323  CG  ASP B 366       8.351  61.899  73.410  1.00  0.00           C  
ATOM    324  OD1 ASP B 366       7.428  62.717  73.216  1.00  0.00           O  
ATOM    325  OD2 ASP B 366       8.148  60.678  73.458  1.00  0.00           O  
ATOM    326  N   PHE B 368       8.269  63.768  75.866  1.00  0.00           N  
ATOM    327  CA  PHE B 368       7.819  63.912  77.241  1.00  0.00           C  
ATOM    328  C   PHE B 368       6.632  62.976  77.420  1.00  0.00           C  
ATOM    329  O   PHE B 368       6.101  62.436  76.445  1.00  0.00           O  
ATOM    330  CB  PHE B 368       7.381  65.358  77.466  1.00  0.00           C  
ATOM    331  CG  PHE B 368       6.882  66.011  76.221  1.00  0.00           C  
ATOM    332  CD1 PHE B 368       7.749  66.736  75.405  1.00  0.00           C  
ATOM    333  CD2 PHE B 368       5.576  65.802  75.791  1.00  0.00           C  
ATOM    334  CE1 PHE B 368       7.321  67.234  74.175  1.00  0.00           C  
ATOM    335  CE2 PHE B 368       5.140  66.295  74.566  1.00  0.00           C  
ATOM    336  CZ  PHE B 368       6.011  67.011  73.753  1.00  0.00           C  
ATOM    337  N   PRO B 370       6.197  62.770  78.664  1.00  0.00           N  
ATOM    338  CA  PRO B 370       5.057  61.878  78.902  1.00  0.00           C  
ATOM    339  C   PRO B 370       3.793  62.261  78.143  1.00  0.00           C  
ATOM    340  O   PRO B 370       3.602  63.429  77.797  1.00  0.00           O  
ATOM    341  CB  PRO B 370       4.880  61.921  80.425  1.00  0.00           C  
ATOM    342  CG  PRO B 370       5.656  63.122  80.870  1.00  0.00           C  
ATOM    343  CD  PRO B 370       6.808  63.217  79.927  1.00  0.00           C  
ATOM    344  N   SER B 371       2.948  61.268  77.856  1.00  0.00           N  
ATOM    345  CA  SER B 371       1.699  61.515  77.136  1.00  0.00           C  
ATOM    346  C   SER B 371       0.581  61.778  78.140  1.00  0.00           C  
ATOM    347  O   SER B 371      -0.507  62.218  77.773  1.00  0.00           O  
ATOM    348  CB  SER B 371       1.325  60.318  76.245  1.00  0.00           C  
ATOM    349  OG  SER B 371       2.299  60.095  75.235  1.00  0.00           O  
ATOM    350  N   LEU B 372       0.859  61.501  79.410  1.00  0.00           N  
ATOM    351  CA  LEU B 372      -0.115  61.719  80.482  1.00  0.00           C  
ATOM    352  C   LEU B 372       0.507  62.655  81.515  1.00  0.00           C  
ATOM    353  O   LEU B 372       1.686  62.531  81.832  1.00  0.00           O  
ATOM    354  CB  LEU B 372      -0.473  60.386  81.149  1.00  0.00           C  
ATOM    355  CG  LEU B 372      -1.709  60.330  82.046  1.00  0.00           C  
ATOM    356  CD1 LEU B 372      -2.965  60.440  81.188  1.00  0.00           C  
ATOM    357  CD2 LEU B 372      -1.711  59.010  82.843  1.00  0.00           C  
ATOM    358  N   GLU B 373      -0.287  63.585  82.038  1.00  0.00           N  
ATOM    359  CA  GLU B 373       0.177  64.552  83.038  1.00  0.00           C  
ATOM    360  C   GLU B 373      -0.916  64.774  84.079  1.00  0.00           C  
ATOM    361  O   GLU B 373      -2.065  64.387  83.865  1.00  0.00           O  
ATOM    362  CB  GLU B 373       0.458  65.907  82.382  1.00  0.00           C  
ATOM    363  CG  GLU B 373       1.705  65.998  81.531  1.00  0.00           C  
ATOM    364  CD  GLU B 373       2.957  65.996  82.365  1.00  0.00           C  
ATOM    365  OE1 GLU B 373       2.860  66.311  83.564  1.00  0.00           O  
ATOM    366  OE2 GLU B 373       4.036  65.693  81.826  1.00  0.00           O  
ATOM    367  N   TYR B 374      -0.568  65.396  85.204  1.00  0.00           N  
ATOM    368  CA  TYR B 374      -1.576  65.708  86.216  1.00  0.00           C  
ATOM    369  C   TYR B 374      -2.346  66.906  85.679  1.00  0.00           C  
ATOM    370  O   TYR B 374      -1.751  67.851  85.158  1.00  0.00           O  
ATOM    371  CB  TYR B 374      -0.940  66.083  87.558  1.00  0.00           C  
ATOM    372  CG  TYR B 374      -0.484  64.899  88.370  1.00  0.00           C  
ATOM    373  CD1 TYR B 374      -1.342  63.827  88.602  1.00  0.00           C  
ATOM    374  CD2 TYR B 374       0.801  64.845  88.905  1.00  0.00           C  
ATOM    375  CE1 TYR B 374      -0.938  62.725  89.344  1.00  0.00           C  
ATOM    376  CE2 TYR B 374       1.222  63.739  89.659  1.00  0.00           C  
ATOM    377  CZ  TYR B 374       0.343  62.682  89.870  1.00  0.00           C  
ATOM    378  OH  TYR B 374       0.738  61.569  90.586  1.00  0.00           O  
ATOM    379  N   LEU B 375      -3.666  66.860  85.795  1.00  0.00           N  
ATOM    380  CA  LEU B 375      -4.504  67.948  85.311  1.00  0.00           C  
ATOM    381  C   LEU B 375      -4.105  69.309  85.882  1.00  0.00           C  
ATOM    382  O   LEU B 375      -4.179  70.316  85.175  1.00  0.00           O  
ATOM    383  CB  LEU B 375      -5.972  67.669  85.631  1.00  0.00           C  
ATOM    384  CG  LEU B 375      -6.941  68.657  84.977  1.00  0.00           C  
ATOM    385  CD1 LEU B 375      -6.677  68.704  83.475  1.00  0.00           C  
ATOM    386  CD2 LEU B 375      -8.374  68.237  85.259  1.00  0.00           C  
ATOM    387  N   ASP B 376      -3.682  69.338  87.149  1.00  0.00           N  
ATOM    388  CA  ASP B 376      -3.284  70.595  87.782  1.00  0.00           C  
ATOM    389  C   ASP B 376      -2.156  71.293  87.027  1.00  0.00           C  
ATOM    390  O   ASP B 376      -1.928  72.484  87.209  1.00  0.00           O  
ATOM    391  CB  ASP B 376      -2.847  70.378  89.243  1.00  0.00           C  
ATOM    392  CG  ASP B 376      -3.996  69.967  90.147  1.00  0.00           C  
ATOM    393  OD1 ASP B 376      -5.161  70.231  89.794  1.00  0.00           O  
ATOM    394  OD2 ASP B 376      -3.735  69.388  91.219  1.00  0.00           O  
ATOM    395  N   LEU B 377      -1.447  70.555  86.184  1.00  0.00           N  
ATOM    396  CA  LEU B 377      -0.353  71.149  85.429  1.00  0.00           C  
ATOM    397  C   LEU B 377      -0.860  72.253  84.518  1.00  0.00           C  
ATOM    398  O   LEU B 377      -0.164  73.236  84.280  1.00  0.00           O  
ATOM    399  CB  LEU B 377       0.361  70.102  84.564  1.00  0.00           C  
ATOM    400  CG  LEU B 377       1.460  70.726  83.688  1.00  0.00           C  
ATOM    401  CD1 LEU B 377       2.567  71.262  84.600  1.00  0.00           C  
ATOM    402  CD2 LEU B 377       2.028  69.705  82.709  1.00  0.00           C  
ATOM    403  N   TYR B 378      -2.077  72.082  84.012  1.00  0.00           N  
ATOM    404  CA  TYR B 378      -2.667  73.047  83.094  1.00  0.00           C  
ATOM    405  C   TYR B 378      -3.478  74.168  83.747  1.00  0.00           C  
ATOM    406  O   TYR B 378      -3.990  75.039  83.048  1.00  0.00           O  
ATOM    407  CB  TYR B 378      -3.510  72.294  82.060  1.00  0.00           C  
ATOM    408  CG  TYR B 378      -2.679  71.291  81.285  1.00  0.00           C  
ATOM    409  CD1 TYR B 378      -1.822  71.705  80.265  1.00  0.00           C  
ATOM    410  CD2 TYR B 378      -2.684  69.937  81.631  1.00  0.00           C  
ATOM    411  CE1 TYR B 378      -0.990  70.802  79.614  1.00  0.00           C  
ATOM    412  CE2 TYR B 378      -1.855  69.026  80.987  1.00  0.00           C  
ATOM    413  CZ  TYR B 378      -1.008  69.463  79.980  1.00  0.00           C  
ATOM    414  OH  TYR B 378      -0.174  68.567  79.352  1.00  0.00           O  
ATOM    415  N   ARG B 388      -3.588  74.152  85.075  1.00  0.00           N  
ATOM    416  CA  ARG B 388      -4.322  75.201  85.786  1.00  0.00           C  
ATOM    417  C   ARG B 388      -3.431  76.436  85.874  1.00  0.00           C  
ATOM    418  O   ARG B 388      -2.942  76.795  86.947  1.00  0.00           O  
ATOM    419  CB  ARG B 388      -4.704  74.751  87.204  1.00  0.00           C  
ATOM    420  CG  ARG B 388      -5.635  73.537  87.278  1.00  0.00           C  
ATOM    421  CD  ARG B 388      -6.953  73.767  86.559  1.00  0.00           C  
ATOM    422  NE  ARG B 388      -7.902  72.707  86.878  1.00  0.00           N  
ATOM    423  CZ  ARG B 388      -9.033  72.474  86.224  1.00  0.00           C  
ATOM    424  NH1 ARG B 388      -9.381  73.230  85.192  1.00  0.00           N  
ATOM    425  NH2 ARG B 388      -9.815  71.471  86.601  1.00  0.00           N  
ATOM    426  N   ILE B 389      -3.229  77.076  84.731  1.00  0.00           N  
ATOM    427  CA  ILE B 389      -2.394  78.265  84.631  1.00  0.00           C  
ATOM    428  C   ILE B 389      -3.143  79.381  83.919  1.00  0.00           C  
ATOM    429  O   ILE B 389      -3.886  79.137  82.970  1.00  0.00           O  
ATOM    430  CB  ILE B 389      -1.109  77.964  83.831  1.00  0.00           C  
ATOM    431  CG1 ILE B 389      -0.238  76.962  84.591  1.00  0.00           C  
ATOM    432  CG2 ILE B 389      -0.344  79.245  83.574  1.00  0.00           C  
ATOM    433  CD1 ILE B 389       0.248  77.471  85.929  1.00  0.00           C  
ATOM    434  N   LYS B 396      -2.957  80.606  84.391  1.00  0.00           N  
ATOM    435  CA  LYS B 396      -3.606  81.746  83.768  1.00  0.00           C  
ATOM    436  C   LYS B 396      -2.946  81.934  82.410  1.00  0.00           C  
ATOM    437  O   LYS B 396      -1.736  82.148  82.344  1.00  0.00           O  
ATOM    438  CB  LYS B 396      -3.419  82.993  84.631  1.00  0.00           C  
ATOM    439  CG  LYS B 396      -4.069  84.235  84.051  1.00  0.00           C  
ATOM    440  CD  LYS B 396      -3.946  85.425  84.993  1.00  0.00           C  
ATOM    441  CE  LYS B 396      -2.499  85.648  85.425  1.00  0.00           C  
ATOM    442  NZ  LYS B 396      -1.566  85.748  84.263  1.00  0.00           N  
ATOM    443  N   SER B 397      -3.733  81.825  81.341  1.00  0.00           N  
ATOM    444  CA  SER B 397      -3.237  81.968  79.963  1.00  0.00           C  
ATOM    445  C   SER B 397      -3.078  80.629  79.244  1.00  0.00           C  
ATOM    446  O   SER B 397      -2.791  80.599  78.050  1.00  0.00           O  
ATOM    447  CB  SER B 397      -1.884  82.704  79.903  1.00  0.00           C  
ATOM    448  OG  SER B 397      -1.978  84.049  80.294  1.00  0.00           O  
ATOM    449  N   GLY B 403      -3.233  79.531  79.978  1.00  0.00           N  
ATOM    450  CA  GLY B 403      -3.115  78.206  79.385  1.00  0.00           C  
ATOM    451  C   GLY B 403      -4.391  77.432  79.646  1.00  0.00           C  
ATOM    452  O   GLY B 403      -4.374  76.233  79.943  1.00  0.00           O  
ATOM    453  N   GLU B 404      -5.507  78.142  79.516  1.00  0.00           N  
ATOM    454  CA  GLU B 404      -6.828  77.585  79.767  1.00  0.00           C  
ATOM    455  C   GLU B 404      -7.644  77.310  78.513  1.00  0.00           C  
ATOM    456  O   GLU B 404      -8.794  76.894  78.605  1.00  0.00           O  
ATOM    457  CB  GLU B 404      -7.604  78.544  80.668  1.00  0.00           C  
ATOM    458  CG  GLU B 404      -7.941  79.862  79.997  1.00  0.00           C  
ATOM    459  CD  GLU B 404      -8.089  80.998  80.988  1.00  0.00           C  
ATOM    460  OE1 GLU B 404      -7.067  81.391  81.597  1.00  0.00           O  
ATOM    461  OE2 GLU B 404      -9.226  81.491  81.163  1.00  0.00           O  
ATOM    462  N   GLU B 478      -7.058  77.546  77.347  1.00  0.00           N  
ATOM    463  CA  GLU B 478      -7.773  77.320  76.098  1.00  0.00           C  
ATOM    464  C   GLU B 478      -7.958  75.849  75.741  1.00  0.00           C  
ATOM    465  O   GLU B 478      -9.054  75.435  75.363  1.00  0.00           O  
ATOM    466  CB  GLU B 478      -7.074  78.038  74.940  1.00  0.00           C  
ATOM    467  CG  GLU B 478      -7.598  79.443  74.659  1.00  0.00           C  
ATOM    468  CD  GLU B 478      -7.601  80.323  75.890  1.00  0.00           C  
ATOM    469  OE1 GLU B 478      -8.368  80.021  76.828  1.00  0.00           O  
ATOM    470  OE2 GLU B 478      -6.836  81.311  75.921  1.00  0.00           O  
ATOM    471  N   LEU B 479      -6.899  75.054  75.849  1.00  0.00           N  
ATOM    472  CA  LEU B 479      -7.006  73.640  75.510  1.00  0.00           C  
ATOM    473  C   LEU B 479      -7.522  72.797  76.662  1.00  0.00           C  
ATOM    474  O   LEU B 479      -7.806  71.610  76.498  1.00  0.00           O  
ATOM    475  CB  LEU B 479      -5.661  73.104  75.016  1.00  0.00           C  
ATOM    476  CG  LEU B 479      -5.428  73.386  73.529  1.00  0.00           C  
ATOM    477  CD1 LEU B 479      -4.050  72.894  73.103  1.00  0.00           C  
ATOM    478  CD2 LEU B 479      -6.523  72.702  72.717  1.00  0.00           C  
ATOM    479  N   LEU B 488      -7.656  73.424  77.825  1.00  0.00           N  
ATOM    480  CA  LEU B 488      -8.153  72.735  79.002  1.00  0.00           C  
ATOM    481  C   LEU B 488      -9.646  72.504  78.804  1.00  0.00           C  
ATOM    482  O   LEU B 488     -10.282  71.751  79.538  1.00  0.00           O  
ATOM    483  CB  LEU B 488      -7.897  73.589  80.242  1.00  0.00           C  
ATOM    484  CG  LEU B 488      -7.880  72.873  81.589  1.00  0.00           C  
ATOM    485  CD1 LEU B 488      -7.080  71.586  81.493  1.00  0.00           C  
ATOM    486  CD2 LEU B 488      -7.270  73.796  82.622  1.00  0.00           C  
ATOM    487  N   GLN B 495     -10.185  73.154  77.780  1.00  0.00           N  
ATOM    488  CA  GLN B 495     -11.596  73.060  77.427  1.00  0.00           C  
ATOM    489  C   GLN B 495     -11.975  71.693  76.838  1.00  0.00           C  
ATOM    490  O   GLN B 495     -13.131  71.277  76.915  1.00  0.00           O  
ATOM    491  CB  GLN B 495     -11.935  74.169  76.422  1.00  0.00           C  
ATOM    492  CG  GLN B 495     -11.620  75.583  76.930  1.00  0.00           C  
ATOM    493  CD  GLN B 495     -11.682  76.652  75.838  1.00  0.00           C  
ATOM    494  OE1 GLN B 495     -11.519  77.844  76.112  1.00  0.00           O  
ATOM    495  NE2 GLN B 495     -11.908  76.227  74.596  1.00  0.00           N  
ATOM    496  N   GLN B 496     -11.004  70.991  76.262  1.00  0.00           N  
ATOM    497  CA  GLN B 496     -11.278  69.694  75.651  1.00  0.00           C  
ATOM    498  C   GLN B 496     -10.291  68.594  76.058  1.00  0.00           C  
ATOM    499  O   GLN B 496      -9.892  67.767  75.234  1.00  0.00           O  
ATOM    500  CB  GLN B 496     -11.287  69.856  74.125  1.00  0.00           C  
ATOM    501  CG  GLN B 496      -9.994  70.449  73.552  1.00  0.00           C  
ATOM    502  CD  GLN B 496     -10.237  71.430  72.404  1.00  0.00           C  
ATOM    503  OE1 GLN B 496     -10.861  71.089  71.395  1.00  0.00           O  
ATOM    504  NE2 GLN B 496      -9.735  72.655  72.557  1.00  0.00           N  
ATOM    505  N   THR B 497      -9.909  68.570  77.331  1.00  0.00           N  
ATOM    506  CA  THR B 497      -8.965  67.566  77.803  1.00  0.00           C  
ATOM    507  C   THR B 497      -9.559  66.175  78.018  1.00  0.00           C  
ATOM    508  O   THR B 497     -10.685  66.021  78.480  1.00  0.00           O  
ATOM    509  CB  THR B 497      -8.302  67.994  79.125  1.00  0.00           C  
ATOM    510  OG1 THR B 497      -9.304  68.128  80.139  1.00  0.00           O  
ATOM    511  CG2 THR B 497      -7.571  69.309  78.953  1.00  0.00           C  
ATOM    512  N   TYR B 498      -8.785  65.159  77.672  1.00  0.00           N  
ATOM    513  CA  TYR B 498      -9.205  63.781  77.860  1.00  0.00           C  
ATOM    514  C   TYR B 498      -8.666  63.460  79.242  1.00  0.00           C  
ATOM    515  O   TYR B 498      -7.648  62.786  79.380  1.00  0.00           O  
ATOM    516  CB  TYR B 498      -8.550  62.874  76.813  1.00  0.00           C  
ATOM    517  CG  TYR B 498      -9.523  62.079  75.973  1.00  0.00           C  
ATOM    518  CD1 TYR B 498     -10.222  60.993  76.508  1.00  0.00           C  
ATOM    519  CD2 TYR B 498      -9.764  62.426  74.648  1.00  0.00           C  
ATOM    520  CE1 TYR B 498     -11.132  60.281  75.743  1.00  0.00           C  
ATOM    521  CE2 TYR B 498     -10.678  61.720  73.873  1.00  0.00           C  
ATOM    522  CZ  TYR B 498     -11.358  60.654  74.425  1.00  0.00           C  
ATOM    523  OH  TYR B 498     -12.289  59.981  73.661  1.00  0.00           O  
ATOM    524  N   SER B 499      -9.337  63.984  80.262  1.00  0.00           N  
ATOM    525  CA  SER B 499      -8.918  63.777  81.638  1.00  0.00           C  
ATOM    526  C   SER B 499      -9.718  62.711  82.379  1.00  0.00           C  
ATOM    527  O   SER B 499     -10.816  62.332  81.972  1.00  0.00           O  
ATOM    528  CB  SER B 499      -8.994  65.093  82.397  1.00  0.00           C  
ATOM    529  OG  SER B 499     -10.215  65.745  82.104  1.00  0.00           O  
ATOM    530  N   PHE B 500      -9.144  62.222  83.471  1.00  0.00           N  
ATOM    531  CA  PHE B 500      -9.796  61.208  84.272  1.00  0.00           C  
ATOM    532  C   PHE B 500      -9.051  61.000  85.582  1.00  0.00           C  
ATOM    533  O   PHE B 500      -7.993  61.593  85.813  1.00  0.00           O  
ATOM    534  CB  PHE B 500      -9.889  59.894  83.484  1.00  0.00           C  
ATOM    535  CG  PHE B 500      -8.553  59.284  83.130  1.00  0.00           C  
ATOM    536  CD1 PHE B 500      -8.023  58.247  83.890  1.00  0.00           C  
ATOM    537  CD2 PHE B 500      -7.844  59.722  82.015  1.00  0.00           C  
ATOM    538  CE1 PHE B 500      -6.810  57.650  83.540  1.00  0.00           C  
ATOM    539  CE2 PHE B 500      -6.630  59.130  81.663  1.00  0.00           C  
ATOM    540  CZ  PHE B 500      -6.117  58.096  82.426  1.00  0.00           C  
ATOM    541  N   VAL B 501      -9.620  60.167  86.443  1.00  0.00           N  
ATOM    542  CA  VAL B 501      -9.016  59.879  87.734  1.00  0.00           C  
ATOM    543  C   VAL B 501      -8.292  58.546  87.622  1.00  0.00           C  
ATOM    544  O   VAL B 501      -8.917  57.517  87.353  1.00  0.00           O  
ATOM    545  CB  VAL B 501     -10.099  59.791  88.843  1.00  0.00           C  
ATOM    546  CG1 VAL B 501      -9.447  59.637  90.203  1.00  0.00           C  
ATOM    547  CG2 VAL B 501     -10.978  61.028  88.811  1.00  0.00           C  
ATOM    548  N   ASP B 502      -6.974  58.560  87.808  1.00  0.00           N  
ATOM    549  CA  ASP B 502      -6.218  57.325  87.722  1.00  0.00           C  
ATOM    550  C   ASP B 502      -6.728  56.432  88.844  1.00  0.00           C  
ATOM    551  O   ASP B 502      -7.584  56.847  89.626  1.00  0.00           O  
ATOM    552  CB  ASP B 502      -4.707  57.580  87.871  1.00  0.00           C  
ATOM    553  CG  ASP B 502      -4.334  58.156  89.220  1.00  0.00           C  
ATOM    554  OD1 ASP B 502      -5.125  58.001  90.171  1.00  0.00           O  
ATOM    555  OD2 ASP B 502      -3.236  58.749  89.341  1.00  0.00           O  
ATOM    556  N   LYS B 503      -6.229  55.207  88.934  1.00  0.00           N  
ATOM    557  CA  LYS B 503      -6.702  54.339  89.996  1.00  0.00           C  
ATOM    558  C   LYS B 503      -6.037  54.710  91.320  1.00  0.00           C  
ATOM    559  O   LYS B 503      -6.194  54.024  92.334  1.00  0.00           O  
ATOM    560  CB  LYS B 503      -6.488  52.866  89.615  1.00  0.00           C  
ATOM    561  CG  LYS B 503      -7.520  52.402  88.577  1.00  0.00           C  
ATOM    562  CD  LYS B 503      -7.469  50.912  88.277  1.00  0.00           C  
ATOM    563  CE  LYS B 503      -6.264  50.547  87.428  1.00  0.00           C  
ATOM    564  NZ  LYS B 503      -4.990  50.834  88.130  1.00  0.00           N  
ATOM    565  N   GLY B 651      -5.317  55.830  91.298  1.00  0.00           N  
ATOM    566  CA  GLY B 651      -4.653  56.323  92.492  1.00  0.00           C  
ATOM    567  C   GLY B 651      -5.419  57.496  93.092  1.00  0.00           C  
ATOM    568  O   GLY B 651      -4.950  58.128  94.031  1.00  0.00           O  
ATOM    569  N   GLY B 652      -6.594  57.793  92.539  1.00  0.00           N  
ATOM    570  CA  GLY B 652      -7.410  58.886  93.041  1.00  0.00           C  
ATOM    571  C   GLY B 652      -7.112  60.272  92.482  1.00  0.00           C  
ATOM    572  O   GLY B 652      -7.940  61.181  92.600  1.00  0.00           O  
ATOM    573  N   ARG B 653      -5.942  60.442  91.869  1.00  0.00           N  
ATOM    574  CA  ARG B 653      -5.547  61.734  91.318  1.00  0.00           C  
ATOM    575  C   ARG B 653      -6.076  62.007  89.916  1.00  0.00           C  
ATOM    576  O   ARG B 653      -6.282  61.085  89.125  1.00  0.00           O  
ATOM    577  CB  ARG B 653      -4.023  61.848  91.329  1.00  0.00           C  
ATOM    578  CG  ARG B 653      -3.434  61.620  92.713  1.00  0.00           C  
ATOM    579  CD  ARG B 653      -1.929  61.764  92.729  1.00  0.00           C  
ATOM    580  NE  ARG B 653      -1.397  61.592  94.080  1.00  0.00           N  
ATOM    581  CZ  ARG B 653      -0.116  61.732  94.401  1.00  0.00           C  
ATOM    582  NH1 ARG B 653       0.768  62.052  93.467  1.00  0.00           N  
ATOM    583  NH2 ARG B 653       0.283  61.544  95.654  1.00  0.00           N  
ATOM    584  N   GLU B 654      -6.304  63.281  89.616  1.00  0.00           N  
ATOM    585  CA  GLU B 654      -6.799  63.678  88.300  1.00  0.00           C  
ATOM    586  C   GLU B 654      -5.645  63.776  87.324  1.00  0.00           C  
ATOM    587  O   GLU B 654      -4.638  64.418  87.618  1.00  0.00           O  
ATOM    588  CB  GLU B 654      -7.465  65.046  88.342  1.00  0.00           C  
ATOM    589  CG  GLU B 654      -8.759  65.126  89.092  1.00  0.00           C  
ATOM    590  CD  GLU B 654      -9.349  66.514  89.002  1.00  0.00           C  
ATOM    591  OE1 GLU B 654      -8.628  67.478  89.321  1.00  0.00           O  
ATOM    592  OE2 GLU B 654     -10.523  66.644  88.608  1.00  0.00           O  
ATOM    593  N   VAL B 655      -5.793  63.141  86.167  1.00  0.00           N  
ATOM    594  CA  VAL B 655      -4.759  63.191  85.145  1.00  0.00           C  
ATOM    595  C   VAL B 655      -5.401  63.412  83.787  1.00  0.00           C  
ATOM    596  O   VAL B 655      -6.622  63.319  83.638  1.00  0.00           O  
ATOM    597  CB  VAL B 655      -3.934  61.888  85.086  1.00  0.00           C  
ATOM    598  CG1 VAL B 655      -3.151  61.705  86.380  1.00  0.00           C  
ATOM    599  CG2 VAL B 655      -4.855  60.699  84.815  1.00  0.00           C  
ATOM    600  N   THR B 656      -4.574  63.693  82.793  1.00  0.00           N  
ATOM    601  CA  THR B 656      -5.090  63.923  81.462  1.00  0.00           C  
ATOM    602  C   THR B 656      -4.090  63.593  80.370  1.00  0.00           C  
ATOM    603  O   THR B 656      -2.885  63.791  80.535  1.00  0.00           O  
ATOM    604  CB  THR B 656      -5.507  65.398  81.289  1.00  0.00           C  
ATOM    605  OG1 THR B 656      -5.959  65.619  79.948  1.00  0.00           O  
ATOM    606  CG2 THR B 656      -4.333  66.323  81.583  1.00  0.00           C  
ATOM    607  N   LEU B 657      -4.598  63.056  79.262  1.00  0.00           N  
ATOM    608  CA  LEU B 657      -3.759  62.783  78.119  1.00  0.00           C  
ATOM    609  C   LEU B 657      -3.369  64.211  77.733  1.00  0.00           C  
ATOM    610  O   LEU B 657      -4.181  65.126  77.878  1.00  0.00           O  
ATOM    611  CB  LEU B 657      -4.578  62.124  77.013  1.00  0.00           C  
ATOM    612  CG  LEU B 657      -4.785  60.612  77.140  1.00  0.00           C  
ATOM    613  CD1 LEU B 657      -5.919  60.174  76.235  1.00  0.00           C  
ATOM    614  CD2 LEU B 657      -3.491  59.896  76.768  1.00  0.00           C  
ATOM    615  N   ILE B 658      -2.142  64.433  77.268  1.00  0.00           N  
ATOM    616  CA  ILE B 658      -1.767  65.805  76.938  1.00  0.00           C  
ATOM    617  C   ILE B 658      -2.552  66.374  75.765  1.00  0.00           C  
ATOM    618  O   ILE B 658      -2.732  65.712  74.750  1.00  0.00           O  
ATOM    619  CB  ILE B 658      -0.253  65.952  76.659  1.00  0.00           C  
ATOM    620  CG1 ILE B 658       0.164  65.075  75.479  1.00  0.00           C  
ATOM    621  CG2 ILE B 658       0.533  65.607  77.925  1.00  0.00           C  
ATOM    622  CD1 ILE B 658       1.572  65.345  75.023  1.00  0.00           C  
ATOM    623  N   PRO B 659      -3.089  67.594  75.927  1.00  0.00           N  
ATOM    624  CA  PRO B 659      -3.866  68.296  74.894  1.00  0.00           C  
ATOM    625  C   PRO B 659      -2.945  69.094  73.966  1.00  0.00           C  
ATOM    626  O   PRO B 659      -3.347  69.512  72.880  1.00  0.00           O  
ATOM    627  CB  PRO B 659      -4.772  69.213  75.707  1.00  0.00           C  
ATOM    628  CG  PRO B 659      -3.886  69.586  76.885  1.00  0.00           C  
ATOM    629  CD  PRO B 659      -3.255  68.240  77.246  1.00  0.00           C  
ATOM    630  N   GLU B 660      -1.705  69.292  74.408  1.00  0.00           N  
ATOM    631  CA  GLU B 660      -0.711  70.049  73.652  1.00  0.00           C  
ATOM    632  C   GLU B 660       0.652  69.743  74.259  1.00  0.00           C  
ATOM    633  O   GLU B 660       0.739  69.154  75.336  1.00  0.00           O  
ATOM    634  CB  GLU B 660      -0.993  71.564  73.745  1.00  0.00           C  
ATOM    635  CG  GLU B 660      -0.827  72.119  75.146  1.00  0.00           C  
ATOM    636  CD  GLU B 660      -0.965  73.632  75.219  1.00  0.00           C  
ATOM    637  OE1 GLU B 660      -0.319  74.338  74.404  1.00  0.00           O  
ATOM    638  OE2 GLU B 660      -1.713  74.109  76.108  1.00  0.00           O  
ATOM    639  N   ALA B 661       1.714  70.174  73.590  1.00  0.00           N  
ATOM    640  CA  ALA B 661       3.061  69.887  74.061  1.00  0.00           C  
ATOM    641  C   ALA B 661       3.788  71.001  74.800  1.00  0.00           C  
ATOM    642  O   ALA B 661       4.684  70.739  75.593  1.00  0.00           O  
ATOM    643  CB  ALA B 661       3.910  69.428  72.885  1.00  0.00           C  
ATOM    644  N   THR B 662       3.396  72.239  74.555  1.00  0.00           N  
ATOM    645  CA  THR B 662       4.073  73.385  75.147  1.00  0.00           C  
ATOM    646  C   THR B 662       4.347  73.413  76.658  1.00  0.00           C  
ATOM    647  O   THR B 662       5.482  73.633  77.070  1.00  0.00           O  
ATOM    648  CB  THR B 662       3.362  74.672  74.718  1.00  0.00           C  
ATOM    649  OG1 THR B 662       3.253  74.673  73.289  1.00  0.00           O  
ATOM    650  CG2 THR B 662       4.156  75.892  75.151  1.00  0.00           C  
ATOM    651  N   PRO B 663       3.328  73.199  77.503  1.00  0.00           N  
ATOM    652  CA  PRO B 663       3.695  73.247  78.931  1.00  0.00           C  
ATOM    653  C   PRO B 663       4.668  72.157  79.389  1.00  0.00           C  
ATOM    654  O   PRO B 663       5.501  72.396  80.274  1.00  0.00           O  
ATOM    655  CB  PRO B 663       2.343  73.215  79.660  1.00  0.00           C  
ATOM    656  CG  PRO B 663       1.354  72.729  78.619  1.00  0.00           C  
ATOM    657  CD  PRO B 663       1.870  73.222  77.302  1.00  0.00           C  
ATOM    658  N   SER B 664       4.591  70.974  78.779  1.00  0.00           N  
ATOM    659  CA  SER B 664       5.503  69.882  79.136  1.00  0.00           C  
ATOM    660  C   SER B 664       6.908  70.281  78.690  1.00  0.00           C  
ATOM    661  O   SER B 664       7.893  70.042  79.386  1.00  0.00           O  
ATOM    662  CB  SER B 664       5.108  68.588  78.421  1.00  0.00           C  
ATOM    663  OG  SER B 664       3.799  68.187  78.763  1.00  0.00           O  
ATOM    664  N   THR B 665       6.990  70.894  77.516  1.00  0.00           N  
ATOM    665  CA  THR B 665       8.266  71.334  76.973  1.00  0.00           C  
ATOM    666  C   THR B 665       8.850  72.432  77.855  1.00  0.00           C  
ATOM    667  O   THR B 665      10.026  72.387  78.212  1.00  0.00           O  
ATOM    668  CB  THR B 665       8.089  71.837  75.523  1.00  0.00           C  
ATOM    669  OG1 THR B 665       7.580  70.761  74.721  1.00  0.00           O  
ATOM    670  CG2 THR B 665       9.416  72.300  74.939  1.00  0.00           C  
ATOM    671  N   VAL B 666       8.026  73.407  78.223  1.00  0.00           N  
ATOM    672  CA  VAL B 666       8.492  74.494  79.079  1.00  0.00           C  
ATOM    673  C   VAL B 666       9.004  73.954  80.419  1.00  0.00           C  
ATOM    674  O   VAL B 666      10.067  74.368  80.893  1.00  0.00           O  
ATOM    675  CB  VAL B 666       7.377  75.539  79.332  1.00  0.00           C  
ATOM    676  CG1 VAL B 666       7.801  76.499  80.440  1.00  0.00           C  
ATOM    677  CG2 VAL B 666       7.113  76.325  78.047  1.00  0.00           C  
ATOM    678  N   ARG B 667       8.265  73.027  81.026  1.00  0.00           N  
ATOM    679  CA  ARG B 667       8.717  72.449  82.292  1.00  0.00           C  
ATOM    680  C   ARG B 667      10.122  71.863  82.125  1.00  0.00           C  
ATOM    681  O   ARG B 667      10.943  71.933  83.030  1.00  0.00           O  
ATOM    682  CB  ARG B 667       7.786  71.337  82.758  1.00  0.00           C  
ATOM    683  CG  ARG B 667       8.288  70.684  84.038  1.00  0.00           C  
ATOM    684  CD  ARG B 667       8.000  69.208  84.021  1.00  0.00           C  
ATOM    685  NE  ARG B 667       6.578  68.972  84.151  1.00  0.00           N  
ATOM    686  CZ  ARG B 667       5.941  67.939  83.626  1.00  0.00           C  
ATOM    687  NH1 ARG B 667       6.596  67.034  82.915  1.00  0.00           N  
ATOM    688  NH2 ARG B 667       4.643  67.814  83.834  1.00  0.00           N  
ATOM    689  N   VAL B 669      12.360  72.870  79.788  1.00  0.00           N  
ATOM    690  CA  VAL B 669      13.292  73.960  79.537  1.00  0.00           C  
ATOM    691  C   VAL B 669      13.794  74.541  80.847  1.00  0.00           C  
ATOM    692  O   VAL B 669      15.001  74.706  81.047  1.00  0.00           O  
ATOM    693  CB  VAL B 669      12.645  75.114  78.732  1.00  0.00           C  
ATOM    694  CG1 VAL B 669      13.536  76.341  78.779  1.00  0.00           C  
ATOM    695  CG2 VAL B 669      12.434  74.696  77.290  1.00  0.00           C  
ATOM    696  N   THR B 670      12.862  74.847  81.741  1.00  0.00           N  
ATOM    697  CA  THR B 670      13.223  75.430  83.018  1.00  0.00           C  
ATOM    698  C   THR B 670      13.994  74.477  83.933  1.00  0.00           C  
ATOM    699  O   THR B 670      14.404  74.870  85.020  1.00  0.00           O  
ATOM    700  CB  THR B 670      11.975  75.993  83.736  1.00  0.00           C  
ATOM    701  OG1 THR B 670      10.980  74.975  83.859  1.00  0.00           O  
ATOM    702  CG2 THR B 670      11.380  77.143  82.922  1.00  0.00           C  
ATOM    703  N   SER B 671      14.221  73.241  83.485  1.00  0.00           N  
ATOM    704  CA  SER B 671      14.978  72.269  84.287  1.00  0.00           C  
ATOM    705  C   SER B 671      16.399  72.054  83.762  1.00  0.00           C  
ATOM    706  O   SER B 671      17.121  71.186  84.255  1.00  0.00           O  
ATOM    707  CB  SER B 671      14.267  70.913  84.324  1.00  0.00           C  
ATOM    708  OG  SER B 671      12.995  71.009  84.946  1.00  0.00           O  
ATOM    709  N   ARG B 672      16.794  72.835  82.760  1.00  0.00           N  
ATOM    710  CA  ARG B 672      18.127  72.714  82.176  1.00  0.00           C  
ATOM    711  C   ARG B 672      18.857  74.052  82.157  1.00  0.00           C  
ATOM    712  O   ARG B 672      19.141  74.591  81.092  1.00  0.00           O  
ATOM    713  CB  ARG B 672      18.043  72.169  80.744  1.00  0.00           C  
ATOM    714  CG  ARG B 672      17.557  70.732  80.644  1.00  0.00           C  
ATOM    715  CD  ARG B 672      18.400  69.790  81.493  1.00  0.00           C  
ATOM    716  NE  ARG B 672      19.778  69.677  81.012  1.00  0.00           N  
ATOM    717  CZ  ARG B 672      20.156  68.987  79.937  1.00  0.00           C  
ATOM    718  NH1 ARG B 672      19.260  68.329  79.205  1.00  0.00           N  
ATOM    719  NH2 ARG B 672      21.443  68.956  79.591  1.00  0.00           N  
ATOM    720  N   LYS B 675      19.163  74.579  83.338  1.00  0.00           N  
ATOM    721  CA  LYS B 675      19.852  75.857  83.438  1.00  0.00           C  
ATOM    722  C   LYS B 675      21.307  75.710  83.031  1.00  0.00           C  
ATOM    723  O   LYS B 675      22.041  76.693  82.955  1.00  0.00           O  
ATOM    724  CB  LYS B 675      19.739  76.408  84.862  1.00  0.00           C  
ATOM    725  CG  LYS B 675      18.304  76.762  85.253  1.00  0.00           C  
ATOM    726  CD  LYS B 675      18.202  77.297  86.673  1.00  0.00           C  
ATOM    727  CE  LYS B 675      16.761  77.645  87.029  1.00  0.00           C  
ATOM    728  NZ  LYS B 675      15.877  76.438  87.044  1.00  0.00           N  
ATOM    729  N   ASP B 681      21.710  74.474  82.755  1.00  0.00           N  
ATOM    730  CA  ASP B 681      23.072  74.185  82.336  1.00  0.00           C  
ATOM    731  C   ASP B 681      23.255  74.461  80.845  1.00  0.00           C  
ATOM    732  O   ASP B 681      24.341  74.833  80.406  1.00  0.00           O  
ATOM    733  CB  ASP B 681      23.402  72.719  82.613  1.00  0.00           C  
ATOM    734  CG  ASP B 681      22.515  71.765  81.824  1.00  0.00           C  
ATOM    735  OD1 ASP B 681      21.277  71.835  81.992  1.00  0.00           O  
ATOM    736  OD2 ASP B 681      23.054  70.951  81.036  1.00  0.00           O  
ATOM    737  N   LEU B 683      22.191  74.280  80.067  1.00  0.00           N  
ATOM    738  CA  LEU B 683      22.252  74.485  78.620  1.00  0.00           C  
ATOM    739  C   LEU B 683      22.357  75.940  78.161  1.00  0.00           C  
ATOM    740  O   LEU B 683      21.501  76.768  78.457  1.00  0.00           O  
ATOM    741  CB  LEU B 683      21.046  73.817  77.952  1.00  0.00           C  
ATOM    742  CG  LEU B 683      21.091  72.284  77.992  1.00  0.00           C  
ATOM    743  CD1 LEU B 683      19.782  71.697  77.496  1.00  0.00           C  
ATOM    744  CD2 LEU B 683      22.265  71.791  77.143  1.00  0.00           C  
ATOM    745  N   GLN B 684      23.430  76.242  77.441  1.00  0.00           N  
ATOM    746  CA  GLN B 684      23.647  77.584  76.921  1.00  0.00           C  
ATOM    747  C   GLN B 684      22.569  77.866  75.871  1.00  0.00           C  
ATOM    748  O   GLN B 684      22.246  77.003  75.054  1.00  0.00           O  
ATOM    749  CB  GLN B 684      25.046  77.679  76.297  1.00  0.00           C  
ATOM    750  CG  GLN B 684      25.380  79.013  75.669  1.00  0.00           C  
ATOM    751  CD  GLN B 684      26.823  79.078  75.182  1.00  0.00           C  
ATOM    752  OE1 GLN B 684      27.434  78.053  74.879  1.00  0.00           O  
ATOM    753  NE2 GLN B 684      27.366  80.291  75.088  1.00  0.00           N  
ATOM    754  N   ARG B 685      22.007  79.069  75.920  1.00  0.00           N  
ATOM    755  CA  ARG B 685      20.956  79.487  75.003  1.00  0.00           C  
ATOM    756  C   ARG B 685      21.516  79.832  73.633  1.00  0.00           C  
ATOM    757  O   ARG B 685      22.704  80.119  73.498  1.00  0.00           O  
ATOM    758  CB  ARG B 685      20.226  80.703  75.567  1.00  0.00           C  
ATOM    759  CG  ARG B 685      19.013  80.381  76.421  1.00  0.00           C  
ATOM    760  CD  ARG B 685      19.332  79.503  77.624  1.00  0.00           C  
ATOM    761  NE  ARG B 685      18.139  79.344  78.454  1.00  0.00           N  
ATOM    762  CZ  ARG B 685      17.954  78.368  79.336  1.00  0.00           C  
ATOM    763  NH1 ARG B 685      18.885  77.438  79.520  1.00  0.00           N  
ATOM    764  NH2 ARG B 685      16.832  78.324  80.041  1.00  0.00           N  
ATOM    765  N   PRO B 686      20.661  79.820  72.596  1.00  0.00           N  
ATOM    766  CA  PRO B 686      19.230  79.505  72.659  1.00  0.00           C  
ATOM    767  C   PRO B 686      19.003  77.996  72.629  1.00  0.00           C  
ATOM    768  O   PRO B 686      19.918  77.228  72.336  1.00  0.00           O  
ATOM    769  CB  PRO B 686      18.661  80.162  71.393  1.00  0.00           C  
ATOM    770  CG  PRO B 686      19.804  80.959  70.804  1.00  0.00           C  
ATOM    771  CD  PRO B 686      21.026  80.205  71.227  1.00  0.00           C  
ATOM    772  N   LEU B 687      17.778  77.584  72.940  1.00  0.00           N  
ATOM    773  CA  LEU B 687      17.401  76.179  72.907  1.00  0.00           C  
ATOM    774  C   LEU B 687      16.404  76.036  71.753  1.00  0.00           C  
ATOM    775  O   LEU B 687      15.376  76.713  71.723  1.00  0.00           O  
ATOM    776  CB  LEU B 687      16.751  75.760  74.236  1.00  0.00           C  
ATOM    777  CG  LEU B 687      17.622  75.132  75.342  1.00  0.00           C  
ATOM    778  CD1 LEU B 687      18.886  75.955  75.579  1.00  0.00           C  
ATOM    779  CD2 LEU B 687      16.807  75.035  76.631  1.00  0.00           C  
ATOM    780  N   ARG B 688      16.748  75.179  70.792  1.00  0.00           N  
ATOM    781  CA  ARG B 688      15.925  74.913  69.621  1.00  0.00           C  
ATOM    782  C   ARG B 688      15.468  73.466  69.730  1.00  0.00           C  
ATOM    783  O   ARG B 688      16.195  72.538  69.370  1.00  0.00           O  
ATOM    784  CB  ARG B 688      16.737  75.123  68.334  1.00  0.00           C  
ATOM    785  CG  ARG B 688      16.882  76.587  67.913  1.00  0.00           C  
ATOM    786  CD  ARG B 688      17.672  76.773  66.618  1.00  0.00           C  
ATOM    787  NE  ARG B 688      18.906  77.509  66.890  1.00  0.00           N  
ATOM    788  CZ  ARG B 688      19.146  78.762  66.526  1.00  0.00           C  
ATOM    789  NH1 ARG B 688      18.252  79.447  65.851  1.00  0.00           N  
ATOM    790  NH2 ARG B 688      20.272  79.345  66.888  1.00  0.00           N  
ATOM    791  N   TRP B 689      14.259  73.280  70.246  1.00  0.00           N  
ATOM    792  CA  TRP B 689      13.706  71.952  70.438  1.00  0.00           C  
ATOM    793  C   TRP B 689      12.445  71.732  69.620  1.00  0.00           C  
ATOM    794  O   TRP B 689      11.644  72.648  69.438  1.00  0.00           O  
ATOM    795  CB  TRP B 689      13.368  71.733  71.920  1.00  0.00           C  
ATOM    796  CG  TRP B 689      14.553  71.663  72.862  1.00  0.00           C  
ATOM    797  CD1 TRP B 689      15.876  71.608  72.528  1.00  0.00           C  
ATOM    798  CD2 TRP B 689      14.498  71.557  74.292  1.00  0.00           C  
ATOM    799  NE1 TRP B 689      16.648  71.466  73.661  1.00  0.00           N  
ATOM    800  CE2 TRP B 689      15.825  71.433  74.757  1.00  0.00           C  
ATOM    801  CE3 TRP B 689      13.454  71.553  75.224  1.00  0.00           C  
ATOM    802  CZ2 TRP B 689      16.137  71.304  76.119  1.00  0.00           C  
ATOM    803  CZ3 TRP B 689      13.765  71.427  76.587  1.00  0.00           C  
ATOM    804  CH2 TRP B 689      15.095  71.304  77.015  1.00  0.00           C  
ATOM    805  N   TYR B 690      12.273  70.507  69.132  1.00  0.00           N  
ATOM    806  CA  TYR B 690      11.083  70.163  68.371  1.00  0.00           C  
ATOM    807  C   TYR B 690      10.585  68.819  68.869  1.00  0.00           C  
ATOM    808  O   TYR B 690      11.349  68.042  69.433  1.00  0.00           O  
ATOM    809  CB  TYR B 690      11.386  70.100  66.866  1.00  0.00           C  
ATOM    810  CG  TYR B 690      11.982  68.797  66.359  1.00  0.00           C  
ATOM    811  CD1 TYR B 690      11.165  67.721  66.004  1.00  0.00           C  
ATOM    812  CD2 TYR B 690      13.353  68.661  66.186  1.00  0.00           C  
ATOM    813  CE1 TYR B 690      11.709  66.535  65.473  1.00  0.00           C  
ATOM    814  CE2 TYR B 690      13.907  67.488  65.665  1.00  0.00           C  
ATOM    815  CZ  TYR B 690      13.081  66.433  65.306  1.00  0.00           C  
ATOM    816  OH  TYR B 690      13.631  65.297  64.757  1.00  0.00           O  
ATOM    817  N   SER B 691       9.298  68.558  68.676  1.00  0.00           N  
ATOM    818  CA  SER B 691       8.704  67.297  69.100  1.00  0.00           C  
ATOM    819  C   SER B 691       7.610  66.930  68.111  1.00  0.00           C  
ATOM    820  O   SER B 691       7.197  67.760  67.296  1.00  0.00           O  
ATOM    821  CB  SER B 691       8.112  67.427  70.504  1.00  0.00           C  
ATOM    822  OG  SER B 691       7.032  68.345  70.515  1.00  0.00           O  
ATOM    823  N   PHE B 692       7.153  65.685  68.163  1.00  0.00           N  
ATOM    824  CA  PHE B 692       6.094  65.255  67.264  1.00  0.00           C  
ATOM    825  C   PHE B 692       5.268  64.183  67.958  1.00  0.00           C  
ATOM    826  O   PHE B 692       5.084  63.085  67.442  1.00  0.00           O  
ATOM    827  CB  PHE B 692       6.689  64.730  65.945  1.00  0.00           C  
ATOM    828  CG  PHE B 692       5.793  64.943  64.747  1.00  0.00           C  
ATOM    829  CD1 PHE B 692       6.334  65.059  63.468  1.00  0.00           C  
ATOM    830  CD2 PHE B 692       4.410  65.027  64.895  1.00  0.00           C  
ATOM    831  CE1 PHE B 692       5.514  65.254  62.355  1.00  0.00           C  
ATOM    832  CE2 PHE B 692       3.579  65.220  63.788  1.00  0.00           C  
ATOM    833  CZ  PHE B 692       4.135  65.336  62.513  1.00  0.00           C  
ATOM    834  N   PRO B 693       4.733  64.507  69.141  1.00  0.00           N  
ATOM    835  CA  PRO B 693       3.928  63.555  69.909  1.00  0.00           C  
ATOM    836  C   PRO B 693       2.475  63.536  69.501  1.00  0.00           C  
ATOM    837  O   PRO B 693       2.014  64.361  68.712  1.00  0.00           O  
ATOM    838  CB  PRO B 693       4.057  64.085  71.315  1.00  0.00           C  
ATOM    839  CG  PRO B 693       3.881  65.573  71.050  1.00  0.00           C  
ATOM    840  CD  PRO B 693       4.796  65.803  69.842  1.00  0.00           C  
ATOM    841  N   LYS B 695       1.757  62.577  70.058  1.00  0.00           N  
ATOM    842  CA  LYS B 695       0.328  62.496  69.849  1.00  0.00           C  
ATOM    843  C   LYS B 695      -0.189  63.468  70.901  1.00  0.00           C  
ATOM    844  O   LYS B 695       0.482  63.700  71.916  1.00  0.00           O  
ATOM    845  CB  LYS B 695      -0.205  61.102  70.191  1.00  0.00           C  
ATOM    846  CG  LYS B 695      -0.038  60.047  69.117  1.00  0.00           C  
ATOM    847  CD  LYS B 695      -0.751  58.753  69.524  1.00  0.00           C  
ATOM    848  CE  LYS B 695      -0.791  57.748  68.375  1.00  0.00           C  
ATOM    849  NZ  LYS B 695      -1.493  56.479  68.731  1.00  0.00           N  
ATOM    850  N   VAL B 696      -1.348  64.060  70.643  1.00  0.00           N  
ATOM    851  CA  VAL B 696      -1.993  64.935  71.616  1.00  0.00           C  
ATOM    852  C   VAL B 696      -3.460  64.556  71.506  1.00  0.00           C  
ATOM    853  O   VAL B 696      -3.913  64.071  70.463  1.00  0.00           O  
ATOM    854  CB  VAL B 696      -1.782  66.458  71.325  1.00  0.00           C  
ATOM    855  CG1 VAL B 696      -0.276  66.780  71.328  1.00  0.00           C  
ATOM    856  CG2 VAL B 696      -2.437  66.860  70.013  1.00  0.00           C  
ATOM    857  N   TRP B 697      -4.206  64.744  72.583  1.00  0.00           N  
ATOM    858  CA  TRP B 697      -5.605  64.367  72.568  1.00  0.00           C  
ATOM    859  C   TRP B 697      -6.528  65.520  72.912  1.00  0.00           C  
ATOM    860  O   TRP B 697      -6.148  66.461  73.609  1.00  0.00           O  
ATOM    861  CB  TRP B 697      -5.822  63.202  73.536  1.00  0.00           C  
ATOM    862  CG  TRP B 697      -5.068  61.941  73.167  1.00  0.00           C  
ATOM    863  CD1 TRP B 697      -5.570  60.843  72.527  1.00  0.00           C  
ATOM    864  CD2 TRP B 697      -3.689  61.645  73.445  1.00  0.00           C  
ATOM    865  NE1 TRP B 697      -4.594  59.881  72.394  1.00  0.00           N  
ATOM    866  CE2 TRP B 697      -3.431  60.347  72.948  1.00  0.00           C  
ATOM    867  CE3 TRP B 697      -2.650  62.350  74.063  1.00  0.00           C  
ATOM    868  CZ2 TRP B 697      -2.173  59.736  73.053  1.00  0.00           C  
ATOM    869  CZ3 TRP B 697      -1.390  61.743  74.165  1.00  0.00           C  
ATOM    870  CH2 TRP B 697      -1.168  60.448  73.661  1.00  0.00           C  
ATOM    871  N   ARG B 698      -7.747  65.440  72.407  1.00  0.00           N  
ATOM    872  CA  ARG B 698      -8.742  66.465  72.649  1.00  0.00           C  
ATOM    873  C   ARG B 698     -10.101  65.827  72.450  1.00  0.00           C  
ATOM    874  O   ARG B 698     -10.380  65.272  71.389  1.00  0.00           O  
ATOM    875  CB  ARG B 698      -8.541  67.638  71.680  1.00  0.00           C  
ATOM    876  CG  ARG B 698      -7.130  68.227  71.741  1.00  0.00           C  
ATOM    877  CD  ARG B 698      -6.945  69.460  70.880  1.00  0.00           C  
ATOM    878  NE  ARG B 698      -5.543  69.876  70.843  1.00  0.00           N  
ATOM    879  CZ  ARG B 698      -5.109  71.021  70.316  1.00  0.00           C  
ATOM    880  NH1 ARG B 698      -5.968  71.880  69.777  1.00  0.00           N  
ATOM    881  NH2 ARG B 698      -3.812  71.307  70.329  1.00  0.00           N  
ATOM    882  N   TYR B 699     -10.934  65.879  73.486  1.00  0.00           N  
ATOM    883  CA  TYR B 699     -12.268  65.300  73.409  1.00  0.00           C  
ATOM    884  C   TYR B 699     -13.192  66.279  72.690  1.00  0.00           C  
ATOM    885  O   TYR B 699     -13.927  67.032  73.323  1.00  0.00           O  
ATOM    886  CB  TYR B 699     -12.799  64.993  74.817  1.00  0.00           C  
ATOM    887  CG  TYR B 699     -14.012  64.086  74.819  1.00  0.00           C  
ATOM    888  CD1 TYR B 699     -15.275  64.570  74.478  1.00  0.00           C  
ATOM    889  CD2 TYR B 699     -13.887  62.729  75.113  1.00  0.00           C  
ATOM    890  CE1 TYR B 699     -16.385  63.723  74.424  1.00  0.00           C  
ATOM    891  CE2 TYR B 699     -14.989  61.871  75.063  1.00  0.00           C  
ATOM    892  CZ  TYR B 699     -16.236  62.373  74.716  1.00  0.00           C  
ATOM    893  OH  TYR B 699     -17.323  61.524  74.644  1.00  0.00           O  
ATOM    894  N   GLU B 700     -13.135  66.270  71.361  1.00  0.00           N  
ATOM    895  CA  GLU B 700     -13.957  67.158  70.544  1.00  0.00           C  
ATOM    896  C   GLU B 700     -14.718  66.347  69.498  1.00  0.00           C  
ATOM    897  O   GLU B 700     -14.393  65.185  69.251  1.00  0.00           O  
ATOM    898  CB  GLU B 700     -13.071  68.207  69.854  1.00  0.00           C  
ATOM    899  CG  GLU B 700     -12.081  67.625  68.846  1.00  0.00           C  
ATOM    900  CD  GLU B 700     -11.012  68.621  68.416  1.00  0.00           C  
ATOM    901  OE1 GLU B 700     -11.365  69.773  68.084  1.00  0.00           O  
ATOM    902  OE2 GLU B 700      -9.817  68.247  68.399  1.00  0.00           O  
ATOM    903  N   GLU B 703     -15.732  66.960  68.891  1.00  0.00           N  
ATOM    904  CA  GLU B 703     -16.530  66.286  67.871  1.00  0.00           C  
ATOM    905  C   GLU B 703     -15.810  66.237  66.533  1.00  0.00           C  
ATOM    906  O   GLU B 703     -15.472  67.272  65.959  1.00  0.00           O  
ATOM    907  CB  GLU B 703     -17.886  66.975  67.700  1.00  0.00           C  
ATOM    908  CG  GLU B 703     -18.862  66.667  68.822  1.00  0.00           C  
ATOM    909  CD  GLU B 703     -19.034  65.172  69.036  1.00  0.00           C  
ATOM    910  OE1 GLU B 703     -19.444  64.477  68.080  1.00  0.00           O  
ATOM    911  OE2 GLU B 703     -18.754  64.691  70.158  1.00  0.00           O  
ATOM    912  N   PRO B 713     -15.565  65.019  66.022  1.00  0.00           N  
ATOM    913  CA  PRO B 713     -14.881  64.789  64.747  1.00  0.00           C  
ATOM    914  C   PRO B 713     -15.458  65.582  63.577  1.00  0.00           C  
ATOM    915  O   PRO B 713     -16.645  65.913  63.550  1.00  0.00           O  
ATOM    916  CB  PRO B 713     -15.028  63.284  64.549  1.00  0.00           C  
ATOM    917  CG  PRO B 713     -14.991  62.770  65.951  1.00  0.00           C  
ATOM    918  CD  PRO B 713     -15.903  63.737  66.667  1.00  0.00           C  
ATOM    919  N   GLN B 714     -14.595  65.884  62.614  1.00  0.00           N  
ATOM    920  CA  GLN B 714     -14.977  66.620  61.418  1.00  0.00           C  
ATOM    921  C   GLN B 714     -13.828  66.561  60.422  1.00  0.00           C  
ATOM    922  O   GLN B 714     -12.720  66.140  60.764  1.00  0.00           O  
ATOM    923  CB  GLN B 714     -15.287  68.081  61.752  1.00  0.00           C  
ATOM    924  CG  GLN B 714     -16.671  68.529  61.310  1.00  0.00           C  
ATOM    925  CD  GLN B 714     -16.967  68.197  59.853  1.00  0.00           C  
ATOM    926  OE1 GLN B 714     -16.298  68.689  58.939  1.00  0.00           O  
ATOM    927  NE2 GLN B 714     -17.975  67.356  59.632  1.00  0.00           N  
ATOM    928  N   ALA B 715     -14.099  66.986  59.192  1.00  0.00           N  
ATOM    929  CA  ALA B 715     -13.092  66.989  58.140  1.00  0.00           C  
ATOM    930  C   ALA B 715     -11.826  67.707  58.604  1.00  0.00           C  
ATOM    931  O   ALA B 715     -11.759  68.937  58.590  1.00  0.00           O  
ATOM    932  CB  ALA B 715     -13.651  67.663  56.889  1.00  0.00           C  
ATOM    933  N   GLY B 716     -10.831  66.932  59.028  1.00  0.00           N  
ATOM    934  CA  GLY B 716      -9.581  67.519  59.477  1.00  0.00           C  
ATOM    935  C   GLY B 716      -9.316  67.492  60.973  1.00  0.00           C  
ATOM    936  O   GLY B 716      -8.366  68.122  61.441  1.00  0.00           O  
ATOM    937  N   ARG B 718     -10.137  66.780  61.737  1.00  0.00           N  
ATOM    938  CA  ARG B 718      -9.910  66.720  63.176  1.00  0.00           C  
ATOM    939  C   ARG B 718     -10.537  65.532  63.907  1.00  0.00           C  
ATOM    940  O   ARG B 718     -11.731  65.243  63.782  1.00  0.00           O  
ATOM    941  CB  ARG B 718     -10.336  68.044  63.831  1.00  0.00           C  
ATOM    942  CG  ARG B 718     -11.730  68.522  63.484  1.00  0.00           C  
ATOM    943  CD  ARG B 718     -11.829  70.042  63.604  1.00  0.00           C  
ATOM    944  NE  ARG B 718     -11.510  70.543  64.941  1.00  0.00           N  
ATOM    945  CZ  ARG B 718     -11.472  71.835  65.264  1.00  0.00           C  
ATOM    946  NH1 ARG B 718     -11.734  72.758  64.346  1.00  0.00           N  
ATOM    947  NH2 ARG B 718     -11.176  72.210  66.504  1.00  0.00           N  
ATOM    948  N   TYR B 723      -9.699  64.844  64.674  1.00  0.00           N  
ATOM    949  CA  TYR B 723     -10.123  63.688  65.441  1.00  0.00           C  
ATOM    950  C   TYR B 723      -9.785  63.941  66.902  1.00  0.00           C  
ATOM    951  O   TYR B 723      -9.275  65.002  67.251  1.00  0.00           O  
ATOM    952  CB  TYR B 723      -9.402  62.443  64.930  1.00  0.00           C  
ATOM    953  CG  TYR B 723      -9.579  62.226  63.443  1.00  0.00           C  
ATOM    954  CD1 TYR B 723      -8.861  62.982  62.512  1.00  0.00           C  
ATOM    955  CD2 TYR B 723     -10.501  61.297  62.966  1.00  0.00           C  
ATOM    956  CE1 TYR B 723      -9.061  62.813  61.141  1.00  0.00           C  
ATOM    957  CE2 TYR B 723     -10.713  61.121  61.601  1.00  0.00           C  
ATOM    958  CZ  TYR B 723      -9.995  61.877  60.694  1.00  0.00           C  
ATOM    959  OH  TYR B 723     -10.221  61.694  59.343  1.00  0.00           O  
ATOM    960  N   ARG B 724     -10.074  62.974  67.758  1.00  0.00           N  
ATOM    961  CA  ARG B 724      -9.787  63.125  69.174  1.00  0.00           C  
ATOM    962  C   ARG B 724      -8.329  62.831  69.493  1.00  0.00           C  
ATOM    963  O   ARG B 724      -7.874  63.037  70.614  1.00  0.00           O  
ATOM    964  CB  ARG B 724     -10.706  62.213  69.973  1.00  0.00           C  
ATOM    965  CG  ARG B 724     -12.155  62.640  69.870  1.00  0.00           C  
ATOM    966  CD  ARG B 724     -13.093  61.617  70.460  1.00  0.00           C  
ATOM    967  NE  ARG B 724     -14.456  62.132  70.476  1.00  0.00           N  
ATOM    968  CZ  ARG B 724     -15.501  61.458  70.939  1.00  0.00           C  
ATOM    969  NH1 ARG B 724     -15.337  60.233  71.425  1.00  0.00           N  
ATOM    970  NH2 ARG B 724     -16.707  62.015  70.925  1.00  0.00           N  
ATOM    971  N   GLU B 725      -7.597  62.355  68.494  1.00  0.00           N  
ATOM    972  CA  GLU B 725      -6.190  62.040  68.654  1.00  0.00           C  
ATOM    973  C   GLU B 725      -5.459  62.343  67.351  1.00  0.00           C  
ATOM    974  O   GLU B 725      -5.926  61.997  66.264  1.00  0.00           O  
ATOM    975  CB  GLU B 725      -6.012  60.559  69.017  1.00  0.00           C  
ATOM    976  CG  GLU B 725      -4.555  60.085  69.078  1.00  0.00           C  
ATOM    977  CD  GLU B 725      -4.419  58.560  69.264  1.00  0.00           C  
ATOM    978  OE1 GLU B 725      -4.775  58.046  70.351  1.00  0.00           O  
ATOM    979  OE2 GLU B 725      -3.948  57.876  68.322  1.00  0.00           O  
ATOM    980  N   HIS B 726      -4.320  63.011  67.451  1.00  0.00           N  
ATOM    981  CA  HIS B 726      -3.562  63.295  66.254  1.00  0.00           C  
ATOM    982  C   HIS B 726      -2.110  63.562  66.565  1.00  0.00           C  
ATOM    983  O   HIS B 726      -1.729  63.767  67.715  1.00  0.00           O  
ATOM    984  CB  HIS B 726      -4.188  64.472  65.490  1.00  0.00           C  
ATOM    985  CG  HIS B 726      -4.125  65.777  66.214  1.00  0.00           C  
ATOM    986  ND1 HIS B 726      -3.085  66.665  66.052  1.00  0.00           N  
ATOM    987  CD2 HIS B 726      -4.981  66.355  67.090  1.00  0.00           C  
ATOM    988  CE1 HIS B 726      -3.303  67.737  66.793  1.00  0.00           C  
ATOM    989  NE2 HIS B 726      -4.446  67.574  67.434  1.00  0.00           N  
ATOM    990  N   TYR B 728      -1.292  63.510  65.530  1.00  0.00           N  
ATOM    991  CA  TYR B 728       0.127  63.770  65.673  1.00  0.00           C  
ATOM    992  C   TYR B 728       0.339  65.255  65.458  1.00  0.00           C  
ATOM    993  O   TYR B 728      -0.129  65.813  64.466  1.00  0.00           O  
ATOM    994  CB  TYR B 728       0.905  62.958  64.646  1.00  0.00           C  
ATOM    995  CG  TYR B 728       1.037  61.516  65.051  1.00  0.00           C  
ATOM    996  CD1 TYR B 728       1.862  61.164  66.111  1.00  0.00           C  
ATOM    997  CD2 TYR B 728       0.310  60.505  64.407  1.00  0.00           C  
ATOM    998  CE1 TYR B 728       1.971  59.854  66.532  1.00  0.00           C  
ATOM    999  CE2 TYR B 728       0.410  59.178  64.829  1.00  0.00           C  
ATOM   1000  CZ  TYR B 728       1.248  58.870  65.895  1.00  0.00           C  
ATOM   1001  OH  TYR B 728       1.389  57.588  66.354  1.00  0.00           O  
ATOM   1002  N   GLN B 730       1.019  65.895  66.404  1.00  0.00           N  
ATOM   1003  CA  GLN B 730       1.267  67.322  66.299  1.00  0.00           C  
ATOM   1004  C   GLN B 730       2.740  67.671  66.395  1.00  0.00           C  
ATOM   1005  O   GLN B 730       3.393  67.390  67.398  1.00  0.00           O  
ATOM   1006  CB  GLN B 730       0.521  68.081  67.388  1.00  0.00           C  
ATOM   1007  CG  GLN B 730       0.640  69.572  67.211  1.00  0.00           C  
ATOM   1008  CD  GLN B 730       0.069  70.332  68.364  1.00  0.00           C  
ATOM   1009  OE1 GLN B 730       0.574  70.253  69.489  1.00  0.00           O  
ATOM   1010  NE2 GLN B 730      -0.994  71.078  68.104  1.00  0.00           N  
ATOM   1011  N   PHE B 731       3.263  68.286  65.342  1.00  0.00           N  
ATOM   1012  CA  PHE B 731       4.653  68.684  65.334  1.00  0.00           C  
ATOM   1013  C   PHE B 731       4.785  69.996  66.096  1.00  0.00           C  
ATOM   1014  O   PHE B 731       3.879  70.824  66.087  1.00  0.00           O  
ATOM   1015  CB  PHE B 731       5.146  68.845  63.897  1.00  0.00           C  
ATOM   1016  CG  PHE B 731       6.536  69.415  63.786  1.00  0.00           C  
ATOM   1017  CD1 PHE B 731       6.733  70.794  63.691  1.00  0.00           C  
ATOM   1018  CD2 PHE B 731       7.643  68.574  63.767  1.00  0.00           C  
ATOM   1019  CE1 PHE B 731       8.013  71.326  63.573  1.00  0.00           C  
ATOM   1020  CE2 PHE B 731       8.933  69.094  63.651  1.00  0.00           C  
ATOM   1021  CZ  PHE B 731       9.116  70.472  63.554  1.00  0.00           C  
ATOM   1022  N   ASN B 732       5.907  70.154  66.787  1.00  0.00           N  
ATOM   1023  CA  ASN B 732       6.186  71.360  67.547  1.00  0.00           C  
ATOM   1024  C   ASN B 732       7.650  71.727  67.363  1.00  0.00           C  
ATOM   1025  O   ASN B 732       8.519  70.849  67.318  1.00  0.00           O  
ATOM   1026  CB  ASN B 732       5.916  71.143  69.038  1.00  0.00           C  
ATOM   1027  CG  ASN B 732       4.435  71.125  69.373  1.00  0.00           C  
ATOM   1028  OD1 ASN B 732       3.814  72.173  69.546  1.00  0.00           O  
ATOM   1029  ND2 ASN B 732       3.863  69.933  69.461  1.00  0.00           N  
ATOM   1030  N   ALA B 733       7.904  73.027  67.238  1.00  0.00           N  
ATOM   1031  CA  ALA B 733       9.251  73.567  67.109  1.00  0.00           C  
ATOM   1032  C   ALA B 733       9.233  74.872  67.901  1.00  0.00           C  
ATOM   1033  O   ALA B 733       8.341  75.693  67.733  1.00  0.00           O  
ATOM   1034  CB  ALA B 733       9.593  73.826  65.653  1.00  0.00           C  
ATOM   1035  N   ASP B 734      10.206  75.052  68.780  1.00  0.00           N  
ATOM   1036  CA  ASP B 734      10.255  76.251  69.592  1.00  0.00           C  
ATOM   1037  C   ASP B 734      11.679  76.691  69.856  1.00  0.00           C  
ATOM   1038  O   ASP B 734      12.585  75.864  69.924  1.00  0.00           O  
ATOM   1039  CB  ASP B 734       9.581  76.006  70.947  1.00  0.00           C  
ATOM   1040  CG  ASP B 734       8.163  75.538  70.817  1.00  0.00           C  
ATOM   1041  OD1 ASP B 734       7.963  74.328  70.562  1.00  0.00           O  
ATOM   1042  OD2 ASP B 734       7.250  76.384  70.957  1.00  0.00           O  
ATOM   1043  N   ILE B 735      11.870  77.996  70.010  1.00  0.00           N  
ATOM   1044  CA  ILE B 735      13.187  78.530  70.330  1.00  0.00           C  
ATOM   1045  C   ILE B 735      13.063  79.156  71.712  1.00  0.00           C  
ATOM   1046  O   ILE B 735      12.162  79.959  71.958  1.00  0.00           O  
ATOM   1047  CB  ILE B 735      13.648  79.599  69.324  1.00  0.00           C  
ATOM   1048  CG1 ILE B 735      13.705  78.992  67.914  1.00  0.00           C  
ATOM   1049  CG2 ILE B 735      15.047  80.116  69.717  1.00  0.00           C  
ATOM   1050  CD1 ILE B 735      14.197  79.967  66.854  1.00  0.00           C  
ATOM   1051  N   PHE B 736      13.946  78.770  72.622  1.00  0.00           N  
ATOM   1052  CA  PHE B 736      13.900  79.305  73.982  1.00  0.00           C  
ATOM   1053  C   PHE B 736      15.167  80.075  74.301  1.00  0.00           C  
ATOM   1054  O   PHE B 736      16.270  79.611  73.999  1.00  0.00           O  
ATOM   1055  CB  PHE B 736      13.754  78.169  74.994  1.00  0.00           C  
ATOM   1056  CG  PHE B 736      12.500  77.363  74.825  1.00  0.00           C  
ATOM   1057  CD1 PHE B 736      11.282  77.825  75.322  1.00  0.00           C  
ATOM   1058  CD2 PHE B 736      12.531  76.139  74.162  1.00  0.00           C  
ATOM   1059  CE1 PHE B 736      10.121  77.085  75.161  1.00  0.00           C  
ATOM   1060  CE2 PHE B 736      11.369  75.393  73.998  1.00  0.00           C  
ATOM   1061  CZ  PHE B 736      10.163  75.867  74.499  1.00  0.00           C  
ATOM   1062  N   GLY B 737      15.014  81.252  74.897  1.00  0.00           N  
ATOM   1063  CA  GLY B 737      16.181  82.027  75.272  1.00  0.00           C  
ATOM   1064  C   GLY B 737      16.481  83.304  74.513  1.00  0.00           C  
ATOM   1065  O   GLY B 737      17.243  84.132  75.002  1.00  0.00           O  
ATOM   1066  N   SER B 738      15.907  83.473  73.330  1.00  0.00           N  
ATOM   1067  CA  SER B 738      16.152  84.673  72.543  1.00  0.00           C  
ATOM   1068  C   SER B 738      14.890  85.487  72.288  1.00  0.00           C  
ATOM   1069  O   SER B 738      13.906  84.979  71.756  1.00  0.00           O  
ATOM   1070  CB  SER B 738      16.790  84.314  71.205  1.00  0.00           C  
ATOM   1071  OG  SER B 738      16.851  85.460  70.365  1.00  0.00           O  
ATOM   1072  N   ASP B 739      14.937  86.760  72.659  1.00  0.00           N  
ATOM   1073  CA  ASP B 739      13.809  87.666  72.478  1.00  0.00           C  
ATOM   1074  C   ASP B 739      13.987  88.483  71.190  1.00  0.00           C  
ATOM   1075  O   ASP B 739      13.314  89.483  70.988  1.00  0.00           O  
ATOM   1076  CB  ASP B 739      13.721  88.617  73.679  1.00  0.00           C  
ATOM   1077  CG  ASP B 739      12.322  89.173  73.893  1.00  0.00           C  
ATOM   1078  OD1 ASP B 739      11.490  88.459  74.499  1.00  0.00           O  
ATOM   1079  OD2 ASP B 739      12.049  90.318  73.451  1.00  0.00           O  
ATOM   1080  N   SER B 783      14.878  88.033  70.317  1.00  0.00           N  
ATOM   1081  CA  SER B 783      15.186  88.730  69.074  1.00  0.00           C  
ATOM   1082  C   SER B 783      14.226  88.535  67.897  1.00  0.00           C  
ATOM   1083  O   SER B 783      13.430  87.602  67.867  1.00  0.00           O  
ATOM   1084  CB  SER B 783      16.582  88.325  68.603  1.00  0.00           C  
ATOM   1085  OG  SER B 783      16.563  86.990  68.110  1.00  0.00           O  
ATOM   1086  N   PRO B 787      14.298  89.439  66.908  1.00  0.00           N  
ATOM   1087  CA  PRO B 787      13.453  89.374  65.708  1.00  0.00           C  
ATOM   1088  C   PRO B 787      13.923  88.180  64.881  1.00  0.00           C  
ATOM   1089  O   PRO B 787      13.145  87.561  64.153  1.00  0.00           O  
ATOM   1090  CB  PRO B 787      13.746  90.698  65.000  1.00  0.00           C  
ATOM   1091  CG  PRO B 787      14.101  91.622  66.142  1.00  0.00           C  
ATOM   1092  CD  PRO B 787      14.963  90.753  67.017  1.00  0.00           C  
ATOM   1093  N   GLU B 788      15.212  87.866  64.999  1.00  0.00           N  
ATOM   1094  CA  GLU B 788      15.793  86.740  64.279  1.00  0.00           C  
ATOM   1095  C   GLU B 788      15.124  85.435  64.714  1.00  0.00           C  
ATOM   1096  O   GLU B 788      14.968  84.520  63.917  1.00  0.00           O  
ATOM   1097  CB  GLU B 788      17.299  86.633  64.539  1.00  0.00           C  
ATOM   1098  CG  GLU B 788      18.172  87.602  63.763  1.00  0.00           C  
ATOM   1099  CD  GLU B 788      18.149  89.002  64.326  1.00  0.00           C  
ATOM   1100  OE1 GLU B 788      17.526  89.220  65.386  1.00  0.00           O  
ATOM   1101  OE2 GLU B 788      18.769  89.894  63.712  1.00  0.00           O  
ATOM   1102  N   ALA B 789      14.739  85.362  65.985  1.00  0.00           N  
ATOM   1103  CA  ALA B 789      14.095  84.171  66.517  1.00  0.00           C  
ATOM   1104  C   ALA B 789      12.670  84.069  65.973  1.00  0.00           C  
ATOM   1105  O   ALA B 789      12.232  82.986  65.594  1.00  0.00           O  
ATOM   1106  CB  ALA B 789      14.089  84.203  68.063  1.00  0.00           C  
ATOM   1107  N   ASP B 790      11.951  85.188  65.934  1.00  0.00           N  
ATOM   1108  CA  ASP B 790      10.588  85.187  65.403  1.00  0.00           C  
ATOM   1109  C   ASP B 790      10.617  84.742  63.944  1.00  0.00           C  
ATOM   1110  O   ASP B 790       9.787  83.948  63.515  1.00  0.00           O  
ATOM   1111  CB  ASP B 790       9.959  86.586  65.438  1.00  0.00           C  
ATOM   1112  CG  ASP B 790       9.807  87.138  66.835  1.00  0.00           C  
ATOM   1113  OD1 ASP B 790       9.981  86.386  67.823  1.00  0.00           O  
ATOM   1114  OD2 ASP B 790       9.493  88.342  66.943  1.00  0.00           O  
ATOM   1115  N   ALA B 791      11.576  85.269  63.186  1.00  0.00           N  
ATOM   1116  CA  ALA B 791      11.702  84.958  61.768  1.00  0.00           C  
ATOM   1117  C   ALA B 791      12.119  83.520  61.505  1.00  0.00           C  
ATOM   1118  O   ALA B 791      11.599  82.856  60.601  1.00  0.00           O  
ATOM   1119  CB  ALA B 791      12.700  85.911  61.112  1.00  0.00           C  
ATOM   1120  N   GLU B 792      13.063  83.030  62.292  1.00  0.00           N  
ATOM   1121  CA  GLU B 792      13.522  81.674  62.086  1.00  0.00           C  
ATOM   1122  C   GLU B 792      12.406  80.636  62.220  1.00  0.00           C  
ATOM   1123  O   GLU B 792      12.266  79.769  61.357  1.00  0.00           O  
ATOM   1124  CB  GLU B 792      14.661  81.335  63.043  1.00  0.00           C  
ATOM   1125  CG  GLU B 792      15.277  79.987  62.722  1.00  0.00           C  
ATOM   1126  CD  GLU B 792      16.487  79.663  63.573  1.00  0.00           C  
ATOM   1127  OE1 GLU B 792      17.471  80.436  63.552  1.00  0.00           O  
ATOM   1128  OE2 GLU B 792      16.452  78.622  64.258  1.00  0.00           O  
ATOM   1129  N   VAL B 793      11.597  80.717  63.277  1.00  0.00           N  
ATOM   1130  CA  VAL B 793      10.550  79.714  63.422  1.00  0.00           C  
ATOM   1131  C   VAL B 793       9.540  79.796  62.280  1.00  0.00           C  
ATOM   1132  O   VAL B 793       9.067  78.770  61.796  1.00  0.00           O  
ATOM   1133  CB  VAL B 793       9.844  79.794  64.801  1.00  0.00           C  
ATOM   1134  CG1 VAL B 793      10.885  79.713  65.899  1.00  0.00           C  
ATOM   1135  CG2 VAL B 793       9.021  81.054  64.921  1.00  0.00           C  
ATOM   1136  N   ILE B 794       9.224  81.003  61.832  1.00  0.00           N  
ATOM   1137  CA  ILE B 794       8.301  81.151  60.714  1.00  0.00           C  
ATOM   1138  C   ILE B 794       8.946  80.599  59.435  1.00  0.00           C  
ATOM   1139  O   ILE B 794       8.273  79.978  58.604  1.00  0.00           O  
ATOM   1140  CB  ILE B 794       7.898  82.630  60.518  1.00  0.00           C  
ATOM   1141  CG1 ILE B 794       6.980  83.055  61.669  1.00  0.00           C  
ATOM   1142  CG2 ILE B 794       7.192  82.825  59.173  1.00  0.00           C  
ATOM   1143  CD1 ILE B 794       6.511  84.493  61.562  1.00  0.00           C  
ATOM   1144  N   ALA B 795      10.253  80.793  59.287  1.00  0.00           N  
ATOM   1145  CA  ALA B 795      10.951  80.291  58.105  1.00  0.00           C  
ATOM   1146  C   ALA B 795      10.951  78.775  58.114  1.00  0.00           C  
ATOM   1147  O   ALA B 795      10.887  78.149  57.063  1.00  0.00           O  
ATOM   1148  CB  ALA B 795      12.388  80.815  58.056  1.00  0.00           C  
ATOM   1149  N   LEU B 796      11.030  78.186  59.307  1.00  0.00           N  
ATOM   1150  CA  LEU B 796      11.023  76.729  59.455  1.00  0.00           C  
ATOM   1151  C   LEU B 796       9.660  76.176  59.050  1.00  0.00           C  
ATOM   1152  O   LEU B 796       9.560  75.150  58.381  1.00  0.00           O  
ATOM   1153  CB  LEU B 796      11.323  76.329  60.907  1.00  0.00           C  
ATOM   1154  CG  LEU B 796      11.106  74.839  61.236  1.00  0.00           C  
ATOM   1155  CD1 LEU B 796      11.821  73.966  60.202  1.00  0.00           C  
ATOM   1156  CD2 LEU B 796      11.626  74.535  62.648  1.00  0.00           C  
ATOM   1157  N   ALA B 797       8.608  76.868  59.458  1.00  0.00           N  
ATOM   1158  CA  ALA B 797       7.260  76.443  59.130  1.00  0.00           C  
ATOM   1159  C   ALA B 797       7.037  76.452  57.608  1.00  0.00           C  
ATOM   1160  O   ALA B 797       6.437  75.524  57.060  1.00  0.00           O  
ATOM   1161  CB  ALA B 797       6.252  77.348  59.835  1.00  0.00           C  
ATOM   1162  N   SER B 798       7.523  77.494  56.928  1.00  0.00           N  
ATOM   1163  CA  SER B 798       7.373  77.587  55.470  1.00  0.00           C  
ATOM   1164  C   SER B 798       8.164  76.483  54.790  1.00  0.00           C  
ATOM   1165  O   SER B 798       7.673  75.819  53.880  1.00  0.00           O  
ATOM   1166  CB  SER B 798       7.869  78.941  54.950  1.00  0.00           C  
ATOM   1167  OG  SER B 798       7.089  79.999  55.477  1.00  0.00           O  
ATOM   1168  N   SER B 799       9.400  76.303  55.237  1.00  0.00           N  
ATOM   1169  CA  SER B 799      10.269  75.279  54.687  1.00  0.00           C  
ATOM   1170  C   SER B 799       9.562  73.928  54.718  1.00  0.00           C  
ATOM   1171  O   SER B 799       9.569  73.189  53.730  1.00  0.00           O  
ATOM   1172  CB  SER B 799      11.561  75.223  55.496  1.00  0.00           C  
ATOM   1173  OG  SER B 799      12.406  74.182  55.052  1.00  0.00           O  
ATOM   1174  N   ILE B 800       8.936  73.617  55.850  1.00  0.00           N  
ATOM   1175  CA  ILE B 800       8.219  72.356  56.012  1.00  0.00           C  
ATOM   1176  C   ILE B 800       7.036  72.272  55.060  1.00  0.00           C  
ATOM   1177  O   ILE B 800       6.814  71.246  54.411  1.00  0.00           O  
ATOM   1178  CB  ILE B 800       7.694  72.185  57.457  1.00  0.00           C  
ATOM   1179  CG1 ILE B 800       8.862  71.864  58.398  1.00  0.00           C  
ATOM   1180  CG2 ILE B 800       6.631  71.086  57.503  1.00  0.00           C  
ATOM   1181  CD1 ILE B 800       8.447  71.716  59.863  1.00  0.00           C  
ATOM   1182  N   LEU B 801       6.267  73.350  54.988  1.00  0.00           N  
ATOM   1183  CA  LEU B 801       5.120  73.365  54.101  1.00  0.00           C  
ATOM   1184  C   LEU B 801       5.575  73.211  52.654  1.00  0.00           C  
ATOM   1185  O   LEU B 801       4.910  72.543  51.869  1.00  0.00           O  
ATOM   1186  CB  LEU B 801       4.321  74.653  54.290  1.00  0.00           C  
ATOM   1187  CG  LEU B 801       3.567  74.724  55.626  1.00  0.00           C  
ATOM   1188  CD1 LEU B 801       2.778  76.014  55.706  1.00  0.00           C  
ATOM   1189  CD2 LEU B 801       2.625  73.514  55.745  1.00  0.00           C  
ATOM   1190  N   ASP B 802       6.719  73.808  52.311  1.00  0.00           N  
ATOM   1191  CA  ASP B 802       7.244  73.703  50.954  1.00  0.00           C  
ATOM   1192  C   ASP B 802       7.741  72.301  50.654  1.00  0.00           C  
ATOM   1193  O   ASP B 802       7.362  71.712  49.653  1.00  0.00           O  
ATOM   1194  CB  ASP B 802       8.393  74.682  50.733  1.00  0.00           C  
ATOM   1195  CG  ASP B 802       7.927  76.107  50.669  1.00  0.00           C  
ATOM   1196  OD1 ASP B 802       6.710  76.340  50.820  1.00  0.00           O  
ATOM   1197  OD2 ASP B 802       8.782  76.993  50.469  1.00  0.00           O  
ATOM   1198  N   ARG B 803       8.592  71.761  51.515  1.00  0.00           N  
ATOM   1199  CA  ARG B 803       9.104  70.428  51.264  1.00  0.00           C  
ATOM   1200  C   ARG B 803       7.997  69.375  51.262  1.00  0.00           C  
ATOM   1201  O   ARG B 803       8.201  68.269  50.770  1.00  0.00           O  
ATOM   1202  CB  ARG B 803      10.190  70.074  52.280  1.00  0.00           C  
ATOM   1203  CG  ARG B 803      11.524  70.804  52.066  1.00  0.00           C  
ATOM   1204  CD  ARG B 803      12.477  70.457  53.194  1.00  0.00           C  
ATOM   1205  NE  ARG B 803      13.869  70.827  52.947  1.00  0.00           N  
ATOM   1206  CZ  ARG B 803      14.851  70.641  53.831  1.00  0.00           C  
ATOM   1207  NH1 ARG B 803      14.588  70.090  55.014  1.00  0.00           N  
ATOM   1208  NH2 ARG B 803      16.097  71.005  53.538  1.00  0.00           N  
ATOM   1209  N   LEU B 807       6.829  69.714  51.804  1.00  0.00           N  
ATOM   1210  CA  LEU B 807       5.702  68.778  51.826  1.00  0.00           C  
ATOM   1211  C   LEU B 807       4.968  68.780  50.481  1.00  0.00           C  
ATOM   1212  O   LEU B 807       4.155  67.895  50.206  1.00  0.00           O  
ATOM   1213  CB  LEU B 807       4.701  69.138  52.936  1.00  0.00           C  
ATOM   1214  CG  LEU B 807       5.052  68.826  54.399  1.00  0.00           C  
ATOM   1215  CD1 LEU B 807       3.988  69.415  55.314  1.00  0.00           C  
ATOM   1216  CD2 LEU B 807       5.171  67.308  54.592  1.00  0.00           C  
ATOM   1217  N   GLY B 808       5.262  69.777  49.649  1.00  0.00           N  
ATOM   1218  CA  GLY B 808       4.616  69.884  48.351  1.00  0.00           C  
ATOM   1219  C   GLY B 808       3.448  70.853  48.388  1.00  0.00           C  
ATOM   1220  O   GLY B 808       2.602  70.863  47.493  1.00  0.00           O  
ATOM   1221  N   LEU B 809       3.404  71.682  49.427  1.00  0.00           N  
ATOM   1222  CA  LEU B 809       2.321  72.642  49.583  1.00  0.00           C  
ATOM   1223  C   LEU B 809       2.772  74.087  49.390  1.00  0.00           C  
ATOM   1224  O   LEU B 809       2.086  75.003  49.825  1.00  0.00           O  
ATOM   1225  CB  LEU B 809       1.684  72.477  50.972  1.00  0.00           C  
ATOM   1226  CG  LEU B 809       1.211  71.063  51.342  1.00  0.00           C  
ATOM   1227  CD1 LEU B 809       0.744  71.023  52.792  1.00  0.00           C  
ATOM   1228  CD2 LEU B 809       0.080  70.639  50.408  1.00  0.00           C  
ATOM   1229  N   GLN B1142       3.901  74.296  48.716  1.00  0.00           N  
ATOM   1230  CA  GLN B1142       4.428  75.651  48.502  1.00  0.00           C  
ATOM   1231  C   GLN B1142       3.522  76.746  47.935  1.00  0.00           C  
ATOM   1232  O   GLN B1142       3.736  77.920  48.223  1.00  0.00           O  
ATOM   1233  CB  GLN B1142       5.706  75.620  47.649  1.00  0.00           C  
ATOM   1234  CG  GLN B1142       5.625  74.835  46.356  1.00  0.00           C  
ATOM   1235  CD  GLN B1142       5.990  73.377  46.551  1.00  0.00           C  
ATOM   1236  OE1 GLN B1142       5.217  72.601  47.104  1.00  0.00           O  
ATOM   1237  NE2 GLN B1142       7.186  73.002  46.111  1.00  0.00           N  
ATOM   1238  N   ASP B1153       2.515  76.408  47.147  1.00  0.00           N  
ATOM   1239  CA  ASP B1153       1.693  77.482  46.593  1.00  0.00           C  
ATOM   1240  C   ASP B1153       0.322  77.683  47.220  1.00  0.00           C  
ATOM   1241  O   ASP B1153      -0.390  78.615  46.857  1.00  0.00           O  
ATOM   1242  CB  ASP B1153       1.517  77.280  45.084  1.00  0.00           C  
ATOM   1243  CG  ASP B1153       2.838  77.219  44.345  1.00  0.00           C  
ATOM   1244  OD1 ASP B1153       3.613  78.201  44.427  1.00  0.00           O  
ATOM   1245  OD2 ASP B1153       3.094  76.185  43.685  1.00  0.00           O  
ATOM   1246  N   ILE B1154      -0.042  76.838  48.175  1.00  0.00           N  
ATOM   1247  CA  ILE B1154      -1.365  76.936  48.774  1.00  0.00           C  
ATOM   1248  C   ILE B1154      -1.528  77.802  50.009  1.00  0.00           C  
ATOM   1249  O   ILE B1154      -2.658  78.057  50.419  1.00  0.00           O  
ATOM   1250  CB  ILE B1154      -1.908  75.538  49.140  1.00  0.00           C  
ATOM   1251  CG1 ILE B1154      -1.152  74.987  50.354  1.00  0.00           C  
ATOM   1252  CG2 ILE B1154      -1.761  74.592  47.947  1.00  0.00           C  
ATOM   1253  CD1 ILE B1154      -1.798  73.771  50.975  1.00  0.00           C  
ATOM   1254  N   TYR B1155      -0.433  78.264  50.603  1.00  0.00           N  
ATOM   1255  CA  TYR B1155      -0.558  79.054  51.825  1.00  0.00           C  
ATOM   1256  C   TYR B1155       0.007  80.459  51.802  1.00  0.00           C  
ATOM   1257  O   TYR B1155       0.851  80.805  50.978  1.00  0.00           O  
ATOM   1258  CB  TYR B1155       0.085  78.305  52.994  1.00  0.00           C  
ATOM   1259  CG  TYR B1155       1.598  78.263  52.926  1.00  0.00           C  
ATOM   1260  CD1 TYR B1155       2.372  79.245  53.540  1.00  0.00           C  
ATOM   1261  CD2 TYR B1155       2.251  77.266  52.202  1.00  0.00           C  
ATOM   1262  CE1 TYR B1155       3.755  79.238  53.432  1.00  0.00           C  
ATOM   1263  CE2 TYR B1155       3.631  77.250  52.085  1.00  0.00           C  
ATOM   1264  CZ  TYR B1155       4.382  78.237  52.696  1.00  0.00           C  
ATOM   1265  OH  TYR B1155       5.756  78.240  52.537  1.00  0.00           O  
ATOM   1266  N   GLU B1156      -0.471  81.255  52.747  1.00  0.00           N  
ATOM   1267  CA  GLU B1156      -0.031  82.630  52.919  1.00  0.00           C  
ATOM   1268  C   GLU B1156       0.321  82.812  54.392  1.00  0.00           C  
ATOM   1269  O   GLU B1156      -0.470  82.466  55.270  1.00  0.00           O  
ATOM   1270  CB  GLU B1156      -1.153  83.609  52.550  1.00  0.00           C  
ATOM   1271  CG  GLU B1156      -0.860  85.057  52.924  1.00  0.00           C  
ATOM   1272  CD  GLU B1156      -2.019  85.988  52.614  1.00  0.00           C  
ATOM   1273  OE1 GLU B1156      -3.055  85.931  53.311  1.00  0.00           O  
ATOM   1274  OE2 GLU B1156      -1.902  86.779  51.662  1.00  0.00           O  
ATOM   1275  N   ILE B1157       1.509  83.344  54.657  1.00  0.00           N  
ATOM   1276  CA  ILE B1157       1.930  83.589  56.029  1.00  0.00           C  
ATOM   1277  C   ILE B1157       1.346  84.907  56.510  1.00  0.00           C  
ATOM   1278  O   ILE B1157       1.670  85.959  55.976  1.00  0.00           O  
ATOM   1279  CB  ILE B1157       3.467  83.675  56.152  1.00  0.00           C  
ATOM   1280  CG1 ILE B1157       4.090  82.306  55.868  1.00  0.00           C  
ATOM   1281  CG2 ILE B1157       3.851  84.164  57.543  1.00  0.00           C  
ATOM   1282  CD1 ILE B1157       3.584  81.206  56.796  1.00  0.00           C  
ATOM   1283  N   ARG B1158       0.483  84.845  57.516  1.00  0.00           N  
ATOM   1284  CA  ARG B1158      -0.129  86.041  58.069  1.00  0.00           C  
ATOM   1285  C   ARG B1158       0.361  86.235  59.491  1.00  0.00           C  
ATOM   1286  O   ARG B1158       0.289  85.318  60.311  1.00  0.00           O  
ATOM   1287  CB  ARG B1158      -1.652  85.914  58.059  1.00  0.00           C  
ATOM   1288  CG  ARG B1158      -2.246  85.853  56.665  1.00  0.00           C  
ATOM   1289  CD  ARG B1158      -3.750  85.663  56.714  1.00  0.00           C  
ATOM   1290  NE  ARG B1158      -4.330  85.732  55.381  1.00  0.00           N  
ATOM   1291  CZ  ARG B1158      -5.631  85.667  55.124  1.00  0.00           C  
ATOM   1292  NH1 ARG B1158      -6.503  85.522  56.117  1.00  0.00           N  
ATOM   1293  NH2 ARG B1158      -6.061  85.770  53.875  1.00  0.00           N  
ATOM   1294  N   ILE B1159       0.853  87.432  59.787  1.00  0.00           N  
ATOM   1295  CA  ILE B1159       1.367  87.726  61.111  1.00  0.00           C  
ATOM   1296  C   ILE B1159       0.685  88.923  61.758  1.00  0.00           C  
ATOM   1297  O   ILE B1159      -0.032  89.688  61.105  1.00  0.00           O  
ATOM   1298  CB  ILE B1159       2.882  88.012  61.064  1.00  0.00           C  
ATOM   1299  CG1 ILE B1159       3.141  89.329  60.330  1.00  0.00           C  
ATOM   1300  CG2 ILE B1159       3.604  86.884  60.352  1.00  0.00           C  
ATOM   1301  CD1 ILE B1159       4.603  89.740  60.298  1.00  0.00           C  
ATOM   1302  N   ASN B1160       0.919  89.067  63.055  1.00  0.00           N  
ATOM   1303  CA  ASN B1160       0.386  90.166  63.844  1.00  0.00           C  
ATOM   1304  C   ASN B1160       1.148  90.131  65.164  1.00  0.00           C  
ATOM   1305  O   ASN B1160       2.067  89.322  65.328  1.00  0.00           O  
ATOM   1306  CB  ASN B1160      -1.117  89.988  64.070  1.00  0.00           C  
ATOM   1307  CG  ASN B1160      -1.741  91.158  64.822  1.00  0.00           C  
ATOM   1308  OD1 ASN B1160      -1.200  92.269  64.834  1.00  0.00           O  
ATOM   1309  ND2 ASN B1160      -2.894  90.916  65.441  1.00  0.00           N  
ATOM   1310  N   SER B1161       0.787  90.999  66.098  1.00  0.00           N  
ATOM   1311  CA  SER B1161       1.462  91.035  67.383  1.00  0.00           C  
ATOM   1312  C   SER B1161       0.532  91.447  68.502  1.00  0.00           C  
ATOM   1313  O   SER B1161      -0.274  92.367  68.345  1.00  0.00           O  
ATOM   1314  CB  SER B1161       2.639  92.008  67.344  1.00  0.00           C  
ATOM   1315  OG  SER B1161       3.195  92.162  68.643  1.00  0.00           O  
ATOM   1316  N   ARG B1162       0.660  90.765  69.637  1.00  0.00           N  
ATOM   1317  CA  ARG B1162      -0.157  91.059  70.804  1.00  0.00           C  
ATOM   1318  C   ARG B1162       0.138  92.461  71.328  1.00  0.00           C  
ATOM   1319  O   ARG B1162      -0.713  93.074  71.963  1.00  0.00           O  
ATOM   1320  CB  ARG B1162       0.080  90.015  71.906  1.00  0.00           C  
ATOM   1321  CG  ARG B1162      -0.443  88.609  71.573  1.00  0.00           C  
ATOM   1322  CD  ARG B1162      -1.909  88.652  71.132  1.00  0.00           C  
ATOM   1323  NE  ARG B1162      -2.501  87.328  70.939  1.00  0.00           N  
ATOM   1324  CZ  ARG B1162      -2.998  86.570  71.916  1.00  0.00           C  
ATOM   1325  NH1 ARG B1162      -2.975  87.002  73.171  1.00  0.00           N  
ATOM   1326  NH2 ARG B1162      -3.531  85.384  71.637  1.00  0.00           N  
ATOM   1327  N   LYS B1163       1.340  92.968  71.063  1.00  0.00           N  
ATOM   1328  CA  LYS B1163       1.698  94.312  71.504  1.00  0.00           C  
ATOM   1329  C   LYS B1163       1.079  95.340  70.568  1.00  0.00           C  
ATOM   1330  O   LYS B1163       0.524  96.344  71.016  1.00  0.00           O  
ATOM   1331  CB  LYS B1163       3.217  94.512  71.535  1.00  0.00           C  
ATOM   1332  CG  LYS B1163       3.927  93.785  72.663  1.00  0.00           C  
ATOM   1333  CD  LYS B1163       5.323  94.353  72.882  1.00  0.00           C  
ATOM   1334  CE  LYS B1163       6.184  93.412  73.711  1.00  0.00           C  
ATOM   1335  NZ  LYS B1163       5.522  93.018  74.987  1.00  0.00           N  
ATOM   1336  N   ILE B1189       1.181  95.095  69.267  1.00  0.00           N  
ATOM   1337  CA  ILE B1189       0.602  96.011  68.298  1.00  0.00           C  
ATOM   1338  C   ILE B1189      -0.900  96.112  68.538  1.00  0.00           C  
ATOM   1339  O   ILE B1189      -1.465  97.202  68.504  1.00  0.00           O  
ATOM   1340  CB  ILE B1189       0.837  95.535  66.843  1.00  0.00           C  
ATOM   1341  CG1 ILE B1189       2.302  95.740  66.456  1.00  0.00           C  
ATOM   1342  CG2 ILE B1189      -0.067  96.291  65.890  1.00  0.00           C  
ATOM   1343  CD1 ILE B1189       2.624  95.330  65.037  1.00  0.00           C  
ATOM   1344  N   GLU B1191      -2.482  95.429  71.356  1.00  0.00           N  
ATOM   1345  CA  GLU B1191      -2.853  95.766  72.727  1.00  0.00           C  
ATOM   1346  C   GLU B1191      -2.662  97.262  72.953  1.00  0.00           C  
ATOM   1347  O   GLU B1191      -3.113  97.807  73.959  1.00  0.00           O  
ATOM   1348  CB  GLU B1191      -2.021  94.985  73.745  1.00  0.00           C  
ATOM   1349  CG  GLU B1191      -0.740  95.671  74.167  1.00  0.00           C  
ATOM   1350  CD  GLU B1191      -0.253  95.187  75.517  1.00  0.00           C  
ATOM   1351  OE1 GLU B1191      -1.010  95.331  76.504  1.00  0.00           O  
ATOM   1352  OE2 GLU B1191       0.882  94.665  75.593  1.00  0.00           O  
ATOM   1353  N   GLU B1192      -1.984  97.921  72.017  1.00  0.00           N  
ATOM   1354  CA  GLU B1192      -1.764  99.355  72.127  1.00  0.00           C  
ATOM   1355  C   GLU B1192      -2.733 100.100  71.218  1.00  0.00           C  
ATOM   1356  O   GLU B1192      -3.205 101.178  71.570  1.00  0.00           O  
ATOM   1357  CB  GLU B1192      -0.314  99.724  71.780  1.00  0.00           C  
ATOM   1358  CG  GLU B1192       0.061  99.644  70.306  1.00  0.00           C  
ATOM   1359  CD  GLU B1192       1.533  99.966  70.066  1.00  0.00           C  
ATOM   1360  OE1 GLU B1192       2.398  99.291  70.667  1.00  0.00           O  
ATOM   1361  OE2 GLU B1192       1.829 100.890  69.281  1.00  0.00           O  
ATOM   1362  N   ILE B1193      -3.036  99.528  70.054  1.00  0.00           N  
ATOM   1363  CA  ILE B1193      -3.973 100.159  69.128  1.00  0.00           C  
ATOM   1364  C   ILE B1193      -5.310 100.323  69.837  1.00  0.00           C  
ATOM   1365  O   ILE B1193      -5.875 101.415  69.865  1.00  0.00           O  
ATOM   1366  CB  ILE B1193      -4.181  99.316  67.848  1.00  0.00           C  
ATOM   1367  CG1 ILE B1193      -2.942  99.408  66.956  1.00  0.00           C  
ATOM   1368  CG2 ILE B1193      -5.404  99.807  67.089  1.00  0.00           C  
ATOM   1369  CD1 ILE B1193      -3.044  98.608  65.674  1.00  0.00           C  
ATOM   1370  N   ILE B1194      -5.810  99.232  70.412  1.00  0.00           N  
ATOM   1371  CA  ILE B1194      -7.069  99.280  71.142  1.00  0.00           C  
ATOM   1372  C   ILE B1194      -6.782  99.889  72.513  1.00  0.00           C  
ATOM   1373  O   ILE B1194      -7.304  99.451  73.540  1.00  0.00           O  
ATOM   1374  CB  ILE B1194      -7.699  97.871  71.307  1.00  0.00           C  
ATOM   1375  CG1 ILE B1194      -6.843  97.000  72.226  1.00  0.00           C  
ATOM   1376  CG2 ILE B1194      -7.835  97.207  69.945  1.00  0.00           C  
ATOM   1377  CD1 ILE B1194      -7.463  95.648  72.517  1.00  0.00           C  
ATOM   1378  N   GLY B1195      -5.927 100.908  72.497  1.00  0.00           N  
ATOM   1379  CA  GLY B1195      -5.542 101.617  73.702  1.00  0.00           C  
ATOM   1380  C   GLY B1195      -5.060 103.002  73.310  1.00  0.00           C  
ATOM   1381  O   GLY B1195      -4.962 103.900  74.147  1.00  0.00           O  
ATOM   1382  N   GLY B1196      -4.756 103.165  72.024  1.00  0.00           N  
ATOM   1383  CA  GLY B1196      -4.293 104.443  71.510  1.00  0.00           C  
ATOM   1384  C   GLY B1196      -5.481 105.244  71.019  1.00  0.00           C  
ATOM   1385  O   GLY B1196      -5.338 106.247  70.315  1.00  0.00           O  
ATOM   1386  N   THR B1198      -9.172 103.959  72.542  1.00  0.00           N  
ATOM   1387  CA  THR B1198     -10.075 103.625  73.635  1.00  0.00           C  
ATOM   1388  C   THR B1198      -9.304 103.081  74.832  1.00  0.00           C  
ATOM   1389  O   THR B1198      -8.778 101.969  74.791  1.00  0.00           O  
ATOM   1390  CB  THR B1198     -11.123 102.577  73.189  1.00  0.00           C  
ATOM   1391  OG1 THR B1198     -11.870 102.128  74.327  1.00  0.00           O  
ATOM   1392  CG2 THR B1198     -10.445 101.390  72.524  1.00  0.00           C  
ATOM   1393  N   SER B1199      -9.236 103.876  75.895  1.00  0.00           N  
ATOM   1394  CA  SER B1199      -8.529 103.475  77.108  1.00  0.00           C  
ATOM   1395  C   SER B1199      -9.394 102.568  77.974  1.00  0.00           C  
ATOM   1396  O   SER B1199      -9.100 102.361  79.152  1.00  0.00           O  
ATOM   1397  CB  SER B1199      -8.113 104.707  77.917  1.00  0.00           C  
ATOM   1398  OG  SER B1199      -7.200 105.511  77.193  1.00  0.00           O  
ATOM   1399  N   SER B1200     -10.464 102.037  77.389  1.00  0.00           N  
ATOM   1400  CA  SER B1200     -11.362 101.146  78.113  1.00  0.00           C  
ATOM   1401  C   SER B1200     -10.534 100.026  78.727  1.00  0.00           C  
ATOM   1402  O   SER B1200      -9.882  99.267  78.013  1.00  0.00           O  
ATOM   1403  CB  SER B1200     -12.415 100.565  77.164  1.00  0.00           C  
ATOM   1404  OG  SER B1200     -11.807  99.906  76.067  1.00  0.00           O  
ATOM   1405  N   ASP B1201     -10.569  99.930  80.053  1.00  0.00           N  
ATOM   1406  CA  ASP B1201      -9.807  98.920  80.780  1.00  0.00           C  
ATOM   1407  C   ASP B1201      -9.892  97.483  80.268  1.00  0.00           C  
ATOM   1408  O   ASP B1201      -8.983  96.686  80.512  1.00  0.00           O  
ATOM   1409  CB  ASP B1201     -10.163  98.981  82.263  1.00  0.00           C  
ATOM   1410  CG  ASP B1201      -9.447 100.113  82.975  1.00  0.00           C  
ATOM   1411  OD1 ASP B1201      -8.316  99.889  83.462  1.00  0.00           O  
ATOM   1412  OD2 ASP B1201     -10.006 101.230  83.025  1.00  0.00           O  
ATOM   1413  N   PRO B1202     -10.991  97.118  79.584  1.00  0.00           N  
ATOM   1414  CA  PRO B1202     -11.054  95.740  79.082  1.00  0.00           C  
ATOM   1415  C   PRO B1202      -9.991  95.568  77.990  1.00  0.00           C  
ATOM   1416  O   PRO B1202     -10.225  94.923  76.968  1.00  0.00           O  
ATOM   1417  CB  PRO B1202     -12.473  95.643  78.532  1.00  0.00           C  
ATOM   1418  CG  PRO B1202     -13.241  96.537  79.458  1.00  0.00           C  
ATOM   1419  CD  PRO B1202     -12.330  97.738  79.568  1.00  0.00           C  
ATOM   1420  N   PHE B1205      -8.830  96.170  78.238  1.00  0.00           N  
ATOM   1421  CA  PHE B1205      -7.672  96.173  77.348  1.00  0.00           C  
ATOM   1422  C   PHE B1205      -7.489  94.966  76.437  1.00  0.00           C  
ATOM   1423  O   PHE B1205      -6.877  95.081  75.377  1.00  0.00           O  
ATOM   1424  CB  PHE B1205      -6.399  96.384  78.176  1.00  0.00           C  
ATOM   1425  CG  PHE B1205      -6.301  97.750  78.813  1.00  0.00           C  
ATOM   1426  CD1 PHE B1205      -5.362  97.999  79.812  1.00  0.00           C  
ATOM   1427  CD2 PHE B1205      -7.133  98.789  78.406  1.00  0.00           C  
ATOM   1428  CE1 PHE B1205      -5.255  99.266  80.397  1.00  0.00           C  
ATOM   1429  CE2 PHE B1205      -7.034 100.058  78.981  1.00  0.00           C  
ATOM   1430  CZ  PHE B1205      -6.093 100.297  79.979  1.00  0.00           C  
ATOM   1431  N   SER B1206      -8.010  93.812  76.837  1.00  0.00           N  
ATOM   1432  CA  SER B1206      -7.869  92.619  76.017  1.00  0.00           C  
ATOM   1433  C   SER B1206      -9.180  92.144  75.389  1.00  0.00           C  
ATOM   1434  O   SER B1206      -9.746  91.128  75.803  1.00  0.00           O  
ATOM   1435  CB  SER B1206      -7.252  91.489  76.841  1.00  0.00           C  
ATOM   1436  OG  SER B1206      -8.051  91.203  77.972  1.00  0.00           O  
ATOM   1437  N   VAL B1207      -9.659  92.888  74.391  1.00  0.00           N  
ATOM   1438  CA  VAL B1207     -10.882  92.531  73.675  1.00  0.00           C  
ATOM   1439  C   VAL B1207     -10.462  91.460  72.671  1.00  0.00           C  
ATOM   1440  O   VAL B1207     -11.200  91.112  71.747  1.00  0.00           O  
ATOM   1441  CB  VAL B1207     -11.471  93.744  72.910  1.00  0.00           C  
ATOM   1442  CG1 VAL B1207     -11.710  94.895  73.867  1.00  0.00           C  
ATOM   1443  CG2 VAL B1207     -10.535  94.170  71.798  1.00  0.00           C  
ATOM   1444  N   PHE B1208      -9.250  90.958  72.884  1.00  0.00           N  
ATOM   1445  CA  PHE B1208      -8.622  89.933  72.059  1.00  0.00           C  
ATOM   1446  C   PHE B1208      -9.524  88.742  71.767  1.00  0.00           C  
ATOM   1447  O   PHE B1208      -9.486  88.175  70.673  1.00  0.00           O  
ATOM   1448  CB  PHE B1208      -7.339  89.452  72.747  1.00  0.00           C  
ATOM   1449  CG  PHE B1208      -6.237  90.478  72.767  1.00  0.00           C  
ATOM   1450  CD1 PHE B1208      -6.526  91.840  72.760  1.00  0.00           C  
ATOM   1451  CD2 PHE B1208      -4.905  90.080  72.809  1.00  0.00           C  
ATOM   1452  CE1 PHE B1208      -5.509  92.789  72.790  1.00  0.00           C  
ATOM   1453  CE2 PHE B1208      -3.878  91.023  72.841  1.00  0.00           C  
ATOM   1454  CZ  PHE B1208      -4.183  92.380  72.831  1.00  0.00           C  
ATOM   1455  N   SER B1209     -10.332  88.357  72.747  1.00  0.00           N  
ATOM   1456  CA  SER B1209     -11.233  87.228  72.577  1.00  0.00           C  
ATOM   1457  C   SER B1209     -12.217  87.519  71.440  1.00  0.00           C  
ATOM   1458  O   SER B1209     -12.585  86.627  70.678  1.00  0.00           O  
ATOM   1459  CB  SER B1209     -11.987  86.970  73.886  1.00  0.00           C  
ATOM   1460  OG  SER B1209     -12.662  85.726  73.852  1.00  0.00           O  
ATOM   1461  N   ILE B1210     -12.623  88.780  71.330  1.00  0.00           N  
ATOM   1462  CA  ILE B1210     -13.563  89.216  70.301  1.00  0.00           C  
ATOM   1463  C   ILE B1210     -12.961  89.123  68.902  1.00  0.00           C  
ATOM   1464  O   ILE B1210     -13.548  88.527  67.997  1.00  0.00           O  
ATOM   1465  CB  ILE B1210     -13.991  90.682  70.533  1.00  0.00           C  
ATOM   1466  CG1 ILE B1210     -14.633  90.832  71.913  1.00  0.00           C  
ATOM   1467  CG2 ILE B1210     -14.953  91.122  69.440  1.00  0.00           C  
ATOM   1468  CD1 ILE B1210     -14.908  92.269  72.301  1.00  0.00           C  
ATOM   1469  N   ILE B1211     -11.788  89.723  68.738  1.00  0.00           N  
ATOM   1470  CA  ILE B1211     -11.088  89.743  67.456  1.00  0.00           C  
ATOM   1471  C   ILE B1211     -10.723  88.343  66.968  1.00  0.00           C  
ATOM   1472  O   ILE B1211     -10.618  88.096  65.769  1.00  0.00           O  
ATOM   1473  CB  ILE B1211      -9.823  90.631  67.561  1.00  0.00           C  
ATOM   1474  CG1 ILE B1211     -10.253  92.069  67.868  1.00  0.00           C  
ATOM   1475  CG2 ILE B1211      -9.017  90.576  66.266  1.00  0.00           C  
ATOM   1476  CD1 ILE B1211      -9.126  92.996  68.220  1.00  0.00           C  
ATOM   1477  N   ASP B1212     -10.546  87.427  67.910  1.00  0.00           N  
ATOM   1478  CA  ASP B1212     -10.213  86.047  67.594  1.00  0.00           C  
ATOM   1479  C   ASP B1212     -11.333  85.365  66.798  1.00  0.00           C  
ATOM   1480  O   ASP B1212     -11.074  84.514  65.948  1.00  0.00           O  
ATOM   1481  CB  ASP B1212      -9.951  85.280  68.893  1.00  0.00           C  
ATOM   1482  CG  ASP B1212      -9.777  83.793  68.671  1.00  0.00           C  
ATOM   1483  OD1 ASP B1212      -8.847  83.403  67.928  1.00  0.00           O  
ATOM   1484  OD2 ASP B1212     -10.576  83.019  69.245  1.00  0.00           O  
ATOM   1485  N   ARG B1213     -12.574  85.751  67.072  1.00  0.00           N  
ATOM   1486  CA  ARG B1213     -13.726  85.168  66.393  1.00  0.00           C  
ATOM   1487  C   ARG B1213     -14.168  85.883  65.116  1.00  0.00           C  
ATOM   1488  O   ARG B1213     -15.113  85.443  64.457  1.00  0.00           O  
ATOM   1489  CB  ARG B1213     -14.910  85.098  67.360  1.00  0.00           C  
ATOM   1490  CG  ARG B1213     -14.780  84.016  68.414  1.00  0.00           C  
ATOM   1491  CD  ARG B1213     -15.872  84.139  69.463  1.00  0.00           C  
ATOM   1492  NE  ARG B1213     -15.742  85.377  70.224  1.00  0.00           N  
ATOM   1493  CZ  ARG B1213     -16.496  85.701  71.269  1.00  0.00           C  
ATOM   1494  NH1 ARG B1213     -17.450  84.876  71.690  1.00  0.00           N  
ATOM   1495  NH2 ARG B1213     -16.286  86.847  71.902  1.00  0.00           N  
ATOM   1496  N   TYR B1214     -13.490  86.975  64.769  1.00  0.00           N  
ATOM   1497  CA  TYR B1214     -13.825  87.756  63.578  1.00  0.00           C  
ATOM   1498  C   TYR B1214     -14.167  86.906  62.354  1.00  0.00           C  
ATOM   1499  O   TYR B1214     -15.108  87.211  61.622  1.00  0.00           O  
ATOM   1500  CB  TYR B1214     -12.671  88.694  63.220  1.00  0.00           C  
ATOM   1501  CG  TYR B1214     -12.889  89.465  61.933  1.00  0.00           C  
ATOM   1502  CD1 TYR B1214     -13.814  90.505  61.869  1.00  0.00           C  
ATOM   1503  CD2 TYR B1214     -12.177  89.144  60.774  1.00  0.00           C  
ATOM   1504  CE1 TYR B1214     -14.027  91.210  60.686  1.00  0.00           C  
ATOM   1505  CE2 TYR B1214     -12.382  89.841  59.583  1.00  0.00           C  
ATOM   1506  CZ  TYR B1214     -13.309  90.874  59.547  1.00  0.00           C  
ATOM   1507  OH  TYR B1214     -13.525  91.567  58.379  1.00  0.00           O  
ATOM   1508  N   HIS B1215     -13.392  85.848  62.132  1.00  0.00           N  
ATOM   1509  CA  HIS B1215     -13.606  84.963  60.992  1.00  0.00           C  
ATOM   1510  C   HIS B1215     -14.584  83.826  61.286  1.00  0.00           C  
ATOM   1511  O   HIS B1215     -15.009  83.119  60.372  1.00  0.00           O  
ATOM   1512  CB  HIS B1215     -12.268  84.376  60.532  1.00  0.00           C  
ATOM   1513  CG  HIS B1215     -11.389  85.357  59.817  1.00  0.00           C  
ATOM   1514  ND1 HIS B1215     -10.056  85.525  60.125  1.00  0.00           N  
ATOM   1515  CD2 HIS B1215     -11.649  86.207  58.796  1.00  0.00           C  
ATOM   1516  CE1 HIS B1215      -9.532  86.437  59.325  1.00  0.00           C  
ATOM   1517  NE2 HIS B1215     -10.476  86.867  58.510  1.00  0.00           N  
ATOM   1518  N   LYS B1222     -14.939  83.658  62.558  1.00  0.00           N  
ATOM   1519  CA  LYS B1222     -15.856  82.595  62.970  1.00  0.00           C  
ATOM   1520  C   LYS B1222     -17.327  83.013  62.955  1.00  0.00           C  
ATOM   1521  O   LYS B1222     -18.154  82.380  62.295  1.00  0.00           O  
ATOM   1522  CB  LYS B1222     -15.507  82.103  64.382  1.00  0.00           C  
ATOM   1523  CG  LYS B1222     -14.135  81.462  64.538  1.00  0.00           C  
ATOM   1524  CD  LYS B1222     -13.982  80.887  65.944  1.00  0.00           C  
ATOM   1525  CE  LYS B1222     -12.629  80.216  66.154  1.00  0.00           C  
ATOM   1526  NZ  LYS B1222     -11.498  81.188  66.150  1.00  0.00           N  
ATOM   1527  N   ILE B1223     -17.643  84.075  63.691  1.00  0.00           N  
ATOM   1528  CA  ILE B1223     -19.012  84.573  63.799  1.00  0.00           C  
ATOM   1529  C   ILE B1223     -19.421  85.488  62.646  1.00  0.00           C  
ATOM   1530  O   ILE B1223     -18.628  85.759  61.742  1.00  0.00           O  
ATOM   1531  CB  ILE B1223     -19.195  85.340  65.122  1.00  0.00           C  
ATOM   1532  CG1 ILE B1223     -18.361  86.622  65.102  1.00  0.00           C  
ATOM   1533  CG2 ILE B1223     -18.764  84.462  66.289  1.00  0.00           C  
ATOM   1534  CD1 ILE B1223     -18.417  87.411  66.388  1.00  0.00           C  
ATOM   1535  N   SER B1224     -20.668  85.957  62.680  1.00  0.00           N  
ATOM   1536  CA  SER B1224     -21.174  86.857  61.646  1.00  0.00           C  
ATOM   1537  C   SER B1224     -20.708  88.274  61.972  1.00  0.00           C  
ATOM   1538  O   SER B1224     -20.439  88.594  63.132  1.00  0.00           O  
ATOM   1539  CB  SER B1224     -22.705  86.812  61.587  1.00  0.00           C  
ATOM   1540  OG  SER B1224     -23.276  87.331  62.774  1.00  0.00           O  
ATOM   1541  N   ARG B1225     -20.614  89.115  60.947  1.00  0.00           N  
ATOM   1542  CA  ARG B1225     -20.162  90.492  61.117  1.00  0.00           C  
ATOM   1543  C   ARG B1225     -21.020  91.292  62.096  1.00  0.00           C  
ATOM   1544  O   ARG B1225     -20.495  92.100  62.860  1.00  0.00           O  
ATOM   1545  CB  ARG B1225     -20.127  91.211  59.763  1.00  0.00           C  
ATOM   1546  CG  ARG B1225     -19.522  92.614  59.809  1.00  0.00           C  
ATOM   1547  CD  ARG B1225     -17.993  92.597  59.938  1.00  0.00           C  
ATOM   1548  NE  ARG B1225     -17.351  91.997  58.770  1.00  0.00           N  
ATOM   1549  CZ  ARG B1225     -17.032  90.710  58.666  1.00  0.00           C  
ATOM   1550  NH1 ARG B1225     -17.285  89.874  59.666  1.00  0.00           N  
ATOM   1551  NH2 ARG B1225     -16.470  90.253  57.555  1.00  0.00           N  
ATOM   1552  N   GLU B1226     -22.334  91.070  62.073  1.00  0.00           N  
ATOM   1553  CA  GLU B1226     -23.241  91.788  62.968  1.00  0.00           C  
ATOM   1554  C   GLU B1226     -22.975  91.514  64.447  1.00  0.00           C  
ATOM   1555  O   GLU B1226     -22.950  92.440  65.254  1.00  0.00           O  
ATOM   1556  CB  GLU B1226     -24.699  91.453  62.642  1.00  0.00           C  
ATOM   1557  CG  GLU B1226     -25.400  92.485  61.774  1.00  0.00           C  
ATOM   1558  CD  GLU B1226     -25.399  93.873  62.398  1.00  0.00           C  
ATOM   1559  OE1 GLU B1226     -25.803  94.010  63.575  1.00  0.00           O  
ATOM   1560  OE2 GLU B1226     -24.999  94.834  61.706  1.00  0.00           O  
ATOM   1561  N   GLU B1244     -22.783  90.247  64.802  1.00  0.00           N  
ATOM   1562  CA  GLU B1244     -22.515  89.894  66.193  1.00  0.00           C  
ATOM   1563  C   GLU B1244     -21.149  90.419  66.613  1.00  0.00           C  
ATOM   1564  O   GLU B1244     -20.968  90.884  67.741  1.00  0.00           O  
ATOM   1565  CB  GLU B1244     -22.552  88.376  66.391  1.00  0.00           C  
ATOM   1566  CG  GLU B1244     -22.077  87.949  67.769  1.00  0.00           C  
ATOM   1567  CD  GLU B1244     -22.090  86.448  67.960  1.00  0.00           C  
ATOM   1568  OE1 GLU B1244     -21.546  85.732  67.092  1.00  0.00           O  
ATOM   1569  OE2 GLU B1244     -22.638  85.985  68.985  1.00  0.00           O  
ATOM   1570  N   PHE B1245     -20.192  90.331  65.692  1.00  0.00           N  
ATOM   1571  CA  PHE B1245     -18.831  90.795  65.932  1.00  0.00           C  
ATOM   1572  C   PHE B1245     -18.830  92.283  66.279  1.00  0.00           C  
ATOM   1573  O   PHE B1245     -18.131  92.719  67.196  1.00  0.00           O  
ATOM   1574  CB  PHE B1245     -17.975  90.556  64.684  1.00  0.00           C  
ATOM   1575  CG  PHE B1245     -16.566  91.059  64.811  1.00  0.00           C  
ATOM   1576  CD1 PHE B1245     -15.676  90.460  65.698  1.00  0.00           C  
ATOM   1577  CD2 PHE B1245     -16.133  92.143  64.055  1.00  0.00           C  
ATOM   1578  CE1 PHE B1245     -14.373  90.932  65.832  1.00  0.00           C  
ATOM   1579  CE2 PHE B1245     -14.833  92.624  64.180  1.00  0.00           C  
ATOM   1580  CZ  PHE B1245     -13.950  92.017  65.072  1.00  0.00           C  
ATOM   1581  N   VAL B1246     -19.624  93.056  65.543  1.00  0.00           N  
ATOM   1582  CA  VAL B1246     -19.717  94.495  65.756  1.00  0.00           C  
ATOM   1583  C   VAL B1246     -20.373  94.859  67.088  1.00  0.00           C  
ATOM   1584  O   VAL B1246     -19.991  95.841  67.726  1.00  0.00           O  
ATOM   1585  CB  VAL B1246     -20.504  95.171  64.609  1.00  0.00           C  
ATOM   1586  CG1 VAL B1246     -20.645  96.665  64.880  1.00  0.00           C  
ATOM   1587  CG2 VAL B1246     -19.791  94.938  63.286  1.00  0.00           C  
ATOM   1588  N   ASP B1247     -21.358  94.070  67.506  1.00  0.00           N  
ATOM   1589  CA  ASP B1247     -22.051  94.338  68.761  1.00  0.00           C  
ATOM   1590  C   ASP B1247     -21.372  93.708  69.975  1.00  0.00           C  
ATOM   1591  O   ASP B1247     -21.609  94.130  71.106  1.00  0.00           O  
ATOM   1592  CB  ASP B1247     -23.515  93.889  68.667  1.00  0.00           C  
ATOM   1593  CG  ASP B1247     -24.353  94.818  67.792  1.00  0.00           C  
ATOM   1594  OD1 ASP B1247     -24.403  96.034  68.089  1.00  0.00           O  
ATOM   1595  OD2 ASP B1247     -24.962  94.337  66.810  1.00  0.00           O  
ATOM   1596  N   GLN B1248     -20.531  92.702  69.745  1.00  0.00           N  
ATOM   1597  CA  GLN B1248     -19.807  92.064  70.844  1.00  0.00           C  
ATOM   1598  C   GLN B1248     -18.728  93.029  71.299  1.00  0.00           C  
ATOM   1599  O   GLN B1248     -18.464  93.181  72.490  1.00  0.00           O  
ATOM   1600  CB  GLN B1248     -19.137  90.765  70.392  1.00  0.00           C  
ATOM   1601  CG  GLN B1248     -20.051  89.562  70.315  1.00  0.00           C  
ATOM   1602  CD  GLN B1248     -19.271  88.264  70.262  1.00  0.00           C  
ATOM   1603  OE1 GLN B1248     -18.438  87.997  71.127  1.00  0.00           O  
ATOM   1604  NE2 GLN B1248     -19.536  87.449  69.248  1.00  0.00           N  
ATOM   1605  N   LEU B1249     -18.109  93.675  70.319  1.00  0.00           N  
ATOM   1606  CA  LEU B1249     -17.043  94.637  70.551  1.00  0.00           C  
ATOM   1607  C   LEU B1249     -17.674  95.938  71.050  1.00  0.00           C  
ATOM   1608  O   LEU B1249     -17.098  96.656  71.870  1.00  0.00           O  
ATOM   1609  CB  LEU B1249     -16.294  94.875  69.237  1.00  0.00           C  
ATOM   1610  CG  LEU B1249     -14.850  95.374  69.253  1.00  0.00           C  
ATOM   1611  CD1 LEU B1249     -13.937  94.333  69.885  1.00  0.00           C  
ATOM   1612  CD2 LEU B1249     -14.417  95.654  67.828  1.00  0.00           C  
ATOM   1613  N   ARG B1250     -18.870  96.222  70.544  1.00  0.00           N  
ATOM   1614  CA  ARG B1250     -19.616  97.418  70.914  1.00  0.00           C  
ATOM   1615  C   ARG B1250     -20.123  97.329  72.356  1.00  0.00           C  
ATOM   1616  O   ARG B1250     -20.071  98.307  73.107  1.00  0.00           O  
ATOM   1617  CB  ARG B1250     -20.784  97.601  69.942  1.00  0.00           C  
ATOM   1618  CG  ARG B1250     -21.750  98.713  70.293  1.00  0.00           C  
ATOM   1619  CD  ARG B1250     -22.607  99.043  69.090  1.00  0.00           C  
ATOM   1620  NE  ARG B1250     -21.833  99.755  68.079  1.00  0.00           N  
ATOM   1621  CZ  ARG B1250     -22.071  99.696  66.774  1.00  0.00           C  
ATOM   1622  NH1 ARG B1250     -23.065  98.947  66.312  1.00  0.00           N  
ATOM   1623  NH2 ARG B1250     -21.320 100.394  65.931  1.00  0.00           N  
ATOM   1624  N   SER B1257     -20.606  96.151  72.738  1.00  0.00           N  
ATOM   1625  CA  SER B1257     -21.109  95.932  74.087  1.00  0.00           C  
ATOM   1626  C   SER B1257     -19.942  95.807  75.062  1.00  0.00           C  
ATOM   1627  O   SER B1257     -20.133  95.599  76.261  1.00  0.00           O  
ATOM   1628  CB  SER B1257     -21.967  94.668  74.129  1.00  0.00           C  
ATOM   1629  OG  SER B1257     -21.253  93.558  73.620  1.00  0.00           O  
ATOM   1630  N   ALA B1258     -18.730  95.933  74.532  1.00  0.00           N  
ATOM   1631  CA  ALA B1258     -17.525  95.853  75.345  1.00  0.00           C  
ATOM   1632  C   ALA B1258     -17.152  97.259  75.809  1.00  0.00           C  
ATOM   1633  O   ALA B1258     -16.296  97.433  76.677  1.00  0.00           O  
ATOM   1634  CB  ALA B1258     -16.390  95.246  74.533  1.00  0.00           C  
ATOM   1635  N   GLY B1265     -17.808  98.258  75.224  1.00  0.00           N  
ATOM   1636  CA  GLY B1265     -17.541  99.639  75.584  1.00  0.00           C  
ATOM   1637  C   GLY B1265     -16.624 100.344  74.603  1.00  0.00           C  
ATOM   1638  O   GLY B1265     -15.694 101.049  75.005  1.00  0.00           O  
ATOM   1639  N   ILE B1266     -16.887 100.158  73.312  1.00  0.00           N  
ATOM   1640  CA  ILE B1266     -16.077 100.777  72.270  1.00  0.00           C  
ATOM   1641  C   ILE B1266     -16.911 101.721  71.416  1.00  0.00           C  
ATOM   1642  O   ILE B1266     -18.016 101.379  70.995  1.00  0.00           O  
ATOM   1643  CB  ILE B1266     -15.432  99.708  71.353  1.00  0.00           C  
ATOM   1644  CG1 ILE B1266     -14.578  98.755  72.195  1.00  0.00           C  
ATOM   1645  CG2 ILE B1266     -14.573 100.379  70.284  1.00  0.00           C  
ATOM   1646  CD1 ILE B1266     -13.883  97.673  71.403  1.00  0.00           C  
ATOM   1647  N   GLY B1267     -16.368 102.909  71.168  1.00  0.00           N  
ATOM   1648  CA  GLY B1267     -17.064 103.897  70.363  1.00  0.00           C  
ATOM   1649  C   GLY B1267     -17.179 103.488  68.907  1.00  0.00           C  
ATOM   1650  O   GLY B1267     -16.480 102.582  68.452  1.00  0.00           O  
ATOM   1651  N   GLU B1268     -18.065 104.159  68.177  1.00  0.00           N  
ATOM   1652  CA  GLU B1268     -18.287 103.869  66.763  1.00  0.00           C  
ATOM   1653  C   GLU B1268     -16.999 103.912  65.954  1.00  0.00           C  
ATOM   1654  O   GLU B1268     -16.682 102.970  65.228  1.00  0.00           O  
ATOM   1655  CB  GLU B1268     -19.294 104.860  66.172  1.00  0.00           C  
ATOM   1656  CG  GLU B1268     -20.692 104.726  66.744  1.00  0.00           C  
ATOM   1657  CD  GLU B1268     -21.286 103.355  66.486  1.00  0.00           C  
ATOM   1658  OE1 GLU B1268     -21.461 102.999  65.301  1.00  0.00           O  
ATOM   1659  OE2 GLU B1268     -21.572 102.634  67.466  1.00  0.00           O  
ATOM   1660  N   ASP B1269     -16.264 105.013  66.078  1.00  0.00           N  
ATOM   1661  CA  ASP B1269     -15.009 105.182  65.359  1.00  0.00           C  
ATOM   1662  C   ASP B1269     -14.066 104.021  65.681  1.00  0.00           C  
ATOM   1663  O   ASP B1269     -13.325 103.549  64.819  1.00  0.00           O  
ATOM   1664  CB  ASP B1269     -14.367 106.518  65.747  1.00  0.00           C  
ATOM   1665  CG  ASP B1269     -15.300 107.702  65.526  1.00  0.00           C  
ATOM   1666  OD1 ASP B1269     -16.391 107.722  66.130  1.00  0.00           O  
ATOM   1667  OD2 ASP B1269     -14.946 108.614  64.750  1.00  0.00           O  
ATOM   1668  N   GLY B1270     -14.111 103.561  66.928  1.00  0.00           N  
ATOM   1669  CA  GLY B1270     -13.267 102.455  67.343  1.00  0.00           C  
ATOM   1670  C   GLY B1270     -13.700 101.158  66.691  1.00  0.00           C  
ATOM   1671  O   GLY B1270     -12.896 100.473  66.056  1.00  0.00           O  
ATOM   1672  N   VAL B1271     -14.976 100.818  66.854  1.00  0.00           N  
ATOM   1673  CA  VAL B1271     -15.534  99.606  66.266  1.00  0.00           C  
ATOM   1674  C   VAL B1271     -15.312  99.650  64.758  1.00  0.00           C  
ATOM   1675  O   VAL B1271     -15.064  98.625  64.120  1.00  0.00           O  
ATOM   1676  CB  VAL B1271     -17.054  99.500  66.542  1.00  0.00           C  
ATOM   1677  CG1 VAL B1271     -17.629  98.262  65.861  1.00  0.00           C  
ATOM   1678  CG2 VAL B1271     -17.306  99.453  68.042  1.00  0.00           C  
ATOM   1679  N   SER B1272     -15.396 100.856  64.204  1.00  0.00           N  
ATOM   1680  CA  SER B1272     -15.215 101.073  62.777  1.00  0.00           C  
ATOM   1681  C   SER B1272     -13.810 100.704  62.331  1.00  0.00           C  
ATOM   1682  O   SER B1272     -13.637  99.893  61.420  1.00  0.00           O  
ATOM   1683  CB  SER B1272     -15.494 102.536  62.428  1.00  0.00           C  
ATOM   1684  OG  SER B1272     -15.281 102.777  61.049  1.00  0.00           O  
ATOM   1685  N   ILE B1274     -11.505  99.042  64.040  1.00  0.00           N  
ATOM   1686  CA  ILE B1274     -11.221  97.658  64.395  1.00  0.00           C  
ATOM   1687  C   ILE B1274     -11.776  96.727  63.325  1.00  0.00           C  
ATOM   1688  O   ILE B1274     -11.136  95.741  62.953  1.00  0.00           O  
ATOM   1689  CB  ILE B1274     -11.837  97.281  65.758  1.00  0.00           C  
ATOM   1690  CG1 ILE B1274     -11.203  98.128  66.866  1.00  0.00           C  
ATOM   1691  CG2 ILE B1274     -11.613  95.798  66.034  1.00  0.00           C  
ATOM   1692  CD1 ILE B1274     -11.749  97.852  68.254  1.00  0.00           C  
ATOM   1693  N   ALA B1275     -12.966  97.046  62.828  1.00  0.00           N  
ATOM   1694  CA  ALA B1275     -13.591  96.236  61.789  1.00  0.00           C  
ATOM   1695  C   ALA B1275     -12.808  96.376  60.482  1.00  0.00           C  
ATOM   1696  O   ALA B1275     -12.548  95.384  59.796  1.00  0.00           O  
ATOM   1697  CB  ALA B1275     -15.039  96.663  61.587  1.00  0.00           C  
ATOM   1698  N   ASP B1276     -12.423  97.606  60.146  1.00  0.00           N  
ATOM   1699  CA  ASP B1276     -11.671  97.853  58.922  1.00  0.00           C  
ATOM   1700  C   ASP B1276     -10.325  97.146  58.965  1.00  0.00           C  
ATOM   1701  O   ASP B1276      -9.860  96.608  57.962  1.00  0.00           O  
ATOM   1702  CB  ASP B1276     -11.442  99.355  58.719  1.00  0.00           C  
ATOM   1703  CG  ASP B1276     -12.736 100.139  58.655  1.00  0.00           C  
ATOM   1704  OD1 ASP B1276     -13.709  99.636  58.051  1.00  0.00           O  
ATOM   1705  OD2 ASP B1276     -12.774 101.265  59.201  1.00  0.00           O  
ATOM   1706  N   LEU B1281      -9.701  97.155  60.135  1.00  0.00           N  
ATOM   1707  CA  LEU B1281      -8.403  96.521  60.309  1.00  0.00           C  
ATOM   1708  C   LEU B1281      -8.506  95.006  60.192  1.00  0.00           C  
ATOM   1709  O   LEU B1281      -7.594  94.355  59.678  1.00  0.00           O  
ATOM   1710  CB  LEU B1281      -7.815  96.910  61.668  1.00  0.00           C  
ATOM   1711  CG  LEU B1281      -6.490  97.682  61.686  1.00  0.00           C  
ATOM   1712  CD1 LEU B1281      -6.378  98.607  60.481  1.00  0.00           C  
ATOM   1713  CD2 LEU B1281      -6.400  98.471  62.986  1.00  0.00           C  
ATOM   1714  N   CYS B1282      -9.621  94.450  60.656  1.00  0.00           N  
ATOM   1715  CA  CYS B1282      -9.832  93.009  60.600  1.00  0.00           C  
ATOM   1716  C   CYS B1282     -10.137  92.537  59.194  1.00  0.00           C  
ATOM   1717  O   CYS B1282      -9.762  91.427  58.814  1.00  0.00           O  
ATOM   1718  CB  CYS B1282     -10.978  92.597  61.524  1.00  0.00           C  
ATOM   1719  SG  CYS B1282     -10.550  92.636  63.262  1.00  0.00           S  
ATOM   1720  N   SER B1283     -10.814  93.388  58.428  1.00  0.00           N  
ATOM   1721  CA  SER B1283     -11.190  93.066  57.057  1.00  0.00           C  
ATOM   1722  C   SER B1283      -9.985  92.819  56.147  1.00  0.00           C  
ATOM   1723  O   SER B1283      -9.203  93.728  55.875  1.00  0.00           O  
ATOM   1724  CB  SER B1283     -12.050  94.189  56.475  1.00  0.00           C  
ATOM   1725  OG  SER B1283     -12.515  93.840  55.186  1.00  0.00           O  
ATOM   1726  N   GLY B1284      -9.846  91.579  55.688  1.00  0.00           N  
ATOM   1727  CA  GLY B1284      -8.745  91.211  54.811  1.00  0.00           C  
ATOM   1728  C   GLY B1284      -7.346  91.409  55.372  1.00  0.00           C  
ATOM   1729  O   GLY B1284      -7.164  91.767  56.538  1.00  0.00           O  
ATOM   1730  N   THR B1285      -6.345  91.161  54.533  1.00  0.00           N  
ATOM   1731  CA  THR B1285      -4.952  91.327  54.931  1.00  0.00           C  
ATOM   1732  C   THR B1285      -4.441  92.659  54.382  1.00  0.00           C  
ATOM   1733  O   THR B1285      -4.859  93.099  53.308  1.00  0.00           O  
ATOM   1734  CB  THR B1285      -4.070  90.177  54.394  1.00  0.00           C  
ATOM   1735  OG1 THR B1285      -4.117  90.158  52.961  1.00  0.00           O  
ATOM   1736  CG2 THR B1285      -4.563  88.843  54.926  1.00  0.00           C  
ATOM   1737  N   ARG B1286      -3.546  93.302  55.125  1.00  0.00           N  
ATOM   1738  CA  ARG B1286      -2.992  94.589  54.714  1.00  0.00           C  
ATOM   1739  C   ARG B1286      -1.470  94.591  54.716  1.00  0.00           C  
ATOM   1740  O   ARG B1286      -0.836  93.600  55.075  1.00  0.00           O  
ATOM   1741  CB  ARG B1286      -3.486  95.697  55.646  1.00  0.00           C  
ATOM   1742  CG  ARG B1286      -4.424  96.691  54.995  1.00  0.00           C  
ATOM   1743  CD  ARG B1286      -4.949  97.667  56.029  1.00  0.00           C  
ATOM   1744  NE  ARG B1286      -6.380  97.911  55.874  1.00  0.00           N  
ATOM   1745  CZ  ARG B1286      -7.302  96.953  55.850  1.00  0.00           C  
ATOM   1746  NH1 ARG B1286      -6.947  95.680  55.966  1.00  0.00           N  
ATOM   1747  NH2 ARG B1286      -8.583  97.268  55.722  1.00  0.00           N  
ATOM   1748  N   GLY B1287      -0.893  95.716  54.307  1.00  0.00           N  
ATOM   1749  CA  GLY B1287       0.551  95.839  54.294  1.00  0.00           C  
ATOM   1750  C   GLY B1287       1.015  96.285  55.668  1.00  0.00           C  
ATOM   1751  O   GLY B1287       0.260  96.919  56.405  1.00  0.00           O  
ATOM   1752  N   ILE B1316       2.249  95.951  56.026  1.00  0.00           N  
ATOM   1753  CA  ILE B1316       2.781  96.341  57.325  1.00  0.00           C  
ATOM   1754  C   ILE B1316       3.175  97.815  57.295  1.00  0.00           C  
ATOM   1755  O   ILE B1316       2.961  98.550  58.260  1.00  0.00           O  
ATOM   1756  CB  ILE B1316       4.022  95.503  57.700  1.00  0.00           C  
ATOM   1757  CG1 ILE B1316       5.158  95.775  56.713  1.00  0.00           C  
ATOM   1758  CG2 ILE B1316       3.673  94.023  57.685  1.00  0.00           C  
ATOM   1759  CD1 ILE B1316       6.511  95.316  57.200  1.00  0.00           C  
ATOM   1760  N   ASP B1317       3.747  98.234  56.171  1.00  0.00           N  
ATOM   1761  CA  ASP B1317       4.186  99.610  55.974  1.00  0.00           C  
ATOM   1762  C   ASP B1317       3.055 100.617  56.155  1.00  0.00           C  
ATOM   1763  O   ASP B1317       3.276 101.728  56.632  1.00  0.00           O  
ATOM   1764  CB  ASP B1317       4.783  99.763  54.574  1.00  0.00           C  
ATOM   1765  CG  ASP B1317       6.097  99.023  54.415  1.00  0.00           C  
ATOM   1766  OD1 ASP B1317       6.212  97.894  54.936  1.00  0.00           O  
ATOM   1767  OD2 ASP B1317       7.010  99.568  53.761  1.00  0.00           O  
ATOM   1768  N   GLU B1318       1.845 100.224  55.776  1.00  0.00           N  
ATOM   1769  CA  GLU B1318       0.693 101.109  55.888  1.00  0.00           C  
ATOM   1770  C   GLU B1318       0.158 101.157  57.313  1.00  0.00           C  
ATOM   1771  O   GLU B1318      -0.624 102.042  57.659  1.00  0.00           O  
ATOM   1772  CB  GLU B1318      -0.415 100.651  54.934  1.00  0.00           C  
ATOM   1773  CG  GLU B1318      -1.483 101.707  54.641  1.00  0.00           C  
ATOM   1774  CD  GLU B1318      -0.952 102.881  53.824  1.00  0.00           C  
ATOM   1775  OE1 GLU B1318      -0.119 103.653  54.349  1.00  0.00           O  
ATOM   1776  OE2 GLU B1318      -1.365 103.031  52.653  1.00  0.00           O  
ATOM   1777  N   ALA B1320       1.675 101.915  60.172  1.00  0.00           N  
ATOM   1778  CA  ALA B1320       2.073 103.131  60.869  1.00  0.00           C  
ATOM   1779  C   ALA B1320       1.078 104.227  60.510  1.00  0.00           C  
ATOM   1780  O   ALA B1320       0.612 104.974  61.373  1.00  0.00           O  
ATOM   1781  CB  ALA B1320       3.481 103.539  60.449  1.00  0.00           C  
ATOM   1782  N   ARG B1321       0.749 104.300  59.224  1.00  0.00           N  
ATOM   1783  CA  ARG B1321      -0.187 105.292  58.716  1.00  0.00           C  
ATOM   1784  C   ARG B1321      -1.575 105.158  59.331  1.00  0.00           C  
ATOM   1785  O   ARG B1321      -1.965 105.966  60.173  1.00  0.00           O  
ATOM   1786  CB  ARG B1321      -0.283 105.184  57.189  1.00  0.00           C  
ATOM   1787  CG  ARG B1321      -1.369 106.051  56.553  1.00  0.00           C  
ATOM   1788  CD  ARG B1321      -2.502 105.195  55.981  1.00  0.00           C  
ATOM   1789  NE  ARG B1321      -3.546 105.987  55.331  1.00  0.00           N  
ATOM   1790  CZ  ARG B1321      -4.404 106.777  55.971  1.00  0.00           C  
ATOM   1791  NH1 ARG B1321      -4.355 106.888  57.292  1.00  0.00           N  
ATOM   1792  NH2 ARG B1321      -5.317 107.456  55.288  1.00  0.00           N  
ATOM   1793  N   ILE B1322      -2.310 104.132  58.914  1.00  0.00           N  
ATOM   1794  CA  ILE B1322      -3.670 103.904  59.397  1.00  0.00           C  
ATOM   1795  C   ILE B1322      -3.845 103.903  60.916  1.00  0.00           C  
ATOM   1796  O   ILE B1322      -4.975 103.890  61.408  1.00  0.00           O  
ATOM   1797  CB  ILE B1322      -4.242 102.584  58.831  1.00  0.00           C  
ATOM   1798  CG1 ILE B1322      -3.320 101.417  59.184  1.00  0.00           C  
ATOM   1799  CG2 ILE B1322      -4.410 102.697  57.322  1.00  0.00           C  
ATOM   1800  CD1 ILE B1322      -3.770 100.091  58.609  1.00  0.00           C  
ATOM   1801  N   THR B1325      -2.739 103.925  61.655  1.00  0.00           N  
ATOM   1802  CA  THR B1325      -2.793 103.934  63.117  1.00  0.00           C  
ATOM   1803  C   THR B1325      -1.415 103.717  63.744  1.00  0.00           C  
ATOM   1804  O   THR B1325      -0.602 102.951  63.227  1.00  0.00           O  
ATOM   1805  CB  THR B1325      -3.764 102.849  63.646  1.00  0.00           C  
ATOM   1806  OG1 THR B1325      -3.717 102.818  65.078  1.00  0.00           O  
ATOM   1807  CG2 THR B1325      -3.396 101.480  63.087  1.00  0.00           C  
ATOM   1808  N   GLY B1326      -1.159 104.393  64.862  1.00  0.00           N  
ATOM   1809  CA  GLY B1326       0.124 104.260  65.535  1.00  0.00           C  
ATOM   1810  C   GLY B1326       1.283 104.724  64.669  1.00  0.00           C  
ATOM   1811  O   GLY B1326       1.786 103.967  63.837  1.00  0.00           O  
ATOM   1812  N   LYS B1330       1.718 105.966  64.869  1.00  0.00           N  
ATOM   1813  CA  LYS B1330       2.812 106.526  64.081  1.00  0.00           C  
ATOM   1814  C   LYS B1330       4.185 105.962  64.433  1.00  0.00           C  
ATOM   1815  O   LYS B1330       4.918 106.530  65.245  1.00  0.00           O  
ATOM   1816  CB  LYS B1330       2.847 108.050  64.219  1.00  0.00           C  
ATOM   1817  CG  LYS B1330       3.892 108.721  63.333  1.00  0.00           C  
ATOM   1818  CD  LYS B1330       3.997 110.215  63.608  1.00  0.00           C  
ATOM   1819  CE  LYS B1330       4.515 110.488  65.015  1.00  0.00           C  
ATOM   1820  NZ  LYS B1330       4.661 111.946  65.287  1.00  0.00           N  
ATOM   1821  N   SER B1334       4.525 104.840  63.810  1.00  0.00           N  
ATOM   1822  CA  SER B1334       5.816 104.196  64.017  1.00  0.00           C  
ATOM   1823  C   SER B1334       6.169 103.848  65.465  1.00  0.00           C  
ATOM   1824  O   SER B1334       7.041 104.479  66.069  1.00  0.00           O  
ATOM   1825  CB  SER B1334       6.923 105.070  63.419  1.00  0.00           C  
ATOM   1826  OG  SER B1334       6.709 105.283  62.033  1.00  0.00           O  
ATOM   1827  N   SER B1335       5.490 102.848  66.022  1.00  0.00           N  
ATOM   1828  CA  SER B1335       5.787 102.407  67.378  1.00  0.00           C  
ATOM   1829  C   SER B1335       7.008 101.503  67.235  1.00  0.00           C  
ATOM   1830  O   SER B1335       7.600 101.428  66.155  1.00  0.00           O  
ATOM   1831  CB  SER B1335       4.608 101.627  67.977  1.00  0.00           C  
ATOM   1832  OG  SER B1335       4.315 100.457  67.236  1.00  0.00           O  
ATOM   1833  N   GLU B1336       7.391 100.810  68.299  1.00  0.00           N  
ATOM   1834  CA  GLU B1336       8.557  99.944  68.206  1.00  0.00           C  
ATOM   1835  C   GLU B1336       8.214  98.549  67.689  1.00  0.00           C  
ATOM   1836  O   GLU B1336       8.968  97.968  66.910  1.00  0.00           O  
ATOM   1837  CB  GLU B1336       9.254  99.845  69.563  1.00  0.00           C  
ATOM   1838  CG  GLU B1336      10.634  99.216  69.486  1.00  0.00           C  
ATOM   1839  CD  GLU B1336      11.420  99.375  70.770  1.00  0.00           C  
ATOM   1840  OE1 GLU B1336      11.582 100.530  71.225  1.00  0.00           O  
ATOM   1841  OE2 GLU B1336      11.878  98.348  71.320  1.00  0.00           O  
ATOM   1842  N   GLU B1384       7.069  98.023  68.116  1.00  0.00           N  
ATOM   1843  CA  GLU B1384       6.625  96.695  67.704  1.00  0.00           C  
ATOM   1844  C   GLU B1384       6.359  96.647  66.200  1.00  0.00           C  
ATOM   1845  O   GLU B1384       6.550  95.612  65.562  1.00  0.00           O  
ATOM   1846  CB  GLU B1384       5.361  96.303  68.479  1.00  0.00           C  
ATOM   1847  CG  GLU B1384       4.951  94.834  68.369  1.00  0.00           C  
ATOM   1848  CD  GLU B1384       5.982  93.879  68.954  1.00  0.00           C  
ATOM   1849  OE1 GLU B1384       6.772  94.303  69.827  1.00  0.00           O  
ATOM   1850  OE2 GLU B1384       5.992  92.695  68.553  1.00  0.00           O  
ATOM   1851  N   ILE B1385       5.918  97.765  65.630  1.00  0.00           N  
ATOM   1852  CA  ILE B1385       5.655  97.813  64.195  1.00  0.00           C  
ATOM   1853  C   ILE B1385       6.987  97.708  63.462  1.00  0.00           C  
ATOM   1854  O   ILE B1385       7.089  97.048  62.432  1.00  0.00           O  
ATOM   1855  CB  ILE B1385       4.942  99.125  63.780  1.00  0.00           C  
ATOM   1856  CG1 ILE B1385       3.595  99.236  64.503  1.00  0.00           C  
ATOM   1857  CG2 ILE B1385       4.718  99.146  62.268  1.00  0.00           C  
ATOM   1858  CD1 ILE B1385       2.778 100.459  64.123  1.00  0.00           C  
ATOM   1859  N   ALA B1386       8.011  98.357  64.007  1.00  0.00           N  
ATOM   1860  CA  ALA B1386       9.338  98.318  63.403  1.00  0.00           C  
ATOM   1861  C   ALA B1386       9.893  96.897  63.517  1.00  0.00           C  
ATOM   1862  O   ALA B1386      10.656  96.446  62.660  1.00  0.00           O  
ATOM   1863  CB  ALA B1386      10.265  99.308  64.103  1.00  0.00           C  
ATOM   1864  N   ARG B1387       9.506  96.192  64.577  1.00  0.00           N  
ATOM   1865  CA  ARG B1387       9.968  94.824  64.768  1.00  0.00           C  
ATOM   1866  C   ARG B1387       9.335  93.925  63.710  1.00  0.00           C  
ATOM   1867  O   ARG B1387      10.005  93.068  63.136  1.00  0.00           O  
ATOM   1868  CB  ARG B1387       9.604  94.314  66.163  1.00  0.00           C  
ATOM   1869  CG  ARG B1387      10.136  92.915  66.454  1.00  0.00           C  
ATOM   1870  CD  ARG B1387       9.464  92.331  67.680  1.00  0.00           C  
ATOM   1871  NE  ARG B1387       9.888  90.962  67.951  1.00  0.00           N  
ATOM   1872  CZ  ARG B1387      10.918  90.641  68.722  1.00  0.00           C  
ATOM   1873  NH1 ARG B1387      11.635  91.596  69.303  1.00  0.00           N  
ATOM   1874  NH2 ARG B1387      11.221  89.366  68.922  1.00  0.00           N  
ATOM   1875  N   ALA B1389       8.395  94.811  60.841  1.00  0.00           N  
ATOM   1876  CA  ALA B1389       9.056  95.170  59.594  1.00  0.00           C  
ATOM   1877  C   ALA B1389      10.377  94.409  59.508  1.00  0.00           C  
ATOM   1878  O   ALA B1389      10.709  93.824  58.475  1.00  0.00           O  
ATOM   1879  CB  ALA B1389       9.300  96.680  59.551  1.00  0.00           C  
ATOM   1880  N   ALA B1390      11.131  94.428  60.602  1.00  0.00           N  
ATOM   1881  CA  ALA B1390      12.401  93.722  60.663  1.00  0.00           C  
ATOM   1882  C   ALA B1390      12.164  92.232  60.393  1.00  0.00           C  
ATOM   1883  O   ALA B1390      12.897  91.603  59.630  1.00  0.00           O  
ATOM   1884  CB  ALA B1390      13.036  93.915  62.037  1.00  0.00           C  
ATOM   1885  N   VAL B1391      11.135  91.668  61.015  1.00  0.00           N  
ATOM   1886  CA  VAL B1391      10.829  90.259  60.805  1.00  0.00           C  
ATOM   1887  C   VAL B1391      10.508  89.988  59.333  1.00  0.00           C  
ATOM   1888  O   VAL B1391      10.934  88.974  58.784  1.00  0.00           O  
ATOM   1889  CB  VAL B1391       9.659  89.797  61.701  1.00  0.00           C  
ATOM   1890  CG1 VAL B1391       9.219  88.381  61.313  1.00  0.00           C  
ATOM   1891  CG2 VAL B1391      10.100  89.836  63.168  1.00  0.00           C  
ATOM   1892  N   GLU B1392       9.766  90.892  58.693  1.00  0.00           N  
ATOM   1893  CA  GLU B1392       9.457  90.724  57.276  1.00  0.00           C  
ATOM   1894  C   GLU B1392      10.750  90.686  56.475  1.00  0.00           C  
ATOM   1895  O   GLU B1392      10.952  89.800  55.636  1.00  0.00           O  
ATOM   1896  CB  GLU B1392       8.604  91.870  56.743  1.00  0.00           C  
ATOM   1897  CG  GLU B1392       7.167  91.880  57.211  1.00  0.00           C  
ATOM   1898  CD  GLU B1392       6.215  92.346  56.114  1.00  0.00           C  
ATOM   1899  OE1 GLU B1392       6.629  93.183  55.272  1.00  0.00           O  
ATOM   1900  OE2 GLU B1392       5.052  91.878  56.102  1.00  0.00           O  
ATOM   1901  N   ASP B1393      11.631  91.649  56.728  1.00  0.00           N  
ATOM   1902  CA  ASP B1393      12.888  91.687  55.998  1.00  0.00           C  
ATOM   1903  C   ASP B1393      13.709  90.436  56.233  1.00  0.00           C  
ATOM   1904  O   ASP B1393      14.284  89.881  55.293  1.00  0.00           O  
ATOM   1905  CB  ASP B1393      13.689  92.933  56.367  1.00  0.00           C  
ATOM   1906  CG  ASP B1393      13.033  94.205  55.866  1.00  0.00           C  
ATOM   1907  OD1 ASP B1393      12.614  94.227  54.686  1.00  0.00           O  
ATOM   1908  OD2 ASP B1393      12.936  95.180  56.641  1.00  0.00           O  
ATOM   1909  N   LEU B1394      13.760  89.978  57.480  1.00  0.00           N  
ATOM   1910  CA  LEU B1394      14.510  88.770  57.787  1.00  0.00           C  
ATOM   1911  C   LEU B1394      13.901  87.592  57.036  1.00  0.00           C  
ATOM   1912  O   LEU B1394      14.633  86.740  56.527  1.00  0.00           O  
ATOM   1913  CB  LEU B1394      14.509  88.505  59.294  1.00  0.00           C  
ATOM   1914  CG  LEU B1394      15.381  89.463  60.109  1.00  0.00           C  
ATOM   1915  CD1 LEU B1394      15.102  89.288  61.590  1.00  0.00           C  
ATOM   1916  CD2 LEU B1394      16.846  89.196  59.800  1.00  0.00           C  
ATOM   1917  N   LEU B1395      12.570  87.550  56.950  1.00  0.00           N  
ATOM   1918  CA  LEU B1395      11.889  86.461  56.233  1.00  0.00           C  
ATOM   1919  C   LEU B1395      12.306  86.407  54.761  1.00  0.00           C  
ATOM   1920  O   LEU B1395      12.521  85.329  54.207  1.00  0.00           O  
ATOM   1921  CB  LEU B1395      10.360  86.604  56.312  1.00  0.00           C  
ATOM   1922  CG  LEU B1395       9.552  85.833  57.374  1.00  0.00           C  
ATOM   1923  CD1 LEU B1395      10.289  84.554  57.802  1.00  0.00           C  
ATOM   1924  CD2 LEU B1395       9.308  86.707  58.560  1.00  0.00           C  
ATOM   1925  N   ALA B1396      12.415  87.569  54.126  1.00  0.00           N  
ATOM   1926  CA  ALA B1396      12.814  87.625  52.723  1.00  0.00           C  
ATOM   1927  C   ALA B1396      14.199  86.987  52.515  1.00  0.00           C  
ATOM   1928  O   ALA B1396      14.437  86.309  51.508  1.00  0.00           O  
ATOM   1929  CB  ALA B1396      12.818  89.082  52.238  1.00  0.00           C  
ATOM   1930  N   SER B1397      15.104  87.187  53.473  1.00  0.00           N  
ATOM   1931  CA  SER B1397      16.449  86.629  53.362  1.00  0.00           C  
ATOM   1932  C   SER B1397      16.473  85.096  53.394  1.00  0.00           C  
ATOM   1933  O   SER B1397      17.441  84.484  52.930  1.00  0.00           O  
ATOM   1934  CB  SER B1397      17.356  87.181  54.462  1.00  0.00           C  
ATOM   1935  OG  SER B1397      17.004  86.663  55.730  1.00  0.00           O  
ATOM   1936  N   TYR B1398      15.435  84.477  53.955  1.00  0.00           N  
ATOM   1937  CA  TYR B1398      15.362  83.015  53.991  1.00  0.00           C  
ATOM   1938  C   TYR B1398      14.657  82.564  52.713  1.00  0.00           C  
ATOM   1939  O   TYR B1398      14.572  81.366  52.418  1.00  0.00           O  
ATOM   1940  CB  TYR B1398      14.542  82.509  55.190  1.00  0.00           C  
ATOM   1941  CG  TYR B1398      15.231  82.507  56.544  1.00  0.00           C  
ATOM   1942  CD1 TYR B1398      15.119  83.594  57.413  1.00  0.00           C  
ATOM   1943  CD2 TYR B1398      15.950  81.394  56.978  1.00  0.00           C  
ATOM   1944  CE1 TYR B1398      15.703  83.569  58.686  1.00  0.00           C  
ATOM   1945  CE2 TYR B1398      16.539  81.360  58.246  1.00  0.00           C  
ATOM   1946  CZ  TYR B1398      16.410  82.451  59.092  1.00  0.00           C  
ATOM   1947  OH  TYR B1398      16.997  82.422  60.341  1.00  0.00           O  
ATOM   1948  N   GLY B1400      14.143  83.537  51.964  1.00  0.00           N  
ATOM   1949  CA  GLY B1400      13.426  83.234  50.739  1.00  0.00           C  
ATOM   1950  C   GLY B1400      11.922  83.179  50.982  1.00  0.00           C  
ATOM   1951  O   GLY B1400      11.163  82.703  50.137  1.00  0.00           O  
ATOM   1952  N   VAL B1401      11.485  83.658  52.142  1.00  0.00           N  
ATOM   1953  CA  VAL B1401      10.064  83.652  52.478  1.00  0.00           C  
ATOM   1954  C   VAL B1401       9.472  85.011  52.147  1.00  0.00           C  
ATOM   1955  O   VAL B1401       9.808  86.011  52.778  1.00  0.00           O  
ATOM   1956  CB  VAL B1401       9.843  83.363  53.983  1.00  0.00           C  
ATOM   1957  CG1 VAL B1401       8.355  83.337  54.301  1.00  0.00           C  
ATOM   1958  CG2 VAL B1401      10.493  82.040  54.358  1.00  0.00           C  
ATOM   1959  N   LYS B1404       8.584  85.057  51.163  1.00  0.00           N  
ATOM   1960  CA  LYS B1404       8.000  86.334  50.783  1.00  0.00           C  
ATOM   1961  C   LYS B1404       6.478  86.353  50.751  1.00  0.00           C  
ATOM   1962  O   LYS B1404       5.821  85.320  50.900  1.00  0.00           O  
ATOM   1963  CB  LYS B1404       8.564  86.769  49.426  1.00  0.00           C  
ATOM   1964  CG  LYS B1404      10.089  86.901  49.418  1.00  0.00           C  
ATOM   1965  CD  LYS B1404      10.639  87.329  48.061  1.00  0.00           C  
ATOM   1966  CE  LYS B1404      10.303  86.319  46.962  1.00  0.00           C  
ATOM   1967  NZ  LYS B1404      10.856  84.962  47.229  1.00  0.00           N  
ATOM   1968  N   ASN B1405       5.931  87.548  50.558  1.00  0.00           N  
ATOM   1969  CA  ASN B1405       4.489  87.760  50.493  1.00  0.00           C  
ATOM   1970  C   ASN B1405       3.834  87.639  51.855  1.00  0.00           C  
ATOM   1971  O   ASN B1405       2.613  87.622  51.950  1.00  0.00           O  
ATOM   1972  CB  ASN B1405       3.817  86.767  49.538  1.00  0.00           C  
ATOM   1973  CG  ASN B1405       4.367  86.845  48.129  1.00  0.00           C  
ATOM   1974  OD1 ASN B1405       4.549  87.934  47.580  1.00  0.00           O  
ATOM   1975  ND2 ASN B1405       4.623  85.682  47.528  1.00  0.00           N  
ATOM   1976  N   VAL B1416       4.634  87.539  52.911  1.00  0.00           N  
ATOM   1977  CA  VAL B1416       4.056  87.440  54.244  1.00  0.00           C  
ATOM   1978  C   VAL B1416       3.201  88.691  54.347  1.00  0.00           C  
ATOM   1979  O   VAL B1416       3.547  89.721  53.779  1.00  0.00           O  
ATOM   1980  CB  VAL B1416       5.145  87.443  55.357  1.00  0.00           C  
ATOM   1981  CG1 VAL B1416       6.418  86.798  54.835  1.00  0.00           C  
ATOM   1982  CG2 VAL B1416       5.406  88.847  55.853  1.00  0.00           C  
ATOM   1983  N   ARG B1428       2.075  88.606  55.037  1.00  0.00           N  
ATOM   1984  CA  ARG B1428       1.214  89.765  55.160  1.00  0.00           C  
ATOM   1985  C   ARG B1428       0.775  90.035  56.582  1.00  0.00           C  
ATOM   1986  O   ARG B1428       0.690  89.123  57.406  1.00  0.00           O  
ATOM   1987  CB  ARG B1428      -0.002  89.610  54.245  1.00  0.00           C  
ATOM   1988  CG  ARG B1428       0.172  90.340  52.915  1.00  0.00           C  
ATOM   1989  CD  ARG B1428      -0.892  89.965  51.905  1.00  0.00           C  
ATOM   1990  NE  ARG B1428      -0.694  88.603  51.416  1.00  0.00           N  
ATOM   1991  CZ  ARG B1428       0.327  88.210  50.658  1.00  0.00           C  
ATOM   1992  NH1 ARG B1428       1.260  89.082  50.285  1.00  0.00           N  
ATOM   1993  NH2 ARG B1428       0.425  86.939  50.283  1.00  0.00           N  
ATOM   1994  N   TYR B1429       0.524  91.307  56.869  1.00  0.00           N  
ATOM   1995  CA  TYR B1429       0.078  91.707  58.185  1.00  0.00           C  
ATOM   1996  C   TYR B1429      -1.429  91.524  58.221  1.00  0.00           C  
ATOM   1997  O   TYR B1429      -2.126  91.839  57.259  1.00  0.00           O  
ATOM   1998  CB  TYR B1429       0.428  93.168  58.462  1.00  0.00           C  
ATOM   1999  CG  TYR B1429       0.007  93.606  59.839  1.00  0.00           C  
ATOM   2000  CD1 TYR B1429       0.743  93.242  60.968  1.00  0.00           C  
ATOM   2001  CD2 TYR B1429      -1.176  94.312  60.027  1.00  0.00           C  
ATOM   2002  CE1 TYR B1429       0.303  93.567  62.251  1.00  0.00           C  
ATOM   2003  CE2 TYR B1429      -1.623  94.639  61.303  1.00  0.00           C  
ATOM   2004  CZ  TYR B1429      -0.883  94.265  62.406  1.00  0.00           C  
ATOM   2005  OH  TYR B1429      -1.338  94.597  63.658  1.00  0.00           O  
ATOM   2006  N   ASP B1430      -1.932  91.007  59.334  1.00  0.00           N  
ATOM   2007  CA  ASP B1430      -3.355  90.767  59.475  1.00  0.00           C  
ATOM   2008  C   ASP B1430      -3.712  90.994  60.932  1.00  0.00           C  
ATOM   2009  O   ASP B1430      -3.386  90.180  61.798  1.00  0.00           O  
ATOM   2010  CB  ASP B1430      -3.673  89.329  59.074  1.00  0.00           C  
ATOM   2011  CG  ASP B1430      -5.152  89.073  58.939  1.00  0.00           C  
ATOM   2012  OD1 ASP B1430      -5.938  89.675  59.697  1.00  0.00           O  
ATOM   2013  OD2 ASP B1430      -5.527  88.255  58.076  1.00  0.00           O  
ATOM   2014  N   PHE B1431      -4.381  92.107  61.200  1.00  0.00           N  
ATOM   2015  CA  PHE B1431      -4.762  92.447  62.557  1.00  0.00           C  
ATOM   2016  C   PHE B1431      -5.730  91.446  63.168  1.00  0.00           C  
ATOM   2017  O   PHE B1431      -5.906  91.422  64.382  1.00  0.00           O  
ATOM   2018  CB  PHE B1431      -5.394  93.835  62.605  1.00  0.00           C  
ATOM   2019  CG  PHE B1431      -5.595  94.345  63.998  1.00  0.00           C  
ATOM   2020  CD1 PHE B1431      -4.501  94.702  64.780  1.00  0.00           C  
ATOM   2021  CD2 PHE B1431      -6.872  94.448  64.540  1.00  0.00           C  
ATOM   2022  CE1 PHE B1431      -4.674  95.154  66.083  1.00  0.00           C  
ATOM   2023  CE2 PHE B1431      -7.059  94.900  65.847  1.00  0.00           C  
ATOM   2024  CZ  PHE B1431      -5.958  95.254  66.620  1.00  0.00           C  
ATOM   2025  N   SER B1432      -6.361  90.627  62.333  1.00  0.00           N  
ATOM   2026  CA  SER B1432      -7.314  89.642  62.831  1.00  0.00           C  
ATOM   2027  C   SER B1432      -6.644  88.342  63.274  1.00  0.00           C  
ATOM   2028  O   SER B1432      -7.309  87.442  63.780  1.00  0.00           O  
ATOM   2029  CB  SER B1432      -8.379  89.342  61.774  1.00  0.00           C  
ATOM   2030  OG  SER B1432      -7.827  88.636  60.686  1.00  0.00           O  
ATOM   2031  N   ILE B1433      -5.333  88.235  63.076  1.00  0.00           N  
ATOM   2032  CA  ILE B1433      -4.602  87.043  63.507  1.00  0.00           C  
ATOM   2033  C   ILE B1433      -4.340  87.201  65.002  1.00  0.00           C  
ATOM   2034  O   ILE B1433      -3.571  88.069  65.415  1.00  0.00           O  
ATOM   2035  CB  ILE B1433      -3.241  86.914  62.796  1.00  0.00           C  
ATOM   2036  CG1 ILE B1433      -3.440  86.642  61.299  1.00  0.00           C  
ATOM   2037  CG2 ILE B1433      -2.431  85.794  63.451  1.00  0.00           C  
ATOM   2038  CD1 ILE B1433      -3.853  85.208  60.967  1.00  0.00           C  
ATOM   2039  N   VAL B1434      -4.973  86.362  65.813  1.00  0.00           N  
ATOM   2040  CA  VAL B1434      -4.807  86.458  67.258  1.00  0.00           C  
ATOM   2041  C   VAL B1434      -4.288  85.181  67.925  1.00  0.00           C  
ATOM   2042  O   VAL B1434      -3.407  85.245  68.784  1.00  0.00           O  
ATOM   2043  CB  VAL B1434      -6.153  86.868  67.926  1.00  0.00           C  
ATOM   2044  CG1 VAL B1434      -5.975  87.047  69.430  1.00  0.00           C  
ATOM   2045  CG2 VAL B1434      -6.676  88.155  67.286  1.00  0.00           C  
ATOM   2046  N   ARG B1435      -4.839  84.036  67.514  1.00  0.00           N  
ATOM   2047  CA  ARG B1435      -4.503  82.715  68.060  1.00  0.00           C  
ATOM   2048  C   ARG B1435      -5.347  82.472  69.318  1.00  0.00           C  
ATOM   2049  O   ARG B1435      -5.543  83.377  70.128  1.00  0.00           O  
ATOM   2050  CB  ARG B1435      -3.008  82.608  68.398  1.00  0.00           C  
ATOM   2051  CG  ARG B1435      -2.068  82.472  67.195  1.00  0.00           C  
ATOM   2052  CD  ARG B1435      -1.829  81.012  66.812  1.00  0.00           C  
ATOM   2053  NE  ARG B1435      -2.890  80.486  65.958  1.00  0.00           N  
ATOM   2054  CZ  ARG B1435      -3.026  79.205  65.624  1.00  0.00           C  
ATOM   2055  NH1 ARG B1435      -2.170  78.299  66.072  1.00  0.00           N  
ATOM   2056  NH2 ARG B1435      -4.019  78.832  64.829  1.00  0.00           N  
ATOM   2057  N   GLY B1436      -5.853  81.249  69.462  1.00  0.00           N  
ATOM   2058  CA  GLY B1436      -6.687  80.903  70.602  1.00  0.00           C  
ATOM   2059  C   GLY B1436      -5.977  80.876  71.945  1.00  0.00           C  
ATOM   2060  O   GLY B1436      -6.449  81.477  72.911  1.00  0.00           O  
ATOM   2061  N   LEU B1437      -4.852  80.169  72.015  1.00  0.00           N  
ATOM   2062  CA  LEU B1437      -4.077  80.076  73.250  1.00  0.00           C  
ATOM   2063  C   LEU B1437      -3.825  81.490  73.768  1.00  0.00           C  
ATOM   2064  O   LEU B1437      -3.489  82.386  72.991  1.00  0.00           O  
ATOM   2065  CB  LEU B1437      -2.749  79.351  72.986  1.00  0.00           C  
ATOM   2066  CG  LEU B1437      -2.810  77.834  72.749  1.00  0.00           C  
ATOM   2067  CD1 LEU B1437      -3.957  77.474  71.819  1.00  0.00           C  
ATOM   2068  CD2 LEU B1437      -1.497  77.364  72.158  1.00  0.00           C  
ATOM   2069  N   SER B1438      -3.991  81.697  75.072  1.00  0.00           N  
ATOM   2070  CA  SER B1438      -3.802  83.029  75.643  1.00  0.00           C  
ATOM   2071  C   SER B1438      -2.408  83.364  76.183  1.00  0.00           C  
ATOM   2072  O   SER B1438      -2.189  84.468  76.683  1.00  0.00           O  
ATOM   2073  CB  SER B1438      -4.849  83.274  76.739  1.00  0.00           C  
ATOM   2074  OG  SER B1438      -4.902  82.194  77.659  1.00  0.00           O  
ATOM   2075  N   TYR B1443      -1.458  82.442  76.073  1.00  0.00           N  
ATOM   2076  CA  TYR B1443      -0.132  82.731  76.591  1.00  0.00           C  
ATOM   2077  C   TYR B1443       0.786  83.491  75.620  1.00  0.00           C  
ATOM   2078  O   TYR B1443       1.958  83.725  75.919  1.00  0.00           O  
ATOM   2079  CB  TYR B1443       0.540  81.443  77.121  1.00  0.00           C  
ATOM   2080  CG  TYR B1443       0.585  80.253  76.175  1.00  0.00           C  
ATOM   2081  CD1 TYR B1443       1.306  80.308  74.986  1.00  0.00           C  
ATOM   2082  CD2 TYR B1443      -0.052  79.052  76.499  1.00  0.00           C  
ATOM   2083  CE1 TYR B1443       1.401  79.202  74.143  1.00  0.00           C  
ATOM   2084  CE2 TYR B1443       0.034  77.934  75.660  1.00  0.00           C  
ATOM   2085  CZ  TYR B1443       0.767  78.020  74.483  1.00  0.00           C  
ATOM   2086  OH  TYR B1443       0.886  76.934  73.641  1.00  0.00           O  
ATOM   2087  N   TYR B1444       0.240  83.909  74.479  1.00  0.00           N  
ATOM   2088  CA  TYR B1444       1.015  84.667  73.495  1.00  0.00           C  
ATOM   2089  C   TYR B1444       1.173  86.117  73.943  1.00  0.00           C  
ATOM   2090  O   TYR B1444       0.210  86.752  74.365  1.00  0.00           O  
ATOM   2091  CB  TYR B1444       0.344  84.603  72.120  1.00  0.00           C  
ATOM   2092  CG  TYR B1444       0.450  83.236  71.483  1.00  0.00           C  
ATOM   2093  CD1 TYR B1444      -0.690  82.521  71.115  1.00  0.00           C  
ATOM   2094  CD2 TYR B1444       1.696  82.638  71.285  1.00  0.00           C  
ATOM   2095  CE1 TYR B1444      -0.590  81.233  70.567  1.00  0.00           C  
ATOM   2096  CE2 TYR B1444       1.808  81.360  70.740  1.00  0.00           C  
ATOM   2097  CZ  TYR B1444       0.663  80.667  70.386  1.00  0.00           C  
ATOM   2098  OH  TYR B1444       0.777  79.408  69.856  1.00  0.00           O  
ATOM   2099  N   THR B1448       2.397  86.631  73.849  1.00  0.00           N  
ATOM   2100  CA  THR B1448       2.703  87.991  74.274  1.00  0.00           C  
ATOM   2101  C   THR B1448       3.333  88.851  73.192  1.00  0.00           C  
ATOM   2102  O   THR B1448       3.470  90.059  73.362  1.00  0.00           O  
ATOM   2103  CB  THR B1448       3.681  87.983  75.432  1.00  0.00           C  
ATOM   2104  OG1 THR B1448       4.869  87.295  75.022  1.00  0.00           O  
ATOM   2105  CG2 THR B1448       3.079  87.293  76.642  1.00  0.00           C  
ATOM   2106  N   GLY B1456       3.739  88.232  72.092  1.00  0.00           N  
ATOM   2107  CA  GLY B1456       4.357  88.991  71.023  1.00  0.00           C  
ATOM   2108  C   GLY B1456       3.767  88.661  69.671  1.00  0.00           C  
ATOM   2109  O   GLY B1456       2.553  88.716  69.472  1.00  0.00           O  
ATOM   2110  N   ILE B1457       4.639  88.308  68.738  1.00  0.00           N  
ATOM   2111  CA  ILE B1457       4.222  87.971  67.393  1.00  0.00           C  
ATOM   2112  C   ILE B1457       3.395  86.697  67.392  1.00  0.00           C  
ATOM   2113  O   ILE B1457       3.641  85.794  68.192  1.00  0.00           O  
ATOM   2114  CB  ILE B1457       5.455  87.762  66.473  1.00  0.00           C  
ATOM   2115  CG1 ILE B1457       5.010  87.632  65.020  1.00  0.00           C  
ATOM   2116  CG2 ILE B1457       6.226  86.496  66.886  1.00  0.00           C  
ATOM   2117  CD1 ILE B1457       6.171  87.517  64.046  1.00  0.00           C  
ATOM   2118  N   VAL B1458       2.410  86.644  66.498  1.00  0.00           N  
ATOM   2119  CA  VAL B1458       1.550  85.473  66.327  1.00  0.00           C  
ATOM   2120  C   VAL B1458       1.424  85.281  64.814  1.00  0.00           C  
ATOM   2121  O   VAL B1458       1.370  86.259  64.064  1.00  0.00           O  
ATOM   2122  CB  VAL B1458       0.144  85.687  66.929  1.00  0.00           C  
ATOM   2123  CG1 VAL B1458       0.227  85.744  68.444  1.00  0.00           C  
ATOM   2124  CG2 VAL B1458      -0.465  86.966  66.384  1.00  0.00           C  
ATOM   2125  N   PHE B1459       1.399  84.038  64.352  1.00  0.00           N  
ATOM   2126  CA  PHE B1459       1.295  83.813  62.919  1.00  0.00           C  
ATOM   2127  C   PHE B1459       0.548  82.544  62.577  1.00  0.00           C  
ATOM   2128  O   PHE B1459       0.408  81.653  63.406  1.00  0.00           O  
ATOM   2129  CB  PHE B1459       2.691  83.751  62.279  1.00  0.00           C  
ATOM   2130  CG  PHE B1459       3.477  82.515  62.642  1.00  0.00           C  
ATOM   2131  CD1 PHE B1459       4.119  82.414  63.873  1.00  0.00           C  
ATOM   2132  CD2 PHE B1459       3.581  81.455  61.746  1.00  0.00           C  
ATOM   2133  CE1 PHE B1459       4.860  81.278  64.204  1.00  0.00           C  
ATOM   2134  CE2 PHE B1459       4.319  80.309  62.069  1.00  0.00           C  
ATOM   2135  CZ  PHE B1459       4.960  80.227  63.300  1.00  0.00           C  
ATOM   2136  N   GLU B1460       0.077  82.469  61.337  1.00  0.00           N  
ATOM   2137  CA  GLU B1460      -0.647  81.301  60.851  1.00  0.00           C  
ATOM   2138  C   GLU B1460      -0.369  81.168  59.371  1.00  0.00           C  
ATOM   2139  O   GLU B1460      -0.102  82.159  58.689  1.00  0.00           O  
ATOM   2140  CB  GLU B1460      -2.157  81.463  61.055  1.00  0.00           C  
ATOM   2141  CG  GLU B1460      -2.557  81.966  62.432  1.00  0.00           C  
ATOM   2142  CD  GLU B1460      -4.053  81.918  62.669  1.00  0.00           C  
ATOM   2143  OE1 GLU B1460      -4.825  82.289  61.753  1.00  0.00           O  
ATOM   2144  OE2 GLU B1460      -4.457  81.516  63.784  1.00  0.00           O  
ATOM   2145  N   ALA B1461      -0.407  79.939  58.879  1.00  0.00           N  
ATOM   2146  CA  ALA B1461      -0.203  79.687  57.465  1.00  0.00           C  
ATOM   2147  C   ALA B1461      -1.623  79.510  56.937  1.00  0.00           C  
ATOM   2148  O   ALA B1461      -2.213  78.445  57.084  1.00  0.00           O  
ATOM   2149  CB  ALA B1461       0.611  78.417  57.269  1.00  0.00           C  
ATOM   2150  N   TYR B1462      -2.173  80.566  56.346  1.00  0.00           N  
ATOM   2151  CA  TYR B1462      -3.541  80.540  55.826  1.00  0.00           C  
ATOM   2152  C   TYR B1462      -3.668  79.760  54.513  1.00  0.00           C  
ATOM   2153  O   TYR B1462      -2.806  79.853  53.641  1.00  0.00           O  
ATOM   2154  CB  TYR B1462      -4.036  81.976  55.638  1.00  0.00           C  
ATOM   2155  CG  TYR B1462      -5.410  82.093  55.023  1.00  0.00           C  
ATOM   2156  CD1 TYR B1462      -6.555  81.812  55.766  1.00  0.00           C  
ATOM   2157  CD2 TYR B1462      -5.563  82.457  53.685  1.00  0.00           C  
ATOM   2158  CE1 TYR B1462      -7.823  81.888  55.191  1.00  0.00           C  
ATOM   2159  CE2 TYR B1462      -6.823  82.537  53.097  1.00  0.00           C  
ATOM   2160  CZ  TYR B1462      -7.950  82.252  53.855  1.00  0.00           C  
ATOM   2161  OH  TYR B1462      -9.199  82.335  53.281  1.00  0.00           O  
ATOM   2162  N   ASP B1463      -4.737  78.977  54.387  1.00  0.00           N  
ATOM   2163  CA  ASP B1463      -4.977  78.194  53.172  1.00  0.00           C  
ATOM   2164  C   ASP B1463      -5.657  79.087  52.137  1.00  0.00           C  
ATOM   2165  O   ASP B1463      -6.811  79.476  52.303  1.00  0.00           O  
ATOM   2166  CB  ASP B1463      -5.852  76.974  53.490  1.00  0.00           C  
ATOM   2167  CG  ASP B1463      -6.324  76.235  52.240  1.00  0.00           C  
ATOM   2168  OD1 ASP B1463      -5.537  76.090  51.277  1.00  0.00           O  
ATOM   2169  OD2 ASP B1463      -7.489  75.780  52.231  1.00  0.00           O  
ATOM   2170  N   ARG B1464      -4.922  79.424  51.081  1.00  0.00           N  
ATOM   2171  CA  ARG B1464      -5.436  80.289  50.020  1.00  0.00           C  
ATOM   2172  C   ARG B1464      -6.701  79.769  49.343  1.00  0.00           C  
ATOM   2173  O   ARG B1464      -7.425  80.535  48.714  1.00  0.00           O  
ATOM   2174  CB  ARG B1464      -4.351  80.535  48.974  1.00  0.00           C  
ATOM   2175  CG  ARG B1464      -3.212  81.423  49.454  1.00  0.00           C  
ATOM   2176  CD  ARG B1464      -2.110  81.484  48.410  1.00  0.00           C  
ATOM   2177  NE  ARG B1464      -1.049  82.424  48.761  1.00  0.00           N  
ATOM   2178  CZ  ARG B1464      -1.226  83.733  48.914  1.00  0.00           C  
ATOM   2179  NH1 ARG B1464      -2.427  84.266  48.748  1.00  0.00           N  
ATOM   2180  NH2 ARG B1464      -0.202  84.511  49.235  1.00  0.00           N  
ATOM   2181  N   SER B1683      -6.968  78.473  49.464  1.00  0.00           N  
ATOM   2182  CA  SER B1683      -8.171  77.904  48.873  1.00  0.00           C  
ATOM   2183  C   SER B1683      -9.369  78.177  49.775  1.00  0.00           C  
ATOM   2184  O   SER B1683     -10.515  78.031  49.357  1.00  0.00           O  
ATOM   2185  CB  SER B1683      -8.008  76.399  48.659  1.00  0.00           C  
ATOM   2186  OG  SER B1683      -7.080  76.137  47.616  1.00  0.00           O  
ATOM   2187  N   GLY B1690      -9.101  78.567  51.017  1.00  0.00           N  
ATOM   2188  CA  GLY B1690     -10.179  78.879  51.941  1.00  0.00           C  
ATOM   2189  C   GLY B1690     -10.746  77.742  52.772  1.00  0.00           C  
ATOM   2190  O   GLY B1690     -11.698  77.948  53.524  1.00  0.00           O  
ATOM   2191  N   GLN B1692     -10.171  76.550  52.661  1.00  0.00           N  
ATOM   2192  CA  GLN B1692     -10.665  75.407  53.424  1.00  0.00           C  
ATOM   2193  C   GLN B1692     -10.250  75.433  54.900  1.00  0.00           C  
ATOM   2194  O   GLN B1692     -11.059  75.129  55.770  1.00  0.00           O  
ATOM   2195  CB  GLN B1692     -10.194  74.098  52.785  1.00  0.00           C  
ATOM   2196  CG  GLN B1692     -10.984  72.882  53.231  1.00  0.00           C  
ATOM   2197  CD  GLN B1692     -10.479  71.605  52.599  1.00  0.00           C  
ATOM   2198  OE1 GLN B1692      -9.959  71.614  51.482  1.00  0.00           O  
ATOM   2199  NE2 GLN B1692     -10.641  70.493  53.303  1.00  0.00           N  
ATOM   2200  N   PHE B1693      -8.995  75.782  55.177  1.00  0.00           N  
ATOM   2201  CA  PHE B1693      -8.501  75.851  56.557  1.00  0.00           C  
ATOM   2202  C   PHE B1693      -7.872  77.212  56.815  1.00  0.00           C  
ATOM   2203  O   PHE B1693      -6.949  77.619  56.111  1.00  0.00           O  
ATOM   2204  CB  PHE B1693      -7.444  74.778  56.822  1.00  0.00           C  
ATOM   2205  CG  PHE B1693      -7.839  73.404  56.373  1.00  0.00           C  
ATOM   2206  CD1 PHE B1693      -7.502  72.953  55.101  1.00  0.00           C  
ATOM   2207  CD2 PHE B1693      -8.539  72.553  57.224  1.00  0.00           C  
ATOM   2208  CE1 PHE B1693      -7.853  71.672  54.683  1.00  0.00           C  
ATOM   2209  CE2 PHE B1693      -8.895  71.269  56.816  1.00  0.00           C  
ATOM   2210  CZ  PHE B1693      -8.551  70.829  55.543  1.00  0.00           C  
ATOM   2211  N   ARG B1700      -8.351  77.922  57.827  1.00  0.00           N  
ATOM   2212  CA  ARG B1700      -7.788  79.230  58.109  1.00  0.00           C  
ATOM   2213  C   ARG B1700      -6.370  79.130  58.650  1.00  0.00           C  
ATOM   2214  O   ARG B1700      -5.541  80.002  58.390  1.00  0.00           O  
ATOM   2215  CB  ARG B1700      -8.660  79.998  59.095  1.00  0.00           C  
ATOM   2216  CG  ARG B1700      -8.150  81.404  59.363  1.00  0.00           C  
ATOM   2217  CD  ARG B1700      -9.250  82.260  59.941  1.00  0.00           C  
ATOM   2218  NE  ARG B1700     -10.370  82.358  59.010  1.00  0.00           N  
ATOM   2219  CZ  ARG B1700     -10.309  82.975  57.833  1.00  0.00           C  
ATOM   2220  NH1 ARG B1700      -9.181  83.552  57.443  1.00  0.00           N  
ATOM   2221  NH2 ARG B1700     -11.379  83.019  57.051  1.00  0.00           N  
ATOM   2222  N   ALA B1701      -6.086  78.066  59.393  1.00  0.00           N  
ATOM   2223  CA  ALA B1701      -4.754  77.885  59.957  1.00  0.00           C  
ATOM   2224  C   ALA B1701      -4.230  76.465  59.785  1.00  0.00           C  
ATOM   2225  O   ALA B1701      -4.546  75.576  60.566  1.00  0.00           O  
ATOM   2226  CB  ALA B1701      -4.753  78.267  61.436  1.00  0.00           C  
ATOM   2227  N   ILE B1702      -3.429  76.266  58.749  1.00  0.00           N  
ATOM   2228  CA  ILE B1702      -2.830  74.974  58.473  1.00  0.00           C  
ATOM   2229  C   ILE B1702      -1.853  74.686  59.619  1.00  0.00           C  
ATOM   2230  O   ILE B1702      -1.669  73.544  60.032  1.00  0.00           O  
ATOM   2231  CB  ILE B1702      -2.093  75.022  57.122  1.00  0.00           C  
ATOM   2232  CG1 ILE B1702      -3.109  75.314  56.011  1.00  0.00           C  
ATOM   2233  CG2 ILE B1702      -1.358  73.718  56.872  1.00  0.00           C  
ATOM   2234  CD1 ILE B1702      -2.490  75.678  54.662  1.00  0.00           C  
ATOM   2235  N   LEU B1703      -1.224  75.747  60.113  1.00  0.00           N  
ATOM   2236  CA  LEU B1703      -0.304  75.670  61.232  1.00  0.00           C  
ATOM   2237  C   LEU B1703      -0.258  77.067  61.820  1.00  0.00           C  
ATOM   2238  O   LEU B1703      -0.716  78.021  61.193  1.00  0.00           O  
ATOM   2239  CB  LEU B1703       1.092  75.215  60.791  1.00  0.00           C  
ATOM   2240  CG  LEU B1703       1.913  75.955  59.736  1.00  0.00           C  
ATOM   2241  CD1 LEU B1703       2.373  77.328  60.246  1.00  0.00           C  
ATOM   2242  CD2 LEU B1703       3.118  75.083  59.402  1.00  0.00           C  
ATOM   2243  N   GLY B1704       0.275  77.192  63.025  1.00  0.00           N  
ATOM   2244  CA  GLY B1704       0.333  78.500  63.647  1.00  0.00           C  
ATOM   2245  C   GLY B1704       1.067  78.481  64.968  1.00  0.00           C  
ATOM   2246  O   GLY B1704       1.312  77.420  65.540  1.00  0.00           O  
ATOM   2247  N   GLY B1705       1.421  79.663  65.454  1.00  0.00           N  
ATOM   2248  CA  GLY B1705       2.130  79.757  66.714  1.00  0.00           C  
ATOM   2249  C   GLY B1705       2.416  81.203  67.044  1.00  0.00           C  
ATOM   2250  O   GLY B1705       1.681  82.097  66.626  1.00  0.00           O  
ATOM   2251  N   GLY B1706       3.491  81.434  67.789  1.00  0.00           N  
ATOM   2252  CA  GLY B1706       3.849  82.787  68.165  1.00  0.00           C  
ATOM   2253  C   GLY B1706       4.768  82.804  69.365  1.00  0.00           C  
ATOM   2254  O   GLY B1706       5.225  81.755  69.814  1.00  0.00           O  
ATOM   2255  N   ARG B1707       5.033  83.996  69.885  1.00  0.00           N  
ATOM   2256  CA  ARG B1707       5.911  84.167  71.039  1.00  0.00           C  
ATOM   2257  C   ARG B1707       5.105  84.235  72.333  1.00  0.00           C  
ATOM   2258  O   ARG B1707       4.094  84.931  72.409  1.00  0.00           O  
ATOM   2259  CB  ARG B1707       6.750  85.440  70.869  1.00  0.00           C  
ATOM   2260  CG  ARG B1707       7.540  85.859  72.105  1.00  0.00           C  
ATOM   2261  CD  ARG B1707       8.373  87.091  71.807  1.00  0.00           C  
ATOM   2262  NE  ARG B1707       9.452  86.820  70.853  1.00  0.00           N  
ATOM   2263  CZ  ARG B1707      10.528  86.082  71.120  1.00  0.00           C  
ATOM   2264  NH1 ARG B1707      10.683  85.529  72.319  1.00  0.00           N  
ATOM   2265  NH2 ARG B1707      11.462  85.911  70.192  1.00  0.00           N  
ATOM   2266  N   TYR B1708       5.571  83.511  73.349  1.00  0.00           N  
ATOM   2267  CA  TYR B1708       4.902  83.456  74.646  1.00  0.00           C  
ATOM   2268  C   TYR B1708       5.943  83.586  75.759  1.00  0.00           C  
ATOM   2269  O   TYR B1708       6.302  82.608  76.427  1.00  0.00           O  
ATOM   2270  CB  TYR B1708       4.128  82.132  74.752  1.00  0.00           C  
ATOM   2271  CG  TYR B1708       4.929  80.897  74.398  1.00  0.00           C  
ATOM   2272  CD1 TYR B1708       5.359  80.024  75.394  1.00  0.00           C  
ATOM   2273  CD2 TYR B1708       5.254  80.593  73.066  1.00  0.00           C  
ATOM   2274  CE1 TYR B1708       6.089  78.876  75.088  1.00  0.00           C  
ATOM   2275  CE2 TYR B1708       5.992  79.444  72.747  1.00  0.00           C  
ATOM   2276  CZ  TYR B1708       6.404  78.590  73.775  1.00  0.00           C  
ATOM   2277  OH  TYR B1708       7.148  77.458  73.521  1.00  0.00           O  
ATOM   2278  N   ASP B1709       6.411  84.814  75.958  1.00  0.00           N  
ATOM   2279  CA  ASP B1709       7.448  85.099  76.934  1.00  0.00           C  
ATOM   2280  C   ASP B1709       7.091  85.044  78.416  1.00  0.00           C  
ATOM   2281  O   ASP B1709       7.940  85.334  79.248  1.00  0.00           O  
ATOM   2282  CB  ASP B1709       8.077  86.466  76.630  1.00  0.00           C  
ATOM   2283  CG  ASP B1709       8.822  86.490  75.301  1.00  0.00           C  
ATOM   2284  OD1 ASP B1709       9.006  85.421  74.683  1.00  0.00           O  
ATOM   2285  OD2 ASP B1709       9.237  87.588  74.874  1.00  0.00           O  
ATOM   2286  N   ASN B1710       5.861  84.673  78.757  1.00  0.00           N  
ATOM   2287  CA  ASN B1710       5.467  84.622  80.163  1.00  0.00           C  
ATOM   2288  C   ASN B1710       5.159  83.225  80.712  1.00  0.00           C  
ATOM   2289  O   ASN B1710       5.123  83.033  81.932  1.00  0.00           O  
ATOM   2290  CB  ASN B1710       4.247  85.522  80.405  1.00  0.00           C  
ATOM   2291  CG  ASN B1710       4.573  87.009  80.307  1.00  0.00           C  
ATOM   2292  OD1 ASN B1710       3.688  87.860  80.448  1.00  0.00           O  
ATOM   2293  ND2 ASN B1710       5.843  87.329  80.066  1.00  0.00           N  
ATOM   2294  N   LEU B1725       4.940  82.248  79.834  1.00  0.00           N  
ATOM   2295  CA  LEU B1725       4.602  80.904  80.299  1.00  0.00           C  
ATOM   2296  C   LEU B1725       5.628  80.286  81.247  1.00  0.00           C  
ATOM   2297  O   LEU B1725       5.258  79.679  82.256  1.00  0.00           O  
ATOM   2298  CB  LEU B1725       4.390  79.954  79.119  1.00  0.00           C  
ATOM   2299  CG  LEU B1725       3.250  78.929  79.235  1.00  0.00           C  
ATOM   2300  CD1 LEU B1725       3.582  77.714  78.385  1.00  0.00           C  
ATOM   2301  CD2 LEU B1725       3.040  78.507  80.667  1.00  0.00           C  
ATOM   2302  N   ALA B1760       6.910  80.423  80.926  1.00  0.00           N  
ATOM   2303  CA  ALA B1760       7.947  79.841  81.771  1.00  0.00           C  
ATOM   2304  C   ALA B1760       7.867  80.389  83.196  1.00  0.00           C  
ATOM   2305  O   ALA B1760       7.902  79.623  84.163  1.00  0.00           O  
ATOM   2306  CB  ALA B1760       9.311  80.103  81.180  1.00  0.00           C  
ATOM   2307  N   SER B1761       7.747  81.711  83.323  1.00  0.00           N  
ATOM   2308  CA  SER B1761       7.650  82.353  84.634  1.00  0.00           C  
ATOM   2309  C   SER B1761       6.434  81.848  85.406  1.00  0.00           C  
ATOM   2310  O   SER B1761       6.553  81.425  86.556  1.00  0.00           O  
ATOM   2311  CB  SER B1761       7.555  83.877  84.482  1.00  0.00           C  
ATOM   2312  OG  SER B1761       8.743  84.407  83.919  1.00  0.00           O  
ATOM   2313  N   LEU B1765       5.266  81.895  84.772  1.00  0.00           N  
ATOM   2314  CA  LEU B1765       4.044  81.441  85.418  1.00  0.00           C  
ATOM   2315  C   LEU B1765       4.138  80.015  85.961  1.00  0.00           C  
ATOM   2316  O   LEU B1765       3.592  79.717  87.027  1.00  0.00           O  
ATOM   2317  CB  LEU B1765       2.862  81.533  84.449  1.00  0.00           C  
ATOM   2318  CG  LEU B1765       2.313  82.926  84.127  1.00  0.00           C  
ATOM   2319  CD1 LEU B1765       1.210  82.826  83.074  1.00  0.00           C  
ATOM   2320  CD2 LEU B1765       1.778  83.561  85.404  1.00  0.00           C  
ATOM   2321  N   SER B1768       7.188  78.157  86.572  1.00  0.00           N  
ATOM   2322  CA  SER B1768       8.325  77.867  87.437  1.00  0.00           C  
ATOM   2323  C   SER B1768       9.015  79.040  88.119  1.00  0.00           C  
ATOM   2324  O   SER B1768       9.848  78.836  89.004  1.00  0.00           O  
ATOM   2325  CB  SER B1768       9.379  77.115  86.636  1.00  0.00           C  
ATOM   2326  OG  SER B1768       9.996  77.994  85.715  1.00  0.00           O  
ATOM   2327  N   GLY B1770       8.704  80.260  87.707  1.00  0.00           N  
ATOM   2328  CA  GLY B1770       9.356  81.398  88.323  1.00  0.00           C  
ATOM   2329  C   GLY B1770      10.579  81.823  87.535  1.00  0.00           C  
ATOM   2330  O   GLY B1770      11.156  82.875  87.807  1.00  0.00           O  
ATOM   2331  N   GLU B1771      10.995  81.004  86.571  1.00  0.00           N  
ATOM   2332  CA  GLU B1771      12.139  81.367  85.743  1.00  0.00           C  
ATOM   2333  C   GLU B1771      11.582  82.019  84.483  1.00  0.00           C  
ATOM   2334  O   GLU B1771      10.647  81.499  83.872  1.00  0.00           O  
ATOM   2335  CB  GLU B1771      12.975  80.146  85.342  1.00  0.00           C  
ATOM   2336  CG  GLU B1771      14.318  80.538  84.680  1.00  0.00           C  
ATOM   2337  CD  GLU B1771      15.006  79.387  83.946  1.00  0.00           C  
ATOM   2338  OE1 GLU B1771      14.795  78.214  84.328  1.00  0.00           O  
ATOM   2339  OE2 GLU B1771      15.775  79.659  82.993  1.00  0.00           O  
ATOM   2340  N   SER B1772      12.152  83.157  84.103  1.00  0.00           N  
ATOM   2341  CA  SER B1772      11.708  83.882  82.919  1.00  0.00           C  
ATOM   2342  C   SER B1772      12.480  83.386  81.706  1.00  0.00           C  
ATOM   2343  O   SER B1772      13.710  83.433  81.682  1.00  0.00           O  
ATOM   2344  CB  SER B1772      11.938  85.383  83.106  1.00  0.00           C  
ATOM   2345  OG  SER B1772      11.628  86.100  81.925  1.00  0.00           O  
ATOM   2346  N   VAL B1773      11.764  82.901  80.697  1.00  0.00           N  
ATOM   2347  CA  VAL B1773      12.426  82.395  79.502  1.00  0.00           C  
ATOM   2348  C   VAL B1773      11.657  82.791  78.255  1.00  0.00           C  
ATOM   2349  O   VAL B1773      10.521  82.367  78.064  1.00  0.00           O  
ATOM   2350  CB  VAL B1773      12.536  80.854  79.534  1.00  0.00           C  
ATOM   2351  CG1 VAL B1773      13.303  80.360  78.320  1.00  0.00           C  
ATOM   2352  CG2 VAL B1773      13.224  80.407  80.813  1.00  0.00           C  
ATOM   2353  N   PRO B1774      12.255  83.638  77.403  1.00  0.00           N  
ATOM   2354  CA  PRO B1774      11.567  84.051  76.178  1.00  0.00           C  
ATOM   2355  C   PRO B1774      11.315  82.828  75.310  1.00  0.00           C  
ATOM   2356  O   PRO B1774      12.140  81.913  75.264  1.00  0.00           O  
ATOM   2357  CB  PRO B1774      12.540  85.051  75.547  1.00  0.00           C  
ATOM   2358  CG  PRO B1774      13.867  84.708  76.155  1.00  0.00           C  
ATOM   2359  CD  PRO B1774      13.522  84.368  77.570  1.00  0.00           C  
ATOM   2360  N   ALA B1775      10.176  82.808  74.628  1.00  0.00           N  
ATOM   2361  CA  ALA B1775       9.828  81.659  73.813  1.00  0.00           C  
ATOM   2362  C   ALA B1775       8.996  82.005  72.594  1.00  0.00           C  
ATOM   2363  O   ALA B1775       8.092  82.835  72.661  1.00  0.00           O  
ATOM   2364  CB  ALA B1775       9.078  80.644  74.668  1.00  0.00           C  
ATOM   2365  N   VAL B1776       9.302  81.349  71.482  1.00  0.00           N  
ATOM   2366  CA  VAL B1776       8.571  81.565  70.245  1.00  0.00           C  
ATOM   2367  C   VAL B1776       8.583  80.252  69.460  1.00  0.00           C  
ATOM   2368  O   VAL B1776       9.618  79.605  69.313  1.00  0.00           O  
ATOM   2369  CB  VAL B1776       9.210  82.729  69.425  1.00  0.00           C  
ATOM   2370  CG1 VAL B1776      10.620  82.365  68.990  1.00  0.00           C  
ATOM   2371  CG2 VAL B1776       8.331  83.075  68.236  1.00  0.00           C  
ATOM   2372  N   GLY B1777       7.420  79.836  68.981  1.00  0.00           N  
ATOM   2373  CA  GLY B1777       7.354  78.591  68.238  1.00  0.00           C  
ATOM   2374  C   GLY B1777       6.009  78.383  67.578  1.00  0.00           C  
ATOM   2375  O   GLY B1777       5.196  79.308  67.503  1.00  0.00           O  
ATOM   2376  N   PHE B1778       5.759  77.171  67.101  1.00  0.00           N  
ATOM   2377  CA  PHE B1778       4.487  76.889  66.439  1.00  0.00           C  
ATOM   2378  C   PHE B1778       4.129  75.414  66.431  1.00  0.00           C  
ATOM   2379  O   PHE B1778       4.966  74.557  66.712  1.00  0.00           O  
ATOM   2380  CB  PHE B1778       4.525  77.363  64.982  1.00  0.00           C  
ATOM   2381  CG  PHE B1778       5.433  76.544  64.100  1.00  0.00           C  
ATOM   2382  CD1 PHE B1778       6.775  76.867  63.966  1.00  0.00           C  
ATOM   2383  CD2 PHE B1778       4.940  75.449  63.397  1.00  0.00           C  
ATOM   2384  CE1 PHE B1778       7.623  76.114  63.140  1.00  0.00           C  
ATOM   2385  CE2 PHE B1778       5.776  74.690  62.569  1.00  0.00           C  
ATOM   2386  CZ  PHE B1778       7.116  75.027  62.444  1.00  0.00           C  
ATOM   2387  N   GLY B1779       2.883  75.130  66.064  1.00  0.00           N  
ATOM   2388  CA  GLY B1779       2.428  73.752  65.982  1.00  0.00           C  
ATOM   2389  C   GLY B1779       1.812  73.443  64.624  1.00  0.00           C  
ATOM   2390  O   GLY B1779       1.316  74.342  63.923  1.00  0.00           O  
ATOM   2391  N   GLY B1783      -0.599  70.124  63.025  1.00  0.00           N  
ATOM   2392  CA  GLY B1783      -1.243  68.833  63.182  1.00  0.00           C  
ATOM   2393  C   GLY B1783      -1.187  68.008  61.911  1.00  0.00           C  
ATOM   2394  O   GLY B1783      -1.175  68.562  60.817  1.00  0.00           O  
ATOM   2395  N   ASP B1784      -1.178  66.686  62.047  1.00  0.00           N  
ATOM   2396  CA  ASP B1784      -1.090  65.794  60.892  1.00  0.00           C  
ATOM   2397  C   ASP B1784      -2.368  65.671  60.055  1.00  0.00           C  
ATOM   2398  O   ASP B1784      -2.303  65.546  58.828  1.00  0.00           O  
ATOM   2399  CB  ASP B1784      -0.698  64.383  61.344  1.00  0.00           C  
ATOM   2400  CG  ASP B1784      -1.896  63.578  61.844  1.00  0.00           C  
ATOM   2401  OD1 ASP B1784      -2.396  63.862  62.960  1.00  0.00           O  
ATOM   2402  OD2 ASP B1784      -2.352  62.674  61.102  1.00  0.00           O  
ATOM   2403  N   ALA B1785      -3.518  65.682  60.722  1.00  0.00           N  
ATOM   2404  CA  ALA B1785      -4.803  65.514  60.043  1.00  0.00           C  
ATOM   2405  C   ALA B1785      -5.037  66.507  58.910  1.00  0.00           C  
ATOM   2406  O   ALA B1785      -5.365  66.110  57.792  1.00  0.00           O  
ATOM   2407  CB  ALA B1785      -5.952  65.578  61.063  1.00  0.00           C  
ATOM   2408  N   VAL B1786      -4.869  67.791  59.196  1.00  0.00           N  
ATOM   2409  CA  VAL B1786      -5.061  68.819  58.183  1.00  0.00           C  
ATOM   2410  C   VAL B1786      -4.021  68.707  57.067  1.00  0.00           C  
ATOM   2411  O   VAL B1786      -4.336  68.932  55.889  1.00  0.00           O  
ATOM   2412  CB  VAL B1786      -4.983  70.218  58.802  1.00  0.00           C  
ATOM   2413  CG1 VAL B1786      -5.188  71.276  57.726  1.00  0.00           C  
ATOM   2414  CG2 VAL B1786      -6.036  70.350  59.881  1.00  0.00           C  
ATOM   2415  N   ILE B1787      -2.785  68.374  57.434  1.00  0.00           N  
ATOM   2416  CA  ILE B1787      -1.726  68.216  56.438  1.00  0.00           C  
ATOM   2417  C   ILE B1787      -2.059  67.038  55.524  1.00  0.00           C  
ATOM   2418  O   ILE B1787      -1.848  67.114  54.317  1.00  0.00           O  
ATOM   2419  CB  ILE B1787      -0.333  67.956  57.084  1.00  0.00           C  
ATOM   2420  CG1 ILE B1787       0.159  69.205  57.825  1.00  0.00           C  
ATOM   2421  CG2 ILE B1787       0.666  67.562  56.011  1.00  0.00           C  
ATOM   2422  CD1 ILE B1787       0.286  70.470  56.960  1.00  0.00           C  
ATOM   2423  N   SER B1788      -2.565  65.947  56.099  1.00  0.00           N  
ATOM   2424  CA  SER B1788      -2.938  64.776  55.299  1.00  0.00           C  
ATOM   2425  C   SER B1788      -3.962  65.181  54.249  1.00  0.00           C  
ATOM   2426  O   SER B1788      -3.835  64.808  53.088  1.00  0.00           O  
ATOM   2427  CB  SER B1788      -3.557  63.672  56.164  1.00  0.00           C  
ATOM   2428  OG  SER B1788      -2.628  63.160  57.094  1.00  0.00           O  
ATOM   2429  N   LEU B1789      -4.976  65.941  54.668  1.00  0.00           N  
ATOM   2430  CA  LEU B1789      -6.022  66.389  53.755  1.00  0.00           C  
ATOM   2431  C   LEU B1789      -5.466  67.221  52.616  1.00  0.00           C  
ATOM   2432  O   LEU B1789      -5.860  67.046  51.463  1.00  0.00           O  
ATOM   2433  CB  LEU B1789      -7.090  67.195  54.496  1.00  0.00           C  
ATOM   2434  CG  LEU B1789      -7.964  66.432  55.493  1.00  0.00           C  
ATOM   2435  CD1 LEU B1789      -9.068  67.341  55.983  1.00  0.00           C  
ATOM   2436  CD2 LEU B1789      -8.557  65.195  54.828  1.00  0.00           C  
ATOM   2437  N   LEU B1790      -4.546  68.122  52.935  1.00  0.00           N  
ATOM   2438  CA  LEU B1790      -3.941  68.973  51.919  1.00  0.00           C  
ATOM   2439  C   LEU B1790      -3.090  68.165  50.949  1.00  0.00           C  
ATOM   2440  O   LEU B1790      -3.141  68.383  49.736  1.00  0.00           O  
ATOM   2441  CB  LEU B1790      -3.092  70.057  52.581  1.00  0.00           C  
ATOM   2442  CG  LEU B1790      -3.952  71.143  53.221  1.00  0.00           C  
ATOM   2443  CD1 LEU B1790      -3.122  72.048  54.115  1.00  0.00           C  
ATOM   2444  CD2 LEU B1790      -4.617  71.938  52.097  1.00  0.00           C  
ATOM   2445  N   LEU B1791      -2.310  67.233  51.485  1.00  0.00           N  
ATOM   2446  CA  LEU B1791      -1.450  66.401  50.664  1.00  0.00           C  
ATOM   2447  C   LEU B1791      -2.284  65.690  49.599  1.00  0.00           C  
ATOM   2448  O   LEU B1791      -1.866  65.572  48.445  1.00  0.00           O  
ATOM   2449  CB  LEU B1791      -0.735  65.383  51.548  1.00  0.00           C  
ATOM   2450  CG  LEU B1791       0.788  65.442  51.689  1.00  0.00           C  
ATOM   2451  CD1 LEU B1791       1.317  66.862  51.525  1.00  0.00           C  
ATOM   2452  CD2 LEU B1791       1.160  64.864  53.051  1.00  0.00           C  
ATOM   2453  N   LYS B1792      -3.466  65.223  49.993  1.00  0.00           N  
ATOM   2454  CA  LYS B1792      -4.359  64.529  49.072  1.00  0.00           C  
ATOM   2455  C   LYS B1792      -5.023  65.521  48.125  1.00  0.00           C  
ATOM   2456  O   LYS B1792      -5.027  65.325  46.913  1.00  0.00           O  
ATOM   2457  CB  LYS B1792      -5.428  63.750  49.849  1.00  0.00           C  
ATOM   2458  CG  LYS B1792      -5.199  62.238  49.882  1.00  0.00           C  
ATOM   2459  CD  LYS B1792      -3.875  61.860  50.547  1.00  0.00           C  
ATOM   2460  CE  LYS B1792      -3.967  61.932  52.067  1.00  0.00           C  
ATOM   2461  NZ  LYS B1792      -4.970  60.960  52.613  1.00  0.00           N  
ATOM   2462  N   ARG B1793      -5.567  66.593  48.689  1.00  0.00           N  
ATOM   2463  CA  ARG B1793      -6.232  67.620  47.905  1.00  0.00           C  
ATOM   2464  C   ARG B1793      -5.324  68.172  46.806  1.00  0.00           C  
ATOM   2465  O   ARG B1793      -5.765  68.354  45.677  1.00  0.00           O  
ATOM   2466  CB  ARG B1793      -6.683  68.759  48.816  1.00  0.00           C  
ATOM   2467  CG  ARG B1793      -7.710  69.676  48.186  1.00  0.00           C  
ATOM   2468  CD  ARG B1793      -7.932  70.926  49.023  1.00  0.00           C  
ATOM   2469  NE  ARG B1793      -6.765  71.802  48.987  1.00  0.00           N  
ATOM   2470  CZ  ARG B1793      -6.686  72.962  49.627  1.00  0.00           C  
ATOM   2471  NH1 ARG B1793      -7.707  73.384  50.357  1.00  0.00           N  
ATOM   2472  NH2 ARG B1793      -5.591  73.699  49.529  1.00  0.00           N  
ATOM   2473  N   GLU B1794      -4.060  68.433  47.133  1.00  0.00           N  
ATOM   2474  CA  GLU B1794      -3.107  68.970  46.160  1.00  0.00           C  
ATOM   2475  C   GLU B1794      -2.384  67.864  45.392  1.00  0.00           C  
ATOM   2476  O   GLU B1794      -1.405  68.124  44.686  1.00  0.00           O  
ATOM   2477  CB  GLU B1794      -2.063  69.849  46.856  1.00  0.00           C  
ATOM   2478  CG  GLU B1794      -2.619  71.069  47.571  1.00  0.00           C  
ATOM   2479  CD  GLU B1794      -3.445  71.966  46.664  1.00  0.00           C  
ATOM   2480  OE1 GLU B1794      -2.986  72.256  45.538  1.00  0.00           O  
ATOM   2481  OE2 GLU B1794      -4.545  72.390  47.085  1.00  0.00           O  
ATOM   2482  N   ASN B1795      -2.861  66.632  45.550  1.00  0.00           N  
ATOM   2483  CA  ASN B1795      -2.285  65.466  44.879  1.00  0.00           C  
ATOM   2484  C   ASN B1795      -0.761  65.396  44.904  1.00  0.00           C  
ATOM   2485  O   ASN B1795      -0.121  65.229  43.866  1.00  0.00           O  
ATOM   2486  CB  ASN B1795      -2.769  65.389  43.422  1.00  0.00           C  
ATOM   2487  CG  ASN B1795      -4.271  65.182  43.317  1.00  0.00           C  
ATOM   2488  OD1 ASN B1795      -5.049  66.139  43.339  1.00  0.00           O  
ATOM   2489  ND2 ASN B1795      -4.689  63.922  43.220  1.00  0.00           N  
ATOM   2490  N   VAL B1796      -0.185  65.502  46.096  1.00  0.00           N  
ATOM   2491  CA  VAL B1796       1.263  65.444  46.244  1.00  0.00           C  
ATOM   2492  C   VAL B1796       1.776  64.020  46.043  1.00  0.00           C  
ATOM   2493  O   VAL B1796       1.123  63.049  46.426  1.00  0.00           O  
ATOM   2494  CB  VAL B1796       1.701  65.951  47.642  1.00  0.00           C  
ATOM   2495  CG1 VAL B1796       3.216  65.860  47.795  1.00  0.00           C  
ATOM   2496  CG2 VAL B1796       1.252  67.375  47.824  1.00  0.00           C  
ATOM   2497  N   GLN B1797       2.954  63.903  45.442  1.00  0.00           N  
ATOM   2498  CA  GLN B1797       3.544  62.596  45.201  1.00  0.00           C  
ATOM   2499  C   GLN B1797       4.519  62.244  46.314  1.00  0.00           C  
ATOM   2500  O   GLN B1797       5.576  62.855  46.445  1.00  0.00           O  
ATOM   2501  CB  GLN B1797       4.264  62.578  43.848  1.00  0.00           C  
ATOM   2502  CG  GLN B1797       3.346  62.854  42.652  1.00  0.00           C  
ATOM   2503  CD  GLN B1797       2.189  61.870  42.551  1.00  0.00           C  
ATOM   2504  OE1 GLN B1797       2.385  60.680  42.294  1.00  0.00           O  
ATOM   2505  NE2 GLN B1797       0.975  62.365  42.758  1.00  0.00           N  
ATOM   2506  N   ILE B1798       4.146  61.259  47.123  1.00  0.00           N  
ATOM   2507  CA  ILE B1798       4.987  60.821  48.222  1.00  0.00           C  
ATOM   2508  C   ILE B1798       6.125  59.990  47.658  1.00  0.00           C  
ATOM   2509  O   ILE B1798       5.903  58.900  47.136  1.00  0.00           O  
ATOM   2510  CB  ILE B1798       4.219  59.925  49.212  1.00  0.00           C  
ATOM   2511  CG1 ILE B1798       2.870  60.555  49.570  1.00  0.00           C  
ATOM   2512  CG2 ILE B1798       5.073  59.693  50.452  1.00  0.00           C  
ATOM   2513  CD1 ILE B1798       2.970  61.899  50.232  1.00  0.00           C  
ATOM   2514  N   PRO B1799       7.361  60.493  47.754  1.00  0.00           N  
ATOM   2515  CA  PRO B1799       8.509  59.746  47.236  1.00  0.00           C  
ATOM   2516  C   PRO B1799       8.774  58.469  48.033  1.00  0.00           C  
ATOM   2517  O   PRO B1799       8.438  58.379  49.211  1.00  0.00           O  
ATOM   2518  CB  PRO B1799       9.646  60.756  47.348  1.00  0.00           C  
ATOM   2519  CG  PRO B1799       9.257  61.559  48.540  1.00  0.00           C  
ATOM   2520  CD  PRO B1799       7.785  61.782  48.324  1.00  0.00           C  
ATOM   2521  N   ARG B1800       9.367  57.477  47.382  1.00  0.00           N  
ATOM   2522  CA  ARG B1800       9.677  56.222  48.048  1.00  0.00           C  
ATOM   2523  C   ARG B1800      11.191  56.094  48.178  1.00  0.00           C  
ATOM   2524  O   ARG B1800      11.910  56.134  47.183  1.00  0.00           O  
ATOM   2525  CB  ARG B1800       9.124  55.047  47.248  1.00  0.00           C  
ATOM   2526  CG  ARG B1800       9.223  53.725  47.980  1.00  0.00           C  
ATOM   2527  CD  ARG B1800       9.102  52.538  47.029  1.00  0.00           C  
ATOM   2528  NE  ARG B1800       7.831  52.502  46.311  1.00  0.00           N  
ATOM   2529  CZ  ARG B1800       7.457  51.497  45.525  1.00  0.00           C  
ATOM   2530  NH1 ARG B1800       8.261  50.456  45.364  1.00  0.00           N  
ATOM   2531  NH2 ARG B1800       6.285  51.529  44.903  1.00  0.00           N  
ATOM   2532  N   GLU B1801      11.663  55.932  49.412  1.00  0.00           N  
ATOM   2533  CA  GLU B1801      13.092  55.815  49.716  1.00  0.00           C  
ATOM   2534  C   GLU B1801      13.847  54.688  49.011  1.00  0.00           C  
ATOM   2535  O   GLU B1801      14.688  54.937  48.147  1.00  0.00           O  
ATOM   2536  CB  GLU B1801      13.283  55.670  51.228  1.00  0.00           C  
ATOM   2537  CG  GLU B1801      12.913  56.911  52.012  1.00  0.00           C  
ATOM   2538  CD  GLU B1801      13.820  58.079  51.687  1.00  0.00           C  
ATOM   2539  OE1 GLU B1801      15.031  57.990  51.987  1.00  0.00           O  
ATOM   2540  OE2 GLU B1801      13.325  59.081  51.127  1.00  0.00           O  
ATOM   2541  N   LYS B1802      13.555  53.449  49.391  1.00  0.00           N  
ATOM   2542  CA  LYS B1802      14.230  52.293  48.810  1.00  0.00           C  
ATOM   2543  C   LYS B1802      13.373  51.553  47.793  1.00  0.00           C  
ATOM   2544  O   LYS B1802      12.145  51.631  47.824  1.00  0.00           O  
ATOM   2545  CB  LYS B1802      14.638  51.315  49.915  1.00  0.00           C  
ATOM   2546  CG  LYS B1802      15.544  51.902  50.978  1.00  0.00           C  
ATOM   2547  CD  LYS B1802      16.059  50.804  51.893  1.00  0.00           C  
ATOM   2548  CE  LYS B1802      17.067  51.331  52.897  1.00  0.00           C  
ATOM   2549  NZ  LYS B1802      17.672  50.218  53.688  1.00  0.00           N  
ATOM   2550  N   LYS B1803      14.025  50.836  46.886  1.00  0.00           N  
ATOM   2551  CA  LYS B1803      13.291  50.063  45.894  1.00  0.00           C  
ATOM   2552  C   LYS B1803      12.972  48.733  46.559  1.00  0.00           C  
ATOM   2553  O   LYS B1803      13.789  48.199  47.309  1.00  0.00           O  
ATOM   2554  CB  LYS B1803      14.137  49.845  44.635  1.00  0.00           C  
ATOM   2555  CG  LYS B1803      15.426  49.060  44.858  1.00  0.00           C  
ATOM   2556  CD  LYS B1803      16.281  49.019  43.587  1.00  0.00           C  
ATOM   2557  CE  LYS B1803      16.771  50.408  43.190  1.00  0.00           C  
ATOM   2558  NZ  LYS B1803      17.479  50.395  41.877  1.00  0.00           N  
ATOM   2559  N   SER B1804      11.775  48.211  46.320  1.00  0.00           N  
ATOM   2560  CA  SER B1804      11.407  46.943  46.922  1.00  0.00           C  
ATOM   2561  C   SER B1804      11.435  45.796  45.911  1.00  0.00           C  
ATOM   2562  O   SER B1804      11.049  45.958  44.743  1.00  0.00           O  
ATOM   2563  CB  SER B1804      10.032  47.046  47.591  1.00  0.00           C  
ATOM   2564  OG  SER B1804       9.086  47.633  46.730  1.00  0.00           O  
ATOM   2565  N   VAL B1805      11.906  44.644  46.378  1.00  0.00           N  
ATOM   2566  CA  VAL B1805      12.016  43.456  45.549  1.00  0.00           C  
ATOM   2567  C   VAL B1805      11.176  42.340  46.134  1.00  0.00           C  
ATOM   2568  O   VAL B1805      11.205  42.095  47.342  1.00  0.00           O  
ATOM   2569  CB  VAL B1805      13.480  42.952  45.474  1.00  0.00           C  
ATOM   2570  CG1 VAL B1805      13.583  41.801  44.499  1.00  0.00           C  
ATOM   2571  CG2 VAL B1805      14.409  44.080  45.065  1.00  0.00           C  
ATOM   2572  N   TYR B1806      10.419  41.673  45.273  1.00  0.00           N  
ATOM   2573  CA  TYR B1806       9.599  40.555  45.703  1.00  0.00           C  
ATOM   2574  C   TYR B1806      10.238  39.308  45.114  1.00  0.00           C  
ATOM   2575  O   TYR B1806      10.427  39.226  43.903  1.00  0.00           O  
ATOM   2576  CB  TYR B1806       8.173  40.674  45.173  1.00  0.00           C  
ATOM   2577  CG  TYR B1806       7.252  39.666  45.812  1.00  0.00           C  
ATOM   2578  CD1 TYR B1806       6.883  39.797  47.146  1.00  0.00           C  
ATOM   2579  CD2 TYR B1806       6.793  38.552  45.107  1.00  0.00           C  
ATOM   2580  CE1 TYR B1806       6.085  38.849  47.768  1.00  0.00           C  
ATOM   2581  CE2 TYR B1806       5.991  37.593  45.723  1.00  0.00           C  
ATOM   2582  CZ  TYR B1806       5.641  37.754  47.057  1.00  0.00           C  
ATOM   2583  OH  TYR B1806       4.825  36.844  47.692  1.00  0.00           O  
ATOM   2584  N   ILE B1807      10.579  38.340  45.954  1.00  0.00           N  
ATOM   2585  CA  ILE B1807      11.193  37.127  45.451  1.00  0.00           C  
ATOM   2586  C   ILE B1807      10.173  36.004  45.338  1.00  0.00           C  
ATOM   2587  O   ILE B1807       9.569  35.583  46.329  1.00  0.00           O  
ATOM   2588  CB  ILE B1807      12.389  36.713  46.331  1.00  0.00           C  
ATOM   2589  CG1 ILE B1807      13.492  37.781  46.203  1.00  0.00           C  
ATOM   2590  CG2 ILE B1807      12.901  35.334  45.907  1.00  0.00           C  
ATOM   2591  CD1 ILE B1807      14.695  37.571  47.089  1.00  0.00           C  
ATOM   2592  N   CYS B1808       9.978  35.540  44.106  1.00  0.00           N  
ATOM   2593  CA  CYS B1808       9.018  34.482  43.806  1.00  0.00           C  
ATOM   2594  C   CYS B1808       9.670  33.116  43.657  1.00  0.00           C  
ATOM   2595  O   CYS B1808      10.893  32.969  43.708  1.00  0.00           O  
ATOM   2596  CB  CYS B1808       8.268  34.802  42.511  1.00  0.00           C  
ATOM   2597  SG  CYS B1808       7.619  36.468  42.414  1.00  0.00           S  
ATOM   2598  N   ARG B1809       8.831  32.117  43.444  1.00  0.00           N  
ATOM   2599  CA  ARG B1809       9.303  30.760  43.284  1.00  0.00           C  
ATOM   2600  C   ARG B1809       8.326  30.008  42.388  1.00  0.00           C  
ATOM   2601  O   ARG B1809       7.104  30.119  42.540  1.00  0.00           O  
ATOM   2602  CB  ARG B1809       9.386  30.076  44.655  1.00  0.00           C  
ATOM   2603  CG  ARG B1809       8.019  29.779  45.238  1.00  0.00           C  
ATOM   2604  CD  ARG B1809       8.034  29.634  46.738  1.00  0.00           C  
ATOM   2605  NE  ARG B1809       9.034  28.682  47.200  1.00  0.00           N  
ATOM   2606  CZ  ARG B1809       9.124  28.263  48.459  1.00  0.00           C  
ATOM   2607  NH1 ARG B1809       8.262  28.713  49.369  1.00  0.00           N  
ATOM   2608  NH2 ARG B1809      10.088  27.418  48.812  1.00  0.00           N  
ATOM   2609  N   VAL B1810       8.876  29.265  41.436  1.00  0.00           N  
ATOM   2610  CA  VAL B1810       8.074  28.457  40.540  1.00  0.00           C  
ATOM   2611  C   VAL B1810       8.758  27.100  40.509  1.00  0.00           C  
ATOM   2612  O   VAL B1810       9.963  27.014  40.301  1.00  0.00           O  
ATOM   2613  CB  VAL B1810       8.006  29.063  39.120  1.00  0.00           C  
ATOM   2614  CG1 VAL B1810       9.386  29.111  38.494  1.00  0.00           C  
ATOM   2615  CG2 VAL B1810       7.061  28.248  38.262  1.00  0.00           C  
ATOM   2616  N   GLY B1811       7.989  26.044  40.746  1.00  0.00           N  
ATOM   2617  CA  GLY B1811       8.556  24.711  40.757  1.00  0.00           C  
ATOM   2618  C   GLY B1811       9.192  24.439  42.105  1.00  0.00           C  
ATOM   2619  O   GLY B1811       9.014  25.214  43.044  1.00  0.00           O  
ATOM   2620  N   LYS B1812       9.944  23.349  42.201  1.00  0.00           N  
ATOM   2621  CA  LYS B1812      10.601  22.969  43.448  1.00  0.00           C  
ATOM   2622  C   LYS B1812      11.824  23.837  43.734  1.00  0.00           C  
ATOM   2623  O   LYS B1812      12.833  23.770  43.026  1.00  0.00           O  
ATOM   2624  CB  LYS B1812      11.006  21.495  43.380  1.00  0.00           C  
ATOM   2625  CG  LYS B1812      11.622  20.940  44.644  1.00  0.00           C  
ATOM   2626  CD  LYS B1812      11.908  19.455  44.479  1.00  0.00           C  
ATOM   2627  CE  LYS B1812      12.449  18.838  45.763  1.00  0.00           C  
ATOM   2628  NZ  LYS B1812      12.621  17.355  45.643  1.00  0.00           N  
ATOM   2629  N   ILE B1813      11.728  24.653  44.778  1.00  0.00           N  
ATOM   2630  CA  ILE B1813      12.822  25.533  45.164  1.00  0.00           C  
ATOM   2631  C   ILE B1813      12.888  25.728  46.668  1.00  0.00           C  
ATOM   2632  O   ILE B1813      11.893  26.060  47.304  1.00  0.00           O  
ATOM   2633  CB  ILE B1813      12.691  26.892  44.468  1.00  0.00           C  
ATOM   2634  CG1 ILE B1813      13.103  26.731  43.003  1.00  0.00           C  
ATOM   2635  CG2 ILE B1813      13.537  27.948  45.185  1.00  0.00           C  
ATOM   2636  CD1 ILE B1813      12.992  27.971  42.195  1.00  0.00           C  
ATOM   2637  N   ASN B1814      14.074  25.515  47.226  1.00  0.00           N  
ATOM   2638  CA  ASN B1814      14.290  25.650  48.660  1.00  0.00           C  
ATOM   2639  C   ASN B1814      14.160  27.100  49.119  1.00  0.00           C  
ATOM   2640  O   ASN B1814      14.722  28.013  48.507  1.00  0.00           O  
ATOM   2641  CB  ASN B1814      15.677  25.118  49.027  1.00  0.00           C  
ATOM   2642  CG  ASN B1814      15.952  23.743  48.434  1.00  0.00           C  
ATOM   2643  OD1 ASN B1814      15.979  23.572  47.209  1.00  0.00           O  
ATOM   2644  ND2 ASN B1814      16.157  22.755  49.299  1.00  0.00           N  
ATOM   2645  N   SER B1815      13.412  27.306  50.197  1.00  0.00           N  
ATOM   2646  CA  SER B1815      13.221  28.645  50.744  1.00  0.00           C  
ATOM   2647  C   SER B1815      14.569  29.239  51.141  1.00  0.00           C  
ATOM   2648  O   SER B1815      14.785  30.446  51.033  1.00  0.00           O  
ATOM   2649  CB  SER B1815      12.303  28.590  51.966  1.00  0.00           C  
ATOM   2650  OG  SER B1815      11.000  28.180  51.596  1.00  0.00           O  
ATOM   2651  N   SER B1816      15.470  28.368  51.588  1.00  0.00           N  
ATOM   2652  CA  SER B1816      16.811  28.748  52.017  1.00  0.00           C  
ATOM   2653  C   SER B1816      17.581  29.596  51.009  1.00  0.00           C  
ATOM   2654  O   SER B1816      18.136  30.636  51.370  1.00  0.00           O  
ATOM   2655  CB  SER B1816      17.622  27.494  52.341  1.00  0.00           C  
ATOM   2656  OG  SER B1816      17.722  26.656  51.205  1.00  0.00           O  
ATOM   2657  N   ILE B1817      17.623  29.156  49.753  1.00  0.00           N  
ATOM   2658  CA  ILE B1817      18.345  29.902  48.724  1.00  0.00           C  
ATOM   2659  C   ILE B1817      17.695  31.266  48.505  1.00  0.00           C  
ATOM   2660  O   ILE B1817      18.377  32.249  48.213  1.00  0.00           O  
ATOM   2661  CB  ILE B1817      18.394  29.126  47.378  1.00  0.00           C  
ATOM   2662  CG1 ILE B1817      19.406  29.781  46.436  1.00  0.00           C  
ATOM   2663  CG2 ILE B1817      17.023  29.115  46.714  1.00  0.00           C  
ATOM   2664  CD1 ILE B1817      19.530  29.082  45.085  1.00  0.00           C  
ATOM   2665  N   ASN B1819      16.171  32.918  50.850  1.00  0.00           N  
ATOM   2666  CA  ASN B1819      16.558  33.689  52.028  1.00  0.00           C  
ATOM   2667  C   ASN B1819      17.977  34.230  51.855  1.00  0.00           C  
ATOM   2668  O   ASN B1819      18.251  35.383  52.187  1.00  0.00           O  
ATOM   2669  CB  ASN B1819      16.484  32.839  53.308  1.00  0.00           C  
ATOM   2670  CG  ASN B1819      15.053  32.471  53.696  1.00  0.00           C  
ATOM   2671  OD1 ASN B1819      14.088  33.068  53.218  1.00  0.00           O  
ATOM   2672  ND2 ASN B1819      14.919  31.490  54.583  1.00  0.00           N  
ATOM   2673  N   GLU B1820      18.874  33.398  51.331  1.00  0.00           N  
ATOM   2674  CA  GLU B1820      20.253  33.818  51.107  1.00  0.00           C  
ATOM   2675  C   GLU B1820      20.327  35.058  50.233  1.00  0.00           C  
ATOM   2676  O   GLU B1820      21.020  36.019  50.561  1.00  0.00           O  
ATOM   2677  CB  GLU B1820      21.055  32.699  50.447  1.00  0.00           C  
ATOM   2678  CG  GLU B1820      21.500  31.603  51.399  1.00  0.00           C  
ATOM   2679  CD  GLU B1820      22.066  30.399  50.668  1.00  0.00           C  
ATOM   2680  OE1 GLU B1820      22.905  30.597  49.759  1.00  0.00           O  
ATOM   2681  OE2 GLU B1820      21.673  29.260  51.007  1.00  0.00           O  
ATOM   2682  N   TYR B1821      19.608  35.047  49.120  1.00  0.00           N  
ATOM   2683  CA  TYR B1821      19.646  36.189  48.227  1.00  0.00           C  
ATOM   2684  C   TYR B1821      18.889  37.398  48.735  1.00  0.00           C  
ATOM   2685  O   TYR B1821      19.263  38.539  48.429  1.00  0.00           O  
ATOM   2686  CB  TYR B1821      19.174  35.781  46.827  1.00  0.00           C  
ATOM   2687  CG  TYR B1821      20.309  35.185  46.034  1.00  0.00           C  
ATOM   2688  CD1 TYR B1821      21.148  35.997  45.272  1.00  0.00           C  
ATOM   2689  CD2 TYR B1821      20.629  33.831  46.151  1.00  0.00           C  
ATOM   2690  CE1 TYR B1821      22.287  35.480  44.654  1.00  0.00           C  
ATOM   2691  CE2 TYR B1821      21.766  33.303  45.544  1.00  0.00           C  
ATOM   2692  CZ  TYR B1821      22.591  34.136  44.800  1.00  0.00           C  
ATOM   2693  OH  TYR B1821      23.739  33.638  44.241  1.00  0.00           O  
ATOM   2694  N   SER B1822      17.840  37.175  49.519  1.00  0.00           N  
ATOM   2695  CA  SER B1822      17.098  38.310  50.045  1.00  0.00           C  
ATOM   2696  C   SER B1822      18.058  39.049  50.972  1.00  0.00           C  
ATOM   2697  O   SER B1822      18.107  40.276  50.980  1.00  0.00           O  
ATOM   2698  CB  SER B1822      15.852  37.849  50.805  1.00  0.00           C  
ATOM   2699  OG  SER B1822      16.199  37.212  52.016  1.00  0.00           O  
ATOM   2700  N   ARG B1830      18.842  38.284  51.724  1.00  0.00           N  
ATOM   2701  CA  ARG B1830      19.821  38.838  52.645  1.00  0.00           C  
ATOM   2702  C   ARG B1830      20.838  39.709  51.908  1.00  0.00           C  
ATOM   2703  O   ARG B1830      21.156  40.816  52.346  1.00  0.00           O  
ATOM   2704  CB  ARG B1830      20.548  37.708  53.368  1.00  0.00           C  
ATOM   2705  CG  ARG B1830      21.700  38.164  54.243  1.00  0.00           C  
ATOM   2706  CD  ARG B1830      22.453  36.976  54.826  1.00  0.00           C  
ATOM   2707  NE  ARG B1830      23.541  37.400  55.705  1.00  0.00           N  
ATOM   2708  CZ  ARG B1830      24.420  36.573  56.267  1.00  0.00           C  
ATOM   2709  NH1 ARG B1830      24.349  35.265  56.048  1.00  0.00           N  
ATOM   2710  NH2 ARG B1830      25.378  37.058  57.045  1.00  0.00           N  
ATOM   2711  N   LYS B1831      21.343  39.202  50.788  1.00  0.00           N  
ATOM   2712  CA  LYS B1831      22.323  39.921  49.983  1.00  0.00           C  
ATOM   2713  C   LYS B1831      21.761  41.219  49.401  1.00  0.00           C  
ATOM   2714  O   LYS B1831      22.464  42.229  49.336  1.00  0.00           O  
ATOM   2715  CB  LYS B1831      22.829  39.010  48.861  1.00  0.00           C  
ATOM   2716  CG  LYS B1831      23.520  37.760  49.391  1.00  0.00           C  
ATOM   2717  CD  LYS B1831      23.943  36.811  48.283  1.00  0.00           C  
ATOM   2718  CE  LYS B1831      24.764  35.664  48.865  1.00  0.00           C  
ATOM   2719  NZ  LYS B1831      25.100  34.619  47.862  1.00  0.00           N  
ATOM   2720  N   LEU B1832      20.499  41.192  48.979  1.00  0.00           N  
ATOM   2721  CA  LEU B1832      19.871  42.384  48.422  1.00  0.00           C  
ATOM   2722  C   LEU B1832      19.666  43.431  49.516  1.00  0.00           C  
ATOM   2723  O   LEU B1832      19.937  44.612  49.313  1.00  0.00           O  
ATOM   2724  CB  LEU B1832      18.527  42.035  47.770  1.00  0.00           C  
ATOM   2725  CG  LEU B1832      18.598  41.179  46.497  1.00  0.00           C  
ATOM   2726  CD1 LEU B1832      17.201  40.972  45.920  1.00  0.00           C  
ATOM   2727  CD2 LEU B1832      19.503  41.863  45.476  1.00  0.00           C  
ATOM   2728  N   ARG B1833      19.196  42.985  50.677  1.00  0.00           N  
ATOM   2729  CA  ARG B1833      18.961  43.878  51.803  1.00  0.00           C  
ATOM   2730  C   ARG B1833      20.241  44.581  52.210  1.00  0.00           C  
ATOM   2731  O   ARG B1833      20.260  45.801  52.373  1.00  0.00           O  
ATOM   2732  CB  ARG B1833      18.401  43.098  53.003  1.00  0.00           C  
ATOM   2733  CG  ARG B1833      16.946  42.698  52.851  1.00  0.00           C  
ATOM   2734  CD  ARG B1833      16.552  41.587  53.823  1.00  0.00           C  
ATOM   2735  NE  ARG B1833      15.191  41.116  53.565  1.00  0.00           N  
ATOM   2736  CZ  ARG B1833      14.747  39.904  53.882  1.00  0.00           C  
ATOM   2737  NH1 ARG B1833      15.554  39.032  54.472  1.00  0.00           N  
ATOM   2738  NH2 ARG B1833      13.501  39.555  53.596  1.00  0.00           N  
ATOM   2739  N   GLU B1834      21.315  43.817  52.373  1.00  0.00           N  
ATOM   2740  CA  GLU B1834      22.589  44.405  52.773  1.00  0.00           C  
ATOM   2741  C   GLU B1834      23.114  45.426  51.771  1.00  0.00           C  
ATOM   2742  O   GLU B1834      24.158  46.026  51.988  1.00  0.00           O  
ATOM   2743  CB  GLU B1834      23.634  43.314  53.018  1.00  0.00           C  
ATOM   2744  CG  GLU B1834      23.236  42.344  54.119  1.00  0.00           C  
ATOM   2745  CD  GLU B1834      24.424  41.655  54.761  1.00  0.00           C  
ATOM   2746  OE1 GLU B1834      25.319  42.362  55.276  1.00  0.00           O  
ATOM   2747  OE2 GLU B1834      24.460  40.408  54.763  1.00  0.00           O  
ATOM   2748  N   ARG B1835      22.389  45.618  50.674  1.00  0.00           N  
ATOM   2749  CA  ARG B1835      22.772  46.601  49.669  1.00  0.00           C  
ATOM   2750  C   ARG B1835      21.705  47.695  49.546  1.00  0.00           C  
ATOM   2751  O   ARG B1835      21.577  48.329  48.502  1.00  0.00           O  
ATOM   2752  CB  ARG B1835      23.006  45.940  48.301  1.00  0.00           C  
ATOM   2753  CG  ARG B1835      24.270  45.074  48.195  1.00  0.00           C  
ATOM   2754  CD  ARG B1835      25.546  45.792  48.670  1.00  0.00           C  
ATOM   2755  NE  ARG B1835      25.851  47.016  47.922  1.00  0.00           N  
ATOM   2756  CZ  ARG B1835      26.248  47.053  46.652  1.00  0.00           C  
ATOM   2757  NH1 ARG B1835      26.399  45.928  45.961  1.00  0.00           N  
ATOM   2758  NH2 ARG B1835      26.490  48.220  46.067  1.00  0.00           N  
ATOM   2759  N   GLY B1836      20.923  47.893  50.607  1.00  0.00           N  
ATOM   2760  CA  GLY B1836      19.912  48.945  50.616  1.00  0.00           C  
ATOM   2761  C   GLY B1836      18.576  48.750  49.914  1.00  0.00           C  
ATOM   2762  O   GLY B1836      17.987  49.712  49.418  1.00  0.00           O  
ATOM   2763  N   ASN B1838      14.567  46.844  50.051  1.00  0.00           N  
ATOM   2764  CA  ASN B1838      13.544  46.185  50.850  1.00  0.00           C  
ATOM   2765  C   ASN B1838      13.119  44.943  50.073  1.00  0.00           C  
ATOM   2766  O   ASN B1838      12.666  45.030  48.923  1.00  0.00           O  
ATOM   2767  CB  ASN B1838      12.367  47.135  51.078  1.00  0.00           C  
ATOM   2768  CG  ASN B1838      12.744  48.313  51.962  1.00  0.00           C  
ATOM   2769  OD1 ASN B1838      12.091  49.356  51.955  1.00  0.00           O  
ATOM   2770  ND2 ASN B1838      13.801  48.146  52.734  1.00  0.00           N  
ATOM   2771  N   VAL B1839      13.269  43.790  50.717  1.00  0.00           N  
ATOM   2772  CA  VAL B1839      12.972  42.510  50.098  1.00  0.00           C  
ATOM   2773  C   VAL B1839      11.928  41.690  50.852  1.00  0.00           C  
ATOM   2774  O   VAL B1839      12.049  41.473  52.059  1.00  0.00           O  
ATOM   2775  CB  VAL B1839      14.278  41.693  49.990  1.00  0.00           C  
ATOM   2776  CG1 VAL B1839      14.037  40.381  49.273  1.00  0.00           C  
ATOM   2777  CG2 VAL B1839      15.335  42.528  49.283  1.00  0.00           C  
ATOM   2778  N   THR B1840      10.912  41.241  50.115  1.00  0.00           N  
ATOM   2779  CA  THR B1840       9.816  40.427  50.635  1.00  0.00           C  
ATOM   2780  C   THR B1840       9.867  39.047  49.969  1.00  0.00           C  
ATOM   2781  O   THR B1840       9.832  38.945  48.740  1.00  0.00           O  
ATOM   2782  CB  THR B1840       8.446  41.052  50.310  1.00  0.00           C  
ATOM   2783  OG1 THR B1840       8.352  42.344  50.916  1.00  0.00           O  
ATOM   2784  CG2 THR B1840       7.320  40.179  50.841  1.00  0.00           C  
ATOM   2785  N   VAL B1841       9.936  38.000  50.788  1.00  0.00           N  
ATOM   2786  CA  VAL B1841      10.005  36.631  50.303  1.00  0.00           C  
ATOM   2787  C   VAL B1841       8.651  35.922  50.346  1.00  0.00           C  
ATOM   2788  O   VAL B1841       7.872  36.089  51.288  1.00  0.00           O  
ATOM   2789  CB  VAL B1841      11.020  35.808  51.143  1.00  0.00           C  
ATOM   2790  CG1 VAL B1841      11.056  34.359  50.670  1.00  0.00           C  
ATOM   2791  CG2 VAL B1841      12.396  36.427  51.033  1.00  0.00           C  
ATOM   2792  N   GLU B1842       8.372  35.126  49.322  1.00  0.00           N  
ATOM   2793  CA  GLU B1842       7.122  34.382  49.268  1.00  0.00           C  
ATOM   2794  C   GLU B1842       7.192  33.238  50.267  1.00  0.00           C  
ATOM   2795  O   GLU B1842       8.170  32.490  50.290  1.00  0.00           O  
ATOM   2796  CB  GLU B1842       6.896  33.805  47.868  1.00  0.00           C  
ATOM   2797  CG  GLU B1842       5.607  33.029  47.744  1.00  0.00           C  
ATOM   2798  CD  GLU B1842       4.400  33.897  48.027  1.00  0.00           C  
ATOM   2799  OE1 GLU B1842       3.992  34.665  47.128  1.00  0.00           O  
ATOM   2800  OE2 GLU B1842       3.872  33.823  49.157  1.00  0.00           O  
ATOM   2801  N   ILE B1843       6.163  33.104  51.097  1.00  0.00           N  
ATOM   2802  CA  ILE B1843       6.136  32.029  52.074  1.00  0.00           C  
ATOM   2803  C   ILE B1843       4.822  31.262  51.990  1.00  0.00           C  
ATOM   2804  O   ILE B1843       4.633  30.271  52.691  1.00  0.00           O  
ATOM   2805  CB  ILE B1843       6.352  32.558  53.519  1.00  0.00           C  
ATOM   2806  CG1 ILE B1843       5.230  33.520  53.917  1.00  0.00           C  
ATOM   2807  CG2 ILE B1843       7.706  33.246  53.613  1.00  0.00           C  
ATOM   2808  CD1 ILE B1843       5.344  34.034  55.342  1.00  0.00           C  
ATOM   2809  N   GLU B1845       1.898  28.963  49.958  1.00  0.00           N  
ATOM   2810  CA  GLU B1845       1.854  27.895  48.966  1.00  0.00           C  
ATOM   2811  C   GLU B1845       0.883  28.321  47.864  1.00  0.00           C  
ATOM   2812  O   GLU B1845      -0.247  27.841  47.799  1.00  0.00           O  
ATOM   2813  CB  GLU B1845       1.389  26.596  49.635  1.00  0.00           C  
ATOM   2814  CG  GLU B1845       1.642  25.322  48.836  1.00  0.00           C  
ATOM   2815  CD  GLU B1845       0.633  25.108  47.718  1.00  0.00           C  
ATOM   2816  OE1 GLU B1845      -0.582  25.053  48.020  1.00  0.00           O  
ATOM   2817  OE2 GLU B1845       1.054  24.987  46.543  1.00  0.00           O  
ATOM   2818  N   ARG B1847       1.339  29.236  47.010  1.00  0.00           N  
ATOM   2819  CA  ARG B1847       0.538  29.776  45.912  1.00  0.00           C  
ATOM   2820  C   ARG B1847       1.273  29.679  44.572  1.00  0.00           C  
ATOM   2821  O   ARG B1847       2.496  29.541  44.534  1.00  0.00           O  
ATOM   2822  CB  ARG B1847       0.192  31.244  46.201  1.00  0.00           C  
ATOM   2823  CG  ARG B1847       1.283  31.975  46.984  1.00  0.00           C  
ATOM   2824  CD  ARG B1847       1.338  33.475  46.692  1.00  0.00           C  
ATOM   2825  NE  ARG B1847       0.177  34.219  47.167  1.00  0.00           N  
ATOM   2826  CZ  ARG B1847       0.229  35.209  48.057  1.00  0.00           C  
ATOM   2827  NH1 ARG B1847       1.386  35.586  48.584  1.00  0.00           N  
ATOM   2828  NH2 ARG B1847      -0.881  35.836  48.412  1.00  0.00           N  
ATOM   2829  N   GLY B1848       0.519  29.765  43.478  1.00  0.00           N  
ATOM   2830  CA  GLY B1848       1.107  29.683  42.150  1.00  0.00           C  
ATOM   2831  C   GLY B1848       1.776  30.973  41.722  1.00  0.00           C  
ATOM   2832  O   GLY B1848       1.613  32.003  42.378  1.00  0.00           O  
ATOM   2833  N   LEU B1849       2.512  30.925  40.613  1.00  0.00           N  
ATOM   2834  CA  LEU B1849       3.237  32.089  40.104  1.00  0.00           C  
ATOM   2835  C   LEU B1849       2.325  33.240  39.733  1.00  0.00           C  
ATOM   2836  O   LEU B1849       2.678  34.403  39.925  1.00  0.00           O  
ATOM   2837  CB  LEU B1849       4.083  31.718  38.878  1.00  0.00           C  
ATOM   2838  CG  LEU B1849       5.467  32.372  38.711  1.00  0.00           C  
ATOM   2839  CD1 LEU B1849       5.717  32.633  37.231  1.00  0.00           C  
ATOM   2840  CD2 LEU B1849       5.558  33.680  39.479  1.00  0.00           C  
ATOM   2841  N   SER B1850       1.156  32.928  39.190  1.00  0.00           N  
ATOM   2842  CA  SER B1850       0.222  33.983  38.809  1.00  0.00           C  
ATOM   2843  C   SER B1850      -0.242  34.752  40.056  1.00  0.00           C  
ATOM   2844  O   SER B1850      -0.320  35.978  40.047  1.00  0.00           O  
ATOM   2845  CB  SER B1850      -0.978  33.384  38.071  1.00  0.00           C  
ATOM   2846  OG  SER B1850      -1.865  34.397  37.634  1.00  0.00           O  
ATOM   2847  N   ALA B1851      -0.537  34.020  41.128  1.00  0.00           N  
ATOM   2848  CA  ALA B1851      -0.977  34.628  42.379  1.00  0.00           C  
ATOM   2849  C   ALA B1851       0.178  35.384  43.028  1.00  0.00           C  
ATOM   2850  O   ALA B1851      -0.023  36.415  43.675  1.00  0.00           O  
ATOM   2851  CB  ALA B1851      -1.498  33.557  43.327  1.00  0.00           C  
ATOM   2852  N   GLN B1852       1.389  34.867  42.852  1.00  0.00           N  
ATOM   2853  CA  GLN B1852       2.573  35.508  43.413  1.00  0.00           C  
ATOM   2854  C   GLN B1852       2.821  36.890  42.816  1.00  0.00           C  
ATOM   2855  O   GLN B1852       3.106  37.838  43.547  1.00  0.00           O  
ATOM   2856  CB  GLN B1852       3.808  34.621  43.213  1.00  0.00           C  
ATOM   2857  CG  GLN B1852       3.874  33.440  44.170  1.00  0.00           C  
ATOM   2858  CD  GLN B1852       5.033  32.514  43.864  1.00  0.00           C  
ATOM   2859  OE1 GLN B1852       6.154  32.967  43.625  1.00  0.00           O  
ATOM   2860  NE2 GLN B1852       4.773  31.210  43.878  1.00  0.00           N  
ATOM   2861  N   LEU B1853       2.710  37.017  41.497  1.00  0.00           N  
ATOM   2862  CA  LEU B1853       2.934  38.312  40.863  1.00  0.00           C  
ATOM   2863  C   LEU B1853       1.797  39.264  41.190  1.00  0.00           C  
ATOM   2864  O   LEU B1853       2.003  40.479  41.310  1.00  0.00           O  
ATOM   2865  CB  LEU B1853       3.082  38.157  39.348  1.00  0.00           C  
ATOM   2866  CG  LEU B1853       4.412  37.551  38.883  1.00  0.00           C  
ATOM   2867  CD1 LEU B1853       4.415  37.420  37.364  1.00  0.00           C  
ATOM   2868  CD2 LEU B1853       5.570  38.435  39.350  1.00  0.00           C  
ATOM   2869  N   LYS B1854       0.597  38.706  41.332  1.00  0.00           N  
ATOM   2870  CA  LYS B1854      -0.578  39.492  41.681  1.00  0.00           C  
ATOM   2871  C   LYS B1854      -0.281  40.128  43.032  1.00  0.00           C  
ATOM   2872  O   LYS B1854      -0.435  41.333  43.213  1.00  0.00           O  
ATOM   2873  CB  LYS B1854      -1.800  38.586  41.819  1.00  0.00           C  
ATOM   2874  CG  LYS B1854      -2.953  38.910  40.886  1.00  0.00           C  
ATOM   2875  CD  LYS B1854      -2.637  38.520  39.447  1.00  0.00           C  
ATOM   2876  CE  LYS B1854      -3.900  38.526  38.602  1.00  0.00           C  
ATOM   2877  NZ  LYS B1854      -4.913  37.569  39.142  1.00  0.00           N  
ATOM   2878  N   TYR B1855       0.155  39.297  43.976  1.00  0.00           N  
ATOM   2879  CA  TYR B1855       0.484  39.758  45.320  1.00  0.00           C  
ATOM   2880  C   TYR B1855       1.611  40.785  45.287  1.00  0.00           C  
ATOM   2881  O   TYR B1855       1.569  41.788  46.004  1.00  0.00           O  
ATOM   2882  CB  TYR B1855       0.907  38.582  46.201  1.00  0.00           C  
ATOM   2883  CG  TYR B1855       1.270  38.991  47.610  1.00  0.00           C  
ATOM   2884  CD1 TYR B1855       0.286  39.367  48.523  1.00  0.00           C  
ATOM   2885  CD2 TYR B1855       2.601  39.022  48.026  1.00  0.00           C  
ATOM   2886  CE1 TYR B1855       0.617  39.762  49.817  1.00  0.00           C  
ATOM   2887  CE2 TYR B1855       2.946  39.420  49.319  1.00  0.00           C  
ATOM   2888  CZ  TYR B1855       1.948  39.788  50.208  1.00  0.00           C  
ATOM   2889  OH  TYR B1855       2.277  40.184  51.483  1.00  0.00           O  
ATOM   2890  N   ALA B1856       2.621  40.520  44.462  1.00  0.00           N  
ATOM   2891  CA  ALA B1856       3.765  41.417  44.326  1.00  0.00           C  
ATOM   2892  C   ALA B1856       3.310  42.799  43.868  1.00  0.00           C  
ATOM   2893  O   ALA B1856       3.761  43.824  44.384  1.00  0.00           O  
ATOM   2894  CB  ALA B1856       4.764  40.843  43.325  1.00  0.00           C  
ATOM   2895  N   SER B1857       2.421  42.823  42.886  1.00  0.00           N  
ATOM   2896  CA  SER B1857       1.920  44.087  42.375  1.00  0.00           C  
ATOM   2897  C   SER B1857       1.027  44.759  43.409  1.00  0.00           C  
ATOM   2898  O   SER B1857       1.000  45.982  43.510  1.00  0.00           O  
ATOM   2899  CB  SER B1857       1.137  43.862  41.083  1.00  0.00           C  
ATOM   2900  OG  SER B1857       0.640  45.090  40.586  1.00  0.00           O  
ATOM   2901  N   ALA B1860       0.305  43.954  44.183  1.00  0.00           N  
ATOM   2902  CA  ALA B1860      -0.590  44.481  45.205  1.00  0.00           C  
ATOM   2903  C   ALA B1860       0.166  45.185  46.329  1.00  0.00           C  
ATOM   2904  O   ALA B1860      -0.364  46.104  46.955  1.00  0.00           O  
ATOM   2905  CB  ALA B1860      -1.452  43.357  45.777  1.00  0.00           C  
ATOM   2906  N   ILE B1861       1.400  44.760  46.588  1.00  0.00           N  
ATOM   2907  CA  ILE B1861       2.196  45.378  47.644  1.00  0.00           C  
ATOM   2908  C   ILE B1861       3.155  46.419  47.084  1.00  0.00           C  
ATOM   2909  O   ILE B1861       3.991  46.960  47.810  1.00  0.00           O  
ATOM   2910  CB  ILE B1861       3.015  44.335  48.435  1.00  0.00           C  
ATOM   2911  CG1 ILE B1861       4.054  43.677  47.526  1.00  0.00           C  
ATOM   2912  CG2 ILE B1861       2.079  43.292  49.038  1.00  0.00           C  
ATOM   2913  CD1 ILE B1861       5.108  42.898  48.281  1.00  0.00           C  
ATOM   2914  N   GLY B1862       3.033  46.682  45.784  1.00  0.00           N  
ATOM   2915  CA  GLY B1862       3.876  47.670  45.132  1.00  0.00           C  
ATOM   2916  C   GLY B1862       5.355  47.360  44.929  1.00  0.00           C  
ATOM   2917  O   GLY B1862       6.150  48.288  44.806  1.00  0.00           O  
ATOM   2918  N   ALA B1863       5.744  46.086  44.887  1.00  0.00           N  
ATOM   2919  CA  ALA B1863       7.156  45.750  44.682  1.00  0.00           C  
ATOM   2920  C   ALA B1863       7.632  46.391  43.386  1.00  0.00           C  
ATOM   2921  O   ALA B1863       6.871  46.492  42.425  1.00  0.00           O  
ATOM   2922  CB  ALA B1863       7.342  44.243  44.612  1.00  0.00           C  
ATOM   2923  N   ASP B1864       8.881  46.840  43.354  1.00  0.00           N  
ATOM   2924  CA  ASP B1864       9.405  47.463  42.145  1.00  0.00           C  
ATOM   2925  C   ASP B1864       9.889  46.391  41.176  1.00  0.00           C  
ATOM   2926  O   ASP B1864       9.763  46.529  39.957  1.00  0.00           O  
ATOM   2927  CB  ASP B1864      10.553  48.416  42.493  1.00  0.00           C  
ATOM   2928  CG  ASP B1864      10.105  49.563  43.379  1.00  0.00           C  
ATOM   2929  OD1 ASP B1864       9.208  50.324  42.957  1.00  0.00           O  
ATOM   2930  OD2 ASP B1864      10.643  49.704  44.497  1.00  0.00           O  
ATOM   2931  N   PHE B1865      10.437  45.319  41.734  1.00  0.00           N  
ATOM   2932  CA  PHE B1865      10.946  44.214  40.942  1.00  0.00           C  
ATOM   2933  C   PHE B1865      10.504  42.889  41.530  1.00  0.00           C  
ATOM   2934  O   PHE B1865      10.162  42.791  42.715  1.00  0.00           O  
ATOM   2935  CB  PHE B1865      12.472  44.238  40.904  1.00  0.00           C  
ATOM   2936  CG  PHE B1865      13.037  45.464  40.267  1.00  0.00           C  
ATOM   2937  CD1 PHE B1865      12.971  45.638  38.893  1.00  0.00           C  
ATOM   2938  CD2 PHE B1865      13.622  46.457  41.046  1.00  0.00           C  
ATOM   2939  CE1 PHE B1865      13.477  46.786  38.303  1.00  0.00           C  
ATOM   2940  CE2 PHE B1865      14.131  47.608  40.465  1.00  0.00           C  
ATOM   2941  CZ  PHE B1865      14.059  47.773  39.092  1.00  0.00           C  
ATOM   2942  N   ALA B1866      10.526  41.873  40.679  1.00  0.00           N  
ATOM   2943  CA  ALA B1866      10.167  40.521  41.062  1.00  0.00           C  
ATOM   2944  C   ALA B1866      11.298  39.625  40.582  1.00  0.00           C  
ATOM   2945  O   ALA B1866      11.585  39.576  39.389  1.00  0.00           O  
ATOM   2946  CB  ALA B1866       8.858  40.117  40.394  1.00  0.00           C  
ATOM   2947  N   VAL B1867      11.970  38.958  41.514  1.00  0.00           N  
ATOM   2948  CA  VAL B1867      13.044  38.040  41.165  1.00  0.00           C  
ATOM   2949  C   VAL B1867      12.373  36.683  41.246  1.00  0.00           C  
ATOM   2950  O   VAL B1867      11.872  36.288  42.299  1.00  0.00           O  
ATOM   2951  CB  VAL B1867      14.217  38.101  42.164  1.00  0.00           C  
ATOM   2952  CG1 VAL B1867      15.263  37.061  41.792  1.00  0.00           C  
ATOM   2953  CG2 VAL B1867      14.849  39.495  42.150  1.00  0.00           C  
ATOM   2954  N   ILE B1878      12.344  35.972  40.128  1.00  0.00           N  
ATOM   2955  CA  ILE B1878      11.680  34.683  40.101  1.00  0.00           C  
ATOM   2956  C   ILE B1878      12.646  33.526  40.013  1.00  0.00           C  
ATOM   2957  O   ILE B1878      13.347  33.368  39.017  1.00  0.00           O  
ATOM   2958  CB  ILE B1878      10.695  34.603  38.915  1.00  0.00           C  
ATOM   2959  CG1 ILE B1878       9.764  35.817  38.940  1.00  0.00           C  
ATOM   2960  CG2 ILE B1878       9.886  33.316  38.987  1.00  0.00           C  
ATOM   2961  CD1 ILE B1878       8.878  35.929  37.719  1.00  0.00           C  
ATOM   2962  N   PHE B1879      12.687  32.724  41.069  1.00  0.00           N  
ATOM   2963  CA  PHE B1879      13.553  31.559  41.088  1.00  0.00           C  
ATOM   2964  C   PHE B1879      12.784  30.411  40.453  1.00  0.00           C  
ATOM   2965  O   PHE B1879      11.671  30.091  40.867  1.00  0.00           O  
ATOM   2966  CB  PHE B1879      13.945  31.174  42.520  1.00  0.00           C  
ATOM   2967  CG  PHE B1879      15.001  32.054  43.120  1.00  0.00           C  
ATOM   2968  CD1 PHE B1879      14.691  33.325  43.579  1.00  0.00           C  
ATOM   2969  CD2 PHE B1879      16.320  31.611  43.217  1.00  0.00           C  
ATOM   2970  CE1 PHE B1879      15.675  34.138  44.123  1.00  0.00           C  
ATOM   2971  CE2 PHE B1879      17.312  32.424  43.761  1.00  0.00           C  
ATOM   2972  CZ  PHE B1879      16.988  33.687  44.214  1.00  0.00           C  
ATOM   2973  N   GLY B1880      13.377  29.806  39.434  1.00  0.00           N  
ATOM   2974  CA  GLY B1880      12.739  28.688  38.765  1.00  0.00           C  
ATOM   2975  C   GLY B1880      13.623  27.474  38.931  1.00  0.00           C  
ATOM   2976  O   GLY B1880      14.830  27.552  38.720  1.00  0.00           O  
ATOM   2977  N   GLU B1881      13.027  26.355  39.320  1.00  0.00           N  
ATOM   2978  CA  GLU B1881      13.772  25.121  39.525  1.00  0.00           C  
ATOM   2979  C   GLU B1881      14.735  24.776  38.384  1.00  0.00           C  
ATOM   2980  O   GLU B1881      15.893  24.446  38.637  1.00  0.00           O  
ATOM   2981  CB  GLU B1881      12.797  23.967  39.758  1.00  0.00           C  
ATOM   2982  CG  GLU B1881      13.431  22.594  39.697  1.00  0.00           C  
ATOM   2983  CD  GLU B1881      12.521  21.519  40.251  1.00  0.00           C  
ATOM   2984  OE1 GLU B1881      11.284  21.663  40.125  1.00  0.00           O  
ATOM   2985  OE2 GLU B1881      13.043  20.526  40.802  1.00  0.00           O  
ATOM   2986  N   ARG B1882      14.264  24.854  37.140  1.00  0.00           N  
ATOM   2987  CA  ARG B1882      15.108  24.543  35.983  1.00  0.00           C  
ATOM   2988  C   ARG B1882      16.165  25.601  35.679  1.00  0.00           C  
ATOM   2989  O   ARG B1882      17.336  25.278  35.482  1.00  0.00           O  
ATOM   2990  CB  ARG B1882      14.256  24.330  34.729  1.00  0.00           C  
ATOM   2991  CG  ARG B1882      13.686  22.938  34.597  1.00  0.00           C  
ATOM   2992  CD  ARG B1882      13.088  22.726  33.217  1.00  0.00           C  
ATOM   2993  NE  ARG B1882      12.662  21.343  33.020  1.00  0.00           N  
ATOM   2994  CZ  ARG B1882      13.487  20.299  32.990  1.00  0.00           C  
ATOM   2995  NH1 ARG B1882      14.794  20.478  33.142  1.00  0.00           N  
ATOM   2996  NH2 ARG B1882      13.007  19.074  32.809  1.00  0.00           N  
ATOM   2997  N   ASP B1883      15.744  26.859  35.617  1.00  0.00           N  
ATOM   2998  CA  ASP B1883      16.664  27.951  35.335  1.00  0.00           C  
ATOM   2999  C   ASP B1883      17.720  28.064  36.428  1.00  0.00           C  
ATOM   3000  O   ASP B1883      18.817  28.574  36.194  1.00  0.00           O  
ATOM   3001  CB  ASP B1883      15.894  29.268  35.206  1.00  0.00           C  
ATOM   3002  CG  ASP B1883      15.109  29.359  33.908  1.00  0.00           C  
ATOM   3003  OD1 ASP B1883      14.523  28.336  33.489  1.00  0.00           O  
ATOM   3004  OD2 ASP B1883      15.067  30.455  33.306  1.00  0.00           O  
ATOM   3005  N   LEU B1884      17.398  27.581  37.622  1.00  0.00           N  
ATOM   3006  CA  LEU B1884      18.349  27.643  38.720  1.00  0.00           C  
ATOM   3007  C   LEU B1884      19.486  26.668  38.429  1.00  0.00           C  
ATOM   3008  O   LEU B1884      20.634  26.922  38.787  1.00  0.00           O  
ATOM   3009  CB  LEU B1884      17.662  27.308  40.052  1.00  0.00           C  
ATOM   3010  CG  LEU B1884      18.433  27.598  41.349  1.00  0.00           C  
ATOM   3011  CD1 LEU B1884      19.588  26.629  41.505  1.00  0.00           C  
ATOM   3012  CD2 LEU B1884      18.941  29.034  41.343  1.00  0.00           C  
ATOM   3013  N   GLU B1885      19.163  25.558  37.771  1.00  0.00           N  
ATOM   3014  CA  GLU B1885      20.168  24.557  37.409  1.00  0.00           C  
ATOM   3015  C   GLU B1885      21.261  25.258  36.612  1.00  0.00           C  
ATOM   3016  O   GLU B1885      22.447  25.029  36.828  1.00  0.00           O  
ATOM   3017  CB  GLU B1885      19.553  23.466  36.531  1.00  0.00           C  
ATOM   3018  CG  GLU B1885      18.308  22.821  37.100  1.00  0.00           C  
ATOM   3019  CD  GLU B1885      18.612  21.625  37.973  1.00  0.00           C  
ATOM   3020  OE1 GLU B1885      19.464  21.744  38.879  1.00  0.00           O  
ATOM   3021  OE2 GLU B1885      17.990  20.564  37.752  1.00  0.00           O  
ATOM   3022  N   ARG B1886      20.838  26.116  35.690  1.00  0.00           N  
ATOM   3023  CA  ARG B1886      21.748  26.867  34.834  1.00  0.00           C  
ATOM   3024  C   ARG B1886      22.214  28.187  35.456  1.00  0.00           C  
ATOM   3025  O   ARG B1886      22.698  29.082  34.755  1.00  0.00           O  
ATOM   3026  CB  ARG B1886      21.074  27.127  33.478  1.00  0.00           C  
ATOM   3027  CG  ARG B1886      20.812  25.848  32.693  1.00  0.00           C  
ATOM   3028  CD  ARG B1886      20.113  26.081  31.362  1.00  0.00           C  
ATOM   3029  NE  ARG B1886      18.673  26.277  31.496  1.00  0.00           N  
ATOM   3030  CZ  ARG B1886      18.091  27.445  31.754  1.00  0.00           C  
ATOM   3031  NH1 ARG B1886      18.822  28.541  31.906  1.00  0.00           N  
ATOM   3032  NH2 ARG B1886      16.771  27.520  31.855  1.00  0.00           N  
ATOM   3033  N   GLY B1887      22.065  28.306  36.772  1.00  0.00           N  
ATOM   3034  CA  GLY B1887      22.492  29.518  37.452  1.00  0.00           C  
ATOM   3035  C   GLY B1887      21.860  30.786  36.910  1.00  0.00           C  
ATOM   3036  O   GLY B1887      22.506  31.831  36.825  1.00  0.00           O  
ATOM   3037  N   VAL B1888      20.589  30.696  36.541  1.00  0.00           N  
ATOM   3038  CA  VAL B1888      19.856  31.840  36.013  1.00  0.00           C  
ATOM   3039  C   VAL B1888      18.591  32.083  36.836  1.00  0.00           C  
ATOM   3040  O   VAL B1888      18.043  31.160  37.446  1.00  0.00           O  
ATOM   3041  CB  VAL B1888      19.471  31.611  34.530  1.00  0.00           C  
ATOM   3042  CG1 VAL B1888      18.427  32.628  34.078  1.00  0.00           C  
ATOM   3043  CG2 VAL B1888      20.716  31.722  33.660  1.00  0.00           C  
ATOM   3044  N   VAL B1889      18.142  33.332  36.858  1.00  0.00           N  
ATOM   3045  CA  VAL B1889      16.945  33.706  37.590  1.00  0.00           C  
ATOM   3046  C   VAL B1889      16.248  34.760  36.739  1.00  0.00           C  
ATOM   3047  O   VAL B1889      16.906  35.466  35.982  1.00  0.00           O  
ATOM   3048  CB  VAL B1889      17.321  34.280  38.987  1.00  0.00           C  
ATOM   3049  CG1 VAL B1889      17.316  35.808  38.966  1.00  0.00           C  
ATOM   3050  CG2 VAL B1889      16.386  33.734  40.042  1.00  0.00           C  
ATOM   3051  N   THR B1890      14.926  34.865  36.836  1.00  0.00           N  
ATOM   3052  CA  THR B1890      14.207  35.860  36.039  1.00  0.00           C  
ATOM   3053  C   THR B1890      13.845  37.092  36.858  1.00  0.00           C  
ATOM   3054  O   THR B1890      13.236  36.992  37.926  1.00  0.00           O  
ATOM   3055  CB  THR B1890      12.909  35.298  35.443  1.00  0.00           C  
ATOM   3056  OG1 THR B1890      13.204  34.163  34.623  1.00  0.00           O  
ATOM   3057  CG2 THR B1890      12.234  36.350  34.591  1.00  0.00           C  
ATOM   3058  N   ILE B1891      14.217  38.256  36.339  1.00  0.00           N  
ATOM   3059  CA  ILE B1891      13.945  39.512  37.006  1.00  0.00           C  
ATOM   3060  C   ILE B1891      12.949  40.319  36.200  1.00  0.00           C  
ATOM   3061  O   ILE B1891      13.228  40.726  35.075  1.00  0.00           O  
ATOM   3062  CB  ILE B1891      15.235  40.336  37.184  1.00  0.00           C  
ATOM   3063  CG1 ILE B1891      16.227  39.551  38.042  1.00  0.00           C  
ATOM   3064  CG2 ILE B1891      14.919  41.663  37.860  1.00  0.00           C  
ATOM   3065  CD1 ILE B1891      17.518  40.283  38.318  1.00  0.00           C  
ATOM   3066  N   ARG B1892      11.779  40.543  36.778  1.00  0.00           N  
ATOM   3067  CA  ARG B1892      10.751  41.317  36.110  1.00  0.00           C  
ATOM   3068  C   ARG B1892      10.627  42.712  36.714  1.00  0.00           C  
ATOM   3069  O   ARG B1892      10.685  42.887  37.934  1.00  0.00           O  
ATOM   3070  CB  ARG B1892       9.399  40.599  36.200  1.00  0.00           C  
ATOM   3071  CG  ARG B1892       8.251  41.507  36.615  1.00  0.00           C  
ATOM   3072  CD  ARG B1892       7.158  41.597  35.573  1.00  0.00           C  
ATOM   3073  NE  ARG B1892       6.342  40.390  35.527  1.00  0.00           N  
ATOM   3074  CZ  ARG B1892       5.239  40.266  34.796  1.00  0.00           C  
ATOM   3075  NH1 ARG B1892       4.818  41.279  34.051  1.00  0.00           N  
ATOM   3076  NH2 ARG B1892       4.559  39.128  34.802  1.00  0.00           N  
ATOM   3077  N   ASN B1893      10.462  43.700  35.841  1.00  0.00           N  
ATOM   3078  CA  ASN B1893      10.287  45.085  36.251  1.00  0.00           C  
ATOM   3079  C   ASN B1893       8.777  45.286  36.396  1.00  0.00           C  
ATOM   3080  O   ASN B1893       8.076  45.533  35.411  1.00  0.00           O  
ATOM   3081  CB  ASN B1893      10.851  46.012  35.177  1.00  0.00           C  
ATOM   3082  CG  ASN B1893      10.751  47.474  35.554  1.00  0.00           C  
ATOM   3083  OD1 ASN B1893       9.655  48.014  35.725  1.00  0.00           O  
ATOM   3084  ND2 ASN B1893      11.901  48.127  35.683  1.00  0.00           N  
ATOM   3085  N   TYR B1895       6.980  47.524  36.959  1.00  0.00           N  
ATOM   3086  CA  TYR B1895       6.448  48.724  36.337  1.00  0.00           C  
ATOM   3087  C   TYR B1895       6.348  48.599  34.823  1.00  0.00           C  
ATOM   3088  O   TYR B1895       5.251  48.509  34.274  1.00  0.00           O  
ATOM   3089  CB  TYR B1895       7.310  49.936  36.720  1.00  0.00           C  
ATOM   3090  CG  TYR B1895       6.888  50.599  38.022  1.00  0.00           C  
ATOM   3091  CD1 TYR B1895       6.397  49.841  39.093  1.00  0.00           C  
ATOM   3092  CD2 TYR B1895       6.981  51.986  38.185  1.00  0.00           C  
ATOM   3093  CE1 TYR B1895       6.003  50.446  40.291  1.00  0.00           C  
ATOM   3094  CE2 TYR B1895       6.593  52.602  39.381  1.00  0.00           C  
ATOM   3095  CZ  TYR B1895       6.104  51.823  40.428  1.00  0.00           C  
ATOM   3096  OH  TYR B1895       5.715  52.422  41.607  1.00  0.00           O  
ATOM   3097  N   THR B1896       7.496  48.584  34.152  1.00  0.00           N  
ATOM   3098  CA  THR B1896       7.537  48.488  32.696  1.00  0.00           C  
ATOM   3099  C   THR B1896       6.922  47.201  32.140  1.00  0.00           C  
ATOM   3100  O   THR B1896       6.343  47.204  31.053  1.00  0.00           O  
ATOM   3101  CB  THR B1896       8.982  48.582  32.184  1.00  0.00           C  
ATOM   3102  OG1 THR B1896       9.734  47.474  32.690  1.00  0.00           O  
ATOM   3103  CG2 THR B1896       9.631  49.881  32.646  1.00  0.00           C  
ATOM   3104  N   GLY B1898       7.047  46.107  32.888  1.00  0.00           N  
ATOM   3105  CA  GLY B1898       6.520  44.833  32.431  1.00  0.00           C  
ATOM   3106  C   GLY B1898       7.627  44.047  31.751  1.00  0.00           C  
ATOM   3107  O   GLY B1898       7.416  42.935  31.264  1.00  0.00           O  
ATOM   3108  N   SER B1899       8.817  44.640  31.730  1.00  0.00           N  
ATOM   3109  CA  SER B1899       9.999  44.041  31.116  1.00  0.00           C  
ATOM   3110  C   SER B1899      10.598  42.904  31.946  1.00  0.00           C  
ATOM   3111  O   SER B1899      10.594  42.954  33.177  1.00  0.00           O  
ATOM   3112  CB  SER B1899      11.052  45.128  30.889  1.00  0.00           C  
ATOM   3113  OG  SER B1899      12.352  44.578  30.790  1.00  0.00           O  
ATOM   3114  N   GLN B1900      11.104  41.876  31.266  1.00  0.00           N  
ATOM   3115  CA  GLN B1900      11.714  40.734  31.943  1.00  0.00           C  
ATOM   3116  C   GLN B1900      13.013  40.320  31.266  1.00  0.00           C  
ATOM   3117  O   GLN B1900      13.177  40.499  30.064  1.00  0.00           O  
ATOM   3118  CB  GLN B1900      10.776  39.529  31.947  1.00  0.00           C  
ATOM   3119  CG  GLN B1900       9.422  39.759  32.575  1.00  0.00           C  
ATOM   3120  CD  GLN B1900       8.686  38.452  32.807  1.00  0.00           C  
ATOM   3121  OE1 GLN B1900       8.932  37.461  32.117  1.00  0.00           O  
ATOM   3122  NE2 GLN B1900       7.771  38.446  33.771  1.00  0.00           N  
ATOM   3123  N   GLU B1901      13.919  39.745  32.049  1.00  0.00           N  
ATOM   3124  CA  GLU B1901      15.208  39.292  31.552  1.00  0.00           C  
ATOM   3125  C   GLU B1901      15.755  38.185  32.449  1.00  0.00           C  
ATOM   3126  O   GLU B1901      15.426  38.121  33.636  1.00  0.00           O  
ATOM   3127  CB  GLU B1901      16.212  40.448  31.553  1.00  0.00           C  
ATOM   3128  CG  GLU B1901      15.899  41.590  30.604  1.00  0.00           C  
ATOM   3129  CD  GLU B1901      15.930  41.160  29.150  1.00  0.00           C  
ATOM   3130  OE1 GLU B1901      16.895  40.472  28.760  1.00  0.00           O  
ATOM   3131  OE2 GLU B1901      14.995  41.514  28.397  1.00  0.00           O  
ATOM   3132  N   ASN B1902      16.579  37.308  31.880  1.00  0.00           N  
ATOM   3133  CA  ASN B1902      17.210  36.256  32.667  1.00  0.00           C  
ATOM   3134  C   ASN B1902      18.469  36.917  33.197  1.00  0.00           C  
ATOM   3135  O   ASN B1902      19.040  37.771  32.526  1.00  0.00           O  
ATOM   3136  CB  ASN B1902      17.603  35.056  31.802  1.00  0.00           C  
ATOM   3137  CG  ASN B1902      16.428  34.168  31.464  1.00  0.00           C  
ATOM   3138  OD1 ASN B1902      15.574  33.895  32.313  1.00  0.00           O  
ATOM   3139  ND2 ASN B1902      16.384  33.694  30.223  1.00  0.00           N  
ATOM   3140  N   VAL B1903      18.905  36.540  34.390  1.00  0.00           N  
ATOM   3141  CA  VAL B1903      20.100  37.149  34.960  1.00  0.00           C  
ATOM   3142  C   VAL B1903      20.920  36.134  35.749  1.00  0.00           C  
ATOM   3143  O   VAL B1903      20.366  35.307  36.478  1.00  0.00           O  
ATOM   3144  CB  VAL B1903      19.722  38.330  35.890  1.00  0.00           C  
ATOM   3145  CG1 VAL B1903      20.983  39.040  36.378  1.00  0.00           C  
ATOM   3146  CG2 VAL B1903      18.799  39.301  35.152  1.00  0.00           C  
ATOM   3147  N   GLY B1904      22.240  36.192  35.592  1.00  0.00           N  
ATOM   3148  CA  GLY B1904      23.107  35.267  36.304  1.00  0.00           C  
ATOM   3149  C   GLY B1904      23.011  35.495  37.799  1.00  0.00           C  
ATOM   3150  O   GLY B1904      22.887  36.634  38.242  1.00  0.00           O  
ATOM   3151  N   LEU B1905      23.067  34.425  38.581  1.00  0.00           N  
ATOM   3152  CA  LEU B1905      22.967  34.553  40.030  1.00  0.00           C  
ATOM   3153  C   LEU B1905      23.918  35.597  40.595  1.00  0.00           C  
ATOM   3154  O   LEU B1905      23.538  36.387  41.460  1.00  0.00           O  
ATOM   3155  CB  LEU B1905      23.236  33.210  40.711  1.00  0.00           C  
ATOM   3156  CG  LEU B1905      22.074  32.220  40.804  1.00  0.00           C  
ATOM   3157  CD1 LEU B1905      22.565  30.907  41.400  1.00  0.00           C  
ATOM   3158  CD2 LEU B1905      20.966  32.812  41.663  1.00  0.00           C  
ATOM   3159  N   ASP B1906      25.151  35.610  40.102  1.00  0.00           N  
ATOM   3160  CA  ASP B1906      26.137  36.552  40.597  1.00  0.00           C  
ATOM   3161  C   ASP B1906      26.048  37.947  39.985  1.00  0.00           C  
ATOM   3162  O   ASP B1906      26.927  38.779  40.197  1.00  0.00           O  
ATOM   3163  CB  ASP B1906      27.537  35.972  40.420  1.00  0.00           C  
ATOM   3164  CG  ASP B1906      27.708  34.643  41.148  1.00  0.00           C  
ATOM   3165  OD1 ASP B1906      27.235  34.532  42.301  1.00  0.00           O  
ATOM   3166  OD2 ASP B1906      28.318  33.715  40.573  1.00  0.00           O  
ATOM   3167  N   SER B1907      24.982  38.207  39.234  1.00  0.00           N  
ATOM   3168  CA  SER B1907      24.773  39.524  38.635  1.00  0.00           C  
ATOM   3169  C   SER B1907      23.428  40.084  39.092  1.00  0.00           C  
ATOM   3170  O   SER B1907      23.033  41.185  38.698  1.00  0.00           O  
ATOM   3171  CB  SER B1907      24.798  39.448  37.100  1.00  0.00           C  
ATOM   3172  OG  SER B1907      26.109  39.628  36.582  1.00  0.00           O  
ATOM   3173  N   VAL B1909      22.731  39.312  39.923  1.00  0.00           N  
ATOM   3174  CA  VAL B1909      21.422  39.703  40.442  1.00  0.00           C  
ATOM   3175  C   VAL B1909      21.511  40.992  41.257  1.00  0.00           C  
ATOM   3176  O   VAL B1909      20.787  41.959  40.997  1.00  0.00           O  
ATOM   3177  CB  VAL B1909      20.824  38.596  41.344  1.00  0.00           C  
ATOM   3178  CG1 VAL B1909      19.523  39.071  41.955  1.00  0.00           C  
ATOM   3179  CG2 VAL B1909      20.583  37.337  40.538  1.00  0.00           C  
ATOM   3180  N   VAL B1910      22.405  41.001  42.243  1.00  0.00           N  
ATOM   3181  CA  VAL B1910      22.580  42.168  43.101  1.00  0.00           C  
ATOM   3182  C   VAL B1910      22.867  43.450  42.316  1.00  0.00           C  
ATOM   3183  O   VAL B1910      22.184  44.458  42.493  1.00  0.00           O  
ATOM   3184  CB  VAL B1910      23.722  41.946  44.116  1.00  0.00           C  
ATOM   3185  CG1 VAL B1910      23.905  43.185  44.968  1.00  0.00           C  
ATOM   3186  CG2 VAL B1910      23.415  40.740  44.991  1.00  0.00           C  
ATOM   3187  N   GLU B1913      23.868  43.409  41.443  1.00  0.00           N  
ATOM   3188  CA  GLU B1913      24.230  44.587  40.664  1.00  0.00           C  
ATOM   3189  C   GLU B1913      23.196  44.992  39.613  1.00  0.00           C  
ATOM   3190  O   GLU B1913      23.006  46.181  39.353  1.00  0.00           O  
ATOM   3191  CB  GLU B1913      25.595  44.383  40.001  1.00  0.00           C  
ATOM   3192  CG  GLU B1913      26.770  44.341  40.979  1.00  0.00           C  
ATOM   3193  CD  GLU B1913      26.863  45.587  41.856  1.00  0.00           C  
ATOM   3194  OE1 GLU B1913      26.820  46.715  41.314  1.00  0.00           O  
ATOM   3195  OE2 GLU B1913      26.990  45.439  43.091  1.00  0.00           O  
ATOM   3196  N   HIS B1914      22.530  44.012  39.010  1.00  0.00           N  
ATOM   3197  CA  HIS B1914      21.522  44.303  37.997  1.00  0.00           C  
ATOM   3198  C   HIS B1914      20.359  45.087  38.602  1.00  0.00           C  
ATOM   3199  O   HIS B1914      19.848  46.017  37.979  1.00  0.00           O  
ATOM   3200  CB  HIS B1914      20.999  43.007  37.372  1.00  0.00           C  
ATOM   3201  CG  HIS B1914      19.927  43.220  36.348  1.00  0.00           C  
ATOM   3202  ND1 HIS B1914      20.169  43.817  35.130  1.00  0.00           N  
ATOM   3203  CD2 HIS B1914      18.606  42.917  36.362  1.00  0.00           C  
ATOM   3204  CE1 HIS B1914      19.045  43.870  34.437  1.00  0.00           C  
ATOM   3205  NE2 HIS B1914      18.081  43.332  35.161  1.00  0.00           N  
ATOM   3206  N   LEU B1915      19.934  44.705  39.805  1.00  0.00           N  
ATOM   3207  CA  LEU B1915      18.835  45.402  40.474  1.00  0.00           C  
ATOM   3208  C   LEU B1915      19.272  46.814  40.852  1.00  0.00           C  
ATOM   3209  O   LEU B1915      18.561  47.786  40.584  1.00  0.00           O  
ATOM   3210  CB  LEU B1915      18.387  44.656  41.741  1.00  0.00           C  
ATOM   3211  CG  LEU B1915      17.303  43.574  41.662  1.00  0.00           C  
ATOM   3212  CD1 LEU B1915      16.097  44.121  40.928  1.00  0.00           C  
ATOM   3213  CD2 LEU B1915      17.828  42.345  40.955  1.00  0.00           C  
ATOM   3214  N   ILE B1916      20.448  46.919  41.470  1.00  0.00           N  
ATOM   3215  CA  ILE B1916      20.981  48.212  41.888  1.00  0.00           C  
ATOM   3216  C   ILE B1916      21.005  49.206  40.731  1.00  0.00           C  
ATOM   3217  O   ILE B1916      20.949  50.416  40.939  1.00  0.00           O  
ATOM   3218  CB  ILE B1916      22.407  48.070  42.468  1.00  0.00           C  
ATOM   3219  CG1 ILE B1916      22.355  47.292  43.785  1.00  0.00           C  
ATOM   3220  CG2 ILE B1916      23.021  49.444  42.696  1.00  0.00           C  
ATOM   3221  CD1 ILE B1916      23.700  47.130  44.459  1.00  0.00           C  
ATOM   3222  N   SER B1954      21.082  48.690  39.510  1.00  0.00           N  
ATOM   3223  CA  SER B1954      21.098  49.545  38.335  1.00  0.00           C  
ATOM   3224  C   SER B1954      19.710  49.600  37.700  1.00  0.00           C  
ATOM   3225  O   SER B1954      19.517  50.231  36.664  1.00  0.00           O  
ATOM   3226  CB  SER B1954      22.122  49.023  37.322  1.00  0.00           C  
ATOM   3227  OG  SER B1954      21.860  47.674  36.976  1.00  0.00           O  
ATOM   3228  N   GLN B1955      18.746  48.946  38.342  1.00  0.00           N  
ATOM   3229  CA  GLN B1955      17.373  48.893  37.846  1.00  0.00           C  
ATOM   3230  C   GLN B1955      17.339  48.295  36.440  1.00  0.00           C  
ATOM   3231  O   GLN B1955      16.972  49.016  35.484  1.00  0.00           O  
ATOM   3232  CB  GLN B1955      16.732  50.291  37.847  1.00  0.00           C  
ATOM   3233  CG  GLN B1955      15.327  50.333  37.233  1.00  0.00           C  
ATOM   3234  CD  GLN B1955      14.567  51.606  37.561  1.00  0.00           C  
ATOM   3235  OE1 GLN B1955      15.098  52.710  37.446  1.00  0.00           O  
ATOM   3236  NE2 GLN B1955      13.308  51.456  37.962  1.00  0.00           N  
TER
END
