# Supplementary material for: Backbone Brackets and Arginine Tweezers delineate Class I and Class II aminoacyl tRNA synthetases
Source: PLoS Comput Biol. 2018 Apr 16;14(4):e1006101. doi: 10.1371/journal.pcbi.1006101 (PMC5919687; doi:10.1371/journal.pcbi.1006101)
Supplement: S12 File — All structures of Class II aaRS with residues renumbered according to the MSA. (GZ) [file pcbi.1006101.s024.tar.gz › 1wyd_A_renum.pdb]

ATOM      1  N   MET A 167      11.418  68.794  12.392  1.00  0.00           N  
ATOM      2  CA  MET A 167      12.858  69.164  12.215  1.00  0.00           C  
ATOM      3  C   MET A 167      13.300  69.077  10.732  1.00  0.00           C  
ATOM      4  O   MET A 167      12.629  69.648   9.849  1.00  0.00           O  
ATOM      5  CB  MET A 167      13.752  68.340  13.167  1.00  0.00           C  
ATOM      6  CG  MET A 167      13.609  68.690  14.675  1.00  0.00           C  
ATOM      7  SD  MET A 167      13.441  70.502  15.127  1.00  0.00           S  
ATOM      8  CE  MET A 167      15.000  71.339  14.334  1.00  0.00           C  
ATOM      9  N   TYR A 168      14.407  68.386  10.459  1.00  0.00           N  
ATOM     10  CA  TYR A 168      14.929  68.275   9.092  1.00  0.00           C  
ATOM     11  C   TYR A 168      14.368  67.081   8.316  1.00  0.00           C  
ATOM     12  O   TYR A 168      14.320  67.086   7.096  1.00  0.00           O  
ATOM     13  CB  TYR A 168      16.467  68.250   9.097  1.00  0.00           C  
ATOM     14  CG  TYR A 168      17.063  69.587   9.441  1.00  0.00           C  
ATOM     15  CD1 TYR A 168      17.190  70.569   8.473  1.00  0.00           C  
ATOM     16  CD2 TYR A 168      17.467  69.881  10.740  1.00  0.00           C  
ATOM     17  CE1 TYR A 168      17.711  71.797   8.767  1.00  0.00           C  
ATOM     18  CE2 TYR A 168      18.011  71.110  11.052  1.00  0.00           C  
ATOM     19  CZ  TYR A 168      18.126  72.073  10.057  1.00  0.00           C  
ATOM     20  OH  TYR A 168      18.649  73.322  10.324  1.00  0.00           O  
ATOM     21  N   ARG A 169      13.967  66.041   9.020  1.00  0.00           N  
ATOM     22  CA  ARG A 169      13.423  64.880   8.355  1.00  0.00           C  
ATOM     23  C   ARG A 169      12.143  64.479   9.061  1.00  0.00           C  
ATOM     24  O   ARG A 169      11.787  65.068  10.084  1.00  0.00           O  
ATOM     25  CB  ARG A 169      14.445  63.729   8.306  1.00  0.00           C  
ATOM     26  CG  ARG A 169      14.999  63.274   9.648  1.00  0.00           C  
ATOM     27  CD  ARG A 169      15.669  61.903   9.614  1.00  0.00           C  
ATOM     28  NE  ARG A 169      16.957  61.934   8.914  1.00  0.00           N  
ATOM     29  CZ  ARG A 169      18.126  62.333   9.442  1.00  0.00           C  
ATOM     30  NH1 ARG A 169      18.231  62.739  10.712  1.00  0.00           N  
ATOM     31  NH2 ARG A 169      19.218  62.298   8.689  1.00  0.00           N  
ATOM     32  N   SER A 170      11.442  63.499   8.500  1.00  0.00           N  
ATOM     33  CA  SER A 170      10.230  62.975   9.113  1.00  0.00           C  
ATOM     34  C   SER A 170      10.469  61.494   9.336  1.00  0.00           C  
ATOM     35  O   SER A 170       9.813  60.857  10.163  1.00  0.00           O  
ATOM     36  CB  SER A 170       9.006  63.205   8.212  1.00  0.00           C  
ATOM     37  OG  SER A 170       8.875  62.175   7.234  1.00  0.00           O  
ATOM     38  N   HIS A 171      11.426  60.964   8.582  1.00  0.00           N  
ATOM     39  CA  HIS A 171      11.759  59.560   8.607  1.00  0.00           C  
ATOM     40  C   HIS A 171      13.213  59.375   8.241  1.00  0.00           C  
ATOM     41  O   HIS A 171      13.806  60.192   7.533  1.00  0.00           O  
ATOM     42  CB  HIS A 171      10.896  58.777   7.601  1.00  0.00           C  
ATOM     43  CG  HIS A 171       9.452  58.670   7.985  1.00  0.00           C  
ATOM     44  ND1 HIS A 171       8.521  59.627   7.642  1.00  0.00           N  
ATOM     45  CD2 HIS A 171       8.782  57.725   8.689  1.00  0.00           C  
ATOM     46  CE1 HIS A 171       7.340  59.278   8.124  1.00  0.00           C  
ATOM     47  NE2 HIS A 171       7.472  58.128   8.765  1.00  0.00           N  
ATOM     48  N   PHE A 172      13.770  58.273   8.731  1.00  0.00           N  
ATOM     49  CA  PHE A 172      15.073  57.795   8.303  1.00  0.00           C  
ATOM     50  C   PHE A 172      14.865  56.840   7.109  1.00  0.00           C  
ATOM     51  O   PHE A 172      13.787  56.229   6.950  1.00  0.00           O  
ATOM     52  CB  PHE A 172      15.796  57.087   9.462  1.00  0.00           C  
ATOM     53  CG  PHE A 172      16.350  58.025  10.529  1.00  0.00           C  
ATOM     54  CD1 PHE A 172      15.664  58.218  11.737  1.00  0.00           C  
ATOM     55  CD2 PHE A 172      17.577  58.674  10.352  1.00  0.00           C  
ATOM     56  CE1 PHE A 172      16.181  59.068  12.745  1.00  0.00           C  
ATOM     57  CE2 PHE A 172      18.109  59.527  11.347  1.00  0.00           C  
ATOM     58  CZ  PHE A 172      17.406  59.728  12.547  1.00  0.00           C  
ATOM     59  N   ILE A 173      15.892  56.699   6.275  1.00  0.00           N  
ATOM     60  CA  ILE A 173      15.728  55.924   5.065  1.00  0.00           C  
ATOM     61  C   ILE A 173      15.281  54.485   5.366  1.00  0.00           C  
ATOM     62  O   ILE A 173      14.489  53.918   4.625  1.00  0.00           O  
ATOM     63  CB  ILE A 173      16.986  55.954   4.210  1.00  0.00           C  
ATOM     64  CG1 ILE A 173      17.276  57.375   3.702  1.00  0.00           C  
ATOM     65  CG2 ILE A 173      16.830  55.012   3.057  1.00  0.00           C  
ATOM     66  CD1 ILE A 173      18.725  57.573   3.187  1.00  0.00           C  
ATOM     67  N   ALA A 174      15.750  53.904   6.463  1.00  0.00           N  
ATOM     68  CA  ALA A 174      15.423  52.514   6.766  1.00  0.00           C  
ATOM     69  C   ALA A 174      14.011  52.304   7.327  1.00  0.00           C  
ATOM     70  O   ALA A 174      13.520  51.179   7.371  1.00  0.00           O  
ATOM     71  CB  ALA A 174      16.467  51.904   7.694  1.00  0.00           C  
ATOM     72  N   ASP A 175      13.365  53.379   7.754  1.00  0.00           N  
ATOM     73  CA  ASP A 175      12.012  53.275   8.288  1.00  0.00           C  
ATOM     74  C   ASP A 175      10.995  52.942   7.191  1.00  0.00           C  
ATOM     75  O   ASP A 175      10.167  52.025   7.347  1.00  0.00           O  
ATOM     76  CB  ASP A 175      11.608  54.579   8.997  1.00  0.00           C  
ATOM     77  CG  ASP A 175      12.420  54.843  10.255  1.00  0.00           C  
ATOM     78  OD1 ASP A 175      13.068  53.897  10.755  1.00  0.00           O  
ATOM     79  OD2 ASP A 175      12.464  55.975  10.797  1.00  0.00           O  
ATOM     80  N   VAL A 176      11.091  53.692   6.093  1.00  0.00           N  
ATOM     81  CA  VAL A 176      10.203  53.619   4.935  1.00  0.00           C  
ATOM     82  C   VAL A 176      10.151  52.239   4.259  1.00  0.00           C  
ATOM     83  O   VAL A 176      11.175  51.711   3.801  1.00  0.00           O  
ATOM     84  CB  VAL A 176      10.604  54.684   3.892  1.00  0.00           C  
ATOM     85  CG1 VAL A 176       9.459  54.973   2.979  1.00  0.00           C  
ATOM     86  CG2 VAL A 176      11.058  55.972   4.574  1.00  0.00           C  
ATOM     87  N   THR A 177       8.943  51.675   4.199  1.00  0.00           N  
ATOM     88  CA  THR A 177       8.676  50.371   3.565  1.00  0.00           C  
ATOM     89  C   THR A 177       7.655  50.550   2.430  1.00  0.00           C  
ATOM     90  O   THR A 177       7.059  51.631   2.319  1.00  0.00           O  
ATOM     91  CB  THR A 177       8.127  49.356   4.614  1.00  0.00           C  
ATOM     92  OG1 THR A 177       7.058  49.961   5.350  1.00  0.00           O  
ATOM     93  CG2 THR A 177       9.181  49.029   5.690  1.00  0.00           C  
ATOM     94  N   PRO A 178       7.445  49.520   1.591  1.00  0.00           N  
ATOM     95  CA  PRO A 178       6.388  49.565   0.560  1.00  0.00           C  
ATOM     96  C   PRO A 178       4.979  49.989   1.047  1.00  0.00           C  
ATOM     97  O   PRO A 178       4.284  50.646   0.271  1.00  0.00           O  
ATOM     98  CB  PRO A 178       6.385  48.135  -0.010  1.00  0.00           C  
ATOM     99  CG  PRO A 178       7.784  47.652   0.188  1.00  0.00           C  
ATOM    100  CD  PRO A 178       8.215  48.258   1.510  1.00  0.00           C  
ATOM    101  N   GLU A 179       4.584  49.649   2.280  1.00  0.00           N  
ATOM    102  CA  GLU A 179       3.281  50.050   2.839  1.00  0.00           C  
ATOM    103  C   GLU A 179       3.157  51.586   3.034  1.00  0.00           C  
ATOM    104  O   GLU A 179       2.280  52.088   3.772  1.00  0.00           O  
ATOM    105  CB  GLU A 179       2.994  49.282   4.145  1.00  0.00           C  
ATOM    106  N   TYR A 180       4.041  52.312   2.345  1.00  0.00           N  
ATOM    107  CA  TYR A 180       4.145  53.770   2.411  1.00  0.00           C  
ATOM    108  C   TYR A 180       3.737  54.428   1.089  1.00  0.00           C  
ATOM    109  O   TYR A 180       3.756  55.665   0.968  1.00  0.00           O  
ATOM    110  CB  TYR A 180       5.589  54.174   2.752  1.00  0.00           C  
ATOM    111  CG  TYR A 180       5.845  54.342   4.230  1.00  0.00           C  
ATOM    112  CD1 TYR A 180       6.423  53.317   4.978  1.00  0.00           C  
ATOM    113  CD2 TYR A 180       5.502  55.531   4.887  1.00  0.00           C  
ATOM    114  CE1 TYR A 180       6.661  53.470   6.347  1.00  0.00           C  
ATOM    115  CE2 TYR A 180       5.733  55.694   6.252  1.00  0.00           C  
ATOM    116  CZ  TYR A 180       6.309  54.661   6.973  1.00  0.00           C  
ATOM    117  OH  TYR A 180       6.534  54.814   8.315  1.00  0.00           O  
ATOM    118  N   ASP A 181       3.376  53.588   0.112  1.00  0.00           N  
ATOM    119  CA  ASP A 181       3.092  54.015  -1.263  1.00  0.00           C  
ATOM    120  C   ASP A 181       2.143  55.189  -1.303  1.00  0.00           C  
ATOM    121  O   ASP A 181       1.094  55.177  -0.670  1.00  0.00           O  
ATOM    122  CB  ASP A 181       2.524  52.857  -2.099  1.00  0.00           C  
ATOM    123  CG  ASP A 181       2.848  52.991  -3.587  1.00  0.00           C  
ATOM    124  OD1 ASP A 181       3.925  52.507  -4.017  1.00  0.00           O  
ATOM    125  OD2 ASP A 181       2.091  53.567  -4.397  1.00  0.00           O  
ATOM    126  N   GLY A 182       2.541  56.218  -2.033  1.00  0.00           N  
ATOM    127  CA  GLY A 182       1.717  57.398  -2.199  1.00  0.00           C  
ATOM    128  C   GLY A 182       1.908  58.447  -1.124  1.00  0.00           C  
ATOM    129  O   GLY A 182       1.542  59.610  -1.328  1.00  0.00           O  
ATOM    130  N   LYS A 183       2.477  58.040   0.012  1.00  0.00           N  
ATOM    131  CA  LYS A 183       2.679  58.940   1.148  1.00  0.00           C  
ATOM    132  C   LYS A 183       3.882  59.880   0.941  1.00  0.00           C  
ATOM    133  O   LYS A 183       4.857  59.535   0.253  1.00  0.00           O  
ATOM    134  CB  LYS A 183       2.819  58.144   2.454  1.00  0.00           C  
ATOM    135  CG  LYS A 183       1.525  58.030   3.273  1.00  0.00           C  
ATOM    136  CD  LYS A 183       1.235  56.573   3.645  1.00  0.00           C  
ATOM    137  CE  LYS A 183       0.240  56.465   4.807  1.00  0.00           C  
ATOM    138  NZ  LYS A 183       0.444  55.221   5.634  1.00  0.00           N  
ATOM    139  N   GLU A 184       3.786  61.071   1.530  1.00  0.00           N  
ATOM    140  CA  GLU A 184       4.882  62.034   1.538  1.00  0.00           C  
ATOM    141  C   GLU A 184       5.850  61.782   2.702  1.00  0.00           C  
ATOM    142  O   GLU A 184       5.449  61.397   3.805  1.00  0.00           O  
ATOM    143  CB  GLU A 184       4.347  63.460   1.580  1.00  0.00           C  
ATOM    144  CG  GLU A 184       5.428  64.514   1.638  1.00  0.00           C  
ATOM    145  CD  GLU A 184       4.895  65.904   1.396  1.00  0.00           C  
ATOM    146  OE1 GLU A 184       4.713  66.648   2.385  1.00  0.00           O  
ATOM    147  OE2 GLU A 184       4.673  66.253   0.217  1.00  0.00           O  
ATOM    148  N   VAL A 185       7.130  62.005   2.443  1.00  0.00           N  
ATOM    149  CA  VAL A 185       8.185  61.669   3.394  1.00  0.00           C  
ATOM    150  C   VAL A 185       9.288  62.716   3.270  1.00  0.00           C  
ATOM    151  O   VAL A 185       9.612  63.162   2.154  1.00  0.00           O  
ATOM    152  CB  VAL A 185       8.708  60.205   3.141  1.00  0.00           C  
ATOM    153  CG1 VAL A 185      10.239  60.108   3.104  1.00  0.00           C  
ATOM    154  CG2 VAL A 185       8.122  59.238   4.161  1.00  0.00           C  
ATOM    155  N   ILE A 186       9.838  63.139   4.409  1.00  0.00           N  
ATOM    156  CA  ILE A 186      10.994  64.028   4.369  1.00  0.00           C  
ATOM    157  C   ILE A 186      12.275  63.309   4.794  1.00  0.00           C  
ATOM    158  O   ILE A 186      12.374  62.764   5.895  1.00  0.00           O  
ATOM    159  CB  ILE A 186      10.753  65.333   5.139  1.00  0.00           C  
ATOM    160  CG1 ILE A 186       9.398  65.926   4.713  1.00  0.00           C  
ATOM    161  CG2 ILE A 186      11.891  66.330   4.855  1.00  0.00           C  
ATOM    162  CD1 ILE A 186       9.043  67.279   5.324  1.00  0.00           C  
ATOM    163  N   TRP A 195      13.234  63.284   3.876  1.00  0.00           N  
ATOM    164  CA  TRP A 195      14.556  62.747   4.157  1.00  0.00           C  
ATOM    165  C   TRP A 195      15.551  63.871   4.332  1.00  0.00           C  
ATOM    166  O   TRP A 195      15.405  64.940   3.742  1.00  0.00           O  
ATOM    167  CB  TRP A 195      15.010  61.832   3.033  1.00  0.00           C  
ATOM    168  CG  TRP A 195      14.419  60.470   3.105  1.00  0.00           C  
ATOM    169  CD1 TRP A 195      13.644  59.954   4.111  1.00  0.00           C  
ATOM    170  CD2 TRP A 195      14.557  59.433   2.134  1.00  0.00           C  
ATOM    171  NE1 TRP A 195      13.302  58.653   3.829  1.00  0.00           N  
ATOM    172  CE2 TRP A 195      13.838  58.309   2.616  1.00  0.00           C  
ATOM    173  CE3 TRP A 195      15.223  59.333   0.901  1.00  0.00           C  
ATOM    174  CZ2 TRP A 195      13.766  57.104   1.914  1.00  0.00           C  
ATOM    175  CZ3 TRP A 195      15.152  58.148   0.201  1.00  0.00           C  
ATOM    176  CH2 TRP A 195      14.417  57.042   0.708  1.00  0.00           C  
ATOM    177  N   ALA A 196      16.541  63.631   5.182  1.00  0.00           N  
ATOM    178  CA  ALA A 196      17.697  64.509   5.296  1.00  0.00           C  
ATOM    179  C   ALA A 196      18.870  63.601   5.209  1.00  0.00           C  
ATOM    180  O   ALA A 196      18.842  62.493   5.742  1.00  0.00           O  
ATOM    181  CB  ALA A 196      17.707  65.218   6.617  1.00  0.00           C  
ATOM    182  N   GLY A 197      19.916  64.056   4.541  1.00  0.00           N  
ATOM    183  CA  GLY A 197      21.116  63.248   4.444  1.00  0.00           C  
ATOM    184  C   GLY A 197      22.155  63.783   3.494  1.00  0.00           C  
ATOM    185  O   GLY A 197      22.137  64.947   3.108  1.00  0.00           O  
ATOM    186  N   TRP A 198      23.051  62.882   3.112  1.00  0.00           N  
ATOM    187  CA  TRP A 198      24.222  63.184   2.307  1.00  0.00           C  
ATOM    188  C   TRP A 198      24.055  62.668   0.856  1.00  0.00           C  
ATOM    189  O   TRP A 198      23.525  61.563   0.610  1.00  0.00           O  
ATOM    190  CB  TRP A 198      25.440  62.534   2.956  1.00  0.00           C  
ATOM    191  CG  TRP A 198      25.996  63.315   4.088  1.00  0.00           C  
ATOM    192  CD1 TRP A 198      26.901  64.351   4.013  1.00  0.00           C  
ATOM    193  CD2 TRP A 198      25.690  63.153   5.477  1.00  0.00           C  
ATOM    194  NE1 TRP A 198      27.173  64.834   5.272  1.00  0.00           N  
ATOM    195  CE2 TRP A 198      26.447  64.121   6.192  1.00  0.00           C  
ATOM    196  CE3 TRP A 198      24.853  62.286   6.202  1.00  0.00           C  
ATOM    197  CZ2 TRP A 198      26.411  64.231   7.607  1.00  0.00           C  
ATOM    198  CZ3 TRP A 198      24.803  62.415   7.626  1.00  0.00           C  
ATOM    199  CH2 TRP A 198      25.573  63.384   8.298  1.00  0.00           C  
ATOM    200  N   VAL A 199      24.540  63.456  -0.094  1.00  0.00           N  
ATOM    201  CA  VAL A 199      24.478  63.063  -1.487  1.00  0.00           C  
ATOM    202  C   VAL A 199      25.618  62.093  -1.714  1.00  0.00           C  
ATOM    203  O   VAL A 199      26.755  62.507  -1.904  1.00  0.00           O  
ATOM    204  CB  VAL A 199      24.586  64.302  -2.409  1.00  0.00           C  
ATOM    205  CG1 VAL A 199      24.469  63.916  -3.877  1.00  0.00           C  
ATOM    206  CG2 VAL A 199      23.528  65.344  -2.044  1.00  0.00           C  
ATOM    207  N   HIS A 200      25.301  60.802  -1.678  1.00  0.00           N  
ATOM    208  CA  HIS A 200      26.277  59.732  -1.780  1.00  0.00           C  
ATOM    209  C   HIS A 200      26.711  59.555  -3.229  1.00  0.00           C  
ATOM    210  O   HIS A 200      27.927  59.442  -3.515  1.00  0.00           O  
ATOM    211  CB  HIS A 200      25.696  58.410  -1.232  1.00  0.00           C  
ATOM    212  CG  HIS A 200      26.723  57.333  -0.988  1.00  0.00           C  
ATOM    213  ND1 HIS A 200      26.801  56.179  -1.748  1.00  0.00           N  
ATOM    214  CD2 HIS A 200      27.707  57.233  -0.062  1.00  0.00           C  
ATOM    215  CE1 HIS A 200      27.781  55.416  -1.294  1.00  0.00           C  
ATOM    216  NE2 HIS A 200      28.355  56.039  -0.280  1.00  0.00           N  
ATOM    217  N   LEU A 201      25.719  59.528  -4.130  1.00  0.00           N  
ATOM    218  CA  LEU A 201      25.926  59.314  -5.576  1.00  0.00           C  
ATOM    219  C   LEU A 201      24.899  60.050  -6.414  1.00  0.00           C  
ATOM    220  O   LEU A 201      23.715  60.132  -6.048  1.00  0.00           O  
ATOM    221  CB  LEU A 201      25.856  57.823  -5.955  1.00  0.00           C  
ATOM    222  CG  LEU A 201      27.102  56.931  -5.927  1.00  0.00           C  
ATOM    223  CD1 LEU A 201      26.719  55.475  -6.257  1.00  0.00           C  
ATOM    224  CD2 LEU A 201      28.223  57.430  -6.843  1.00  0.00           C  
ATOM    225  N   LEU A 202      25.376  60.581  -7.539  1.00  0.00           N  
ATOM    226  CA  LEU A 202      24.538  61.206  -8.550  1.00  0.00           C  
ATOM    227  C   LEU A 202      24.792  60.528  -9.880  1.00  0.00           C  
ATOM    228  O   LEU A 202      25.946  60.290 -10.259  1.00  0.00           O  
ATOM    229  CB  LEU A 202      24.916  62.671  -8.717  1.00  0.00           C  
ATOM    230  CG  LEU A 202      24.127  63.824  -8.126  1.00  0.00           C  
ATOM    231  CD1 LEU A 202      22.935  63.359  -7.326  1.00  0.00           C  
ATOM    232  CD2 LEU A 202      25.082  64.664  -7.290  1.00  0.00           C  
ATOM    233  N   ARG A 203      23.717  60.216 -10.591  1.00  0.00           N  
ATOM    234  CA  ARG A 203      23.806  59.734 -11.967  1.00  0.00           C  
ATOM    235  C   ARG A 203      22.559  60.211 -12.710  1.00  0.00           C  
ATOM    236  O   ARG A 203      21.490  60.405 -12.103  1.00  0.00           O  
ATOM    237  CB  ARG A 203      23.957  58.195 -12.034  1.00  0.00           C  
ATOM    238  CG  ARG A 203      25.335  57.611 -11.514  1.00  0.00           C  
ATOM    239  CD  ARG A 203      26.369  57.150 -12.587  1.00  0.00           C  
ATOM    240  NE  ARG A 203      26.293  57.898 -13.857  1.00  0.00           N  
ATOM    241  CZ  ARG A 203      26.997  57.626 -14.972  1.00  0.00           C  
ATOM    242  NH1 ARG A 203      27.861  56.614 -15.014  1.00  0.00           N  
ATOM    243  NH2 ARG A 203      26.833  58.376 -16.058  1.00  0.00           N  
ATOM    244  N   ASP A 205      22.711  60.433 -14.015  1.00  0.00           N  
ATOM    245  CA  ASP A 205      21.585  60.779 -14.865  1.00  0.00           C  
ATOM    246  C   ASP A 205      21.286  59.625 -15.805  1.00  0.00           C  
ATOM    247  O   ASP A 205      22.208  59.051 -16.382  1.00  0.00           O  
ATOM    248  CB  ASP A 205      21.873  62.051 -15.651  1.00  0.00           C  
ATOM    249  CG  ASP A 205      21.721  63.311 -14.805  1.00  0.00           C  
ATOM    250  OD1 ASP A 205      20.599  63.644 -14.358  1.00  0.00           O  
ATOM    251  OD2 ASP A 205      22.679  64.051 -14.539  1.00  0.00           O  
ATOM    252  N   LEU A 206      19.996  59.290 -15.936  1.00  0.00           N  
ATOM    253  CA  LEU A 206      19.516  58.213 -16.795  1.00  0.00           C  
ATOM    254  C   LEU A 206      18.102  58.483 -17.272  1.00  0.00           C  
ATOM    255  O   LEU A 206      17.170  58.592 -16.461  1.00  0.00           O  
ATOM    256  CB  LEU A 206      19.535  56.872 -16.067  1.00  0.00           C  
ATOM    257  CG  LEU A 206      20.052  55.657 -16.849  1.00  0.00           C  
ATOM    258  CD1 LEU A 206      19.435  54.347 -16.363  1.00  0.00           C  
ATOM    259  CD2 LEU A 206      19.922  55.813 -18.367  1.00  0.00           C  
ATOM    260  N   GLY A 207      17.960  58.583 -18.596  1.00  0.00           N  
ATOM    261  CA  GLY A 207      16.674  58.703 -19.271  1.00  0.00           C  
ATOM    262  C   GLY A 207      15.978  60.032 -19.063  1.00  0.00           C  
ATOM    263  O   GLY A 207      14.761  60.059 -18.904  1.00  0.00           O  
ATOM    264  N   GLY A 208      16.744  61.127 -19.073  1.00  0.00           N  
ATOM    265  CA  GLY A 208      16.232  62.435 -18.692  1.00  0.00           C  
ATOM    266  C   GLY A 208      15.927  62.546 -17.195  1.00  0.00           C  
ATOM    267  O   GLY A 208      15.481  63.583 -16.731  1.00  0.00           O  
ATOM    268  N   LYS A 209      16.162  61.476 -16.443  1.00  0.00           N  
ATOM    269  CA  LYS A 209      15.892  61.463 -15.009  1.00  0.00           C  
ATOM    270  C   LYS A 209      17.161  61.542 -14.158  1.00  0.00           C  
ATOM    271  O   LYS A 209      18.159  60.877 -14.472  1.00  0.00           O  
ATOM    272  CB  LYS A 209      15.115  60.192 -14.651  1.00  0.00           C  
ATOM    273  CG  LYS A 209      13.635  60.420 -14.399  1.00  0.00           C  
ATOM    274  CD  LYS A 209      12.922  59.090 -14.211  1.00  0.00           C  
ATOM    275  CE  LYS A 209      11.873  58.893 -15.296  1.00  0.00           C  
ATOM    276  NZ  LYS A 209      11.470  57.475 -15.372  1.00  0.00           N  
ATOM    277  N   LYS A 210      17.132  62.344 -13.087  1.00  0.00           N  
ATOM    278  CA  LYS A 210      18.264  62.381 -12.137  1.00  0.00           C  
ATOM    279  C   LYS A 210      18.130  61.379 -11.004  1.00  0.00           C  
ATOM    280  O   LYS A 210      17.092  61.334 -10.334  1.00  0.00           O  
ATOM    281  CB  LYS A 210      18.497  63.771 -11.554  1.00  0.00           C  
ATOM    282  CG  LYS A 210      19.905  63.895 -10.959  1.00  0.00           C  
ATOM    283  CD  LYS A 210      20.487  65.312 -11.024  1.00  0.00           C  
ATOM    284  CE  LYS A 210      20.306  65.981 -12.399  1.00  0.00           C  
ATOM    285  NZ  LYS A 210      21.590  66.122 -13.156  1.00  0.00           N  
ATOM    286  N   PHE A 211      19.188  60.590 -10.800  1.00  0.00           N  
ATOM    287  CA  PHE A 211      19.266  59.640  -9.676  1.00  0.00           C  
ATOM    288  C   PHE A 211      20.183  60.127  -8.532  1.00  0.00           C  
ATOM    289  O   PHE A 211      21.383  60.379  -8.732  1.00  0.00           O  
ATOM    290  CB  PHE A 211      19.736  58.253 -10.135  1.00  0.00           C  
ATOM    291  CG  PHE A 211      18.664  57.420 -10.796  1.00  0.00           C  
ATOM    292  CD1 PHE A 211      18.067  57.830 -12.001  1.00  0.00           C  
ATOM    293  CD2 PHE A 211      18.277  56.200 -10.242  1.00  0.00           C  
ATOM    294  CE1 PHE A 211      17.081  57.060 -12.621  1.00  0.00           C  
ATOM    295  CE2 PHE A 211      17.301  55.411 -10.867  1.00  0.00           C  
ATOM    296  CZ  PHE A 211      16.710  55.851 -12.067  1.00  0.00           C  
ATOM    297  N   ILE A 212      19.609  60.246  -7.335  1.00  0.00           N  
ATOM    298  CA  ILE A 212      20.373  60.616  -6.149  1.00  0.00           C  
ATOM    299  C   ILE A 212      20.383  59.496  -5.134  1.00  0.00           C  
ATOM    300  O   ILE A 212      19.373  59.195  -4.503  1.00  0.00           O  
ATOM    301  CB  ILE A 212      19.836  61.907  -5.495  1.00  0.00           C  
ATOM    302  CG1 ILE A 212      19.740  63.037  -6.520  1.00  0.00           C  
ATOM    303  CG2 ILE A 212      20.725  62.314  -4.300  1.00  0.00           C  
ATOM    304  CD1 ILE A 212      19.563  64.420  -5.902  1.00  0.00           C  
ATOM    305  N   ILE A 213      21.540  58.877  -4.957  1.00  0.00           N  
ATOM    306  CA  ILE A 213      21.677  58.015  -3.802  1.00  0.00           C  
ATOM    307  C   ILE A 213      21.946  58.864  -2.569  1.00  0.00           C  
ATOM    308  O   ILE A 213      22.962  59.544  -2.466  1.00  0.00           O  
ATOM    309  CB  ILE A 213      22.687  56.868  -4.007  1.00  0.00           C  
ATOM    310  CG1 ILE A 213      22.388  56.103  -5.305  1.00  0.00           C  
ATOM    311  CG2 ILE A 213      22.642  55.917  -2.820  1.00  0.00           C  
ATOM    312  CD1 ILE A 213      21.059  55.321  -5.340  1.00  0.00           C  
ATOM    313  N   LEU A 214      20.979  58.852  -1.672  1.00  0.00           N  
ATOM    314  CA  LEU A 214      21.018  59.595  -0.438  1.00  0.00           C  
ATOM    315  C   LEU A 214      21.539  58.658   0.627  1.00  0.00           C  
ATOM    316  O   LEU A 214      21.320  57.450   0.560  1.00  0.00           O  
ATOM    317  CB  LEU A 214      19.601  60.017  -0.054  1.00  0.00           C  
ATOM    318  CG  LEU A 214      19.259  61.423   0.428  1.00  0.00           C  
ATOM    319  CD1 LEU A 214      18.437  61.348   1.708  1.00  0.00           C  
ATOM    320  CD2 LEU A 214      20.510  62.296   0.597  1.00  0.00           C  
ATOM    321  N   ARG A 215      22.229  59.232   1.608  1.00  0.00           N  
ATOM    322  CA  ARG A 215      22.715  58.480   2.763  1.00  0.00           C  
ATOM    323  C   ARG A 215      22.372  59.192   4.070  1.00  0.00           C  
ATOM    324  O   ARG A 215      22.305  60.420   4.111  1.00  0.00           O  
ATOM    325  CB  ARG A 215      24.239  58.298   2.699  1.00  0.00           C  
ATOM    326  CG  ARG A 215      24.785  57.430   3.839  1.00  0.00           C  
ATOM    327  CD  ARG A 215      26.081  57.920   4.379  1.00  0.00           C  
ATOM    328  NE  ARG A 215      26.912  58.281   3.250  1.00  0.00           N  
ATOM    329  CZ  ARG A 215      27.590  59.410   3.102  1.00  0.00           C  
ATOM    330  NH1 ARG A 215      27.606  60.341   4.032  1.00  0.00           N  
ATOM    331  NH2 ARG A 215      28.269  59.587   1.977  1.00  0.00           N  
ATOM    332  N   ASP A 216      22.162  58.400   5.127  1.00  0.00           N  
ATOM    333  CA  ASP A 216      22.044  58.908   6.496  1.00  0.00           C  
ATOM    334  C   ASP A 216      22.453  57.795   7.438  1.00  0.00           C  
ATOM    335  O   ASP A 216      22.917  56.743   6.966  1.00  0.00           O  
ATOM    336  CB  ASP A 216      20.631  59.424   6.773  1.00  0.00           C  
ATOM    337  CG  ASP A 216      19.586  58.321   6.836  1.00  0.00           C  
ATOM    338  OD1 ASP A 216      18.371  58.690   6.745  1.00  0.00           O  
ATOM    339  OD2 ASP A 216      19.854  57.093   6.999  1.00  0.00           O  
ATOM    340  N   LYS A 217      22.263  57.993   8.752  1.00  0.00           N  
ATOM    341  CA  LYS A 217      22.722  57.013   9.723  1.00  0.00           C  
ATOM    342  C   LYS A 217      22.169  55.577   9.517  1.00  0.00           C  
ATOM    343  O   LYS A 217      22.812  54.585   9.905  1.00  0.00           O  
ATOM    344  CB  LYS A 217      22.554  57.545  11.172  1.00  0.00           C  
ATOM    345  CG  LYS A 217      21.182  57.303  11.846  1.00  0.00           C  
ATOM    346  CD  LYS A 217      21.141  57.857  13.285  1.00  0.00           C  
ATOM    347  CE  LYS A 217      21.317  56.750  14.326  1.00  0.00           C  
ATOM    348  NZ  LYS A 217      22.785  56.438  14.567  1.00  0.00           N  
ATOM    349  N   THR A 218      20.986  55.459   8.907  1.00  0.00           N  
ATOM    350  CA  THR A 218      20.380  54.131   8.681  1.00  0.00           C  
ATOM    351  C   THR A 218      20.899  53.432   7.444  1.00  0.00           C  
ATOM    352  O   THR A 218      20.843  52.213   7.364  1.00  0.00           O  
ATOM    353  CB  THR A 218      18.866  54.221   8.532  1.00  0.00           C  
ATOM    354  OG1 THR A 218      18.564  55.139   7.477  1.00  0.00           O  
ATOM    355  CG2 THR A 218      18.196  54.797   9.805  1.00  0.00           C  
ATOM    356  N   GLY A 219      21.368  54.202   6.462  1.00  0.00           N  
ATOM    357  CA  GLY A 219      21.976  53.636   5.272  1.00  0.00           C  
ATOM    358  C   GLY A 219      21.690  54.405   4.001  1.00  0.00           C  
ATOM    359  O   GLY A 219      21.555  55.623   4.015  1.00  0.00           O  
ATOM    360  N   LEU A 220      21.604  53.674   2.894  1.00  0.00           N  
ATOM    361  CA  LEU A 220      21.462  54.283   1.573  1.00  0.00           C  
ATOM    362  C   LEU A 220      20.043  54.162   0.981  1.00  0.00           C  
ATOM    363  O   LEU A 220      19.436  53.077   1.003  1.00  0.00           O  
ATOM    364  CB  LEU A 220      22.496  53.681   0.615  1.00  0.00           C  
ATOM    365  CG  LEU A 220      23.971  53.728   1.042  1.00  0.00           C  
ATOM    366  CD1 LEU A 220      24.758  53.002  -0.015  1.00  0.00           C  
ATOM    367  CD2 LEU A 220      24.465  55.170   1.172  1.00  0.00           C  
ATOM    368  N   GLY A 221      19.547  55.274   0.443  1.00  0.00           N  
ATOM    369  CA  GLY A 221      18.226  55.348  -0.170  1.00  0.00           C  
ATOM    370  C   GLY A 221      18.272  55.949  -1.569  1.00  0.00           C  
ATOM    371  O   GLY A 221      19.256  56.609  -1.939  1.00  0.00           O  
ATOM    372  N   GLN A 222      17.220  55.717  -2.359  1.00  0.00           N  
ATOM    373  CA  GLN A 222      17.219  56.141  -3.761  1.00  0.00           C  
ATOM    374  C   GLN A 222      16.210  57.259  -3.964  1.00  0.00           C  
ATOM    375  O   GLN A 222      15.009  57.077  -3.729  1.00  0.00           O  
ATOM    376  CB  GLN A 222      16.902  54.953  -4.684  1.00  0.00           C  
ATOM    377  CG  GLN A 222      16.985  55.230  -6.207  1.00  0.00           C  
ATOM    378  CD  GLN A 222      16.942  53.934  -7.032  1.00  0.00           C  
ATOM    379  OE1 GLN A 222      15.868  53.560  -7.563  1.00  0.00           O  
ATOM    380  NE2 GLN A 222      18.100  53.238  -7.136  1.00  0.00           N  
ATOM    381  N   VAL A 223      16.694  58.425  -4.360  1.00  0.00           N  
ATOM    382  CA  VAL A 223      15.778  59.452  -4.793  1.00  0.00           C  
ATOM    383  C   VAL A 223      15.955  59.692  -6.296  1.00  0.00           C  
ATOM    384  O   VAL A 223      17.075  59.617  -6.848  1.00  0.00           O  
ATOM    385  CB  VAL A 223      15.804  60.753  -3.921  1.00  0.00           C  
ATOM    386  CG1 VAL A 223      16.797  60.648  -2.761  1.00  0.00           C  
ATOM    387  CG2 VAL A 223      16.046  62.009  -4.754  1.00  0.00           C  
ATOM    388  N   VAL A 224      14.820  59.917  -6.954  1.00  0.00           N  
ATOM    389  CA  VAL A 224      14.789  60.227  -8.378  1.00  0.00           C  
ATOM    390  C   VAL A 224      14.033  61.532  -8.595  1.00  0.00           C  
ATOM    391  O   VAL A 224      12.972  61.757  -8.001  1.00  0.00           O  
ATOM    392  CB  VAL A 224      14.213  59.063  -9.227  1.00  0.00           C  
ATOM    393  CG1 VAL A 224      15.157  57.869  -9.204  1.00  0.00           C  
ATOM    394  CG2 VAL A 224      12.867  58.635  -8.716  1.00  0.00           C  
ATOM    395  N   VAL A 225      14.619  62.401  -9.413  1.00  0.00           N  
ATOM    396  CA  VAL A 225      14.013  63.687  -9.756  1.00  0.00           C  
ATOM    397  C   VAL A 225      13.658  63.763 -11.250  1.00  0.00           C  
ATOM    398  O   VAL A 225      14.540  63.729 -12.119  1.00  0.00           O  
ATOM    399  CB  VAL A 225      14.930  64.881  -9.401  1.00  0.00           C  
ATOM    400  CG1 VAL A 225      14.094  66.124  -9.172  1.00  0.00           C  
ATOM    401  CG2 VAL A 225      15.815  64.570  -8.190  1.00  0.00           C  
ATOM    402  N   ASP A 226      12.358  63.867 -11.525  1.00  0.00           N  
ATOM    403  CA  ASP A 226      11.824  64.022 -12.887  1.00  0.00           C  
ATOM    404  C   ASP A 226      12.129  65.430 -13.414  1.00  0.00           C  
ATOM    405  O   ASP A 226      12.267  66.376 -12.627  1.00  0.00           O  
ATOM    406  CB  ASP A 226      10.301  63.760 -12.901  1.00  0.00           C  
ATOM    407  CG  ASP A 226       9.949  62.277 -13.068  1.00  0.00           C  
ATOM    408  OD1 ASP A 226       9.629  61.610 -12.051  1.00  0.00           O  
ATOM    409  OD2 ASP A 226       9.951  61.693 -14.183  1.00  0.00           O  
ATOM    410  N   LYS A 227      12.240  65.559 -14.739  1.00  0.00           N  
ATOM    411  CA  LYS A 227      12.481  66.859 -15.383  1.00  0.00           C  
ATOM    412  C   LYS A 227      11.275  67.763 -15.187  1.00  0.00           C  
ATOM    413  O   LYS A 227      11.401  68.985 -15.205  1.00  0.00           O  
ATOM    414  CB  LYS A 227      12.797  66.706 -16.878  1.00  0.00           C  
ATOM    415  CG  LYS A 227      14.219  66.218 -17.167  1.00  0.00           C  
ATOM    416  CD  LYS A 227      14.677  66.454 -18.612  1.00  0.00           C  
ATOM    417  CE  LYS A 227      15.500  67.753 -18.773  1.00  0.00           C  
ATOM    418  NZ  LYS A 227      16.978  67.515 -18.763  1.00  0.00           N  
ATOM    419  N   ASN A 228      10.116  67.141 -14.975  1.00  0.00           N  
ATOM    420  CA  ASN A 228       8.869  67.855 -14.727  1.00  0.00           C  
ATOM    421  C   ASN A 228       8.754  68.399 -13.293  1.00  0.00           C  
ATOM    422  O   ASN A 228       7.724  68.981 -12.933  1.00  0.00           O  
ATOM    423  CB  ASN A 228       7.647  66.960 -15.083  1.00  0.00           C  
ATOM    424  N   SER A 229       9.803  68.223 -12.484  1.00  0.00           N  
ATOM    425  CA  SER A 229       9.767  68.641 -11.078  1.00  0.00           C  
ATOM    426  C   SER A 229      10.405  70.003 -10.818  1.00  0.00           C  
ATOM    427  O   SER A 229      11.272  70.446 -11.571  1.00  0.00           O  
ATOM    428  CB  SER A 229      10.403  67.580 -10.177  1.00  0.00           C  
ATOM    429  OG  SER A 229      10.049  67.806  -8.821  1.00  0.00           O  
ATOM    430  N   SER A 230       9.953  70.667  -9.753  1.00  0.00           N  
ATOM    431  CA  SER A 230      10.524  71.951  -9.328  1.00  0.00           C  
ATOM    432  C   SER A 230      11.841  71.742  -8.561  1.00  0.00           C  
ATOM    433  O   SER A 230      12.644  72.671  -8.379  1.00  0.00           O  
ATOM    434  CB  SER A 230       9.515  72.764  -8.500  1.00  0.00           C  
ATOM    435  OG  SER A 230       8.692  71.938  -7.694  1.00  0.00           O  
ATOM    436  N   ALA A 231      12.060  70.503  -8.132  1.00  0.00           N  
ATOM    437  CA  ALA A 231      13.309  70.111  -7.507  1.00  0.00           C  
ATOM    438  C   ALA A 231      14.436  69.976  -8.530  1.00  0.00           C  
ATOM    439  O   ALA A 231      15.609  70.003  -8.153  1.00  0.00           O  
ATOM    440  CB  ALA A 231      13.128  68.824  -6.736  1.00  0.00           C  
ATOM    441  N   PHE A 232      14.085  69.869  -9.817  1.00  0.00           N  
ATOM    442  CA  PHE A 232      15.059  69.659 -10.906  1.00  0.00           C  
ATOM    443  C   PHE A 232      16.269  70.623 -10.969  1.00  0.00           C  
ATOM    444  O   PHE A 232      17.424  70.182 -11.119  1.00  0.00           O  
ATOM    445  CB  PHE A 232      14.353  69.599 -12.277  1.00  0.00           C  
ATOM    446  CG  PHE A 232      15.152  68.881 -13.339  1.00  0.00           C  
ATOM    447  CD1 PHE A 232      15.375  67.497 -13.251  1.00  0.00           C  
ATOM    448  CD2 PHE A 232      15.708  69.589 -14.409  1.00  0.00           C  
ATOM    449  CE1 PHE A 232      16.131  66.816 -14.215  1.00  0.00           C  
ATOM    450  CE2 PHE A 232      16.467  68.922 -15.390  1.00  0.00           C  
ATOM    451  CZ  PHE A 232      16.684  67.527 -15.285  1.00  0.00           C  
ATOM    452  N   GLY A 233      15.998  71.925 -10.859  1.00  0.00           N  
ATOM    453  CA  GLY A 233      17.017  72.944 -11.051  1.00  0.00           C  
ATOM    454  C   GLY A 233      18.110  72.948 -10.002  1.00  0.00           C  
ATOM    455  O   GLY A 233      19.291  73.090 -10.320  1.00  0.00           O  
ATOM    456  N   ILE A 234      17.708  72.803  -8.746  1.00  0.00           N  
ATOM    457  CA  ILE A 234      18.652  72.716  -7.639  1.00  0.00           C  
ATOM    458  C   ILE A 234      19.329  71.352  -7.681  1.00  0.00           C  
ATOM    459  O   ILE A 234      20.505  71.220  -7.347  1.00  0.00           O  
ATOM    460  CB  ILE A 234      17.931  72.993  -6.298  1.00  0.00           C  
ATOM    461  CG1 ILE A 234      18.919  73.487  -5.239  1.00  0.00           C  
ATOM    462  CG2 ILE A 234      17.146  71.785  -5.822  1.00  0.00           C  
ATOM    463  CD1 ILE A 234      18.239  74.063  -3.985  1.00  0.00           C  
ATOM    464  N   SER A 235      18.581  70.353  -8.140  1.00  0.00           N  
ATOM    465  CA  SER A 235      19.100  69.008  -8.339  1.00  0.00           C  
ATOM    466  C   SER A 235      20.314  69.008  -9.259  1.00  0.00           C  
ATOM    467  O   SER A 235      21.221  68.195  -9.099  1.00  0.00           O  
ATOM    468  CB  SER A 235      18.020  68.143  -8.961  1.00  0.00           C  
ATOM    469  OG  SER A 235      18.292  66.776  -8.794  1.00  0.00           O  
ATOM    470  N   GLN A 236      20.303  69.928 -10.221  1.00  0.00           N  
ATOM    471  CA  GLN A 236      21.346  70.073 -11.224  1.00  0.00           C  
ATOM    472  C   GLN A 236      22.661  70.564 -10.643  1.00  0.00           C  
ATOM    473  O   GLN A 236      23.709  70.374 -11.260  1.00  0.00           O  
ATOM    474  CB  GLN A 236      20.908  71.065 -12.314  1.00  0.00           C  
ATOM    475  CG  GLN A 236      19.812  70.566 -13.267  1.00  0.00           C  
ATOM    476  CD  GLN A 236      20.308  69.519 -14.249  1.00  0.00           C  
ATOM    477  OE1 GLN A 236      20.542  68.376 -13.875  1.00  0.00           O  
ATOM    478  NE2 GLN A 236      20.474  69.912 -15.508  1.00  0.00           N  
ATOM    479  N   GLU A 237      22.615  71.223  -9.487  1.00  0.00           N  
ATOM    480  CA  GLU A 237      23.825  71.832  -8.929  1.00  0.00           C  
ATOM    481  C   GLU A 237      24.383  71.111  -7.705  1.00  0.00           C  
ATOM    482  O   GLU A 237      25.340  71.575  -7.085  1.00  0.00           O  
ATOM    483  CB  GLU A 237      23.617  73.320  -8.624  1.00  0.00           C  
ATOM    484  CG  GLU A 237      22.264  73.685  -8.039  1.00  0.00           C  
ATOM    485  CD  GLU A 237      22.018  75.193  -8.036  1.00  0.00           C  
ATOM    486  OE1 GLU A 237      22.047  75.813  -9.131  1.00  0.00           O  
ATOM    487  OE2 GLU A 237      21.798  75.763  -6.937  1.00  0.00           O  
ATOM    488  N   LEU A 238      23.785  69.974  -7.367  1.00  0.00           N  
ATOM    489  CA  LEU A 238      24.234  69.198  -6.236  1.00  0.00           C  
ATOM    490  C   LEU A 238      25.538  68.501  -6.524  1.00  0.00           C  
ATOM    491  O   LEU A 238      25.759  68.015  -7.623  1.00  0.00           O  
ATOM    492  CB  LEU A 238      23.174  68.196  -5.818  1.00  0.00           C  
ATOM    493  CG  LEU A 238      21.980  68.927  -5.227  1.00  0.00           C  
ATOM    494  CD1 LEU A 238      20.828  67.962  -5.049  1.00  0.00           C  
ATOM    495  CD2 LEU A 238      22.356  69.576  -3.918  1.00  0.00           C  
ATOM    496  N   THR A 239      26.402  68.487  -5.520  1.00  0.00           N  
ATOM    497  CA  THR A 239      27.656  67.724  -5.565  1.00  0.00           C  
ATOM    498  C   THR A 239      27.647  66.601  -4.506  1.00  0.00           C  
ATOM    499  O   THR A 239      26.858  66.644  -3.547  1.00  0.00           O  
ATOM    500  CB  THR A 239      28.815  68.663  -5.325  1.00  0.00           C  
ATOM    501  OG1 THR A 239      28.564  69.432  -4.134  1.00  0.00           O  
ATOM    502  CG2 THR A 239      28.885  69.721  -6.430  1.00  0.00           C  
ATOM    503  N   GLN A 240      28.499  65.593  -4.683  1.00  0.00           N  
ATOM    504  CA  GLN A 240      28.557  64.494  -3.726  1.00  0.00           C  
ATOM    505  C   GLN A 240      28.974  64.998  -2.347  1.00  0.00           C  
ATOM    506  O   GLN A 240      29.775  65.940  -2.244  1.00  0.00           O  
ATOM    507  CB  GLN A 240      29.543  63.432  -4.167  1.00  0.00           C  
ATOM    508  CG  GLN A 240      29.228  62.809  -5.484  1.00  0.00           C  
ATOM    509  CD  GLN A 240      30.123  61.677  -5.769  1.00  0.00           C  
ATOM    510  OE1 GLN A 240      29.811  60.554  -5.425  1.00  0.00           O  
ATOM    511  NE2 GLN A 240      31.257  61.953  -6.385  1.00  0.00           N  
ATOM    512  N   GLU A 241      28.438  64.350  -1.308  1.00  0.00           N  
ATOM    513  CA  GLU A 241      28.686  64.713   0.096  1.00  0.00           C  
ATOM    514  C   GLU A 241      27.996  66.006   0.612  1.00  0.00           C  
ATOM    515  O   GLU A 241      28.109  66.366   1.786  1.00  0.00           O  
ATOM    516  CB  GLU A 241      30.199  64.669   0.439  1.00  0.00           C  
ATOM    517  CG  GLU A 241      30.771  63.256   0.519  1.00  0.00           C  
ATOM    518  CD  GLU A 241      29.901  62.278   1.315  1.00  0.00           C  
ATOM    519  OE1 GLU A 241      29.198  61.469   0.657  1.00  0.00           O  
ATOM    520  OE2 GLU A 241      29.893  62.327   2.586  1.00  0.00           O  
ATOM    521  N   SER A 242      27.283  66.702  -0.259  1.00  0.00           N  
ATOM    522  CA  SER A 242      26.437  67.790   0.184  1.00  0.00           C  
ATOM    523  C   SER A 242      25.346  67.208   1.065  1.00  0.00           C  
ATOM    524  O   SER A 242      24.918  66.062   0.874  1.00  0.00           O  
ATOM    525  CB  SER A 242      25.784  68.472  -1.001  1.00  0.00           C  
ATOM    526  OG  SER A 242      26.677  69.322  -1.651  1.00  0.00           O  
ATOM    527  N   VAL A 243      24.915  68.008   2.034  1.00  0.00           N  
ATOM    528  CA  VAL A 243      23.860  67.630   2.944  1.00  0.00           C  
ATOM    529  C   VAL A 243      22.602  68.295   2.426  1.00  0.00           C  
ATOM    530  O   VAL A 243      22.567  69.519   2.251  1.00  0.00           O  
ATOM    531  CB  VAL A 243      24.116  68.181   4.369  1.00  0.00           C  
ATOM    532  CG1 VAL A 243      22.980  67.776   5.317  1.00  0.00           C  
ATOM    533  CG2 VAL A 243      25.489  67.764   4.881  1.00  0.00           C  
ATOM    534  N   ILE A 244      21.572  67.490   2.189  1.00  0.00           N  
ATOM    535  CA  ILE A 244      20.305  68.000   1.686  1.00  0.00           C  
ATOM    536  C   ILE A 244      19.082  67.445   2.404  1.00  0.00           C  
ATOM    537  O   ILE A 244      19.143  66.468   3.179  1.00  0.00           O  
ATOM    538  CB  ILE A 244      20.127  67.758   0.141  1.00  0.00           C  
ATOM    539  CG1 ILE A 244      20.085  66.263  -0.164  1.00  0.00           C  
ATOM    540  CG2 ILE A 244      21.163  68.518  -0.681  1.00  0.00           C  
ATOM    541  CD1 ILE A 244      19.739  65.939  -1.616  1.00  0.00           C  
ATOM    542  N   GLN A 245      17.969  68.097   2.079  1.00  0.00           N  
ATOM    543  CA  GLN A 245      16.627  67.786   2.541  1.00  0.00           C  
ATOM    544  C   GLN A 245      15.759  67.587   1.284  1.00  0.00           C  
ATOM    545  O   GLN A 245      15.729  68.434   0.396  1.00  0.00           O  
ATOM    546  CB  GLN A 245      16.135  68.977   3.341  1.00  0.00           C  
ATOM    547  CG  GLN A 245      15.135  68.686   4.421  1.00  0.00           C  
ATOM    548  CD  GLN A 245      14.617  69.965   5.073  1.00  0.00           C  
ATOM    549  OE1 GLN A 245      14.730  71.050   4.502  1.00  0.00           O  
ATOM    550  NE2 GLN A 245      14.073  69.841   6.266  1.00  0.00           N  
ATOM    551  N   VAL A 246      15.100  66.448   1.183  1.00  0.00           N  
ATOM    552  CA  VAL A 246      14.308  66.144   0.015  1.00  0.00           C  
ATOM    553  C   VAL A 246      12.944  65.752   0.519  1.00  0.00           C  
ATOM    554  O   VAL A 246      12.792  64.777   1.252  1.00  0.00           O  
ATOM    555  CB  VAL A 246      14.977  65.044  -0.890  1.00  0.00           C  
ATOM    556  CG1 VAL A 246      15.853  64.132  -0.085  1.00  0.00           C  
ATOM    557  CG2 VAL A 246      13.957  64.231  -1.674  1.00  0.00           C  
ATOM    558  N   ARG A 247      11.964  66.576   0.179  1.00  0.00           N  
ATOM    559  CA  ARG A 247      10.556  66.270   0.410  1.00  0.00           C  
ATOM    560  C   ARG A 247       9.968  65.680  -0.869  1.00  0.00           C  
ATOM    561  O   ARG A 247       9.992  66.336  -1.918  1.00  0.00           O  
ATOM    562  CB  ARG A 247       9.801  67.546   0.780  1.00  0.00           C  
ATOM    563  CG  ARG A 247       8.320  67.327   1.099  1.00  0.00           C  
ATOM    564  CD  ARG A 247       7.580  68.586   1.491  1.00  0.00           C  
ATOM    565  NE  ARG A 247       7.851  69.668   0.551  1.00  0.00           N  
ATOM    566  CZ  ARG A 247       7.145  69.908  -0.556  1.00  0.00           C  
ATOM    567  NH1 ARG A 247       6.083  69.169  -0.866  1.00  0.00           N  
ATOM    568  NH2 ARG A 247       7.502  70.909  -1.351  1.00  0.00           N  
ATOM    569  N   GLY A 248       9.443  64.459  -0.775  1.00  0.00           N  
ATOM    570  CA  GLY A 248       8.815  63.795  -1.904  1.00  0.00           C  
ATOM    571  C   GLY A 248       7.799  62.738  -1.510  1.00  0.00           C  
ATOM    572  O   GLY A 248       7.408  62.643  -0.343  1.00  0.00           O  
ATOM    573  N   ILE A 249       7.374  61.935  -2.485  1.00  0.00           N  
ATOM    574  CA  ILE A 249       6.415  60.842  -2.254  1.00  0.00           C  
ATOM    575  C   ILE A 249       7.065  59.471  -2.494  1.00  0.00           C  
ATOM    576  O   ILE A 249       7.823  59.296  -3.450  1.00  0.00           O  
ATOM    577  CB  ILE A 249       5.149  61.038  -3.150  1.00  0.00           C  
ATOM    578  CG1 ILE A 249       4.158  62.012  -2.503  1.00  0.00           C  
ATOM    579  CG2 ILE A 249       4.467  59.712  -3.438  1.00  0.00           C  
ATOM    580  CD1 ILE A 249       4.258  63.405  -3.003  1.00  0.00           C  
ATOM    581  N   VAL A 250       6.784  58.509  -1.616  1.00  0.00           N  
ATOM    582  CA  VAL A 250       7.283  57.134  -1.774  1.00  0.00           C  
ATOM    583  C   VAL A 250       6.502  56.379  -2.854  1.00  0.00           C  
ATOM    584  O   VAL A 250       5.269  56.439  -2.897  1.00  0.00           O  
ATOM    585  CB  VAL A 250       7.186  56.316  -0.445  1.00  0.00           C  
ATOM    586  CG1 VAL A 250       8.000  55.032  -0.522  1.00  0.00           C  
ATOM    587  CG2 VAL A 250       7.618  57.153   0.745  1.00  0.00           C  
ATOM    588  N   LYS A 251       7.226  55.668  -3.715  1.00  0.00           N  
ATOM    589  CA  LYS A 251       6.628  54.723  -4.655  1.00  0.00           C  
ATOM    590  C   LYS A 251       7.355  53.411  -4.471  1.00  0.00           C  
ATOM    591  O   LYS A 251       8.576  53.412  -4.328  1.00  0.00           O  
ATOM    592  CB  LYS A 251       6.778  55.222  -6.093  1.00  0.00           C  
ATOM    593  N   ALA A 252       6.619  52.299  -4.440  1.00  0.00           N  
ATOM    594  CA  ALA A 252       7.240  50.971  -4.330  1.00  0.00           C  
ATOM    595  C   ALA A 252       7.708  50.495  -5.697  1.00  0.00           C  
ATOM    596  O   ALA A 252       7.088  50.807  -6.704  1.00  0.00           O  
ATOM    597  CB  ALA A 252       6.293  49.963  -3.694  1.00  0.00           C  
ATOM    598  N   ASP A 253       8.813  49.753  -5.729  1.00  0.00           N  
ATOM    599  CA  ASP A 253       9.426  49.343  -6.991  1.00  0.00           C  
ATOM    600  C   ASP A 253      10.031  47.947  -6.933  1.00  0.00           C  
ATOM    601  O   ASP A 253      10.014  47.227  -7.931  1.00  0.00           O  
ATOM    602  CB  ASP A 253      10.488  50.361  -7.436  1.00  0.00           C  
ATOM    603  CG  ASP A 253      10.730  50.347  -8.951  1.00  0.00           C  
ATOM    604  OD1 ASP A 253      11.364  49.390  -9.457  1.00  0.00           O  
ATOM    605  OD2 ASP A 253      10.335  51.268  -9.706  1.00  0.00           O  
ATOM    606  N   LYS A 254      10.583  47.576  -5.780  1.00  0.00           N  
ATOM    607  CA  LYS A 254      11.168  46.240  -5.567  1.00  0.00           C  
ATOM    608  C   LYS A 254      12.282  45.884  -6.558  1.00  0.00           C  
ATOM    609  O   LYS A 254      12.848  44.787  -6.505  1.00  0.00           O  
ATOM    610  CB  LYS A 254      10.077  45.144  -5.526  1.00  0.00           C  
ATOM    611  N   ARG A 255      12.583  46.815  -7.462  1.00  0.00           N  
ATOM    612  CA  ARG A 255      13.849  46.805  -8.185  1.00  0.00           C  
ATOM    613  C   ARG A 255      14.789  47.774  -7.476  1.00  0.00           C  
ATOM    614  O   ARG A 255      16.008  47.730  -7.672  1.00  0.00           O  
ATOM    615  CB  ARG A 255      13.657  47.205  -9.645  1.00  0.00           C  
ATOM    616  N   ALA A 256      14.199  48.635  -6.642  1.00  0.00           N  
ATOM    617  CA  ALA A 256      14.918  49.645  -5.858  1.00  0.00           C  
ATOM    618  C   ALA A 256      15.307  49.142  -4.447  1.00  0.00           C  
ATOM    619  O   ALA A 256      14.800  48.105  -4.006  1.00  0.00           O  
ATOM    620  CB  ALA A 256      14.061  50.905  -5.762  1.00  0.00           C  
ATOM    621  N   PRO A 257      16.213  49.849  -3.754  1.00  0.00           N  
ATOM    622  CA  PRO A 257      16.554  49.533  -2.358  1.00  0.00           C  
ATOM    623  C   PRO A 257      15.359  49.510  -1.401  1.00  0.00           C  
ATOM    624  O   PRO A 257      14.530  50.426  -1.402  1.00  0.00           O  
ATOM    625  CB  PRO A 257      17.517  50.670  -1.968  1.00  0.00           C  
ATOM    626  CG  PRO A 257      17.260  51.721  -2.959  1.00  0.00           C  
ATOM    627  CD  PRO A 257      17.030  50.974  -4.243  1.00  0.00           C  
ATOM    628  N   ARG A 258      15.315  48.444  -0.596  1.00  0.00           N  
ATOM    629  CA  ARG A 258      14.247  48.154   0.379  1.00  0.00           C  
ATOM    630  C   ARG A 258      12.855  48.195  -0.257  1.00  0.00           C  
ATOM    631  O   ARG A 258      11.857  48.495   0.410  1.00  0.00           O  
ATOM    632  CB  ARG A 258      14.334  49.092   1.597  1.00  0.00           C  
ATOM    633  CG  ARG A 258      15.320  48.652   2.659  1.00  0.00           C  
ATOM    634  CD  ARG A 258      15.590  49.723   3.727  1.00  0.00           C  
ATOM    635  NE  ARG A 258      17.014  50.012   3.892  1.00  0.00           N  
ATOM    636  CZ  ARG A 258      17.714  50.877   3.160  1.00  0.00           C  
ATOM    637  NH1 ARG A 258      17.142  51.576   2.176  1.00  0.00           N  
ATOM    638  NH2 ARG A 258      19.008  51.037   3.419  1.00  0.00           N  
ATOM    639  N   GLY A 259      12.820  47.885  -1.554  1.00  0.00           N  
ATOM    640  CA  GLY A 259      11.620  47.951  -2.362  1.00  0.00           C  
ATOM    641  C   GLY A 259      10.968  49.317  -2.474  1.00  0.00           C  
ATOM    642  O   GLY A 259       9.757  49.386  -2.688  1.00  0.00           O  
ATOM    643  N   ILE A 261      11.739  50.396  -2.321  1.00  0.00           N  
ATOM    644  CA  ILE A 261      11.185  51.755  -2.433  1.00  0.00           C  
ATOM    645  C   ILE A 261      12.181  52.779  -2.948  1.00  0.00           C  
ATOM    646  O   ILE A 261      13.398  52.580  -2.863  1.00  0.00           O  
ATOM    647  CB  ILE A 261      10.590  52.285  -1.088  1.00  0.00           C  
ATOM    648  CG1 ILE A 261      11.585  52.116   0.057  1.00  0.00           C  
ATOM    649  CG2 ILE A 261       9.236  51.664  -0.785  1.00  0.00           C  
ATOM    650  CD1 ILE A 261      12.349  53.361   0.349  1.00  0.00           C  
ATOM    651  N   GLU A 262      11.627  53.881  -3.454  1.00  0.00           N  
ATOM    652  CA  GLU A 262      12.379  55.061  -3.851  1.00  0.00           C  
ATOM    653  C   GLU A 262      11.548  56.315  -3.596  1.00  0.00           C  
ATOM    654  O   GLU A 262      10.341  56.236  -3.412  1.00  0.00           O  
ATOM    655  CB  GLU A 262      12.832  54.966  -5.325  1.00  0.00           C  
ATOM    656  CG  GLU A 262      11.794  55.322  -6.396  1.00  0.00           C  
ATOM    657  CD  GLU A 262      12.155  54.767  -7.773  1.00  0.00           C  
ATOM    658  OE1 GLU A 262      12.400  53.542  -7.871  1.00  0.00           O  
ATOM    659  OE2 GLU A 262      12.200  55.547  -8.758  1.00  0.00           O  
ATOM    660  N   LEU A 263      12.200  57.471  -3.614  1.00  0.00           N  
ATOM    661  CA  LEU A 263      11.556  58.730  -3.292  1.00  0.00           C  
ATOM    662  C   LEU A 263      11.498  59.660  -4.498  1.00  0.00           C  
ATOM    663  O   LEU A 263      12.528  60.133  -4.965  1.00  0.00           O  
ATOM    664  CB  LEU A 263      12.309  59.401  -2.137  1.00  0.00           C  
ATOM    665  CG  LEU A 263      11.712  60.678  -1.549  1.00  0.00           C  
ATOM    666  CD1 LEU A 263      10.246  60.467  -1.277  1.00  0.00           C  
ATOM    667  CD2 LEU A 263      12.448  61.099  -0.271  1.00  0.00           C  
ATOM    668  N   HIS A 264      10.290  59.937  -4.990  1.00  0.00           N  
ATOM    669  CA  HIS A 264      10.114  60.886  -6.088  1.00  0.00           C  
ATOM    670  C   HIS A 264      10.005  62.271  -5.484  1.00  0.00           C  
ATOM    671  O   HIS A 264       9.028  62.587  -4.818  1.00  0.00           O  
ATOM    672  CB  HIS A 264       8.884  60.545  -6.946  1.00  0.00           C  
ATOM    673  CG  HIS A 264       8.919  59.168  -7.541  1.00  0.00           C  
ATOM    674  ND1 HIS A 264      10.081  58.573  -7.986  1.00  0.00           N  
ATOM    675  CD2 HIS A 264       7.930  58.266  -7.759  1.00  0.00           C  
ATOM    676  CE1 HIS A 264       9.810  57.366  -8.452  1.00  0.00           C  
ATOM    677  NE2 HIS A 264       8.513  57.152  -8.320  1.00  0.00           N  
ATOM    678  N   ALA A 266      11.027  63.086  -5.715  1.00  0.00           N  
ATOM    679  CA  ALA A 266      11.220  64.325  -4.971  1.00  0.00           C  
ATOM    680  C   ALA A 266      10.369  65.452  -5.505  1.00  0.00           C  
ATOM    681  O   ALA A 266      10.238  65.603  -6.713  1.00  0.00           O  
ATOM    682  CB  ALA A 266      12.678  64.730  -4.999  1.00  0.00           C  
ATOM    683  N   GLU A 267       9.830  66.256  -4.592  1.00  0.00           N  
ATOM    684  CA  GLU A 267       9.002  67.402  -4.936  1.00  0.00           C  
ATOM    685  C   GLU A 267       9.719  68.692  -4.587  1.00  0.00           C  
ATOM    686  O   GLU A 267       9.648  69.672  -5.348  1.00  0.00           O  
ATOM    687  CB  GLU A 267       7.641  67.329  -4.231  1.00  0.00           C  
ATOM    688  CG  GLU A 267       6.952  65.967  -4.358  1.00  0.00           C  
ATOM    689  CD  GLU A 267       5.810  65.930  -5.384  1.00  0.00           C  
ATOM    690  OE1 GLU A 267       5.978  66.372  -6.551  1.00  0.00           O  
ATOM    691  OE2 GLU A 267       4.730  65.429  -5.015  1.00  0.00           O  
ATOM    692  N   GLU A 268      10.412  68.692  -3.445  1.00  0.00           N  
ATOM    693  CA  GLU A 268      11.262  69.829  -3.057  1.00  0.00           C  
ATOM    694  C   GLU A 268      12.644  69.366  -2.577  1.00  0.00           C  
ATOM    695  O   GLU A 268      12.758  68.329  -1.919  1.00  0.00           O  
ATOM    696  CB  GLU A 268      10.583  70.659  -1.969  1.00  0.00           C  
ATOM    697  CG  GLU A 268      10.888  72.148  -2.030  1.00  0.00           C  
ATOM    698  CD  GLU A 268      10.467  72.900  -0.772  1.00  0.00           C  
ATOM    699  OE1 GLU A 268       9.837  72.290   0.119  1.00  0.00           O  
ATOM    700  OE2 GLU A 268      10.767  74.110  -0.662  1.00  0.00           O  
ATOM    701  N   ILE A 269      13.690  70.115  -2.919  1.00  0.00           N  
ATOM    702  CA  ILE A 269      15.035  69.804  -2.430  1.00  0.00           C  
ATOM    703  C   ILE A 269      15.657  71.040  -1.802  1.00  0.00           C  
ATOM    704  O   ILE A 269      15.775  72.075  -2.445  1.00  0.00           O  
ATOM    705  CB  ILE A 269      15.957  69.216  -3.530  1.00  0.00           C  
ATOM    706  CG1 ILE A 269      15.529  67.793  -3.903  1.00  0.00           C  
ATOM    707  CG2 ILE A 269      17.389  69.175  -3.031  1.00  0.00           C  
ATOM    708  CD1 ILE A 269      16.332  67.152  -5.027  1.00  0.00           C  
ATOM    709  N   THR A 270      16.040  70.918  -0.534  1.00  0.00           N  
ATOM    710  CA  THR A 270      16.660  72.015   0.196  1.00  0.00           C  
ATOM    711  C   THR A 270      18.129  71.667   0.432  1.00  0.00           C  
ATOM    712  O   THR A 270      18.457  70.558   0.874  1.00  0.00           O  
ATOM    713  CB  THR A 270      15.900  72.295   1.530  1.00  0.00           C  
ATOM    714  OG1 THR A 270      14.522  72.602   1.245  1.00  0.00           O  
ATOM    715  CG2 THR A 270      16.415  73.570   2.211  1.00  0.00           C  
ATOM    716  N   LEU A 271      19.001  72.619   0.111  1.00  0.00           N  
ATOM    717  CA  LEU A 271      20.451  72.456   0.237  1.00  0.00           C  
ATOM    718  C   LEU A 271      20.905  72.962   1.596  1.00  0.00           C  
ATOM    719  O   LEU A 271      21.013  74.164   1.801  1.00  0.00           O  
ATOM    720  CB  LEU A 271      21.159  73.235  -0.891  1.00  0.00           C  
ATOM    721  CG  LEU A 271      22.681  73.215  -1.207  1.00  0.00           C  
ATOM    722  CD1 LEU A 271      23.418  74.408  -0.597  1.00  0.00           C  
ATOM    723  CD2 LEU A 271      23.376  71.919  -0.823  1.00  0.00           C  
ATOM    724  N   LEU A 272      21.199  72.062   2.523  1.00  0.00           N  
ATOM    725  CA  LEU A 272      21.650  72.502   3.848  1.00  0.00           C  
ATOM    726  C   LEU A 272      23.131  72.917   3.888  1.00  0.00           C  
ATOM    727  O   LEU A 272      23.474  74.005   4.340  1.00  0.00           O  
ATOM    728  CB  LEU A 272      21.328  71.443   4.900  1.00  0.00           C  
ATOM    729  CG  LEU A 272      19.842  71.039   4.835  1.00  0.00           C  
ATOM    730  CD1 LEU A 272      19.560  69.762   5.596  1.00  0.00           C  
ATOM    731  CD2 LEU A 272      18.879  72.194   5.265  1.00  0.00           C  
ATOM    732  N   SER A 273      24.006  72.049   3.403  1.00  0.00           N  
ATOM    733  CA  SER A 273      25.445  72.298   3.430  1.00  0.00           C  
ATOM    734  C   SER A 273      25.980  71.895   2.077  1.00  0.00           C  
ATOM    735  O   SER A 273      25.883  70.721   1.690  1.00  0.00           O  
ATOM    736  CB  SER A 273      26.101  71.451   4.525  1.00  0.00           C  
ATOM    737  OG  SER A 273      27.405  71.904   4.851  1.00  0.00           O  
ATOM    738  N   LYS A 274      26.505  72.873   1.349  1.00  0.00           N  
ATOM    739  CA  LYS A 274      27.173  72.632   0.076  1.00  0.00           C  
ATOM    740  C   LYS A 274      28.638  72.207   0.278  1.00  0.00           C  
ATOM    741  O   LYS A 274      29.410  72.929   0.930  1.00  0.00           O  
ATOM    742  CB  LYS A 274      27.134  73.909  -0.756  1.00  0.00           C  
ATOM    743  CG  LYS A 274      27.600  73.746  -2.195  1.00  0.00           C  
ATOM    744  CD  LYS A 274      27.242  74.982  -3.031  1.00  0.00           C  
ATOM    745  CE  LYS A 274      26.531  74.595  -4.325  1.00  0.00           C  
ATOM    746  NZ  LYS A 274      27.469  73.897  -5.261  1.00  0.00           N  
ATOM    747  N   ALA A 275      29.019  71.054  -0.280  1.00  0.00           N  
ATOM    748  CA  ALA A 275      30.399  70.564  -0.205  1.00  0.00           C  
ATOM    749  C   ALA A 275      31.225  70.967  -1.437  1.00  0.00           C  
ATOM    750  O   ALA A 275      30.703  71.030  -2.531  1.00  0.00           O  
ATOM    751  CB  ALA A 275      30.407  69.051  -0.034  1.00  0.00           C  
ATOM    752  N   LYS A 276      32.518  71.223  -1.261  1.00  0.00           N  
ATOM    753  CA  LYS A 276      33.392  71.588  -2.376  1.00  0.00           C  
ATOM    754  C   LYS A 276      33.606  70.404  -3.341  1.00  0.00           C  
ATOM    755  O   LYS A 276      33.523  69.229  -2.927  1.00  0.00           O  
ATOM    756  CB  LYS A 276      34.723  72.160  -1.869  1.00  0.00           C  
ATOM    757  CG  LYS A 276      34.566  73.449  -1.028  1.00  0.00           C  
ATOM    758  CD  LYS A 276      35.591  74.552  -1.364  1.00  0.00           C  
ATOM    759  CE  LYS A 276      34.949  75.680  -2.216  1.00  0.00           C  
ATOM    760  NZ  LYS A 276      35.841  76.152  -3.319  1.00  0.00           N  
ATOM    761  N   ALA A 277      33.823  70.729  -4.622  1.00  0.00           N  
ATOM    762  CA  ALA A 277      34.110  69.744  -5.675  1.00  0.00           C  
ATOM    763  C   ALA A 277      35.514  69.969  -6.312  1.00  0.00           C  
ATOM    764  O   ALA A 277      35.975  71.091  -6.381  1.00  0.00           O  
ATOM    765  CB  ALA A 277      33.024  69.773  -6.736  1.00  0.00           C  
ATOM    766  N   PRO A 278      36.220  68.917  -6.713  1.00  0.00           N  
ATOM    767  CA  PRO A 278      35.807  67.531  -6.478  1.00  0.00           C  
ATOM    768  C   PRO A 278      36.186  67.129  -5.050  1.00  0.00           C  
ATOM    769  O   PRO A 278      36.865  67.884  -4.352  1.00  0.00           O  
ATOM    770  CB  PRO A 278      36.680  66.752  -7.474  1.00  0.00           C  
ATOM    771  CG  PRO A 278      38.043  67.550  -7.433  1.00  0.00           C  
ATOM    772  CD  PRO A 278      37.539  68.997  -7.395  1.00  0.00           C  
ATOM    773  N   LEU A 279      35.754  65.938  -4.646  1.00  0.00           N  
ATOM    774  CA  LEU A 279      36.152  65.333  -3.380  1.00  0.00           C  
ATOM    775  C   LEU A 279      37.613  64.860  -3.454  1.00  0.00           C  
ATOM    776  O   LEU A 279      38.039  64.347  -4.490  1.00  0.00           O  
ATOM    777  CB  LEU A 279      35.239  64.144  -3.093  1.00  0.00           C  
ATOM    778  CG  LEU A 279      33.765  64.331  -2.713  1.00  0.00           C  
ATOM    779  CD1 LEU A 279      33.281  62.964  -2.277  1.00  0.00           C  
ATOM    780  CD2 LEU A 279      33.556  65.367  -1.604  1.00  0.00           C  
ATOM    781  N   PRO A 281      38.384  65.061  -2.384  1.00  0.00           N  
ATOM    782  CA  PRO A 281      39.763  64.548  -2.310  1.00  0.00           C  
ATOM    783  C   PRO A 281      39.847  63.040  -1.950  1.00  0.00           C  
ATOM    784  O   PRO A 281      40.924  62.436  -1.978  1.00  0.00           O  
ATOM    785  CB  PRO A 281      40.381  65.404  -1.203  1.00  0.00           C  
ATOM    786  CG  PRO A 281      39.227  65.721  -0.300  1.00  0.00           C  
ATOM    787  CD  PRO A 281      38.024  65.861  -1.196  1.00  0.00           C  
ATOM    788  N   LEU A 282      38.708  62.458  -1.600  1.00  0.00           N  
ATOM    789  CA  LEU A 282      38.603  61.061  -1.230  1.00  0.00           C  
ATOM    790  C   LEU A 282      37.176  60.582  -1.580  1.00  0.00           C  
ATOM    791  O   LEU A 282      36.206  61.329  -1.438  1.00  0.00           O  
ATOM    792  CB  LEU A 282      38.894  60.913   0.262  1.00  0.00           C  
ATOM    793  CG  LEU A 282      39.031  59.500   0.820  1.00  0.00           C  
ATOM    794  CD1 LEU A 282      39.978  59.469   1.997  1.00  0.00           C  
ATOM    795  CD2 LEU A 282      37.659  58.939   1.225  1.00  0.00           C  
ATOM    796  N   ASP A 283      37.045  59.344  -2.042  1.00  0.00           N  
ATOM    797  CA  ASP A 283      35.747  58.854  -2.477  1.00  0.00           C  
ATOM    798  C   ASP A 283      35.067  58.089  -1.369  1.00  0.00           C  
ATOM    799  O   ASP A 283      35.598  57.099  -0.877  1.00  0.00           O  
ATOM    800  CB  ASP A 283      35.868  57.991  -3.726  1.00  0.00           C  
ATOM    801  CG  ASP A 283      36.291  58.794  -4.938  1.00  0.00           C  
ATOM    802  OD1 ASP A 283      37.377  58.528  -5.532  1.00  0.00           O  
ATOM    803  OD2 ASP A 283      35.605  59.750  -5.360  1.00  0.00           O  
ATOM    804  N   VAL A 291      33.887  58.560  -0.991  1.00  0.00           N  
ATOM    805  CA  VAL A 291      33.069  57.887  -0.006  1.00  0.00           C  
ATOM    806  C   VAL A 291      32.314  56.707  -0.636  1.00  0.00           C  
ATOM    807  O   VAL A 291      32.170  55.655  -0.007  1.00  0.00           O  
ATOM    808  CB  VAL A 291      32.081  58.871   0.650  1.00  0.00           C  
ATOM    809  CG1 VAL A 291      31.409  58.235   1.845  1.00  0.00           C  
ATOM    810  CG2 VAL A 291      32.801  60.133   1.070  1.00  0.00           C  
ATOM    811  N   SER A 292      31.844  56.896  -1.871  1.00  0.00           N  
ATOM    812  CA  SER A 292      31.094  55.878  -2.610  1.00  0.00           C  
ATOM    813  C   SER A 292      31.999  54.773  -3.155  1.00  0.00           C  
ATOM    814  O   SER A 292      31.521  53.707  -3.509  1.00  0.00           O  
ATOM    815  CB  SER A 292      30.303  56.519  -3.752  1.00  0.00           C  
ATOM    816  N   GLY A 293      33.298  55.033  -3.216  1.00  0.00           N  
ATOM    817  CA  GLY A 293      34.231  54.129  -3.868  1.00  0.00           C  
ATOM    818  C   GLY A 293      34.803  53.019  -3.002  1.00  0.00           C  
ATOM    819  O   GLY A 293      34.709  53.047  -1.767  1.00  0.00           O  
ATOM    820  N   LYS A 296      35.386  52.016  -3.653  1.00  0.00           N  
ATOM    821  CA  LYS A 296      36.195  51.048  -2.944  1.00  0.00           C  
ATOM    822  C   LYS A 296      37.524  51.765  -2.852  1.00  0.00           C  
ATOM    823  O   LYS A 296      38.328  51.696  -3.779  1.00  0.00           O  
ATOM    824  CB  LYS A 296      36.308  49.776  -3.732  1.00  0.00           C  
ATOM    825  N   VAL A 297      37.725  52.496  -1.757  1.00  0.00           N  
ATOM    826  CA  VAL A 297      38.811  53.464  -1.684  1.00  0.00           C  
ATOM    827  C   VAL A 297      40.141  52.850  -1.248  1.00  0.00           C  
ATOM    828  O   VAL A 297      40.402  52.622  -0.057  1.00  0.00           O  
ATOM    829  CB  VAL A 297      38.416  54.696  -0.817  1.00  0.00           C  
ATOM    830  N   LYS A 298      40.948  52.552  -2.260  1.00  0.00           N  
ATOM    831  CA  LYS A 298      42.307  52.077  -2.086  1.00  0.00           C  
ATOM    832  C   LYS A 298      43.220  53.295  -2.095  1.00  0.00           C  
ATOM    833  O   LYS A 298      43.674  53.742  -3.153  1.00  0.00           O  
ATOM    834  CB  LYS A 298      42.694  51.090  -3.212  1.00  0.00           C  
ATOM    835  N   ALA A 303      43.457  53.842  -0.905  1.00  0.00           N  
ATOM    836  CA  ALA A 303      44.343  54.980  -0.733  1.00  0.00           C  
ATOM    837  C   ALA A 303      45.330  54.708   0.411  1.00  0.00           C  
ATOM    838  O   ALA A 303      45.178  53.746   1.181  1.00  0.00           O  
ATOM    839  CB  ALA A 303      43.530  56.239  -0.471  1.00  0.00           C  
ATOM    840  N   ASP A 305      46.348  55.552   0.511  1.00  0.00           N  
ATOM    841  CA  ASP A 305      47.328  55.467   1.587  1.00  0.00           C  
ATOM    842  C   ASP A 305      46.715  55.853   2.961  1.00  0.00           C  
ATOM    843  O   ASP A 305      45.814  56.689   3.027  1.00  0.00           O  
ATOM    844  CB  ASP A 305      48.505  56.377   1.237  1.00  0.00           C  
ATOM    845  CG  ASP A 305      49.608  56.293   2.247  1.00  0.00           C  
ATOM    846  OD1 ASP A 305      50.349  55.293   2.182  1.00  0.00           O  
ATOM    847  OD2 ASP A 305      49.779  57.150   3.155  1.00  0.00           O  
ATOM    848  N   ILE A 306      47.199  55.246   4.048  1.00  0.00           N  
ATOM    849  CA  ILE A 306      46.615  55.494   5.377  1.00  0.00           C  
ATOM    850  C   ILE A 306      46.694  56.953   5.804  1.00  0.00           C  
ATOM    851  O   ILE A 306      45.721  57.507   6.316  1.00  0.00           O  
ATOM    852  CB  ILE A 306      47.206  54.565   6.489  1.00  0.00           C  
ATOM    853  CG1 ILE A 306      46.400  54.700   7.799  1.00  0.00           C  
ATOM    854  CG2 ILE A 306      48.708  54.858   6.754  1.00  0.00           C  
ATOM    855  CD1 ILE A 306      44.909  54.480   7.663  1.00  0.00           C  
ATOM    856  N   ASP A 307      47.853  57.561   5.572  1.00  0.00           N  
ATOM    857  CA  ASP A 307      48.092  58.918   5.977  1.00  0.00           C  
ATOM    858  C   ASP A 307      47.351  59.866   5.060  1.00  0.00           C  
ATOM    859  O   ASP A 307      46.926  60.957   5.483  1.00  0.00           O  
ATOM    860  CB  ASP A 307      49.590  59.187   6.033  1.00  0.00           C  
ATOM    861  CG  ASP A 307      50.219  58.610   7.286  1.00  0.00           C  
ATOM    862  OD1 ASP A 307      51.180  57.813   7.155  1.00  0.00           O  
ATOM    863  OD2 ASP A 307      49.807  58.885   8.447  1.00  0.00           O  
ATOM    864  N   THR A 308      47.154  59.416   3.821  1.00  0.00           N  
ATOM    865  CA  THR A 308      46.275  60.096   2.864  1.00  0.00           C  
ATOM    866  C   THR A 308      44.841  60.100   3.355  1.00  0.00           C  
ATOM    867  O   THR A 308      44.125  61.083   3.204  1.00  0.00           O  
ATOM    868  CB  THR A 308      46.337  59.408   1.461  1.00  0.00           C  
ATOM    869  OG1 THR A 308      47.706  59.287   1.027  1.00  0.00           O  
ATOM    870  CG2 THR A 308      45.636  60.252   0.395  1.00  0.00           C  
ATOM    871  N   ARG A 309      44.413  58.997   3.935  1.00  0.00           N  
ATOM    872  CA  ARG A 309      43.053  58.912   4.453  1.00  0.00           C  
ATOM    873  C   ARG A 309      42.894  59.699   5.758  1.00  0.00           C  
ATOM    874  O   ARG A 309      41.826  60.231   6.041  1.00  0.00           O  
ATOM    875  CB  ARG A 309      42.669  57.451   4.654  1.00  0.00           C  
ATOM    876  CG  ARG A 309      42.131  56.815   3.395  1.00  0.00           C  
ATOM    877  CD  ARG A 309      42.602  55.391   3.151  1.00  0.00           C  
ATOM    878  NE  ARG A 309      42.301  54.504   4.258  1.00  0.00           N  
ATOM    879  CZ  ARG A 309      43.062  53.493   4.653  1.00  0.00           C  
ATOM    880  NH1 ARG A 309      44.200  53.201   4.035  1.00  0.00           N  
ATOM    881  NH2 ARG A 309      42.680  52.760   5.689  1.00  0.00           N  
ATOM    882  N   LEU A 310      43.969  59.765   6.539  1.00  0.00           N  
ATOM    883  CA  LEU A 310      43.995  60.530   7.792  1.00  0.00           C  
ATOM    884  C   LEU A 310      43.821  62.018   7.508  1.00  0.00           C  
ATOM    885  O   LEU A 310      43.029  62.698   8.170  1.00  0.00           O  
ATOM    886  CB  LEU A 310      45.276  60.253   8.588  1.00  0.00           C  
ATOM    887  CG  LEU A 310      45.109  59.427   9.862  1.00  0.00           C  
ATOM    888  CD1 LEU A 310      43.604  59.267  10.265  1.00  0.00           C  
ATOM    889  CD2 LEU A 310      45.798  58.087   9.719  1.00  0.00           C  
ATOM    890  N   ARG A 311      44.511  62.490   6.474  1.00  0.00           N  
ATOM    891  CA  ARG A 311      44.328  63.838   5.964  1.00  0.00           C  
ATOM    892  C   ARG A 311      42.855  64.175   5.692  1.00  0.00           C  
ATOM    893  O   ARG A 311      42.461  65.322   5.821  1.00  0.00           O  
ATOM    894  CB  ARG A 311      45.162  64.052   4.700  1.00  0.00           C  
ATOM    895  CG  ARG A 311      46.096  65.260   4.787  1.00  0.00           C  
ATOM    896  CD  ARG A 311      47.147  65.384   3.630  1.00  0.00           C  
ATOM    897  NE  ARG A 311      48.188  64.362   3.747  1.00  0.00           N  
ATOM    898  CZ  ARG A 311      48.490  63.449   2.812  1.00  0.00           C  
ATOM    899  NH1 ARG A 311      47.832  63.414   1.654  1.00  0.00           N  
ATOM    900  NH2 ARG A 311      49.458  62.557   3.044  1.00  0.00           N  
ATOM    901  N   GLU A 312      42.062  63.183   5.286  1.00  0.00           N  
ATOM    902  CA  GLU A 312      40.623  63.388   5.035  1.00  0.00           C  
ATOM    903  C   GLU A 312      39.749  62.381   5.778  1.00  0.00           C  
ATOM    904  O   GLU A 312      38.837  61.777   5.207  1.00  0.00           O  
ATOM    905  CB  GLU A 312      40.282  63.407   3.537  1.00  0.00           C  
ATOM    906  CG  GLU A 312      40.960  64.515   2.745  1.00  0.00           C  
ATOM    907  CD  GLU A 312      40.521  65.915   3.147  1.00  0.00           C  
ATOM    908  OE1 GLU A 312      40.090  66.121   4.286  1.00  0.00           O  
ATOM    909  OE2 GLU A 312      40.631  66.840   2.334  1.00  0.00           O  
ATOM    910  N   ARG A 313      40.000  62.260   7.073  1.00  0.00           N  
ATOM    911  CA  ARG A 313      39.401  61.220   7.869  1.00  0.00           C  
ATOM    912  C   ARG A 313      37.880  61.258   7.926  1.00  0.00           C  
ATOM    913  O   ARG A 313      37.260  60.187   7.951  1.00  0.00           O  
ATOM    914  CB  ARG A 313      39.988  61.235   9.264  1.00  0.00           C  
ATOM    915  CG  ARG A 313      39.618  60.038  10.067  1.00  0.00           C  
ATOM    916  CD  ARG A 313      39.937  58.771   9.377  1.00  0.00           C  
ATOM    917  NE  ARG A 313      40.348  57.786  10.356  1.00  0.00           N  
ATOM    918  CZ  ARG A 313      40.759  56.573  10.039  1.00  0.00           C  
ATOM    919  NH1 ARG A 313      40.809  56.203   8.760  1.00  0.00           N  
ATOM    920  NH2 ARG A 313      41.099  55.731  10.996  1.00  0.00           N  
ATOM    921  N   VAL A 314      37.269  62.439   7.937  1.00  0.00           N  
ATOM    922  CA  VAL A 314      35.796  62.489   7.935  1.00  0.00           C  
ATOM    923  C   VAL A 314      35.201  61.768   6.734  1.00  0.00           C  
ATOM    924  O   VAL A 314      34.313  60.961   6.908  1.00  0.00           O  
ATOM    925  CB  VAL A 314      35.197  63.918   8.104  1.00  0.00           C  
ATOM    926  CG1 VAL A 314      33.727  63.945   7.767  1.00  0.00           C  
ATOM    927  CG2 VAL A 314      35.354  64.377   9.521  1.00  0.00           C  
ATOM    928  N   LEU A 315      35.712  62.014   5.527  1.00  0.00           N  
ATOM    929  CA  LEU A 315      35.202  61.314   4.352  1.00  0.00           C  
ATOM    930  C   LEU A 315      35.474  59.811   4.438  1.00  0.00           C  
ATOM    931  O   LEU A 315      34.615  58.976   4.107  1.00  0.00           O  
ATOM    932  CB  LEU A 315      35.743  61.918   3.051  1.00  0.00           C  
ATOM    933  CG  LEU A 315      35.295  63.354   2.777  1.00  0.00           C  
ATOM    934  CD1 LEU A 315      36.128  63.995   1.669  1.00  0.00           C  
ATOM    935  CD2 LEU A 315      33.779  63.420   2.466  1.00  0.00           C  
ATOM    936  N   ASP A 316      36.674  59.477   4.891  1.00  0.00           N  
ATOM    937  CA  ASP A 316      37.056  58.094   5.050  1.00  0.00           C  
ATOM    938  C   ASP A 316      36.106  57.311   5.949  1.00  0.00           C  
ATOM    939  O   ASP A 316      35.638  56.238   5.573  1.00  0.00           O  
ATOM    940  CB  ASP A 316      38.482  57.974   5.591  1.00  0.00           C  
ATOM    941  CG  ASP A 316      38.964  56.568   5.528  1.00  0.00           C  
ATOM    942  OD1 ASP A 316      39.024  56.025   4.409  1.00  0.00           O  
ATOM    943  OD2 ASP A 316      39.236  55.891   6.544  1.00  0.00           O  
ATOM    944  N   LEU A 317      35.848  57.855   7.134  1.00  0.00           N  
ATOM    945  CA  LEU A 317      34.990  57.244   8.119  1.00  0.00           C  
ATOM    946  C   LEU A 317      33.523  57.125   7.638  1.00  0.00           C  
ATOM    947  O   LEU A 317      32.759  56.342   8.190  1.00  0.00           O  
ATOM    948  CB  LEU A 317      35.036  58.061   9.406  1.00  0.00           C  
ATOM    949  CG  LEU A 317      36.268  58.024  10.298  1.00  0.00           C  
ATOM    950  CD1 LEU A 317      36.279  59.176  11.304  1.00  0.00           C  
ATOM    951  CD2 LEU A 317      36.319  56.708  11.000  1.00  0.00           C  
ATOM    952  N   ARG A 318      33.159  57.885   6.612  1.00  0.00           N  
ATOM    953  CA  ARG A 318      31.788  57.877   6.071  1.00  0.00           C  
ATOM    954  C   ARG A 318      31.583  56.667   5.153  1.00  0.00           C  
ATOM    955  O   ARG A 318      30.460  56.313   4.807  1.00  0.00           O  
ATOM    956  CB  ARG A 318      31.506  59.168   5.303  1.00  0.00           C  
ATOM    957  CG  ARG A 318      31.259  60.401   6.159  1.00  0.00           C  
ATOM    958  CD  ARG A 318      30.839  61.632   5.329  1.00  0.00           C  
ATOM    959  NE  ARG A 318      30.610  62.801   6.152  1.00  0.00           N  
ATOM    960  CZ  ARG A 318      30.583  64.059   5.716  1.00  0.00           C  
ATOM    961  NH1 ARG A 318      30.745  64.343   4.420  1.00  0.00           N  
ATOM    962  NH2 ARG A 318      30.398  65.049   6.588  1.00  0.00           N  
ATOM    963  N   ARG A 319      32.672  56.027   4.757  1.00  0.00           N  
ATOM    964  CA  ARG A 319      32.516  54.793   3.979  1.00  0.00           C  
ATOM    965  C   ARG A 319      31.719  53.784   4.825  1.00  0.00           C  
ATOM    966  O   ARG A 319      31.864  53.723   6.059  1.00  0.00           O  
ATOM    967  CB  ARG A 319      33.874  54.205   3.549  1.00  0.00           C  
ATOM    968  CG  ARG A 319      34.699  55.120   2.635  1.00  0.00           C  
ATOM    969  CD  ARG A 319      35.957  54.473   2.138  1.00  0.00           C  
ATOM    970  NE  ARG A 319      36.926  54.483   3.230  1.00  0.00           N  
ATOM    971  CZ  ARG A 319      37.383  53.398   3.875  1.00  0.00           C  
ATOM    972  NH1 ARG A 319      36.979  52.168   3.551  1.00  0.00           N  
ATOM    973  NH2 ARG A 319      38.251  53.546   4.872  1.00  0.00           N  
ATOM    974  N   GLN A 320      30.875  53.011   4.168  1.00  0.00           N  
ATOM    975  CA  GLN A 320      30.033  52.049   4.855  1.00  0.00           C  
ATOM    976  C   GLN A 320      30.873  51.138   5.759  1.00  0.00           C  
ATOM    977  O   GLN A 320      30.503  50.865   6.897  1.00  0.00           O  
ATOM    978  CB  GLN A 320      29.228  51.232   3.825  1.00  0.00           C  
ATOM    979  CG  GLN A 320      28.149  52.036   3.127  1.00  0.00           C  
ATOM    980  CD  GLN A 320      27.187  52.689   4.094  1.00  0.00           C  
ATOM    981  OE1 GLN A 320      26.529  52.004   4.887  1.00  0.00           O  
ATOM    982  NE2 GLN A 320      27.080  54.009   4.024  1.00  0.00           N  
ATOM    983  N   GLU A 321      32.030  50.714   5.269  1.00  0.00           N  
ATOM    984  CA  GLU A 321      32.875  49.802   6.036  1.00  0.00           C  
ATOM    985  C   GLU A 321      33.350  50.389   7.339  1.00  0.00           C  
ATOM    986  O   GLU A 321      33.437  49.674   8.332  1.00  0.00           O  
ATOM    987  CB  GLU A 321      34.060  49.250   5.223  1.00  0.00           C  
ATOM    988  CG  GLU A 321      34.551  50.179   4.118  1.00  0.00           C  
ATOM    989  CD  GLU A 321      33.723  50.069   2.833  1.00  0.00           C  
ATOM    990  OE1 GLU A 321      33.654  48.946   2.256  1.00  0.00           O  
ATOM    991  OE2 GLU A 321      33.133  51.095   2.416  1.00  0.00           O  
ATOM    992  N   MET A 322      33.618  51.693   7.344  1.00  0.00           N  
ATOM    993  CA  MET A 322      34.066  52.405   8.543  1.00  0.00           C  
ATOM    994  C   MET A 322      32.910  52.667   9.495  1.00  0.00           C  
ATOM    995  O   MET A 322      33.062  52.520  10.695  1.00  0.00           O  
ATOM    996  CB  MET A 322      34.749  53.713   8.160  1.00  0.00           C  
ATOM    997  CG  MET A 322      36.252  53.619   7.894  1.00  0.00           C  
ATOM    998  SD  MET A 322      37.164  52.319   8.774  1.00  0.00           S  
ATOM    999  CE  MET A 322      36.976  52.746  10.514  1.00  0.00           C  
ATOM   1000  N   GLN A 323      31.755  53.077   8.957  1.00  0.00           N  
ATOM   1001  CA  GLN A 323      30.549  53.260   9.773  1.00  0.00           C  
ATOM   1002  C   GLN A 323      30.227  51.950  10.473  1.00  0.00           C  
ATOM   1003  O   GLN A 323      29.994  51.919  11.706  1.00  0.00           O  
ATOM   1004  CB  GLN A 323      29.384  53.755   8.905  1.00  0.00           C  
ATOM   1005  CG  GLN A 323      29.553  55.221   8.422  1.00  0.00           C  
ATOM   1006  CD  GLN A 323      28.233  55.897   8.063  1.00  0.00           C  
ATOM   1007  OE1 GLN A 323      28.027  56.359   6.920  1.00  0.00           O  
ATOM   1008  NE2 GLN A 323      27.375  56.024   9.041  1.00  0.00           N  
ATOM   1009  N   ALA A 324      30.327  50.850   9.715  1.00  0.00           N  
ATOM   1010  CA  ALA A 324      30.199  49.527  10.284  1.00  0.00           C  
ATOM   1011  C   ALA A 324      30.991  49.357  11.545  1.00  0.00           C  
ATOM   1012  O   ALA A 324      30.410  48.985  12.576  1.00  0.00           O  
ATOM   1013  CB  ALA A 324      30.567  48.437   9.267  1.00  0.00           C  
ATOM   1014  N   VAL A 325      32.312  49.623  11.455  1.00  0.00           N  
ATOM   1015  CA  VAL A 325      33.253  49.445  12.547  1.00  0.00           C  
ATOM   1016  C   VAL A 325      32.896  50.306  13.732  1.00  0.00           C  
ATOM   1017  O   VAL A 325      32.959  49.846  14.883  1.00  0.00           O  
ATOM   1018  CB  VAL A 325      34.777  49.808  12.121  1.00  0.00           C  
ATOM   1019  CG1 VAL A 325      35.640  49.983  13.337  1.00  0.00           C  
ATOM   1020  CG2 VAL A 325      35.334  48.730  11.307  1.00  0.00           C  
ATOM   1021  N   ILE A 332      32.560  51.563  13.455  1.00  0.00           N  
ATOM   1022  CA  ILE A 332      32.138  52.514  14.505  1.00  0.00           C  
ATOM   1023  C   ILE A 332      30.929  51.990  15.248  1.00  0.00           C  
ATOM   1024  O   ILE A 332      30.856  52.034  16.486  1.00  0.00           O  
ATOM   1025  CB  ILE A 332      31.838  53.911  13.884  1.00  0.00           C  
ATOM   1026  CG1 ILE A 332      33.154  54.523  13.386  1.00  0.00           C  
ATOM   1027  CG2 ILE A 332      31.169  54.829  14.918  1.00  0.00           C  
ATOM   1028  CD1 ILE A 332      33.018  55.619  12.344  1.00  0.00           C  
ATOM   1029  N   LYS A 333      29.996  51.447  14.484  1.00  0.00           N  
ATOM   1030  CA  LYS A 333      28.703  51.016  15.064  1.00  0.00           C  
ATOM   1031  C   LYS A 333      28.912  49.776  15.895  1.00  0.00           C  
ATOM   1032  O   LYS A 333      28.339  49.668  16.969  1.00  0.00           O  
ATOM   1033  CB  LYS A 333      27.678  50.758  13.985  1.00  0.00           C  
ATOM   1034  CG  LYS A 333      27.218  52.009  13.289  1.00  0.00           C  
ATOM   1035  CD  LYS A 333      25.824  51.811  12.662  1.00  0.00           C  
ATOM   1036  CE  LYS A 333      25.913  51.754  11.151  1.00  0.00           C  
ATOM   1037  NZ  LYS A 333      24.996  50.728  10.517  1.00  0.00           N  
ATOM   1038  N   ILE A 334      29.801  48.889  15.434  1.00  0.00           N  
ATOM   1039  CA  ILE A 334      30.080  47.635  16.150  1.00  0.00           C  
ATOM   1040  C   ILE A 334      30.753  47.859  17.484  1.00  0.00           C  
ATOM   1041  O   ILE A 334      30.491  47.121  18.435  1.00  0.00           O  
ATOM   1042  CB  ILE A 334      30.904  46.650  15.260  1.00  0.00           C  
ATOM   1043  CG1 ILE A 334      30.025  46.038  14.195  1.00  0.00           C  
ATOM   1044  CG2 ILE A 334      31.584  45.530  16.074  1.00  0.00           C  
ATOM   1045  CD1 ILE A 334      30.712  45.036  13.307  1.00  0.00           C  
ATOM   1046  N   GLN A 335      31.633  48.867  17.546  1.00  0.00           N  
ATOM   1047  CA  GLN A 335      32.378  49.198  18.754  1.00  0.00           C  
ATOM   1048  C   GLN A 335      31.421  49.709  19.810  1.00  0.00           C  
ATOM   1049  O   GLN A 335      31.530  49.402  20.991  1.00  0.00           O  
ATOM   1050  CB  GLN A 335      33.459  50.250  18.448  1.00  0.00           C  
ATOM   1051  CG  GLN A 335      34.220  50.675  19.679  1.00  0.00           C  
ATOM   1052  CD  GLN A 335      35.386  51.603  19.383  1.00  0.00           C  
ATOM   1053  OE1 GLN A 335      36.522  51.127  19.232  1.00  0.00           O  
ATOM   1054  NE2 GLN A 335      35.139  52.921  19.373  1.00  0.00           N  
ATOM   1055  N   SER A 336      30.439  50.471  19.385  1.00  0.00           N  
ATOM   1056  CA  SER A 336      29.406  50.932  20.314  1.00  0.00           C  
ATOM   1057  C   SER A 336      28.678  49.736  20.942  1.00  0.00           C  
ATOM   1058  O   SER A 336      28.528  49.652  22.171  1.00  0.00           O  
ATOM   1059  CB  SER A 336      28.462  51.884  19.624  1.00  0.00           C  
ATOM   1060  OG  SER A 336      27.756  52.590  20.604  1.00  0.00           O  
ATOM   1061  N   LEU A 337      28.317  48.774  20.095  1.00  0.00           N  
ATOM   1062  CA  LEU A 337      27.574  47.572  20.486  1.00  0.00           C  
ATOM   1063  C   LEU A 337      28.401  46.714  21.401  1.00  0.00           C  
ATOM   1064  O   LEU A 337      27.898  46.173  22.403  1.00  0.00           O  
ATOM   1065  CB  LEU A 337      27.176  46.786  19.232  1.00  0.00           C  
ATOM   1066  CG  LEU A 337      25.983  47.365  18.469  1.00  0.00           C  
ATOM   1067  CD1 LEU A 337      25.770  46.658  17.119  1.00  0.00           C  
ATOM   1068  CD2 LEU A 337      24.725  47.314  19.346  1.00  0.00           C  
ATOM   1069  N   ALA A 338      29.697  46.598  21.076  1.00  0.00           N  
ATOM   1070  CA  ALA A 338      30.642  45.890  21.921  1.00  0.00           C  
ATOM   1071  C   ALA A 338      30.688  46.470  23.330  1.00  0.00           C  
ATOM   1072  O   ALA A 338      30.691  45.738  24.305  1.00  0.00           O  
ATOM   1073  CB  ALA A 338      32.029  45.895  21.265  1.00  0.00           C  
ATOM   1074  N   LEU A 339      30.683  47.794  23.430  1.00  0.00           N  
ATOM   1075  CA  LEU A 339      30.804  48.470  24.723  1.00  0.00           C  
ATOM   1076  C   LEU A 339      29.576  48.244  25.566  1.00  0.00           C  
ATOM   1077  O   LEU A 339      29.666  47.871  26.751  1.00  0.00           O  
ATOM   1078  CB  LEU A 339      31.051  49.982  24.518  1.00  0.00           C  
ATOM   1079  CG  LEU A 339      32.468  50.288  23.974  1.00  0.00           C  
ATOM   1080  CD1 LEU A 339      32.572  51.638  23.214  1.00  0.00           C  
ATOM   1081  CD2 LEU A 339      33.459  50.247  25.116  1.00  0.00           C  
ATOM   1082  N   LYS A 340      28.415  48.451  24.955  1.00  0.00           N  
ATOM   1083  CA  LYS A 340      27.152  48.146  25.622  1.00  0.00           C  
ATOM   1084  C   LYS A 340      27.169  46.692  26.103  1.00  0.00           C  
ATOM   1085  O   LYS A 340      27.007  46.405  27.284  1.00  0.00           O  
ATOM   1086  CB  LYS A 340      25.970  48.447  24.671  1.00  0.00           C  
ATOM   1087  CG  LYS A 340      24.669  47.951  25.197  1.00  0.00           C  
ATOM   1088  CD  LYS A 340      23.490  48.518  24.392  1.00  0.00           C  
ATOM   1089  CE  LYS A 340      22.699  47.376  23.746  1.00  0.00           C  
ATOM   1090  NZ  LYS A 340      22.389  47.666  22.273  1.00  0.00           N  
ATOM   1091  N   ALA A 341      27.443  45.754  25.217  1.00  0.00           N  
ATOM   1092  CA  ALA A 341      27.395  44.380  25.671  1.00  0.00           C  
ATOM   1093  C   ALA A 341      28.311  44.117  26.840  1.00  0.00           C  
ATOM   1094  O   ALA A 341      27.912  43.435  27.814  1.00  0.00           O  
ATOM   1095  CB  ALA A 341      27.684  43.393  24.523  1.00  0.00           C  
ATOM   1096  N   PHE A 342      29.551  44.634  26.751  1.00  0.00           N  
ATOM   1097  CA  PHE A 342      30.536  44.480  27.814  1.00  0.00           C  
ATOM   1098  C   PHE A 342      30.007  44.918  29.176  1.00  0.00           C  
ATOM   1099  O   PHE A 342      30.162  44.228  30.169  1.00  0.00           O  
ATOM   1100  CB  PHE A 342      31.781  45.335  27.436  1.00  0.00           C  
ATOM   1101  CG  PHE A 342      32.840  45.405  28.490  1.00  0.00           C  
ATOM   1102  CD1 PHE A 342      33.807  44.421  28.580  1.00  0.00           C  
ATOM   1103  CD2 PHE A 342      32.944  46.515  29.324  1.00  0.00           C  
ATOM   1104  CE1 PHE A 342      34.869  44.530  29.511  1.00  0.00           C  
ATOM   1105  CE2 PHE A 342      34.029  46.642  30.250  1.00  0.00           C  
ATOM   1106  CZ  PHE A 342      34.955  45.633  30.359  1.00  0.00           C  
ATOM   1107  N   ARG A 343      29.435  46.107  29.241  1.00  0.00           N  
ATOM   1108  CA  ARG A 343      28.984  46.650  30.522  1.00  0.00           C  
ATOM   1109  C   ARG A 343      27.756  45.880  31.003  1.00  0.00           C  
ATOM   1110  O   ARG A 343      27.607  45.605  32.217  1.00  0.00           O  
ATOM   1111  CB  ARG A 343      28.647  48.144  30.397  1.00  0.00           C  
ATOM   1112  CG  ARG A 343      29.828  49.097  30.152  1.00  0.00           C  
ATOM   1113  CD  ARG A 343      29.462  50.601  30.325  1.00  0.00           C  
ATOM   1114  NE  ARG A 343      30.518  51.500  29.858  1.00  0.00           N  
ATOM   1115  CZ  ARG A 343      30.614  51.978  28.633  1.00  0.00           C  
ATOM   1116  NH1 ARG A 343      29.727  51.674  27.695  1.00  0.00           N  
ATOM   1117  NH2 ARG A 343      31.591  52.791  28.343  1.00  0.00           N  
ATOM   1118  N   GLU A 344      26.901  45.505  30.044  1.00  0.00           N  
ATOM   1119  CA  GLU A 344      25.655  44.752  30.331  1.00  0.00           C  
ATOM   1120  C   GLU A 344      25.984  43.491  31.090  1.00  0.00           C  
ATOM   1121  O   GLU A 344      25.348  43.200  32.107  1.00  0.00           O  
ATOM   1122  CB  GLU A 344      24.903  44.365  29.063  1.00  0.00           C  
ATOM   1123  CG  GLU A 344      23.554  43.643  29.338  1.00  0.00           C  
ATOM   1124  CD  GLU A 344      22.870  43.244  28.038  1.00  0.00           C  
ATOM   1125  OE1 GLU A 344      21.861  43.867  27.681  1.00  0.00           O  
ATOM   1126  OE2 GLU A 344      23.380  42.362  27.332  1.00  0.00           O  
ATOM   1127  N   THR A 345      27.019  42.770  30.643  1.00  0.00           N  
ATOM   1128  CA  THR A 345      27.373  41.560  31.347  1.00  0.00           C  
ATOM   1129  C   THR A 345      27.865  41.840  32.730  1.00  0.00           C  
ATOM   1130  O   THR A 345      27.741  40.996  33.615  1.00  0.00           O  
ATOM   1131  CB  THR A 345      28.392  40.738  30.615  1.00  0.00           C  
ATOM   1132  OG1 THR A 345      27.820  40.293  29.394  1.00  0.00           O  
ATOM   1133  CG2 THR A 345      28.605  39.420  31.364  1.00  0.00           C  
ATOM   1134  N   LEU A 347      28.431  43.025  32.931  1.00  0.00           N  
ATOM   1135  CA  LEU A 347      29.167  43.267  34.171  1.00  0.00           C  
ATOM   1136  C   LEU A 347      28.190  43.795  35.176  1.00  0.00           C  
ATOM   1137  O   LEU A 347      28.307  43.518  36.350  1.00  0.00           O  
ATOM   1138  CB  LEU A 347      30.335  44.250  33.962  1.00  0.00           C  
ATOM   1139  CG  LEU A 347      31.585  43.698  33.293  1.00  0.00           C  
ATOM   1140  CD1 LEU A 347      32.396  44.859  32.723  1.00  0.00           C  
ATOM   1141  CD2 LEU A 347      32.425  42.953  34.283  1.00  0.00           C  
ATOM   1142  N   TYR A 348      27.230  44.564  34.702  1.00  0.00           N  
ATOM   1143  CA  TYR A 348      26.085  44.972  35.519  1.00  0.00           C  
ATOM   1144  C   TYR A 348      25.364  43.761  36.130  1.00  0.00           C  
ATOM   1145  O   TYR A 348      25.006  43.783  37.315  1.00  0.00           O  
ATOM   1146  CB  TYR A 348      25.099  45.795  34.715  1.00  0.00           C  
ATOM   1147  CG  TYR A 348      25.565  47.180  34.289  1.00  0.00           C  
ATOM   1148  CD1 TYR A 348      26.193  48.073  35.169  1.00  0.00           C  
ATOM   1149  CD2 TYR A 348      25.367  47.596  32.999  1.00  0.00           C  
ATOM   1150  CE1 TYR A 348      26.616  49.349  34.720  1.00  0.00           C  
ATOM   1151  CE2 TYR A 348      25.772  48.816  32.569  1.00  0.00           C  
ATOM   1152  CZ  TYR A 348      26.404  49.680  33.414  1.00  0.00           C  
ATOM   1153  OH  TYR A 348      26.726  50.907  32.877  1.00  0.00           O  
ATOM   1154  N   LYS A 349      25.177  42.701  35.339  1.00  0.00           N  
ATOM   1155  CA  LYS A 349      24.418  41.533  35.767  1.00  0.00           C  
ATOM   1156  C   LYS A 349      25.093  40.905  36.953  1.00  0.00           C  
ATOM   1157  O   LYS A 349      24.450  40.302  37.808  1.00  0.00           O  
ATOM   1158  CB  LYS A 349      24.347  40.515  34.644  1.00  0.00           C  
ATOM   1159  CG  LYS A 349      22.940  40.042  34.290  1.00  0.00           C  
ATOM   1160  CD  LYS A 349      22.879  39.261  32.935  1.00  0.00           C  
ATOM   1161  CE  LYS A 349      22.553  40.153  31.684  1.00  0.00           C  
ATOM   1162  NZ  LYS A 349      21.574  41.321  31.827  1.00  0.00           N  
ATOM   1163  N   GLU A 352      26.411  41.063  37.017  1.00  0.00           N  
ATOM   1164  CA  GLU A 352      27.181  40.464  38.083  1.00  0.00           C  
ATOM   1165  C   GLU A 352      27.495  41.433  39.211  1.00  0.00           C  
ATOM   1166  O   GLU A 352      28.387  41.193  39.996  1.00  0.00           O  
ATOM   1167  CB  GLU A 352      28.466  39.892  37.505  1.00  0.00           C  
ATOM   1168  CG  GLU A 352      28.250  38.993  36.285  1.00  0.00           C  
ATOM   1169  CD  GLU A 352      27.535  37.671  36.611  1.00  0.00           C  
ATOM   1170  OE1 GLU A 352      27.560  37.206  37.779  1.00  0.00           O  
ATOM   1171  OE2 GLU A 352      26.944  37.097  35.681  1.00  0.00           O  
ATOM   1172  N   GLY A 361      26.781  42.539  39.290  1.00  0.00           N  
ATOM   1173  CA  GLY A 361      27.036  43.515  40.328  1.00  0.00           C  
ATOM   1174  C   GLY A 361      28.237  44.478  40.199  1.00  0.00           C  
ATOM   1175  O   GLY A 361      28.604  45.097  41.208  1.00  0.00           O  
ATOM   1176  N   PHE A 362      28.815  44.658  39.003  1.00  0.00           N  
ATOM   1177  CA  PHE A 362      30.045  45.462  38.899  1.00  0.00           C  
ATOM   1178  C   PHE A 362      29.700  46.903  38.798  1.00  0.00           C  
ATOM   1179  O   PHE A 362      28.686  47.240  38.231  1.00  0.00           O  
ATOM   1180  CB  PHE A 362      30.885  45.049  37.721  1.00  0.00           C  
ATOM   1181  CG  PHE A 362      31.699  43.856  37.976  1.00  0.00           C  
ATOM   1182  CD1 PHE A 362      31.117  42.609  38.027  1.00  0.00           C  
ATOM   1183  CD2 PHE A 362      33.097  43.970  38.158  1.00  0.00           C  
ATOM   1184  CE1 PHE A 362      31.877  41.485  38.264  1.00  0.00           C  
ATOM   1185  CE2 PHE A 362      33.869  42.851  38.390  1.00  0.00           C  
ATOM   1186  CZ  PHE A 362      33.275  41.609  38.468  1.00  0.00           C  
ATOM   1187  N   ILE A 363      30.537  47.748  39.390  1.00  0.00           N  
ATOM   1188  CA  ILE A 363      30.311  49.195  39.501  1.00  0.00           C  
ATOM   1189  C   ILE A 363      31.291  49.945  38.573  1.00  0.00           C  
ATOM   1190  O   ILE A 363      32.496  49.662  38.550  1.00  0.00           O  
ATOM   1191  CB  ILE A 363      30.501  49.581  40.993  1.00  0.00           C  
ATOM   1192  CG1 ILE A 363      29.470  48.840  41.858  1.00  0.00           C  
ATOM   1193  CG2 ILE A 363      30.439  51.106  41.246  1.00  0.00           C  
ATOM   1194  CD1 ILE A 363      29.728  48.919  43.371  1.00  0.00           C  
ATOM   1195  N   GLU A 364      30.795  50.900  37.802  1.00  0.00           N  
ATOM   1196  CA  GLU A 364      31.668  51.661  36.951  1.00  0.00           C  
ATOM   1197  C   GLU A 364      32.469  52.723  37.697  1.00  0.00           C  
ATOM   1198  O   GLU A 364      31.907  53.590  38.343  1.00  0.00           O  
ATOM   1199  CB  GLU A 364      30.910  52.247  35.788  1.00  0.00           C  
ATOM   1200  CG  GLU A 364      31.807  52.898  34.754  1.00  0.00           C  
ATOM   1201  CD  GLU A 364      31.084  53.204  33.455  1.00  0.00           C  
ATOM   1202  OE1 GLU A 364      29.817  53.234  33.420  1.00  0.00           O  
ATOM   1203  OE2 GLU A 364      31.795  53.429  32.462  1.00  0.00           O  
ATOM   1204  N   ILE A 365      33.789  52.610  37.617  1.00  0.00           N  
ATOM   1205  CA  ILE A 365      34.682  53.618  38.145  1.00  0.00           C  
ATOM   1206  C   ILE A 365      35.439  54.386  37.053  1.00  0.00           C  
ATOM   1207  O   ILE A 365      35.536  53.945  35.907  1.00  0.00           O  
ATOM   1208  CB  ILE A 365      35.689  53.014  39.137  1.00  0.00           C  
ATOM   1209  CG1 ILE A 365      36.529  51.927  38.488  1.00  0.00           C  
ATOM   1210  CG2 ILE A 365      34.987  52.481  40.401  1.00  0.00           C  
ATOM   1211  CD1 ILE A 365      37.758  51.498  39.376  1.00  0.00           C  
ATOM   1212  N   PHE A 366      35.950  55.555  37.445  1.00  0.00           N  
ATOM   1213  CA  PHE A 366      36.967  56.313  36.708  1.00  0.00           C  
ATOM   1214  C   PHE A 366      38.144  56.570  37.625  1.00  0.00           C  
ATOM   1215  O   PHE A 366      37.955  57.043  38.742  1.00  0.00           O  
ATOM   1216  CB  PHE A 366      36.412  57.631  36.215  1.00  0.00           C  
ATOM   1217  CG  PHE A 366      35.612  57.477  35.004  1.00  0.00           C  
ATOM   1218  CD1 PHE A 366      34.212  57.483  35.074  1.00  0.00           C  
ATOM   1219  CD2 PHE A 366      36.228  57.240  33.793  1.00  0.00           C  
ATOM   1220  CE1 PHE A 366      33.453  57.264  33.943  1.00  0.00           C  
ATOM   1221  CE2 PHE A 366      35.449  57.048  32.637  1.00  0.00           C  
ATOM   1222  CZ  PHE A 366      34.076  57.062  32.721  1.00  0.00           C  
ATOM   1223  N   THR A 368      39.336  56.215  37.162  1.00  0.00           N  
ATOM   1224  CA  THR A 368      40.580  56.459  37.927  1.00  0.00           C  
ATOM   1225  C   THR A 368      41.457  57.552  37.300  1.00  0.00           C  
ATOM   1226  O   THR A 368      41.329  57.845  36.089  1.00  0.00           O  
ATOM   1227  CB  THR A 368      41.452  55.214  38.012  1.00  0.00           C  
ATOM   1228  OG1 THR A 368      41.632  54.693  36.708  1.00  0.00           O  
ATOM   1229  CG2 THR A 368      40.824  54.076  38.790  1.00  0.00           C  
ATOM   1230  N   PRO A 370      42.378  58.109  38.097  1.00  0.00           N  
ATOM   1231  CA  PRO A 370      43.185  59.252  37.651  1.00  0.00           C  
ATOM   1232  C   PRO A 370      44.016  58.872  36.471  1.00  0.00           C  
ATOM   1233  O   PRO A 370      44.513  57.740  36.421  1.00  0.00           O  
ATOM   1234  CB  PRO A 370      44.123  59.533  38.841  1.00  0.00           C  
ATOM   1235  CG  PRO A 370      43.497  58.902  40.001  1.00  0.00           C  
ATOM   1236  CD  PRO A 370      42.745  57.697  39.470  1.00  0.00           C  
ATOM   1237  N   LYS A 371      44.140  59.811  35.548  1.00  0.00           N  
ATOM   1238  CA  LYS A 371      44.930  59.649  34.353  1.00  0.00           C  
ATOM   1239  C   LYS A 371      46.326  60.273  34.468  1.00  0.00           C  
ATOM   1240  O   LYS A 371      47.260  59.777  33.854  1.00  0.00           O  
ATOM   1241  CB  LYS A 371      44.183  60.252  33.175  1.00  0.00           C  
ATOM   1242  CG  LYS A 371      42.842  59.567  32.876  1.00  0.00           C  
ATOM   1243  CD  LYS A 371      42.979  58.012  32.985  1.00  0.00           C  
ATOM   1244  CE  LYS A 371      41.608  57.357  33.201  1.00  0.00           C  
ATOM   1245  NZ  LYS A 371      41.686  56.010  33.813  1.00  0.00           N  
ATOM   1246  N   ILE A 372      46.441  61.383  35.209  1.00  0.00           N  
ATOM   1247  CA  ILE A 372      47.730  62.000  35.534  1.00  0.00           C  
ATOM   1248  C   ILE A 372      48.188  61.456  36.882  1.00  0.00           C  
ATOM   1249  O   ILE A 372      47.434  61.525  37.863  1.00  0.00           O  
ATOM   1250  CB  ILE A 372      47.637  63.591  35.613  1.00  0.00           C  
ATOM   1251  CG1 ILE A 372      47.195  64.228  34.285  1.00  0.00           C  
ATOM   1252  CG2 ILE A 372      48.986  64.194  36.128  1.00  0.00           C  
ATOM   1253  CD1 ILE A 372      46.622  65.724  34.440  1.00  0.00           C  
ATOM   1254  N   ILE A 373      49.422  60.946  36.918  1.00  0.00           N  
ATOM   1255  CA  ILE A 373      50.014  60.288  38.068  1.00  0.00           C  
ATOM   1256  C   ILE A 373      51.434  60.787  38.327  1.00  0.00           C  
ATOM   1257  O   ILE A 373      52.113  61.275  37.406  1.00  0.00           O  
ATOM   1258  CB  ILE A 373      50.006  58.736  37.875  1.00  0.00           C  
ATOM   1259  CG1 ILE A 373      50.634  58.333  36.545  1.00  0.00           C  
ATOM   1260  CG2 ILE A 373      48.533  58.197  37.938  1.00  0.00           C  
ATOM   1261  CD1 ILE A 373      51.299  56.966  36.553  1.00  0.00           C  
ATOM   1262  N   ALA A 374      51.847  60.693  39.588  1.00  0.00           N  
ATOM   1263  CA  ALA A 374      53.147  61.166  40.037  1.00  0.00           C  
ATOM   1264  C   ALA A 374      54.267  60.310  39.528  1.00  0.00           C  
ATOM   1265  O   ALA A 374      55.316  60.832  39.155  1.00  0.00           O  
ATOM   1266  CB  ALA A 374      53.218  61.213  41.583  1.00  0.00           C  
ATOM   1267  N   SER A 375      54.077  58.998  39.564  1.00  0.00           N  
ATOM   1268  CA  SER A 375      55.165  58.081  39.254  1.00  0.00           C  
ATOM   1269  C   SER A 375      54.654  56.716  38.741  1.00  0.00           C  
ATOM   1270  O   SER A 375      53.483  56.365  38.933  1.00  0.00           O  
ATOM   1271  CB  SER A 375      56.076  57.918  40.488  1.00  0.00           C  
ATOM   1272  OG  SER A 375      55.462  57.081  41.457  1.00  0.00           O  
ATOM   1273  N   ALA A 376      55.544  55.958  38.099  1.00  0.00           N  
ATOM   1274  CA  ALA A 376      55.176  54.714  37.417  1.00  0.00           C  
ATOM   1275  C   ALA A 376      54.954  53.544  38.391  1.00  0.00           C  
ATOM   1276  O   ALA A 376      55.401  53.598  39.537  1.00  0.00           O  
ATOM   1277  CB  ALA A 376      56.236  54.361  36.362  1.00  0.00           C  
ATOM   1278  N   THR A 377      54.254  52.503  37.925  1.00  0.00           N  
ATOM   1279  CA  THR A 377      53.992  51.299  38.719  1.00  0.00           C  
ATOM   1280  C   THR A 377      54.867  50.176  38.203  1.00  0.00           C  
ATOM   1281  O   THR A 377      55.434  49.394  38.972  1.00  0.00           O  
ATOM   1282  CB  THR A 377      52.512  50.886  38.579  1.00  0.00           C  
ATOM   1283  OG1 THR A 377      51.684  51.816  39.286  1.00  0.00           O  
ATOM   1284  CG2 THR A 377      52.249  49.535  39.264  1.00  0.00           C  
ATOM   1285  N   GLU A 378      54.917  50.086  36.878  1.00  0.00           N  
ATOM   1286  CA  GLU A 378      55.864  49.256  36.157  1.00  0.00           C  
ATOM   1287  C   GLU A 378      57.072  50.156  35.881  1.00  0.00           C  
ATOM   1288  O   GLU A 378      56.967  51.091  35.072  1.00  0.00           O  
ATOM   1289  CB  GLU A 378      55.241  48.776  34.837  1.00  0.00           C  
ATOM   1290  CG  GLU A 378      56.052  47.734  34.069  1.00  0.00           C  
ATOM   1291  CD  GLU A 378      55.680  47.656  32.589  1.00  0.00           C  
ATOM   1292  OE1 GLU A 378      54.520  47.964  32.224  1.00  0.00           O  
ATOM   1293  OE2 GLU A 378      56.552  47.269  31.779  1.00  0.00           O  
ATOM   1294  N   GLY A 487      58.189  49.898  36.581  1.00  0.00           N  
ATOM   1295  CA  GLY A 487      59.451  50.598  36.358  1.00  0.00           C  
ATOM   1296  C   GLY A 487      59.974  50.211  34.990  1.00  0.00           C  
ATOM   1297  O   GLY A 487      59.669  49.117  34.496  1.00  0.00           O  
ATOM   1298  N   GLY A 488      60.727  51.097  34.347  1.00  0.00           N  
ATOM   1299  CA  GLY A 488      61.220  50.801  33.013  1.00  0.00           C  
ATOM   1300  C   GLY A 488      60.161  50.871  31.919  1.00  0.00           C  
ATOM   1301  O   GLY A 488      60.492  50.758  30.730  1.00  0.00           O  
ATOM   1302  N   ALA A 495      58.893  51.039  32.299  1.00  0.00           N  
ATOM   1303  CA  ALA A 495      57.852  51.395  31.335  1.00  0.00           C  
ATOM   1304  C   ALA A 495      57.954  52.874  31.005  1.00  0.00           C  
ATOM   1305  O   ALA A 495      58.204  53.704  31.884  1.00  0.00           O  
ATOM   1306  CB  ALA A 495      56.483  51.088  31.879  1.00  0.00           C  
ATOM   1307  N   GLN A 496      57.753  53.193  29.734  1.00  0.00           N  
ATOM   1308  CA  GLN A 496      57.913  54.561  29.255  1.00  0.00           C  
ATOM   1309  C   GLN A 496      56.588  55.312  29.231  1.00  0.00           C  
ATOM   1310  O   GLN A 496      55.661  54.971  28.482  1.00  0.00           O  
ATOM   1311  CB  GLN A 496      58.617  54.596  27.872  1.00  0.00           C  
ATOM   1312  CG  GLN A 496      60.093  54.156  27.900  1.00  0.00           C  
ATOM   1313  CD  GLN A 496      60.915  54.682  26.697  1.00  0.00           C  
ATOM   1314  OE1 GLN A 496      62.107  55.035  26.859  1.00  0.00           O  
ATOM   1315  NE2 GLN A 496      60.290  54.746  25.507  1.00  0.00           N  
ATOM   1316  N   LEU A 497      56.511  56.351  30.047  1.00  0.00           N  
ATOM   1317  CA  LEU A 497      55.290  57.138  30.145  1.00  0.00           C  
ATOM   1318  C   LEU A 497      55.506  58.538  29.574  1.00  0.00           C  
ATOM   1319  O   LEU A 497      56.657  59.074  29.585  1.00  0.00           O  
ATOM   1320  CB  LEU A 497      54.858  57.212  31.613  1.00  0.00           C  
ATOM   1321  CG  LEU A 497      53.903  56.218  32.271  1.00  0.00           C  
ATOM   1322  CD1 LEU A 497      53.941  54.784  31.691  1.00  0.00           C  
ATOM   1323  CD2 LEU A 497      54.049  56.229  33.828  1.00  0.00           C  
ATOM   1324  N   PHE A 498      54.410  59.130  29.085  1.00  0.00           N  
ATOM   1325  CA  PHE A 498      54.411  60.496  28.558  1.00  0.00           C  
ATOM   1326  C   PHE A 498      54.479  61.503  29.716  1.00  0.00           C  
ATOM   1327  O   PHE A 498      53.620  61.496  30.567  1.00  0.00           O  
ATOM   1328  CB  PHE A 498      53.144  60.785  27.746  1.00  0.00           C  
ATOM   1329  CG  PHE A 498      53.121  60.147  26.360  1.00  0.00           C  
ATOM   1330  CD1 PHE A 498      52.283  59.062  26.093  1.00  0.00           C  
ATOM   1331  CD2 PHE A 498      53.929  60.624  25.343  1.00  0.00           C  
ATOM   1332  CE1 PHE A 498      52.252  58.462  24.831  1.00  0.00           C  
ATOM   1333  CE2 PHE A 498      53.923  60.017  24.064  1.00  0.00           C  
ATOM   1334  CZ  PHE A 498      53.055  58.933  23.809  1.00  0.00           C  
ATOM   1335  N   PRO A 499      55.502  62.351  29.758  1.00  0.00           N  
ATOM   1336  CA  PRO A 499      55.547  63.463  30.714  1.00  0.00           C  
ATOM   1337  C   PRO A 499      54.419  64.497  30.519  1.00  0.00           C  
ATOM   1338  O   PRO A 499      54.160  64.931  29.388  1.00  0.00           O  
ATOM   1339  CB  PRO A 499      56.881  64.127  30.382  1.00  0.00           C  
ATOM   1340  CG  PRO A 499      57.713  63.001  29.754  1.00  0.00           C  
ATOM   1341  CD  PRO A 499      56.738  62.267  28.942  1.00  0.00           C  
ATOM   1342  N   VAL A 500      53.802  64.900  31.628  1.00  0.00           N  
ATOM   1343  CA  VAL A 500      52.871  66.019  31.629  1.00  0.00           C  
ATOM   1344  C   VAL A 500      53.361  67.125  32.530  1.00  0.00           C  
ATOM   1345  O   VAL A 500      53.728  66.861  33.661  1.00  0.00           O  
ATOM   1346  CB  VAL A 500      51.465  65.626  32.190  1.00  0.00           C  
ATOM   1347  CG1 VAL A 500      50.535  66.801  32.036  1.00  0.00           C  
ATOM   1348  CG2 VAL A 500      50.930  64.430  31.499  1.00  0.00           C  
ATOM   1349  N   ILE A 501      53.314  68.374  32.066  1.00  0.00           N  
ATOM   1350  CA  ILE A 501      53.733  69.492  32.910  1.00  0.00           C  
ATOM   1351  C   ILE A 501      52.540  69.945  33.701  1.00  0.00           C  
ATOM   1352  O   ILE A 501      51.648  70.593  33.200  1.00  0.00           O  
ATOM   1353  CB  ILE A 501      54.416  70.692  32.107  1.00  0.00           C  
ATOM   1354  CG1 ILE A 501      55.465  70.182  31.129  1.00  0.00           C  
ATOM   1355  CG2 ILE A 501      55.067  71.729  33.074  1.00  0.00           C  
ATOM   1356  CD1 ILE A 501      56.329  69.089  31.735  1.00  0.00           C  
ATOM   1357  N   TYR A 502      52.594  69.621  34.974  1.00  0.00           N  
ATOM   1358  CA  TYR A 502      51.468  69.632  35.839  1.00  0.00           C  
ATOM   1359  C   TYR A 502      51.797  70.548  37.010  1.00  0.00           C  
ATOM   1360  O   TYR A 502      52.391  70.105  37.989  1.00  0.00           O  
ATOM   1361  CB  TYR A 502      51.187  68.168  36.299  1.00  0.00           C  
ATOM   1362  CG  TYR A 502      49.918  68.050  37.142  1.00  0.00           C  
ATOM   1363  CD1 TYR A 502      48.650  68.066  36.541  1.00  0.00           C  
ATOM   1364  CD2 TYR A 502      49.993  67.935  38.532  1.00  0.00           C  
ATOM   1365  CE1 TYR A 502      47.440  67.967  37.326  1.00  0.00           C  
ATOM   1366  CE2 TYR A 502      48.836  67.865  39.311  1.00  0.00           C  
ATOM   1367  CZ  TYR A 502      47.562  67.886  38.697  1.00  0.00           C  
ATOM   1368  OH  TYR A 502      46.441  67.808  39.483  1.00  0.00           O  
ATOM   1369  N   PHE A 651      51.398  71.817  36.907  1.00  0.00           N  
ATOM   1370  CA  PHE A 651      51.611  72.831  37.955  1.00  0.00           C  
ATOM   1371  C   PHE A 651      53.049  72.790  38.484  1.00  0.00           C  
ATOM   1372  O   PHE A 651      53.284  72.591  39.697  1.00  0.00           O  
ATOM   1373  CB  PHE A 651      50.619  72.688  39.124  1.00  0.00           C  
ATOM   1374  CG  PHE A 651      49.153  72.745  38.704  1.00  0.00           C  
ATOM   1375  CD1 PHE A 651      48.550  73.967  38.407  1.00  0.00           C  
ATOM   1376  CD2 PHE A 651      48.389  71.563  38.592  1.00  0.00           C  
ATOM   1377  CE1 PHE A 651      47.180  74.053  38.000  1.00  0.00           C  
ATOM   1378  CE2 PHE A 651      46.991  71.604  38.203  1.00  0.00           C  
ATOM   1379  CZ  PHE A 651      46.399  72.873  37.910  1.00  0.00           C  
ATOM   1380  N   GLY A 652      54.005  72.942  37.578  1.00  0.00           N  
ATOM   1381  CA  GLY A 652      55.375  73.040  38.007  1.00  0.00           C  
ATOM   1382  C   GLY A 652      56.081  71.723  38.176  1.00  0.00           C  
ATOM   1383  O   GLY A 652      57.319  71.708  38.285  1.00  0.00           O  
ATOM   1384  N   LYS A 653      55.339  70.617  38.189  1.00  0.00           N  
ATOM   1385  CA  LYS A 653      55.998  69.315  38.263  1.00  0.00           C  
ATOM   1386  C   LYS A 653      55.858  68.474  37.004  1.00  0.00           C  
ATOM   1387  O   LYS A 653      54.948  68.663  36.192  1.00  0.00           O  
ATOM   1388  CB  LYS A 653      55.540  68.527  39.479  1.00  0.00           C  
ATOM   1389  CG  LYS A 653      55.799  69.225  40.795  1.00  0.00           C  
ATOM   1390  CD  LYS A 653      54.826  68.734  41.870  1.00  0.00           C  
ATOM   1391  CE  LYS A 653      54.571  69.852  42.897  1.00  0.00           C  
ATOM   1392  NZ  LYS A 653      53.898  69.370  44.128  1.00  0.00           N  
ATOM   1393  N   GLU A 654      56.797  67.549  36.848  1.00  0.00           N  
ATOM   1394  CA  GLU A 654      56.783  66.589  35.761  1.00  0.00           C  
ATOM   1395  C   GLU A 654      55.984  65.391  36.278  1.00  0.00           C  
ATOM   1396  O   GLU A 654      56.473  64.640  37.111  1.00  0.00           O  
ATOM   1397  CB  GLU A 654      58.209  66.156  35.356  1.00  0.00           C  
ATOM   1398  CG  GLU A 654      58.223  65.491  33.998  1.00  0.00           C  
ATOM   1399  CD  GLU A 654      59.362  64.524  33.756  1.00  0.00           C  
ATOM   1400  OE1 GLU A 654      59.549  64.136  32.581  1.00  0.00           O  
ATOM   1401  OE2 GLU A 654      60.057  64.140  34.716  1.00  0.00           O  
ATOM   1402  N   ALA A 655      54.746  65.249  35.810  1.00  0.00           N  
ATOM   1403  CA  ALA A 655      53.967  64.077  36.119  1.00  0.00           C  
ATOM   1404  C   ALA A 655      53.820  63.269  34.833  1.00  0.00           C  
ATOM   1405  O   ALA A 655      54.410  63.605  33.813  1.00  0.00           O  
ATOM   1406  CB  ALA A 655      52.588  64.498  36.684  1.00  0.00           C  
ATOM   1407  N   PHE A 656      53.017  62.212  34.866  1.00  0.00           N  
ATOM   1408  CA  PHE A 656      52.913  61.318  33.724  1.00  0.00           C  
ATOM   1409  C   PHE A 656      51.485  60.925  33.449  1.00  0.00           C  
ATOM   1410  O   PHE A 656      50.650  61.018  34.325  1.00  0.00           O  
ATOM   1411  CB  PHE A 656      53.813  60.101  33.907  1.00  0.00           C  
ATOM   1412  CG  PHE A 656      55.225  60.460  34.323  1.00  0.00           C  
ATOM   1413  CD1 PHE A 656      55.567  60.557  35.671  1.00  0.00           C  
ATOM   1414  CD2 PHE A 656      56.198  60.751  33.350  1.00  0.00           C  
ATOM   1415  CE1 PHE A 656      56.895  60.916  36.044  1.00  0.00           C  
ATOM   1416  CE2 PHE A 656      57.483  61.114  33.698  1.00  0.00           C  
ATOM   1417  CZ  PHE A 656      57.843  61.205  35.049  1.00  0.00           C  
ATOM   1418  N   LEU A 657      51.233  60.560  32.193  1.00  0.00           N  
ATOM   1419  CA  LEU A 657      50.029  59.856  31.767  1.00  0.00           C  
ATOM   1420  C   LEU A 657      50.106  58.381  32.174  1.00  0.00           C  
ATOM   1421  O   LEU A 657      51.153  57.704  31.940  1.00  0.00           O  
ATOM   1422  CB  LEU A 657      49.815  60.004  30.254  1.00  0.00           C  
ATOM   1423  CG  LEU A 657      49.325  61.399  29.799  1.00  0.00           C  
ATOM   1424  CD1 LEU A 657      49.147  61.449  28.343  1.00  0.00           C  
ATOM   1425  CD2 LEU A 657      48.039  61.762  30.479  1.00  0.00           C  
ATOM   1426  N   ALA A 658      49.024  57.886  32.782  1.00  0.00           N  
ATOM   1427  CA  ALA A 658      48.978  56.492  33.212  1.00  0.00           C  
ATOM   1428  C   ALA A 658      48.852  55.540  32.037  1.00  0.00           C  
ATOM   1429  O   ALA A 658      48.270  55.849  31.014  1.00  0.00           O  
ATOM   1430  CB  ALA A 658      47.893  56.266  34.219  1.00  0.00           C  
ATOM   1431  N   GLN A 659      49.427  54.361  32.172  1.00  0.00           N  
ATOM   1432  CA  GLN A 659      49.311  53.395  31.097  1.00  0.00           C  
ATOM   1433  C   GLN A 659      48.214  52.394  31.372  1.00  0.00           C  
ATOM   1434  O   GLN A 659      47.922  51.559  30.526  1.00  0.00           O  
ATOM   1435  CB  GLN A 659      50.621  52.653  30.881  1.00  0.00           C  
ATOM   1436  CG  GLN A 659      50.919  51.734  31.985  1.00  0.00           C  
ATOM   1437  CD  GLN A 659      52.046  50.821  31.639  1.00  0.00           C  
ATOM   1438  OE1 GLN A 659      52.051  50.213  30.558  1.00  0.00           O  
ATOM   1439  NE2 GLN A 659      53.003  50.691  32.555  1.00  0.00           N  
ATOM   1440  N   SER A 660      47.593  52.478  32.536  1.00  0.00           N  
ATOM   1441  CA  SER A 660      46.541  51.528  32.882  1.00  0.00           C  
ATOM   1442  C   SER A 660      46.054  51.953  34.246  1.00  0.00           C  
ATOM   1443  O   SER A 660      46.734  52.732  34.915  1.00  0.00           O  
ATOM   1444  CB  SER A 660      47.103  50.117  32.917  1.00  0.00           C  
ATOM   1445  OG  SER A 660      47.363  49.782  34.244  1.00  0.00           O  
ATOM   1446  N   PRO A 661      44.843  51.558  34.621  1.00  0.00           N  
ATOM   1447  CA  PRO A 661      44.302  51.865  35.956  1.00  0.00           C  
ATOM   1448  C   PRO A 661      44.789  50.970  37.081  1.00  0.00           C  
ATOM   1449  O   PRO A 661      44.496  51.225  38.261  1.00  0.00           O  
ATOM   1450  CB  PRO A 661      42.784  51.691  35.767  1.00  0.00           C  
ATOM   1451  CG  PRO A 661      42.607  51.628  34.322  1.00  0.00           C  
ATOM   1452  CD  PRO A 661      43.833  50.963  33.750  1.00  0.00           C  
ATOM   1453  N   GLN A 662      45.528  49.939  36.727  1.00  0.00           N  
ATOM   1454  CA  GLN A 662      46.077  48.968  37.682  1.00  0.00           C  
ATOM   1455  C   GLN A 662      45.928  49.201  39.196  1.00  0.00           C  
ATOM   1456  O   GLN A 662      44.981  48.680  39.821  1.00  0.00           O  
ATOM   1457  CB  GLN A 662      47.505  48.553  37.308  1.00  0.00           C  
ATOM   1458  CG  GLN A 662      47.897  47.213  37.904  1.00  0.00           C  
ATOM   1459  CD  GLN A 662      46.950  46.041  37.536  1.00  0.00           C  
ATOM   1460  OE1 GLN A 662      46.691  45.811  36.361  1.00  0.00           O  
ATOM   1461  NE2 GLN A 662      46.476  45.289  38.546  1.00  0.00           N  
ATOM   1462  N   LEU A 663      46.831  49.986  39.792  1.00  0.00           N  
ATOM   1463  CA  LEU A 663      46.793  50.190  41.244  1.00  0.00           C  
ATOM   1464  C   LEU A 663      45.429  50.643  41.645  1.00  0.00           C  
ATOM   1465  O   LEU A 663      44.881  50.134  42.603  1.00  0.00           O  
ATOM   1466  CB  LEU A 663      47.761  51.272  41.674  1.00  0.00           C  
ATOM   1467  CG  LEU A 663      48.118  51.518  43.146  1.00  0.00           C  
ATOM   1468  CD1 LEU A 663      47.774  52.939  43.526  1.00  0.00           C  
ATOM   1469  CD2 LEU A 663      47.618  50.534  44.199  1.00  0.00           C  
ATOM   1470  N   TYR A 664      44.908  51.622  40.917  1.00  0.00           N  
ATOM   1471  CA  TYR A 664      43.671  52.293  41.312  1.00  0.00           C  
ATOM   1472  C   TYR A 664      42.460  51.393  41.289  1.00  0.00           C  
ATOM   1473  O   TYR A 664      41.628  51.518  42.176  1.00  0.00           O  
ATOM   1474  CB  TYR A 664      43.431  53.585  40.494  1.00  0.00           C  
ATOM   1475  CG  TYR A 664      44.404  54.660  40.907  1.00  0.00           C  
ATOM   1476  CD1 TYR A 664      45.590  54.844  40.189  1.00  0.00           C  
ATOM   1477  CD2 TYR A 664      44.194  55.413  42.075  1.00  0.00           C  
ATOM   1478  CE1 TYR A 664      46.504  55.764  40.575  1.00  0.00           C  
ATOM   1479  CE2 TYR A 664      45.105  56.345  42.474  1.00  0.00           C  
ATOM   1480  CZ  TYR A 664      46.272  56.510  41.713  1.00  0.00           C  
ATOM   1481  OH  TYR A 664      47.210  57.430  42.060  1.00  0.00           O  
ATOM   1482  N   LYS A 665      42.334  50.524  40.278  1.00  0.00           N  
ATOM   1483  CA  LYS A 665      41.195  49.588  40.228  1.00  0.00           C  
ATOM   1484  C   LYS A 665      41.325  48.523  41.344  1.00  0.00           C  
ATOM   1485  O   LYS A 665      40.315  48.120  41.949  1.00  0.00           O  
ATOM   1486  CB  LYS A 665      41.009  48.960  38.834  1.00  0.00           C  
ATOM   1487  CG  LYS A 665      42.231  48.224  38.338  1.00  0.00           C  
ATOM   1488  CD  LYS A 665      42.060  47.617  36.967  1.00  0.00           C  
ATOM   1489  CE  LYS A 665      43.075  46.526  36.767  1.00  0.00           C  
ATOM   1490  NZ  LYS A 665      43.104  45.954  35.372  1.00  0.00           N  
ATOM   1491  N   GLU A 666      42.558  48.113  41.644  1.00  0.00           N  
ATOM   1492  CA  GLU A 666      42.815  47.300  42.837  1.00  0.00           C  
ATOM   1493  C   GLU A 666      42.389  47.972  44.121  1.00  0.00           C  
ATOM   1494  O   GLU A 666      41.803  47.292  44.953  1.00  0.00           O  
ATOM   1495  CB  GLU A 666      44.283  46.876  42.989  1.00  0.00           C  
ATOM   1496  CG  GLU A 666      44.708  45.731  42.083  1.00  0.00           C  
ATOM   1497  CD  GLU A 666      46.192  45.412  42.233  1.00  0.00           C  
ATOM   1498  OE1 GLU A 666      46.555  44.738  43.214  1.00  0.00           O  
ATOM   1499  OE2 GLU A 666      46.998  45.820  41.376  1.00  0.00           O  
ATOM   1500  N   LEU A 667      42.681  49.277  44.286  1.00  0.00           N  
ATOM   1501  CA  LEU A 667      42.202  50.011  45.449  1.00  0.00           C  
ATOM   1502  C   LEU A 667      40.656  50.155  45.419  1.00  0.00           C  
ATOM   1503  O   LEU A 667      40.010  50.020  46.460  1.00  0.00           O  
ATOM   1504  CB  LEU A 667      42.832  51.409  45.560  1.00  0.00           C  
ATOM   1505  CG  LEU A 667      44.384  51.510  45.560  1.00  0.00           C  
ATOM   1506  CD1 LEU A 667      44.803  52.946  45.813  1.00  0.00           C  
ATOM   1507  CD2 LEU A 667      44.999  50.578  46.576  1.00  0.00           C  
ATOM   1508  N   MET A 668      40.066  50.460  44.264  1.00  0.00           N  
ATOM   1509  CA  MET A 668      38.597  50.504  44.219  1.00  0.00           C  
ATOM   1510  C   MET A 668      37.925  49.130  44.569  1.00  0.00           C  
ATOM   1511  O   MET A 668      37.067  49.080  45.416  1.00  0.00           O  
ATOM   1512  CB  MET A 668      38.106  51.142  42.927  1.00  0.00           C  
ATOM   1513  CG  MET A 668      38.547  52.631  42.800  1.00  0.00           C  
ATOM   1514  SD  MET A 668      37.783  53.602  44.070  1.00  0.00           S  
ATOM   1515  CE  MET A 668      36.346  54.139  43.283  1.00  0.00           C  
ATOM   1516  N   ALA A 669      38.429  48.014  44.039  1.00  0.00           N  
ATOM   1517  CA  ALA A 669      37.940  46.692  44.420  1.00  0.00           C  
ATOM   1518  C   ALA A 669      38.075  46.485  45.917  1.00  0.00           C  
ATOM   1519  O   ALA A 669      37.307  45.716  46.519  1.00  0.00           O  
ATOM   1520  CB  ALA A 669      38.703  45.564  43.662  1.00  0.00           C  
ATOM   1521  N   GLY A 670      39.062  47.145  46.514  1.00  0.00           N  
ATOM   1522  CA  GLY A 670      39.260  47.049  47.938  1.00  0.00           C  
ATOM   1523  C   GLY A 670      38.305  47.912  48.720  1.00  0.00           C  
ATOM   1524  O   GLY A 670      38.370  47.916  49.967  1.00  0.00           O  
ATOM   1525  N   VAL A 671      37.481  48.703  48.025  1.00  0.00           N  
ATOM   1526  CA  VAL A 671      36.434  49.378  48.733  1.00  0.00           C  
ATOM   1527  C   VAL A 671      35.060  48.772  48.451  1.00  0.00           C  
ATOM   1528  O   VAL A 671      34.374  48.419  49.410  1.00  0.00           O  
ATOM   1529  CB  VAL A 671      36.474  50.984  48.723  1.00  0.00           C  
ATOM   1530  CG1 VAL A 671      37.325  51.499  47.711  1.00  0.00           C  
ATOM   1531  CG2 VAL A 671      35.049  51.603  48.559  1.00  0.00           C  
ATOM   1532  N   VAL A 686      34.681  48.616  47.182  1.00  0.00           N  
ATOM   1533  CA  VAL A 686      33.351  48.089  46.806  1.00  0.00           C  
ATOM   1534  C   VAL A 686      33.399  46.788  46.040  1.00  0.00           C  
ATOM   1535  O   VAL A 686      32.504  46.529  45.284  1.00  0.00           O  
ATOM   1536  CB  VAL A 686      32.464  49.113  45.974  1.00  0.00           C  
ATOM   1537  CG1 VAL A 686      32.228  50.416  46.732  1.00  0.00           C  
ATOM   1538  CG2 VAL A 686      33.021  49.391  44.579  1.00  0.00           C  
ATOM   1539  N   GLU A 687      34.457  45.994  46.224  1.00  0.00           N  
ATOM   1540  CA  GLU A 687      34.679  44.660  45.593  1.00  0.00           C  
ATOM   1541  C   GLU A 687      34.683  44.473  44.064  1.00  0.00           C  
ATOM   1542  O   GLU A 687      35.535  43.701  43.547  1.00  0.00           O  
ATOM   1543  CB  GLU A 687      33.829  43.544  46.195  1.00  0.00           C  
ATOM   1544  CG  GLU A 687      33.661  43.585  47.701  1.00  0.00           C  
ATOM   1545  CD  GLU A 687      32.812  42.431  48.232  1.00  0.00           C  
ATOM   1546  OE1 GLU A 687      32.748  41.343  47.599  1.00  0.00           O  
ATOM   1547  OE2 GLU A 687      32.232  42.604  49.313  1.00  0.00           O  
ATOM   1548  N   ARG A 688      33.722  45.057  43.351  1.00  0.00           N  
ATOM   1549  CA  ARG A 688      33.635  44.734  41.924  1.00  0.00           C  
ATOM   1550  C   ARG A 688      33.537  45.987  41.087  1.00  0.00           C  
ATOM   1551  O   ARG A 688      32.551  46.743  41.185  1.00  0.00           O  
ATOM   1552  CB  ARG A 688      32.451  43.793  41.634  1.00  0.00           C  
ATOM   1553  CG  ARG A 688      32.455  42.517  42.450  1.00  0.00           C  
ATOM   1554  CD  ARG A 688      31.238  41.627  42.291  1.00  0.00           C  
ATOM   1555  NE  ARG A 688      31.478  40.355  42.992  1.00  0.00           N  
ATOM   1556  CZ  ARG A 688      30.998  39.188  42.589  1.00  0.00           C  
ATOM   1557  NH1 ARG A 688      30.237  39.133  41.502  1.00  0.00           N  
ATOM   1558  NH2 ARG A 688      31.263  38.081  43.267  1.00  0.00           N  
ATOM   1559  N   VAL A 689      34.550  46.201  40.249  1.00  0.00           N  
ATOM   1560  CA  VAL A 689      34.678  47.447  39.476  1.00  0.00           C  
ATOM   1561  C   VAL A 689      35.085  47.213  38.023  1.00  0.00           C  
ATOM   1562  O   VAL A 689      35.586  46.185  37.687  1.00  0.00           O  
ATOM   1563  CB  VAL A 689      35.617  48.472  40.171  1.00  0.00           C  
ATOM   1564  CG1 VAL A 689      35.110  48.820  41.572  1.00  0.00           C  
ATOM   1565  CG2 VAL A 689      37.053  47.926  40.318  1.00  0.00           C  
ATOM   1566  N   PHE A 690      34.835  48.186  37.167  1.00  0.00           N  
ATOM   1567  CA  PHE A 690      35.317  48.162  35.811  1.00  0.00           C  
ATOM   1568  C   PHE A 690      35.416  49.590  35.356  1.00  0.00           C  
ATOM   1569  O   PHE A 690      34.757  50.467  35.933  1.00  0.00           O  
ATOM   1570  CB  PHE A 690      34.405  47.372  34.873  1.00  0.00           C  
ATOM   1571  CG  PHE A 690      33.095  48.071  34.538  1.00  0.00           C  
ATOM   1572  CD1 PHE A 690      31.925  47.742  35.224  1.00  0.00           C  
ATOM   1573  CD2 PHE A 690      33.026  48.989  33.487  1.00  0.00           C  
ATOM   1574  CE1 PHE A 690      30.714  48.351  34.875  1.00  0.00           C  
ATOM   1575  CE2 PHE A 690      31.832  49.594  33.128  1.00  0.00           C  
ATOM   1576  CZ  PHE A 690      30.678  49.295  33.832  1.00  0.00           C  
ATOM   1577  N   GLU A 691      36.231  49.803  34.316  1.00  0.00           N  
ATOM   1578  CA  GLU A 691      36.516  51.121  33.771  1.00  0.00           C  
ATOM   1579  C   GLU A 691      36.824  50.950  32.297  1.00  0.00           C  
ATOM   1580  O   GLU A 691      37.349  49.933  31.904  1.00  0.00           O  
ATOM   1581  CB  GLU A 691      37.690  51.797  34.518  1.00  0.00           C  
ATOM   1582  CG  GLU A 691      38.026  53.208  34.011  1.00  0.00           C  
ATOM   1583  CD  GLU A 691      39.168  53.914  34.767  1.00  0.00           C  
ATOM   1584  OE1 GLU A 691      40.006  53.222  35.380  1.00  0.00           O  
ATOM   1585  OE2 GLU A 691      39.209  55.170  34.778  1.00  0.00           O  
ATOM   1586  N   VAL A 692      36.425  51.902  31.472  1.00  0.00           N  
ATOM   1587  CA  VAL A 692      36.680  51.831  30.054  1.00  0.00           C  
ATOM   1588  C   VAL A 692      37.053  53.239  29.799  1.00  0.00           C  
ATOM   1589  O   VAL A 692      36.218  54.155  29.886  1.00  0.00           O  
ATOM   1590  CB  VAL A 692      35.474  51.481  29.221  1.00  0.00           C  
ATOM   1591  CG1 VAL A 692      35.836  51.500  27.746  1.00  0.00           C  
ATOM   1592  CG2 VAL A 692      34.833  50.089  29.651  1.00  0.00           C  
ATOM   1593  N   ALA A 693      38.357  53.415  29.502  1.00  0.00           N  
ATOM   1594  CA  ALA A 693      38.951  54.713  29.503  1.00  0.00           C  
ATOM   1595  C   ALA A 693      40.363  54.686  28.798  1.00  0.00           C  
ATOM   1596  O   ALA A 693      40.969  53.593  28.604  1.00  0.00           O  
ATOM   1597  CB  ALA A 693      39.037  55.190  30.975  1.00  0.00           C  
ATOM   1598  N   PRO A 695      40.821  55.863  28.361  1.00  0.00           N  
ATOM   1599  CA  PRO A 695      42.110  55.990  27.645  1.00  0.00           C  
ATOM   1600  C   PRO A 695      43.267  55.709  28.553  1.00  0.00           C  
ATOM   1601  O   PRO A 695      43.233  55.967  29.747  1.00  0.00           O  
ATOM   1602  CB  PRO A 695      42.161  57.470  27.246  1.00  0.00           C  
ATOM   1603  CG  PRO A 695      40.671  57.956  27.378  1.00  0.00           C  
ATOM   1604  CD  PRO A 695      40.123  57.157  28.512  1.00  0.00           C  
ATOM   1605  N   ALA A 696      44.298  55.150  27.958  1.00  0.00           N  
ATOM   1606  CA  ALA A 696      45.609  54.969  28.584  1.00  0.00           C  
ATOM   1607  C   ALA A 696      46.671  55.273  27.528  1.00  0.00           C  
ATOM   1608  O   ALA A 696      46.362  55.358  26.344  1.00  0.00           O  
ATOM   1609  CB  ALA A 696      45.726  53.530  29.066  1.00  0.00           C  
ATOM   1610  N   TRP A 697      47.935  55.385  27.939  1.00  0.00           N  
ATOM   1611  CA  TRP A 697      49.005  55.805  27.038  1.00  0.00           C  
ATOM   1612  C   TRP A 697      50.316  55.080  27.345  1.00  0.00           C  
ATOM   1613  O   TRP A 697      50.663  54.826  28.497  1.00  0.00           O  
ATOM   1614  CB  TRP A 697      49.223  57.338  27.113  1.00  0.00           C  
ATOM   1615  CG  TRP A 697      47.953  58.180  26.945  1.00  0.00           C  
ATOM   1616  CD1 TRP A 697      47.529  58.796  25.811  1.00  0.00           C  
ATOM   1617  CD2 TRP A 697      46.968  58.459  27.942  1.00  0.00           C  
ATOM   1618  NE1 TRP A 697      46.341  59.453  26.035  1.00  0.00           N  
ATOM   1619  CE2 TRP A 697      45.972  59.252  27.342  1.00  0.00           C  
ATOM   1620  CE3 TRP A 697      46.817  58.110  29.303  1.00  0.00           C  
ATOM   1621  CZ2 TRP A 697      44.853  59.705  28.045  1.00  0.00           C  
ATOM   1622  CZ3 TRP A 697      45.708  58.555  29.985  1.00  0.00           C  
ATOM   1623  CH2 TRP A 697      44.743  59.348  29.366  1.00  0.00           C  
ATOM   1624  N   ARG A 698      51.032  54.718  26.298  1.00  0.00           N  
ATOM   1625  CA  ARG A 698      52.419  54.297  26.462  1.00  0.00           C  
ATOM   1626  C   ARG A 698      53.220  55.114  25.477  1.00  0.00           C  
ATOM   1627  O   ARG A 698      52.710  55.500  24.433  1.00  0.00           O  
ATOM   1628  CB  ARG A 698      52.586  52.798  26.196  1.00  0.00           C  
ATOM   1629  CG  ARG A 698      52.543  51.961  27.477  1.00  0.00           C  
ATOM   1630  CD  ARG A 698      53.924  51.516  28.009  1.00  0.00           C  
ATOM   1631  NE  ARG A 698      53.891  50.143  28.543  1.00  0.00           N  
ATOM   1632  CZ  ARG A 698      54.958  49.368  28.744  1.00  0.00           C  
ATOM   1633  NH1 ARG A 698      56.182  49.805  28.452  1.00  0.00           N  
ATOM   1634  NH2 ARG A 698      54.794  48.139  29.246  1.00  0.00           N  
ATOM   1635  N   ALA A 699      54.477  55.366  25.805  1.00  0.00           N  
ATOM   1636  CA  ALA A 699      55.266  56.294  25.022  1.00  0.00           C  
ATOM   1637  C   ALA A 699      56.358  55.601  24.217  1.00  0.00           C  
ATOM   1638  O   ALA A 699      57.169  56.269  23.567  1.00  0.00           O  
ATOM   1639  CB  ALA A 699      55.847  57.386  25.926  1.00  0.00           C  
ATOM   1640  N   GLU A 700      56.378  54.276  24.219  1.00  0.00           N  
ATOM   1641  CA  GLU A 700      57.411  53.577  23.448  1.00  0.00           C  
ATOM   1642  C   GLU A 700      57.218  53.893  21.975  1.00  0.00           C  
ATOM   1643  O   GLU A 700      56.087  54.200  21.531  1.00  0.00           O  
ATOM   1644  CB  GLU A 700      57.390  52.049  23.660  1.00  0.00           C  
ATOM   1645  CG  GLU A 700      58.026  51.572  24.955  1.00  0.00           C  
ATOM   1646  CD  GLU A 700      57.104  51.739  26.152  1.00  0.00           C  
ATOM   1647  OE1 GLU A 700      55.876  51.954  25.951  1.00  0.00           O  
ATOM   1648  OE2 GLU A 700      57.596  51.651  27.302  1.00  0.00           O  
ATOM   1649  N   GLU A 703      58.327  53.813  21.234  1.00  0.00           N  
ATOM   1650  CA  GLU A 703      58.347  54.142  19.817  1.00  0.00           C  
ATOM   1651  C   GLU A 703      58.216  52.886  18.985  1.00  0.00           C  
ATOM   1652  O   GLU A 703      59.066  52.608  18.141  1.00  0.00           O  
ATOM   1653  CB  GLU A 703      59.660  54.860  19.451  1.00  0.00           C  
ATOM   1654  CG  GLU A 703      59.911  56.180  20.167  1.00  0.00           C  
ATOM   1655  CD  GLU A 703      60.943  57.039  19.449  1.00  0.00           C  
ATOM   1656  OE1 GLU A 703      60.541  57.833  18.566  1.00  0.00           O  
ATOM   1657  OE2 GLU A 703      62.155  56.922  19.772  1.00  0.00           O  
ATOM   1658  N   SER A 704      57.160  52.115  19.195  1.00  0.00           N  
ATOM   1659  CA  SER A 704      57.088  50.861  18.461  1.00  0.00           C  
ATOM   1660  C   SER A 704      56.873  51.102  16.967  1.00  0.00           C  
ATOM   1661  O   SER A 704      56.577  52.220  16.529  1.00  0.00           O  
ATOM   1662  CB  SER A 704      56.098  49.860  19.068  1.00  0.00           C  
ATOM   1663  OG  SER A 704      56.741  48.585  19.224  1.00  0.00           O  
ATOM   1664  N   ASP A 713      57.118  50.063  16.184  1.00  0.00           N  
ATOM   1665  CA  ASP A 713      56.924  50.126  14.745  1.00  0.00           C  
ATOM   1666  C   ASP A 713      56.159  48.870  14.331  1.00  0.00           C  
ATOM   1667  O   ASP A 713      55.872  48.662  13.154  1.00  0.00           O  
ATOM   1668  CB  ASP A 713      58.287  50.214  14.029  1.00  0.00           C  
ATOM   1669  N   THR A 714      55.834  48.032  15.311  1.00  0.00           N  
ATOM   1670  CA  THR A 714      55.048  46.843  15.052  1.00  0.00           C  
ATOM   1671  C   THR A 714      53.561  47.222  14.993  1.00  0.00           C  
ATOM   1672  O   THR A 714      53.164  48.306  15.425  1.00  0.00           O  
ATOM   1673  CB  THR A 714      55.294  45.765  16.125  1.00  0.00           C  
ATOM   1674  OG1 THR A 714      54.903  46.275  17.401  1.00  0.00           O  
ATOM   1675  CG2 THR A 714      56.806  45.448  16.281  1.00  0.00           C  
ATOM   1676  N   PRO A 715      52.741  46.344  14.430  1.00  0.00           N  
ATOM   1677  CA  PRO A 715      51.303  46.610  14.345  1.00  0.00           C  
ATOM   1678  C   PRO A 715      50.638  46.570  15.711  1.00  0.00           C  
ATOM   1679  O   PRO A 715      51.156  45.944  16.639  1.00  0.00           O  
ATOM   1680  CB  PRO A 715      50.787  45.511  13.410  1.00  0.00           C  
ATOM   1681  CG  PRO A 715      51.820  44.421  13.463  1.00  0.00           C  
ATOM   1682  CD  PRO A 715      53.122  45.068  13.794  1.00  0.00           C  
ATOM   1683  N   PHE A 716      49.531  47.294  15.831  1.00  0.00           N  
ATOM   1684  CA  PHE A 716      48.734  47.349  17.058  1.00  0.00           C  
ATOM   1685  C   PHE A 716      49.446  47.916  18.236  1.00  0.00           C  
ATOM   1686  O   PHE A 716      49.471  47.316  19.304  1.00  0.00           O  
ATOM   1687  CB  PHE A 716      48.136  45.974  17.379  1.00  0.00           C  
ATOM   1688  CG  PHE A 716      47.050  45.632  16.467  1.00  0.00           C  
ATOM   1689  CD1 PHE A 716      47.312  44.932  15.309  1.00  0.00           C  
ATOM   1690  CD2 PHE A 716      45.769  46.151  16.687  1.00  0.00           C  
ATOM   1691  CE1 PHE A 716      46.297  44.685  14.403  1.00  0.00           C  
ATOM   1692  CE2 PHE A 716      44.761  45.915  15.787  1.00  0.00           C  
ATOM   1693  CZ  PHE A 716      45.025  45.184  14.645  1.00  0.00           C  
ATOM   1694  N   HIS A 718      50.021  49.095  18.039  1.00  0.00           N  
ATOM   1695  CA  HIS A 718      50.762  49.764  19.104  1.00  0.00           C  
ATOM   1696  C   HIS A 718      50.634  51.256  19.009  1.00  0.00           C  
ATOM   1697  O   HIS A 718      51.654  52.012  18.981  1.00  0.00           O  
ATOM   1698  CB  HIS A 718      52.235  49.397  19.083  1.00  0.00           C  
ATOM   1699  CG  HIS A 718      52.539  48.094  19.716  1.00  0.00           C  
ATOM   1700  ND1 HIS A 718      52.450  46.898  19.029  1.00  0.00           N  
ATOM   1701  CD2 HIS A 718      52.957  47.789  20.965  1.00  0.00           C  
ATOM   1702  CE1 HIS A 718      52.818  45.911  19.830  1.00  0.00           C  
ATOM   1703  NE2 HIS A 718      53.123  46.423  21.012  1.00  0.00           N  
ATOM   1704  N   LEU A 723      49.380  51.671  18.990  1.00  0.00           N  
ATOM   1705  CA  LEU A 723      49.005  53.060  19.222  1.00  0.00           C  
ATOM   1706  C   LEU A 723      49.521  53.578  20.559  1.00  0.00           C  
ATOM   1707  O   LEU A 723      49.690  52.807  21.523  1.00  0.00           O  
ATOM   1708  CB  LEU A 723      47.479  53.206  19.110  1.00  0.00           C  
ATOM   1709  CG  LEU A 723      47.119  53.026  17.631  1.00  0.00           C  
ATOM   1710  CD1 LEU A 723      45.840  53.622  17.190  1.00  0.00           C  
ATOM   1711  CD2 LEU A 723      48.290  53.470  16.710  1.00  0.00           C  
ATOM   1712  N   ALA A 724      49.795  54.880  20.630  1.00  0.00           N  
ATOM   1713  CA  ALA A 724      50.366  55.441  21.856  1.00  0.00           C  
ATOM   1714  C   ALA A 724      49.301  55.807  22.870  1.00  0.00           C  
ATOM   1715  O   ALA A 724      49.580  55.887  24.082  1.00  0.00           O  
ATOM   1716  CB  ALA A 724      51.260  56.615  21.554  1.00  0.00           C  
ATOM   1717  N   GLU A 725      48.088  55.999  22.351  1.00  0.00           N  
ATOM   1718  CA  GLU A 725      46.869  56.220  23.122  1.00  0.00           C  
ATOM   1719  C   GLU A 725      45.858  55.119  22.733  1.00  0.00           C  
ATOM   1720  O   GLU A 725      45.611  54.885  21.534  1.00  0.00           O  
ATOM   1721  CB  GLU A 725      46.273  57.569  22.768  1.00  0.00           C  
ATOM   1722  CG  GLU A 725      44.854  57.784  23.277  1.00  0.00           C  
ATOM   1723  CD  GLU A 725      44.342  59.188  23.017  1.00  0.00           C  
ATOM   1724  OE1 GLU A 725      44.877  60.147  23.613  1.00  0.00           O  
ATOM   1725  OE2 GLU A 725      43.387  59.326  22.209  1.00  0.00           O  
ATOM   1726  N   PHE A 726      45.296  54.438  23.734  1.00  0.00           N  
ATOM   1727  CA  PHE A 726      44.406  53.323  23.464  1.00  0.00           C  
ATOM   1728  C   PHE A 726      43.312  53.240  24.516  1.00  0.00           C  
ATOM   1729  O   PHE A 726      43.532  53.597  25.692  1.00  0.00           O  
ATOM   1730  CB  PHE A 726      45.177  52.017  23.376  1.00  0.00           C  
ATOM   1731  CG  PHE A 726      46.104  51.809  24.497  1.00  0.00           C  
ATOM   1732  CD1 PHE A 726      45.679  51.160  25.632  1.00  0.00           C  
ATOM   1733  CD2 PHE A 726      47.437  52.300  24.437  1.00  0.00           C  
ATOM   1734  CE1 PHE A 726      46.523  50.973  26.691  1.00  0.00           C  
ATOM   1735  CE2 PHE A 726      48.289  52.140  25.511  1.00  0.00           C  
ATOM   1736  CZ  PHE A 726      47.851  51.453  26.628  1.00  0.00           C  
ATOM   1737  N   ILE A 729      42.140  52.785  24.093  1.00  0.00           N  
ATOM   1738  CA  ILE A 729      41.030  52.557  25.053  1.00  0.00           C  
ATOM   1739  C   ILE A 729      41.082  51.171  25.658  1.00  0.00           C  
ATOM   1740  O   ILE A 729      41.160  50.171  24.958  1.00  0.00           O  
ATOM   1741  CB  ILE A 729      39.733  52.818  24.384  1.00  0.00           C  
ATOM   1742  CG1 ILE A 729      39.798  54.218  23.779  1.00  0.00           C  
ATOM   1743  CG2 ILE A 729      38.526  52.589  25.358  1.00  0.00           C  
ATOM   1744  CD1 ILE A 729      39.682  55.349  24.779  1.00  0.00           C  
ATOM   1745  N   SER A 730      41.056  51.128  26.982  1.00  0.00           N  
ATOM   1746  CA  SER A 730      41.436  49.951  27.740  1.00  0.00           C  
ATOM   1747  C   SER A 730      40.231  49.610  28.607  1.00  0.00           C  
ATOM   1748  O   SER A 730      39.639  50.501  29.207  1.00  0.00           O  
ATOM   1749  CB  SER A 730      42.701  50.307  28.555  1.00  0.00           C  
ATOM   1750  OG  SER A 730      43.007  49.351  29.557  1.00  0.00           O  
ATOM   1751  N   MET A 731      39.808  48.345  28.597  1.00  0.00           N  
ATOM   1752  CA  MET A 731      38.621  47.915  29.344  1.00  0.00           C  
ATOM   1753  C   MET A 731      39.115  47.072  30.509  1.00  0.00           C  
ATOM   1754  O   MET A 731      39.669  45.991  30.324  1.00  0.00           O  
ATOM   1755  CB  MET A 731      37.621  47.124  28.444  1.00  0.00           C  
ATOM   1756  CG  MET A 731      37.456  47.761  27.051  1.00  0.00           C  
ATOM   1757  SD  MET A 731      37.211  46.598  25.709  1.00  0.00           S  
ATOM   1758  CE  MET A 731      35.149  46.607  25.850  1.00  0.00           C  
ATOM   1759  N   ASP A 732      38.888  47.573  31.708  1.00  0.00           N  
ATOM   1760  CA  ASP A 732      39.404  46.942  32.888  1.00  0.00           C  
ATOM   1761  C   ASP A 732      38.359  46.435  33.822  1.00  0.00           C  
ATOM   1762  O   ASP A 732      37.359  47.080  34.026  1.00  0.00           O  
ATOM   1763  CB  ASP A 732      40.245  47.968  33.609  1.00  0.00           C  
ATOM   1764  CG  ASP A 732      41.545  48.186  32.892  1.00  0.00           C  
ATOM   1765  OD1 ASP A 732      42.389  47.341  33.116  1.00  0.00           O  
ATOM   1766  OD2 ASP A 732      41.768  49.053  32.017  1.00  0.00           O  
ATOM   1767  N   VAL A 733      38.657  45.314  34.450  1.00  0.00           N  
ATOM   1768  CA  VAL A 733      37.777  44.745  35.423  1.00  0.00           C  
ATOM   1769  C   VAL A 733      38.639  44.353  36.620  1.00  0.00           C  
ATOM   1770  O   VAL A 733      39.649  43.685  36.423  1.00  0.00           O  
ATOM   1771  CB  VAL A 733      37.104  43.483  34.770  1.00  0.00           C  
ATOM   1772  CG1 VAL A 733      36.645  42.459  35.807  1.00  0.00           C  
ATOM   1773  CG2 VAL A 733      36.037  43.874  33.788  1.00  0.00           C  
ATOM   1774  N   GLU A 734      38.268  44.736  37.844  1.00  0.00           N  
ATOM   1775  CA  GLU A 734      38.886  44.171  39.069  1.00  0.00           C  
ATOM   1776  C   GLU A 734      37.817  43.587  40.008  1.00  0.00           C  
ATOM   1777  O   GLU A 734      36.706  44.155  40.133  1.00  0.00           O  
ATOM   1778  CB  GLU A 734      39.687  45.253  39.825  1.00  0.00           C  
ATOM   1779  CG  GLU A 734      40.900  44.764  40.644  1.00  0.00           C  
ATOM   1780  CD  GLU A 734      41.947  44.031  39.840  1.00  0.00           C  
ATOM   1781  OE1 GLU A 734      42.757  43.249  40.415  1.00  0.00           O  
ATOM   1782  OE2 GLU A 734      41.963  44.204  38.620  1.00  0.00           O  
ATOM   1783  N   MET A 735      38.146  42.483  40.681  1.00  0.00           N  
ATOM   1784  CA  MET A 735      37.144  41.701  41.423  1.00  0.00           C  
ATOM   1785  C   MET A 735      37.702  41.154  42.726  1.00  0.00           C  
ATOM   1786  O   MET A 735      38.574  40.241  42.703  1.00  0.00           O  
ATOM   1787  CB  MET A 735      36.683  40.520  40.556  1.00  0.00           C  
ATOM   1788  CG  MET A 735      35.572  39.594  41.166  1.00  0.00           C  
ATOM   1789  SD  MET A 735      35.092  38.280  39.947  1.00  0.00           S  
ATOM   1790  CE  MET A 735      33.189  38.173  40.262  1.00  0.00           C  
ATOM   1791  N   ALA A 736      37.205  41.663  43.858  1.00  0.00           N  
ATOM   1792  CA  ALA A 736      37.622  41.110  45.170  1.00  0.00           C  
ATOM   1793  C   ALA A 736      37.029  39.720  45.409  1.00  0.00           C  
ATOM   1794  O   ALA A 736      36.028  39.358  44.822  1.00  0.00           O  
ATOM   1795  CB  ALA A 736      37.296  42.031  46.307  1.00  0.00           C  
ATOM   1796  N   PHE A 737      37.714  38.940  46.239  1.00  0.00           N  
ATOM   1797  CA  PHE A 737      37.413  37.517  46.504  1.00  0.00           C  
ATOM   1798  C   PHE A 737      37.346  36.585  45.284  1.00  0.00           C  
ATOM   1799  O   PHE A 737      36.637  35.589  45.292  1.00  0.00           O  
ATOM   1800  CB  PHE A 737      36.195  37.355  47.420  1.00  0.00           C  
ATOM   1801  CG  PHE A 737      36.161  38.334  48.526  1.00  0.00           C  
ATOM   1802  CD1 PHE A 737      35.524  39.570  48.362  1.00  0.00           C  
ATOM   1803  CD2 PHE A 737      36.713  38.019  49.741  1.00  0.00           C  
ATOM   1804  CE1 PHE A 737      35.484  40.466  49.374  1.00  0.00           C  
ATOM   1805  CE2 PHE A 737      36.672  38.928  50.782  1.00  0.00           C  
ATOM   1806  CZ  PHE A 737      36.079  40.147  50.599  1.00  0.00           C  
ATOM   1807  N   ALA A 738      38.141  36.905  44.265  1.00  0.00           N  
ATOM   1808  CA  ALA A 738      38.232  36.112  43.041  1.00  0.00           C  
ATOM   1809  C   ALA A 738      39.708  35.824  42.822  1.00  0.00           C  
ATOM   1810  O   ALA A 738      40.522  36.565  43.302  1.00  0.00           O  
ATOM   1811  CB  ALA A 738      37.683  36.890  41.877  1.00  0.00           C  
ATOM   1812  N   ASP A 789      40.013  34.719  42.136  1.00  0.00           N  
ATOM   1813  CA  ASP A 789      41.347  34.420  41.625  1.00  0.00           C  
ATOM   1814  C   ASP A 789      41.244  34.480  40.100  1.00  0.00           C  
ATOM   1815  O   ASP A 789      40.153  34.834  39.535  1.00  0.00           O  
ATOM   1816  CB  ASP A 789      41.863  33.056  42.134  1.00  0.00           C  
ATOM   1817  CG  ASP A 789      41.102  31.844  41.539  1.00  0.00           C  
ATOM   1818  OD1 ASP A 789      40.308  31.976  40.562  1.00  0.00           O  
ATOM   1819  OD2 ASP A 789      41.262  30.696  42.001  1.00  0.00           O  
ATOM   1820  N   TYR A 790      42.367  34.189  39.425  1.00  0.00           N  
ATOM   1821  CA  TYR A 790      42.365  34.285  37.966  1.00  0.00           C  
ATOM   1822  C   TYR A 790      41.330  33.407  37.237  1.00  0.00           C  
ATOM   1823  O   TYR A 790      40.856  33.783  36.142  1.00  0.00           O  
ATOM   1824  CB  TYR A 790      43.751  34.089  37.372  1.00  0.00           C  
ATOM   1825  CG  TYR A 790      44.447  32.741  37.459  1.00  0.00           C  
ATOM   1826  CD1 TYR A 790      45.360  32.368  36.460  1.00  0.00           C  
ATOM   1827  CD2 TYR A 790      44.290  31.879  38.547  1.00  0.00           C  
ATOM   1828  CE1 TYR A 790      46.029  31.171  36.493  1.00  0.00           C  
ATOM   1829  CE2 TYR A 790      45.010  30.656  38.604  1.00  0.00           C  
ATOM   1830  CZ  TYR A 790      45.868  30.322  37.561  1.00  0.00           C  
ATOM   1831  OH  TYR A 790      46.594  29.141  37.563  1.00  0.00           O  
ATOM   1832  N   ASN A 791      41.025  32.240  37.819  1.00  0.00           N  
ATOM   1833  CA  ASN A 791      40.147  31.291  37.168  1.00  0.00           C  
ATOM   1834  C   ASN A 791      38.736  31.852  37.201  1.00  0.00           C  
ATOM   1835  O   ASN A 791      38.027  31.769  36.214  1.00  0.00           O  
ATOM   1836  CB  ASN A 791      40.216  29.892  37.827  1.00  0.00           C  
ATOM   1837  CG  ASN A 791      41.462  29.096  37.418  1.00  0.00           C  
ATOM   1838  OD1 ASN A 791      42.124  28.491  38.251  1.00  0.00           O  
ATOM   1839  ND2 ASN A 791      41.774  29.097  36.152  1.00  0.00           N  
ATOM   1840  N   ASP A 792      38.357  32.463  38.314  1.00  0.00           N  
ATOM   1841  CA  ASP A 792      37.065  33.193  38.374  1.00  0.00           C  
ATOM   1842  C   ASP A 792      36.988  34.341  37.366  1.00  0.00           C  
ATOM   1843  O   ASP A 792      35.917  34.585  36.793  1.00  0.00           O  
ATOM   1844  CB  ASP A 792      36.810  33.787  39.750  1.00  0.00           C  
ATOM   1845  CG  ASP A 792      36.589  32.748  40.796  1.00  0.00           C  
ATOM   1846  OD1 ASP A 792      37.025  32.982  41.961  1.00  0.00           O  
ATOM   1847  OD2 ASP A 792      35.988  31.669  40.565  1.00  0.00           O  
ATOM   1848  N   VAL A 793      38.094  35.060  37.178  1.00  0.00           N  
ATOM   1849  CA  VAL A 793      38.043  36.236  36.330  1.00  0.00           C  
ATOM   1850  C   VAL A 793      38.083  35.811  34.834  1.00  0.00           C  
ATOM   1851  O   VAL A 793      37.359  36.390  34.003  1.00  0.00           O  
ATOM   1852  CB  VAL A 793      39.095  37.337  36.769  1.00  0.00           C  
ATOM   1853  CG1 VAL A 793      39.283  38.329  35.697  1.00  0.00           C  
ATOM   1854  CG2 VAL A 793      38.595  38.093  37.960  1.00  0.00           C  
ATOM   1855  N   MET A 794      38.856  34.767  34.509  1.00  0.00           N  
ATOM   1856  CA  MET A 794      38.760  34.141  33.185  1.00  0.00           C  
ATOM   1857  C   MET A 794      37.291  33.666  32.823  1.00  0.00           C  
ATOM   1858  O   MET A 794      36.804  33.925  31.705  1.00  0.00           O  
ATOM   1859  CB  MET A 794      39.772  33.019  33.052  1.00  0.00           C  
ATOM   1860  CG  MET A 794      41.248  33.529  32.800  1.00  0.00           C  
ATOM   1861  SD  MET A 794      42.327  32.148  32.454  1.00  0.00           S  
ATOM   1862  CE  MET A 794      42.709  31.477  34.073  1.00  0.00           C  
ATOM   1863  N   GLN A 795      36.597  33.046  33.782  1.00  0.00           N  
ATOM   1864  CA  GLN A 795      35.186  32.621  33.591  1.00  0.00           C  
ATOM   1865  C   GLN A 795      34.311  33.797  33.231  1.00  0.00           C  
ATOM   1866  O   GLN A 795      33.567  33.720  32.312  1.00  0.00           O  
ATOM   1867  CB  GLN A 795      34.590  31.936  34.832  1.00  0.00           C  
ATOM   1868  CG  GLN A 795      34.651  30.443  34.878  1.00  0.00           C  
ATOM   1869  CD  GLN A 795      34.520  29.912  36.325  1.00  0.00           C  
ATOM   1870  OE1 GLN A 795      33.502  30.174  36.997  1.00  0.00           O  
ATOM   1871  NE2 GLN A 795      35.556  29.188  36.811  1.00  0.00           N  
ATOM   1872  N   LEU A 796      34.399  34.869  34.000  1.00  0.00           N  
ATOM   1873  CA  LEU A 796      33.751  36.152  33.697  1.00  0.00           C  
ATOM   1874  C   LEU A 796      34.131  36.713  32.331  1.00  0.00           C  
ATOM   1875  O   LEU A 796      33.262  37.120  31.568  1.00  0.00           O  
ATOM   1876  CB  LEU A 796      34.117  37.142  34.806  1.00  0.00           C  
ATOM   1877  CG  LEU A 796      33.549  38.519  35.137  1.00  0.00           C  
ATOM   1878  CD1 LEU A 796      34.622  39.551  34.721  1.00  0.00           C  
ATOM   1879  CD2 LEU A 796      32.124  38.836  34.570  1.00  0.00           C  
ATOM   1880  N   LEU A 797      35.433  36.714  32.021  1.00  0.00           N  
ATOM   1881  CA  LEU A 797      35.901  37.203  30.734  1.00  0.00           C  
ATOM   1882  C   LEU A 797      35.177  36.476  29.593  1.00  0.00           C  
ATOM   1883  O   LEU A 797      34.622  37.122  28.719  1.00  0.00           O  
ATOM   1884  CB  LEU A 797      37.455  37.065  30.600  1.00  0.00           C  
ATOM   1885  CG  LEU A 797      38.004  37.577  29.266  1.00  0.00           C  
ATOM   1886  CD1 LEU A 797      37.556  38.999  28.975  1.00  0.00           C  
ATOM   1887  CD2 LEU A 797      39.501  37.529  29.253  1.00  0.00           C  
ATOM   1888  N   GLU A 798      35.179  35.140  29.638  1.00  0.00           N  
ATOM   1889  CA  GLU A 798      34.409  34.296  28.714  1.00  0.00           C  
ATOM   1890  C   GLU A 798      32.965  34.755  28.620  1.00  0.00           C  
ATOM   1891  O   GLU A 798      32.446  34.971  27.527  1.00  0.00           O  
ATOM   1892  CB  GLU A 798      34.370  32.818  29.179  1.00  0.00           C  
ATOM   1893  CG  GLU A 798      35.705  32.126  29.307  1.00  0.00           C  
ATOM   1894  CD  GLU A 798      35.611  30.623  29.586  1.00  0.00           C  
ATOM   1895  OE1 GLU A 798      35.396  30.194  30.783  1.00  0.00           O  
ATOM   1896  OE2 GLU A 798      35.799  29.879  28.600  1.00  0.00           O  
ATOM   1897  N   LYS A 799      32.315  34.888  29.766  1.00  0.00           N  
ATOM   1898  CA  LYS A 799      30.892  35.269  29.793  1.00  0.00           C  
ATOM   1899  C   LYS A 799      30.669  36.629  29.098  1.00  0.00           C  
ATOM   1900  O   LYS A 799      29.684  36.815  28.416  1.00  0.00           O  
ATOM   1901  CB  LYS A 799      30.370  35.237  31.230  1.00  0.00           C  
ATOM   1902  CG  LYS A 799      28.828  35.327  31.402  1.00  0.00           C  
ATOM   1903  CD  LYS A 799      28.280  34.097  32.163  1.00  0.00           C  
ATOM   1904  CE  LYS A 799      28.189  34.330  33.680  1.00  0.00           C  
ATOM   1905  NZ  LYS A 799      29.483  34.064  34.412  1.00  0.00           N  
ATOM   1906  N   ILE A 800      31.664  37.525  29.195  1.00  0.00           N  
ATOM   1907  CA  ILE A 800      31.615  38.837  28.568  1.00  0.00           C  
ATOM   1908  C   ILE A 800      31.743  38.718  27.047  1.00  0.00           C  
ATOM   1909  O   ILE A 800      31.022  39.371  26.299  1.00  0.00           O  
ATOM   1910  CB  ILE A 800      32.776  39.722  29.154  1.00  0.00           C  
ATOM   1911  CG1 ILE A 800      32.691  39.773  30.675  1.00  0.00           C  
ATOM   1912  CG2 ILE A 800      32.781  41.143  28.556  1.00  0.00           C  
ATOM   1913  CD1 ILE A 800      32.934  41.052  31.295  1.00  0.00           C  
ATOM   1914  N   LEU A 801      32.688  37.883  26.612  1.00  0.00           N  
ATOM   1915  CA  LEU A 801      33.077  37.817  25.215  1.00  0.00           C  
ATOM   1916  C   LEU A 801      31.967  37.107  24.456  1.00  0.00           C  
ATOM   1917  O   LEU A 801      31.633  37.489  23.349  1.00  0.00           O  
ATOM   1918  CB  LEU A 801      34.409  37.076  25.053  1.00  0.00           C  
ATOM   1919  CG  LEU A 801      35.748  37.724  25.419  1.00  0.00           C  
ATOM   1920  CD1 LEU A 801      36.841  36.658  25.260  1.00  0.00           C  
ATOM   1921  CD2 LEU A 801      36.044  38.960  24.575  1.00  0.00           C  
ATOM   1922  N   HIS A 802      31.397  36.085  25.103  1.00  0.00           N  
ATOM   1923  CA  HIS A 802      30.183  35.398  24.625  1.00  0.00           C  
ATOM   1924  C   HIS A 802      29.077  36.388  24.332  1.00  0.00           C  
ATOM   1925  O   HIS A 802      28.494  36.356  23.260  1.00  0.00           O  
ATOM   1926  CB  HIS A 802      29.674  34.315  25.616  1.00  0.00           C  
ATOM   1927  CG  HIS A 802      28.729  33.337  24.983  1.00  0.00           C  
ATOM   1928  ND1 HIS A 802      27.419  33.654  24.681  1.00  0.00           N  
ATOM   1929  CD2 HIS A 802      28.925  32.081  24.512  1.00  0.00           C  
ATOM   1930  CE1 HIS A 802      26.844  32.633  24.070  1.00  0.00           C  
ATOM   1931  NE2 HIS A 802      27.733  31.661  23.969  1.00  0.00           N  
ATOM   1932  N   ASN A 803      28.785  37.269  25.276  1.00  0.00           N  
ATOM   1933  CA  ASN A 803      27.705  38.243  25.079  1.00  0.00           C  
ATOM   1934  C   ASN A 803      28.037  39.286  24.000  1.00  0.00           C  
ATOM   1935  O   ASN A 803      27.139  39.766  23.276  1.00  0.00           O  
ATOM   1936  CB  ASN A 803      27.346  38.924  26.407  1.00  0.00           C  
ATOM   1937  CG  ASN A 803      26.063  39.719  26.332  1.00  0.00           C  
ATOM   1938  OD1 ASN A 803      25.145  39.339  25.619  1.00  0.00           O  
ATOM   1939  ND2 ASN A 803      25.996  40.852  27.060  1.00  0.00           N  
ATOM   1940  N   ILE A 804      29.322  39.643  23.886  1.00  0.00           N  
ATOM   1941  CA  ILE A 804      29.694  40.671  22.930  1.00  0.00           C  
ATOM   1942  C   ILE A 804      29.486  40.109  21.513  1.00  0.00           C  
ATOM   1943  O   ILE A 804      28.887  40.777  20.651  1.00  0.00           O  
ATOM   1944  CB  ILE A 804      31.178  41.201  23.147  1.00  0.00           C  
ATOM   1945  CG1 ILE A 804      31.335  41.883  24.519  1.00  0.00           C  
ATOM   1946  CG2 ILE A 804      31.500  42.247  22.101  1.00  0.00           C  
ATOM   1947  CD1 ILE A 804      32.830  42.095  24.985  1.00  0.00           C  
ATOM   1948  N   VAL A 808      29.943  38.864  21.316  1.00  0.00           N  
ATOM   1949  CA  VAL A 808      29.859  38.194  20.022  1.00  0.00           C  
ATOM   1950  C   VAL A 808      28.384  37.992  19.633  1.00  0.00           C  
ATOM   1951  O   VAL A 808      27.991  38.245  18.498  1.00  0.00           O  
ATOM   1952  CB  VAL A 808      30.704  36.894  20.013  1.00  0.00           C  
ATOM   1953  CG1 VAL A 808      30.485  36.065  18.731  1.00  0.00           C  
ATOM   1954  CG2 VAL A 808      32.222  37.234  20.146  1.00  0.00           C  
ATOM   1955  N   LYS A 809      27.571  37.591  20.602  1.00  0.00           N  
ATOM   1956  CA  LYS A 809      26.140  37.399  20.394  1.00  0.00           C  
ATOM   1957  C   LYS A 809      25.458  38.695  20.038  1.00  0.00           C  
ATOM   1958  O   LYS A 809      24.691  38.745  19.109  1.00  0.00           O  
ATOM   1959  CB  LYS A 809      25.491  36.796  21.647  1.00  0.00           C  
ATOM   1960  CG  LYS A 809      23.963  36.585  21.566  1.00  0.00           C  
ATOM   1961  CD  LYS A 809      23.417  36.070  22.905  1.00  0.00           C  
ATOM   1962  CE  LYS A 809      21.913  35.766  22.859  1.00  0.00           C  
ATOM   1963  NZ  LYS A 809      21.585  34.495  22.065  1.00  0.00           N  
ATOM   1964  N   THR A 810      25.742  39.756  20.771  1.00  0.00           N  
ATOM   1965  CA  THR A 810      25.146  41.053  20.485  1.00  0.00           C  
ATOM   1966  C   THR A 810      25.551  41.593  19.121  1.00  0.00           C  
ATOM   1967  O   THR A 810      24.722  42.175  18.403  1.00  0.00           O  
ATOM   1968  CB  THR A 810      25.554  42.018  21.580  1.00  0.00           C  
ATOM   1969  OG1 THR A 810      25.027  41.528  22.832  1.00  0.00           O  
ATOM   1970  CG2 THR A 810      24.939  43.432  21.353  1.00  0.00           C  
ATOM   1971  N   ILE A 811      26.824  41.409  18.762  1.00  0.00           N  
ATOM   1972  CA  ILE A 811      27.299  41.836  17.461  1.00  0.00           C  
ATOM   1973  C   ILE A 811      26.582  41.018  16.385  1.00  0.00           C  
ATOM   1974  O   ILE A 811      26.114  41.577  15.407  1.00  0.00           O  
ATOM   1975  CB  ILE A 811      28.871  41.699  17.325  1.00  0.00           C  
ATOM   1976  CG1 ILE A 811      29.625  42.573  18.338  1.00  0.00           C  
ATOM   1977  CG2 ILE A 811      29.324  42.073  15.922  1.00  0.00           C  
ATOM   1978  CD1 ILE A 811      29.126  44.018  18.483  1.00  0.00           C  
ATOM   1979  N   LYS A 812      26.478  39.700  16.583  1.00  0.00           N  
ATOM   1980  CA  LYS A 812      25.833  38.825  15.585  1.00  0.00           C  
ATOM   1981  C   LYS A 812      24.349  39.102  15.439  1.00  0.00           C  
ATOM   1982  O   LYS A 812      23.838  39.041  14.325  1.00  0.00           O  
ATOM   1983  CB  LYS A 812      26.040  37.339  15.878  1.00  0.00           C  
ATOM   1984  CG  LYS A 812      27.355  36.769  15.402  1.00  0.00           C  
ATOM   1985  CD  LYS A 812      27.380  35.298  15.768  1.00  0.00           C  
ATOM   1986  CE  LYS A 812      28.773  34.659  15.520  1.00  0.00           C  
ATOM   1987  NZ  LYS A 812      29.028  33.452  16.390  1.00  0.00           N  
ATOM   1988  N   GLU A 813      23.669  39.432  16.533  1.00  0.00           N  
ATOM   1989  CA  GLU A 813      22.226  39.756  16.469  1.00  0.00           C  
ATOM   1990  C   GLU A 813      21.955  41.213  16.114  1.00  0.00           C  
ATOM   1991  O   GLU A 813      21.307  41.488  15.121  1.00  0.00           O  
ATOM   1992  CB  GLU A 813      21.505  39.366  17.764  1.00  0.00           C  
ATOM   1993  CG  GLU A 813      21.549  37.865  17.982  1.00  0.00           C  
ATOM   1994  CD  GLU A 813      21.004  37.410  19.322  1.00  0.00           C  
ATOM   1995  OE1 GLU A 813      20.533  38.258  20.129  1.00  0.00           O  
ATOM   1996  OE2 GLU A 813      21.061  36.186  19.560  1.00  0.00           O  
ATOM   1997  N   GLU A 814      22.479  42.144  16.909  1.00  0.00           N  
ATOM   1998  CA  GLU A 814      22.308  43.577  16.632  1.00  0.00           C  
ATOM   1999  C   GLU A 814      23.199  44.194  15.552  1.00  0.00           C  
ATOM   2000  O   GLU A 814      22.912  45.295  15.105  1.00  0.00           O  
ATOM   2001  CB  GLU A 814      22.452  44.382  17.919  1.00  0.00           C  
ATOM   2002  CG  GLU A 814      21.311  44.136  18.883  1.00  0.00           C  
ATOM   2003  CD  GLU A 814      21.581  44.634  20.287  1.00  0.00           C  
ATOM   2004  OE1 GLU A 814      21.594  43.784  21.207  1.00  0.00           O  
ATOM   2005  OE2 GLU A 814      21.745  45.858  20.475  1.00  0.00           O  
ATOM   2006  N   GLY A 815      24.284  43.522  15.144  1.00  0.00           N  
ATOM   2007  CA  GLY A 815      25.181  44.107  14.157  1.00  0.00           C  
ATOM   2008  C   GLY A 815      25.226  43.395  12.812  1.00  0.00           C  
ATOM   2009  O   GLY A 815      26.257  43.432  12.127  1.00  0.00           O  
ATOM   2010  N   LYS A 818      24.107  42.767  12.441  1.00  0.00           N  
ATOM   2011  CA  LYS A 818      23.968  41.911  11.267  1.00  0.00           C  
ATOM   2012  C   LYS A 818      24.457  42.573  10.000  1.00  0.00           C  
ATOM   2013  O   LYS A 818      25.279  42.019   9.269  1.00  0.00           O  
ATOM   2014  CB  LYS A 818      22.488  41.621  11.043  1.00  0.00           C  
ATOM   2015  CG  LYS A 818      22.039  40.172  11.135  1.00  0.00           C  
ATOM   2016  CD  LYS A 818      20.538  40.145  11.497  1.00  0.00           C  
ATOM   2017  CE  LYS A 818      20.251  39.092  12.550  1.00  0.00           C  
ATOM   2018  NZ  LYS A 818      20.306  37.712  11.944  1.00  0.00           N  
ATOM   2019  N   GLU A 819      23.900  43.741   9.718  1.00  0.00           N  
ATOM   2020  CA  GLU A 819      24.231  44.463   8.504  1.00  0.00           C  
ATOM   2021  C   GLU A 819      25.699  44.912   8.522  1.00  0.00           C  
ATOM   2022  O   GLU A 819      26.378  44.910   7.479  1.00  0.00           O  
ATOM   2023  CB  GLU A 819      23.244  45.615   8.293  1.00  0.00           C  
ATOM   2024  CG  GLU A 819      21.775  45.141   8.157  1.00  0.00           C  
ATOM   2025  CD  GLU A 819      21.583  43.981   7.147  1.00  0.00           C  
ATOM   2026  OE1 GLU A 819      21.682  44.206   5.904  1.00  0.00           O  
ATOM   2027  OE2 GLU A 819      21.346  42.820   7.575  1.00  0.00           O  
ATOM   2028  N   GLU A 820      26.194  45.239   9.715  1.00  0.00           N  
ATOM   2029  CA  GLU A 820      27.576  45.630   9.863  1.00  0.00           C  
ATOM   2030  C   GLU A 820      28.520  44.472   9.489  1.00  0.00           C  
ATOM   2031  O   GLU A 820      29.425  44.659   8.670  1.00  0.00           O  
ATOM   2032  CB  GLU A 820      27.841  46.193  11.265  1.00  0.00           C  
ATOM   2033  CG  GLU A 820      27.239  47.569  11.490  1.00  0.00           C  
ATOM   2034  CD  GLU A 820      25.729  47.537  11.784  1.00  0.00           C  
ATOM   2035  OE1 GLU A 820      25.093  48.622  11.776  1.00  0.00           O  
ATOM   2036  OE2 GLU A 820      25.166  46.442  12.027  1.00  0.00           O  
ATOM   2037  N   LEU A 821      28.280  43.281  10.034  1.00  0.00           N  
ATOM   2038  CA  LEU A 821      29.072  42.106   9.655  1.00  0.00           C  
ATOM   2039  C   LEU A 821      28.952  41.765   8.158  1.00  0.00           C  
ATOM   2040  O   LEU A 821      29.940  41.332   7.533  1.00  0.00           O  
ATOM   2041  CB  LEU A 821      28.720  40.874  10.495  1.00  0.00           C  
ATOM   2042  CG  LEU A 821      29.293  40.760  11.905  1.00  0.00           C  
ATOM   2043  CD1 LEU A 821      29.018  42.036  12.599  1.00  0.00           C  
ATOM   2044  CD2 LEU A 821      28.655  39.595  12.692  1.00  0.00           C  
ATOM   2045  N   LYS A 822      27.756  41.964   7.604  1.00  0.00           N  
ATOM   2046  CA  LYS A 822      27.515  41.823   6.178  1.00  0.00           C  
ATOM   2047  C   LYS A 822      28.450  42.753   5.372  1.00  0.00           C  
ATOM   2048  O   LYS A 822      29.231  42.284   4.525  1.00  0.00           O  
ATOM   2049  CB  LYS A 822      26.051  42.160   5.882  1.00  0.00           C  
ATOM   2050  CG  LYS A 822      25.409  41.349   4.785  1.00  0.00           C  
ATOM   2051  CD  LYS A 822      24.061  41.973   4.348  1.00  0.00           C  
ATOM   2052  CE  LYS A 822      23.679  41.637   2.871  1.00  0.00           C  
ATOM   2053  NZ  LYS A 822      23.134  40.244   2.782  1.00  0.00           N  
ATOM   2054  N   ILE A 823      28.400  44.055   5.667  1.00  0.00           N  
ATOM   2055  CA  ILE A 823      29.210  45.059   4.982  1.00  0.00           C  
ATOM   2056  C   ILE A 823      30.684  44.740   5.089  1.00  0.00           C  
ATOM   2057  O   ILE A 823      31.456  44.938   4.155  1.00  0.00           O  
ATOM   2058  CB  ILE A 823      28.875  46.481   5.501  1.00  0.00           C  
ATOM   2059  CG1 ILE A 823      27.405  46.802   5.159  1.00  0.00           C  
ATOM   2060  CG2 ILE A 823      29.808  47.530   4.884  1.00  0.00           C  
ATOM   2061  CD1 ILE A 823      26.865  48.125   5.664  1.00  0.00           C  
ATOM   2062  N   LEU A 824      31.047  44.166   6.208  1.00  0.00           N  
ATOM   2063  CA  LEU A 824      32.413  43.853   6.508  1.00  0.00           C  
ATOM   2064  C   LEU A 824      32.859  42.477   6.007  1.00  0.00           C  
ATOM   2065  O   LEU A 824      34.039  42.180   6.039  1.00  0.00           O  
ATOM   2066  CB  LEU A 824      32.600  43.976   8.013  1.00  0.00           C  
ATOM   2067  CG  LEU A 824      32.584  45.397   8.592  1.00  0.00           C  
ATOM   2068  CD1 LEU A 824      32.499  45.377  10.103  1.00  0.00           C  
ATOM   2069  CD2 LEU A 824      33.859  46.156   8.144  1.00  0.00           C  
ATOM   2070  N   ASN A 895      31.925  41.645   5.525  1.00  0.00           N  
ATOM   2071  CA  ASN A 895      32.266  40.290   5.040  1.00  0.00           C  
ATOM   2072  C   ASN A 895      32.953  39.414   6.083  1.00  0.00           C  
ATOM   2073  O   ASN A 895      33.942  38.700   5.785  1.00  0.00           O  
ATOM   2074  CB  ASN A 895      33.149  40.365   3.778  1.00  0.00           C  
ATOM   2075  CG  ASN A 895      32.438  41.017   2.641  1.00  0.00           C  
ATOM   2076  OD1 ASN A 895      31.566  40.416   2.040  1.00  0.00           O  
ATOM   2077  ND2 ASN A 895      32.746  42.272   2.380  1.00  0.00           N  
ATOM   2078  N   TYR A 898      32.421  39.449   7.299  1.00  0.00           N  
ATOM   2079  CA  TYR A 898      33.115  38.879   8.425  1.00  0.00           C  
ATOM   2080  C   TYR A 898      32.198  38.152   9.383  1.00  0.00           C  
ATOM   2081  O   TYR A 898      31.054  38.586   9.656  1.00  0.00           O  
ATOM   2082  CB  TYR A 898      33.864  39.991   9.187  1.00  0.00           C  
ATOM   2083  CG  TYR A 898      34.691  39.434  10.289  1.00  0.00           C  
ATOM   2084  CD1 TYR A 898      35.874  38.747  10.014  1.00  0.00           C  
ATOM   2085  CD2 TYR A 898      34.278  39.545  11.608  1.00  0.00           C  
ATOM   2086  CE1 TYR A 898      36.649  38.182  11.083  1.00  0.00           C  
ATOM   2087  CE2 TYR A 898      35.016  38.994  12.645  1.00  0.00           C  
ATOM   2088  CZ  TYR A 898      36.201  38.339  12.379  1.00  0.00           C  
ATOM   2089  OH  TYR A 898      36.920  37.799  13.410  1.00  0.00           O  
ATOM   2090  N   GLU A 899      32.720  37.069   9.939  1.00  0.00           N  
ATOM   2091  CA  GLU A 899      32.007  36.317  10.961  1.00  0.00           C  
ATOM   2092  C   GLU A 899      32.890  36.237  12.205  1.00  0.00           C  
ATOM   2093  O   GLU A 899      34.020  35.745  12.098  1.00  0.00           O  
ATOM   2094  CB  GLU A 899      31.636  34.914  10.427  1.00  0.00           C  
ATOM   2095  CG  GLU A 899      30.443  34.265  11.153  1.00  0.00           C  
ATOM   2096  CD  GLU A 899      29.211  35.177  11.212  1.00  0.00           C  
ATOM   2097  OE1 GLU A 899      28.914  35.866  10.181  1.00  0.00           O  
ATOM   2098  OE2 GLU A 899      28.537  35.209  12.283  1.00  0.00           O  
ATOM   2099  N   PRO A 900      32.436  36.764  13.353  1.00  0.00           N  
ATOM   2100  CA  PRO A 900      33.173  36.613  14.628  1.00  0.00           C  
ATOM   2101  C   PRO A 900      33.404  35.155  15.020  1.00  0.00           C  
ATOM   2102  O   PRO A 900      32.569  34.286  14.702  1.00  0.00           O  
ATOM   2103  CB  PRO A 900      32.272  37.293  15.655  1.00  0.00           C  
ATOM   2104  CG  PRO A 900      31.424  38.217  14.891  1.00  0.00           C  
ATOM   2105  CD  PRO A 900      31.248  37.618  13.513  1.00  0.00           C  
ATOM   2106  N   PRO A 901      34.529  34.861  15.678  1.00  0.00           N  
ATOM   2107  CA  PRO A 901      34.776  33.485  16.126  1.00  0.00           C  
ATOM   2108  C   PRO A 901      33.674  33.043  17.083  1.00  0.00           C  
ATOM   2109  O   PRO A 901      32.891  33.841  17.644  1.00  0.00           O  
ATOM   2110  CB  PRO A 901      36.137  33.581  16.859  1.00  0.00           C  
ATOM   2111  CG  PRO A 901      36.238  35.035  17.218  1.00  0.00           C  
ATOM   2112  CD  PRO A 901      35.644  35.752  16.048  1.00  0.00           C  
ATOM   2113  N   GLU A 902      33.596  31.744  17.259  1.00  0.00           N  
ATOM   2114  CA  GLU A 902      32.675  31.230  18.232  1.00  0.00           C  
ATOM   2115  C   GLU A 902      33.409  31.193  19.560  1.00  0.00           C  
ATOM   2116  O   GLU A 902      34.536  30.676  19.650  1.00  0.00           O  
ATOM   2117  CB  GLU A 902      32.209  29.845  17.820  1.00  0.00           C  
ATOM   2118  CG  GLU A 902      30.791  29.513  18.241  1.00  0.00           C  
ATOM   2119  CD  GLU A 902      30.336  28.200  17.635  1.00  0.00           C  
ATOM   2120  OE1 GLU A 902      30.550  27.149  18.316  1.00  0.00           O  
ATOM   2121  OE2 GLU A 902      29.813  28.224  16.480  1.00  0.00           O  
ATOM   2122  N   VAL A 903      32.775  31.780  20.568  1.00  0.00           N  
ATOM   2123  CA  VAL A 903      33.249  31.723  21.937  1.00  0.00           C  
ATOM   2124  C   VAL A 903      32.740  30.427  22.547  1.00  0.00           C  
ATOM   2125  O   VAL A 903      31.629  30.379  23.070  1.00  0.00           O  
ATOM   2126  CB  VAL A 903      32.739  32.908  22.772  1.00  0.00           C  
ATOM   2127  CG1 VAL A 903      33.308  32.851  24.158  1.00  0.00           C  
ATOM   2128  CG2 VAL A 903      33.091  34.222  22.107  1.00  0.00           C  
ATOM   2129  N   LYS A 904      33.560  29.388  22.468  1.00  0.00           N  
ATOM   2130  CA  LYS A 904      33.198  28.061  22.949  1.00  0.00           C  
ATOM   2131  C   LYS A 904      33.501  27.954  24.442  1.00  0.00           C  
ATOM   2132  O   LYS A 904      34.663  27.993  24.837  1.00  0.00           O  
ATOM   2133  CB  LYS A 904      33.935  26.961  22.135  1.00  0.00           C  
ATOM   2134  N   ILE A 905      32.462  27.826  25.271  1.00  0.00           N  
ATOM   2135  CA  ILE A 905      32.641  27.751  26.736  1.00  0.00           C  
ATOM   2136  C   ILE A 905      32.812  26.301  27.252  1.00  0.00           C  
ATOM   2137  O   ILE A 905      31.875  25.521  27.149  1.00  0.00           O  
ATOM   2138  CB  ILE A 905      31.474  28.470  27.455  1.00  0.00           C  
ATOM   2139  CG1 ILE A 905      31.145  29.781  26.716  1.00  0.00           C  
ATOM   2140  CG2 ILE A 905      31.816  28.711  28.937  1.00  0.00           C  
ATOM   2141  CD1 ILE A 905      30.687  30.920  27.594  1.00  0.00           C  
ATOM   2142  N   PRO A 906      33.987  25.943  27.806  1.00  0.00           N  
ATOM   2143  CA  PRO A 906      35.114  26.869  28.079  1.00  0.00           C  
ATOM   2144  C   PRO A 906      36.139  27.055  26.951  1.00  0.00           C  
ATOM   2145  O   PRO A 906      36.429  26.119  26.181  1.00  0.00           O  
ATOM   2146  CB  PRO A 906      35.833  26.201  29.248  1.00  0.00           C  
ATOM   2147  CG  PRO A 906      35.623  24.742  29.010  1.00  0.00           C  
ATOM   2148  CD  PRO A 906      34.308  24.569  28.225  1.00  0.00           C  
ATOM   2149  N   ILE A 907      36.690  28.266  26.869  1.00  0.00           N  
ATOM   2150  CA  ILE A 907      37.784  28.564  25.944  1.00  0.00           C  
ATOM   2151  C   ILE A 907      39.015  27.790  26.365  1.00  0.00           C  
ATOM   2152  O   ILE A 907      39.306  27.636  27.570  1.00  0.00           O  
ATOM   2153  CB  ILE A 907      38.103  30.110  25.890  1.00  0.00           C  
ATOM   2154  CG1 ILE A 907      36.860  30.926  25.517  1.00  0.00           C  
ATOM   2155  CG2 ILE A 907      39.247  30.393  24.927  1.00  0.00           C  
ATOM   2156  CD1 ILE A 907      37.062  32.466  25.571  1.00  0.00           C  
ATOM   2157  N   LYS A 908      39.739  27.307  25.369  1.00  0.00           N  
ATOM   2158  CA  LYS A 908      40.931  26.509  25.613  1.00  0.00           C  
ATOM   2159  C   LYS A 908      41.923  27.201  26.535  1.00  0.00           C  
ATOM   2160  O   LYS A 908      42.255  28.337  26.329  1.00  0.00           O  
ATOM   2161  CB  LYS A 908      41.608  26.180  24.285  1.00  0.00           C  
ATOM   2162  CG  LYS A 908      42.866  25.310  24.440  1.00  0.00           C  
ATOM   2163  CD  LYS A 908      42.475  23.885  24.844  1.00  0.00           C  
ATOM   2164  CE  LYS A 908      43.691  23.059  25.196  1.00  0.00           C  
ATOM   2165  NZ  LYS A 908      44.545  22.912  23.974  1.00  0.00           N  
ATOM   2166  N   ARG A 909      42.377  26.506  27.560  1.00  0.00           N  
ATOM   2167  CA  ARG A 909      43.438  26.999  28.435  1.00  0.00           C  
ATOM   2168  C   ARG A 909      44.757  26.266  28.157  1.00  0.00           C  
ATOM   2169  O   ARG A 909      44.894  25.088  28.452  1.00  0.00           O  
ATOM   2170  CB  ARG A 909      43.050  26.821  29.915  1.00  0.00           C  
ATOM   2171  CG  ARG A 909      41.646  27.231  30.255  1.00  0.00           C  
ATOM   2172  CD  ARG A 909      41.589  28.621  30.783  1.00  0.00           C  
ATOM   2173  NE  ARG A 909      40.338  29.084  31.402  1.00  0.00           N  
ATOM   2174  CZ  ARG A 909      39.150  29.157  30.822  1.00  0.00           C  
ATOM   2175  NH1 ARG A 909      38.975  28.713  29.590  1.00  0.00           N  
ATOM   2176  NH2 ARG A 909      38.125  29.662  31.504  1.00  0.00           N  
ATOM   2177  N   LEU A 910      45.727  26.949  27.576  1.00  0.00           N  
ATOM   2178  CA  LEU A 910      47.014  26.319  27.296  1.00  0.00           C  
ATOM   2179  C   LEU A 910      48.062  26.786  28.304  1.00  0.00           C  
ATOM   2180  O   LEU A 910      48.379  27.977  28.393  1.00  0.00           O  
ATOM   2181  CB  LEU A 910      47.448  26.637  25.872  1.00  0.00           C  
ATOM   2182  CG  LEU A 910      48.837  26.155  25.461  1.00  0.00           C  
ATOM   2183  CD1 LEU A 910      48.900  24.638  25.449  1.00  0.00           C  
ATOM   2184  CD2 LEU A 910      49.222  26.729  24.092  1.00  0.00           C  
ATOM   2185  N   LYS A 911      48.562  25.857  29.100  1.00  0.00           N  
ATOM   2186  CA  LYS A 911      49.592  26.194  30.070  1.00  0.00           C  
ATOM   2187  C   LYS A 911      50.839  26.689  29.344  1.00  0.00           C  
ATOM   2188  O   LYS A 911      51.241  26.124  28.319  1.00  0.00           O  
ATOM   2189  CB  LYS A 911      49.940  24.990  30.947  1.00  0.00           C  
ATOM   2190  CG  LYS A 911      48.767  24.417  31.740  1.00  0.00           C  
ATOM   2191  CD  LYS A 911      49.268  23.349  32.680  1.00  0.00           C  
ATOM   2192  CE  LYS A 911      48.281  23.037  33.770  1.00  0.00           C  
ATOM   2193  NZ  LYS A 911      48.871  22.066  34.756  1.00  0.00           N  
ATOM   2194  N   TYR A 912      51.440  27.756  29.869  1.00  0.00           N  
ATOM   2195  CA  TYR A 912      52.661  28.288  29.289  1.00  0.00           C  
ATOM   2196  C   TYR A 912      53.606  27.136  29.110  1.00  0.00           C  
ATOM   2197  O   TYR A 912      54.108  26.926  28.029  1.00  0.00           O  
ATOM   2198  CB  TYR A 912      53.288  29.331  30.189  1.00  0.00           C  
ATOM   2199  CG  TYR A 912      54.715  29.718  29.815  1.00  0.00           C  
ATOM   2200  CD1 TYR A 912      54.964  30.737  28.897  1.00  0.00           C  
ATOM   2201  CD2 TYR A 912      55.802  29.082  30.399  1.00  0.00           C  
ATOM   2202  CE1 TYR A 912      56.234  31.101  28.570  1.00  0.00           C  
ATOM   2203  CE2 TYR A 912      57.084  29.442  30.073  1.00  0.00           C  
ATOM   2204  CZ  TYR A 912      57.289  30.459  29.168  1.00  0.00           C  
ATOM   2205  OH  TYR A 912      58.567  30.828  28.860  1.00  0.00           O  
ATOM   2206  N   THR A 913      53.808  26.368  30.179  1.00  0.00           N  
ATOM   2207  CA  THR A 913      54.720  25.239  30.166  1.00  0.00           C  
ATOM   2208  C   THR A 913      54.487  24.358  28.941  1.00  0.00           C  
ATOM   2209  O   THR A 913      55.443  24.035  28.226  1.00  0.00           O  
ATOM   2210  CB  THR A 913      54.580  24.446  31.464  1.00  0.00           C  
ATOM   2211  OG1 THR A 913      55.091  25.232  32.548  1.00  0.00           O  
ATOM   2212  CG2 THR A 913      55.489  23.216  31.460  1.00  0.00           C  
ATOM   2213  N   GLU A 914      53.227  24.000  28.681  1.00  0.00           N  
ATOM   2214  CA  GLU A 914      52.918  23.206  27.496  1.00  0.00           C  
ATOM   2215  C   GLU A 914      53.101  23.951  26.177  1.00  0.00           C  
ATOM   2216  O   GLU A 914      53.407  23.333  25.147  1.00  0.00           O  
ATOM   2217  CB  GLU A 914      51.535  22.552  27.559  1.00  0.00           C  
ATOM   2218  CG  GLU A 914      51.496  21.227  26.794  1.00  0.00           C  
ATOM   2219  CD  GLU A 914      50.082  20.778  26.459  1.00  0.00           C  
ATOM   2220  OE1 GLU A 914      49.345  20.391  27.406  1.00  0.00           O  
ATOM   2221  OE2 GLU A 914      49.707  20.802  25.254  1.00  0.00           O  
ATOM   2222  N   ALA A 915      52.926  25.270  26.214  1.00  0.00           N  
ATOM   2223  CA  ALA A 915      53.104  26.088  25.022  1.00  0.00           C  
ATOM   2224  C   ALA A 915      54.545  26.003  24.510  1.00  0.00           C  
ATOM   2225  O   ALA A 915      54.772  25.905  23.306  1.00  0.00           O  
ATOM   2226  CB  ALA A 915      52.697  27.523  25.296  1.00  0.00           C  
ATOM   2227  N   ILE A 916      55.499  26.022  25.436  1.00  0.00           N  
ATOM   2228  CA  ILE A 916      56.921  25.871  25.133  1.00  0.00           C  
ATOM   2229  C   ILE A 916      57.229  24.473  24.600  1.00  0.00           C  
ATOM   2230  O   ILE A 916      58.046  24.320  23.702  1.00  0.00           O  
ATOM   2231  CB  ILE A 916      57.770  26.144  26.395  1.00  0.00           C  
ATOM   2232  CG1 ILE A 916      58.307  27.573  26.411  1.00  0.00           C  
ATOM   2233  CG2 ILE A 916      58.980  25.231  26.449  1.00  0.00           C  
ATOM   2234  CD1 ILE A 916      57.289  28.617  26.517  1.00  0.00           C  
ATOM   2235  N   GLU A 917      56.567  23.464  25.160  1.00  0.00           N  
ATOM   2236  CA  GLU A 917      56.786  22.073  24.770  1.00  0.00           C  
ATOM   2237  C   GLU A 917      56.249  21.771  23.377  1.00  0.00           C  
ATOM   2238  O   GLU A 917      56.853  20.978  22.657  1.00  0.00           O  
ATOM   2239  CB  GLU A 917      56.200  21.108  25.813  1.00  0.00           C  
ATOM   2240  CG  GLU A 917      56.953  21.113  27.152  1.00  0.00           C  
ATOM   2241  CD  GLU A 917      58.468  21.026  26.983  1.00  0.00           C  
ATOM   2242  OE1 GLU A 917      59.160  22.075  27.061  1.00  0.00           O  
ATOM   2243  OE2 GLU A 917      58.968  19.896  26.757  1.00  0.00           O  
ATOM   2244  N   ILE A 918      55.124  22.395  23.007  1.00  0.00           N  
ATOM   2245  CA  ILE A 918      54.597  22.297  21.647  1.00  0.00           C  
ATOM   2246  C   ILE A 918      55.581  22.950  20.685  1.00  0.00           C  
ATOM   2247  O   ILE A 918      55.973  22.343  19.686  1.00  0.00           O  
ATOM   2248  CB  ILE A 918      53.213  22.967  21.509  1.00  0.00           C  
ATOM   2249  CG1 ILE A 918      52.153  22.196  22.289  1.00  0.00           C  
ATOM   2250  CG2 ILE A 918      52.805  23.073  20.035  1.00  0.00           C  
ATOM   2251  CD1 ILE A 918      50.862  22.977  22.468  1.00  0.00           C  
ATOM   2252  N   LEU A 919      55.989  24.180  20.992  1.00  0.00           N  
ATOM   2253  CA  LEU A 919      56.904  24.913  20.122  1.00  0.00           C  
ATOM   2254  C   LEU A 919      58.199  24.103  19.874  1.00  0.00           C  
ATOM   2255  O   LEU A 919      58.779  24.142  18.785  1.00  0.00           O  
ATOM   2256  CB  LEU A 919      57.170  26.325  20.669  1.00  0.00           C  
ATOM   2257  CG  LEU A 919      55.948  27.256  20.749  1.00  0.00           C  
ATOM   2258  CD1 LEU A 919      56.235  28.490  21.591  1.00  0.00           C  
ATOM   2259  CD2 LEU A 919      55.426  27.650  19.371  1.00  0.00           C  
ATOM   2260  N   ARG A 920      58.600  23.338  20.887  1.00  0.00           N  
ATOM   2261  CA  ARG A 920      59.729  22.415  20.807  1.00  0.00           C  
ATOM   2262  C   ARG A 920      59.396  21.109  20.056  1.00  0.00           C  
ATOM   2263  O   ARG A 920      60.272  20.543  19.394  1.00  0.00           O  
ATOM   2264  CB  ARG A 920      60.257  22.117  22.218  1.00  0.00           C  
ATOM   2265  CG  ARG A 920      60.891  23.319  22.901  1.00  0.00           C  
ATOM   2266  CD  ARG A 920      61.319  23.074  24.331  1.00  0.00           C  
ATOM   2267  NE  ARG A 920      62.724  22.700  24.410  1.00  0.00           N  
ATOM   2268  CZ  ARG A 920      63.159  21.467  24.639  1.00  0.00           C  
ATOM   2269  NH1 ARG A 920      62.304  20.467  24.823  1.00  0.00           N  
ATOM   2270  NH2 ARG A 920      64.459  21.229  24.692  1.00  0.00           N  
ATOM   2271  N   SER A1114      58.141  20.648  20.159  1.00  0.00           N  
ATOM   2272  CA  SER A1114      57.667  19.408  19.501  1.00  0.00           C  
ATOM   2273  C   SER A1114      57.581  19.540  17.976  1.00  0.00           C  
ATOM   2274  O   SER A1114      57.681  18.550  17.253  1.00  0.00           O  
ATOM   2275  CB  SER A1114      56.328  18.920  20.097  1.00  0.00           C  
ATOM   2276  OG  SER A1114      55.228  19.118  19.218  1.00  0.00           O  
ATOM   2277  N   LYS A1115      57.360  20.764  17.507  1.00  0.00           N  
ATOM   2278  CA  LYS A1115      57.685  21.134  16.139  1.00  0.00           C  
ATOM   2279  C   LYS A1115      59.065  21.795  16.209  1.00  0.00           C  
ATOM   2280  O   LYS A1115      59.595  22.010  17.294  1.00  0.00           O  
ATOM   2281  CB  LYS A1115      56.609  22.049  15.552  1.00  0.00           C  
ATOM   2282  CG  LYS A1115      55.240  21.357  15.433  1.00  0.00           C  
ATOM   2283  CD  LYS A1115      54.420  21.865  14.249  1.00  0.00           C  
ATOM   2284  CE  LYS A1115      52.963  21.398  14.352  1.00  0.00           C  
ATOM   2285  NZ  LYS A1115      51.983  22.479  14.687  1.00  0.00           N  
ATOM   2286  N   GLY A1116      59.664  22.090  15.066  1.00  0.00           N  
ATOM   2287  CA  GLY A1116      61.052  22.518  15.058  1.00  0.00           C  
ATOM   2288  C   GLY A1116      61.276  23.973  15.420  1.00  0.00           C  
ATOM   2289  O   GLY A1116      61.284  24.829  14.526  1.00  0.00           O  
ATOM   2290  N   TYR A1117      61.471  24.257  16.711  1.00  0.00           N  
ATOM   2291  CA  TYR A1117      61.726  25.633  17.138  1.00  0.00           C  
ATOM   2292  C   TYR A1117      62.789  25.825  18.226  1.00  0.00           C  
ATOM   2293  O   TYR A1117      63.087  24.919  19.004  1.00  0.00           O  
ATOM   2294  CB  TYR A1117      60.426  26.355  17.500  1.00  0.00           C  
ATOM   2295  CG  TYR A1117      60.321  27.759  16.924  1.00  0.00           C  
ATOM   2296  CD1 TYR A1117      59.979  27.967  15.578  1.00  0.00           C  
ATOM   2297  CD2 TYR A1117      60.563  28.886  17.729  1.00  0.00           C  
ATOM   2298  CE1 TYR A1117      59.888  29.263  15.046  1.00  0.00           C  
ATOM   2299  CE2 TYR A1117      60.470  30.184  17.209  1.00  0.00           C  
ATOM   2300  CZ  TYR A1117      60.130  30.366  15.869  1.00  0.00           C  
ATOM   2301  OH  TYR A1117      60.040  31.646  15.355  1.00  0.00           O  
ATOM   2302  N   ASN A1118      63.337  27.036  18.261  1.00  0.00           N  
ATOM   2303  CA  ASN A1118      64.524  27.372  19.034  1.00  0.00           C  
ATOM   2304  C   ASN A1118      64.188  28.133  20.321  1.00  0.00           C  
ATOM   2305  O   ASN A1118      64.693  29.240  20.552  1.00  0.00           O  
ATOM   2306  CB  ASN A1118      65.491  28.181  18.150  1.00  0.00           C  
ATOM   2307  CG  ASN A1118      64.794  28.821  16.935  1.00  0.00           C  
ATOM   2308  OD1 ASN A1118      64.272  29.937  17.021  1.00  0.00           O  
ATOM   2309  ND2 ASN A1118      64.785  28.112  15.805  1.00  0.00           N  
ATOM   2310  N   ILE A1124      63.339  27.522  21.152  1.00  0.00           N  
ATOM   2311  CA  ILE A1124      62.823  28.135  22.392  1.00  0.00           C  
ATOM   2312  C   ILE A1124      63.038  27.252  23.654  1.00  0.00           C  
ATOM   2313  O   ILE A1124      63.040  26.017  23.564  1.00  0.00           O  
ATOM   2314  CB  ILE A1124      61.319  28.569  22.206  1.00  0.00           C  
ATOM   2315  CG1 ILE A1124      60.846  29.476  23.347  1.00  0.00           C  
ATOM   2316  CG2 ILE A1124      60.388  27.358  22.040  1.00  0.00           C  
ATOM   2317  CD1 ILE A1124      60.016  30.653  22.895  1.00  0.00           C  
ATOM   2318  N   LYS A1125      63.238  27.893  24.810  1.00  0.00           N  
ATOM   2319  CA  LYS A1125      63.439  27.192  26.085  1.00  0.00           C  
ATOM   2320  C   LYS A1125      62.481  27.721  27.163  1.00  0.00           C  
ATOM   2321  O   LYS A1125      62.049  28.876  27.102  1.00  0.00           O  
ATOM   2322  CB  LYS A1125      64.904  27.324  26.543  1.00  0.00           C  
ATOM   2323  N   PHE A1126      62.145  26.884  28.143  1.00  0.00           N  
ATOM   2324  CA  PHE A1126      61.258  27.288  29.238  1.00  0.00           C  
ATOM   2325  C   PHE A1126      61.776  28.552  29.919  1.00  0.00           C  
ATOM   2326  O   PHE A1126      62.910  28.588  30.355  1.00  0.00           O  
ATOM   2327  CB  PHE A1126      61.125  26.162  30.271  1.00  0.00           C  
ATOM   2328  CG  PHE A1126      60.263  26.523  31.452  1.00  0.00           C  
ATOM   2329  CD1 PHE A1126      60.821  27.106  32.591  1.00  0.00           C  
ATOM   2330  CD2 PHE A1126      58.888  26.293  31.422  1.00  0.00           C  
ATOM   2331  CE1 PHE A1126      60.026  27.448  33.680  1.00  0.00           C  
ATOM   2332  CE2 PHE A1126      58.087  26.628  32.509  1.00  0.00           C  
ATOM   2333  CZ  PHE A1126      58.659  27.208  33.641  1.00  0.00           C  
ATOM   2334  N   GLY A1127      60.945  29.584  30.013  1.00  0.00           N  
ATOM   2335  CA  GLY A1127      61.353  30.827  30.651  1.00  0.00           C  
ATOM   2336  C   GLY A1127      61.468  31.962  29.661  1.00  0.00           C  
ATOM   2337  O   GLY A1127      61.495  33.129  30.057  1.00  0.00           O  
ATOM   2338  N   ASP A1128      61.537  31.600  28.376  1.00  0.00           N  
ATOM   2339  CA  ASP A1128      61.618  32.550  27.261  1.00  0.00           C  
ATOM   2340  C   ASP A1128      60.246  33.138  26.991  1.00  0.00           C  
ATOM   2341  O   ASP A1128      59.235  32.515  27.322  1.00  0.00           O  
ATOM   2342  CB  ASP A1128      62.117  31.842  25.987  1.00  0.00           C  
ATOM   2343  CG  ASP A1128      63.617  31.494  26.035  1.00  0.00           C  
ATOM   2344  OD1 ASP A1128      64.001  30.429  25.483  1.00  0.00           O  
ATOM   2345  OD2 ASP A1128      64.477  32.227  26.581  1.00  0.00           O  
ATOM   2346  N   ASP A1129      60.199  34.327  26.386  1.00  0.00           N  
ATOM   2347  CA  ASP A1129      58.919  34.951  26.035  1.00  0.00           C  
ATOM   2348  C   ASP A1129      58.288  34.309  24.812  1.00  0.00           C  
ATOM   2349  O   ASP A1129      59.003  33.914  23.889  1.00  0.00           O  
ATOM   2350  CB  ASP A1129      59.058  36.465  25.816  1.00  0.00           C  
ATOM   2351  CG  ASP A1129      57.699  37.190  25.843  1.00  0.00           C  
ATOM   2352  OD1 ASP A1129      56.899  36.969  26.790  1.00  0.00           O  
ATOM   2353  OD2 ASP A1129      57.338  37.986  24.949  1.00  0.00           O  
ATOM   2354  N   ILE A1130      56.959  34.184  24.810  1.00  0.00           N  
ATOM   2355  CA  ILE A1130      56.248  33.792  23.598  1.00  0.00           C  
ATOM   2356  C   ILE A1130      55.781  35.063  22.908  1.00  0.00           C  
ATOM   2357  O   ILE A1130      54.991  35.832  23.481  1.00  0.00           O  
ATOM   2358  CB  ILE A1130      55.051  32.838  23.892  1.00  0.00           C  
ATOM   2359  CG1 ILE A1130      55.550  31.511  24.445  1.00  0.00           C  
ATOM   2360  CG2 ILE A1130      54.214  32.592  22.650  1.00  0.00           C  
ATOM   2361  CD1 ILE A1130      54.514  30.788  25.231  1.00  0.00           C  
ATOM   2362  N   GLY A1131      56.273  35.265  21.685  1.00  0.00           N  
ATOM   2363  CA  GLY A1131      55.918  36.407  20.865  1.00  0.00           C  
ATOM   2364  C   GLY A1131      55.058  36.041  19.669  1.00  0.00           C  
ATOM   2365  O   GLY A1131      54.624  34.900  19.521  1.00  0.00           O  
ATOM   2366  N   THR A1132      54.820  37.029  18.815  1.00  0.00           N  
ATOM   2367  CA  THR A1132      53.985  36.898  17.620  1.00  0.00           C  
ATOM   2368  C   THR A1132      54.400  35.778  16.674  1.00  0.00           C  
ATOM   2369  O   THR A1132      53.538  35.086  16.138  1.00  0.00           O  
ATOM   2370  CB  THR A1132      53.969  38.225  16.860  1.00  0.00           C  
ATOM   2371  OG1 THR A1132      53.862  39.288  17.810  1.00  0.00           O  
ATOM   2372  CG2 THR A1132      52.713  38.364  16.033  1.00  0.00           C  
ATOM   2373  N   PRO A1133      55.698  35.585  16.435  1.00  0.00           N  
ATOM   2374  CA  PRO A1133      56.095  34.456  15.586  1.00  0.00           C  
ATOM   2375  C   PRO A1133      55.557  33.179  16.237  1.00  0.00           C  
ATOM   2376  O   PRO A1133      54.812  32.409  15.602  1.00  0.00           O  
ATOM   2377  CB  PRO A1133      57.631  34.519  15.616  1.00  0.00           C  
ATOM   2378  CG  PRO A1133      57.954  35.965  15.937  1.00  0.00           C  
ATOM   2379  CD  PRO A1133      56.877  36.343  16.919  1.00  0.00           C  
ATOM   2380  N   GLU A1134      55.878  33.021  17.524  1.00  0.00           N  
ATOM   2381  CA  GLU A1134      55.526  31.847  18.305  1.00  0.00           C  
ATOM   2382  C   GLU A1134      54.010  31.650  18.359  1.00  0.00           C  
ATOM   2383  O   GLU A1134      53.521  30.524  18.366  1.00  0.00           O  
ATOM   2384  CB  GLU A1134      56.113  31.986  19.711  1.00  0.00           C  
ATOM   2385  CG  GLU A1134      57.605  31.680  19.841  1.00  0.00           C  
ATOM   2386  CD  GLU A1134      58.481  32.924  19.720  1.00  0.00           C  
ATOM   2387  OE1 GLU A1134      58.629  33.421  18.579  1.00  0.00           O  
ATOM   2388  OE2 GLU A1134      59.034  33.402  20.753  1.00  0.00           O  
ATOM   2389  N   LEU A1135      53.272  32.757  18.380  1.00  0.00           N  
ATOM   2390  CA  LEU A1135      51.815  32.722  18.441  1.00  0.00           C  
ATOM   2391  C   LEU A1135      51.192  32.274  17.124  1.00  0.00           C  
ATOM   2392  O   LEU A1135      50.229  31.505  17.145  1.00  0.00           O  
ATOM   2393  CB  LEU A1135      51.237  34.069  18.902  1.00  0.00           C  
ATOM   2394  CG  LEU A1135      51.542  34.556  20.327  1.00  0.00           C  
ATOM   2395  CD1 LEU A1135      51.110  36.006  20.531  1.00  0.00           C  
ATOM   2396  CD2 LEU A1135      50.950  33.662  21.421  1.00  0.00           C  
ATOM   2397  N   ARG A1136      51.716  32.750  15.988  1.00  0.00           N  
ATOM   2398  CA  ARG A1136      51.211  32.296  14.672  1.00  0.00           C  
ATOM   2399  C   ARG A1136      51.282  30.772  14.651  1.00  0.00           C  
ATOM   2400  O   ARG A1136      50.320  30.093  14.289  1.00  0.00           O  
ATOM   2401  CB  ARG A1136      51.992  32.905  13.479  1.00  0.00           C  
ATOM   2402  CG  ARG A1136      51.651  34.380  13.161  1.00  0.00           C  
ATOM   2403  CD  ARG A1136      51.964  34.861  11.718  1.00  0.00           C  
ATOM   2404  NE  ARG A1136      52.306  36.293  11.612  1.00  0.00           N  
ATOM   2405  CZ  ARG A1136      53.461  36.830  12.046  1.00  0.00           C  
ATOM   2406  NH1 ARG A1136      54.385  36.072  12.628  1.00  0.00           N  
ATOM   2407  NH2 ARG A1136      53.698  38.132  11.918  1.00  0.00           N  
ATOM   2408  N   ILE A1137      52.419  30.257  15.111  1.00  0.00           N  
ATOM   2409  CA  ILE A1137      52.670  28.822  15.198  1.00  0.00           C  
ATOM   2410  C   ILE A1137      51.690  28.121  16.153  1.00  0.00           C  
ATOM   2411  O   ILE A1137      51.133  27.065  15.810  1.00  0.00           O  
ATOM   2412  CB  ILE A1137      54.165  28.548  15.558  1.00  0.00           C  
ATOM   2413  CG1 ILE A1137      55.086  29.131  14.471  1.00  0.00           C  
ATOM   2414  CG2 ILE A1137      54.417  27.057  15.738  1.00  0.00           C  
ATOM   2415  CD1 ILE A1137      56.541  28.617  14.473  1.00  0.00           C  
ATOM   2416  N   LEU A1138      51.460  28.712  17.327  1.00  0.00           N  
ATOM   2417  CA  LEU A1138      50.499  28.160  18.289  1.00  0.00           C  
ATOM   2418  C   LEU A1138      49.078  28.162  17.745  1.00  0.00           C  
ATOM   2419  O   LEU A1138      48.316  27.233  18.015  1.00  0.00           O  
ATOM   2420  CB  LEU A1138      50.540  28.899  19.628  1.00  0.00           C  
ATOM   2421  CG  LEU A1138      51.666  28.541  20.592  1.00  0.00           C  
ATOM   2422  CD1 LEU A1138      51.495  29.293  21.911  1.00  0.00           C  
ATOM   2423  CD2 LEU A1138      51.757  27.044  20.843  1.00  0.00           C  
ATOM   2424  N   ASN A1139      48.727  29.190  16.975  1.00  0.00           N  
ATOM   2425  CA  ASN A1139      47.406  29.254  16.354  1.00  0.00           C  
ATOM   2426  C   ASN A1139      47.132  28.002  15.503  1.00  0.00           C  
ATOM   2427  O   ASN A1139      46.020  27.451  15.531  1.00  0.00           O  
ATOM   2428  CB  ASN A1139      47.250  30.531  15.516  1.00  0.00           C  
ATOM   2429  CG  ASN A1139      45.829  30.728  14.997  1.00  0.00           C  
ATOM   2430  OD1 ASN A1139      44.849  30.283  15.609  1.00  0.00           O  
ATOM   2431  ND2 ASN A1139      45.713  31.392  13.858  1.00  0.00           N  
ATOM   2432  N   GLU A1140      48.157  27.563  14.770  1.00  0.00           N  
ATOM   2433  CA  GLU A1140      48.074  26.368  13.925  1.00  0.00           C  
ATOM   2434  C   GLU A1140      47.958  25.099  14.763  1.00  0.00           C  
ATOM   2435  O   GLU A1140      46.943  24.405  14.677  1.00  0.00           O  
ATOM   2436  CB  GLU A1140      49.264  26.281  12.958  1.00  0.00           C  
ATOM   2437  CG  GLU A1140      49.258  27.378  11.894  1.00  0.00           C  
ATOM   2438  CD  GLU A1140      50.373  27.221  10.881  1.00  0.00           C  
ATOM   2439  OE1 GLU A1140      50.255  26.311  10.030  1.00  0.00           O  
ATOM   2440  OE2 GLU A1140      51.362  27.996  10.933  1.00  0.00           O  
ATOM   2441  N   GLU A1141      48.974  24.833  15.593  1.00  0.00           N  
ATOM   2442  CA  GLU A1141      49.058  23.607  16.402  1.00  0.00           C  
ATOM   2443  C   GLU A1141      47.811  23.299  17.234  1.00  0.00           C  
ATOM   2444  O   GLU A1141      47.533  22.129  17.531  1.00  0.00           O  
ATOM   2445  CB  GLU A1141      50.282  23.641  17.296  1.00  0.00           C  
ATOM   2446  N   LEU A1142      47.057  24.339  17.595  1.00  0.00           N  
ATOM   2447  CA  LEU A1142      45.965  24.204  18.565  1.00  0.00           C  
ATOM   2448  C   LEU A1142      44.590  24.081  17.937  1.00  0.00           C  
ATOM   2449  O   LEU A1142      43.622  23.734  18.629  1.00  0.00           O  
ATOM   2450  CB  LEU A1142      45.960  25.393  19.526  1.00  0.00           C  
ATOM   2451  CG  LEU A1142      46.732  25.335  20.847  1.00  0.00           C  
ATOM   2452  CD1 LEU A1142      46.487  26.614  21.637  1.00  0.00           C  
ATOM   2453  CD2 LEU A1142      46.346  24.120  21.684  1.00  0.00           C  
ATOM   2454  N   LYS A1143      44.495  24.394  16.645  1.00  0.00           N  
ATOM   2455  CA  LYS A1143      43.222  24.375  15.924  1.00  0.00           C  
ATOM   2456  C   LYS A1143      42.116  25.103  16.708  1.00  0.00           C  
ATOM   2457  O   LYS A1143      40.914  24.859  16.532  1.00  0.00           O  
ATOM   2458  CB  LYS A1143      42.811  22.914  15.566  1.00  0.00           C  
ATOM   2459  N   GLU A1153      42.541  25.991  17.591  1.00  0.00           N  
ATOM   2460  CA  GLU A1153      41.620  26.858  18.291  1.00  0.00           C  
ATOM   2461  C   GLU A1153      42.054  28.290  17.971  1.00  0.00           C  
ATOM   2462  O   GLU A1153      43.233  28.629  18.102  1.00  0.00           O  
ATOM   2463  CB  GLU A1153      41.614  26.547  19.806  1.00  0.00           C  
ATOM   2464  CG  GLU A1153      40.493  25.599  20.252  1.00  0.00           C  
ATOM   2465  CD  GLU A1153      39.084  26.177  20.013  1.00  0.00           C  
ATOM   2466  OE1 GLU A1153      38.933  27.432  20.002  1.00  0.00           O  
ATOM   2467  OE2 GLU A1153      38.112  25.396  19.813  1.00  0.00           O  
ATOM   2468  N   ASP A1154      41.121  29.104  17.494  1.00  0.00           N  
ATOM   2469  CA  ASP A1154      41.401  30.527  17.267  1.00  0.00           C  
ATOM   2470  C   ASP A1154      41.389  31.425  18.513  1.00  0.00           C  
ATOM   2471  O   ASP A1154      42.001  32.493  18.509  1.00  0.00           O  
ATOM   2472  CB  ASP A1154      40.446  31.104  16.226  1.00  0.00           C  
ATOM   2473  CG  ASP A1154      40.880  30.770  14.808  1.00  0.00           C  
ATOM   2474  OD1 ASP A1154      40.066  31.054  13.899  1.00  0.00           O  
ATOM   2475  OD2 ASP A1154      42.010  30.234  14.529  1.00  0.00           O  
ATOM   2476  N   LEU A1155      40.669  31.021  19.555  1.00  0.00           N  
ATOM   2477  CA  LEU A1155      40.606  31.779  20.783  1.00  0.00           C  
ATOM   2478  C   LEU A1155      41.155  30.908  21.885  1.00  0.00           C  
ATOM   2479  O   LEU A1155      40.698  29.777  22.074  1.00  0.00           O  
ATOM   2480  CB  LEU A1155      39.166  32.153  21.064  1.00  0.00           C  
ATOM   2481  CG  LEU A1155      38.913  33.477  21.781  1.00  0.00           C  
ATOM   2482  CD1 LEU A1155      39.801  34.613  21.248  1.00  0.00           C  
ATOM   2483  CD2 LEU A1155      37.470  33.832  21.622  1.00  0.00           C  
ATOM   2484  N   TYR A1156      42.159  31.395  22.603  1.00  0.00           N  
ATOM   2485  CA  TYR A1156      42.762  30.570  23.641  1.00  0.00           C  
ATOM   2486  C   TYR A1156      43.564  31.362  24.650  1.00  0.00           C  
ATOM   2487  O   TYR A1156      44.167  32.370  24.319  1.00  0.00           O  
ATOM   2488  CB  TYR A1156      43.637  29.463  23.020  1.00  0.00           C  
ATOM   2489  CG  TYR A1156      44.859  29.953  22.264  1.00  0.00           C  
ATOM   2490  CD1 TYR A1156      46.097  29.993  22.873  1.00  0.00           C  
ATOM   2491  CD2 TYR A1156      44.766  30.350  20.941  1.00  0.00           C  
ATOM   2492  CE1 TYR A1156      47.220  30.436  22.189  1.00  0.00           C  
ATOM   2493  CE2 TYR A1156      45.882  30.797  20.245  1.00  0.00           C  
ATOM   2494  CZ  TYR A1156      47.106  30.843  20.887  1.00  0.00           C  
ATOM   2495  OH  TYR A1156      48.229  31.278  20.217  1.00  0.00           O  
ATOM   2496  N   PHE A1157      43.555  30.879  25.879  1.00  0.00           N  
ATOM   2497  CA  PHE A1157      44.315  31.441  26.969  1.00  0.00           C  
ATOM   2498  C   PHE A1157      45.698  30.774  27.011  1.00  0.00           C  
ATOM   2499  O   PHE A1157      45.802  29.563  26.845  1.00  0.00           O  
ATOM   2500  CB  PHE A1157      43.580  31.166  28.304  1.00  0.00           C  
ATOM   2501  CG  PHE A1157      42.337  32.005  28.524  1.00  0.00           C  
ATOM   2502  CD1 PHE A1157      41.059  31.412  28.473  1.00  0.00           C  
ATOM   2503  CD2 PHE A1157      42.433  33.372  28.843  1.00  0.00           C  
ATOM   2504  CE1 PHE A1157      39.913  32.162  28.710  1.00  0.00           C  
ATOM   2505  CE2 PHE A1157      41.257  34.153  29.064  1.00  0.00           C  
ATOM   2506  CZ  PHE A1157      40.015  33.549  28.976  1.00  0.00           C  
ATOM   2507  N   ILE A1158      46.752  31.554  27.210  1.00  0.00           N  
ATOM   2508  CA  ILE A1158      48.028  30.991  27.680  1.00  0.00           C  
ATOM   2509  C   ILE A1158      48.121  31.340  29.161  1.00  0.00           C  
ATOM   2510  O   ILE A1158      47.926  32.490  29.527  1.00  0.00           O  
ATOM   2511  CB  ILE A1158      49.220  31.520  26.864  1.00  0.00           C  
ATOM   2512  CG1 ILE A1158      49.005  31.215  25.376  1.00  0.00           C  
ATOM   2513  CG2 ILE A1158      50.614  30.942  27.405  1.00  0.00           C  
ATOM   2514  CD1 ILE A1158      50.157  31.572  24.506  1.00  0.00           C  
ATOM   2515  N   VAL A1159      48.333  30.336  30.017  1.00  0.00           N  
ATOM   2516  CA  VAL A1159      48.202  30.527  31.471  1.00  0.00           C  
ATOM   2517  C   VAL A1159      49.459  30.108  32.225  1.00  0.00           C  
ATOM   2518  O   VAL A1159      50.299  29.410  31.692  1.00  0.00           O  
ATOM   2519  CB  VAL A1159      46.880  29.865  32.075  1.00  0.00           C  
ATOM   2520  CG1 VAL A1159      45.655  30.299  31.283  1.00  0.00           C  
ATOM   2521  CG2 VAL A1159      46.938  28.337  32.153  1.00  0.00           C  
ATOM   2522  N   ASP A1160      49.584  30.539  33.467  1.00  0.00           N  
ATOM   2523  CA  ASP A1160      50.732  30.143  34.296  1.00  0.00           C  
ATOM   2524  C   ASP A1160      52.048  30.502  33.629  1.00  0.00           C  
ATOM   2525  O   ASP A1160      52.853  29.648  33.297  1.00  0.00           O  
ATOM   2526  CB  ASP A1160      50.686  28.651  34.634  1.00  0.00           C  
ATOM   2527  CG  ASP A1160      49.376  28.238  35.299  1.00  0.00           C  
ATOM   2528  OD1 ASP A1160      49.104  27.010  35.304  1.00  0.00           O  
ATOM   2529  OD2 ASP A1160      48.584  29.051  35.858  1.00  0.00           O  
ATOM   2530  N   TRP A1161      52.234  31.799  33.427  1.00  0.00           N  
ATOM   2531  CA  TRP A1161      53.441  32.321  32.816  1.00  0.00           C  
ATOM   2532  C   TRP A1161      54.479  32.273  33.892  1.00  0.00           C  
ATOM   2533  O   TRP A1161      54.126  32.190  35.076  1.00  0.00           O  
ATOM   2534  CB  TRP A1161      53.214  33.752  32.366  1.00  0.00           C  
ATOM   2535  CG  TRP A1161      52.380  33.828  31.155  1.00  0.00           C  
ATOM   2536  CD1 TRP A1161      51.028  33.747  31.087  1.00  0.00           C  
ATOM   2537  CD2 TRP A1161      52.841  33.976  29.814  1.00  0.00           C  
ATOM   2538  NE1 TRP A1161      50.608  33.857  29.783  1.00  0.00           N  
ATOM   2539  CE2 TRP A1161      51.707  34.001  28.978  1.00  0.00           C  
ATOM   2540  CE3 TRP A1161      54.106  34.120  29.226  1.00  0.00           C  
ATOM   2541  CZ2 TRP A1161      51.798  34.164  27.595  1.00  0.00           C  
ATOM   2542  CZ3 TRP A1161      54.186  34.270  27.837  1.00  0.00           C  
ATOM   2543  CH2 TRP A1161      53.046  34.290  27.051  1.00  0.00           C  
ATOM   2544  N   PRO A1162      55.756  32.279  33.526  1.00  0.00           N  
ATOM   2545  CA  PRO A1162      56.787  32.250  34.567  1.00  0.00           C  
ATOM   2546  C   PRO A1162      56.570  33.465  35.451  1.00  0.00           C  
ATOM   2547  O   PRO A1162      56.303  34.562  34.952  1.00  0.00           O  
ATOM   2548  CB  PRO A1162      58.105  32.338  33.780  1.00  0.00           C  
ATOM   2549  CG  PRO A1162      57.757  31.803  32.418  1.00  0.00           C  
ATOM   2550  CD  PRO A1162      56.324  32.284  32.162  1.00  0.00           C  
ATOM   2551  N   SER A1163      56.634  33.262  36.752  1.00  0.00           N  
ATOM   2552  CA  SER A1163      56.438  34.355  37.676  1.00  0.00           C  
ATOM   2553  C   SER A1163      57.393  35.543  37.404  1.00  0.00           C  
ATOM   2554  O   SER A1163      56.983  36.705  37.536  1.00  0.00           O  
ATOM   2555  CB  SER A1163      56.564  33.861  39.105  1.00  0.00           C  
ATOM   2556  OG  SER A1163      57.923  33.629  39.401  1.00  0.00           O  
ATOM   2557  N   ASP A1416      58.632  35.270  36.990  1.00  0.00           N  
ATOM   2558  CA  ASP A1416      59.557  36.369  36.701  1.00  0.00           C  
ATOM   2559  C   ASP A1416      59.331  37.076  35.354  1.00  0.00           C  
ATOM   2560  O   ASP A1416      59.858  38.160  35.146  1.00  0.00           O  
ATOM   2561  CB  ASP A1416      61.031  35.982  36.918  1.00  0.00           C  
ATOM   2562  CG  ASP A1416      61.473  34.862  36.036  1.00  0.00           C  
ATOM   2563  OD1 ASP A1416      61.564  33.718  36.537  1.00  0.00           O  
ATOM   2564  OD2 ASP A1416      61.739  35.012  34.819  1.00  0.00           O  
ATOM   2565  N   ALA A1418      58.539  36.502  34.451  1.00  0.00           N  
ATOM   2566  CA  ALA A1418      58.036  37.280  33.296  1.00  0.00           C  
ATOM   2567  C   ALA A1418      56.811  38.196  33.605  1.00  0.00           C  
ATOM   2568  O   ALA A1418      56.267  38.862  32.712  1.00  0.00           O  
ATOM   2569  CB  ALA A1418      57.703  36.355  32.133  1.00  0.00           C  
ATOM   2570  N   ARG A1419      56.384  38.227  34.862  1.00  0.00           N  
ATOM   2571  CA  ARG A1419      55.123  38.847  35.223  1.00  0.00           C  
ATOM   2572  C   ARG A1419      55.297  39.928  36.278  1.00  0.00           C  
ATOM   2573  O   ARG A1419      56.258  39.877  37.037  1.00  0.00           O  
ATOM   2574  CB  ARG A1419      54.169  37.755  35.700  1.00  0.00           C  
ATOM   2575  CG  ARG A1419      53.653  36.898  34.551  1.00  0.00           C  
ATOM   2576  CD  ARG A1419      52.475  37.538  33.893  1.00  0.00           C  
ATOM   2577  NE  ARG A1419      52.446  37.397  32.463  1.00  0.00           N  
ATOM   2578  CZ  ARG A1419      51.357  37.598  31.731  1.00  0.00           C  
ATOM   2579  NH1 ARG A1419      50.196  37.962  32.293  1.00  0.00           N  
ATOM   2580  NH2 ARG A1419      51.429  37.426  30.420  1.00  0.00           N  
ATOM   2581  N   PRO A1420      54.391  40.908  36.323  1.00  0.00           N  
ATOM   2582  CA  PRO A1420      54.546  42.053  37.222  1.00  0.00           C  
ATOM   2583  C   PRO A1420      54.704  41.651  38.697  1.00  0.00           C  
ATOM   2584  O   PRO A1420      54.425  40.500  39.055  1.00  0.00           O  
ATOM   2585  CB  PRO A1420      53.252  42.849  36.988  1.00  0.00           C  
ATOM   2586  CG  PRO A1420      52.828  42.486  35.638  1.00  0.00           C  
ATOM   2587  CD  PRO A1420      53.161  41.031  35.507  1.00  0.00           C  
ATOM   2588  N   PHE A1421      55.169  42.579  39.538  1.00  0.00           N  
ATOM   2589  CA  PHE A1421      55.389  42.278  40.952  1.00  0.00           C  
ATOM   2590  C   PHE A1421      54.099  42.038  41.708  1.00  0.00           C  
ATOM   2591  O   PHE A1421      54.108  41.346  42.708  1.00  0.00           O  
ATOM   2592  CB  PHE A1421      56.188  43.390  41.636  1.00  0.00           C  
ATOM   2593  CG  PHE A1421      55.402  44.665  41.890  1.00  0.00           C  
ATOM   2594  CD1 PHE A1421      54.833  44.913  43.144  1.00  0.00           C  
ATOM   2595  CD2 PHE A1421      55.271  45.634  40.887  1.00  0.00           C  
ATOM   2596  CE1 PHE A1421      54.141  46.097  43.389  1.00  0.00           C  
ATOM   2597  CE2 PHE A1421      54.566  46.823  41.114  1.00  0.00           C  
ATOM   2598  CZ  PHE A1421      54.002  47.057  42.372  1.00  0.00           C  
ATOM   2599  N   TYR A1422      53.005  42.630  41.237  1.00  0.00           N  
ATOM   2600  CA  TYR A1422      51.705  42.519  41.873  1.00  0.00           C  
ATOM   2601  C   TYR A1422      50.943  41.246  41.482  1.00  0.00           C  
ATOM   2602  O   TYR A1422      49.825  41.030  41.947  1.00  0.00           O  
ATOM   2603  CB  TYR A1422      50.860  43.770  41.592  1.00  0.00           C  
ATOM   2604  CG  TYR A1422      50.666  44.074  40.122  1.00  0.00           C  
ATOM   2605  CD1 TYR A1422      49.853  43.263  39.313  1.00  0.00           C  
ATOM   2606  CD2 TYR A1422      51.294  45.187  39.528  1.00  0.00           C  
ATOM   2607  CE1 TYR A1422      49.676  43.534  37.954  1.00  0.00           C  
ATOM   2608  CE2 TYR A1422      51.118  45.477  38.165  1.00  0.00           C  
ATOM   2609  CZ  TYR A1422      50.306  44.646  37.392  1.00  0.00           C  
ATOM   2610  OH  TYR A1422      50.146  44.920  36.056  1.00  0.00           O  
ATOM   2611  N   THR A1423      51.538  40.396  40.650  1.00  0.00           N  
ATOM   2612  CA  THR A1423      50.897  39.138  40.272  1.00  0.00           C  
ATOM   2613  C   THR A1423      51.293  38.034  41.253  1.00  0.00           C  
ATOM   2614  O   THR A1423      52.486  37.854  41.584  1.00  0.00           O  
ATOM   2615  CB  THR A1423      51.216  38.751  38.812  1.00  0.00           C  
ATOM   2616  OG1 THR A1423      50.439  39.569  37.921  1.00  0.00           O  
ATOM   2617  CG2 THR A1423      50.675  37.337  38.501  1.00  0.00           C  
ATOM   2618  N   LYS A1424      50.287  37.299  41.721  1.00  0.00           N  
ATOM   2619  CA  LYS A1424      50.498  36.296  42.751  1.00  0.00           C  
ATOM   2620  C   LYS A1424      51.116  35.055  42.143  1.00  0.00           C  
ATOM   2621  O   LYS A1424      50.712  34.613  41.061  1.00  0.00           O  
ATOM   2622  CB  LYS A1424      49.192  35.968  43.489  1.00  0.00           C  
ATOM   2623  CG  LYS A1424      49.295  34.820  44.478  1.00  0.00           C  
ATOM   2624  CD  LYS A1424      47.922  34.371  44.941  1.00  0.00           C  
ATOM   2625  CE  LYS A1424      48.008  33.653  46.296  1.00  0.00           C  
ATOM   2626  NZ  LYS A1424      46.674  33.145  46.766  1.00  0.00           N  
ATOM   2627  N   SER A1425      52.133  34.539  42.833  1.00  0.00           N  
ATOM   2628  CA  SER A1425      52.813  33.320  42.430  1.00  0.00           C  
ATOM   2629  C   SER A1425      51.947  32.131  42.798  1.00  0.00           C  
ATOM   2630  O   SER A1425      51.112  32.230  43.707  1.00  0.00           O  
ATOM   2631  CB  SER A1425      54.167  33.213  43.129  1.00  0.00           C  
ATOM   2632  OG  SER A1425      55.083  34.176  42.610  1.00  0.00           O  
ATOM   2633  N   LYS A1426      52.131  31.020  42.085  1.00  0.00           N  
ATOM   2634  CA  LYS A1426      51.394  29.787  42.365  1.00  0.00           C  
ATOM   2635  C   LYS A1426      51.840  29.144  43.685  1.00  0.00           C  
ATOM   2636  O   LYS A1426      53.038  29.118  43.992  1.00  0.00           O  
ATOM   2637  CB  LYS A1426      51.513  28.801  41.204  1.00  0.00           C  
ATOM   2638  CG  LYS A1426      50.336  28.839  40.225  1.00  0.00           C  
ATOM   2639  CD  LYS A1426      50.652  28.067  38.948  1.00  0.00           C  
ATOM   2640  CE  LYS A1426      49.415  27.365  38.369  1.00  0.00           C  
ATOM   2641  NZ  LYS A1426      48.892  26.222  39.147  1.00  0.00           N  
ATOM   2642  N   SER A1427      50.854  28.655  44.450  1.00  0.00           N  
ATOM   2643  CA  SER A1427      51.038  28.031  45.769  1.00  0.00           C  
ATOM   2644  C   SER A1427      52.084  26.915  45.758  1.00  0.00           C  
ATOM   2645  O   SER A1427      52.937  26.834  46.645  1.00  0.00           O  
ATOM   2646  CB  SER A1427      49.704  27.457  46.265  1.00  0.00           C  
ATOM   2647  OG  SER A1427      48.856  28.470  46.802  1.00  0.00           O  
ATOM   2648  N   GLU A1437      52.010  26.077  44.730  1.00  0.00           N  
ATOM   2649  CA  GLU A1437      52.901  24.940  44.549  1.00  0.00           C  
ATOM   2650  C   GLU A1437      53.888  25.194  43.398  1.00  0.00           C  
ATOM   2651  O   GLU A1437      55.026  24.726  43.436  1.00  0.00           O  
ATOM   2652  CB  GLU A1437      52.065  23.681  44.295  1.00  0.00           C  
ATOM   2653  CG  GLU A1437      51.417  23.572  42.906  1.00  0.00           C  
ATOM   2654  CD  GLU A1437      50.612  24.805  42.439  1.00  0.00           C  
ATOM   2655  OE1 GLU A1437      49.940  25.499  43.258  1.00  0.00           O  
ATOM   2656  OE2 GLU A1437      50.632  25.073  41.212  1.00  0.00           O  
ATOM   2657  N   PRO A1443      55.805  28.365  42.281  1.00  0.00           N  
ATOM   2658  CA  PRO A1443      56.288  29.735  42.520  1.00  0.00           C  
ATOM   2659  C   PRO A1443      57.221  30.232  41.432  1.00  0.00           C  
ATOM   2660  O   PRO A1443      57.422  31.445  41.301  1.00  0.00           O  
ATOM   2661  CB  PRO A1443      57.061  29.636  43.843  1.00  0.00           C  
ATOM   2662  CG  PRO A1443      56.933  28.219  44.293  1.00  0.00           C  
ATOM   2663  CD  PRO A1443      56.537  27.385  43.094  1.00  0.00           C  
ATOM   2664  N   GLU A1444      57.803  29.316  40.667  1.00  0.00           N  
ATOM   2665  CA  GLU A1444      58.489  29.704  39.439  1.00  0.00           C  
ATOM   2666  C   GLU A1444      57.380  30.104  38.456  1.00  0.00           C  
ATOM   2667  O   GLU A1444      57.617  30.813  37.481  1.00  0.00           O  
ATOM   2668  CB  GLU A1444      59.328  28.533  38.896  1.00  0.00           C  
ATOM   2669  CG  GLU A1444      60.848  28.767  38.844  1.00  0.00           C  
ATOM   2670  CD  GLU A1444      61.545  27.827  37.852  1.00  0.00           C  
ATOM   2671  OE1 GLU A1444      61.661  26.618  38.157  1.00  0.00           O  
ATOM   2672  OE2 GLU A1444      61.954  28.275  36.756  1.00  0.00           O  
ATOM   2673  N   LEU A1448      56.164  29.649  38.751  1.00  0.00           N  
ATOM   2674  CA  LEU A1448      54.991  29.962  37.958  1.00  0.00           C  
ATOM   2675  C   LEU A1448      54.111  30.982  38.661  1.00  0.00           C  
ATOM   2676  O   LEU A1448      54.144  31.123  39.883  1.00  0.00           O  
ATOM   2677  CB  LEU A1448      54.199  28.690  37.697  1.00  0.00           C  
ATOM   2678  CG  LEU A1448      54.801  27.657  36.740  1.00  0.00           C  
ATOM   2679  CD1 LEU A1448      54.056  26.327  36.840  1.00  0.00           C  
ATOM   2680  CD2 LEU A1448      54.732  28.189  35.317  1.00  0.00           C  
ATOM   2681  N   SER A1456      53.313  31.701  37.892  1.00  0.00           N  
ATOM   2682  CA  SER A1456      52.416  32.689  38.490  1.00  0.00           C  
ATOM   2683  C   SER A1456      50.985  32.450  38.016  1.00  0.00           C  
ATOM   2684  O   SER A1456      50.779  31.835  36.977  1.00  0.00           O  
ATOM   2685  CB  SER A1456      52.886  34.099  38.122  1.00  0.00           C  
ATOM   2686  OG  SER A1456      53.048  34.219  36.721  1.00  0.00           O  
ATOM   2687  N   GLU A1457      50.012  32.933  38.784  1.00  0.00           N  
ATOM   2688  CA  GLU A1457      48.575  32.886  38.412  1.00  0.00           C  
ATOM   2689  C   GLU A1457      48.242  34.027  37.481  1.00  0.00           C  
ATOM   2690  O   GLU A1457      47.757  35.083  37.904  1.00  0.00           O  
ATOM   2691  CB  GLU A1457      47.674  32.965  39.647  1.00  0.00           C  
ATOM   2692  CG  GLU A1457      47.944  31.891  40.705  1.00  0.00           C  
ATOM   2693  CD  GLU A1457      46.773  31.691  41.660  1.00  0.00           C  
ATOM   2694  OE1 GLU A1457      46.852  30.846  42.567  1.00  0.00           O  
ATOM   2695  OE2 GLU A1457      45.750  32.379  41.514  1.00  0.00           O  
ATOM   2696  N   SER A1458      48.506  33.795  36.206  1.00  0.00           N  
ATOM   2697  CA  SER A1458      48.434  34.817  35.187  1.00  0.00           C  
ATOM   2698  C   SER A1458      47.797  34.228  33.947  1.00  0.00           C  
ATOM   2699  O   SER A1458      47.775  33.000  33.787  1.00  0.00           O  
ATOM   2700  CB  SER A1458      49.854  35.281  34.838  1.00  0.00           C  
ATOM   2701  OG  SER A1458      50.762  34.187  34.766  1.00  0.00           O  
ATOM   2702  N   PHE A1459      47.265  35.068  33.063  1.00  0.00           N  
ATOM   2703  CA  PHE A1459      46.818  34.530  31.780  1.00  0.00           C  
ATOM   2704  C   PHE A1459      46.876  35.612  30.731  1.00  0.00           C  
ATOM   2705  O   PHE A1459      46.785  36.777  31.049  1.00  0.00           O  
ATOM   2706  CB  PHE A1459      45.370  34.015  31.889  1.00  0.00           C  
ATOM   2707  CG  PHE A1459      44.416  35.090  32.217  1.00  0.00           C  
ATOM   2708  CD1 PHE A1459      44.074  35.335  33.529  1.00  0.00           C  
ATOM   2709  CD2 PHE A1459      43.943  35.929  31.227  1.00  0.00           C  
ATOM   2710  CE1 PHE A1459      43.208  36.359  33.855  1.00  0.00           C  
ATOM   2711  CE2 PHE A1459      43.076  36.953  31.536  1.00  0.00           C  
ATOM   2712  CZ  PHE A1459      42.717  37.168  32.874  1.00  0.00           C  
ATOM   2713  N   ASP A1460      47.000  35.217  29.480  1.00  0.00           N  
ATOM   2714  CA  ASP A1460      46.789  36.133  28.363  1.00  0.00           C  
ATOM   2715  C   ASP A1460      45.740  35.477  27.515  1.00  0.00           C  
ATOM   2716  O   ASP A1460      45.820  34.270  27.304  1.00  0.00           O  
ATOM   2717  CB  ASP A1460      48.066  36.309  27.522  1.00  0.00           C  
ATOM   2718  CG  ASP A1460      49.199  36.997  28.293  1.00  0.00           C  
ATOM   2719  OD1 ASP A1460      48.970  37.524  29.398  1.00  0.00           O  
ATOM   2720  OD2 ASP A1460      50.366  37.069  27.870  1.00  0.00           O  
ATOM   2721  N   LEU A1461      44.754  36.247  27.054  1.00  0.00           N  
ATOM   2722  CA  LEU A1461      43.830  35.751  26.049  1.00  0.00           C  
ATOM   2723  C   LEU A1461      44.321  36.089  24.654  1.00  0.00           C  
ATOM   2724  O   LEU A1461      44.623  37.258  24.370  1.00  0.00           O  
ATOM   2725  CB  LEU A1461      42.400  36.285  26.232  1.00  0.00           C  
ATOM   2726  CG  LEU A1461      41.419  35.720  25.210  1.00  0.00           C  
ATOM   2727  CD1 LEU A1461      41.395  34.193  25.281  1.00  0.00           C  
ATOM   2728  CD2 LEU A1461      39.963  36.259  25.317  1.00  0.00           C  
ATOM   2729  N   ILE A1462      44.356  35.071  23.783  1.00  0.00           N  
ATOM   2730  CA  ILE A1462      44.855  35.203  22.415  1.00  0.00           C  
ATOM   2731  C   ILE A1462      43.798  34.927  21.365  1.00  0.00           C  
ATOM   2732  O   ILE A1462      43.045  33.956  21.445  1.00  0.00           O  
ATOM   2733  CB  ILE A1462      45.988  34.201  22.174  1.00  0.00           C  
ATOM   2734  CG1 ILE A1462      47.108  34.340  23.231  1.00  0.00           C  
ATOM   2735  CG2 ILE A1462      46.446  34.242  20.692  1.00  0.00           C  
ATOM   2736  CD1 ILE A1462      47.762  35.702  23.300  1.00  0.00           C  
ATOM   2737  N   TYR A1463      43.779  35.770  20.349  1.00  0.00           N  
ATOM   2738  CA  TYR A1463      42.995  35.484  19.189  1.00  0.00           C  
ATOM   2739  C   TYR A1463      43.955  35.297  18.050  1.00  0.00           C  
ATOM   2740  O   TYR A1463      44.435  36.278  17.499  1.00  0.00           O  
ATOM   2741  CB  TYR A1463      42.036  36.607  18.872  1.00  0.00           C  
ATOM   2742  CG  TYR A1463      41.237  36.355  17.637  1.00  0.00           C  
ATOM   2743  CD1 TYR A1463      41.246  37.262  16.610  1.00  0.00           C  
ATOM   2744  CD2 TYR A1463      40.436  35.205  17.503  1.00  0.00           C  
ATOM   2745  CE1 TYR A1463      40.493  37.054  15.460  1.00  0.00           C  
ATOM   2746  CE2 TYR A1463      39.670  34.994  16.358  1.00  0.00           C  
ATOM   2747  CZ  TYR A1463      39.714  35.933  15.335  1.00  0.00           C  
ATOM   2748  OH  TYR A1463      38.988  35.780  14.166  1.00  0.00           O  
ATOM   2749  N   LYS A1464      44.229  34.030  17.728  1.00  0.00           N  
ATOM   2750  CA  LYS A1464      45.024  33.648  16.576  1.00  0.00           C  
ATOM   2751  C   LYS A1464      46.477  33.890  16.931  1.00  0.00           C  
ATOM   2752  O   LYS A1464      47.109  33.027  17.543  1.00  0.00           O  
ATOM   2753  CB  LYS A1464      44.613  34.476  15.349  1.00  0.00           C  
ATOM   2754  CG  LYS A1464      43.279  34.092  14.717  1.00  0.00           C  
ATOM   2755  CD  LYS A1464      43.331  34.243  13.194  1.00  0.00           C  
ATOM   2756  CE  LYS A1464      42.118  33.574  12.522  1.00  0.00           C  
ATOM   2757  NZ  LYS A1464      40.855  34.336  12.776  1.00  0.00           N  
ATOM   2758  N   PHE A1693      46.958  35.100  16.618  1.00  0.00           N  
ATOM   2759  CA  PHE A1693      48.319  35.531  16.922  1.00  0.00           C  
ATOM   2760  C   PHE A1693      48.379  36.899  17.638  1.00  0.00           C  
ATOM   2761  O   PHE A1693      49.462  37.497  17.741  1.00  0.00           O  
ATOM   2762  CB  PHE A1693      49.125  35.643  15.614  1.00  0.00           C  
ATOM   2763  CG  PHE A1693      48.367  36.303  14.484  1.00  0.00           C  
ATOM   2764  CD1 PHE A1693      48.294  37.693  14.389  1.00  0.00           C  
ATOM   2765  CD2 PHE A1693      47.714  35.530  13.516  1.00  0.00           C  
ATOM   2766  CE1 PHE A1693      47.590  38.307  13.347  1.00  0.00           C  
ATOM   2767  CE2 PHE A1693      46.992  36.145  12.457  1.00  0.00           C  
ATOM   2768  CZ  PHE A1693      46.936  37.533  12.382  1.00  0.00           C  
ATOM   2769  N   LEU A1700      47.232  37.421  18.076  1.00  0.00           N  
ATOM   2770  CA  LEU A1700      47.192  38.743  18.693  1.00  0.00           C  
ATOM   2771  C   LEU A1700      46.750  38.691  20.162  1.00  0.00           C  
ATOM   2772  O   LEU A1700      45.641  38.211  20.452  1.00  0.00           O  
ATOM   2773  CB  LEU A1700      46.215  39.608  17.908  1.00  0.00           C  
ATOM   2774  CG  LEU A1700      46.038  41.067  18.311  1.00  0.00           C  
ATOM   2775  CD1 LEU A1700      47.294  41.816  17.926  1.00  0.00           C  
ATOM   2776  CD2 LEU A1700      44.814  41.640  17.645  1.00  0.00           C  
ATOM   2777  N   GLU A1701      47.572  39.215  21.083  1.00  0.00           N  
ATOM   2778  CA  GLU A1701      47.191  39.258  22.502  1.00  0.00           C  
ATOM   2779  C   GLU A1701      45.992  40.175  22.717  1.00  0.00           C  
ATOM   2780  O   GLU A1701      46.065  41.340  22.422  1.00  0.00           O  
ATOM   2781  CB  GLU A1701      48.360  39.741  23.365  1.00  0.00           C  
ATOM   2782  CG  GLU A1701      48.236  39.383  24.841  1.00  0.00           C  
ATOM   2783  CD  GLU A1701      48.984  40.298  25.770  1.00  0.00           C  
ATOM   2784  OE1 GLU A1701      50.200  40.073  26.018  1.00  0.00           O  
ATOM   2785  OE2 GLU A1701      48.342  41.237  26.293  1.00  0.00           O  
ATOM   2786  N   ILE A1702      44.880  39.664  23.221  1.00  0.00           N  
ATOM   2787  CA  ILE A1702      43.707  40.530  23.421  1.00  0.00           C  
ATOM   2788  C   ILE A1702      43.506  41.035  24.874  1.00  0.00           C  
ATOM   2789  O   ILE A1702      43.212  42.189  25.094  1.00  0.00           O  
ATOM   2790  CB  ILE A1702      42.437  39.874  22.839  1.00  0.00           C  
ATOM   2791  CG1 ILE A1702      42.629  39.629  21.316  1.00  0.00           C  
ATOM   2792  CG2 ILE A1702      41.188  40.760  23.122  1.00  0.00           C  
ATOM   2793  CD1 ILE A1702      41.529  40.198  20.426  1.00  0.00           C  
ATOM   2794  N   VAL A1703      43.706  40.179  25.855  1.00  0.00           N  
ATOM   2795  CA  VAL A1703      43.501  40.538  27.247  1.00  0.00           C  
ATOM   2796  C   VAL A1703      44.668  39.938  28.025  1.00  0.00           C  
ATOM   2797  O   VAL A1703      45.235  38.906  27.614  1.00  0.00           O  
ATOM   2798  CB  VAL A1703      42.251  39.855  27.827  1.00  0.00           C  
ATOM   2799  CG1 VAL A1703      42.034  40.288  29.243  1.00  0.00           C  
ATOM   2800  CG2 VAL A1703      40.982  40.124  26.963  1.00  0.00           C  
ATOM   2801  N   SER A1704      45.011  40.569  29.144  1.00  0.00           N  
ATOM   2802  CA  SER A1704      45.853  39.911  30.147  1.00  0.00           C  
ATOM   2803  C   SER A1704      45.348  40.177  31.578  1.00  0.00           C  
ATOM   2804  O   SER A1704      44.791  41.214  31.859  1.00  0.00           O  
ATOM   2805  CB  SER A1704      47.368  40.285  29.975  1.00  0.00           C  
ATOM   2806  OG  SER A1704      47.604  41.617  30.401  1.00  0.00           O  
ATOM   2807  N   GLY A1705      45.527  39.220  32.481  1.00  0.00           N  
ATOM   2808  CA  GLY A1705      45.159  39.464  33.867  1.00  0.00           C  
ATOM   2809  C   GLY A1705      45.795  38.460  34.787  1.00  0.00           C  
ATOM   2810  O   GLY A1705      46.652  37.687  34.373  1.00  0.00           O  
ATOM   2811  N   SER A1706      45.373  38.458  36.043  1.00  0.00           N  
ATOM   2812  CA  SER A1706      45.966  37.548  36.995  1.00  0.00           C  
ATOM   2813  C   SER A1706      45.316  37.758  38.333  1.00  0.00           C  
ATOM   2814  O   SER A1706      44.671  38.783  38.555  1.00  0.00           O  
ATOM   2815  CB  SER A1706      47.457  37.861  37.135  1.00  0.00           C  
ATOM   2816  OG  SER A1706      47.646  39.036  37.925  1.00  0.00           O  
ATOM   2817  N   THR A1707      45.521  36.824  39.254  1.00  0.00           N  
ATOM   2818  CA  THR A1707      45.232  37.153  40.645  1.00  0.00           C  
ATOM   2819  C   THR A1707      46.335  37.966  41.318  1.00  0.00           C  
ATOM   2820  O   THR A1707      47.511  37.821  41.005  1.00  0.00           O  
ATOM   2821  CB  THR A1707      44.767  35.932  41.421  1.00  0.00           C  
ATOM   2822  OG1 THR A1707      45.234  35.945  42.778  1.00  0.00           O  
ATOM   2823  CG2 THR A1707      45.211  34.672  40.776  1.00  0.00           C  
ATOM   2824  N   ARG A1708      45.948  38.865  42.209  1.00  0.00           N  
ATOM   2825  CA  ARG A1708      46.910  39.844  42.673  1.00  0.00           C  
ATOM   2826  C   ARG A1708      47.375  39.395  44.002  1.00  0.00           C  
ATOM   2827  O   ARG A1708      46.727  38.564  44.636  1.00  0.00           O  
ATOM   2828  CB  ARG A1708      46.342  41.262  42.773  1.00  0.00           C  
ATOM   2829  CG  ARG A1708      45.388  41.734  41.692  1.00  0.00           C  
ATOM   2830  CD  ARG A1708      45.681  41.337  40.259  1.00  0.00           C  
ATOM   2831  NE  ARG A1708      44.828  42.077  39.343  1.00  0.00           N  
ATOM   2832  CZ  ARG A1708      45.060  42.216  38.047  1.00  0.00           C  
ATOM   2833  NH1 ARG A1708      46.137  41.659  37.480  1.00  0.00           N  
ATOM   2834  NH2 ARG A1708      44.236  42.963  37.325  1.00  0.00           N  
ATOM   2835  N   ASN A1709      48.528  39.906  44.404  1.00  0.00           N  
ATOM   2836  CA  ASN A1709      48.973  39.754  45.774  1.00  0.00           C  
ATOM   2837  C   ASN A1709      48.150  40.730  46.625  1.00  0.00           C  
ATOM   2838  O   ASN A1709      47.621  41.704  46.103  1.00  0.00           O  
ATOM   2839  CB  ASN A1709      50.459  40.066  45.873  1.00  0.00           C  
ATOM   2840  CG  ASN A1709      51.353  38.919  45.376  1.00  0.00           C  
ATOM   2841  OD1 ASN A1709      52.310  39.151  44.633  1.00  0.00           O  
ATOM   2842  ND2 ASN A1709      51.070  37.703  45.808  1.00  0.00           N  
ATOM   2843  N   HIS A1710      48.027  40.465  47.918  1.00  0.00           N  
ATOM   2844  CA  HIS A1710      47.243  41.326  48.817  1.00  0.00           C  
ATOM   2845  C   HIS A1710      47.914  41.483  50.184  1.00  0.00           C  
ATOM   2846  O   HIS A1710      47.339  42.067  51.093  1.00  0.00           O  
ATOM   2847  CB  HIS A1710      45.849  40.743  48.999  1.00  0.00           C  
ATOM   2848  CG  HIS A1710      45.859  39.377  49.612  1.00  0.00           C  
ATOM   2849  ND1 HIS A1710      45.402  39.135  50.887  1.00  0.00           N  
ATOM   2850  CD2 HIS A1710      46.311  38.189  49.138  1.00  0.00           C  
ATOM   2851  CE1 HIS A1710      45.565  37.853  51.170  1.00  0.00           C  
ATOM   2852  NE2 HIS A1710      46.117  37.256  50.126  1.00  0.00           N  
ATOM   2853  N   LYS A1711      49.113  40.923  50.328  1.00  0.00           N  
ATOM   2854  CA  LYS A1711      49.910  41.042  51.546  1.00  0.00           C  
ATOM   2855  C   LYS A1711      51.088  41.964  51.268  1.00  0.00           C  
ATOM   2856  O   LYS A1711      51.779  41.807  50.249  1.00  0.00           O  
ATOM   2857  CB  LYS A1711      50.439  39.669  52.000  1.00  0.00           C  
ATOM   2858  CG  LYS A1711      49.388  38.730  52.684  1.00  0.00           C  
ATOM   2859  CD  LYS A1711      49.972  37.307  52.961  1.00  0.00           C  
ATOM   2860  CE  LYS A1711      48.897  36.221  53.190  1.00  0.00           C  
ATOM   2861  NZ  LYS A1711      48.114  36.405  54.456  1.00  0.00           N  
ATOM   2862  N   ARG A1712      51.323  42.921  52.166  1.00  0.00           N  
ATOM   2863  CA  ARG A1712      52.443  43.859  52.023  1.00  0.00           C  
ATOM   2864  C   ARG A1712      53.766  43.115  51.886  1.00  0.00           C  
ATOM   2865  O   ARG A1712      54.525  43.403  50.981  1.00  0.00           O  
ATOM   2866  CB  ARG A1712      52.515  44.829  53.208  1.00  0.00           C  
ATOM   2867  CG  ARG A1712      53.869  45.550  53.381  1.00  0.00           C  
ATOM   2868  CD  ARG A1712      53.803  46.816  54.226  1.00  0.00           C  
ATOM   2869  NE  ARG A1712      54.513  47.881  53.526  1.00  0.00           N  
ATOM   2870  CZ  ARG A1712      54.295  49.164  53.653  1.00  0.00           C  
ATOM   2871  NH1 ARG A1712      53.370  49.619  54.458  1.00  0.00           N  
ATOM   2872  NH2 ARG A1712      55.017  50.011  52.955  1.00  0.00           N  
ATOM   2873  N   GLU A1713      54.012  42.166  52.787  1.00  0.00           N  
ATOM   2874  CA  GLU A1713      55.249  41.375  52.813  1.00  0.00           C  
ATOM   2875  C   GLU A1713      55.611  40.739  51.464  1.00  0.00           C  
ATOM   2876  O   GLU A1713      56.755  40.862  50.992  1.00  0.00           O  
ATOM   2877  CB  GLU A1713      55.174  40.274  53.900  1.00  0.00           C  
ATOM   2878  CG  GLU A1713      56.208  40.395  55.027  1.00  0.00           C  
ATOM   2879  CD  GLU A1713      56.020  39.317  56.113  1.00  0.00           C  
ATOM   2880  OE1 GLU A1713      56.768  38.304  56.096  1.00  0.00           O  
ATOM   2881  OE2 GLU A1713      55.124  39.472  56.991  1.00  0.00           O  
ATOM   2882  N   VAL A1714      54.641  40.062  50.850  1.00  0.00           N  
ATOM   2883  CA  VAL A1714      54.908  39.337  49.613  1.00  0.00           C  
ATOM   2884  C   VAL A1714      55.086  40.266  48.420  1.00  0.00           C  
ATOM   2885  O   VAL A1714      55.860  39.963  47.510  1.00  0.00           O  
ATOM   2886  CB  VAL A1714      53.891  38.218  49.353  1.00  0.00           C  
ATOM   2887  CG1 VAL A1714      53.812  37.292  50.582  1.00  0.00           C  
ATOM   2888  CG2 VAL A1714      52.508  38.777  48.983  1.00  0.00           C  
ATOM   2889  N   LEU A1715      54.406  41.410  48.452  1.00  0.00           N  
ATOM   2890  CA  LEU A1715      54.597  42.456  47.446  1.00  0.00           C  
ATOM   2891  C   LEU A1715      56.022  43.035  47.514  1.00  0.00           C  
ATOM   2892  O   LEU A1715      56.641  43.312  46.495  1.00  0.00           O  
ATOM   2893  CB  LEU A1715      53.590  43.590  47.665  1.00  0.00           C  
ATOM   2894  CG  LEU A1715      52.396  43.954  46.761  1.00  0.00           C  
ATOM   2895  CD1 LEU A1715      52.187  43.034  45.604  1.00  0.00           C  
ATOM   2896  CD2 LEU A1715      51.123  44.056  47.573  1.00  0.00           C  
ATOM   2897  N   GLU A1716      56.507  43.242  48.735  1.00  0.00           N  
ATOM   2898  CA  GLU A1716      57.827  43.796  48.978  1.00  0.00           C  
ATOM   2899  C   GLU A1716      58.874  42.828  48.482  1.00  0.00           C  
ATOM   2900  O   GLU A1716      59.702  43.200  47.661  1.00  0.00           O  
ATOM   2901  CB  GLU A1716      58.014  44.078  50.464  1.00  0.00           C  
ATOM   2902  CG  GLU A1716      57.591  45.478  50.845  1.00  0.00           C  
ATOM   2903  CD  GLU A1716      57.649  45.739  52.328  1.00  0.00           C  
ATOM   2904  OE1 GLU A1716      57.545  46.926  52.711  1.00  0.00           O  
ATOM   2905  OE2 GLU A1716      57.789  44.771  53.113  1.00  0.00           O  
ATOM   2906  N   GLU A1717      58.797  41.580  48.962  1.00  0.00           N  
ATOM   2907  CA  GLU A1717      59.658  40.509  48.496  1.00  0.00           C  
ATOM   2908  C   GLU A1717      59.671  40.481  46.971  1.00  0.00           C  
ATOM   2909  O   GLU A1717      60.714  40.695  46.354  1.00  0.00           O  
ATOM   2910  CB  GLU A1717      59.229  39.153  49.076  1.00  0.00           C  
ATOM   2911  N   ALA A1718      58.515  40.255  46.355  1.00  0.00           N  
ATOM   2912  CA  ALA A1718      58.434  40.243  44.901  1.00  0.00           C  
ATOM   2913  C   ALA A1718      59.216  41.396  44.267  1.00  0.00           C  
ATOM   2914  O   ALA A1718      59.780  41.233  43.185  1.00  0.00           O  
ATOM   2915  CB  ALA A1718      56.996  40.274  44.456  1.00  0.00           C  
ATOM   2916  N   LEU A1719      59.252  42.550  44.935  1.00  0.00           N  
ATOM   2917  CA  LEU A1719      59.958  43.712  44.409  1.00  0.00           C  
ATOM   2918  C   LEU A1719      61.481  43.614  44.602  1.00  0.00           C  
ATOM   2919  O   LEU A1719      62.251  44.120  43.775  1.00  0.00           O  
ATOM   2920  CB  LEU A1719      59.429  44.998  45.036  1.00  0.00           C  
ATOM   2921  CG  LEU A1719      58.092  45.558  44.548  1.00  0.00           C  
ATOM   2922  CD1 LEU A1719      57.634  46.608  45.511  1.00  0.00           C  
ATOM   2923  CD2 LEU A1719      58.180  46.139  43.145  1.00  0.00           C  
ATOM   2924  N   LYS A1720      61.896  42.981  45.701  1.00  0.00           N  
ATOM   2925  CA  LYS A1720      63.300  42.695  45.972  1.00  0.00           C  
ATOM   2926  C   LYS A1720      63.837  41.694  44.946  1.00  0.00           C  
ATOM   2927  O   LYS A1720      64.812  41.990  44.257  1.00  0.00           O  
ATOM   2928  CB  LYS A1720      63.485  42.185  47.407  1.00  0.00           C  
ATOM   2929  N   LYS A1721      63.172  40.542  44.817  1.00  0.00           N  
ATOM   2930  CA  LYS A1721      63.522  39.483  43.850  1.00  0.00           C  
ATOM   2931  C   LYS A1721      63.483  39.860  42.353  1.00  0.00           C  
ATOM   2932  O   LYS A1721      64.004  39.129  41.505  1.00  0.00           O  
ATOM   2933  CB  LYS A1721      62.635  38.264  44.073  1.00  0.00           C  
ATOM   2934  CG  LYS A1721      63.337  37.104  44.728  1.00  0.00           C  
ATOM   2935  CD  LYS A1721      62.398  35.920  44.866  1.00  0.00           C  
ATOM   2936  CE  LYS A1721      62.523  34.963  43.687  1.00  0.00           C  
ATOM   2937  NZ  LYS A1721      61.847  35.507  42.480  1.00  0.00           N  
ATOM   2938  N   LYS A1722      62.850  40.976  42.025  1.00  0.00           N  
ATOM   2939  CA  LYS A1722      62.968  41.530  40.687  1.00  0.00           C  
ATOM   2940  C   LYS A1722      64.073  42.590  40.672  1.00  0.00           C  
ATOM   2941  O   LYS A1722      64.347  43.187  39.635  1.00  0.00           O  
ATOM   2942  CB  LYS A1722      61.628  42.115  40.219  1.00  0.00           C  
ATOM   2943  N   GLY A1725      64.707  42.817  41.825  1.00  0.00           N  
ATOM   2944  CA  GLY A1725      65.780  43.796  41.951  1.00  0.00           C  
ATOM   2945  C   GLY A1725      65.325  45.244  41.877  1.00  0.00           C  
ATOM   2946  O   GLY A1725      65.954  46.086  41.217  1.00  0.00           O  
ATOM   2947  N   LEU A1726      64.205  45.525  42.543  1.00  0.00           N  
ATOM   2948  CA  LEU A1726      63.702  46.886  42.731  1.00  0.00           C  
ATOM   2949  C   LEU A1726      63.729  47.175  44.246  1.00  0.00           C  
ATOM   2950  O   LEU A1726      63.815  46.242  45.062  1.00  0.00           O  
ATOM   2951  CB  LEU A1726      62.288  47.014  42.149  1.00  0.00           C  
ATOM   2952  CG  LEU A1726      62.006  47.093  40.628  1.00  0.00           C  
ATOM   2953  CD1 LEU A1726      63.111  46.553  39.700  1.00  0.00           C  
ATOM   2954  CD2 LEU A1726      60.678  46.411  40.295  1.00  0.00           C  
ATOM   2955  N   LYS A1727      63.684  48.455  44.621  1.00  0.00           N  
ATOM   2956  CA  LYS A1727      63.744  48.840  46.034  1.00  0.00           C  
ATOM   2957  C   LYS A1727      62.366  49.257  46.557  1.00  0.00           C  
ATOM   2958  O   LYS A1727      61.842  50.299  46.173  1.00  0.00           O  
ATOM   2959  CB  LYS A1727      64.798  49.947  46.266  1.00  0.00           C  
ATOM   2960  N   PRO A1728      61.788  48.431  47.433  1.00  0.00           N  
ATOM   2961  CA  PRO A1728      60.456  48.675  48.012  1.00  0.00           C  
ATOM   2962  C   PRO A1728      60.150  50.124  48.371  1.00  0.00           C  
ATOM   2963  O   PRO A1728      59.034  50.564  48.103  1.00  0.00           O  
ATOM   2964  CB  PRO A1728      60.465  47.802  49.266  1.00  0.00           C  
ATOM   2965  CG  PRO A1728      61.297  46.633  48.866  1.00  0.00           C  
ATOM   2966  CD  PRO A1728      62.366  47.172  47.936  1.00  0.00           C  
ATOM   2967  N   GLU A1729      61.108  50.855  48.933  1.00  0.00           N  
ATOM   2968  CA  GLU A1729      60.864  52.249  49.321  1.00  0.00           C  
ATOM   2969  C   GLU A1729      60.330  53.127  48.167  1.00  0.00           C  
ATOM   2970  O   GLU A1729      59.573  54.085  48.396  1.00  0.00           O  
ATOM   2971  CB  GLU A1729      62.123  52.874  49.968  1.00  0.00           C  
ATOM   2972  N   SER A1752      60.702  52.773  46.936  1.00  0.00           N  
ATOM   2973  CA  SER A1752      60.319  53.530  45.741  1.00  0.00           C  
ATOM   2974  C   SER A1752      58.898  53.195  45.299  1.00  0.00           C  
ATOM   2975  O   SER A1752      58.299  53.891  44.461  1.00  0.00           O  
ATOM   2976  CB  SER A1752      61.304  53.226  44.608  1.00  0.00           C  
ATOM   2977  OG  SER A1752      61.352  51.829  44.362  1.00  0.00           O  
ATOM   2978  N   PHE A1753      58.374  52.117  45.872  1.00  0.00           N  
ATOM   2979  CA  PHE A1753      57.058  51.611  45.521  1.00  0.00           C  
ATOM   2980  C   PHE A1753      56.069  51.740  46.669  1.00  0.00           C  
ATOM   2981  O   PHE A1753      54.952  51.228  46.602  1.00  0.00           O  
ATOM   2982  CB  PHE A1753      57.182  50.168  45.058  1.00  0.00           C  
ATOM   2983  CG  PHE A1753      57.676  50.041  43.656  1.00  0.00           C  
ATOM   2984  CD1 PHE A1753      58.806  49.275  43.372  1.00  0.00           C  
ATOM   2985  CD2 PHE A1753      57.022  50.711  42.612  1.00  0.00           C  
ATOM   2986  CE1 PHE A1753      59.274  49.154  42.059  1.00  0.00           C  
ATOM   2987  CE2 PHE A1753      57.475  50.605  41.304  1.00  0.00           C  
ATOM   2988  CZ  PHE A1753      58.609  49.821  41.024  1.00  0.00           C  
ATOM   2989  N   GLU A1757      56.495  52.459  47.702  1.00  0.00           N  
ATOM   2990  CA  GLU A1757      55.711  52.718  48.897  1.00  0.00           C  
ATOM   2991  C   GLU A1757      54.291  53.250  48.641  1.00  0.00           C  
ATOM   2992  O   GLU A1757      53.433  53.040  49.472  1.00  0.00           O  
ATOM   2993  CB  GLU A1757      56.498  53.661  49.831  1.00  0.00           C  
ATOM   2994  CG  GLU A1757      55.880  53.949  51.192  1.00  0.00           C  
ATOM   2995  CD  GLU A1757      55.427  52.697  51.932  1.00  0.00           C  
ATOM   2996  OE1 GLU A1757      56.085  51.639  51.821  1.00  0.00           O  
ATOM   2997  OE2 GLU A1757      54.415  52.773  52.646  1.00  0.00           O  
ATOM   2998  N   PHE A1758      54.048  53.926  47.513  1.00  0.00           N  
ATOM   2999  CA  PHE A1758      52.711  54.471  47.196  1.00  0.00           C  
ATOM   3000  C   PHE A1758      51.767  53.366  46.714  1.00  0.00           C  
ATOM   3001  O   PHE A1758      50.531  53.532  46.705  1.00  0.00           O  
ATOM   3002  CB  PHE A1758      52.782  55.601  46.156  1.00  0.00           C  
ATOM   3003  CG  PHE A1758      53.050  55.112  44.767  1.00  0.00           C  
ATOM   3004  CD1 PHE A1758      54.376  54.983  44.303  1.00  0.00           C  
ATOM   3005  CD2 PHE A1758      51.985  54.737  43.923  1.00  0.00           C  
ATOM   3006  CE1 PHE A1758      54.640  54.485  43.008  1.00  0.00           C  
ATOM   3007  CE2 PHE A1758      52.232  54.248  42.629  1.00  0.00           C  
ATOM   3008  CZ  PHE A1758      53.571  54.110  42.168  1.00  0.00           C  
ATOM   3009  N   PHE A1759      52.355  52.249  46.303  1.00  0.00           N  
ATOM   3010  CA  PHE A1759      51.589  51.057  46.006  1.00  0.00           C  
ATOM   3011  C   PHE A1759      51.354  50.285  47.309  1.00  0.00           C  
ATOM   3012  O   PHE A1759      50.225  49.995  47.683  1.00  0.00           O  
ATOM   3013  CB  PHE A1759      52.330  50.182  44.970  1.00  0.00           C  
ATOM   3014  CG  PHE A1759      51.448  49.158  44.292  1.00  0.00           C  
ATOM   3015  CD1 PHE A1759      50.961  49.388  43.000  1.00  0.00           C  
ATOM   3016  CD2 PHE A1759      51.087  47.976  44.945  1.00  0.00           C  
ATOM   3017  CE1 PHE A1759      50.136  48.465  42.369  1.00  0.00           C  
ATOM   3018  CE2 PHE A1759      50.276  47.035  44.322  1.00  0.00           C  
ATOM   3019  CZ  PHE A1759      49.802  47.279  43.033  1.00  0.00           C  
ATOM   3020  N   LEU A1760      52.444  49.959  47.991  1.00  0.00           N  
ATOM   3021  CA  LEU A1760      52.404  49.107  49.178  1.00  0.00           C  
ATOM   3022  C   LEU A1760      51.517  49.589  50.339  1.00  0.00           C  
ATOM   3023  O   LEU A1760      50.931  48.779  51.032  1.00  0.00           O  
ATOM   3024  CB  LEU A1760      53.817  48.928  49.709  1.00  0.00           C  
ATOM   3025  CG  LEU A1760      54.861  48.319  48.770  1.00  0.00           C  
ATOM   3026  CD1 LEU A1760      56.229  48.437  49.417  1.00  0.00           C  
ATOM   3027  CD2 LEU A1760      54.522  46.869  48.477  1.00  0.00           C  
ATOM   3028  N   LYS A1764      51.450  50.898  50.554  1.00  0.00           N  
ATOM   3029  CA  LYS A1764      50.862  51.456  51.764  1.00  0.00           C  
ATOM   3030  C   LYS A1764      49.447  50.971  52.038  1.00  0.00           C  
ATOM   3031  O   LYS A1764      49.077  50.753  53.190  1.00  0.00           O  
ATOM   3032  CB  LYS A1764      50.871  52.995  51.745  1.00  0.00           C  
ATOM   3033  CG  LYS A1764      50.313  53.660  50.479  1.00  0.00           C  
ATOM   3034  CD  LYS A1764      50.133  55.195  50.706  1.00  0.00           C  
ATOM   3035  CE  LYS A1764      49.144  55.445  51.843  1.00  0.00           C  
ATOM   3036  NZ  LYS A1764      48.904  56.879  52.080  1.00  0.00           N  
ATOM   3037  N   TRP A1765      48.679  50.763  50.974  1.00  0.00           N  
ATOM   3038  CA  TRP A1765      47.246  50.480  51.111  1.00  0.00           C  
ATOM   3039  C   TRP A1765      47.042  49.086  51.601  1.00  0.00           C  
ATOM   3040  O   TRP A1765      46.007  48.756  52.198  1.00  0.00           O  
ATOM   3041  CB  TRP A1765      46.570  50.642  49.764  1.00  0.00           C  
ATOM   3042  CG  TRP A1765      46.957  51.922  49.052  1.00  0.00           C  
ATOM   3043  CD1 TRP A1765      47.823  52.052  48.003  1.00  0.00           C  
ATOM   3044  CD2 TRP A1765      46.478  53.238  49.339  1.00  0.00           C  
ATOM   3045  NE1 TRP A1765      47.900  53.368  47.608  1.00  0.00           N  
ATOM   3046  CE2 TRP A1765      47.093  54.121  48.416  1.00  0.00           C  
ATOM   3047  CE3 TRP A1765      45.601  53.766  50.289  1.00  0.00           C  
ATOM   3048  CZ2 TRP A1765      46.849  55.498  48.410  1.00  0.00           C  
ATOM   3049  CZ3 TRP A1765      45.350  55.126  50.285  1.00  0.00           C  
ATOM   3050  CH2 TRP A1765      45.966  55.982  49.338  1.00  0.00           C  
ATOM   3051  N   PHE A1767      48.040  48.253  51.364  1.00  0.00           N  
ATOM   3052  CA  PHE A1767      47.926  46.859  51.707  1.00  0.00           C  
ATOM   3053  C   PHE A1767      48.134  46.609  53.194  1.00  0.00           C  
ATOM   3054  O   PHE A1767      48.100  45.464  53.643  1.00  0.00           O  
ATOM   3055  CB  PHE A1767      48.850  46.020  50.823  1.00  0.00           C  
ATOM   3056  CG  PHE A1767      48.435  46.016  49.385  1.00  0.00           C  
ATOM   3057  CD1 PHE A1767      48.703  47.102  48.565  1.00  0.00           C  
ATOM   3058  CD2 PHE A1767      47.736  44.939  48.858  1.00  0.00           C  
ATOM   3059  CE1 PHE A1767      48.317  47.110  47.236  1.00  0.00           C  
ATOM   3060  CE2 PHE A1767      47.335  44.936  47.526  1.00  0.00           C  
ATOM   3061  CZ  PHE A1767      47.623  46.030  46.706  1.00  0.00           C  
ATOM   3062  N   ASP A1768      48.312  47.692  53.955  1.00  0.00           N  
ATOM   3063  CA  ASP A1768      48.444  47.629  55.406  1.00  0.00           C  
ATOM   3064  C   ASP A1768      47.108  47.533  56.138  1.00  0.00           C  
ATOM   3065  O   ASP A1768      47.069  47.270  57.355  1.00  0.00           O  
ATOM   3066  CB  ASP A1768      49.153  48.889  55.886  1.00  0.00           C  
ATOM   3067  CG  ASP A1768      50.674  48.769  55.843  1.00  0.00           C  
ATOM   3068  OD1 ASP A1768      51.322  49.829  55.980  1.00  0.00           O  
ATOM   3069  OD2 ASP A1768      51.291  47.679  55.689  1.00  0.00           O  
ATOM   3070  N   TYR A1770      46.017  47.764  55.407  1.00  0.00           N  
ATOM   3071  CA  TYR A1770      44.714  47.935  56.024  1.00  0.00           C  
ATOM   3072  C   TYR A1770      43.656  47.147  55.300  1.00  0.00           C  
ATOM   3073  O   TYR A1770      42.652  47.683  54.834  1.00  0.00           O  
ATOM   3074  CB  TYR A1770      44.361  49.411  56.035  1.00  0.00           C  
ATOM   3075  CG  TYR A1770      45.314  50.185  56.867  1.00  0.00           C  
ATOM   3076  CD1 TYR A1770      46.191  51.108  56.298  1.00  0.00           C  
ATOM   3077  CD2 TYR A1770      45.353  49.986  58.238  1.00  0.00           C  
ATOM   3078  CE1 TYR A1770      47.091  51.822  57.090  1.00  0.00           C  
ATOM   3079  CE2 TYR A1770      46.262  50.687  59.041  1.00  0.00           C  
ATOM   3080  CZ  TYR A1770      47.124  51.594  58.461  1.00  0.00           C  
ATOM   3081  OH  TYR A1770      47.980  52.270  59.293  1.00  0.00           O  
ATOM   3082  N   GLY A1771      43.923  45.857  55.170  1.00  0.00           N  
ATOM   3083  CA  GLY A1771      42.956  44.919  54.632  1.00  0.00           C  
ATOM   3084  C   GLY A1771      42.640  44.958  53.158  1.00  0.00           C  
ATOM   3085  O   GLY A1771      41.489  45.062  52.736  1.00  0.00           O  
ATOM   3086  N   MET A1772      43.642  44.794  52.331  1.00  0.00           N  
ATOM   3087  CA  MET A1772      43.309  44.489  50.951  1.00  0.00           C  
ATOM   3088  C   MET A1772      42.944  43.004  50.946  1.00  0.00           C  
ATOM   3089  O   MET A1772      43.656  42.183  51.558  1.00  0.00           O  
ATOM   3090  CB  MET A1772      44.423  44.837  50.000  1.00  0.00           C  
ATOM   3091  CG  MET A1772      44.556  46.310  49.861  1.00  0.00           C  
ATOM   3092  SD  MET A1772      43.354  47.033  48.685  1.00  0.00           S  
ATOM   3093  CE  MET A1772      42.835  48.198  49.688  1.00  0.00           C  
ATOM   3094  N   PRO A1773      41.795  42.709  50.324  1.00  0.00           N  
ATOM   3095  CA  PRO A1773      41.283  41.366  50.197  1.00  0.00           C  
ATOM   3096  C   PRO A1773      41.880  40.694  48.986  1.00  0.00           C  
ATOM   3097  O   PRO A1773      42.371  41.355  48.053  1.00  0.00           O  
ATOM   3098  CB  PRO A1773      39.806  41.626  49.855  1.00  0.00           C  
ATOM   3099  CG  PRO A1773      39.859  42.773  48.971  1.00  0.00           C  
ATOM   3100  CD  PRO A1773      40.869  43.665  49.677  1.00  0.00           C  
ATOM   3101  N   PRO A1774      41.785  39.386  48.946  1.00  0.00           N  
ATOM   3102  CA  PRO A1774      42.090  38.691  47.714  1.00  0.00           C  
ATOM   3103  C   PRO A1774      41.320  39.286  46.547  1.00  0.00           C  
ATOM   3104  O   PRO A1774      40.116  39.595  46.641  1.00  0.00           O  
ATOM   3105  CB  PRO A1774      41.674  37.238  48.013  1.00  0.00           C  
ATOM   3106  CG  PRO A1774      41.833  37.109  49.505  1.00  0.00           C  
ATOM   3107  CD  PRO A1774      41.473  38.478  50.059  1.00  0.00           C  
ATOM   3108  N   HIS A1775      42.010  39.393  45.424  1.00  0.00           N  
ATOM   3109  CA  HIS A1775      41.434  39.939  44.223  1.00  0.00           C  
ATOM   3110  C   HIS A1775      42.173  39.541  43.005  1.00  0.00           C  
ATOM   3111  O   HIS A1775      43.292  39.018  43.089  1.00  0.00           O  
ATOM   3112  CB  HIS A1775      41.326  41.470  44.296  1.00  0.00           C  
ATOM   3113  CG  HIS A1775      42.626  42.186  44.514  1.00  0.00           C  
ATOM   3114  ND1 HIS A1775      43.352  42.090  45.684  1.00  0.00           N  
ATOM   3115  CD2 HIS A1775      43.290  43.073  43.731  1.00  0.00           C  
ATOM   3116  CE1 HIS A1775      44.426  42.857  45.593  1.00  0.00           C  
ATOM   3117  NE2 HIS A1775      44.405  43.472  44.424  1.00  0.00           N  
ATOM   3118  N   ALA A1776      41.556  39.826  41.863  1.00  0.00           N  
ATOM   3119  CA  ALA A1776      42.122  39.529  40.564  1.00  0.00           C  
ATOM   3120  C   ALA A1776      41.436  40.384  39.535  1.00  0.00           C  
ATOM   3121  O   ALA A1776      40.425  41.042  39.827  1.00  0.00           O  
ATOM   3122  CB  ALA A1776      41.939  38.006  40.200  1.00  0.00           C  
ATOM   3123  N   GLY A1777      41.957  40.362  38.310  1.00  0.00           N  
ATOM   3124  CA  GLY A1777      41.415  41.242  37.295  1.00  0.00           C  
ATOM   3125  C   GLY A1777      42.077  41.099  35.951  1.00  0.00           C  
ATOM   3126  O   GLY A1777      42.849  40.170  35.751  1.00  0.00           O  
ATOM   3127  N   PHE A1778      41.778  42.015  35.041  1.00  0.00           N  
ATOM   3128  CA  PHE A1778      42.295  41.962  33.681  1.00  0.00           C  
ATOM   3129  C   PHE A1778      42.090  43.271  32.949  1.00  0.00           C  
ATOM   3130  O   PHE A1778      41.423  44.169  33.418  1.00  0.00           O  
ATOM   3131  CB  PHE A1778      41.678  40.793  32.879  1.00  0.00           C  
ATOM   3132  CG  PHE A1778      40.182  40.967  32.535  1.00  0.00           C  
ATOM   3133  CD1 PHE A1778      39.236  40.242  33.206  1.00  0.00           C  
ATOM   3134  CD2 PHE A1778      39.759  41.823  31.530  1.00  0.00           C  
ATOM   3135  CE1 PHE A1778      37.865  40.394  32.923  1.00  0.00           C  
ATOM   3136  CE2 PHE A1778      38.372  41.960  31.207  1.00  0.00           C  
ATOM   3137  CZ  PHE A1778      37.459  41.233  31.927  1.00  0.00           C  
ATOM   3138  N   GLY A1779      42.685  43.378  31.779  1.00  0.00           N  
ATOM   3139  CA  GLY A1779      42.611  44.605  31.004  1.00  0.00           C  
ATOM   3140  C   GLY A1779      42.543  44.079  29.592  1.00  0.00           C  
ATOM   3141  O   GLY A1779      43.301  43.199  29.233  1.00  0.00           O  
ATOM   3142  N   MET A1782      41.600  44.590  28.822  1.00  0.00           N  
ATOM   3143  CA  MET A1782      41.406  44.189  27.459  1.00  0.00           C  
ATOM   3144  C   MET A1782      41.505  45.460  26.596  1.00  0.00           C  
ATOM   3145  O   MET A1782      40.780  46.473  26.843  1.00  0.00           O  
ATOM   3146  CB  MET A1782      39.990  43.577  27.351  1.00  0.00           C  
ATOM   3147  CG  MET A1782      39.436  43.407  25.941  1.00  0.00           C  
ATOM   3148  SD  MET A1782      38.268  41.993  25.871  1.00  0.00           S  
ATOM   3149  CE  MET A1782      36.629  42.832  26.536  1.00  0.00           C  
ATOM   3150  N   GLY A1783      42.335  45.401  25.551  1.00  0.00           N  
ATOM   3151  CA  GLY A1783      42.392  46.474  24.582  1.00  0.00           C  
ATOM   3152  C   GLY A1783      41.160  46.491  23.689  1.00  0.00           C  
ATOM   3153  O   GLY A1783      40.872  45.518  22.992  1.00  0.00           O  
ATOM   3154  N   LEU A1784      40.445  47.608  23.696  1.00  0.00           N  
ATOM   3155  CA  LEU A1784      39.211  47.744  22.909  1.00  0.00           C  
ATOM   3156  C   LEU A1784      39.495  47.529  21.424  1.00  0.00           C  
ATOM   3157  O   LEU A1784      38.703  46.842  20.726  1.00  0.00           O  
ATOM   3158  CB  LEU A1784      38.613  49.124  23.091  1.00  0.00           C  
ATOM   3159  CG  LEU A1784      37.322  49.425  22.288  1.00  0.00           C  
ATOM   3160  CD1 LEU A1784      36.213  48.376  22.510  1.00  0.00           C  
ATOM   3161  CD2 LEU A1784      36.788  50.783  22.635  1.00  0.00           C  
ATOM   3162  N   ALA A1785      40.651  48.069  20.956  1.00  0.00           N  
ATOM   3163  CA  ALA A1785      40.961  48.065  19.523  1.00  0.00           C  
ATOM   3164  C   ALA A1785      41.354  46.664  19.093  1.00  0.00           C  
ATOM   3165  O   ALA A1785      41.044  46.238  17.993  1.00  0.00           O  
ATOM   3166  CB  ALA A1785      42.055  49.100  19.152  1.00  0.00           C  
ATOM   3167  N   ARG A1786      42.030  45.957  19.985  1.00  0.00           N  
ATOM   3168  CA  ARG A1786      42.488  44.591  19.717  1.00  0.00           C  
ATOM   3169  C   ARG A1786      41.260  43.655  19.759  1.00  0.00           C  
ATOM   3170  O   ARG A1786      41.048  42.850  18.852  1.00  0.00           O  
ATOM   3171  CB  ARG A1786      43.594  44.174  20.700  1.00  0.00           C  
ATOM   3172  CG  ARG A1786      45.041  44.621  20.272  1.00  0.00           C  
ATOM   3173  CD  ARG A1786      46.066  44.542  21.410  1.00  0.00           C  
ATOM   3174  NE  ARG A1786      47.411  44.974  20.964  1.00  0.00           N  
ATOM   3175  CZ  ARG A1786      48.509  44.217  21.049  1.00  0.00           C  
ATOM   3176  NH1 ARG A1786      49.659  44.676  20.573  1.00  0.00           N  
ATOM   3177  NH2 ARG A1786      48.454  42.988  21.587  1.00  0.00           N  
ATOM   3178  N   LEU A1787      40.416  43.796  20.771  1.00  0.00           N  
ATOM   3179  CA  LEU A1787      39.107  43.123  20.709  1.00  0.00           C  
ATOM   3180  C   LEU A1787      38.528  43.347  19.330  1.00  0.00           C  
ATOM   3181  O   LEU A1787      38.068  42.431  18.668  1.00  0.00           O  
ATOM   3182  CB  LEU A1787      38.154  43.625  21.807  1.00  0.00           C  
ATOM   3183  CG  LEU A1787      36.640  43.303  21.798  1.00  0.00           C  
ATOM   3184  CD1 LEU A1787      36.363  41.783  22.008  1.00  0.00           C  
ATOM   3185  CD2 LEU A1787      36.055  44.035  22.937  1.00  0.00           C  
ATOM   3186  N   MET A1788      38.598  44.565  18.856  1.00  0.00           N  
ATOM   3187  CA  MET A1788      37.868  44.944  17.650  1.00  0.00           C  
ATOM   3188  C   MET A1788      38.224  44.135  16.397  1.00  0.00           C  
ATOM   3189  O   MET A1788      37.416  43.995  15.459  1.00  0.00           O  
ATOM   3190  CB  MET A1788      38.135  46.421  17.428  1.00  0.00           C  
ATOM   3191  CG  MET A1788      36.996  47.136  16.865  1.00  0.00           C  
ATOM   3192  SD  MET A1788      35.524  47.131  17.912  1.00  0.00           S  
ATOM   3193  CE  MET A1788      34.589  47.633  16.581  1.00  0.00           C  
ATOM   3194  N   VAL A1789      39.458  43.636  16.382  1.00  0.00           N  
ATOM   3195  CA  VAL A1789      39.975  42.791  15.326  1.00  0.00           C  
ATOM   3196  C   VAL A1789      39.201  41.474  15.287  1.00  0.00           C  
ATOM   3197  O   VAL A1789      38.869  40.972  14.210  1.00  0.00           O  
ATOM   3198  CB  VAL A1789      41.481  42.430  15.579  1.00  0.00           C  
ATOM   3199  CG1 VAL A1789      41.971  41.382  14.566  1.00  0.00           C  
ATOM   3200  CG2 VAL A1789      42.356  43.686  15.619  1.00  0.00           C  
ATOM   3201  N   MET A1790      38.928  40.927  16.465  1.00  0.00           N  
ATOM   3202  CA  MET A1790      38.101  39.733  16.643  1.00  0.00           C  
ATOM   3203  C   MET A1790      36.672  39.981  16.165  1.00  0.00           C  
ATOM   3204  O   MET A1790      35.994  39.028  15.733  1.00  0.00           O  
ATOM   3205  CB  MET A1790      38.049  39.372  18.139  1.00  0.00           C  
ATOM   3206  CG  MET A1790      37.872  37.895  18.457  1.00  0.00           C  
ATOM   3207  SD  MET A1790      37.789  37.667  20.284  1.00  0.00           S  
ATOM   3208  CE  MET A1790      36.002  37.937  20.574  1.00  0.00           C  
ATOM   3209  N   LEU A1791      36.207  41.230  16.254  1.00  0.00           N  
ATOM   3210  CA  LEU A1791      34.796  41.531  15.918  1.00  0.00           C  
ATOM   3211  C   LEU A1791      34.572  41.955  14.465  1.00  0.00           C  
ATOM   3212  O   LEU A1791      33.435  42.025  14.021  1.00  0.00           O  
ATOM   3213  CB  LEU A1791      34.199  42.597  16.850  1.00  0.00           C  
ATOM   3214  CG  LEU A1791      34.209  42.274  18.351  1.00  0.00           C  
ATOM   3215  CD1 LEU A1791      33.813  43.468  19.152  1.00  0.00           C  
ATOM   3216  CD2 LEU A1791      33.307  41.075  18.683  1.00  0.00           C  
ATOM   3217  N   THR A1792      35.648  42.249  13.727  1.00  0.00           N  
ATOM   3218  CA  THR A1792      35.498  42.938  12.440  1.00  0.00           C  
ATOM   3219  C   THR A1792      36.403  42.306  11.405  1.00  0.00           C  
ATOM   3220  O   THR A1792      36.238  42.489  10.211  1.00  0.00           O  
ATOM   3221  CB  THR A1792      35.885  44.462  12.563  1.00  0.00           C  
ATOM   3222  OG1 THR A1792      37.240  44.575  13.015  1.00  0.00           O  
ATOM   3223  CG2 THR A1792      35.043  45.214  13.640  1.00  0.00           C  
ATOM   3224  N   GLY A1793      37.406  41.593  11.872  1.00  0.00           N  
ATOM   3225  CA  GLY A1793      38.386  41.062  10.949  1.00  0.00           C  
ATOM   3226  C   GLY A1793      39.416  42.027  10.420  1.00  0.00           C  
ATOM   3227  O   GLY A1793      40.316  41.562   9.733  1.00  0.00           O  
ATOM   3228  N   ILE A1794      39.325  43.320  10.769  1.00  0.00           N  
ATOM   3229  CA  ILE A1794      40.262  44.317  10.286  1.00  0.00           C  
ATOM   3230  C   ILE A1794      41.652  44.124  10.916  1.00  0.00           C  
ATOM   3231  O   ILE A1794      41.761  43.928  12.129  1.00  0.00           O  
ATOM   3232  CB  ILE A1794      39.724  45.702  10.573  1.00  0.00           C  
ATOM   3233  CG1 ILE A1794      38.465  45.950   9.738  1.00  0.00           C  
ATOM   3234  CG2 ILE A1794      40.776  46.774  10.289  1.00  0.00           C  
ATOM   3235  CD1 ILE A1794      37.495  46.810  10.450  1.00  0.00           C  
ATOM   3236  N   GLN A1795      42.702  44.160  10.099  1.00  0.00           N  
ATOM   3237  CA  GLN A1795      44.053  43.786  10.564  1.00  0.00           C  
ATOM   3238  C   GLN A1795      44.932  44.979  10.868  1.00  0.00           C  
ATOM   3239  O   GLN A1795      46.091  44.827  11.261  1.00  0.00           O  
ATOM   3240  CB  GLN A1795      44.774  42.859   9.548  1.00  0.00           C  
ATOM   3241  CG  GLN A1795      44.119  41.475   9.283  1.00  0.00           C  
ATOM   3242  CD  GLN A1795      44.002  40.646  10.563  1.00  0.00           C  
ATOM   3243  OE1 GLN A1795      42.898  40.289  10.992  1.00  0.00           O  
ATOM   3244  NE2 GLN A1795      45.145  40.369  11.193  1.00  0.00           N  
ATOM   3245  N   SER A1796      44.408  46.180  10.678  1.00  0.00           N  
ATOM   3246  CA  SER A1796      45.185  47.354  11.058  1.00  0.00           C  
ATOM   3247  C   SER A1796      44.471  48.173  12.144  1.00  0.00           C  
ATOM   3248  O   SER A1796      43.312  48.567  11.993  1.00  0.00           O  
ATOM   3249  CB  SER A1796      45.544  48.167   9.817  1.00  0.00           C  
ATOM   3250  OG  SER A1796      45.656  49.535  10.134  1.00  0.00           O  
ATOM   3251  N   VAL A1797      45.153  48.366  13.263  1.00  0.00           N  
ATOM   3252  CA  VAL A1797      44.682  49.248  14.332  1.00  0.00           C  
ATOM   3253  C   VAL A1797      44.360  50.665  13.846  1.00  0.00           C  
ATOM   3254  O   VAL A1797      43.358  51.247  14.247  1.00  0.00           O  
ATOM   3255  CB  VAL A1797      45.647  49.250  15.546  1.00  0.00           C  
ATOM   3256  CG1 VAL A1797      46.941  50.081  15.265  1.00  0.00           C  
ATOM   3257  CG2 VAL A1797      44.933  49.671  16.790  1.00  0.00           C  
ATOM   3258  N   LYS A1798      45.152  51.211  12.932  1.00  0.00           N  
ATOM   3259  CA  LYS A1798      44.777  52.503  12.359  1.00  0.00           C  
ATOM   3260  C   LYS A1798      43.564  52.475  11.429  1.00  0.00           C  
ATOM   3261  O   LYS A1798      43.102  53.536  10.983  1.00  0.00           O  
ATOM   3262  CB  LYS A1798      45.947  53.146  11.639  1.00  0.00           C  
ATOM   3263  CG  LYS A1798      47.004  53.673  12.550  1.00  0.00           C  
ATOM   3264  CD  LYS A1798      48.212  54.059  11.681  1.00  0.00           C  
ATOM   3265  CE  LYS A1798      49.108  52.839  11.450  1.00  0.00           C  
ATOM   3266  NZ  LYS A1798      49.090  52.535  10.021  1.00  0.00           N  
ATOM   3267  N   GLU A1799      43.063  51.287  11.108  1.00  0.00           N  
ATOM   3268  CA  GLU A1799      41.797  51.229  10.381  1.00  0.00           C  
ATOM   3269  C   GLU A1799      40.642  51.000  11.343  1.00  0.00           C  
ATOM   3270  O   GLU A1799      39.505  50.849  10.915  1.00  0.00           O  
ATOM   3271  CB  GLU A1799      41.793  50.142   9.302  1.00  0.00           C  
ATOM   3272  CG  GLU A1799      42.163  50.600   7.890  1.00  0.00           C  
ATOM   3273  CD  GLU A1799      42.617  49.438   6.990  1.00  0.00           C  
ATOM   3274  OE1 GLU A1799      41.767  48.597   6.566  1.00  0.00           O  
ATOM   3275  OE2 GLU A1799      43.839  49.356   6.705  1.00  0.00           O  
ATOM   3276  N   ILE A1800      40.919  50.969  12.639  1.00  0.00           N  
ATOM   3277  CA  ILE A1800      39.852  50.724  13.596  1.00  0.00           C  
ATOM   3278  C   ILE A1800      39.608  51.988  14.414  1.00  0.00           C  
ATOM   3279  O   ILE A1800      38.467  52.424  14.593  1.00  0.00           O  
ATOM   3280  CB  ILE A1800      40.184  49.483  14.479  1.00  0.00           C  
ATOM   3281  CG1 ILE A1800      40.120  48.215  13.607  1.00  0.00           C  
ATOM   3282  CG2 ILE A1800      39.309  49.482  15.755  1.00  0.00           C  
ATOM   3283  CD1 ILE A1800      40.403  46.924  14.285  1.00  0.00           C  
ATOM   3284  N   VAL A1801      40.694  52.596  14.863  1.00  0.00           N  
ATOM   3285  CA  VAL A1801      40.627  53.796  15.668  1.00  0.00           C  
ATOM   3286  C   VAL A1801      40.428  55.020  14.747  1.00  0.00           C  
ATOM   3287  O   VAL A1801      41.182  55.234  13.825  1.00  0.00           O  
ATOM   3288  CB  VAL A1801      41.872  53.876  16.580  1.00  0.00           C  
ATOM   3289  CG1 VAL A1801      41.867  55.105  17.482  1.00  0.00           C  
ATOM   3290  CG2 VAL A1801      41.926  52.653  17.423  1.00  0.00           C  
ATOM   3291  N   PRO A1802      39.381  55.797  14.984  1.00  0.00           N  
ATOM   3292  CA  PRO A1802      39.106  56.984  14.170  1.00  0.00           C  
ATOM   3293  C   PRO A1802      40.318  57.932  14.100  1.00  0.00           C  
ATOM   3294  O   PRO A1802      40.817  58.229  13.008  1.00  0.00           O  
ATOM   3295  CB  PRO A1802      37.957  57.671  14.930  1.00  0.00           C  
ATOM   3296  CG  PRO A1802      37.267  56.580  15.600  1.00  0.00           C  
ATOM   3297  CD  PRO A1802      38.378  55.618  16.053  1.00  0.00           C  
ATOM   3298  N   PHE A1803      40.755  58.422  15.256  1.00  0.00           N  
ATOM   3299  CA  PHE A1803      41.847  59.374  15.296  1.00  0.00           C  
ATOM   3300  C   PHE A1803      43.044  58.763  16.009  1.00  0.00           C  
ATOM   3301  O   PHE A1803      43.226  58.929  17.223  1.00  0.00           O  
ATOM   3302  CB  PHE A1803      41.333  60.677  15.899  1.00  0.00           C  
ATOM   3303  CG  PHE A1803      40.079  61.176  15.205  1.00  0.00           C  
ATOM   3304  CD1 PHE A1803      38.819  60.965  15.755  1.00  0.00           C  
ATOM   3305  CD2 PHE A1803      40.177  61.832  13.979  1.00  0.00           C  
ATOM   3306  CE1 PHE A1803      37.658  61.402  15.096  1.00  0.00           C  
ATOM   3307  CE2 PHE A1803      39.040  62.298  13.313  1.00  0.00           C  
ATOM   3308  CZ  PHE A1803      37.758  62.077  13.866  1.00  0.00           C  
ATOM   3309  N   PRO A1804      43.812  57.979  15.263  1.00  0.00           N  
ATOM   3310  CA  PRO A1804      44.908  57.186  15.846  1.00  0.00           C  
ATOM   3311  C   PRO A1804      46.040  58.067  16.350  1.00  0.00           C  
ATOM   3312  O   PRO A1804      46.169  59.157  15.837  1.00  0.00           O  
ATOM   3313  CB  PRO A1804      45.398  56.335  14.661  1.00  0.00           C  
ATOM   3314  CG  PRO A1804      44.922  56.990  13.455  1.00  0.00           C  
ATOM   3315  CD  PRO A1804      43.700  57.786  13.810  1.00  0.00           C  
ATOM   3316  N   ARG A1805      46.821  57.599  17.322  1.00  0.00           N  
ATOM   3317  CA  ARG A1805      47.951  58.341  17.896  1.00  0.00           C  
ATOM   3318  C   ARG A1805      49.158  57.437  17.993  1.00  0.00           C  
ATOM   3319  O   ARG A1805      49.073  56.390  18.642  1.00  0.00           O  
ATOM   3320  CB  ARG A1805      47.639  58.848  19.323  1.00  0.00           C  
ATOM   3321  CG  ARG A1805      46.736  60.051  19.434  1.00  0.00           C  
ATOM   3322  CD  ARG A1805      47.303  61.336  18.811  1.00  0.00           C  
ATOM   3323  NE  ARG A1805      46.370  62.470  18.866  1.00  0.00           N  
ATOM   3324  CZ  ARG A1805      45.458  62.765  17.939  1.00  0.00           C  
ATOM   3325  NH1 ARG A1805      45.292  62.007  16.855  1.00  0.00           N  
ATOM   3326  NH2 ARG A1805      44.683  63.837  18.093  1.00  0.00           N  
ATOM   3327  N   ASP A1806      50.274  57.844  17.372  1.00  0.00           N  
ATOM   3328  CA  ASP A1806      51.587  57.168  17.504  1.00  0.00           C  
ATOM   3329  C   ASP A1806      52.789  58.107  17.210  1.00  0.00           C  
ATOM   3330  O   ASP A1806      52.604  59.309  16.969  1.00  0.00           O  
ATOM   3331  CB  ASP A1806      51.646  55.888  16.652  1.00  0.00           C  
ATOM   3332  CG  ASP A1806      51.537  56.158  15.164  1.00  0.00           C  
ATOM   3333  OD1 ASP A1806      51.840  57.277  14.706  1.00  0.00           O  
ATOM   3334  OD2 ASP A1806      51.139  55.299  14.353  1.00  0.00           O  
ATOM   3335  N   LYS A1807      54.008  57.561  17.183  1.00  0.00           N  
ATOM   3336  CA  LYS A1807      55.207  58.393  17.047  1.00  0.00           C  
ATOM   3337  C   LYS A1807      55.158  59.370  15.865  1.00  0.00           C  
ATOM   3338  O   LYS A1807      55.616  60.502  15.962  1.00  0.00           O  
ATOM   3339  CB  LYS A1807      56.501  57.565  17.057  1.00  0.00           C  
ATOM   3340  CG  LYS A1807      56.848  56.797  15.765  1.00  0.00           C  
ATOM   3341  CD  LYS A1807      58.259  56.076  15.886  1.00  0.00           C  
ATOM   3342  CE  LYS A1807      58.605  55.222  14.668  1.00  0.00           C  
ATOM   3343  NZ  LYS A1807      57.546  54.216  14.423  1.00  0.00           N  
ATOM   3344  N   LYS A1808      54.597  58.965  14.746  1.00  0.00           N  
ATOM   3345  CA  LYS A1808      54.506  59.951  13.686  1.00  0.00           C  
ATOM   3346  C   LYS A1808      53.073  60.402  13.379  1.00  0.00           C  
ATOM   3347  O   LYS A1808      52.812  60.934  12.306  1.00  0.00           O  
ATOM   3348  CB  LYS A1808      55.313  59.545  12.429  1.00  0.00           C  
ATOM   3349  CG  LYS A1808      55.198  58.095  11.981  1.00  0.00           C  
ATOM   3350  CD  LYS A1808      55.206  58.017  10.442  1.00  0.00           C  
ATOM   3351  CE  LYS A1808      56.104  56.885   9.947  1.00  0.00           C  
ATOM   3352  NZ  LYS A1808      55.548  55.551  10.308  1.00  0.00           N  
ATOM   3353  N   ARG A1809      52.154  60.211  14.328  1.00  0.00           N  
ATOM   3354  CA  ARG A1809      50.761  60.657  14.123  1.00  0.00           C  
ATOM   3355  C   ARG A1809      50.155  61.378  15.332  1.00  0.00           C  
ATOM   3356  O   ARG A1809      50.016  60.796  16.417  1.00  0.00           O  
ATOM   3357  CB  ARG A1809      49.872  59.509  13.636  1.00  0.00           C  
ATOM   3358  CG  ARG A1809      50.018  59.292  12.153  1.00  0.00           C  
ATOM   3359  CD  ARG A1809      49.388  58.048  11.625  1.00  0.00           C  
ATOM   3360  NE  ARG A1809      50.251  56.884  11.771  1.00  0.00           N  
ATOM   3361  CZ  ARG A1809      50.861  56.241  10.775  1.00  0.00           C  
ATOM   3362  NH1 ARG A1809      50.741  56.655   9.520  1.00  0.00           N  
ATOM   3363  NH2 ARG A1809      51.606  55.176  11.046  1.00  0.00           N  
ATOM   3364  N   LEU A1810      49.812  62.654  15.117  1.00  0.00           N  
ATOM   3365  CA  LEU A1810      49.267  63.532  16.164  1.00  0.00           C  
ATOM   3366  C   LEU A1810      48.031  64.313  15.706  1.00  0.00           C  
ATOM   3367  O   LEU A1810      47.176  64.675  16.511  1.00  0.00           O  
ATOM   3368  CB  LEU A1810      50.344  64.478  16.698  1.00  0.00           C  
ATOM   3369  CG  LEU A1810      49.982  65.589  17.699  1.00  0.00           C  
ATOM   3370  CD1 LEU A1810      49.281  65.025  18.949  1.00  0.00           C  
ATOM   3371  CD2 LEU A1810      51.248  66.348  18.091  1.00  0.00           C  
ATOM   3372  N   THR A1811      47.958  64.593  14.413  1.00  0.00           N  
ATOM   3373  CA  THR A1811      46.802  65.278  13.856  1.00  0.00           C  
ATOM   3374  C   THR A1811      46.423  64.572  12.572  1.00  0.00           C  
ATOM   3375  O   THR A1811      47.310  64.236  11.800  1.00  0.00           O  
ATOM   3376  CB  THR A1811      47.048  66.779  13.562  1.00  0.00           C  
ATOM   3377  OG1 THR A1811      47.631  66.912  12.276  1.00  0.00           O  
ATOM   3378  CG2 THR A1811      48.035  67.387  14.474  1.00  0.00           C  
ATOM   3379  N   PRO A1812      45.124  64.359  12.343  1.00  0.00           N  
ATOM   3380  CA  PRO A1812      44.071  64.874  13.219  1.00  0.00           C  
ATOM   3381  C   PRO A1812      44.033  64.179  14.574  1.00  0.00           C  
ATOM   3382  O   PRO A1812      43.640  64.781  15.570  1.00  0.00           O  
ATOM   3383  CB  PRO A1812      42.787  64.612  12.423  1.00  0.00           C  
ATOM   3384  CG  PRO A1812      43.107  63.453  11.503  1.00  0.00           C  
ATOM   3385  CD  PRO A1812      44.579  63.592  11.210  1.00  0.00           C  
ATOM   3386  OXT PRO A1812      44.420  63.014  14.737  1.00  0.00           O  
TER
END
