# Supplementary material for: Backbone Brackets and Arginine Tweezers delineate Class I and Class II aminoacyl tRNA synthetases
Source: PLoS Comput Biol. 2018 Apr 16;14(4):e1006101. doi: 10.1371/journal.pcbi.1006101 (PMC5919687; doi:10.1371/journal.pcbi.1006101)
Supplement: S12 File — All structures of Class II aaRS with residues renumbered according to the MSA. (GZ) [file pcbi.1006101.s024.tar.gz › 1wyd_B_renum.pdb]

ATOM      1  N   MET B 167      33.265  31.153  45.722  1.00  0.00           N  
ATOM      2  CA  MET B 167      34.620  31.774  45.884  1.00  0.00           C  
ATOM      3  C   MET B 167      34.989  31.822  47.376  1.00  0.00           C  
ATOM      4  O   MET B 167      35.411  30.804  47.932  1.00  0.00           O  
ATOM      5  CB  MET B 167      34.667  33.142  45.190  1.00  0.00           C  
ATOM      6  CG  MET B 167      33.634  33.254  44.020  1.00  0.00           C  
ATOM      7  SD  MET B 167      34.031  34.431  42.651  1.00  0.00           S  
ATOM      8  CE  MET B 167      32.457  34.413  41.721  1.00  0.00           C  
ATOM      9  N   TYR B 168      34.811  32.954  48.046  1.00  0.00           N  
ATOM     10  CA  TYR B 168      35.197  32.977  49.459  1.00  0.00           C  
ATOM     11  C   TYR B 168      33.987  32.993  50.380  1.00  0.00           C  
ATOM     12  O   TYR B 168      34.109  33.080  51.601  1.00  0.00           O  
ATOM     13  CB  TYR B 168      36.141  34.165  49.777  1.00  0.00           C  
ATOM     14  CG  TYR B 168      37.568  34.005  49.303  1.00  0.00           C  
ATOM     15  CD1 TYR B 168      38.561  33.541  50.159  1.00  0.00           C  
ATOM     16  CD2 TYR B 168      37.926  34.323  47.994  1.00  0.00           C  
ATOM     17  CE1 TYR B 168      39.893  33.418  49.724  1.00  0.00           C  
ATOM     18  CE2 TYR B 168      39.237  34.199  47.547  1.00  0.00           C  
ATOM     19  CZ  TYR B 168      40.221  33.754  48.414  1.00  0.00           C  
ATOM     20  OH  TYR B 168      41.523  33.625  47.960  1.00  0.00           O  
ATOM     21  N   ARG B 169      32.821  32.917  49.774  1.00  0.00           N  
ATOM     22  CA  ARG B 169      31.571  33.023  50.486  1.00  0.00           C  
ATOM     23  C   ARG B 169      30.553  32.207  49.732  1.00  0.00           C  
ATOM     24  O   ARG B 169      30.780  31.881  48.578  1.00  0.00           O  
ATOM     25  CB  ARG B 169      31.103  34.473  50.512  1.00  0.00           C  
ATOM     26  CG  ARG B 169      31.323  35.201  49.212  1.00  0.00           C  
ATOM     27  CD  ARG B 169      30.518  36.401  49.107  1.00  0.00           C  
ATOM     28  NE  ARG B 169      31.061  37.527  49.881  1.00  0.00           N  
ATOM     29  CZ  ARG B 169      31.694  38.571  49.346  1.00  0.00           C  
ATOM     30  NH1 ARG B 169      31.923  38.615  48.036  1.00  0.00           N  
ATOM     31  NH2 ARG B 169      32.086  39.570  50.105  1.00  0.00           N  
ATOM     32  N   SER B 170      29.430  31.909  50.390  1.00  0.00           N  
ATOM     33  CA  SER B 170      28.247  31.379  49.723  1.00  0.00           C  
ATOM     34  C   SER B 170      27.244  32.506  49.516  1.00  0.00           C  
ATOM     35  O   SER B 170      26.580  32.553  48.481  1.00  0.00           O  
ATOM     36  CB  SER B 170      27.612  30.230  50.528  1.00  0.00           C  
ATOM     37  OG  SER B 170      26.887  30.728  51.653  1.00  0.00           O  
ATOM     38  N   HIS B 171      27.113  33.405  50.491  1.00  0.00           N  
ATOM     39  CA  HIS B 171      26.147  34.505  50.363  1.00  0.00           C  
ATOM     40  C   HIS B 171      26.746  35.868  50.704  1.00  0.00           C  
ATOM     41  O   HIS B 171      27.631  35.990  51.563  1.00  0.00           O  
ATOM     42  CB  HIS B 171      24.860  34.266  51.204  1.00  0.00           C  
ATOM     43  CG  HIS B 171      24.102  33.016  50.838  1.00  0.00           C  
ATOM     44  ND1 HIS B 171      24.578  31.747  51.100  1.00  0.00           N  
ATOM     45  CD2 HIS B 171      22.907  32.844  50.221  1.00  0.00           C  
ATOM     46  CE1 HIS B 171      23.718  30.852  50.654  1.00  0.00           C  
ATOM     47  NE2 HIS B 171      22.694  31.492  50.118  1.00  0.00           N  
ATOM     48  N   PHE B 172      26.264  36.888  50.015  1.00  0.00           N  
ATOM     49  CA  PHE B 172      26.444  38.258  50.444  1.00  0.00           C  
ATOM     50  C   PHE B 172      25.526  38.511  51.621  1.00  0.00           C  
ATOM     51  O   PHE B 172      24.444  37.924  51.704  1.00  0.00           O  
ATOM     52  CB  PHE B 172      26.064  39.199  49.320  1.00  0.00           C  
ATOM     53  CG  PHE B 172      27.112  39.317  48.259  1.00  0.00           C  
ATOM     54  CD1 PHE B 172      27.018  38.556  47.084  1.00  0.00           C  
ATOM     55  CD2 PHE B 172      28.189  40.193  48.420  1.00  0.00           C  
ATOM     56  CE1 PHE B 172      27.991  38.666  46.074  1.00  0.00           C  
ATOM     57  CE2 PHE B 172      29.179  40.307  47.417  1.00  0.00           C  
ATOM     58  CZ  PHE B 172      29.066  39.539  46.238  1.00  0.00           C  
ATOM     59  N   ILE B 173      25.934  39.398  52.521  1.00  0.00           N  
ATOM     60  CA  ILE B 173      25.198  39.602  53.761  1.00  0.00           C  
ATOM     61  C   ILE B 173      23.714  39.823  53.481  1.00  0.00           C  
ATOM     62  O   ILE B 173      22.861  39.168  54.076  1.00  0.00           O  
ATOM     63  CB  ILE B 173      25.808  40.766  54.571  1.00  0.00           C  
ATOM     64  CG1 ILE B 173      27.137  40.324  55.209  1.00  0.00           C  
ATOM     65  CG2 ILE B 173      24.815  41.318  55.607  1.00  0.00           C  
ATOM     66  CD1 ILE B 173      28.154  41.450  55.347  1.00  0.00           C  
ATOM     67  N   ALA B 174      23.434  40.721  52.548  1.00  0.00           N  
ATOM     68  CA  ALA B 174      22.087  41.132  52.192  1.00  0.00           C  
ATOM     69  C   ALA B 174      21.223  40.002  51.572  1.00  0.00           C  
ATOM     70  O   ALA B 174      20.003  40.111  51.536  1.00  0.00           O  
ATOM     71  CB  ALA B 174      22.155  42.345  51.246  1.00  0.00           C  
ATOM     72  N   ASP B 175      21.869  38.938  51.102  1.00  0.00           N  
ATOM     73  CA  ASP B 175      21.208  37.769  50.511  1.00  0.00           C  
ATOM     74  C   ASP B 175      20.390  36.925  51.510  1.00  0.00           C  
ATOM     75  O   ASP B 175      19.514  36.138  51.099  1.00  0.00           O  
ATOM     76  CB  ASP B 175      22.271  36.827  49.935  1.00  0.00           C  
ATOM     77  CG  ASP B 175      22.879  37.322  48.651  1.00  0.00           C  
ATOM     78  OD1 ASP B 175      23.807  36.648  48.160  1.00  0.00           O  
ATOM     79  OD2 ASP B 175      22.495  38.335  48.048  1.00  0.00           O  
ATOM     80  N   VAL B 176      20.720  37.059  52.801  1.00  0.00           N  
ATOM     81  CA  VAL B 176      20.152  36.256  53.889  1.00  0.00           C  
ATOM     82  C   VAL B 176      18.875  36.894  54.478  1.00  0.00           C  
ATOM     83  O   VAL B 176      18.870  38.078  54.823  1.00  0.00           O  
ATOM     84  CB  VAL B 176      21.214  36.035  55.011  1.00  0.00           C  
ATOM     85  CG1 VAL B 176      20.740  35.014  56.018  1.00  0.00           C  
ATOM     86  CG2 VAL B 176      22.559  35.603  54.418  1.00  0.00           C  
ATOM     87  N   THR B 177      17.796  36.110  54.566  1.00  0.00           N  
ATOM     88  CA  THR B 177      16.520  36.551  55.166  1.00  0.00           C  
ATOM     89  C   THR B 177      16.179  35.673  56.376  1.00  0.00           C  
ATOM     90  O   THR B 177      16.742  34.572  56.500  1.00  0.00           O  
ATOM     91  CB  THR B 177      15.356  36.452  54.165  1.00  0.00           C  
ATOM     92  OG1 THR B 177      15.370  35.157  53.555  1.00  0.00           O  
ATOM     93  CG2 THR B 177      15.522  37.418  53.008  1.00  0.00           C  
ATOM     94  N   PRO B 178      15.262  36.137  57.251  1.00  0.00           N  
ATOM     95  CA  PRO B 178      14.781  35.318  58.387  1.00  0.00           C  
ATOM     96  C   PRO B 178      14.421  33.902  57.957  1.00  0.00           C  
ATOM     97  O   PRO B 178      14.624  32.965  58.737  1.00  0.00           O  
ATOM     98  CB  PRO B 178      13.545  36.065  58.895  1.00  0.00           C  
ATOM     99  CG  PRO B 178      13.704  37.495  58.428  1.00  0.00           C  
ATOM    100  CD  PRO B 178      14.644  37.479  57.238  1.00  0.00           C  
ATOM    101  N   GLU B 179      13.952  33.758  56.713  1.00  0.00           N  
ATOM    102  CA  GLU B 179      13.692  32.457  56.097  1.00  0.00           C  
ATOM    103  C   GLU B 179      14.934  31.578  55.930  1.00  0.00           C  
ATOM    104  O   GLU B 179      14.912  30.626  55.151  1.00  0.00           O  
ATOM    105  CB  GLU B 179      12.998  32.646  54.737  1.00  0.00           C  
ATOM    106  CG  GLU B 179      11.819  31.699  54.511  1.00  0.00           C  
ATOM    107  CD  GLU B 179      11.031  31.984  53.233  1.00  0.00           C  
ATOM    108  OE1 GLU B 179      10.259  31.093  52.799  1.00  0.00           O  
ATOM    109  OE2 GLU B 179      11.173  33.093  52.660  1.00  0.00           O  
ATOM    110  N   TYR B 180      16.008  31.898  56.658  1.00  0.00           N  
ATOM    111  CA  TYR B 180      17.286  31.176  56.561  1.00  0.00           C  
ATOM    112  C   TYR B 180      17.682  30.558  57.899  1.00  0.00           C  
ATOM    113  O   TYR B 180      18.758  29.941  58.022  1.00  0.00           O  
ATOM    114  CB  TYR B 180      18.404  32.106  56.089  1.00  0.00           C  
ATOM    115  CG  TYR B 180      18.646  32.113  54.597  1.00  0.00           C  
ATOM    116  CD1 TYR B 180      18.200  33.176  53.811  1.00  0.00           C  
ATOM    117  CD2 TYR B 180      19.346  31.075  53.968  1.00  0.00           C  
ATOM    118  CE1 TYR B 180      18.427  33.209  52.431  1.00  0.00           C  
ATOM    119  CE2 TYR B 180      19.575  31.095  52.577  1.00  0.00           C  
ATOM    120  CZ  TYR B 180      19.107  32.169  51.818  1.00  0.00           C  
ATOM    121  OH  TYR B 180      19.313  32.213  50.452  1.00  0.00           O  
ATOM    122  N   ASP B 181      16.801  30.731  58.888  1.00  0.00           N  
ATOM    123  CA  ASP B 181      16.994  30.218  60.251  1.00  0.00           C  
ATOM    124  C   ASP B 181      17.463  28.770  60.230  1.00  0.00           C  
ATOM    125  O   ASP B 181      16.981  27.948  59.447  1.00  0.00           O  
ATOM    126  CB  ASP B 181      15.687  30.359  61.073  1.00  0.00           C  
ATOM    127  CG  ASP B 181      15.911  30.321  62.609  1.00  0.00           C  
ATOM    128  OD1 ASP B 181      16.574  29.385  63.117  1.00  0.00           O  
ATOM    129  OD2 ASP B 181      15.418  31.169  63.390  1.00  0.00           O  
ATOM    130  N   GLY B 182      18.428  28.483  61.090  1.00  0.00           N  
ATOM    131  CA  GLY B 182      19.035  27.171  61.161  1.00  0.00           C  
ATOM    132  C   GLY B 182      19.931  26.807  59.993  1.00  0.00           C  
ATOM    133  O   GLY B 182      20.492  25.718  59.988  1.00  0.00           O  
ATOM    134  N   LYS B 183      20.085  27.689  59.009  1.00  0.00           N  
ATOM    135  CA  LYS B 183      20.905  27.331  57.847  1.00  0.00           C  
ATOM    136  C   LYS B 183      22.387  27.757  57.934  1.00  0.00           C  
ATOM    137  O   LYS B 183      22.720  28.761  58.563  1.00  0.00           O  
ATOM    138  CB  LYS B 183      20.247  27.777  56.528  1.00  0.00           C  
ATOM    139  CG  LYS B 183      20.366  26.770  55.350  1.00  0.00           C  
ATOM    140  CD  LYS B 183      20.534  25.287  55.789  1.00  0.00           C  
ATOM    141  CE  LYS B 183      21.986  24.793  55.588  1.00  0.00           C  
ATOM    142  NZ  LYS B 183      22.129  23.303  55.560  1.00  0.00           N  
ATOM    143  N   GLU B 184      23.268  26.961  57.331  1.00  0.00           N  
ATOM    144  CA  GLU B 184      24.690  27.302  57.269  1.00  0.00           C  
ATOM    145  C   GLU B 184      25.034  28.211  56.091  1.00  0.00           C  
ATOM    146  O   GLU B 184      24.707  27.919  54.940  1.00  0.00           O  
ATOM    147  CB  GLU B 184      25.578  26.060  57.215  1.00  0.00           C  
ATOM    148  CG  GLU B 184      27.044  26.424  57.157  1.00  0.00           C  
ATOM    149  CD  GLU B 184      27.929  25.221  57.112  1.00  0.00           C  
ATOM    150  OE1 GLU B 184      27.967  24.565  56.043  1.00  0.00           O  
ATOM    151  OE2 GLU B 184      28.591  24.935  58.134  1.00  0.00           O  
ATOM    152  N   VAL B 185      25.710  29.310  56.397  1.00  0.00           N  
ATOM    153  CA  VAL B 185      26.052  30.311  55.396  1.00  0.00           C  
ATOM    154  C   VAL B 185      27.534  30.650  55.534  1.00  0.00           C  
ATOM    155  O   VAL B 185      28.120  30.510  56.619  1.00  0.00           O  
ATOM    156  CB  VAL B 185      25.149  31.559  55.552  1.00  0.00           C  
ATOM    157  CG1 VAL B 185      25.767  32.782  54.908  1.00  0.00           C  
ATOM    158  CG2 VAL B 185      23.762  31.300  54.951  1.00  0.00           C  
ATOM    159  N   ILE B 186      28.156  31.052  54.429  1.00  0.00           N  
ATOM    160  CA  ILE B 186      29.510  31.589  54.494  1.00  0.00           C  
ATOM    161  C   ILE B 186      29.512  33.037  54.042  1.00  0.00           C  
ATOM    162  O   ILE B 186      29.182  33.337  52.894  1.00  0.00           O  
ATOM    163  CB  ILE B 186      30.489  30.759  53.678  1.00  0.00           C  
ATOM    164  CG1 ILE B 186      30.272  29.262  53.960  1.00  0.00           C  
ATOM    165  CG2 ILE B 186      31.934  31.231  53.962  1.00  0.00           C  
ATOM    166  CD1 ILE B 186      31.417  28.359  53.524  1.00  0.00           C  
ATOM    167  N   TRP B 195      29.847  33.926  54.974  1.00  0.00           N  
ATOM    168  CA  TRP B 195      30.062  35.335  54.677  1.00  0.00           C  
ATOM    169  C   TRP B 195      31.540  35.604  54.488  1.00  0.00           C  
ATOM    170  O   TRP B 195      32.384  34.903  55.092  1.00  0.00           O  
ATOM    171  CB  TRP B 195      29.548  36.207  55.807  1.00  0.00           C  
ATOM    172  CG  TRP B 195      28.087  36.424  55.760  1.00  0.00           C  
ATOM    173  CD1 TRP B 195      27.242  36.047  54.774  1.00  0.00           C  
ATOM    174  CD2 TRP B 195      27.282  37.077  56.752  1.00  0.00           C  
ATOM    175  NE1 TRP B 195      25.959  36.432  55.074  1.00  0.00           N  
ATOM    176  CE2 TRP B 195      25.952  37.051  56.293  1.00  0.00           C  
ATOM    177  CE3 TRP B 195      27.553  37.678  57.994  1.00  0.00           C  
ATOM    178  CZ2 TRP B 195      24.896  37.593  57.018  1.00  0.00           C  
ATOM    179  CZ3 TRP B 195      26.512  38.219  58.712  1.00  0.00           C  
ATOM    180  CH2 TRP B 195      25.194  38.178  58.227  1.00  0.00           C  
ATOM    181  N   ALA B 196      31.860  36.598  53.649  1.00  0.00           N  
ATOM    182  CA  ALA B 196      33.229  37.145  53.610  1.00  0.00           C  
ATOM    183  C   ALA B 196      33.214  38.670  53.616  1.00  0.00           C  
ATOM    184  O   ALA B 196      32.267  39.305  53.116  1.00  0.00           O  
ATOM    185  CB  ALA B 196      34.027  36.612  52.418  1.00  0.00           C  
ATOM    186  N   GLY B 197      34.251  39.259  54.193  1.00  0.00           N  
ATOM    187  CA  GLY B 197      34.319  40.700  54.200  1.00  0.00           C  
ATOM    188  C   GLY B 197      35.221  41.297  55.240  1.00  0.00           C  
ATOM    189  O   GLY B 197      36.159  40.662  55.695  1.00  0.00           O  
ATOM    190  N   TRP B 198      34.903  42.537  55.598  1.00  0.00           N  
ATOM    191  CA  TRP B 198      35.704  43.369  56.474  1.00  0.00           C  
ATOM    192  C   TRP B 198      35.114  43.461  57.876  1.00  0.00           C  
ATOM    193  O   TRP B 198      33.908  43.642  58.068  1.00  0.00           O  
ATOM    194  CB  TRP B 198      35.832  44.776  55.870  1.00  0.00           C  
ATOM    195  CG  TRP B 198      36.752  44.864  54.690  1.00  0.00           C  
ATOM    196  CD1 TRP B 198      38.117  45.071  54.714  1.00  0.00           C  
ATOM    197  CD2 TRP B 198      36.401  44.708  53.318  1.00  0.00           C  
ATOM    198  NE1 TRP B 198      38.624  45.068  53.433  1.00  0.00           N  
ATOM    199  CE2 TRP B 198      37.603  44.840  52.553  1.00  0.00           C  
ATOM    200  CE3 TRP B 198      35.195  44.496  52.637  1.00  0.00           C  
ATOM    201  CZ2 TRP B 198      37.617  44.790  51.162  1.00  0.00           C  
ATOM    202  CZ3 TRP B 198      35.219  44.423  51.238  1.00  0.00           C  
ATOM    203  CH2 TRP B 198      36.415  44.576  50.522  1.00  0.00           C  
ATOM    204  N   VAL B 199      35.990  43.323  58.855  1.00  0.00           N  
ATOM    205  CA  VAL B 199      35.696  43.643  60.236  1.00  0.00           C  
ATOM    206  C   VAL B 199      35.398  45.134  60.375  1.00  0.00           C  
ATOM    207  O   VAL B 199      36.309  45.959  60.485  1.00  0.00           O  
ATOM    208  CB  VAL B 199      36.870  43.245  61.131  1.00  0.00           C  
ATOM    209  CG1 VAL B 199      36.634  43.687  62.593  1.00  0.00           C  
ATOM    210  CG2 VAL B 199      37.119  41.702  61.029  1.00  0.00           C  
ATOM    211  N   HIS B 200      34.101  45.460  60.394  1.00  0.00           N  
ATOM    212  CA  HIS B 200      33.623  46.830  60.597  1.00  0.00           C  
ATOM    213  C   HIS B 200      33.686  47.329  62.057  1.00  0.00           C  
ATOM    214  O   HIS B 200      34.109  48.466  62.318  1.00  0.00           O  
ATOM    215  CB  HIS B 200      32.178  46.923  60.097  1.00  0.00           C  
ATOM    216  CG  HIS B 200      31.705  48.320  59.896  1.00  0.00           C  
ATOM    217  ND1 HIS B 200      31.968  49.031  58.746  1.00  0.00           N  
ATOM    218  CD2 HIS B 200      30.993  49.143  60.699  1.00  0.00           C  
ATOM    219  CE1 HIS B 200      31.436  50.235  58.855  1.00  0.00           C  
ATOM    220  NE2 HIS B 200      30.852  50.331  60.030  1.00  0.00           N  
ATOM    221  N   LEU B 201      33.199  46.508  62.992  1.00  0.00           N  
ATOM    222  CA  LEU B 201      33.215  46.821  64.420  1.00  0.00           C  
ATOM    223  C   LEU B 201      33.360  45.550  65.204  1.00  0.00           C  
ATOM    224  O   LEU B 201      33.021  44.473  64.723  1.00  0.00           O  
ATOM    225  CB  LEU B 201      31.920  47.483  64.905  1.00  0.00           C  
ATOM    226  CG  LEU B 201      31.733  48.972  64.721  1.00  0.00           C  
ATOM    227  CD1 LEU B 201      30.220  49.211  64.482  1.00  0.00           C  
ATOM    228  CD2 LEU B 201      32.273  49.766  65.911  1.00  0.00           C  
ATOM    229  N   LEU B 202      33.811  45.706  66.442  1.00  0.00           N  
ATOM    230  CA  LEU B 202      34.146  44.603  67.310  1.00  0.00           C  
ATOM    231  C   LEU B 202      33.718  45.046  68.718  1.00  0.00           C  
ATOM    232  O   LEU B 202      34.267  46.010  69.264  1.00  0.00           O  
ATOM    233  CB  LEU B 202      35.665  44.368  67.236  1.00  0.00           C  
ATOM    234  CG  LEU B 202      36.342  43.069  66.759  1.00  0.00           C  
ATOM    235  CD1 LEU B 202      35.496  42.161  65.836  1.00  0.00           C  
ATOM    236  CD2 LEU B 202      37.734  43.375  66.124  1.00  0.00           C  
ATOM    237  N   ARG B 203      32.700  44.388  69.283  1.00  0.00           N  
ATOM    238  CA  ARG B 203      32.312  44.650  70.670  1.00  0.00           C  
ATOM    239  C   ARG B 203      32.167  43.352  71.453  1.00  0.00           C  
ATOM    240  O   ARG B 203      31.965  42.280  70.877  1.00  0.00           O  
ATOM    241  CB  ARG B 203      31.056  45.533  70.778  1.00  0.00           C  
ATOM    242  CG  ARG B 203      31.090  46.849  69.968  1.00  0.00           C  
ATOM    243  CD  ARG B 203      31.895  48.019  70.606  1.00  0.00           C  
ATOM    244  NE  ARG B 203      32.346  49.000  69.590  1.00  0.00           N  
ATOM    245  CZ  ARG B 203      32.673  50.269  69.840  1.00  0.00           C  
ATOM    246  NH1 ARG B 203      32.622  50.749  71.071  1.00  0.00           N  
ATOM    247  NH2 ARG B 203      33.049  51.067  68.859  1.00  0.00           N  
ATOM    248  N   ASP B 205      32.309  43.455  72.771  1.00  0.00           N  
ATOM    249  CA  ASP B 205      32.154  42.310  73.671  1.00  0.00           C  
ATOM    250  C   ASP B 205      31.069  42.609  74.691  1.00  0.00           C  
ATOM    251  O   ASP B 205      31.105  43.646  75.358  1.00  0.00           O  
ATOM    252  CB  ASP B 205      33.474  41.984  74.376  1.00  0.00           C  
ATOM    253  CG  ASP B 205      34.496  41.435  73.432  1.00  0.00           C  
ATOM    254  OD1 ASP B 205      34.690  40.203  73.370  1.00  0.00           O  
ATOM    255  OD2 ASP B 205      35.131  42.175  72.673  1.00  0.00           O  
ATOM    256  N   LEU B 206      30.097  41.708  74.799  1.00  0.00           N  
ATOM    257  CA  LEU B 206      29.002  41.855  75.762  1.00  0.00           C  
ATOM    258  C   LEU B 206      28.519  40.490  76.253  1.00  0.00           C  
ATOM    259  O   LEU B 206      28.157  39.613  75.452  1.00  0.00           O  
ATOM    260  CB  LEU B 206      27.865  42.659  75.154  1.00  0.00           C  
ATOM    261  CG  LEU B 206      26.693  43.017  76.061  1.00  0.00           C  
ATOM    262  CD1 LEU B 206      27.030  44.172  77.056  1.00  0.00           C  
ATOM    263  CD2 LEU B 206      25.486  43.362  75.193  1.00  0.00           C  
ATOM    264  N   GLY B 207      28.557  40.308  77.567  1.00  0.00           N  
ATOM    265  CA  GLY B 207      28.091  39.085  78.190  1.00  0.00           C  
ATOM    266  C   GLY B 207      28.930  37.862  77.847  1.00  0.00           C  
ATOM    267  O   GLY B 207      28.391  36.758  77.733  1.00  0.00           O  
ATOM    268  N   GLY B 208      30.252  38.046  77.720  1.00  0.00           N  
ATOM    269  CA  GLY B 208      31.127  36.979  77.276  1.00  0.00           C  
ATOM    270  C   GLY B 208      30.939  36.581  75.807  1.00  0.00           C  
ATOM    271  O   GLY B 208      31.551  35.624  75.343  1.00  0.00           O  
ATOM    272  N   LYS B 209      30.091  37.302  75.075  1.00  0.00           N  
ATOM    273  CA  LYS B 209      29.968  37.102  73.625  1.00  0.00           C  
ATOM    274  C   LYS B 209      30.691  38.199  72.851  1.00  0.00           C  
ATOM    275  O   LYS B 209      30.720  39.356  73.275  1.00  0.00           O  
ATOM    276  CB  LYS B 209      28.505  37.048  73.192  1.00  0.00           C  
ATOM    277  CG  LYS B 209      27.809  35.789  73.630  1.00  0.00           C  
ATOM    278  CD  LYS B 209      26.321  35.884  73.376  1.00  0.00           C  
ATOM    279  CE  LYS B 209      25.740  34.494  73.196  1.00  0.00           C  
ATOM    280  NZ  LYS B 209      26.285  33.512  74.197  1.00  0.00           N  
ATOM    281  N   LYS B 210      31.284  37.805  71.728  1.00  0.00           N  
ATOM    282  CA  LYS B 210      31.948  38.727  70.821  1.00  0.00           C  
ATOM    283  C   LYS B 210      31.025  39.031  69.657  1.00  0.00           C  
ATOM    284  O   LYS B 210      30.550  38.121  68.970  1.00  0.00           O  
ATOM    285  CB  LYS B 210      33.254  38.122  70.279  1.00  0.00           C  
ATOM    286  CG  LYS B 210      33.999  39.070  69.328  1.00  0.00           C  
ATOM    287  CD  LYS B 210      35.525  38.894  69.393  1.00  0.00           C  
ATOM    288  CE  LYS B 210      36.084  38.979  70.824  1.00  0.00           C  
ATOM    289  NZ  LYS B 210      36.495  40.357  71.219  1.00  0.00           N  
ATOM    290  N   PHE B 211      30.786  40.315  69.432  1.00  0.00           N  
ATOM    291  CA  PHE B 211      29.958  40.720  68.326  1.00  0.00           C  
ATOM    292  C   PHE B 211      30.822  41.324  67.217  1.00  0.00           C  
ATOM    293  O   PHE B 211      31.569  42.252  67.456  1.00  0.00           O  
ATOM    294  CB  PHE B 211      28.904  41.705  68.814  1.00  0.00           C  
ATOM    295  CG  PHE B 211      27.829  41.069  69.642  1.00  0.00           C  
ATOM    296  CD1 PHE B 211      27.923  41.043  71.028  1.00  0.00           C  
ATOM    297  CD2 PHE B 211      26.723  40.491  69.041  1.00  0.00           C  
ATOM    298  CE1 PHE B 211      26.923  40.452  71.811  1.00  0.00           C  
ATOM    299  CE2 PHE B 211      25.716  39.896  69.817  1.00  0.00           C  
ATOM    300  CZ  PHE B 211      25.821  39.872  71.201  1.00  0.00           C  
ATOM    301  N   ILE B 212      30.735  40.776  66.012  1.00  0.00           N  
ATOM    302  CA  ILE B 212      31.440  41.359  64.882  1.00  0.00           C  
ATOM    303  C   ILE B 212      30.445  41.921  63.895  1.00  0.00           C  
ATOM    304  O   ILE B 212      29.687  41.161  63.319  1.00  0.00           O  
ATOM    305  CB  ILE B 212      32.329  40.296  64.169  1.00  0.00           C  
ATOM    306  CG1 ILE B 212      33.126  39.465  65.177  1.00  0.00           C  
ATOM    307  CG2 ILE B 212      33.269  40.977  63.189  1.00  0.00           C  
ATOM    308  CD1 ILE B 212      33.882  38.338  64.544  1.00  0.00           C  
ATOM    309  N   ILE B 213      30.435  43.249  63.704  1.00  0.00           N  
ATOM    310  CA  ILE B 213      29.760  43.804  62.551  1.00  0.00           C  
ATOM    311  C   ILE B 213      30.718  43.595  61.355  1.00  0.00           C  
ATOM    312  O   ILE B 213      31.858  44.094  61.331  1.00  0.00           O  
ATOM    313  CB  ILE B 213      29.343  45.301  62.728  1.00  0.00           C  
ATOM    314  CG1 ILE B 213      28.523  45.575  63.997  1.00  0.00           C  
ATOM    315  CG2 ILE B 213      28.570  45.816  61.505  1.00  0.00           C  
ATOM    316  CD1 ILE B 213      27.405  44.600  64.326  1.00  0.00           C  
ATOM    317  N   LEU B 214      30.254  42.811  60.392  1.00  0.00           N  
ATOM    318  CA  LEU B 214      30.992  42.542  59.175  1.00  0.00           C  
ATOM    319  C   LEU B 214      30.454  43.409  58.054  1.00  0.00           C  
ATOM    320  O   LEU B 214      29.256  43.756  58.043  1.00  0.00           O  
ATOM    321  CB  LEU B 214      30.893  41.057  58.811  1.00  0.00           C  
ATOM    322  CG  LEU B 214      31.709  40.545  57.632  1.00  0.00           C  
ATOM    323  CD1 LEU B 214      33.179  40.385  58.013  1.00  0.00           C  
ATOM    324  CD2 LEU B 214      31.119  39.213  57.201  1.00  0.00           C  
ATOM    325  N   ARG B 215      31.334  43.781  57.118  1.00  0.00           N  
ATOM    326  CA  ARG B 215      30.958  44.599  55.953  1.00  0.00           C  
ATOM    327  C   ARG B 215      31.382  43.911  54.674  1.00  0.00           C  
ATOM    328  O   ARG B 215      32.506  43.414  54.586  1.00  0.00           O  
ATOM    329  CB  ARG B 215      31.643  45.966  55.996  1.00  0.00           C  
ATOM    330  CG  ARG B 215      31.163  46.877  54.893  1.00  0.00           C  
ATOM    331  CD  ARG B 215      32.024  48.079  54.611  1.00  0.00           C  
ATOM    332  NE  ARG B 215      32.777  48.416  55.794  1.00  0.00           N  
ATOM    333  CZ  ARG B 215      34.109  48.392  55.842  1.00  0.00           C  
ATOM    334  NH1 ARG B 215      34.798  48.113  54.743  1.00  0.00           N  
ATOM    335  NH2 ARG B 215      34.718  48.672  56.994  1.00  0.00           N  
ATOM    336  N   ASP B 216      30.483  43.886  53.702  1.00  0.00           N  
ATOM    337  CA  ASP B 216      30.734  43.401  52.346  1.00  0.00           C  
ATOM    338  C   ASP B 216      30.065  44.394  51.430  1.00  0.00           C  
ATOM    339  O   ASP B 216      29.508  45.391  51.915  1.00  0.00           O  
ATOM    340  CB  ASP B 216      30.299  41.927  52.117  1.00  0.00           C  
ATOM    341  CG  ASP B 216      28.757  41.728  51.961  1.00  0.00           C  
ATOM    342  OD1 ASP B 216      28.324  40.549  51.962  1.00  0.00           O  
ATOM    343  OD2 ASP B 216      27.914  42.637  51.814  1.00  0.00           O  
ATOM    344  N   LYS B 217      30.107  44.155  50.124  1.00  0.00           N  
ATOM    345  CA  LYS B 217      29.603  45.171  49.190  1.00  0.00           C  
ATOM    346  C   LYS B 217      28.080  45.425  49.322  1.00  0.00           C  
ATOM    347  O   LYS B 217      27.609  46.470  48.903  1.00  0.00           O  
ATOM    348  CB  LYS B 217      30.055  44.883  47.738  1.00  0.00           C  
ATOM    349  CG  LYS B 217      29.026  44.206  46.852  1.00  0.00           C  
ATOM    350  CD  LYS B 217      29.567  43.699  45.512  1.00  0.00           C  
ATOM    351  CE  LYS B 217      29.428  44.737  44.403  1.00  0.00           C  
ATOM    352  NZ  LYS B 217      28.021  44.979  43.952  1.00  0.00           N  
ATOM    353  N   THR B 218      27.315  44.482  49.895  1.00  0.00           N  
ATOM    354  CA  THR B 218      25.847  44.700  50.090  1.00  0.00           C  
ATOM    355  C   THR B 218      25.458  45.426  51.369  1.00  0.00           C  
ATOM    356  O   THR B 218      24.343  45.935  51.480  1.00  0.00           O  
ATOM    357  CB  THR B 218      25.044  43.394  50.045  1.00  0.00           C  
ATOM    358  OG1 THR B 218      25.452  42.540  51.128  1.00  0.00           O  
ATOM    359  CG2 THR B 218      25.299  42.626  48.758  1.00  0.00           C  
ATOM    360  N   GLY B 219      26.365  45.440  52.345  1.00  0.00           N  
ATOM    361  CA  GLY B 219      26.199  46.256  53.536  1.00  0.00           C  
ATOM    362  C   GLY B 219      26.751  45.552  54.741  1.00  0.00           C  
ATOM    363  O   GLY B 219      27.775  44.836  54.656  1.00  0.00           O  
ATOM    364  N   LEU B 220      26.057  45.736  55.857  1.00  0.00           N  
ATOM    365  CA  LEU B 220      26.562  45.383  57.175  1.00  0.00           C  
ATOM    366  C   LEU B 220      25.734  44.290  57.816  1.00  0.00           C  
ATOM    367  O   LEU B 220      24.521  44.434  57.975  1.00  0.00           O  
ATOM    368  CB  LEU B 220      26.541  46.620  58.065  1.00  0.00           C  
ATOM    369  CG  LEU B 220      27.361  47.799  57.563  1.00  0.00           C  
ATOM    370  CD1 LEU B 220      26.925  49.099  58.222  1.00  0.00           C  
ATOM    371  CD2 LEU B 220      28.887  47.537  57.793  1.00  0.00           C  
ATOM    372  N   GLY B 221      26.379  43.190  58.165  1.00  0.00           N  
ATOM    373  CA  GLY B 221      25.750  42.163  58.954  1.00  0.00           C  
ATOM    374  C   GLY B 221      26.270  42.117  60.378  1.00  0.00           C  
ATOM    375  O   GLY B 221      27.184  42.850  60.739  1.00  0.00           O  
ATOM    376  N   GLN B 222      25.680  41.243  61.188  1.00  0.00           N  
ATOM    377  CA  GLN B 222      26.068  41.060  62.590  1.00  0.00           C  
ATOM    378  C   GLN B 222      26.438  39.608  62.756  1.00  0.00           C  
ATOM    379  O   GLN B 222      25.642  38.734  62.431  1.00  0.00           O  
ATOM    380  CB  GLN B 222      24.889  41.402  63.526  1.00  0.00           C  
ATOM    381  CG  GLN B 222      25.139  41.237  65.026  1.00  0.00           C  
ATOM    382  CD  GLN B 222      24.007  41.836  65.874  1.00  0.00           C  
ATOM    383  OE1 GLN B 222      23.149  41.103  66.398  1.00  0.00           O  
ATOM    384  NE2 GLN B 222      24.008  43.165  66.013  1.00  0.00           N  
ATOM    385  N   VAL B 223      27.640  39.340  63.243  1.00  0.00           N  
ATOM    386  CA  VAL B 223      27.992  37.979  63.576  1.00  0.00           C  
ATOM    387  C   VAL B 223      28.251  37.864  65.068  1.00  0.00           C  
ATOM    388  O   VAL B 223      28.737  38.800  65.698  1.00  0.00           O  
ATOM    389  CB  VAL B 223      29.112  37.328  62.625  1.00  0.00           C  
ATOM    390  CG1 VAL B 223      29.518  38.244  61.489  1.00  0.00           C  
ATOM    391  CG2 VAL B 223      30.338  36.745  63.369  1.00  0.00           C  
ATOM    392  N   VAL B 224      27.890  36.716  65.626  1.00  0.00           N  
ATOM    393  CA  VAL B 224      28.108  36.414  67.034  1.00  0.00           C  
ATOM    394  C   VAL B 224      29.082  35.222  67.174  1.00  0.00           C  
ATOM    395  O   VAL B 224      29.048  34.269  66.397  1.00  0.00           O  
ATOM    396  CB  VAL B 224      26.750  36.167  67.780  1.00  0.00           C  
ATOM    397  CG1 VAL B 224      26.906  36.277  69.308  1.00  0.00           C  
ATOM    398  CG2 VAL B 224      25.680  37.149  67.316  1.00  0.00           C  
ATOM    399  N   VAL B 225      29.979  35.329  68.144  1.00  0.00           N  
ATOM    400  CA  VAL B 225      30.891  34.255  68.505  1.00  0.00           C  
ATOM    401  C   VAL B 225      30.719  34.082  70.001  1.00  0.00           C  
ATOM    402  O   VAL B 225      31.192  34.917  70.779  1.00  0.00           O  
ATOM    403  CB  VAL B 225      32.387  34.605  68.227  1.00  0.00           C  
ATOM    404  CG1 VAL B 225      33.199  33.347  68.010  1.00  0.00           C  
ATOM    405  CG2 VAL B 225      32.541  35.542  67.038  1.00  0.00           C  
ATOM    406  N   ASP B 226      30.022  33.024  70.413  1.00  0.00           N  
ATOM    407  CA  ASP B 226      29.881  32.756  71.839  1.00  0.00           C  
ATOM    408  C   ASP B 226      31.125  32.068  72.378  1.00  0.00           C  
ATOM    409  O   ASP B 226      31.981  31.623  71.607  1.00  0.00           O  
ATOM    410  CB  ASP B 226      28.566  32.033  72.220  1.00  0.00           C  
ATOM    411  CG  ASP B 226      28.277  30.810  71.374  1.00  0.00           C  
ATOM    412  OD1 ASP B 226      29.211  29.999  71.156  1.00  0.00           O  
ATOM    413  OD2 ASP B 226      27.124  30.564  70.910  1.00  0.00           O  
ATOM    414  N   LYS B 227      31.218  32.018  73.705  1.00  0.00           N  
ATOM    415  CA  LYS B 227      32.398  31.521  74.403  1.00  0.00           C  
ATOM    416  C   LYS B 227      32.877  30.142  73.942  1.00  0.00           C  
ATOM    417  O   LYS B 227      34.074  29.934  73.782  1.00  0.00           O  
ATOM    418  CB  LYS B 227      32.159  31.521  75.928  1.00  0.00           C  
ATOM    419  CG  LYS B 227      32.327  32.900  76.598  1.00  0.00           C  
ATOM    420  CD  LYS B 227      33.797  33.186  77.004  1.00  0.00           C  
ATOM    421  CE  LYS B 227      34.046  34.675  77.328  1.00  0.00           C  
ATOM    422  NZ  LYS B 227      35.454  34.958  77.788  1.00  0.00           N  
ATOM    423  N   ASN B 228      31.960  29.205  73.739  1.00  0.00           N  
ATOM    424  CA  ASN B 228      32.382  27.819  73.533  1.00  0.00           C  
ATOM    425  C   ASN B 228      32.565  27.397  72.065  1.00  0.00           C  
ATOM    426  O   ASN B 228      32.836  26.224  71.783  1.00  0.00           O  
ATOM    427  CB  ASN B 228      31.553  26.801  74.370  1.00  0.00           C  
ATOM    428  CG  ASN B 228      30.038  27.054  74.322  1.00  0.00           C  
ATOM    429  OD1 ASN B 228      29.582  28.204  74.337  1.00  0.00           O  
ATOM    430  ND2 ASN B 228      29.250  25.967  74.272  1.00  0.00           N  
ATOM    431  N   SER B 229      32.465  28.362  71.144  1.00  0.00           N  
ATOM    432  CA  SER B 229      32.764  28.131  69.723  1.00  0.00           C  
ATOM    433  C   SER B 229      34.284  27.973  69.476  1.00  0.00           C  
ATOM    434  O   SER B 229      35.094  28.545  70.212  1.00  0.00           O  
ATOM    435  CB  SER B 229      32.200  29.279  68.878  1.00  0.00           C  
ATOM    436  OG  SER B 229      32.335  29.017  67.490  1.00  0.00           O  
ATOM    437  N   SER B 230      34.671  27.196  68.458  1.00  0.00           N  
ATOM    438  CA  SER B 230      36.097  27.083  68.097  1.00  0.00           C  
ATOM    439  C   SER B 230      36.631  28.360  67.418  1.00  0.00           C  
ATOM    440  O   SER B 230      37.839  28.563  67.347  1.00  0.00           O  
ATOM    441  CB  SER B 230      36.421  25.824  67.258  1.00  0.00           C  
ATOM    442  OG  SER B 230      35.262  25.118  66.815  1.00  0.00           O  
ATOM    443  N   ALA B 231      35.725  29.226  66.955  1.00  0.00           N  
ATOM    444  CA  ALA B 231      36.094  30.513  66.348  1.00  0.00           C  
ATOM    445  C   ALA B 231      36.428  31.620  67.365  1.00  0.00           C  
ATOM    446  O   ALA B 231      36.902  32.701  66.993  1.00  0.00           O  
ATOM    447  CB  ALA B 231      34.986  30.987  65.390  1.00  0.00           C  
ATOM    448  N   PHE B 232      36.187  31.349  68.648  1.00  0.00           N  
ATOM    449  CA  PHE B 232      36.380  32.360  69.680  1.00  0.00           C  
ATOM    450  C   PHE B 232      37.834  32.806  69.752  1.00  0.00           C  
ATOM    451  O   PHE B 232      38.111  33.997  69.873  1.00  0.00           O  
ATOM    452  CB  PHE B 232      35.870  31.871  71.046  1.00  0.00           C  
ATOM    453  CG  PHE B 232      35.886  32.929  72.123  1.00  0.00           C  
ATOM    454  CD1 PHE B 232      35.164  34.121  71.973  1.00  0.00           C  
ATOM    455  CD2 PHE B 232      36.621  32.735  73.280  1.00  0.00           C  
ATOM    456  CE1 PHE B 232      35.175  35.106  72.962  1.00  0.00           C  
ATOM    457  CE2 PHE B 232      36.640  33.705  74.279  1.00  0.00           C  
ATOM    458  CZ  PHE B 232      35.911  34.894  74.122  1.00  0.00           C  
ATOM    459  N   GLY B 233      38.749  31.848  69.651  1.00  0.00           N  
ATOM    460  CA  GLY B 233      40.174  32.098  69.788  1.00  0.00           C  
ATOM    461  C   GLY B 233      40.696  33.078  68.756  1.00  0.00           C  
ATOM    462  O   GLY B 233      41.351  34.062  69.109  1.00  0.00           O  
ATOM    463  N   ILE B 234      40.397  32.825  67.484  1.00  0.00           N  
ATOM    464  CA  ILE B 234      40.869  33.708  66.435  1.00  0.00           C  
ATOM    465  C   ILE B 234      40.141  35.059  66.489  1.00  0.00           C  
ATOM    466  O   ILE B 234      40.768  36.093  66.342  1.00  0.00           O  
ATOM    467  CB  ILE B 234      40.878  33.008  65.018  1.00  0.00           C  
ATOM    468  CG1 ILE B 234      41.798  33.763  64.037  1.00  0.00           C  
ATOM    469  CG2 ILE B 234      39.444  32.764  64.469  1.00  0.00           C  
ATOM    470  CD1 ILE B 234      42.102  32.998  62.765  1.00  0.00           C  
ATOM    471  N   SER B 235      38.851  35.050  66.811  1.00  0.00           N  
ATOM    472  CA  SER B 235      38.062  36.287  66.881  1.00  0.00           C  
ATOM    473  C   SER B 235      38.681  37.318  67.827  1.00  0.00           C  
ATOM    474  O   SER B 235      38.418  38.511  67.704  1.00  0.00           O  
ATOM    475  CB  SER B 235      36.592  36.004  67.262  1.00  0.00           C  
ATOM    476  OG  SER B 235      36.433  35.674  68.644  1.00  0.00           O  
ATOM    477  N   GLN B 236      39.518  36.846  68.746  1.00  0.00           N  
ATOM    478  CA  GLN B 236      40.128  37.692  69.768  1.00  0.00           C  
ATOM    479  C   GLN B 236      41.318  38.456  69.229  1.00  0.00           C  
ATOM    480  O   GLN B 236      41.745  39.432  69.829  1.00  0.00           O  
ATOM    481  CB  GLN B 236      40.552  36.861  70.984  1.00  0.00           C  
ATOM    482  CG  GLN B 236      39.373  36.347  71.834  1.00  0.00           C  
ATOM    483  CD  GLN B 236      38.918  37.373  72.853  1.00  0.00           C  
ATOM    484  OE1 GLN B 236      38.839  38.572  72.545  1.00  0.00           O  
ATOM    485  NE2 GLN B 236      38.638  36.920  74.082  1.00  0.00           N  
ATOM    486  N   GLU B 237      41.859  38.019  68.099  1.00  0.00           N  
ATOM    487  CA  GLU B 237      43.037  38.679  67.550  1.00  0.00           C  
ATOM    488  C   GLU B 237      42.691  39.617  66.375  1.00  0.00           C  
ATOM    489  O   GLU B 237      43.550  40.357  65.882  1.00  0.00           O  
ATOM    490  CB  GLU B 237      44.120  37.655  67.197  1.00  0.00           C  
ATOM    491  CG  GLU B 237      43.829  36.802  65.981  1.00  0.00           C  
ATOM    492  CD  GLU B 237      44.941  35.785  65.725  1.00  0.00           C  
ATOM    493  OE1 GLU B 237      44.980  34.754  66.464  1.00  0.00           O  
ATOM    494  OE2 GLU B 237      45.772  36.024  64.791  1.00  0.00           O  
ATOM    495  N   LEU B 238      41.410  39.591  65.992  1.00  0.00           N  
ATOM    496  CA  LEU B 238      40.850  40.387  64.908  1.00  0.00           C  
ATOM    497  C   LEU B 238      40.859  41.890  65.186  1.00  0.00           C  
ATOM    498  O   LEU B 238      40.699  42.343  66.324  1.00  0.00           O  
ATOM    499  CB  LEU B 238      39.406  39.934  64.641  1.00  0.00           C  
ATOM    500  CG  LEU B 238      39.157  38.548  64.061  1.00  0.00           C  
ATOM    501  CD1 LEU B 238      37.663  38.375  63.771  1.00  0.00           C  
ATOM    502  CD2 LEU B 238      39.981  38.300  62.796  1.00  0.00           C  
ATOM    503  N   THR B 239      41.011  42.672  64.127  1.00  0.00           N  
ATOM    504  CA  THR B 239      41.148  44.112  64.245  1.00  0.00           C  
ATOM    505  C   THR B 239      40.322  44.694  63.163  1.00  0.00           C  
ATOM    506  O   THR B 239      40.072  44.017  62.167  1.00  0.00           O  
ATOM    507  CB  THR B 239      42.605  44.515  64.009  1.00  0.00           C  
ATOM    508  OG1 THR B 239      43.003  44.096  62.683  1.00  0.00           O  
ATOM    509  CG2 THR B 239      43.498  43.712  64.948  1.00  0.00           C  
ATOM    510  N   GLN B 240      39.926  45.953  63.319  1.00  0.00           N  
ATOM    511  CA  GLN B 240      39.066  46.593  62.332  1.00  0.00           C  
ATOM    512  C   GLN B 240      39.795  46.684  60.994  1.00  0.00           C  
ATOM    513  O   GLN B 240      41.023  46.926  60.940  1.00  0.00           O  
ATOM    514  CB  GLN B 240      38.609  47.965  62.818  1.00  0.00           C  
ATOM    515  CG  GLN B 240      37.814  47.912  64.106  1.00  0.00           C  
ATOM    516  CD  GLN B 240      37.352  49.307  64.518  1.00  0.00           C  
ATOM    517  OE1 GLN B 240      36.385  49.838  63.967  1.00  0.00           O  
ATOM    518  NE2 GLN B 240      38.044  49.906  65.462  1.00  0.00           N  
ATOM    519  N   GLU B 241      39.024  46.447  59.937  1.00  0.00           N  
ATOM    520  CA  GLU B 241      39.444  46.427  58.520  1.00  0.00           C  
ATOM    521  C   GLU B 241      40.210  45.187  58.052  1.00  0.00           C  
ATOM    522  O   GLU B 241      40.533  45.081  56.872  1.00  0.00           O  
ATOM    523  CB  GLU B 241      40.118  47.739  58.058  1.00  0.00           C  
ATOM    524  CG  GLU B 241      39.206  48.974  57.970  1.00  0.00           C  
ATOM    525  CD  GLU B 241      37.819  48.732  57.361  1.00  0.00           C  
ATOM    526  OE1 GLU B 241      36.838  48.835  58.124  1.00  0.00           O  
ATOM    527  OE2 GLU B 241      37.689  48.456  56.138  1.00  0.00           O  
ATOM    528  N   SER B 242      40.485  44.244  58.942  1.00  0.00           N  
ATOM    529  CA  SER B 242      40.910  42.912  58.507  1.00  0.00           C  
ATOM    530  C   SER B 242      39.848  42.229  57.664  1.00  0.00           C  
ATOM    531  O   SER B 242      38.621  42.435  57.840  1.00  0.00           O  
ATOM    532  CB  SER B 242      41.203  42.027  59.695  1.00  0.00           C  
ATOM    533  OG  SER B 242      42.145  42.651  60.534  1.00  0.00           O  
ATOM    534  N   VAL B 243      40.315  41.412  56.740  1.00  0.00           N  
ATOM    535  CA  VAL B 243      39.423  40.736  55.829  1.00  0.00           C  
ATOM    536  C   VAL B 243      39.249  39.313  56.320  1.00  0.00           C  
ATOM    537  O   VAL B 243      40.240  38.588  56.507  1.00  0.00           O  
ATOM    538  CB  VAL B 243      39.995  40.761  54.400  1.00  0.00           C  
ATOM    539  CG1 VAL B 243      39.168  39.930  53.478  1.00  0.00           C  
ATOM    540  CG2 VAL B 243      40.159  42.216  53.903  1.00  0.00           C  
ATOM    541  N   ILE B 244      37.993  38.918  56.556  1.00  0.00           N  
ATOM    542  CA  ILE B 244      37.742  37.580  57.050  1.00  0.00           C  
ATOM    543  C   ILE B 244      36.721  36.795  56.233  1.00  0.00           C  
ATOM    544  O   ILE B 244      35.914  37.359  55.487  1.00  0.00           O  
ATOM    545  CB  ILE B 244      37.372  37.549  58.609  1.00  0.00           C  
ATOM    546  CG1 ILE B 244      35.973  38.124  58.911  1.00  0.00           C  
ATOM    547  CG2 ILE B 244      38.415  38.193  59.443  1.00  0.00           C  
ATOM    548  CD1 ILE B 244      35.556  37.942  60.361  1.00  0.00           C  
ATOM    549  N   GLN B 245      36.809  35.478  56.387  1.00  0.00           N  
ATOM    550  CA  GLN B 245      35.802  34.519  55.965  1.00  0.00           C  
ATOM    551  C   GLN B 245      35.127  34.045  57.237  1.00  0.00           C  
ATOM    552  O   GLN B 245      35.800  33.699  58.213  1.00  0.00           O  
ATOM    553  CB  GLN B 245      36.511  33.328  55.347  1.00  0.00           C  
ATOM    554  CG  GLN B 245      35.933  32.824  54.066  1.00  0.00           C  
ATOM    555  CD  GLN B 245      36.760  31.686  53.482  1.00  0.00           C  
ATOM    556  OE1 GLN B 245      36.259  30.893  52.683  1.00  0.00           O  
ATOM    557  NE2 GLN B 245      38.021  31.608  53.878  1.00  0.00           N  
ATOM    558  N   VAL B 246      33.799  34.039  57.245  1.00  0.00           N  
ATOM    559  CA  VAL B 246      33.070  33.453  58.376  1.00  0.00           C  
ATOM    560  C   VAL B 246      31.965  32.460  57.969  1.00  0.00           C  
ATOM    561  O   VAL B 246      31.029  32.793  57.252  1.00  0.00           O  
ATOM    562  CB  VAL B 246      32.591  34.540  59.413  1.00  0.00           C  
ATOM    563  CG1 VAL B 246      31.751  35.630  58.753  1.00  0.00           C  
ATOM    564  CG2 VAL B 246      31.831  33.907  60.548  1.00  0.00           C  
ATOM    565  N   ARG B 247      32.126  31.218  58.413  1.00  0.00           N  
ATOM    566  CA  ARG B 247      31.119  30.176  58.280  1.00  0.00           C  
ATOM    567  C   ARG B 247      30.360  30.024  59.607  1.00  0.00           C  
ATOM    568  O   ARG B 247      30.973  29.819  60.660  1.00  0.00           O  
ATOM    569  CB  ARG B 247      31.809  28.870  57.926  1.00  0.00           C  
ATOM    570  CG  ARG B 247      30.893  27.652  57.913  1.00  0.00           C  
ATOM    571  CD  ARG B 247      31.524  26.423  57.253  1.00  0.00           C  
ATOM    572  NE  ARG B 247      32.547  25.817  58.103  1.00  0.00           N  
ATOM    573  CZ  ARG B 247      32.299  25.177  59.258  1.00  0.00           C  
ATOM    574  NH1 ARG B 247      31.049  25.036  59.720  1.00  0.00           N  
ATOM    575  NH2 ARG B 247      33.307  24.665  59.952  1.00  0.00           N  
ATOM    576  N   GLY B 248      29.035  30.150  59.562  1.00  0.00           N  
ATOM    577  CA  GLY B 248      28.215  29.902  60.731  1.00  0.00           C  
ATOM    578  C   GLY B 248      26.757  29.573  60.397  1.00  0.00           C  
ATOM    579  O   GLY B 248      26.395  29.353  59.231  1.00  0.00           O  
ATOM    580  N   ILE B 249      25.910  29.557  61.424  1.00  0.00           N  
ATOM    581  CA  ILE B 249      24.513  29.192  61.240  1.00  0.00           C  
ATOM    582  C   ILE B 249      23.647  30.408  61.444  1.00  0.00           C  
ATOM    583  O   ILE B 249      23.801  31.118  62.413  1.00  0.00           O  
ATOM    584  CB  ILE B 249      24.128  28.034  62.202  1.00  0.00           C  
ATOM    585  CG1 ILE B 249      24.658  26.702  61.657  1.00  0.00           C  
ATOM    586  CG2 ILE B 249      22.621  27.937  62.370  1.00  0.00           C  
ATOM    587  CD1 ILE B 249      26.171  26.424  61.907  1.00  0.00           C  
ATOM    588  N   VAL B 250      22.750  30.664  60.506  1.00  0.00           N  
ATOM    589  CA  VAL B 250      21.814  31.796  60.616  1.00  0.00           C  
ATOM    590  C   VAL B 250      20.853  31.631  61.807  1.00  0.00           C  
ATOM    591  O   VAL B 250      20.434  30.512  62.125  1.00  0.00           O  
ATOM    592  CB  VAL B 250      21.068  32.029  59.276  1.00  0.00           C  
ATOM    593  CG1 VAL B 250      20.023  33.133  59.378  1.00  0.00           C  
ATOM    594  CG2 VAL B 250      22.083  32.356  58.169  1.00  0.00           C  
ATOM    595  N   LYS B 251      20.567  32.750  62.475  1.00  0.00           N  
ATOM    596  CA  LYS B 251      19.640  32.819  63.592  1.00  0.00           C  
ATOM    597  C   LYS B 251      18.741  34.012  63.351  1.00  0.00           C  
ATOM    598  O   LYS B 251      19.237  35.127  63.254  1.00  0.00           O  
ATOM    599  CB  LYS B 251      20.401  32.986  64.913  1.00  0.00           C  
ATOM    600  N   ALA B 252      17.430  33.791  63.240  1.00  0.00           N  
ATOM    601  CA  ALA B 252      16.471  34.899  63.072  1.00  0.00           C  
ATOM    602  C   ALA B 252      16.250  35.589  64.424  1.00  0.00           C  
ATOM    603  O   ALA B 252      16.358  34.932  65.452  1.00  0.00           O  
ATOM    604  CB  ALA B 252      15.160  34.397  62.496  1.00  0.00           C  
ATOM    605  N   ASP B 253      15.975  36.898  64.434  1.00  0.00           N  
ATOM    606  CA  ASP B 253      15.913  37.656  65.698  1.00  0.00           C  
ATOM    607  C   ASP B 253      14.997  38.885  65.705  1.00  0.00           C  
ATOM    608  O   ASP B 253      14.255  39.098  66.668  1.00  0.00           O  
ATOM    609  CB  ASP B 253      17.315  38.060  66.179  1.00  0.00           C  
ATOM    610  CG  ASP B 253      17.352  38.432  67.662  1.00  0.00           C  
ATOM    611  OD1 ASP B 253      16.769  39.468  68.056  1.00  0.00           O  
ATOM    612  OD2 ASP B 253      17.954  37.749  68.511  1.00  0.00           O  
ATOM    613  N   LYS B 254      15.073  39.699  64.655  1.00  0.00           N  
ATOM    614  CA  LYS B 254      14.279  40.935  64.557  1.00  0.00           C  
ATOM    615  C   LYS B 254      14.861  42.083  65.396  1.00  0.00           C  
ATOM    616  O   LYS B 254      14.795  43.254  64.984  1.00  0.00           O  
ATOM    617  CB  LYS B 254      12.778  40.687  64.887  1.00  0.00           C  
ATOM    618  N   ARG B 255      15.435  41.757  66.557  1.00  0.00           N  
ATOM    619  CA  ARG B 255      16.260  42.721  67.287  1.00  0.00           C  
ATOM    620  C   ARG B 255      17.588  42.945  66.537  1.00  0.00           C  
ATOM    621  O   ARG B 255      18.347  43.867  66.859  1.00  0.00           O  
ATOM    622  CB  ARG B 255      16.508  42.253  68.739  1.00  0.00           C  
ATOM    623  N   ALA B 256      17.851  42.102  65.533  1.00  0.00           N  
ATOM    624  CA  ALA B 256      19.097  42.123  64.770  1.00  0.00           C  
ATOM    625  C   ALA B 256      18.890  42.675  63.345  1.00  0.00           C  
ATOM    626  O   ALA B 256      17.758  42.673  62.856  1.00  0.00           O  
ATOM    627  CB  ALA B 256      19.677  40.721  64.721  1.00  0.00           C  
ATOM    628  N   PRO B 257      19.971  43.106  62.671  1.00  0.00           N  
ATOM    629  CA  PRO B 257      19.872  43.755  61.352  1.00  0.00           C  
ATOM    630  C   PRO B 257      19.136  42.892  60.332  1.00  0.00           C  
ATOM    631  O   PRO B 257      19.447  41.691  60.221  1.00  0.00           O  
ATOM    632  CB  PRO B 257      21.339  43.900  60.921  1.00  0.00           C  
ATOM    633  CG  PRO B 257      22.105  43.887  62.160  1.00  0.00           C  
ATOM    634  CD  PRO B 257      21.381  42.978  63.095  1.00  0.00           C  
ATOM    635  N   ARG B 258      18.188  43.491  59.605  1.00  0.00           N  
ATOM    636  CA  ARG B 258      17.394  42.755  58.614  1.00  0.00           C  
ATOM    637  C   ARG B 258      16.762  41.497  59.213  1.00  0.00           C  
ATOM    638  O   ARG B 258      16.384  40.574  58.484  1.00  0.00           O  
ATOM    639  CB  ARG B 258      18.272  42.318  57.447  1.00  0.00           C  
ATOM    640  CG  ARG B 258      18.538  43.340  56.365  1.00  0.00           C  
ATOM    641  CD  ARG B 258      19.623  42.850  55.389  1.00  0.00           C  
ATOM    642  NE  ARG B 258      20.942  43.303  55.828  1.00  0.00           N  
ATOM    643  CZ  ARG B 258      21.594  44.317  55.278  1.00  0.00           C  
ATOM    644  NH1 ARG B 258      21.069  44.970  54.241  1.00  0.00           N  
ATOM    645  NH2 ARG B 258      22.780  44.671  55.758  1.00  0.00           N  
ATOM    646  N   GLY B 259      16.691  41.450  60.539  1.00  0.00           N  
ATOM    647  CA  GLY B 259      16.112  40.319  61.241  1.00  0.00           C  
ATOM    648  C   GLY B 259      16.994  39.098  61.459  1.00  0.00           C  
ATOM    649  O   GLY B 259      16.493  38.069  61.917  1.00  0.00           O  
ATOM    650  N   ILE B 261      18.288  39.194  61.155  1.00  0.00           N  
ATOM    651  CA  ILE B 261      19.190  38.059  61.358  1.00  0.00           C  
ATOM    652  C   ILE B 261      20.572  38.388  61.916  1.00  0.00           C  
ATOM    653  O   ILE B 261      20.981  39.550  62.022  1.00  0.00           O  
ATOM    654  CB  ILE B 261      19.381  37.227  60.064  1.00  0.00           C  
ATOM    655  CG1 ILE B 261      19.848  38.127  58.910  1.00  0.00           C  
ATOM    656  CG2 ILE B 261      18.133  36.395  59.747  1.00  0.00           C  
ATOM    657  CD1 ILE B 261      21.250  37.799  58.441  1.00  0.00           C  
ATOM    658  N   GLU B 262      21.269  37.305  62.253  1.00  0.00           N  
ATOM    659  CA  GLU B 262      22.655  37.310  62.655  1.00  0.00           C  
ATOM    660  C   GLU B 262      23.243  35.929  62.359  1.00  0.00           C  
ATOM    661  O   GLU B 262      22.518  34.934  62.305  1.00  0.00           O  
ATOM    662  CB  GLU B 262      22.809  37.668  64.143  1.00  0.00           C  
ATOM    663  CG  GLU B 262      21.699  37.175  65.051  1.00  0.00           C  
ATOM    664  CD  GLU B 262      22.082  37.188  66.519  1.00  0.00           C  
ATOM    665  OE1 GLU B 262      22.302  38.292  67.088  1.00  0.00           O  
ATOM    666  OE2 GLU B 262      22.157  36.078  67.104  1.00  0.00           O  
ATOM    667  N   LEU B 263      24.564  35.904  62.167  1.00  0.00           N  
ATOM    668  CA  LEU B 263      25.339  34.712  61.877  1.00  0.00           C  
ATOM    669  C   LEU B 263      26.036  34.280  63.145  1.00  0.00           C  
ATOM    670  O   LEU B 263      26.756  35.070  63.750  1.00  0.00           O  
ATOM    671  CB  LEU B 263      26.409  35.055  60.846  1.00  0.00           C  
ATOM    672  CG  LEU B 263      26.763  34.117  59.687  1.00  0.00           C  
ATOM    673  CD1 LEU B 263      28.185  34.311  59.323  1.00  0.00           C  
ATOM    674  CD2 LEU B 263      26.478  32.679  60.007  1.00  0.00           C  
ATOM    675  N   HIS B 264      25.844  33.025  63.545  1.00  0.00           N  
ATOM    676  CA  HIS B 264      26.482  32.509  64.747  1.00  0.00           C  
ATOM    677  C   HIS B 264      27.747  31.802  64.317  1.00  0.00           C  
ATOM    678  O   HIS B 264      27.694  30.747  63.708  1.00  0.00           O  
ATOM    679  CB  HIS B 264      25.522  31.593  65.518  1.00  0.00           C  
ATOM    680  CG  HIS B 264      24.491  32.342  66.315  1.00  0.00           C  
ATOM    681  ND1 HIS B 264      23.873  31.808  67.428  1.00  0.00           N  
ATOM    682  CD2 HIS B 264      23.975  33.590  66.163  1.00  0.00           C  
ATOM    683  CE1 HIS B 264      23.021  32.689  67.923  1.00  0.00           C  
ATOM    684  NE2 HIS B 264      23.066  33.780  67.177  1.00  0.00           N  
ATOM    685  N   ALA B 266      28.895  32.393  64.603  1.00  0.00           N  
ATOM    686  CA  ALA B 266      30.119  31.931  63.962  1.00  0.00           C  
ATOM    687  C   ALA B 266      30.560  30.545  64.446  1.00  0.00           C  
ATOM    688  O   ALA B 266      30.470  30.240  65.655  1.00  0.00           O  
ATOM    689  CB  ALA B 266      31.218  32.939  64.142  1.00  0.00           C  
ATOM    690  N   GLU B 267      31.030  29.714  63.511  1.00  0.00           N  
ATOM    691  CA  GLU B 267      31.616  28.418  63.853  1.00  0.00           C  
ATOM    692  C   GLU B 267      33.091  28.372  63.461  1.00  0.00           C  
ATOM    693  O   GLU B 267      33.916  27.721  64.122  1.00  0.00           O  
ATOM    694  CB  GLU B 267      30.857  27.268  63.173  1.00  0.00           C  
ATOM    695  CG  GLU B 267      29.369  27.187  63.516  1.00  0.00           C  
ATOM    696  CD  GLU B 267      29.074  26.536  64.872  1.00  0.00           C  
ATOM    697  OE1 GLU B 267      29.683  25.490  65.208  1.00  0.00           O  
ATOM    698  OE2 GLU B 267      28.215  27.073  65.612  1.00  0.00           O  
ATOM    699  N   GLU B 268      33.413  29.068  62.372  1.00  0.00           N  
ATOM    700  CA  GLU B 268      34.774  29.114  61.844  1.00  0.00           C  
ATOM    701  C   GLU B 268      35.029  30.455  61.184  1.00  0.00           C  
ATOM    702  O   GLU B 268      34.178  30.944  60.430  1.00  0.00           O  
ATOM    703  CB  GLU B 268      35.011  27.990  60.839  1.00  0.00           C  
ATOM    704  CG  GLU B 268      36.481  27.704  60.588  1.00  0.00           C  
ATOM    705  CD  GLU B 268      36.705  26.589  59.576  1.00  0.00           C  
ATOM    706  OE1 GLU B 268      37.875  26.211  59.367  1.00  0.00           O  
ATOM    707  OE2 GLU B 268      35.717  26.087  58.990  1.00  0.00           O  
ATOM    708  N   ILE B 269      36.198  31.030  61.488  1.00  0.00           N  
ATOM    709  CA  ILE B 269      36.644  32.282  60.921  1.00  0.00           C  
ATOM    710  C   ILE B 269      38.070  32.121  60.388  1.00  0.00           C  
ATOM    711  O   ILE B 269      38.975  31.635  61.085  1.00  0.00           O  
ATOM    712  CB  ILE B 269      36.549  33.449  61.972  1.00  0.00           C  
ATOM    713  CG1 ILE B 269      35.080  33.850  62.233  1.00  0.00           C  
ATOM    714  CG2 ILE B 269      37.421  34.680  61.560  1.00  0.00           C  
ATOM    715  CD1 ILE B 269      34.793  34.299  63.672  1.00  0.00           C  
ATOM    716  N   THR B 270      38.260  32.515  59.139  1.00  0.00           N  
ATOM    717  CA  THR B 270      39.576  32.519  58.540  1.00  0.00           C  
ATOM    718  C   THR B 270      40.048  33.951  58.306  1.00  0.00           C  
ATOM    719  O   THR B 270      39.285  34.802  57.831  1.00  0.00           O  
ATOM    720  CB  THR B 270      39.541  31.741  57.230  1.00  0.00           C  
ATOM    721  OG1 THR B 270      38.834  30.514  57.449  1.00  0.00           O  
ATOM    722  CG2 THR B 270      40.964  31.304  56.829  1.00  0.00           C  
ATOM    723  N   LEU B 271      41.297  34.207  58.676  1.00  0.00           N  
ATOM    724  CA  LEU B 271      41.947  35.493  58.478  1.00  0.00           C  
ATOM    725  C   LEU B 271      42.559  35.519  57.077  1.00  0.00           C  
ATOM    726  O   LEU B 271      43.505  34.770  56.784  1.00  0.00           O  
ATOM    727  CB  LEU B 271      43.037  35.675  59.522  1.00  0.00           C  
ATOM    728  CG  LEU B 271      43.307  36.989  60.255  1.00  0.00           C  
ATOM    729  CD1 LEU B 271      44.738  36.939  60.764  1.00  0.00           C  
ATOM    730  CD2 LEU B 271      43.093  38.203  59.370  1.00  0.00           C  
ATOM    731  N   LEU B 272      42.015  36.356  56.199  1.00  0.00           N  
ATOM    732  CA  LEU B 272      42.494  36.380  54.820  1.00  0.00           C  
ATOM    733  C   LEU B 272      43.614  37.379  54.725  1.00  0.00           C  
ATOM    734  O   LEU B 272      44.624  37.140  54.067  1.00  0.00           O  
ATOM    735  CB  LEU B 272      41.362  36.735  53.860  1.00  0.00           C  
ATOM    736  CG  LEU B 272      40.142  35.816  53.890  1.00  0.00           C  
ATOM    737  CD1 LEU B 272      39.143  36.268  52.867  1.00  0.00           C  
ATOM    738  CD2 LEU B 272      40.528  34.346  53.647  1.00  0.00           C  
ATOM    739  N   SER B 273      43.424  38.502  55.406  1.00  0.00           N  
ATOM    740  CA  SER B 273      44.344  39.614  55.360  1.00  0.00           C  
ATOM    741  C   SER B 273      44.161  40.462  56.650  1.00  0.00           C  
ATOM    742  O   SER B 273      43.088  41.055  56.887  1.00  0.00           O  
ATOM    743  CB  SER B 273      44.073  40.427  54.082  1.00  0.00           C  
ATOM    744  OG  SER B 273      44.980  41.500  53.939  1.00  0.00           O  
ATOM    745  N   LYS B 274      45.209  40.488  57.472  1.00  0.00           N  
ATOM    746  CA  LYS B 274      45.179  41.153  58.767  1.00  0.00           C  
ATOM    747  C   LYS B 274      45.553  42.615  58.560  1.00  0.00           C  
ATOM    748  O   LYS B 274      46.381  42.917  57.733  1.00  0.00           O  
ATOM    749  CB  LYS B 274      46.158  40.454  59.713  1.00  0.00           C  
ATOM    750  CG  LYS B 274      45.960  40.691  61.221  1.00  0.00           C  
ATOM    751  CD  LYS B 274      47.313  40.624  62.009  1.00  0.00           C  
ATOM    752  CE  LYS B 274      47.848  39.177  62.139  1.00  0.00           C  
ATOM    753  NZ  LYS B 274      48.895  39.015  63.209  1.00  0.00           N  
ATOM    754  N   ALA B 275      44.900  43.523  59.265  1.00  0.00           N  
ATOM    755  CA  ALA B 275      45.213  44.945  59.155  1.00  0.00           C  
ATOM    756  C   ALA B 275      46.008  45.429  60.368  1.00  0.00           C  
ATOM    757  O   ALA B 275      45.704  45.071  61.496  1.00  0.00           O  
ATOM    758  CB  ALA B 275      43.936  45.753  59.017  1.00  0.00           C  
ATOM    759  N   LYS B 276      47.032  46.237  60.123  1.00  0.00           N  
ATOM    760  CA  LYS B 276      47.703  46.975  61.186  1.00  0.00           C  
ATOM    761  C   LYS B 276      46.699  47.751  62.059  1.00  0.00           C  
ATOM    762  O   LYS B 276      45.615  48.160  61.610  1.00  0.00           O  
ATOM    763  CB  LYS B 276      48.764  47.930  60.614  1.00  0.00           C  
ATOM    764  CG  LYS B 276      49.901  47.240  59.885  1.00  0.00           C  
ATOM    765  CD  LYS B 276      51.240  47.928  60.204  1.00  0.00           C  
ATOM    766  CE  LYS B 276      52.351  47.520  59.222  1.00  0.00           C  
ATOM    767  NZ  LYS B 276      52.681  46.050  59.235  1.00  0.00           N  
ATOM    768  N   ALA B 277      47.073  47.938  63.320  1.00  0.00           N  
ATOM    769  CA  ALA B 277      46.221  48.607  64.291  1.00  0.00           C  
ATOM    770  C   ALA B 277      47.122  49.551  65.066  1.00  0.00           C  
ATOM    771  O   ALA B 277      48.293  49.237  65.250  1.00  0.00           O  
ATOM    772  CB  ALA B 277      45.604  47.590  65.209  1.00  0.00           C  
ATOM    773  N   PRO B 278      46.600  50.703  65.492  1.00  0.00           N  
ATOM    774  CA  PRO B 278      45.223  51.107  65.206  1.00  0.00           C  
ATOM    775  C   PRO B 278      45.138  51.705  63.816  1.00  0.00           C  
ATOM    776  O   PRO B 278      46.173  51.958  63.169  1.00  0.00           O  
ATOM    777  CB  PRO B 278      44.994  52.221  66.226  1.00  0.00           C  
ATOM    778  CG  PRO B 278      46.345  52.897  66.298  1.00  0.00           C  
ATOM    779  CD  PRO B 278      47.305  51.721  66.290  1.00  0.00           C  
ATOM    780  N   LEU B 279      43.911  51.969  63.385  1.00  0.00           N  
ATOM    781  CA  LEU B 279      43.637  52.587  62.090  1.00  0.00           C  
ATOM    782  C   LEU B 279      43.953  54.067  62.151  1.00  0.00           C  
ATOM    783  O   LEU B 279      43.734  54.714  63.185  1.00  0.00           O  
ATOM    784  CB  LEU B 279      42.167  52.441  61.731  1.00  0.00           C  
ATOM    785  CG  LEU B 279      41.604  51.088  61.312  1.00  0.00           C  
ATOM    786  CD1 LEU B 279      40.190  51.337  60.786  1.00  0.00           C  
ATOM    787  CD2 LEU B 279      42.444  50.378  60.257  1.00  0.00           C  
ATOM    788  N   PRO B 281      44.460  54.602  61.049  1.00  0.00           N  
ATOM    789  CA  PRO B 281      44.671  56.045  60.929  1.00  0.00           C  
ATOM    790  C   PRO B 281      43.372  56.776  60.560  1.00  0.00           C  
ATOM    791  O   PRO B 281      43.280  58.000  60.702  1.00  0.00           O  
ATOM    792  CB  PRO B 281      45.698  56.154  59.793  1.00  0.00           C  
ATOM    793  CG  PRO B 281      45.435  54.910  58.923  1.00  0.00           C  
ATOM    794  CD  PRO B 281      44.899  53.864  59.848  1.00  0.00           C  
ATOM    795  N   LEU B 282      42.391  56.040  60.061  1.00  0.00           N  
ATOM    796  CA  LEU B 282      41.100  56.635  59.756  1.00  0.00           C  
ATOM    797  C   LEU B 282      40.012  55.661  60.164  1.00  0.00           C  
ATOM    798  O   LEU B 282      40.109  54.470  59.884  1.00  0.00           O  
ATOM    799  CB  LEU B 282      41.009  56.980  58.261  1.00  0.00           C  
ATOM    800  CG  LEU B 282      39.883  57.901  57.813  1.00  0.00           C  
ATOM    801  CD1 LEU B 282      40.340  58.657  56.579  1.00  0.00           C  
ATOM    802  CD2 LEU B 282      38.546  57.141  57.538  1.00  0.00           C  
ATOM    803  N   ASP B 283      38.969  56.179  60.804  1.00  0.00           N  
ATOM    804  CA  ASP B 283      37.870  55.353  61.290  1.00  0.00           C  
ATOM    805  C   ASP B 283      36.780  55.155  60.258  1.00  0.00           C  
ATOM    806  O   ASP B 283      36.029  56.085  59.942  1.00  0.00           O  
ATOM    807  CB  ASP B 283      37.287  55.935  62.583  1.00  0.00           C  
ATOM    808  CG  ASP B 283      38.196  55.702  63.780  1.00  0.00           C  
ATOM    809  OD1 ASP B 283      38.812  54.596  63.888  1.00  0.00           O  
ATOM    810  OD2 ASP B 283      38.372  56.571  64.667  1.00  0.00           O  
ATOM    811  N   VAL B 291      36.679  53.931  59.751  1.00  0.00           N  
ATOM    812  CA  VAL B 291      35.706  53.624  58.701  1.00  0.00           C  
ATOM    813  C   VAL B 291      34.249  53.763  59.192  1.00  0.00           C  
ATOM    814  O   VAL B 291      33.327  53.989  58.407  1.00  0.00           O  
ATOM    815  CB  VAL B 291      36.021  52.251  58.031  1.00  0.00           C  
ATOM    816  CG1 VAL B 291      35.000  51.870  56.989  1.00  0.00           C  
ATOM    817  CG2 VAL B 291      37.431  52.277  57.410  1.00  0.00           C  
ATOM    818  N   SER B 292      34.050  53.644  60.494  1.00  0.00           N  
ATOM    819  CA  SER B 292      32.714  53.846  61.074  1.00  0.00           C  
ATOM    820  C   SER B 292      32.595  55.012  62.062  1.00  0.00           C  
ATOM    821  O   SER B 292      31.533  55.180  62.661  1.00  0.00           O  
ATOM    822  CB  SER B 292      32.211  52.565  61.749  1.00  0.00           C  
ATOM    823  OG  SER B 292      33.156  52.037  62.652  1.00  0.00           O  
ATOM    824  N   GLY B 293      33.661  55.805  62.228  1.00  0.00           N  
ATOM    825  CA  GLY B 293      33.693  56.885  63.214  1.00  0.00           C  
ATOM    826  C   GLY B 293      33.035  58.252  62.947  1.00  0.00           C  
ATOM    827  O   GLY B 293      32.955  59.085  63.872  1.00  0.00           O  
ATOM    828  N   LYS B 296      32.542  58.481  61.726  1.00  0.00           N  
ATOM    829  CA  LYS B 296      32.114  59.819  61.238  1.00  0.00           C  
ATOM    830  C   LYS B 296      33.292  60.714  60.825  1.00  0.00           C  
ATOM    831  O   LYS B 296      34.406  60.597  61.365  1.00  0.00           O  
ATOM    832  CB  LYS B 296      31.178  60.563  62.228  1.00  0.00           C  
ATOM    833  N   VAL B 297      33.021  61.601  59.868  1.00  0.00           N  
ATOM    834  CA  VAL B 297      34.041  62.449  59.255  1.00  0.00           C  
ATOM    835  C   VAL B 297      34.850  63.264  60.267  1.00  0.00           C  
ATOM    836  O   VAL B 297      34.389  64.292  60.778  1.00  0.00           O  
ATOM    837  CB  VAL B 297      33.428  63.421  58.198  1.00  0.00           C  
ATOM    838  CG1 VAL B 297      34.520  64.102  57.369  1.00  0.00           C  
ATOM    839  CG2 VAL B 297      32.417  62.697  57.297  1.00  0.00           C  
ATOM    840  N   LYS B 298      36.056  62.790  60.557  1.00  0.00           N  
ATOM    841  CA  LYS B 298      37.025  63.607  61.276  1.00  0.00           C  
ATOM    842  C   LYS B 298      38.197  63.906  60.338  1.00  0.00           C  
ATOM    843  O   LYS B 298      38.485  63.134  59.391  1.00  0.00           O  
ATOM    844  CB  LYS B 298      37.498  62.929  62.589  1.00  0.00           C  
ATOM    845  N   ALA B 303      38.856  65.032  60.617  1.00  0.00           N  
ATOM    846  CA  ALA B 303      39.954  65.568  59.805  1.00  0.00           C  
ATOM    847  C   ALA B 303      39.516  66.076  58.424  1.00  0.00           C  
ATOM    848  O   ALA B 303      38.478  65.670  57.880  1.00  0.00           O  
ATOM    849  CB  ALA B 303      41.107  64.570  59.690  1.00  0.00           C  
ATOM    850  N   ASP B 305      40.325  66.981  57.889  1.00  0.00           N  
ATOM    851  CA  ASP B 305      40.109  67.595  56.590  1.00  0.00           C  
ATOM    852  C   ASP B 305      40.283  66.601  55.445  1.00  0.00           C  
ATOM    853  O   ASP B 305      40.882  65.522  55.596  1.00  0.00           O  
ATOM    854  CB  ASP B 305      41.157  68.694  56.396  1.00  0.00           C  
ATOM    855  CG  ASP B 305      42.586  68.156  56.566  1.00  0.00           C  
ATOM    856  OD1 ASP B 305      43.025  68.045  57.737  1.00  0.00           O  
ATOM    857  OD2 ASP B 305      43.307  67.771  55.607  1.00  0.00           O  
ATOM    858  N   ILE B 306      39.787  67.028  54.289  1.00  0.00           N  
ATOM    859  CA  ILE B 306      39.992  66.368  53.015  1.00  0.00           C  
ATOM    860  C   ILE B 306      41.432  65.811  52.811  1.00  0.00           C  
ATOM    861  O   ILE B 306      41.634  64.639  52.452  1.00  0.00           O  
ATOM    862  CB  ILE B 306      39.581  67.379  51.921  1.00  0.00           C  
ATOM    863  CG1 ILE B 306      38.910  66.692  50.712  1.00  0.00           C  
ATOM    864  CG2 ILE B 306      40.746  68.353  51.574  1.00  0.00           C  
ATOM    865  CD1 ILE B 306      39.350  65.309  50.389  1.00  0.00           C  
ATOM    866  N   ASP B 307      42.435  66.631  53.086  1.00  0.00           N  
ATOM    867  CA  ASP B 307      43.811  66.208  52.806  1.00  0.00           C  
ATOM    868  C   ASP B 307      44.331  65.101  53.687  1.00  0.00           C  
ATOM    869  O   ASP B 307      45.054  64.239  53.203  1.00  0.00           O  
ATOM    870  CB  ASP B 307      44.754  67.394  52.715  1.00  0.00           C  
ATOM    871  CG  ASP B 307      44.507  68.200  51.469  1.00  0.00           C  
ATOM    872  OD1 ASP B 307      44.499  67.603  50.352  1.00  0.00           O  
ATOM    873  OD2 ASP B 307      44.251  69.424  51.518  1.00  0.00           O  
ATOM    874  N   THR B 308      43.927  65.095  54.954  1.00  0.00           N  
ATOM    875  CA  THR B 308      44.175  63.964  55.856  1.00  0.00           C  
ATOM    876  C   THR B 308      43.462  62.676  55.439  1.00  0.00           C  
ATOM    877  O   THR B 308      43.977  61.584  55.651  1.00  0.00           O  
ATOM    878  CB  THR B 308      43.746  64.307  57.301  1.00  0.00           C  
ATOM    879  OG1 THR B 308      44.381  65.527  57.713  1.00  0.00           O  
ATOM    880  CG2 THR B 308      44.249  63.229  58.290  1.00  0.00           C  
ATOM    881  N   ARG B 309      42.259  62.811  54.894  1.00  0.00           N  
ATOM    882  CA  ARG B 309      41.526  61.672  54.383  1.00  0.00           C  
ATOM    883  C   ARG B 309      42.113  61.092  53.098  1.00  0.00           C  
ATOM    884  O   ARG B 309      42.119  59.872  52.914  1.00  0.00           O  
ATOM    885  CB  ARG B 309      40.066  62.062  54.151  1.00  0.00           C  
ATOM    886  CG  ARG B 309      39.274  62.145  55.434  1.00  0.00           C  
ATOM    887  CD  ARG B 309      38.377  63.334  55.474  1.00  0.00           C  
ATOM    888  NE  ARG B 309      37.397  63.232  54.407  1.00  0.00           N  
ATOM    889  CZ  ARG B 309      36.779  64.257  53.853  1.00  0.00           C  
ATOM    890  NH1 ARG B 309      37.035  65.498  54.259  1.00  0.00           N  
ATOM    891  NH2 ARG B 309      35.895  64.033  52.880  1.00  0.00           N  
ATOM    892  N   LEU B 310      42.578  61.971  52.208  1.00  0.00           N  
ATOM    893  CA  LEU B 310      43.275  61.570  50.991  1.00  0.00           C  
ATOM    894  C   LEU B 310      44.578  60.795  51.247  1.00  0.00           C  
ATOM    895  O   LEU B 310      45.011  60.015  50.393  1.00  0.00           O  
ATOM    896  CB  LEU B 310      43.542  62.779  50.091  1.00  0.00           C  
ATOM    897  CG  LEU B 310      42.353  63.537  49.496  1.00  0.00           C  
ATOM    898  CD1 LEU B 310      42.760  64.816  48.747  1.00  0.00           C  
ATOM    899  CD2 LEU B 310      41.601  62.623  48.565  1.00  0.00           C  
ATOM    900  N   ARG B 311      45.208  60.976  52.401  1.00  0.00           N  
ATOM    901  CA  ARG B 311      46.339  60.095  52.745  1.00  0.00           C  
ATOM    902  C   ARG B 311      45.846  58.679  53.049  1.00  0.00           C  
ATOM    903  O   ARG B 311      46.626  57.713  53.020  1.00  0.00           O  
ATOM    904  CB  ARG B 311      47.145  60.605  53.949  1.00  0.00           C  
ATOM    905  CG  ARG B 311      48.200  61.640  53.616  1.00  0.00           C  
ATOM    906  CD  ARG B 311      49.209  61.923  54.782  1.00  0.00           C  
ATOM    907  NE  ARG B 311      48.572  62.430  56.006  1.00  0.00           N  
ATOM    908  CZ  ARG B 311      48.208  63.707  56.203  1.00  0.00           C  
ATOM    909  NH1 ARG B 311      48.422  64.618  55.249  1.00  0.00           N  
ATOM    910  NH2 ARG B 311      47.629  64.084  57.352  1.00  0.00           N  
ATOM    911  N   GLU B 312      44.557  58.562  53.378  1.00  0.00           N  
ATOM    912  CA  GLU B 312      43.982  57.266  53.739  1.00  0.00           C  
ATOM    913  C   GLU B 312      42.647  57.136  53.031  1.00  0.00           C  
ATOM    914  O   GLU B 312      41.591  56.872  53.623  1.00  0.00           O  
ATOM    915  CB  GLU B 312      43.878  57.128  55.270  1.00  0.00           C  
ATOM    916  CG  GLU B 312      45.221  57.218  55.986  1.00  0.00           C  
ATOM    917  CD  GLU B 312      46.150  56.052  55.660  1.00  0.00           C  
ATOM    918  OE1 GLU B 312      45.682  54.986  55.190  1.00  0.00           O  
ATOM    919  OE2 GLU B 312      47.375  56.194  55.892  1.00  0.00           O  
ATOM    920  N   ARG B 313      42.728  57.340  51.726  1.00  0.00           N  
ATOM    921  CA  ARG B 313      41.559  57.526  50.903  1.00  0.00           C  
ATOM    922  C   ARG B 313      40.707  56.262  50.828  1.00  0.00           C  
ATOM    923  O   ARG B 313      39.480  56.329  50.875  1.00  0.00           O  
ATOM    924  CB  ARG B 313      41.997  57.994  49.520  1.00  0.00           C  
ATOM    925  CG  ARG B 313      40.856  58.327  48.639  1.00  0.00           C  
ATOM    926  CD  ARG B 313      39.918  59.288  49.295  1.00  0.00           C  
ATOM    927  NE  ARG B 313      39.351  60.164  48.282  1.00  0.00           N  
ATOM    928  CZ  ARG B 313      38.390  61.037  48.512  1.00  0.00           C  
ATOM    929  NH1 ARG B 313      37.893  61.193  49.744  1.00  0.00           N  
ATOM    930  NH2 ARG B 313      37.986  61.804  47.511  1.00  0.00           N  
ATOM    931  N   VAL B 314      41.371  55.118  50.724  1.00  0.00           N  
ATOM    932  CA  VAL B 314      40.702  53.822  50.752  1.00  0.00           C  
ATOM    933  C   VAL B 314      39.862  53.643  52.016  1.00  0.00           C  
ATOM    934  O   VAL B 314      38.698  53.242  51.957  1.00  0.00           O  
ATOM    935  CB  VAL B 314      41.706  52.696  50.579  1.00  0.00           C  
ATOM    936  CG1 VAL B 314      41.123  51.345  51.007  1.00  0.00           C  
ATOM    937  CG2 VAL B 314      42.138  52.640  49.125  1.00  0.00           C  
ATOM    938  N   LEU B 315      40.436  53.972  53.155  1.00  0.00           N  
ATOM    939  CA  LEU B 315      39.693  53.868  54.371  1.00  0.00           C  
ATOM    940  C   LEU B 315      38.547  54.864  54.347  1.00  0.00           C  
ATOM    941  O   LEU B 315      37.434  54.548  54.753  1.00  0.00           O  
ATOM    942  CB  LEU B 315      40.612  54.072  55.594  1.00  0.00           C  
ATOM    943  CG  LEU B 315      41.534  52.866  55.763  1.00  0.00           C  
ATOM    944  CD1 LEU B 315      42.663  53.156  56.771  1.00  0.00           C  
ATOM    945  CD2 LEU B 315      40.762  51.623  56.167  1.00  0.00           C  
ATOM    946  N   ASP B 316      38.816  56.053  53.840  1.00  0.00           N  
ATOM    947  CA  ASP B 316      37.781  57.039  53.724  1.00  0.00           C  
ATOM    948  C   ASP B 316      36.679  56.605  52.753  1.00  0.00           C  
ATOM    949  O   ASP B 316      35.537  56.762  53.054  1.00  0.00           O  
ATOM    950  CB  ASP B 316      38.369  58.364  53.294  1.00  0.00           C  
ATOM    951  CG  ASP B 316      37.343  59.468  53.294  1.00  0.00           C  
ATOM    952  OD1 ASP B 316      36.753  59.761  54.374  1.00  0.00           O  
ATOM    953  OD2 ASP B 316      37.076  60.101  52.249  1.00  0.00           O  
ATOM    954  N   LEU B 317      37.044  56.057  51.598  1.00  0.00           N  
ATOM    955  CA  LEU B 317      36.093  55.609  50.576  1.00  0.00           C  
ATOM    956  C   LEU B 317      35.220  54.472  51.077  1.00  0.00           C  
ATOM    957  O   LEU B 317      34.061  54.340  50.636  1.00  0.00           O  
ATOM    958  CB  LEU B 317      36.832  55.092  49.355  1.00  0.00           C  
ATOM    959  CG  LEU B 317      36.975  55.971  48.113  1.00  0.00           C  
ATOM    960  CD1 LEU B 317      36.527  57.421  48.303  1.00  0.00           C  
ATOM    961  CD2 LEU B 317      38.420  55.836  47.571  1.00  0.00           C  
ATOM    962  N   ARG B 318      35.777  53.660  51.990  1.00  0.00           N  
ATOM    963  CA  ARG B 318      35.009  52.546  52.551  1.00  0.00           C  
ATOM    964  C   ARG B 318      33.806  52.981  53.401  1.00  0.00           C  
ATOM    965  O   ARG B 318      32.976  52.169  53.742  1.00  0.00           O  
ATOM    966  CB  ARG B 318      35.886  51.600  53.358  1.00  0.00           C  
ATOM    967  CG  ARG B 318      36.751  50.720  52.525  1.00  0.00           C  
ATOM    968  CD  ARG B 318      37.624  49.783  53.359  1.00  0.00           C  
ATOM    969  NE  ARG B 318      38.557  49.029  52.503  1.00  0.00           N  
ATOM    970  CZ  ARG B 318      39.676  48.421  52.953  1.00  0.00           C  
ATOM    971  NH1 ARG B 318      40.032  48.441  54.251  1.00  0.00           N  
ATOM    972  NH2 ARG B 318      40.436  47.781  52.101  1.00  0.00           N  
ATOM    973  N   ARG B 319      33.723  54.261  53.749  1.00  0.00           N  
ATOM    974  CA  ARG B 319      32.684  54.671  54.651  1.00  0.00           C  
ATOM    975  C   ARG B 319      31.356  54.543  53.888  1.00  0.00           C  
ATOM    976  O   ARG B 319      31.303  54.772  52.673  1.00  0.00           O  
ATOM    977  CB  ARG B 319      32.893  56.108  55.107  1.00  0.00           C  
ATOM    978  CG  ARG B 319      33.945  56.325  56.173  1.00  0.00           C  
ATOM    979  CD  ARG B 319      33.942  57.732  56.748  1.00  0.00           C  
ATOM    980  NE  ARG B 319      34.306  58.661  55.681  1.00  0.00           N  
ATOM    981  CZ  ARG B 319      33.488  59.534  55.075  1.00  0.00           C  
ATOM    982  NH1 ARG B 319      32.191  59.664  55.439  1.00  0.00           N  
ATOM    983  NH2 ARG B 319      33.980  60.293  54.102  1.00  0.00           N  
ATOM    984  N   GLN B 320      30.284  54.207  54.604  1.00  0.00           N  
ATOM    985  CA  GLN B 320      28.959  54.028  53.968  1.00  0.00           C  
ATOM    986  C   GLN B 320      28.657  55.148  52.988  1.00  0.00           C  
ATOM    987  O   GLN B 320      28.402  54.905  51.811  1.00  0.00           O  
ATOM    988  CB  GLN B 320      27.865  53.874  55.018  1.00  0.00           C  
ATOM    989  CG  GLN B 320      27.822  52.485  55.672  1.00  0.00           C  
ATOM    990  CD  GLN B 320      27.816  51.360  54.655  1.00  0.00           C  
ATOM    991  OE1 GLN B 320      26.784  51.082  54.037  1.00  0.00           O  
ATOM    992  NE2 GLN B 320      28.956  50.707  54.480  1.00  0.00           N  
ATOM    993  N   GLU B 321      28.760  56.374  53.468  1.00  0.00           N  
ATOM    994  CA  GLU B 321      28.514  57.579  52.691  1.00  0.00           C  
ATOM    995  C   GLU B 321      29.267  57.633  51.346  1.00  0.00           C  
ATOM    996  O   GLU B 321      28.691  58.002  50.331  1.00  0.00           O  
ATOM    997  CB  GLU B 321      28.866  58.813  53.539  1.00  0.00           C  
ATOM    998  CG  GLU B 321      27.998  59.070  54.772  1.00  0.00           C  
ATOM    999  CD  GLU B 321      28.206  58.088  55.949  1.00  0.00           C  
ATOM   1000  OE1 GLU B 321      29.328  57.552  56.147  1.00  0.00           O  
ATOM   1001  OE2 GLU B 321      27.218  57.858  56.713  1.00  0.00           O  
ATOM   1002  N   MET B 322      30.546  57.271  51.340  1.00  0.00           N  
ATOM   1003  CA  MET B 322      31.338  57.363  50.122  1.00  0.00           C  
ATOM   1004  C   MET B 322      30.965  56.213  49.208  1.00  0.00           C  
ATOM   1005  O   MET B 322      30.770  56.396  47.996  1.00  0.00           O  
ATOM   1006  CB  MET B 322      32.842  57.345  50.432  1.00  0.00           C  
ATOM   1007  CG  MET B 322      33.337  58.644  50.994  1.00  0.00           C  
ATOM   1008  SD  MET B 322      32.890  60.052  49.909  1.00  0.00           S  
ATOM   1009  CE  MET B 322      32.511  61.388  51.256  1.00  0.00           C  
ATOM   1010  N   GLN B 323      30.876  55.033  49.796  1.00  0.00           N  
ATOM   1011  CA  GLN B 323      30.360  53.865  49.085  1.00  0.00           C  
ATOM   1012  C   GLN B 323      29.072  54.168  48.323  1.00  0.00           C  
ATOM   1013  O   GLN B 323      28.955  53.800  47.156  1.00  0.00           O  
ATOM   1014  CB  GLN B 323      30.188  52.677  50.045  1.00  0.00           C  
ATOM   1015  CG  GLN B 323      31.502  52.066  50.347  1.00  0.00           C  
ATOM   1016  CD  GLN B 323      31.468  50.592  50.677  1.00  0.00           C  
ATOM   1017  OE1 GLN B 323      32.122  50.162  51.631  1.00  0.00           O  
ATOM   1018  NE2 GLN B 323      30.763  49.808  49.883  1.00  0.00           N  
ATOM   1019  N   ALA B 324      28.159  54.912  48.951  1.00  0.00           N  
ATOM   1020  CA  ALA B 324      26.881  55.297  48.311  1.00  0.00           C  
ATOM   1021  C   ALA B 324      27.098  56.230  47.114  1.00  0.00           C  
ATOM   1022  O   ALA B 324      26.399  56.148  46.091  1.00  0.00           O  
ATOM   1023  CB  ALA B 324      25.954  55.940  49.320  1.00  0.00           C  
ATOM   1024  N   VAL B 325      28.087  57.109  47.243  1.00  0.00           N  
ATOM   1025  CA  VAL B 325      28.447  58.011  46.156  1.00  0.00           C  
ATOM   1026  C   VAL B 325      28.968  57.213  44.977  1.00  0.00           C  
ATOM   1027  O   VAL B 325      28.587  57.443  43.845  1.00  0.00           O  
ATOM   1028  CB  VAL B 325      29.474  59.079  46.626  1.00  0.00           C  
ATOM   1029  CG1 VAL B 325      29.813  60.055  45.509  1.00  0.00           C  
ATOM   1030  CG2 VAL B 325      28.902  59.822  47.809  1.00  0.00           C  
ATOM   1031  N   ILE B 332      29.812  56.236  45.260  1.00  0.00           N  
ATOM   1032  CA  ILE B 332      30.480  55.473  44.224  1.00  0.00           C  
ATOM   1033  C   ILE B 332      29.410  54.681  43.464  1.00  0.00           C  
ATOM   1034  O   ILE B 332      29.409  54.596  42.237  1.00  0.00           O  
ATOM   1035  CB  ILE B 332      31.521  54.542  44.899  1.00  0.00           C  
ATOM   1036  CG1 ILE B 332      32.658  55.387  45.486  1.00  0.00           C  
ATOM   1037  CG2 ILE B 332      31.971  53.460  43.932  1.00  0.00           C  
ATOM   1038  CD1 ILE B 332      33.767  54.586  46.212  1.00  0.00           C  
ATOM   1039  N   LYS B 333      28.482  54.126  44.219  1.00  0.00           N  
ATOM   1040  CA  LYS B 333      27.351  53.387  43.647  1.00  0.00           C  
ATOM   1041  C   LYS B 333      26.420  54.229  42.779  1.00  0.00           C  
ATOM   1042  O   LYS B 333      26.028  53.795  41.703  1.00  0.00           O  
ATOM   1043  CB  LYS B 333      26.600  52.632  44.735  1.00  0.00           C  
ATOM   1044  CG  LYS B 333      27.351  51.385  45.150  1.00  0.00           C  
ATOM   1045  CD  LYS B 333      26.628  50.533  46.210  1.00  0.00           C  
ATOM   1046  CE  LYS B 333      26.822  51.066  47.594  1.00  0.00           C  
ATOM   1047  NZ  LYS B 333      26.359  50.067  48.641  1.00  0.00           N  
ATOM   1048  N   ILE B 334      26.119  55.448  43.213  1.00  0.00           N  
ATOM   1049  CA  ILE B 334      25.168  56.314  42.504  1.00  0.00           C  
ATOM   1050  C   ILE B 334      25.735  56.792  41.180  1.00  0.00           C  
ATOM   1051  O   ILE B 334      24.989  56.910  40.185  1.00  0.00           O  
ATOM   1052  CB  ILE B 334      24.756  57.520  43.394  1.00  0.00           C  
ATOM   1053  CG1 ILE B 334      23.720  57.075  44.428  1.00  0.00           C  
ATOM   1054  CG2 ILE B 334      24.210  58.707  42.585  1.00  0.00           C  
ATOM   1055  CD1 ILE B 334      23.413  58.150  45.475  1.00  0.00           C  
ATOM   1056  N   GLN B 335      27.033  57.129  41.184  1.00  0.00           N  
ATOM   1057  CA  GLN B 335      27.713  57.528  39.984  1.00  0.00           C  
ATOM   1058  C   GLN B 335      27.574  56.456  38.910  1.00  0.00           C  
ATOM   1059  O   GLN B 335      27.357  56.777  37.759  1.00  0.00           O  
ATOM   1060  CB  GLN B 335      29.217  57.791  40.269  1.00  0.00           C  
ATOM   1061  CG  GLN B 335      29.902  58.524  39.132  1.00  0.00           C  
ATOM   1062  CD  GLN B 335      31.367  58.937  39.405  1.00  0.00           C  
ATOM   1063  OE1 GLN B 335      32.286  58.143  39.246  1.00  0.00           O  
ATOM   1064  NE2 GLN B 335      31.565  60.188  39.744  1.00  0.00           N  
ATOM   1065  N   SER B 336      27.680  55.185  39.291  1.00  0.00           N  
ATOM   1066  CA  SER B 336      27.708  54.098  38.330  1.00  0.00           C  
ATOM   1067  C   SER B 336      26.334  53.916  37.696  1.00  0.00           C  
ATOM   1068  O   SER B 336      26.199  53.658  36.477  1.00  0.00           O  
ATOM   1069  CB  SER B 336      28.141  52.789  39.010  1.00  0.00           C  
ATOM   1070  OG  SER B 336      28.081  51.696  38.087  1.00  0.00           O  
ATOM   1071  N   LEU B 337      25.322  54.093  38.537  1.00  0.00           N  
ATOM   1072  CA  LEU B 337      23.930  54.022  38.142  1.00  0.00           C  
ATOM   1073  C   LEU B 337      23.634  55.238  37.314  1.00  0.00           C  
ATOM   1074  O   LEU B 337      22.770  55.200  36.437  1.00  0.00           O  
ATOM   1075  CB  LEU B 337      23.077  54.065  39.411  1.00  0.00           C  
ATOM   1076  CG  LEU B 337      22.206  52.927  39.945  1.00  0.00           C  
ATOM   1077  CD1 LEU B 337      22.629  51.494  39.535  1.00  0.00           C  
ATOM   1078  CD2 LEU B 337      22.004  53.089  41.500  1.00  0.00           C  
ATOM   1079  N   ALA B 338      24.318  56.354  37.591  1.00  0.00           N  
ATOM   1080  CA  ALA B 338      24.006  57.545  36.833  1.00  0.00           C  
ATOM   1081  C   ALA B 338      24.512  57.409  35.394  1.00  0.00           C  
ATOM   1082  O   ALA B 338      23.939  57.967  34.463  1.00  0.00           O  
ATOM   1083  CB  ALA B 338      24.584  58.748  37.493  1.00  0.00           C  
ATOM   1084  N   LEU B 339      25.590  56.669  35.222  1.00  0.00           N  
ATOM   1085  CA  LEU B 339      26.175  56.536  33.900  1.00  0.00           C  
ATOM   1086  C   LEU B 339      25.359  55.558  33.041  1.00  0.00           C  
ATOM   1087  O   LEU B 339      25.167  55.758  31.818  1.00  0.00           O  
ATOM   1088  CB  LEU B 339      27.656  56.112  34.008  1.00  0.00           C  
ATOM   1089  CG  LEU B 339      28.600  57.182  34.625  1.00  0.00           C  
ATOM   1090  CD1 LEU B 339      29.853  56.531  35.207  1.00  0.00           C  
ATOM   1091  CD2 LEU B 339      29.003  58.259  33.622  1.00  0.00           C  
ATOM   1092  N   LYS B 340      24.910  54.498  33.701  1.00  0.00           N  
ATOM   1093  CA  LYS B 340      24.066  53.487  33.104  1.00  0.00           C  
ATOM   1094  C   LYS B 340      22.806  54.182  32.559  1.00  0.00           C  
ATOM   1095  O   LYS B 340      22.465  54.008  31.397  1.00  0.00           O  
ATOM   1096  CB  LYS B 340      23.730  52.405  34.162  1.00  0.00           C  
ATOM   1097  CG  LYS B 340      23.155  51.128  33.592  1.00  0.00           C  
ATOM   1098  CD  LYS B 340      22.070  50.497  34.486  1.00  0.00           C  
ATOM   1099  CE  LYS B 340      20.998  51.531  34.906  1.00  0.00           C  
ATOM   1100  NZ  LYS B 340      19.645  50.951  35.177  1.00  0.00           N  
ATOM   1101  N   ALA B 341      22.180  55.026  33.372  1.00  0.00           N  
ATOM   1102  CA  ALA B 341      20.905  55.648  32.993  1.00  0.00           C  
ATOM   1103  C   ALA B 341      21.133  56.640  31.888  1.00  0.00           C  
ATOM   1104  O   ALA B 341      20.238  56.867  31.051  1.00  0.00           O  
ATOM   1105  CB  ALA B 341      20.226  56.347  34.177  1.00  0.00           C  
ATOM   1106  N   PHE B 342      22.333  57.221  31.877  1.00  0.00           N  
ATOM   1107  CA  PHE B 342      22.701  58.203  30.870  1.00  0.00           C  
ATOM   1108  C   PHE B 342      22.776  57.496  29.528  1.00  0.00           C  
ATOM   1109  O   PHE B 342      22.258  57.975  28.547  1.00  0.00           O  
ATOM   1110  CB  PHE B 342      24.057  58.823  31.252  1.00  0.00           C  
ATOM   1111  CG  PHE B 342      24.678  59.698  30.188  1.00  0.00           C  
ATOM   1112  CD1 PHE B 342      24.235  61.017  30.006  1.00  0.00           C  
ATOM   1113  CD2 PHE B 342      25.753  59.221  29.404  1.00  0.00           C  
ATOM   1114  CE1 PHE B 342      24.798  61.843  29.059  1.00  0.00           C  
ATOM   1115  CE2 PHE B 342      26.351  60.048  28.429  1.00  0.00           C  
ATOM   1116  CZ  PHE B 342      25.874  61.389  28.269  1.00  0.00           C  
ATOM   1117  N   ARG B 343      23.453  56.354  29.483  1.00  0.00           N  
ATOM   1118  CA  ARG B 343      23.701  55.707  28.212  1.00  0.00           C  
ATOM   1119  C   ARG B 343      22.396  55.068  27.721  1.00  0.00           C  
ATOM   1120  O   ARG B 343      22.065  55.130  26.536  1.00  0.00           O  
ATOM   1121  CB  ARG B 343      24.809  54.695  28.354  1.00  0.00           C  
ATOM   1122  CG  ARG B 343      26.181  55.306  28.629  1.00  0.00           C  
ATOM   1123  CD  ARG B 343      27.290  54.300  28.461  1.00  0.00           C  
ATOM   1124  NE  ARG B 343      28.573  54.788  28.957  1.00  0.00           N  
ATOM   1125  CZ  ARG B 343      29.047  54.575  30.180  1.00  0.00           C  
ATOM   1126  NH1 ARG B 343      28.334  53.879  31.051  1.00  0.00           N  
ATOM   1127  NH2 ARG B 343      30.256  55.048  30.539  1.00  0.00           N  
ATOM   1128  N   GLU B 344      21.647  54.487  28.647  1.00  0.00           N  
ATOM   1129  CA  GLU B 344      20.367  53.844  28.331  1.00  0.00           C  
ATOM   1130  C   GLU B 344      19.441  54.748  27.516  1.00  0.00           C  
ATOM   1131  O   GLU B 344      18.988  54.362  26.443  1.00  0.00           O  
ATOM   1132  CB  GLU B 344      19.723  53.382  29.638  1.00  0.00           C  
ATOM   1133  CG  GLU B 344      18.338  52.798  29.529  1.00  0.00           C  
ATOM   1134  CD  GLU B 344      17.782  52.540  30.908  1.00  0.00           C  
ATOM   1135  OE1 GLU B 344      17.656  51.352  31.287  1.00  0.00           O  
ATOM   1136  OE2 GLU B 344      17.524  53.532  31.622  1.00  0.00           O  
ATOM   1137  N   THR B 345      19.230  55.980  27.993  1.00  0.00           N  
ATOM   1138  CA  THR B 345      18.410  56.960  27.306  1.00  0.00           C  
ATOM   1139  C   THR B 345      18.937  57.223  25.915  1.00  0.00           C  
ATOM   1140  O   THR B 345      18.154  57.348  24.949  1.00  0.00           O  
ATOM   1141  CB  THR B 345      18.350  58.287  28.095  1.00  0.00           C  
ATOM   1142  OG1 THR B 345      17.746  58.037  29.358  1.00  0.00           O  
ATOM   1143  CG2 THR B 345      17.342  59.266  27.458  1.00  0.00           C  
ATOM   1144  N   LEU B 347      20.269  57.297  25.814  1.00  0.00           N  
ATOM   1145  CA  LEU B 347      20.926  57.650  24.567  1.00  0.00           C  
ATOM   1146  C   LEU B 347      20.825  56.558  23.510  1.00  0.00           C  
ATOM   1147  O   LEU B 347      20.643  56.871  22.313  1.00  0.00           O  
ATOM   1148  CB  LEU B 347      22.384  58.061  24.833  1.00  0.00           C  
ATOM   1149  CG  LEU B 347      22.423  59.475  25.381  1.00  0.00           C  
ATOM   1150  CD1 LEU B 347      23.692  59.664  26.196  1.00  0.00           C  
ATOM   1151  CD2 LEU B 347      22.296  60.489  24.253  1.00  0.00           C  
ATOM   1152  N   TYR B 348      20.951  55.294  23.947  1.00  0.00           N  
ATOM   1153  CA  TYR B 348      20.816  54.129  23.077  1.00  0.00           C  
ATOM   1154  C   TYR B 348      19.417  54.064  22.543  1.00  0.00           C  
ATOM   1155  O   TYR B 348      19.220  53.715  21.396  1.00  0.00           O  
ATOM   1156  CB  TYR B 348      21.062  52.798  23.820  1.00  0.00           C  
ATOM   1157  CG  TYR B 348      22.433  52.551  24.353  1.00  0.00           C  
ATOM   1158  CD1 TYR B 348      23.566  52.768  23.563  1.00  0.00           C  
ATOM   1159  CD2 TYR B 348      22.618  52.088  25.657  1.00  0.00           C  
ATOM   1160  CE1 TYR B 348      24.853  52.538  24.070  1.00  0.00           C  
ATOM   1161  CE2 TYR B 348      23.920  51.843  26.181  1.00  0.00           C  
ATOM   1162  CZ  TYR B 348      25.028  52.079  25.381  1.00  0.00           C  
ATOM   1163  OH  TYR B 348      26.328  51.835  25.862  1.00  0.00           O  
ATOM   1164  N   LYS B 349      18.442  54.407  23.381  1.00  0.00           N  
ATOM   1165  CA  LYS B 349      17.032  54.450  22.953  1.00  0.00           C  
ATOM   1166  C   LYS B 349      16.831  55.445  21.811  1.00  0.00           C  
ATOM   1167  O   LYS B 349      15.932  55.265  20.996  1.00  0.00           O  
ATOM   1168  CB  LYS B 349      16.113  54.799  24.124  1.00  0.00           C  
ATOM   1169  CG  LYS B 349      14.701  54.255  24.017  1.00  0.00           C  
ATOM   1170  CD  LYS B 349      13.685  54.944  24.995  1.00  0.00           C  
ATOM   1171  CE  LYS B 349      13.914  54.594  26.482  1.00  0.00           C  
ATOM   1172  NZ  LYS B 349      14.164  53.122  26.803  1.00  0.00           N  
ATOM   1173  N   GLU B 352      17.680  56.478  21.741  1.00  0.00           N  
ATOM   1174  CA  GLU B 352      17.541  57.497  20.689  1.00  0.00           C  
ATOM   1175  C   GLU B 352      18.468  57.204  19.531  1.00  0.00           C  
ATOM   1176  O   GLU B 352      18.596  57.992  18.592  1.00  0.00           O  
ATOM   1177  CB  GLU B 352      17.811  58.891  21.225  1.00  0.00           C  
ATOM   1178  CG  GLU B 352      16.988  59.287  22.448  1.00  0.00           C  
ATOM   1179  CD  GLU B 352      15.517  59.512  22.119  1.00  0.00           C  
ATOM   1180  OE1 GLU B 352      14.663  59.260  22.996  1.00  0.00           O  
ATOM   1181  OE2 GLU B 352      15.213  59.939  20.987  1.00  0.00           O  
ATOM   1182  N   GLY B 361      19.087  56.035  19.587  1.00  0.00           N  
ATOM   1183  CA  GLY B 361      20.047  55.621  18.585  1.00  0.00           C  
ATOM   1184  C   GLY B 361      21.372  56.381  18.619  1.00  0.00           C  
ATOM   1185  O   GLY B 361      22.001  56.562  17.587  1.00  0.00           O  
ATOM   1186  N   PHE B 362      21.801  56.817  19.795  1.00  0.00           N  
ATOM   1187  CA  PHE B 362      23.125  57.410  19.902  1.00  0.00           C  
ATOM   1188  C   PHE B 362      24.230  56.331  19.962  1.00  0.00           C  
ATOM   1189  O   PHE B 362      24.055  55.275  20.545  1.00  0.00           O  
ATOM   1190  CB  PHE B 362      23.170  58.393  21.071  1.00  0.00           C  
ATOM   1191  CG  PHE B 362      22.583  59.751  20.751  1.00  0.00           C  
ATOM   1192  CD1 PHE B 362      21.180  59.933  20.648  1.00  0.00           C  
ATOM   1193  CD2 PHE B 362      23.413  60.864  20.552  1.00  0.00           C  
ATOM   1194  CE1 PHE B 362      20.632  61.202  20.369  1.00  0.00           C  
ATOM   1195  CE2 PHE B 362      22.870  62.144  20.240  1.00  0.00           C  
ATOM   1196  CZ  PHE B 362      21.474  62.305  20.161  1.00  0.00           C  
ATOM   1197  N   ILE B 363      25.345  56.606  19.309  1.00  0.00           N  
ATOM   1198  CA  ILE B 363      26.481  55.690  19.201  1.00  0.00           C  
ATOM   1199  C   ILE B 363      27.567  56.196  20.139  1.00  0.00           C  
ATOM   1200  O   ILE B 363      27.810  57.411  20.179  1.00  0.00           O  
ATOM   1201  CB  ILE B 363      26.996  55.665  17.715  1.00  0.00           C  
ATOM   1202  CG1 ILE B 363      26.017  54.889  16.830  1.00  0.00           C  
ATOM   1203  CG2 ILE B 363      28.365  54.978  17.576  1.00  0.00           C  
ATOM   1204  CD1 ILE B 363      26.075  55.295  15.313  1.00  0.00           C  
ATOM   1205  N   GLU B 364      28.130  55.294  20.949  1.00  0.00           N  
ATOM   1206  CA  GLU B 364      29.182  55.642  21.884  1.00  0.00           C  
ATOM   1207  C   GLU B 364      30.532  55.712  21.144  1.00  0.00           C  
ATOM   1208  O   GLU B 364      30.815  54.829  20.300  1.00  0.00           O  
ATOM   1209  CB  GLU B 364      29.252  54.638  23.054  1.00  0.00           C  
ATOM   1210  CG  GLU B 364      30.462  54.824  23.978  1.00  0.00           C  
ATOM   1211  CD  GLU B 364      30.417  54.017  25.261  1.00  0.00           C  
ATOM   1212  OE1 GLU B 364      29.697  53.016  25.312  1.00  0.00           O  
ATOM   1213  OE2 GLU B 364      31.132  54.361  26.232  1.00  0.00           O  
ATOM   1214  N   ILE B 365      31.335  56.757  21.465  1.00  0.00           N  
ATOM   1215  CA  ILE B 365      32.672  56.999  20.849  1.00  0.00           C  
ATOM   1216  C   ILE B 365      33.841  57.331  21.823  1.00  0.00           C  
ATOM   1217  O   ILE B 365      33.632  57.609  23.001  1.00  0.00           O  
ATOM   1218  CB  ILE B 365      32.616  58.109  19.759  1.00  0.00           C  
ATOM   1219  CG1 ILE B 365      32.325  59.461  20.401  1.00  0.00           C  
ATOM   1220  CG2 ILE B 365      31.649  57.771  18.599  1.00  0.00           C  
ATOM   1221  CD1 ILE B 365      32.651  60.609  19.554  1.00  0.00           C  
ATOM   1222  N   PHE B 366      35.071  57.309  21.302  1.00  0.00           N  
ATOM   1223  CA  PHE B 366      36.263  57.707  22.058  1.00  0.00           C  
ATOM   1224  C   PHE B 366      37.172  58.560  21.144  1.00  0.00           C  
ATOM   1225  O   PHE B 366      37.647  58.060  20.118  1.00  0.00           O  
ATOM   1226  CB  PHE B 366      37.015  56.483  22.562  1.00  0.00           C  
ATOM   1227  CG  PHE B 366      36.441  55.909  23.814  1.00  0.00           C  
ATOM   1228  CD1 PHE B 366      35.828  54.676  23.798  1.00  0.00           C  
ATOM   1229  CD2 PHE B 366      36.487  56.623  25.007  1.00  0.00           C  
ATOM   1230  CE1 PHE B 366      35.278  54.150  24.969  1.00  0.00           C  
ATOM   1231  CE2 PHE B 366      35.958  56.120  26.177  1.00  0.00           C  
ATOM   1232  CZ  PHE B 366      35.355  54.880  26.167  1.00  0.00           C  
ATOM   1233  N   THR B 368      37.334  59.845  21.498  1.00  0.00           N  
ATOM   1234  CA  THR B 368      38.109  60.776  20.711  1.00  0.00           C  
ATOM   1235  C   THR B 368      39.513  61.021  21.359  1.00  0.00           C  
ATOM   1236  O   THR B 368      39.755  60.640  22.530  1.00  0.00           O  
ATOM   1237  CB  THR B 368      37.369  62.070  20.481  1.00  0.00           C  
ATOM   1238  OG1 THR B 368      36.878  62.559  21.726  1.00  0.00           O  
ATOM   1239  CG2 THR B 368      36.134  61.824  19.659  1.00  0.00           C  
ATOM   1240  N   PRO B 370      40.452  61.560  20.577  1.00  0.00           N  
ATOM   1241  CA  PRO B 370      41.843  61.705  21.068  1.00  0.00           C  
ATOM   1242  C   PRO B 370      41.895  62.628  22.275  1.00  0.00           C  
ATOM   1243  O   PRO B 370      41.203  63.662  22.338  1.00  0.00           O  
ATOM   1244  CB  PRO B 370      42.569  62.335  19.891  1.00  0.00           C  
ATOM   1245  CG  PRO B 370      41.756  61.970  18.737  1.00  0.00           C  
ATOM   1246  CD  PRO B 370      40.310  62.011  19.184  1.00  0.00           C  
ATOM   1247  N   LYS B 371      42.686  62.224  23.251  1.00  0.00           N  
ATOM   1248  CA  LYS B 371      42.860  63.038  24.431  1.00  0.00           C  
ATOM   1249  C   LYS B 371      44.118  63.926  24.310  1.00  0.00           C  
ATOM   1250  O   LYS B 371      44.171  65.003  24.905  1.00  0.00           O  
ATOM   1251  CB  LYS B 371      42.896  62.168  25.695  1.00  0.00           C  
ATOM   1252  CG  LYS B 371      41.631  61.350  25.962  1.00  0.00           C  
ATOM   1253  CD  LYS B 371      40.409  62.241  25.866  1.00  0.00           C  
ATOM   1254  CE  LYS B 371      39.153  61.466  25.631  1.00  0.00           C  
ATOM   1255  NZ  LYS B 371      38.035  62.353  25.381  1.00  0.00           N  
ATOM   1256  N   ILE B 372      45.113  63.464  23.565  1.00  0.00           N  
ATOM   1257  CA  ILE B 372      46.291  64.272  23.272  1.00  0.00           C  
ATOM   1258  C   ILE B 372      46.143  64.933  21.921  1.00  0.00           C  
ATOM   1259  O   ILE B 372      45.964  64.233  20.915  1.00  0.00           O  
ATOM   1260  CB  ILE B 372      47.584  63.419  23.254  1.00  0.00           C  
ATOM   1261  CG1 ILE B 372      47.847  62.866  24.646  1.00  0.00           C  
ATOM   1262  CG2 ILE B 372      48.778  64.293  22.768  1.00  0.00           C  
ATOM   1263  CD1 ILE B 372      48.958  61.878  24.703  1.00  0.00           C  
ATOM   1264  N   ILE B 373      46.241  66.268  21.898  1.00  0.00           N  
ATOM   1265  CA  ILE B 373      45.985  67.043  20.691  1.00  0.00           C  
ATOM   1266  C   ILE B 373      47.115  68.016  20.378  1.00  0.00           C  
ATOM   1267  O   ILE B 373      47.891  68.357  21.263  1.00  0.00           O  
ATOM   1268  CB  ILE B 373      44.686  67.821  20.840  1.00  0.00           C  
ATOM   1269  CG1 ILE B 373      44.770  68.808  22.018  1.00  0.00           C  
ATOM   1270  CG2 ILE B 373      43.482  66.819  20.946  1.00  0.00           C  
ATOM   1271  CD1 ILE B 373      43.550  69.758  22.105  1.00  0.00           C  
ATOM   1272  N   ALA B 374      47.196  68.461  19.133  1.00  0.00           N  
ATOM   1273  CA  ALA B 374      48.252  69.362  18.742  1.00  0.00           C  
ATOM   1274  C   ALA B 374      48.056  70.783  19.279  1.00  0.00           C  
ATOM   1275  O   ALA B 374      48.954  71.333  19.874  1.00  0.00           O  
ATOM   1276  CB  ALA B 374      48.441  69.370  17.239  1.00  0.00           C  
ATOM   1277  N   SER B 375      46.895  71.383  19.042  1.00  0.00           N  
ATOM   1278  CA  SER B 375      46.673  72.758  19.471  1.00  0.00           C  
ATOM   1279  C   SER B 375      45.270  72.898  19.999  1.00  0.00           C  
ATOM   1280  O   SER B 375      44.422  72.090  19.689  1.00  0.00           O  
ATOM   1281  CB  SER B 375      46.946  73.752  18.332  1.00  0.00           C  
ATOM   1282  OG  SER B 375      46.123  73.496  17.200  1.00  0.00           O  
ATOM   1283  N   ALA B 376      45.035  73.929  20.799  1.00  0.00           N  
ATOM   1284  CA  ALA B 376      43.760  74.149  21.474  1.00  0.00           C  
ATOM   1285  C   ALA B 376      42.658  74.555  20.517  1.00  0.00           C  
ATOM   1286  O   ALA B 376      42.921  75.170  19.473  1.00  0.00           O  
ATOM   1287  CB  ALA B 376      43.936  75.234  22.531  1.00  0.00           C  
ATOM   1288  N   THR B 377      41.416  74.256  20.893  1.00  0.00           N  
ATOM   1289  CA  THR B 377      40.269  74.600  20.060  1.00  0.00           C  
ATOM   1290  C   THR B 377      39.803  76.015  20.376  1.00  0.00           C  
ATOM   1291  O   THR B 377      39.393  76.757  19.486  1.00  0.00           O  
ATOM   1292  CB  THR B 377      39.172  73.547  20.243  1.00  0.00           C  
ATOM   1293  OG1 THR B 377      39.474  72.432  19.396  1.00  0.00           O  
ATOM   1294  CG2 THR B 377      37.788  74.044  19.751  1.00  0.00           C  
ATOM   1295  N   GLU B 378      39.877  76.389  21.645  1.00  0.00           N  
ATOM   1296  CA  GLU B 378      39.613  77.767  22.048  1.00  0.00           C  
ATOM   1297  C   GLU B 378      40.836  78.387  22.742  1.00  0.00           C  
ATOM   1298  O   GLU B 378      41.116  78.065  23.898  1.00  0.00           O  
ATOM   1299  CB  GLU B 378      38.377  77.853  22.956  1.00  0.00           C  
ATOM   1300  CG  GLU B 378      37.143  77.088  22.464  1.00  0.00           C  
ATOM   1301  CD  GLU B 378      36.309  76.546  23.616  1.00  0.00           C  
ATOM   1302  OE1 GLU B 378      36.029  77.325  24.555  1.00  0.00           O  
ATOM   1303  OE2 GLU B 378      35.936  75.348  23.601  1.00  0.00           O  
ATOM   1304  N   GLY B 487      41.560  79.255  22.015  1.00  0.00           N  
ATOM   1305  CA  GLY B 487      42.708  80.009  22.537  1.00  0.00           C  
ATOM   1306  C   GLY B 487      42.316  80.857  23.738  1.00  0.00           C  
ATOM   1307  O   GLY B 487      41.242  81.465  23.736  1.00  0.00           O  
ATOM   1308  N   GLY B 488      43.162  80.881  24.770  1.00  0.00           N  
ATOM   1309  CA  GLY B 488      42.782  81.436  26.066  1.00  0.00           C  
ATOM   1310  C   GLY B 488      42.585  80.357  27.127  1.00  0.00           C  
ATOM   1311  O   GLY B 488      42.871  80.570  28.319  1.00  0.00           O  
ATOM   1312  N   ALA B 495      42.087  79.194  26.703  1.00  0.00           N  
ATOM   1313  CA  ALA B 495      42.034  78.033  27.581  1.00  0.00           C  
ATOM   1314  C   ALA B 495      43.455  77.553  27.847  1.00  0.00           C  
ATOM   1315  O   ALA B 495      44.311  77.534  26.947  1.00  0.00           O  
ATOM   1316  CB  ALA B 495      41.191  76.914  26.968  1.00  0.00           C  
ATOM   1317  N   GLN B 496      43.689  77.176  29.095  1.00  0.00           N  
ATOM   1318  CA  GLN B 496      44.997  76.749  29.542  1.00  0.00           C  
ATOM   1319  C   GLN B 496      45.012  75.231  29.607  1.00  0.00           C  
ATOM   1320  O   GLN B 496      44.207  74.614  30.327  1.00  0.00           O  
ATOM   1321  CB  GLN B 496      45.288  77.339  30.920  1.00  0.00           C  
ATOM   1322  CG  GLN B 496      45.299  78.869  30.967  1.00  0.00           C  
ATOM   1323  CD  GLN B 496      45.634  79.416  32.366  1.00  0.00           C  
ATOM   1324  OE1 GLN B 496      46.649  79.037  32.973  1.00  0.00           O  
ATOM   1325  NE2 GLN B 496      44.781  80.308  32.876  1.00  0.00           N  
ATOM   1326  N   LEU B 497      45.944  74.635  28.866  1.00  0.00           N  
ATOM   1327  CA  LEU B 497      46.010  73.192  28.692  1.00  0.00           C  
ATOM   1328  C   LEU B 497      47.290  72.637  29.250  1.00  0.00           C  
ATOM   1329  O   LEU B 497      48.315  73.315  29.289  1.00  0.00           O  
ATOM   1330  CB  LEU B 497      45.907  72.855  27.214  1.00  0.00           C  
ATOM   1331  CG  LEU B 497      44.503  72.587  26.670  1.00  0.00           C  
ATOM   1332  CD1 LEU B 497      43.466  73.367  27.324  1.00  0.00           C  
ATOM   1333  CD2 LEU B 497      44.425  72.818  25.169  1.00  0.00           C  
ATOM   1334  N   PHE B 498      47.249  71.397  29.712  1.00  0.00           N  
ATOM   1335  CA  PHE B 498      48.469  70.773  30.180  1.00  0.00           C  
ATOM   1336  C   PHE B 498      49.377  70.384  29.030  1.00  0.00           C  
ATOM   1337  O   PHE B 498      48.956  69.713  28.095  1.00  0.00           O  
ATOM   1338  CB  PHE B 498      48.152  69.572  31.058  1.00  0.00           C  
ATOM   1339  CG  PHE B 498      47.534  69.937  32.371  1.00  0.00           C  
ATOM   1340  CD1 PHE B 498      46.255  69.536  32.682  1.00  0.00           C  
ATOM   1341  CD2 PHE B 498      48.230  70.700  33.289  1.00  0.00           C  
ATOM   1342  CE1 PHE B 498      45.699  69.869  33.876  1.00  0.00           C  
ATOM   1343  CE2 PHE B 498      47.659  71.038  34.493  1.00  0.00           C  
ATOM   1344  CZ  PHE B 498      46.404  70.600  34.791  1.00  0.00           C  
ATOM   1345  N   PRO B 499      50.622  70.860  29.070  1.00  0.00           N  
ATOM   1346  CA  PRO B 499      51.661  70.392  28.142  1.00  0.00           C  
ATOM   1347  C   PRO B 499      51.878  68.886  28.267  1.00  0.00           C  
ATOM   1348  O   PRO B 499      52.036  68.396  29.376  1.00  0.00           O  
ATOM   1349  CB  PRO B 499      52.899  71.157  28.625  1.00  0.00           C  
ATOM   1350  CG  PRO B 499      52.309  72.468  29.157  1.00  0.00           C  
ATOM   1351  CD  PRO B 499      51.123  71.948  29.946  1.00  0.00           C  
ATOM   1352  N   VAL B 500      51.843  68.176  27.149  1.00  0.00           N  
ATOM   1353  CA  VAL B 500      52.322  66.798  27.087  1.00  0.00           C  
ATOM   1354  C   VAL B 500      53.585  66.731  26.186  1.00  0.00           C  
ATOM   1355  O   VAL B 500      53.590  67.208  25.048  1.00  0.00           O  
ATOM   1356  CB  VAL B 500      51.253  65.840  26.569  1.00  0.00           C  
ATOM   1357  CG1 VAL B 500      51.752  64.346  26.658  1.00  0.00           C  
ATOM   1358  CG2 VAL B 500      49.927  66.032  27.355  1.00  0.00           C  
ATOM   1359  N   ILE B 501      54.676  66.195  26.705  1.00  0.00           N  
ATOM   1360  CA  ILE B 501      55.857  66.040  25.853  1.00  0.00           C  
ATOM   1361  C   ILE B 501      55.649  64.740  25.046  1.00  0.00           C  
ATOM   1362  O   ILE B 501      55.708  63.632  25.592  1.00  0.00           O  
ATOM   1363  CB  ILE B 501      57.174  66.012  26.685  1.00  0.00           C  
ATOM   1364  CG1 ILE B 501      57.239  67.146  27.739  1.00  0.00           C  
ATOM   1365  CG2 ILE B 501      58.438  66.006  25.746  1.00  0.00           C  
ATOM   1366  CD1 ILE B 501      56.854  68.543  27.200  1.00  0.00           C  
ATOM   1367  N   TYR B 502      55.418  64.897  23.746  1.00  0.00           N  
ATOM   1368  CA  TYR B 502      54.913  63.827  22.894  1.00  0.00           C  
ATOM   1369  C   TYR B 502      55.846  63.538  21.696  1.00  0.00           C  
ATOM   1370  O   TYR B 502      55.793  64.207  20.658  1.00  0.00           O  
ATOM   1371  CB  TYR B 502      53.487  64.231  22.424  1.00  0.00           C  
ATOM   1372  CG  TYR B 502      52.769  63.187  21.616  1.00  0.00           C  
ATOM   1373  CD1 TYR B 502      52.187  62.069  22.234  1.00  0.00           C  
ATOM   1374  CD2 TYR B 502      52.685  63.298  20.236  1.00  0.00           C  
ATOM   1375  CE1 TYR B 502      51.522  61.070  21.492  1.00  0.00           C  
ATOM   1376  CE2 TYR B 502      52.033  62.321  19.471  1.00  0.00           C  
ATOM   1377  CZ  TYR B 502      51.448  61.204  20.095  1.00  0.00           C  
ATOM   1378  OH  TYR B 502      50.804  60.239  19.331  1.00  0.00           O  
ATOM   1379  N   PHE B 651      56.720  62.551  21.842  1.00  0.00           N  
ATOM   1380  CA  PHE B 651      57.668  62.216  20.774  1.00  0.00           C  
ATOM   1381  C   PHE B 651      58.350  63.513  20.200  1.00  0.00           C  
ATOM   1382  O   PHE B 651      58.405  63.744  18.968  1.00  0.00           O  
ATOM   1383  CB  PHE B 651      56.962  61.405  19.674  1.00  0.00           C  
ATOM   1384  CG  PHE B 651      56.311  60.112  20.161  1.00  0.00           C  
ATOM   1385  CD1 PHE B 651      57.088  59.029  20.567  1.00  0.00           C  
ATOM   1386  CD2 PHE B 651      54.911  59.989  20.188  1.00  0.00           C  
ATOM   1387  CE1 PHE B 651      56.515  57.845  20.996  1.00  0.00           C  
ATOM   1388  CE2 PHE B 651      54.303  58.800  20.584  1.00  0.00           C  
ATOM   1389  CZ  PHE B 651      55.081  57.718  20.990  1.00  0.00           C  
ATOM   1390  N   GLY B 652      58.804  64.372  21.118  1.00  0.00           N  
ATOM   1391  CA  GLY B 652      59.577  65.561  20.757  1.00  0.00           C  
ATOM   1392  C   GLY B 652      58.800  66.838  20.488  1.00  0.00           C  
ATOM   1393  O   GLY B 652      59.351  67.839  20.010  1.00  0.00           O  
ATOM   1394  N   LYS B 653      57.497  66.802  20.746  1.00  0.00           N  
ATOM   1395  CA  LYS B 653      56.658  67.939  20.460  1.00  0.00           C  
ATOM   1396  C   LYS B 653      55.943  68.322  21.735  1.00  0.00           C  
ATOM   1397  O   LYS B 653      55.787  67.523  22.641  1.00  0.00           O  
ATOM   1398  CB  LYS B 653      55.676  67.607  19.344  1.00  0.00           C  
ATOM   1399  CG  LYS B 653      56.342  67.265  17.997  1.00  0.00           C  
ATOM   1400  CD  LYS B 653      55.276  67.330  16.861  1.00  0.00           C  
ATOM   1401  CE  LYS B 653      55.718  66.561  15.583  1.00  0.00           C  
ATOM   1402  NZ  LYS B 653      54.724  65.544  15.086  1.00  0.00           N  
ATOM   1403  N   GLU B 654      55.584  69.583  21.845  1.00  0.00           N  
ATOM   1404  CA  GLU B 654      54.852  69.991  22.983  1.00  0.00           C  
ATOM   1405  C   GLU B 654      53.386  69.812  22.520  1.00  0.00           C  
ATOM   1406  O   GLU B 654      52.899  70.611  21.741  1.00  0.00           O  
ATOM   1407  CB  GLU B 654      55.141  71.434  23.304  1.00  0.00           C  
ATOM   1408  CG  GLU B 654      54.664  71.775  24.681  1.00  0.00           C  
ATOM   1409  CD  GLU B 654      54.549  73.251  24.921  1.00  0.00           C  
ATOM   1410  OE1 GLU B 654      54.531  74.055  23.957  1.00  0.00           O  
ATOM   1411  OE2 GLU B 654      54.461  73.606  26.090  1.00  0.00           O  
ATOM   1412  N   ALA B 655      52.753  68.707  22.899  1.00  0.00           N  
ATOM   1413  CA  ALA B 655      51.277  68.591  22.689  1.00  0.00           C  
ATOM   1414  C   ALA B 655      50.550  68.874  23.977  1.00  0.00           C  
ATOM   1415  O   ALA B 655      51.162  69.251  24.977  1.00  0.00           O  
ATOM   1416  CB  ALA B 655      50.907  67.251  22.121  1.00  0.00           C  
ATOM   1417  N   PHE B 656      49.238  68.718  23.962  1.00  0.00           N  
ATOM   1418  CA  PHE B 656      48.424  69.033  25.116  1.00  0.00           C  
ATOM   1419  C   PHE B 656      47.239  68.034  25.384  1.00  0.00           C  
ATOM   1420  O   PHE B 656      46.780  67.281  24.502  1.00  0.00           O  
ATOM   1421  CB  PHE B 656      47.876  70.468  24.983  1.00  0.00           C  
ATOM   1422  CG  PHE B 656      48.897  71.503  24.502  1.00  0.00           C  
ATOM   1423  CD1 PHE B 656      48.971  71.864  23.145  1.00  0.00           C  
ATOM   1424  CD2 PHE B 656      49.753  72.149  25.418  1.00  0.00           C  
ATOM   1425  CE1 PHE B 656      49.935  72.817  22.713  1.00  0.00           C  
ATOM   1426  CE2 PHE B 656      50.696  73.095  24.993  1.00  0.00           C  
ATOM   1427  CZ  PHE B 656      50.786  73.426  23.643  1.00  0.00           C  
ATOM   1428  N   LEU B 657      46.759  68.084  26.622  1.00  0.00           N  
ATOM   1429  CA  LEU B 657      45.649  67.324  27.060  1.00  0.00           C  
ATOM   1430  C   LEU B 657      44.334  68.088  26.681  1.00  0.00           C  
ATOM   1431  O   LEU B 657      44.127  69.285  27.027  1.00  0.00           O  
ATOM   1432  CB  LEU B 657      45.758  67.122  28.586  1.00  0.00           C  
ATOM   1433  CG  LEU B 657      46.559  65.968  29.158  1.00  0.00           C  
ATOM   1434  CD1 LEU B 657      46.208  65.706  30.625  1.00  0.00           C  
ATOM   1435  CD2 LEU B 657      46.356  64.695  28.362  1.00  0.00           C  
ATOM   1436  N   ALA B 658      43.469  67.400  25.961  1.00  0.00           N  
ATOM   1437  CA  ALA B 658      42.184  67.983  25.539  1.00  0.00           C  
ATOM   1438  C   ALA B 658      41.348  68.481  26.706  1.00  0.00           C  
ATOM   1439  O   ALA B 658      41.362  67.884  27.764  1.00  0.00           O  
ATOM   1440  CB  ALA B 658      41.403  66.954  24.738  1.00  0.00           C  
ATOM   1441  N   GLN B 659      40.590  69.558  26.518  1.00  0.00           N  
ATOM   1442  CA  GLN B 659      39.637  69.970  27.574  1.00  0.00           C  
ATOM   1443  C   GLN B 659      38.220  69.474  27.317  1.00  0.00           C  
ATOM   1444  O   GLN B 659      37.333  69.649  28.143  1.00  0.00           O  
ATOM   1445  CB  GLN B 659      39.631  71.486  27.776  1.00  0.00           C  
ATOM   1446  CG  GLN B 659      38.901  72.223  26.668  1.00  0.00           C  
ATOM   1447  CD  GLN B 659      38.735  73.685  26.957  1.00  0.00           C  
ATOM   1448  OE1 GLN B 659      38.464  74.075  28.090  1.00  0.00           O  
ATOM   1449  NE2 GLN B 659      38.916  74.510  25.937  1.00  0.00           N  
ATOM   1450  N   SER B 660      37.982  68.888  26.159  1.00  0.00           N  
ATOM   1451  CA  SER B 660      36.632  68.475  25.829  1.00  0.00           C  
ATOM   1452  C   SER B 660      36.760  67.775  24.501  1.00  0.00           C  
ATOM   1453  O   SER B 660      37.745  68.008  23.817  1.00  0.00           O  
ATOM   1454  CB  SER B 660      35.733  69.696  25.743  1.00  0.00           C  
ATOM   1455  OG  SER B 660      35.394  70.019  24.407  1.00  0.00           O  
ATOM   1456  N   PRO B 661      35.842  66.890  24.133  1.00  0.00           N  
ATOM   1457  CA  PRO B 661      35.950  66.243  22.829  1.00  0.00           C  
ATOM   1458  C   PRO B 661      35.449  67.131  21.680  1.00  0.00           C  
ATOM   1459  O   PRO B 661      35.503  66.661  20.520  1.00  0.00           O  
ATOM   1460  CB  PRO B 661      35.091  64.992  22.990  1.00  0.00           C  
ATOM   1461  CG  PRO B 661      34.138  65.325  24.032  1.00  0.00           C  
ATOM   1462  CD  PRO B 661      34.661  66.426  24.876  1.00  0.00           C  
ATOM   1463  N   GLN B 662      35.028  68.375  22.003  1.00  0.00           N  
ATOM   1464  CA  GLN B 662      34.349  69.321  21.094  1.00  0.00           C  
ATOM   1465  C   GLN B 662      34.471  69.093  19.581  1.00  0.00           C  
ATOM   1466  O   GLN B 662      33.476  68.752  18.927  1.00  0.00           O  
ATOM   1467  CB  GLN B 662      34.701  70.776  21.422  1.00  0.00           C  
ATOM   1468  CG  GLN B 662      33.766  71.793  20.767  1.00  0.00           C  
ATOM   1469  CD  GLN B 662      32.297  71.536  21.128  1.00  0.00           C  
ATOM   1470  OE1 GLN B 662      31.968  71.462  22.311  1.00  0.00           O  
ATOM   1471  NE2 GLN B 662      31.418  71.389  20.116  1.00  0.00           N  
ATOM   1472  N   LEU B 663      35.644  69.339  19.020  1.00  0.00           N  
ATOM   1473  CA  LEU B 663      35.833  69.218  17.588  1.00  0.00           C  
ATOM   1474  C   LEU B 663      35.564  67.803  17.096  1.00  0.00           C  
ATOM   1475  O   LEU B 663      34.904  67.625  16.071  1.00  0.00           O  
ATOM   1476  CB  LEU B 663      37.271  69.634  17.177  1.00  0.00           C  
ATOM   1477  CG  LEU B 663      37.724  69.226  15.757  1.00  0.00           C  
ATOM   1478  CD1 LEU B 663      36.970  70.011  14.668  1.00  0.00           C  
ATOM   1479  CD2 LEU B 663      39.250  69.406  15.570  1.00  0.00           C  
ATOM   1480  N   TYR B 664      36.041  66.804  17.839  1.00  0.00           N  
ATOM   1481  CA  TYR B 664      35.968  65.421  17.387  1.00  0.00           C  
ATOM   1482  C   TYR B 664      34.549  64.862  17.365  1.00  0.00           C  
ATOM   1483  O   TYR B 664      34.212  64.084  16.455  1.00  0.00           O  
ATOM   1484  CB  TYR B 664      36.928  64.557  18.171  1.00  0.00           C  
ATOM   1485  CG  TYR B 664      38.388  64.940  17.869  1.00  0.00           C  
ATOM   1486  CD1 TYR B 664      39.082  65.830  18.701  1.00  0.00           C  
ATOM   1487  CD2 TYR B 664      39.041  64.459  16.730  1.00  0.00           C  
ATOM   1488  CE1 TYR B 664      40.413  66.203  18.430  1.00  0.00           C  
ATOM   1489  CE2 TYR B 664      40.363  64.826  16.443  1.00  0.00           C  
ATOM   1490  CZ  TYR B 664      41.039  65.706  17.301  1.00  0.00           C  
ATOM   1491  OH  TYR B 664      42.340  66.089  17.038  1.00  0.00           O  
ATOM   1492  N   LYS B 665      33.717  65.282  18.316  1.00  0.00           N  
ATOM   1493  CA  LYS B 665      32.361  64.754  18.404  1.00  0.00           C  
ATOM   1494  C   LYS B 665      31.505  65.407  17.331  1.00  0.00           C  
ATOM   1495  O   LYS B 665      30.621  64.771  16.766  1.00  0.00           O  
ATOM   1496  CB  LYS B 665      31.772  64.904  19.825  1.00  0.00           C  
ATOM   1497  CG  LYS B 665      31.548  66.312  20.274  1.00  0.00           C  
ATOM   1498  CD  LYS B 665      31.164  66.390  21.738  1.00  0.00           C  
ATOM   1499  CE  LYS B 665      30.664  67.811  22.049  1.00  0.00           C  
ATOM   1500  NZ  LYS B 665      30.260  68.029  23.440  1.00  0.00           N  
ATOM   1501  N   GLU B 666      31.815  66.659  16.995  1.00  0.00           N  
ATOM   1502  CA  GLU B 666      31.171  67.304  15.851  1.00  0.00           C  
ATOM   1503  C   GLU B 666      31.493  66.518  14.603  1.00  0.00           C  
ATOM   1504  O   GLU B 666      30.600  66.213  13.813  1.00  0.00           O  
ATOM   1505  CB  GLU B 666      31.626  68.747  15.693  1.00  0.00           C  
ATOM   1506  CG  GLU B 666      31.292  69.629  16.890  1.00  0.00           C  
ATOM   1507  CD  GLU B 666      31.326  71.114  16.558  1.00  0.00           C  
ATOM   1508  OE1 GLU B 666      30.760  71.519  15.513  1.00  0.00           O  
ATOM   1509  OE2 GLU B 666      31.885  71.894  17.366  1.00  0.00           O  
ATOM   1510  N   LEU B 667      32.775  66.177  14.448  1.00  0.00           N  
ATOM   1511  CA  LEU B 667      33.247  65.410  13.314  1.00  0.00           C  
ATOM   1512  C   LEU B 667      32.527  64.079  13.197  1.00  0.00           C  
ATOM   1513  O   LEU B 667      32.106  63.695  12.093  1.00  0.00           O  
ATOM   1514  CB  LEU B 667      34.775  65.149  13.403  1.00  0.00           C  
ATOM   1515  CG  LEU B 667      35.688  66.382  13.270  1.00  0.00           C  
ATOM   1516  CD1 LEU B 667      37.099  65.954  12.953  1.00  0.00           C  
ATOM   1517  CD2 LEU B 667      35.181  67.383  12.234  1.00  0.00           C  
ATOM   1518  N   MET B 668      32.448  63.364  14.319  1.00  0.00           N  
ATOM   1519  CA  MET B 668      31.827  62.052  14.348  1.00  0.00           C  
ATOM   1520  C   MET B 668      30.319  62.193  14.210  1.00  0.00           C  
ATOM   1521  O   MET B 668      29.668  61.264  13.757  1.00  0.00           O  
ATOM   1522  CB  MET B 668      32.144  61.301  15.639  1.00  0.00           C  
ATOM   1523  CG  MET B 668      33.595  60.963  15.817  1.00  0.00           C  
ATOM   1524  SD  MET B 668      34.142  59.779  14.642  1.00  0.00           S  
ATOM   1525  CE  MET B 668      33.455  58.311  15.330  1.00  0.00           C  
ATOM   1526  N   ALA B 669      29.762  63.341  14.596  1.00  0.00           N  
ATOM   1527  CA  ALA B 669      28.359  63.589  14.291  1.00  0.00           C  
ATOM   1528  C   ALA B 669      28.213  63.760  12.774  1.00  0.00           C  
ATOM   1529  O   ALA B 669      27.128  63.507  12.202  1.00  0.00           O  
ATOM   1530  CB  ALA B 669      27.869  64.803  15.018  1.00  0.00           C  
ATOM   1531  N   GLY B 670      29.304  64.160  12.114  1.00  0.00           N  
ATOM   1532  CA  GLY B 670      29.259  64.475  10.699  1.00  0.00           C  
ATOM   1533  C   GLY B 670      29.422  63.213   9.879  1.00  0.00           C  
ATOM   1534  O   GLY B 670      29.462  63.268   8.665  1.00  0.00           O  
ATOM   1535  N   VAL B 671      29.526  62.075  10.552  1.00  0.00           N  
ATOM   1536  CA  VAL B 671      29.661  60.789   9.908  1.00  0.00           C  
ATOM   1537  C   VAL B 671      28.534  59.833  10.334  1.00  0.00           C  
ATOM   1538  O   VAL B 671      27.853  59.248   9.477  1.00  0.00           O  
ATOM   1539  CB  VAL B 671      31.047  60.158  10.150  1.00  0.00           C  
ATOM   1540  CG1 VAL B 671      32.069  61.212  10.511  1.00  0.00           C  
ATOM   1541  CG2 VAL B 671      31.003  59.129  11.167  1.00  0.00           C  
ATOM   1542  N   VAL B 686      28.332  59.656  11.637  1.00  0.00           N  
ATOM   1543  CA  VAL B 686      27.238  58.798  12.039  1.00  0.00           C  
ATOM   1544  C   VAL B 686      26.101  59.500  12.734  1.00  0.00           C  
ATOM   1545  O   VAL B 686      25.371  58.844  13.415  1.00  0.00           O  
ATOM   1546  CB  VAL B 686      27.684  57.599  12.879  1.00  0.00           C  
ATOM   1547  CG1 VAL B 686      28.386  56.575  11.994  1.00  0.00           C  
ATOM   1548  CG2 VAL B 686      28.532  58.025  14.070  1.00  0.00           C  
ATOM   1549  N   GLU B 687      25.997  60.819  12.607  1.00  0.00           N  
ATOM   1550  CA  GLU B 687      24.870  61.610  13.149  1.00  0.00           C  
ATOM   1551  C   GLU B 687      24.702  61.734  14.673  1.00  0.00           C  
ATOM   1552  O   GLU B 687      24.526  62.844  15.195  1.00  0.00           O  
ATOM   1553  CB  GLU B 687      23.549  61.170  12.545  1.00  0.00           C  
ATOM   1554  CG  GLU B 687      23.356  61.682  11.129  1.00  0.00           C  
ATOM   1555  CD  GLU B 687      22.013  61.327  10.533  1.00  0.00           C  
ATOM   1556  OE1 GLU B 687      21.006  61.958  10.874  1.00  0.00           O  
ATOM   1557  OE2 GLU B 687      21.987  60.412   9.702  1.00  0.00           O  
ATOM   1558  N   ARG B 688      24.720  60.620  15.393  1.00  0.00           N  
ATOM   1559  CA  ARG B 688      24.330  60.674  16.809  1.00  0.00           C  
ATOM   1560  C   ARG B 688      25.348  60.022  17.712  1.00  0.00           C  
ATOM   1561  O   ARG B 688      25.427  58.819  17.723  1.00  0.00           O  
ATOM   1562  CB  ARG B 688      22.931  60.037  17.014  1.00  0.00           C  
ATOM   1563  CG  ARG B 688      21.835  60.744  16.199  1.00  0.00           C  
ATOM   1564  CD  ARG B 688      20.368  60.347  16.597  1.00  0.00           C  
ATOM   1565  NE  ARG B 688      19.346  61.305  16.125  1.00  0.00           N  
ATOM   1566  CZ  ARG B 688      18.015  61.144  16.295  1.00  0.00           C  
ATOM   1567  NH1 ARG B 688      17.528  60.037  16.876  1.00  0.00           N  
ATOM   1568  NH2 ARG B 688      17.173  62.082  15.862  1.00  0.00           N  
ATOM   1569  N   VAL B 689      26.091  60.811  18.505  1.00  0.00           N  
ATOM   1570  CA  VAL B 689      27.236  60.248  19.249  1.00  0.00           C  
ATOM   1571  C   VAL B 689      27.334  60.704  20.694  1.00  0.00           C  
ATOM   1572  O   VAL B 689      27.066  61.822  20.996  1.00  0.00           O  
ATOM   1573  CB  VAL B 689      28.555  60.626  18.543  1.00  0.00           C  
ATOM   1574  CG1 VAL B 689      28.604  59.986  17.192  1.00  0.00           C  
ATOM   1575  CG2 VAL B 689      28.697  62.163  18.455  1.00  0.00           C  
ATOM   1576  N   PHE B 690      27.738  59.847  21.597  1.00  0.00           N  
ATOM   1577  CA  PHE B 690      28.146  60.370  22.897  1.00  0.00           C  
ATOM   1578  C   PHE B 690      29.540  59.875  23.316  1.00  0.00           C  
ATOM   1579  O   PHE B 690      30.023  58.868  22.803  1.00  0.00           O  
ATOM   1580  CB  PHE B 690      27.173  60.032  23.988  1.00  0.00           C  
ATOM   1581  CG  PHE B 690      27.027  58.560  24.270  1.00  0.00           C  
ATOM   1582  CD1 PHE B 690      26.139  57.744  23.517  1.00  0.00           C  
ATOM   1583  CD2 PHE B 690      27.666  57.996  25.365  1.00  0.00           C  
ATOM   1584  CE1 PHE B 690      26.011  56.383  23.806  1.00  0.00           C  
ATOM   1585  CE2 PHE B 690      27.491  56.664  25.664  1.00  0.00           C  
ATOM   1586  CZ  PHE B 690      26.633  55.865  24.892  1.00  0.00           C  
ATOM   1587  N   GLU B 691      30.114  60.551  24.313  1.00  0.00           N  
ATOM   1588  CA  GLU B 691      31.296  60.045  24.959  1.00  0.00           C  
ATOM   1589  C   GLU B 691      31.294  60.436  26.434  1.00  0.00           C  
ATOM   1590  O   GLU B 691      30.943  61.551  26.801  1.00  0.00           O  
ATOM   1591  CB  GLU B 691      32.516  60.557  24.168  1.00  0.00           C  
ATOM   1592  CG  GLU B 691      33.808  60.739  24.943  1.00  0.00           C  
ATOM   1593  CD  GLU B 691      35.047  60.816  24.058  1.00  0.00           C  
ATOM   1594  OE1 GLU B 691      35.039  61.526  23.039  1.00  0.00           O  
ATOM   1595  OE2 GLU B 691      36.039  60.183  24.394  1.00  0.00           O  
ATOM   1596  N   VAL B 692      31.644  59.501  27.292  1.00  0.00           N  
ATOM   1597  CA  VAL B 692      31.866  59.802  28.694  1.00  0.00           C  
ATOM   1598  C   VAL B 692      33.368  59.504  28.867  1.00  0.00           C  
ATOM   1599  O   VAL B 692      33.801  58.380  28.603  1.00  0.00           O  
ATOM   1600  CB  VAL B 692      31.060  58.859  29.625  1.00  0.00           C  
ATOM   1601  CG1 VAL B 692      31.135  59.317  31.044  1.00  0.00           C  
ATOM   1602  CG2 VAL B 692      29.588  58.794  29.231  1.00  0.00           C  
ATOM   1603  N   ALA B 693      34.150  60.482  29.309  1.00  0.00           N  
ATOM   1604  CA  ALA B 693      35.618  60.294  29.313  1.00  0.00           C  
ATOM   1605  C   ALA B 693      36.324  61.438  30.011  1.00  0.00           C  
ATOM   1606  O   ALA B 693      35.753  62.534  30.153  1.00  0.00           O  
ATOM   1607  CB  ALA B 693      36.119  60.182  27.913  1.00  0.00           C  
ATOM   1608  N   PRO B 695      37.588  61.220  30.405  1.00  0.00           N  
ATOM   1609  CA  PRO B 695      38.347  62.274  31.074  1.00  0.00           C  
ATOM   1610  C   PRO B 695      38.580  63.469  30.146  1.00  0.00           C  
ATOM   1611  O   PRO B 695      38.665  63.321  28.928  1.00  0.00           O  
ATOM   1612  CB  PRO B 695      39.647  61.563  31.447  1.00  0.00           C  
ATOM   1613  CG  PRO B 695      39.286  60.044  31.294  1.00  0.00           C  
ATOM   1614  CD  PRO B 695      38.396  60.010  30.183  1.00  0.00           C  
ATOM   1615  N   ALA B 696      38.599  64.659  30.748  1.00  0.00           N  
ATOM   1616  CA  ALA B 696      39.171  65.867  30.164  1.00  0.00           C  
ATOM   1617  C   ALA B 696      40.032  66.668  31.218  1.00  0.00           C  
ATOM   1618  O   ALA B 696      40.119  66.335  32.418  1.00  0.00           O  
ATOM   1619  CB  ALA B 696      38.079  66.743  29.619  1.00  0.00           C  
ATOM   1620  N   TRP B 697      40.677  67.737  30.773  1.00  0.00           N  
ATOM   1621  CA  TRP B 697      41.600  68.421  31.685  1.00  0.00           C  
ATOM   1622  C   TRP B 697      41.734  69.908  31.442  1.00  0.00           C  
ATOM   1623  O   TRP B 697      41.717  70.380  30.310  1.00  0.00           O  
ATOM   1624  CB  TRP B 697      42.967  67.780  31.594  1.00  0.00           C  
ATOM   1625  CG  TRP B 697      43.051  66.300  31.895  1.00  0.00           C  
ATOM   1626  CD1 TRP B 697      43.313  65.726  33.106  1.00  0.00           C  
ATOM   1627  CD2 TRP B 697      43.026  65.244  30.957  1.00  0.00           C  
ATOM   1628  NE1 TRP B 697      43.434  64.359  32.980  1.00  0.00           N  
ATOM   1629  CE2 TRP B 697      43.248  64.039  31.660  1.00  0.00           C  
ATOM   1630  CE3 TRP B 697      42.826  65.180  29.573  1.00  0.00           C  
ATOM   1631  CZ2 TRP B 697      43.245  62.784  31.035  1.00  0.00           C  
ATOM   1632  CZ3 TRP B 697      42.846  63.931  28.948  1.00  0.00           C  
ATOM   1633  CH2 TRP B 697      43.070  62.751  29.676  1.00  0.00           C  
ATOM   1634  N   ARG B 698      41.888  70.646  32.532  1.00  0.00           N  
ATOM   1635  CA  ARG B 698      42.085  72.093  32.426  1.00  0.00           C  
ATOM   1636  C   ARG B 698      43.194  72.537  33.339  1.00  0.00           C  
ATOM   1637  O   ARG B 698      43.266  72.090  34.492  1.00  0.00           O  
ATOM   1638  CB  ARG B 698      40.789  72.840  32.754  1.00  0.00           C  
ATOM   1639  CG  ARG B 698      40.087  73.295  31.531  1.00  0.00           C  
ATOM   1640  CD  ARG B 698      40.601  74.639  30.942  1.00  0.00           C  
ATOM   1641  NE  ARG B 698      39.597  75.217  30.045  1.00  0.00           N  
ATOM   1642  CZ  ARG B 698      39.116  76.460  30.096  1.00  0.00           C  
ATOM   1643  NH1 ARG B 698      39.551  77.342  30.993  1.00  0.00           N  
ATOM   1644  NH2 ARG B 698      38.192  76.829  29.215  1.00  0.00           N  
ATOM   1645  N   ALA B 699      44.050  73.430  32.856  1.00  0.00           N  
ATOM   1646  CA  ALA B 699      45.242  73.805  33.652  1.00  0.00           C  
ATOM   1647  C   ALA B 699      45.205  75.100  34.491  1.00  0.00           C  
ATOM   1648  O   ALA B 699      46.257  75.571  34.898  1.00  0.00           O  
ATOM   1649  CB  ALA B 699      46.476  73.792  32.782  1.00  0.00           C  
ATOM   1650  N   GLU B 700      44.036  75.672  34.765  1.00  0.00           N  
ATOM   1651  CA  GLU B 700      43.996  76.929  35.526  1.00  0.00           C  
ATOM   1652  C   GLU B 700      44.221  76.674  36.988  1.00  0.00           C  
ATOM   1653  O   GLU B 700      44.065  75.544  37.472  1.00  0.00           O  
ATOM   1654  CB  GLU B 700      42.668  77.673  35.379  1.00  0.00           C  
ATOM   1655  CG  GLU B 700      42.529  78.454  34.095  1.00  0.00           C  
ATOM   1656  CD  GLU B 700      42.108  77.573  32.920  1.00  0.00           C  
ATOM   1657  OE1 GLU B 700      41.664  76.422  33.165  1.00  0.00           O  
ATOM   1658  OE2 GLU B 700      42.211  78.027  31.746  1.00  0.00           O  
ATOM   1659  N   GLU B 703      44.550  77.745  37.703  1.00  0.00           N  
ATOM   1660  CA  GLU B 703      44.726  77.659  39.144  1.00  0.00           C  
ATOM   1661  C   GLU B 703      43.529  78.197  39.978  1.00  0.00           C  
ATOM   1662  O   GLU B 703      43.665  78.453  41.174  1.00  0.00           O  
ATOM   1663  CB  GLU B 703      46.097  78.239  39.526  1.00  0.00           C  
ATOM   1664  CG  GLU B 703      47.218  77.317  39.042  1.00  0.00           C  
ATOM   1665  CD  GLU B 703      48.606  77.939  38.981  1.00  0.00           C  
ATOM   1666  OE1 GLU B 703      49.126  78.371  40.046  1.00  0.00           O  
ATOM   1667  OE2 GLU B 703      49.200  77.937  37.864  1.00  0.00           O  
ATOM   1668  N   SER B 704      42.349  78.318  39.358  1.00  0.00           N  
ATOM   1669  CA  SER B 704      41.135  78.743  40.077  1.00  0.00           C  
ATOM   1670  C   SER B 704      40.889  77.835  41.299  1.00  0.00           C  
ATOM   1671  O   SER B 704      40.794  76.610  41.150  1.00  0.00           O  
ATOM   1672  CB  SER B 704      39.903  78.776  39.141  1.00  0.00           C  
ATOM   1673  OG  SER B 704      38.762  79.336  39.792  1.00  0.00           O  
ATOM   1674  N   ASP B 713      40.817  78.448  42.485  1.00  0.00           N  
ATOM   1675  CA  ASP B 713      40.626  77.757  43.763  1.00  0.00           C  
ATOM   1676  C   ASP B 713      39.175  77.768  44.270  1.00  0.00           C  
ATOM   1677  O   ASP B 713      38.935  77.513  45.450  1.00  0.00           O  
ATOM   1678  CB  ASP B 713      41.542  78.374  44.833  1.00  0.00           C  
ATOM   1679  N   THR B 714      38.210  78.092  43.415  1.00  0.00           N  
ATOM   1680  CA  THR B 714      36.799  78.043  43.818  1.00  0.00           C  
ATOM   1681  C   THR B 714      36.316  76.586  43.939  1.00  0.00           C  
ATOM   1682  O   THR B 714      37.045  75.653  43.609  1.00  0.00           O  
ATOM   1683  CB  THR B 714      35.882  78.861  42.841  1.00  0.00           C  
ATOM   1684  OG1 THR B 714      35.893  78.281  41.522  1.00  0.00           O  
ATOM   1685  CG2 THR B 714      36.391  80.329  42.641  1.00  0.00           C  
ATOM   1686  N   PRO B 715      35.115  76.369  44.457  1.00  0.00           N  
ATOM   1687  CA  PRO B 715      34.586  75.006  44.517  1.00  0.00           C  
ATOM   1688  C   PRO B 715      34.352  74.441  43.126  1.00  0.00           C  
ATOM   1689  O   PRO B 715      34.140  75.203  42.166  1.00  0.00           O  
ATOM   1690  CB  PRO B 715      33.292  75.173  45.300  1.00  0.00           C  
ATOM   1691  CG  PRO B 715      33.539  76.417  46.117  1.00  0.00           C  
ATOM   1692  CD  PRO B 715      34.208  77.328  45.120  1.00  0.00           C  
ATOM   1693  N   PHE B 716      34.472  73.119  43.016  1.00  0.00           N  
ATOM   1694  CA  PHE B 716      34.207  72.413  41.773  1.00  0.00           C  
ATOM   1695  C   PHE B 716      35.064  72.817  40.619  1.00  0.00           C  
ATOM   1696  O   PHE B 716      34.561  73.156  39.551  1.00  0.00           O  
ATOM   1697  CB  PHE B 716      32.735  72.528  41.416  1.00  0.00           C  
ATOM   1698  CG  PHE B 716      31.896  71.674  42.263  1.00  0.00           C  
ATOM   1699  CD1 PHE B 716      31.378  72.170  43.453  1.00  0.00           C  
ATOM   1700  CD2 PHE B 716      31.699  70.333  41.924  1.00  0.00           C  
ATOM   1701  CE1 PHE B 716      30.630  71.371  44.275  1.00  0.00           C  
ATOM   1702  CE2 PHE B 716      30.953  69.512  42.746  1.00  0.00           C  
ATOM   1703  CZ  PHE B 716      30.420  70.037  43.937  1.00  0.00           C  
ATOM   1704  N   HIS B 718      36.375  72.763  40.825  1.00  0.00           N  
ATOM   1705  CA  HIS B 718      37.275  73.087  39.761  1.00  0.00           C  
ATOM   1706  C   HIS B 718      38.493  72.178  39.742  1.00  0.00           C  
ATOM   1707  O   HIS B 718      39.625  72.676  39.674  1.00  0.00           O  
ATOM   1708  CB  HIS B 718      37.723  74.522  39.908  1.00  0.00           C  
ATOM   1709  CG  HIS B 718      36.836  75.495  39.219  1.00  0.00           C  
ATOM   1710  ND1 HIS B 718      35.619  75.884  39.740  1.00  0.00           N  
ATOM   1711  CD2 HIS B 718      36.984  76.162  38.051  1.00  0.00           C  
ATOM   1712  CE1 HIS B 718      35.042  76.733  38.906  1.00  0.00           C  
ATOM   1713  NE2 HIS B 718      35.857  76.933  37.883  1.00  0.00           N  
ATOM   1714  N   LEU B 723      38.263  70.867  39.765  1.00  0.00           N  
ATOM   1715  CA  LEU B 723      39.343  69.883  39.571  1.00  0.00           C  
ATOM   1716  C   LEU B 723      40.085  70.067  38.229  1.00  0.00           C  
ATOM   1717  O   LEU B 723      39.507  70.583  37.289  1.00  0.00           O  
ATOM   1718  CB  LEU B 723      38.821  68.444  39.748  1.00  0.00           C  
ATOM   1719  CG  LEU B 723      38.099  68.109  41.071  1.00  0.00           C  
ATOM   1720  CD1 LEU B 723      37.736  66.641  41.132  1.00  0.00           C  
ATOM   1721  CD2 LEU B 723      38.925  68.506  42.320  1.00  0.00           C  
ATOM   1722  N   ALA B 724      41.375  69.708  38.164  1.00  0.00           N  
ATOM   1723  CA  ALA B 724      42.125  69.860  36.932  1.00  0.00           C  
ATOM   1724  C   ALA B 724      41.855  68.708  35.964  1.00  0.00           C  
ATOM   1725  O   ALA B 724      41.924  68.872  34.732  1.00  0.00           O  
ATOM   1726  CB  ALA B 724      43.684  69.946  37.236  1.00  0.00           C  
ATOM   1727  N   GLU B 725      41.589  67.539  36.542  1.00  0.00           N  
ATOM   1728  CA  GLU B 725      41.045  66.385  35.823  1.00  0.00           C  
ATOM   1729  C   GLU B 725      39.548  66.127  36.144  1.00  0.00           C  
ATOM   1730  O   GLU B 725      39.131  66.155  37.289  1.00  0.00           O  
ATOM   1731  CB  GLU B 725      41.813  65.151  36.197  1.00  0.00           C  
ATOM   1732  CG  GLU B 725      41.562  63.979  35.258  1.00  0.00           C  
ATOM   1733  CD  GLU B 725      42.420  62.809  35.673  1.00  0.00           C  
ATOM   1734  OE1 GLU B 725      43.646  62.832  35.374  1.00  0.00           O  
ATOM   1735  OE2 GLU B 725      41.870  61.921  36.358  1.00  0.00           O  
ATOM   1736  N   PHE B 726      38.770  65.800  35.122  1.00  0.00           N  
ATOM   1737  CA  PHE B 726      37.330  65.683  35.299  1.00  0.00           C  
ATOM   1738  C   PHE B 726      36.700  64.860  34.184  1.00  0.00           C  
ATOM   1739  O   PHE B 726      37.163  64.904  33.054  1.00  0.00           O  
ATOM   1740  CB  PHE B 726      36.668  67.069  35.402  1.00  0.00           C  
ATOM   1741  CG  PHE B 726      37.045  68.038  34.297  1.00  0.00           C  
ATOM   1742  CD1 PHE B 726      36.281  68.133  33.121  1.00  0.00           C  
ATOM   1743  CD2 PHE B 726      38.134  68.922  34.461  1.00  0.00           C  
ATOM   1744  CE1 PHE B 726      36.616  69.051  32.109  1.00  0.00           C  
ATOM   1745  CE2 PHE B 726      38.490  69.846  33.437  1.00  0.00           C  
ATOM   1746  CZ  PHE B 726      37.734  69.905  32.273  1.00  0.00           C  
ATOM   1747  N   ILE B 729      35.641  64.133  34.516  1.00  0.00           N  
ATOM   1748  CA  ILE B 729      34.892  63.356  33.535  1.00  0.00           C  
ATOM   1749  C   ILE B 729      33.777  64.165  32.910  1.00  0.00           C  
ATOM   1750  O   ILE B 729      32.967  64.764  33.600  1.00  0.00           O  
ATOM   1751  CB  ILE B 729      34.297  62.097  34.221  1.00  0.00           C  
ATOM   1752  CG1 ILE B 729      35.428  61.333  34.948  1.00  0.00           C  
ATOM   1753  CG2 ILE B 729      33.506  61.250  33.235  1.00  0.00           C  
ATOM   1754  CD1 ILE B 729      36.448  60.749  34.046  1.00  0.00           C  
ATOM   1755  N   SER B 730      33.753  64.180  31.587  1.00  0.00           N  
ATOM   1756  CA  SER B 730      32.833  64.966  30.820  1.00  0.00           C  
ATOM   1757  C   SER B 730      31.906  63.975  30.085  1.00  0.00           C  
ATOM   1758  O   SER B 730      32.356  62.936  29.578  1.00  0.00           O  
ATOM   1759  CB  SER B 730      33.650  65.865  29.882  1.00  0.00           C  
ATOM   1760  OG  SER B 730      32.880  66.565  28.898  1.00  0.00           O  
ATOM   1761  N   MET B 731      30.605  64.305  30.084  1.00  0.00           N  
ATOM   1762  CA  MET B 731      29.546  63.505  29.476  1.00  0.00           C  
ATOM   1763  C   MET B 731      28.996  64.309  28.301  1.00  0.00           C  
ATOM   1764  O   MET B 731      28.215  65.259  28.490  1.00  0.00           O  
ATOM   1765  CB  MET B 731      28.435  63.223  30.493  1.00  0.00           C  
ATOM   1766  CG  MET B 731      28.926  62.760  31.892  1.00  0.00           C  
ATOM   1767  SD  MET B 731      27.671  62.786  33.176  1.00  0.00           S  
ATOM   1768  CE  MET B 731      26.736  61.307  32.805  1.00  0.00           C  
ATOM   1769  N   ASP B 732      29.369  63.889  27.096  1.00  0.00           N  
ATOM   1770  CA  ASP B 732      29.190  64.680  25.867  1.00  0.00           C  
ATOM   1771  C   ASP B 732      28.294  64.023  24.866  1.00  0.00           C  
ATOM   1772  O   ASP B 732      28.327  62.781  24.686  1.00  0.00           O  
ATOM   1773  CB  ASP B 732      30.537  64.945  25.181  1.00  0.00           C  
ATOM   1774  CG  ASP B 732      31.302  66.039  25.854  1.00  0.00           C  
ATOM   1775  OD1 ASP B 732      31.040  67.242  25.566  1.00  0.00           O  
ATOM   1776  OD2 ASP B 732      32.162  65.804  26.708  1.00  0.00           O  
ATOM   1777  N   VAL B 733      27.556  64.865  24.151  1.00  0.00           N  
ATOM   1778  CA  VAL B 733      26.542  64.413  23.223  1.00  0.00           C  
ATOM   1779  C   VAL B 733      26.499  65.366  22.072  1.00  0.00           C  
ATOM   1780  O   VAL B 733      26.500  66.570  22.277  1.00  0.00           O  
ATOM   1781  CB  VAL B 733      25.199  64.385  23.944  1.00  0.00           C  
ATOM   1782  CG1 VAL B 733      24.032  64.195  22.971  1.00  0.00           C  
ATOM   1783  CG2 VAL B 733      25.237  63.312  25.026  1.00  0.00           C  
ATOM   1784  N   GLU B 734      26.456  64.838  20.861  1.00  0.00           N  
ATOM   1785  CA  GLU B 734      26.464  65.674  19.676  1.00  0.00           C  
ATOM   1786  C   GLU B 734      25.448  65.054  18.733  1.00  0.00           C  
ATOM   1787  O   GLU B 734      25.451  63.843  18.540  1.00  0.00           O  
ATOM   1788  CB  GLU B 734      27.885  65.740  19.045  1.00  0.00           C  
ATOM   1789  CG  GLU B 734      28.162  66.980  18.183  1.00  0.00           C  
ATOM   1790  CD  GLU B 734      28.086  68.320  18.934  1.00  0.00           C  
ATOM   1791  OE1 GLU B 734      27.867  69.370  18.296  1.00  0.00           O  
ATOM   1792  OE2 GLU B 734      28.275  68.361  20.170  1.00  0.00           O  
ATOM   1793  N   MET B 735      24.552  65.866  18.187  1.00  0.00           N  
ATOM   1794  CA  MET B 735      23.397  65.365  17.451  1.00  0.00           C  
ATOM   1795  C   MET B 735      23.242  66.102  16.123  1.00  0.00           C  
ATOM   1796  O   MET B 735      22.998  67.295  16.092  1.00  0.00           O  
ATOM   1797  CB  MET B 735      22.138  65.474  18.329  1.00  0.00           C  
ATOM   1798  CG  MET B 735      20.919  64.779  17.784  1.00  0.00           C  
ATOM   1799  SD  MET B 735      19.324  65.122  18.713  1.00  0.00           S  
ATOM   1800  CE  MET B 735      18.583  63.613  18.456  1.00  0.00           C  
ATOM   1801  N   ALA B 736      23.452  65.394  15.019  1.00  0.00           N  
ATOM   1802  CA  ALA B 736      23.202  65.980  13.705  1.00  0.00           C  
ATOM   1803  C   ALA B 736      21.698  66.139  13.429  1.00  0.00           C  
ATOM   1804  O   ALA B 736      20.869  65.356  13.949  1.00  0.00           O  
ATOM   1805  CB  ALA B 736      23.903  65.200  12.598  1.00  0.00           C  
ATOM   1806  N   PHE B 737      21.391  67.189  12.653  1.00  0.00           N  
ATOM   1807  CA  PHE B 737      20.024  67.622  12.298  1.00  0.00           C  
ATOM   1808  C   PHE B 737      19.220  67.933  13.536  1.00  0.00           C  
ATOM   1809  O   PHE B 737      18.125  67.426  13.737  1.00  0.00           O  
ATOM   1810  CB  PHE B 737      19.308  66.613  11.373  1.00  0.00           C  
ATOM   1811  CG  PHE B 737      20.107  66.271  10.146  1.00  0.00           C  
ATOM   1812  CD1 PHE B 737      20.830  65.083  10.079  1.00  0.00           C  
ATOM   1813  CD2 PHE B 737      20.181  67.158   9.084  1.00  0.00           C  
ATOM   1814  CE1 PHE B 737      21.599  64.777   8.945  1.00  0.00           C  
ATOM   1815  CE2 PHE B 737      20.941  66.856   7.951  1.00  0.00           C  
ATOM   1816  CZ  PHE B 737      21.651  65.664   7.875  1.00  0.00           C  
ATOM   1817  N   ALA B 738      19.785  68.799  14.359  1.00  0.00           N  
ATOM   1818  CA  ALA B 738      19.233  69.110  15.647  1.00  0.00           C  
ATOM   1819  C   ALA B 738      19.799  70.463  15.928  1.00  0.00           C  
ATOM   1820  O   ALA B 738      20.948  70.750  15.508  1.00  0.00           O  
ATOM   1821  CB  ALA B 738      19.722  68.105  16.684  1.00  0.00           C  
ATOM   1822  N   ASP B 789      19.016  71.308  16.609  1.00  0.00           N  
ATOM   1823  CA  ASP B 789      19.548  72.546  17.155  1.00  0.00           C  
ATOM   1824  C   ASP B 789      19.482  72.465  18.650  1.00  0.00           C  
ATOM   1825  O   ASP B 789      19.194  71.389  19.184  1.00  0.00           O  
ATOM   1826  CB  ASP B 789      18.811  73.766  16.644  1.00  0.00           C  
ATOM   1827  CG  ASP B 789      17.335  73.817  17.089  1.00  0.00           C  
ATOM   1828  OD1 ASP B 789      16.924  73.106  18.037  1.00  0.00           O  
ATOM   1829  OD2 ASP B 789      16.519  74.569  16.507  1.00  0.00           O  
ATOM   1830  N   TYR B 790      19.703  73.596  19.319  1.00  0.00           N  
ATOM   1831  CA  TYR B 790      19.817  73.592  20.765  1.00  0.00           C  
ATOM   1832  C   TYR B 790      18.523  73.287  21.502  1.00  0.00           C  
ATOM   1833  O   TYR B 790      18.559  72.709  22.589  1.00  0.00           O  
ATOM   1834  CB  TYR B 790      20.493  74.862  21.285  1.00  0.00           C  
ATOM   1835  CG  TYR B 790      19.655  76.129  21.301  1.00  0.00           C  
ATOM   1836  CD1 TYR B 790      19.841  77.069  22.304  1.00  0.00           C  
ATOM   1837  CD2 TYR B 790      18.697  76.402  20.301  1.00  0.00           C  
ATOM   1838  CE1 TYR B 790      19.115  78.249  22.329  1.00  0.00           C  
ATOM   1839  CE2 TYR B 790      17.955  77.566  20.309  1.00  0.00           C  
ATOM   1840  CZ  TYR B 790      18.174  78.495  21.338  1.00  0.00           C  
ATOM   1841  OH  TYR B 790      17.471  79.666  21.386  1.00  0.00           O  
ATOM   1842  N   ASN B 791      17.375  73.619  20.918  1.00  0.00           N  
ATOM   1843  CA  ASN B 791      16.122  73.229  21.544  1.00  0.00           C  
ATOM   1844  C   ASN B 791      15.962  71.715  21.537  1.00  0.00           C  
ATOM   1845  O   ASN B 791      15.519  71.127  22.524  1.00  0.00           O  
ATOM   1846  CB  ASN B 791      14.930  73.971  20.924  1.00  0.00           C  
ATOM   1847  CG  ASN B 791      15.012  75.516  21.110  1.00  0.00           C  
ATOM   1848  OD1 ASN B 791      14.878  76.272  20.156  1.00  0.00           O  
ATOM   1849  ND2 ASN B 791      15.205  75.964  22.330  1.00  0.00           N  
ATOM   1850  N   ASP B 792      16.381  71.060  20.452  1.00  0.00           N  
ATOM   1851  CA  ASP B 792      16.279  69.591  20.373  1.00  0.00           C  
ATOM   1852  C   ASP B 792      17.079  68.850  21.440  1.00  0.00           C  
ATOM   1853  O   ASP B 792      16.581  67.898  22.063  1.00  0.00           O  
ATOM   1854  CB  ASP B 792      16.735  69.080  19.014  1.00  0.00           C  
ATOM   1855  CG  ASP B 792      15.827  69.500  17.907  1.00  0.00           C  
ATOM   1856  OD1 ASP B 792      16.351  70.004  16.878  1.00  0.00           O  
ATOM   1857  OD2 ASP B 792      14.574  69.370  17.992  1.00  0.00           O  
ATOM   1858  N   VAL B 793      18.335  69.278  21.610  1.00  0.00           N  
ATOM   1859  CA  VAL B 793      19.232  68.657  22.560  1.00  0.00           C  
ATOM   1860  C   VAL B 793      18.835  68.977  24.009  1.00  0.00           C  
ATOM   1861  O   VAL B 793      18.910  68.110  24.902  1.00  0.00           O  
ATOM   1862  CB  VAL B 793      20.750  68.951  22.240  1.00  0.00           C  
ATOM   1863  CG1 VAL B 793      21.117  68.364  20.874  1.00  0.00           C  
ATOM   1864  CG2 VAL B 793      21.073  70.411  22.273  1.00  0.00           C  
ATOM   1865  N   MET B 794      18.380  70.200  24.240  1.00  0.00           N  
ATOM   1866  CA  MET B 794      17.815  70.523  25.553  1.00  0.00           C  
ATOM   1867  C   MET B 794      16.680  69.544  25.936  1.00  0.00           C  
ATOM   1868  O   MET B 794      16.657  69.027  27.061  1.00  0.00           O  
ATOM   1869  CB  MET B 794      17.391  71.993  25.640  1.00  0.00           C  
ATOM   1870  CG  MET B 794      18.529  72.902  25.944  1.00  0.00           C  
ATOM   1871  SD  MET B 794      18.030  74.563  26.436  1.00  0.00           S  
ATOM   1872  CE  MET B 794      17.646  75.348  24.810  1.00  0.00           C  
ATOM   1873  N   GLN B 795      15.807  69.222  24.984  1.00  0.00           N  
ATOM   1874  CA  GLN B 795      14.774  68.194  25.203  1.00  0.00           C  
ATOM   1875  C   GLN B 795      15.292  66.762  25.345  1.00  0.00           C  
ATOM   1876  O   GLN B 795      14.669  65.921  25.999  1.00  0.00           O  
ATOM   1877  CB  GLN B 795      13.782  68.210  24.061  1.00  0.00           C  
ATOM   1878  CG  GLN B 795      12.633  69.105  24.313  1.00  0.00           C  
ATOM   1879  CD  GLN B 795      11.724  69.162  23.105  1.00  0.00           C  
ATOM   1880  OE1 GLN B 795      11.452  68.124  22.466  1.00  0.00           O  
ATOM   1881  NE2 GLN B 795      11.275  70.369  22.761  1.00  0.00           N  
ATOM   1882  N   LEU B 796      16.400  66.462  24.675  1.00  0.00           N  
ATOM   1883  CA  LEU B 796      17.057  65.169  24.862  1.00  0.00           C  
ATOM   1884  C   LEU B 796      17.578  65.092  26.301  1.00  0.00           C  
ATOM   1885  O   LEU B 796      17.369  64.088  27.003  1.00  0.00           O  
ATOM   1886  CB  LEU B 796      18.206  65.031  23.866  1.00  0.00           C  
ATOM   1887  CG  LEU B 796      18.740  63.685  23.377  1.00  0.00           C  
ATOM   1888  CD1 LEU B 796      20.248  63.824  23.251  1.00  0.00           C  
ATOM   1889  CD2 LEU B 796      18.395  62.504  24.259  1.00  0.00           C  
ATOM   1890  N   LEU B 797      18.244  66.164  26.740  1.00  0.00           N  
ATOM   1891  CA  LEU B 797      18.910  66.168  28.033  1.00  0.00           C  
ATOM   1892  C   LEU B 797      17.862  66.053  29.138  1.00  0.00           C  
ATOM   1893  O   LEU B 797      18.025  65.268  30.057  1.00  0.00           O  
ATOM   1894  CB  LEU B 797      19.830  67.399  28.174  1.00  0.00           C  
ATOM   1895  CG  LEU B 797      20.115  68.016  29.521  1.00  0.00           C  
ATOM   1896  CD1 LEU B 797      21.255  67.284  30.209  1.00  0.00           C  
ATOM   1897  CD2 LEU B 797      20.462  69.421  29.317  1.00  0.00           C  
ATOM   1898  N   GLU B 798      16.782  66.817  29.016  1.00  0.00           N  
ATOM   1899  CA  GLU B 798      15.615  66.701  29.895  1.00  0.00           C  
ATOM   1900  C   GLU B 798      15.257  65.230  30.108  1.00  0.00           C  
ATOM   1901  O   GLU B 798      15.155  64.753  31.240  1.00  0.00           O  
ATOM   1902  CB  GLU B 798      14.408  67.472  29.301  1.00  0.00           C  
ATOM   1903  CG  GLU B 798      14.426  68.998  29.498  1.00  0.00           C  
ATOM   1904  CD  GLU B 798      13.198  69.737  28.922  1.00  0.00           C  
ATOM   1905  OE1 GLU B 798      12.510  69.212  27.997  1.00  0.00           O  
ATOM   1906  OE2 GLU B 798      12.914  70.868  29.395  1.00  0.00           O  
ATOM   1907  N   LYS B 799      15.103  64.496  29.023  1.00  0.00           N  
ATOM   1908  CA  LYS B 799      14.737  63.093  29.138  1.00  0.00           C  
ATOM   1909  C   LYS B 799      15.813  62.232  29.805  1.00  0.00           C  
ATOM   1910  O   LYS B 799      15.500  61.309  30.565  1.00  0.00           O  
ATOM   1911  CB  LYS B 799      14.364  62.531  27.760  1.00  0.00           C  
ATOM   1912  CG  LYS B 799      13.021  63.078  27.233  1.00  0.00           C  
ATOM   1913  CD  LYS B 799      12.946  63.124  25.672  1.00  0.00           C  
ATOM   1914  CE  LYS B 799      12.465  61.800  25.064  1.00  0.00           C  
ATOM   1915  NZ  LYS B 799      12.046  61.965  23.611  1.00  0.00           N  
ATOM   1916  N   ILE B 800      17.076  62.529  29.479  1.00  0.00           N  
ATOM   1917  CA  ILE B 800      18.254  61.922  30.105  1.00  0.00           C  
ATOM   1918  C   ILE B 800      18.228  62.129  31.629  1.00  0.00           C  
ATOM   1919  O   ILE B 800      18.258  61.178  32.399  1.00  0.00           O  
ATOM   1920  CB  ILE B 800      19.552  62.542  29.477  1.00  0.00           C  
ATOM   1921  CG1 ILE B 800      19.736  62.074  28.022  1.00  0.00           C  
ATOM   1922  CG2 ILE B 800      20.811  62.238  30.348  1.00  0.00           C  
ATOM   1923  CD1 ILE B 800      21.008  62.579  27.407  1.00  0.00           C  
ATOM   1924  N   LEU B 801      18.147  63.386  32.041  1.00  0.00           N  
ATOM   1925  CA  LEU B 801      18.190  63.757  33.458  1.00  0.00           C  
ATOM   1926  C   LEU B 801      17.052  63.141  34.222  1.00  0.00           C  
ATOM   1927  O   LEU B 801      17.206  62.715  35.356  1.00  0.00           O  
ATOM   1928  CB  LEU B 801      18.092  65.261  33.606  1.00  0.00           C  
ATOM   1929  CG  LEU B 801      19.274  66.126  33.220  1.00  0.00           C  
ATOM   1930  CD1 LEU B 801      18.952  67.548  33.615  1.00  0.00           C  
ATOM   1931  CD2 LEU B 801      20.491  65.655  33.968  1.00  0.00           C  
ATOM   1932  N   HIS B 802      15.907  63.079  33.570  1.00  0.00           N  
ATOM   1933  CA  HIS B 802      14.737  62.451  34.129  1.00  0.00           C  
ATOM   1934  C   HIS B 802      14.988  60.969  34.346  1.00  0.00           C  
ATOM   1935  O   HIS B 802      14.639  60.411  35.401  1.00  0.00           O  
ATOM   1936  CB  HIS B 802      13.533  62.671  33.201  1.00  0.00           C  
ATOM   1937  CG  HIS B 802      12.252  62.164  33.765  1.00  0.00           C  
ATOM   1938  ND1 HIS B 802      11.506  62.884  34.674  1.00  0.00           N  
ATOM   1939  CD2 HIS B 802      11.621  60.983  33.608  1.00  0.00           C  
ATOM   1940  CE1 HIS B 802      10.443  62.184  35.022  1.00  0.00           C  
ATOM   1941  NE2 HIS B 802      10.496  61.022  34.397  1.00  0.00           N  
ATOM   1942  N   ASN B 803      15.594  60.304  33.376  1.00  0.00           N  
ATOM   1943  CA  ASN B 803      15.835  58.871  33.571  1.00  0.00           C  
ATOM   1944  C   ASN B 803      16.898  58.616  34.647  1.00  0.00           C  
ATOM   1945  O   ASN B 803      16.863  57.577  35.354  1.00  0.00           O  
ATOM   1946  CB  ASN B 803      16.198  58.223  32.244  1.00  0.00           C  
ATOM   1947  CG  ASN B 803      16.319  56.731  32.330  1.00  0.00           C  
ATOM   1948  OD1 ASN B 803      15.355  56.048  32.683  1.00  0.00           O  
ATOM   1949  ND2 ASN B 803      17.502  56.194  31.951  1.00  0.00           N  
ATOM   1950  N   ILE B 804      17.830  59.575  34.764  1.00  0.00           N  
ATOM   1951  CA  ILE B 804      18.880  59.550  35.758  1.00  0.00           C  
ATOM   1952  C   ILE B 804      18.266  59.633  37.151  1.00  0.00           C  
ATOM   1953  O   ILE B 804      18.402  58.717  37.935  1.00  0.00           O  
ATOM   1954  CB  ILE B 804      19.958  60.688  35.502  1.00  0.00           C  
ATOM   1955  CG1 ILE B 804      20.821  60.333  34.297  1.00  0.00           C  
ATOM   1956  CG2 ILE B 804      20.870  60.825  36.685  1.00  0.00           C  
ATOM   1957  CD1 ILE B 804      21.746  61.403  33.867  1.00  0.00           C  
ATOM   1958  N   VAL B 808      17.587  60.725  37.464  1.00  0.00           N  
ATOM   1959  CA  VAL B 808      17.006  60.855  38.802  1.00  0.00           C  
ATOM   1960  C   VAL B 808      16.021  59.721  39.122  1.00  0.00           C  
ATOM   1961  O   VAL B 808      16.012  59.173  40.253  1.00  0.00           O  
ATOM   1962  CB  VAL B 808      16.377  62.226  39.024  1.00  0.00           C  
ATOM   1963  CG1 VAL B 808      17.421  63.350  38.776  1.00  0.00           C  
ATOM   1964  CG2 VAL B 808      15.220  62.418  38.109  1.00  0.00           C  
ATOM   1965  N   LYS B 809      15.258  59.305  38.113  1.00  0.00           N  
ATOM   1966  CA  LYS B 809      14.364  58.156  38.282  1.00  0.00           C  
ATOM   1967  C   LYS B 809      15.127  56.878  38.633  1.00  0.00           C  
ATOM   1968  O   LYS B 809      14.693  56.107  39.483  1.00  0.00           O  
ATOM   1969  CB  LYS B 809      13.510  57.938  37.026  1.00  0.00           C  
ATOM   1970  CG  LYS B 809      12.327  56.993  37.204  1.00  0.00           C  
ATOM   1971  CD  LYS B 809      11.724  56.621  35.841  1.00  0.00           C  
ATOM   1972  CE  LYS B 809      10.393  55.865  35.993  1.00  0.00           C  
ATOM   1973  NZ  LYS B 809      10.349  54.673  35.078  1.00  0.00           N  
ATOM   1974  N   THR B 810      16.261  56.639  37.985  1.00  0.00           N  
ATOM   1975  CA  THR B 810      17.051  55.451  38.322  1.00  0.00           C  
ATOM   1976  C   THR B 810      17.631  55.516  39.741  1.00  0.00           C  
ATOM   1977  O   THR B 810      17.663  54.506  40.467  1.00  0.00           O  
ATOM   1978  CB  THR B 810      18.155  55.215  37.275  1.00  0.00           C  
ATOM   1979  OG1 THR B 810      17.570  55.080  35.961  1.00  0.00           O  
ATOM   1980  CG2 THR B 810      18.837  53.889  37.518  1.00  0.00           C  
ATOM   1981  N   ILE B 811      18.107  56.693  40.135  1.00  0.00           N  
ATOM   1982  CA  ILE B 811      18.686  56.854  41.454  1.00  0.00           C  
ATOM   1983  C   ILE B 811      17.571  56.591  42.465  1.00  0.00           C  
ATOM   1984  O   ILE B 811      17.754  55.788  43.375  1.00  0.00           O  
ATOM   1985  CB  ILE B 811      19.297  58.265  41.656  1.00  0.00           C  
ATOM   1986  CG1 ILE B 811      20.264  58.648  40.525  1.00  0.00           C  
ATOM   1987  CG2 ILE B 811      19.965  58.357  43.021  1.00  0.00           C  
ATOM   1988  CD1 ILE B 811      21.326  57.591  40.147  1.00  0.00           C  
ATOM   1989  N   LYS B 812      16.414  57.235  42.272  1.00  0.00           N  
ATOM   1990  CA  LYS B 812      15.207  57.025  43.119  1.00  0.00           C  
ATOM   1991  C   LYS B 812      14.703  55.589  43.299  1.00  0.00           C  
ATOM   1992  O   LYS B 812      14.215  55.242  44.365  1.00  0.00           O  
ATOM   1993  CB  LYS B 812      14.061  57.933  42.675  1.00  0.00           C  
ATOM   1994  CG  LYS B 812      14.128  59.318  43.287  1.00  0.00           C  
ATOM   1995  CD  LYS B 812      13.053  60.255  42.751  1.00  0.00           C  
ATOM   1996  CE  LYS B 812      13.430  61.710  43.059  1.00  0.00           C  
ATOM   1997  NZ  LYS B 812      12.472  62.738  42.499  1.00  0.00           N  
ATOM   1998  N   GLU B 813      14.846  54.746  42.286  1.00  0.00           N  
ATOM   1999  CA  GLU B 813      14.408  53.351  42.369  1.00  0.00           C  
ATOM   2000  C   GLU B 813      15.505  52.362  42.734  1.00  0.00           C  
ATOM   2001  O   GLU B 813      15.319  51.508  43.592  1.00  0.00           O  
ATOM   2002  CB  GLU B 813      13.788  52.915  41.040  1.00  0.00           C  
ATOM   2003  CG  GLU B 813      12.352  53.364  40.831  1.00  0.00           C  
ATOM   2004  CD  GLU B 813      11.927  53.263  39.374  1.00  0.00           C  
ATOM   2005  OE1 GLU B 813      10.955  53.943  38.996  1.00  0.00           O  
ATOM   2006  OE2 GLU B 813      12.561  52.498  38.605  1.00  0.00           O  
ATOM   2007  N   GLU B 814      16.634  52.458  42.053  1.00  0.00           N  
ATOM   2008  CA  GLU B 814      17.738  51.520  42.211  1.00  0.00           C  
ATOM   2009  C   GLU B 814      18.778  51.976  43.242  1.00  0.00           C  
ATOM   2010  O   GLU B 814      19.603  51.192  43.671  1.00  0.00           O  
ATOM   2011  CB  GLU B 814      18.413  51.312  40.854  1.00  0.00           C  
ATOM   2012  CG  GLU B 814      17.915  50.129  40.015  1.00  0.00           C  
ATOM   2013  CD  GLU B 814      18.692  50.000  38.704  1.00  0.00           C  
ATOM   2014  OE1 GLU B 814      18.259  50.604  37.716  1.00  0.00           O  
ATOM   2015  OE2 GLU B 814      19.756  49.303  38.661  1.00  0.00           O  
ATOM   2016  N   GLY B 815      18.727  53.246  43.633  1.00  0.00           N  
ATOM   2017  CA  GLY B 815      19.574  53.737  44.701  1.00  0.00           C  
ATOM   2018  C   GLY B 815      18.864  54.219  45.956  1.00  0.00           C  
ATOM   2019  O   GLY B 815      19.341  55.143  46.623  1.00  0.00           O  
ATOM   2020  N   LYS B 818      17.722  53.607  46.259  1.00  0.00           N  
ATOM   2021  CA  LYS B 818      16.868  53.954  47.394  1.00  0.00           C  
ATOM   2022  C   LYS B 818      17.683  53.943  48.667  1.00  0.00           C  
ATOM   2023  O   LYS B 818      17.655  54.904  49.441  1.00  0.00           O  
ATOM   2024  CB  LYS B 818      15.781  52.890  47.528  1.00  0.00           C  
ATOM   2025  CG  LYS B 818      14.435  53.354  48.028  1.00  0.00           C  
ATOM   2026  CD  LYS B 818      13.465  52.153  48.113  1.00  0.00           C  
ATOM   2027  CE  LYS B 818      12.345  52.376  49.164  1.00  0.00           C  
ATOM   2028  NZ  LYS B 818      11.550  51.113  49.423  1.00  0.00           N  
ATOM   2029  N   GLU B 819      18.420  52.843  48.844  1.00  0.00           N  
ATOM   2030  CA  GLU B 819      19.246  52.569  50.020  1.00  0.00           C  
ATOM   2031  C   GLU B 819      20.396  53.581  50.133  1.00  0.00           C  
ATOM   2032  O   GLU B 819      20.699  54.075  51.221  1.00  0.00           O  
ATOM   2033  CB  GLU B 819      19.698  51.089  49.987  1.00  0.00           C  
ATOM   2034  CG  GLU B 819      20.605  50.605  51.113  1.00  0.00           C  
ATOM   2035  CD  GLU B 819      21.751  49.689  50.625  1.00  0.00           C  
ATOM   2036  OE1 GLU B 819      21.468  48.561  50.115  1.00  0.00           O  
ATOM   2037  OE2 GLU B 819      22.949  50.096  50.754  1.00  0.00           O  
ATOM   2038  N   GLU B 820      20.975  53.939  48.992  1.00  0.00           N  
ATOM   2039  CA  GLU B 820      22.113  54.846  48.934  1.00  0.00           C  
ATOM   2040  C   GLU B 820      21.678  56.259  49.292  1.00  0.00           C  
ATOM   2041  O   GLU B 820      22.317  56.924  50.112  1.00  0.00           O  
ATOM   2042  CB  GLU B 820      22.783  54.782  47.558  1.00  0.00           C  
ATOM   2043  CG  GLU B 820      23.693  53.571  47.332  1.00  0.00           C  
ATOM   2044  CD  GLU B 820      22.960  52.242  47.160  1.00  0.00           C  
ATOM   2045  OE1 GLU B 820      23.610  51.168  47.394  1.00  0.00           O  
ATOM   2046  OE2 GLU B 820      21.754  52.250  46.795  1.00  0.00           O  
ATOM   2047  N   LEU B 821      20.559  56.694  48.729  1.00  0.00           N  
ATOM   2048  CA  LEU B 821      19.957  57.969  49.108  1.00  0.00           C  
ATOM   2049  C   LEU B 821      19.599  58.056  50.606  1.00  0.00           C  
ATOM   2050  O   LEU B 821      19.733  59.126  51.257  1.00  0.00           O  
ATOM   2051  CB  LEU B 821      18.721  58.234  48.255  1.00  0.00           C  
ATOM   2052  CG  LEU B 821      18.968  58.604  46.790  1.00  0.00           C  
ATOM   2053  CD1 LEU B 821      17.685  58.546  46.014  1.00  0.00           C  
ATOM   2054  CD2 LEU B 821      19.594  60.008  46.662  1.00  0.00           C  
ATOM   2055  N   LYS B 822      19.142  56.921  51.137  1.00  0.00           N  
ATOM   2056  CA  LYS B 822      18.824  56.779  52.549  1.00  0.00           C  
ATOM   2057  C   LYS B 822      20.086  57.060  53.381  1.00  0.00           C  
ATOM   2058  O   LYS B 822      20.083  57.958  54.211  1.00  0.00           O  
ATOM   2059  CB  LYS B 822      18.229  55.393  52.806  1.00  0.00           C  
ATOM   2060  CG  LYS B 822      17.343  55.276  54.022  1.00  0.00           C  
ATOM   2061  CD  LYS B 822      17.449  53.878  54.688  1.00  0.00           C  
ATOM   2062  CE  LYS B 822      16.875  53.900  56.128  1.00  0.00           C  
ATOM   2063  NZ  LYS B 822      16.955  52.600  56.860  1.00  0.00           N  
ATOM   2064  N   ILE B 823      21.166  56.331  53.124  1.00  0.00           N  
ATOM   2065  CA  ILE B 823      22.465  56.614  53.768  1.00  0.00           C  
ATOM   2066  C   ILE B 823      22.901  58.082  53.643  1.00  0.00           C  
ATOM   2067  O   ILE B 823      23.530  58.628  54.549  1.00  0.00           O  
ATOM   2068  CB  ILE B 823      23.541  55.682  53.192  1.00  0.00           C  
ATOM   2069  CG1 ILE B 823      23.335  54.257  53.732  1.00  0.00           C  
ATOM   2070  CG2 ILE B 823      24.978  56.229  53.435  1.00  0.00           C  
ATOM   2071  CD1 ILE B 823      23.648  53.200  52.717  1.00  0.00           C  
ATOM   2072  N   LEU B 824      22.522  58.724  52.544  1.00  0.00           N  
ATOM   2073  CA  LEU B 824      22.890  60.111  52.262  1.00  0.00           C  
ATOM   2074  C   LEU B 824      21.941  61.213  52.803  1.00  0.00           C  
ATOM   2075  O   LEU B 824      22.246  62.415  52.718  1.00  0.00           O  
ATOM   2076  CB  LEU B 824      23.068  60.277  50.742  1.00  0.00           C  
ATOM   2077  CG  LEU B 824      24.282  59.585  50.104  1.00  0.00           C  
ATOM   2078  CD1 LEU B 824      24.116  59.448  48.569  1.00  0.00           C  
ATOM   2079  CD2 LEU B 824      25.584  60.281  50.494  1.00  0.00           C  
ATOM   2080  N   ASN B 895      20.785  60.801  53.328  1.00  0.00           N  
ATOM   2081  CA  ASN B 895      19.727  61.738  53.748  1.00  0.00           C  
ATOM   2082  C   ASN B 895      19.369  62.739  52.667  1.00  0.00           C  
ATOM   2083  O   ASN B 895      19.330  63.945  52.894  1.00  0.00           O  
ATOM   2084  CB  ASN B 895      20.146  62.472  55.017  1.00  0.00           C  
ATOM   2085  CG  ASN B 895      20.536  61.533  56.095  1.00  0.00           C  
ATOM   2086  OD1 ASN B 895      19.676  61.004  56.801  1.00  0.00           O  
ATOM   2087  ND2 ASN B 895      21.829  61.279  56.223  1.00  0.00           N  
ATOM   2088  N   TYR B 898      19.120  62.242  51.468  1.00  0.00           N  
ATOM   2089  CA  TYR B 898      19.061  63.131  50.321  1.00  0.00           C  
ATOM   2090  C   TYR B 898      18.002  62.658  49.334  1.00  0.00           C  
ATOM   2091  O   TYR B 898      17.776  61.463  49.162  1.00  0.00           O  
ATOM   2092  CB  TYR B 898      20.468  63.271  49.653  1.00  0.00           C  
ATOM   2093  CG  TYR B 898      20.489  64.310  48.550  1.00  0.00           C  
ATOM   2094  CD1 TYR B 898      20.490  65.678  48.850  1.00  0.00           C  
ATOM   2095  CD2 TYR B 898      20.440  63.925  47.218  1.00  0.00           C  
ATOM   2096  CE1 TYR B 898      20.457  66.623  47.849  1.00  0.00           C  
ATOM   2097  CE2 TYR B 898      20.409  64.853  46.194  1.00  0.00           C  
ATOM   2098  CZ  TYR B 898      20.424  66.196  46.498  1.00  0.00           C  
ATOM   2099  OH  TYR B 898      20.389  67.112  45.458  1.00  0.00           O  
ATOM   2100  N   GLU B 899      17.350  63.625  48.704  1.00  0.00           N  
ATOM   2101  CA  GLU B 899      16.312  63.380  47.713  1.00  0.00           C  
ATOM   2102  C   GLU B 899      16.655  64.266  46.530  1.00  0.00           C  
ATOM   2103  O   GLU B 899      16.615  65.483  46.659  1.00  0.00           O  
ATOM   2104  CB  GLU B 899      14.956  63.775  48.304  1.00  0.00           C  
ATOM   2105  CG  GLU B 899      13.774  63.777  47.328  1.00  0.00           C  
ATOM   2106  CD  GLU B 899      13.226  62.371  47.047  1.00  0.00           C  
ATOM   2107  OE1 GLU B 899      13.837  61.372  47.546  1.00  0.00           O  
ATOM   2108  OE2 GLU B 899      12.187  62.255  46.319  1.00  0.00           O  
ATOM   2109  N   PRO B 900      17.047  63.687  45.394  1.00  0.00           N  
ATOM   2110  CA  PRO B 900      17.333  64.493  44.194  1.00  0.00           C  
ATOM   2111  C   PRO B 900      16.098  65.274  43.734  1.00  0.00           C  
ATOM   2112  O   PRO B 900      14.987  64.818  43.955  1.00  0.00           O  
ATOM   2113  CB  PRO B 900      17.723  63.453  43.137  1.00  0.00           C  
ATOM   2114  CG  PRO B 900      17.410  62.136  43.715  1.00  0.00           C  
ATOM   2115  CD  PRO B 900      17.248  62.251  45.171  1.00  0.00           C  
ATOM   2116  N   PRO B 901      16.265  66.431  43.110  1.00  0.00           N  
ATOM   2117  CA  PRO B 901      15.093  67.213  42.681  1.00  0.00           C  
ATOM   2118  C   PRO B 901      14.199  66.422  41.727  1.00  0.00           C  
ATOM   2119  O   PRO B 901      14.663  65.454  41.123  1.00  0.00           O  
ATOM   2120  CB  PRO B 901      15.718  68.402  41.944  1.00  0.00           C  
ATOM   2121  CG  PRO B 901      17.070  67.921  41.604  1.00  0.00           C  
ATOM   2122  CD  PRO B 901      17.531  67.102  42.766  1.00  0.00           C  
ATOM   2123  N   GLU B 902      12.930  66.821  41.620  1.00  0.00           N  
ATOM   2124  CA  GLU B 902      12.079  66.416  40.505  1.00  0.00           C  
ATOM   2125  C   GLU B 902      12.567  67.123  39.253  1.00  0.00           C  
ATOM   2126  O   GLU B 902      12.924  68.315  39.283  1.00  0.00           O  
ATOM   2127  CB  GLU B 902      10.597  66.794  40.765  1.00  0.00           C  
ATOM   2128  N   VAL B 903      12.584  66.362  38.164  1.00  0.00           N  
ATOM   2129  CA  VAL B 903      12.797  66.895  36.830  1.00  0.00           C  
ATOM   2130  C   VAL B 903      11.415  67.044  36.185  1.00  0.00           C  
ATOM   2131  O   VAL B 903      10.830  66.071  35.673  1.00  0.00           O  
ATOM   2132  CB  VAL B 903      13.746  65.996  35.955  1.00  0.00           C  
ATOM   2133  CG1 VAL B 903      13.881  66.579  34.542  1.00  0.00           C  
ATOM   2134  CG2 VAL B 903      15.140  65.836  36.610  1.00  0.00           C  
ATOM   2135  N   LYS B 904      10.907  68.276  36.250  1.00  0.00           N  
ATOM   2136  CA  LYS B 904       9.649  68.648  35.622  1.00  0.00           C  
ATOM   2137  C   LYS B 904       9.965  69.001  34.167  1.00  0.00           C  
ATOM   2138  O   LYS B 904      11.004  69.614  33.886  1.00  0.00           O  
ATOM   2139  CB  LYS B 904       8.997  69.830  36.370  1.00  0.00           C  
ATOM   2140  N   ILE B 905       9.104  68.569  33.251  1.00  0.00           N  
ATOM   2141  CA  ILE B 905       9.300  68.750  31.819  1.00  0.00           C  
ATOM   2142  C   ILE B 905       8.138  69.587  31.290  1.00  0.00           C  
ATOM   2143  O   ILE B 905       6.980  69.162  31.368  1.00  0.00           O  
ATOM   2144  CB  ILE B 905       9.361  67.362  31.089  1.00  0.00           C  
ATOM   2145  CG1 ILE B 905      10.604  66.561  31.530  1.00  0.00           C  
ATOM   2146  CG2 ILE B 905       9.298  67.527  29.559  1.00  0.00           C  
ATOM   2147  CD1 ILE B 905      10.530  65.020  31.264  1.00  0.00           C  
ATOM   2148  N   PRO B 906       8.439  70.766  30.749  1.00  0.00           N  
ATOM   2149  CA  PRO B 906       9.823  71.206  30.521  1.00  0.00           C  
ATOM   2150  C   PRO B 906      10.466  71.821  31.756  1.00  0.00           C  
ATOM   2151  O   PRO B 906       9.759  72.261  32.678  1.00  0.00           O  
ATOM   2152  CB  PRO B 906       9.676  72.264  29.432  1.00  0.00           C  
ATOM   2153  CG  PRO B 906       8.282  72.836  29.630  1.00  0.00           C  
ATOM   2154  CD  PRO B 906       7.451  71.789  30.347  1.00  0.00           C  
ATOM   2155  N   ILE B 907      11.797  71.824  31.782  1.00  0.00           N  
ATOM   2156  CA  ILE B 907      12.526  72.557  32.787  1.00  0.00           C  
ATOM   2157  C   ILE B 907      12.326  74.044  32.477  1.00  0.00           C  
ATOM   2158  O   ILE B 907      12.294  74.435  31.321  1.00  0.00           O  
ATOM   2159  CB  ILE B 907      14.024  72.143  32.777  1.00  0.00           C  
ATOM   2160  CG1 ILE B 907      14.196  70.781  33.448  1.00  0.00           C  
ATOM   2161  CG2 ILE B 907      14.900  73.155  33.504  1.00  0.00           C  
ATOM   2162  CD1 ILE B 907      15.417  69.983  32.953  1.00  0.00           C  
ATOM   2163  N   LYS B 908      12.172  74.869  33.506  1.00  0.00           N  
ATOM   2164  CA  LYS B 908      12.054  76.307  33.305  1.00  0.00           C  
ATOM   2165  C   LYS B 908      13.186  76.841  32.418  1.00  0.00           C  
ATOM   2166  O   LYS B 908      14.356  76.518  32.674  1.00  0.00           O  
ATOM   2167  CB  LYS B 908      12.054  77.004  34.674  1.00  0.00           C  
ATOM   2168  CG  LYS B 908      12.019  78.544  34.617  1.00  0.00           C  
ATOM   2169  CD  LYS B 908      10.592  79.095  34.750  1.00  0.00           C  
ATOM   2170  CE  LYS B 908      10.611  80.596  34.982  1.00  0.00           C  
ATOM   2171  NZ  LYS B 908      10.486  81.323  33.690  1.00  0.00           N  
ATOM   2172  N   ARG B 909      12.842  77.602  31.363  1.00  0.00           N  
ATOM   2173  CA  ARG B 909      13.843  78.362  30.582  1.00  0.00           C  
ATOM   2174  C   ARG B 909      13.781  79.824  30.924  1.00  0.00           C  
ATOM   2175  O   ARG B 909      12.703  80.410  31.003  1.00  0.00           O  
ATOM   2176  CB  ARG B 909      13.728  78.234  29.052  1.00  0.00           C  
ATOM   2177  CG  ARG B 909      12.604  77.377  28.517  1.00  0.00           C  
ATOM   2178  CD  ARG B 909      12.729  76.990  27.033  1.00  0.00           C  
ATOM   2179  NE  ARG B 909      13.315  78.022  26.161  1.00  0.00           N  
ATOM   2180  CZ  ARG B 909      14.060  77.749  25.073  1.00  0.00           C  
ATOM   2181  NH1 ARG B 909      14.303  76.489  24.732  1.00  0.00           N  
ATOM   2182  NH2 ARG B 909      14.559  78.726  24.314  1.00  0.00           N  
ATOM   2183  N   LEU B 910      14.952  80.411  31.110  1.00  0.00           N  
ATOM   2184  CA  LEU B 910      15.068  81.800  31.411  1.00  0.00           C  
ATOM   2185  C   LEU B 910      16.084  82.332  30.440  1.00  0.00           C  
ATOM   2186  O   LEU B 910      17.206  81.801  30.363  1.00  0.00           O  
ATOM   2187  CB  LEU B 910      15.580  81.929  32.837  1.00  0.00           C  
ATOM   2188  CG  LEU B 910      15.811  83.306  33.430  1.00  0.00           C  
ATOM   2189  CD1 LEU B 910      14.480  83.922  33.733  1.00  0.00           C  
ATOM   2190  CD2 LEU B 910      16.609  83.164  34.678  1.00  0.00           C  
ATOM   2191  N   LYS B 911      15.705  83.354  29.673  1.00  0.00           N  
ATOM   2192  CA  LYS B 911      16.634  83.999  28.743  1.00  0.00           C  
ATOM   2193  C   LYS B 911      17.661  84.736  29.551  1.00  0.00           C  
ATOM   2194  O   LYS B 911      17.368  85.189  30.647  1.00  0.00           O  
ATOM   2195  CB  LYS B 911      15.933  84.980  27.794  1.00  0.00           C  
ATOM   2196  CG  LYS B 911      14.688  84.429  27.088  1.00  0.00           C  
ATOM   2197  CD  LYS B 911      13.922  85.551  26.406  1.00  0.00           C  
ATOM   2198  CE  LYS B 911      13.506  85.158  25.005  1.00  0.00           C  
ATOM   2199  NZ  LYS B 911      12.186  84.449  24.998  1.00  0.00           N  
ATOM   2200  N   TYR B 912      18.879  84.825  29.014  1.00  0.00           N  
ATOM   2201  CA  TYR B 912      19.983  85.524  29.666  1.00  0.00           C  
ATOM   2202  C   TYR B 912      19.591  86.996  29.895  1.00  0.00           C  
ATOM   2203  O   TYR B 912      19.789  87.534  30.977  1.00  0.00           O  
ATOM   2204  CB  TYR B 912      21.226  85.403  28.801  1.00  0.00           C  
ATOM   2205  CG  TYR B 912      22.284  86.451  29.049  1.00  0.00           C  
ATOM   2206  CD1 TYR B 912      23.289  86.219  29.945  1.00  0.00           C  
ATOM   2207  CD2 TYR B 912      22.285  87.669  28.370  1.00  0.00           C  
ATOM   2208  CE1 TYR B 912      24.284  87.155  30.181  1.00  0.00           C  
ATOM   2209  CE2 TYR B 912      23.266  88.619  28.612  1.00  0.00           C  
ATOM   2210  CZ  TYR B 912      24.264  88.339  29.523  1.00  0.00           C  
ATOM   2211  OH  TYR B 912      25.265  89.234  29.812  1.00  0.00           O  
ATOM   2212  N   THR B 913      19.028  87.611  28.849  1.00  0.00           N  
ATOM   2213  CA  THR B 913      18.446  88.970  28.869  1.00  0.00           C  
ATOM   2214  C   THR B 913      17.598  89.258  30.118  1.00  0.00           C  
ATOM   2215  O   THR B 913      17.765  90.288  30.790  1.00  0.00           O  
ATOM   2216  CB  THR B 913      17.587  89.180  27.561  1.00  0.00           C  
ATOM   2217  OG1 THR B 913      18.437  89.103  26.408  1.00  0.00           O  
ATOM   2218  CG2 THR B 913      17.031  90.596  27.465  1.00  0.00           C  
ATOM   2219  N   GLU B 914      16.697  88.327  30.401  1.00  0.00           N  
ATOM   2220  CA  GLU B 914      15.802  88.358  31.538  1.00  0.00           C  
ATOM   2221  C   GLU B 914      16.546  88.145  32.862  1.00  0.00           C  
ATOM   2222  O   GLU B 914      16.208  88.772  33.877  1.00  0.00           O  
ATOM   2223  CB  GLU B 914      14.817  87.222  31.348  1.00  0.00           C  
ATOM   2224  CG  GLU B 914      13.379  87.458  31.732  1.00  0.00           C  
ATOM   2225  CD  GLU B 914      12.611  86.165  31.553  1.00  0.00           C  
ATOM   2226  OE1 GLU B 914      12.725  85.553  30.445  1.00  0.00           O  
ATOM   2227  OE2 GLU B 914      11.933  85.735  32.527  1.00  0.00           O  
ATOM   2228  N   ALA B 915      17.534  87.244  32.858  1.00  0.00           N  
ATOM   2229  CA  ALA B 915      18.380  87.015  34.030  1.00  0.00           C  
ATOM   2230  C   ALA B 915      19.094  88.300  34.380  1.00  0.00           C  
ATOM   2231  O   ALA B 915      19.180  88.682  35.541  1.00  0.00           O  
ATOM   2232  CB  ALA B 915      19.392  85.907  33.771  1.00  0.00           C  
ATOM   2233  N   ILE B 916      19.605  88.975  33.363  1.00  0.00           N  
ATOM   2234  CA  ILE B 916      20.269  90.241  33.587  1.00  0.00           C  
ATOM   2235  C   ILE B 916      19.323  91.266  34.239  1.00  0.00           C  
ATOM   2236  O   ILE B 916      19.732  91.982  35.162  1.00  0.00           O  
ATOM   2237  CB  ILE B 916      20.865  90.769  32.279  1.00  0.00           C  
ATOM   2238  CG1 ILE B 916      22.159  90.007  31.945  1.00  0.00           C  
ATOM   2239  CG2 ILE B 916      21.098  92.305  32.358  1.00  0.00           C  
ATOM   2240  CD1 ILE B 916      23.055  89.743  33.130  1.00  0.00           C  
ATOM   2241  N   GLU B 917      18.071  91.317  33.773  1.00  0.00           N  
ATOM   2242  CA  GLU B 917      17.099  92.251  34.347  1.00  0.00           C  
ATOM   2243  C   GLU B 917      16.700  91.905  35.798  1.00  0.00           C  
ATOM   2244  O   GLU B 917      16.548  92.808  36.626  1.00  0.00           O  
ATOM   2245  CB  GLU B 917      15.852  92.470  33.442  1.00  0.00           C  
ATOM   2246  CG  GLU B 917      16.043  93.451  32.275  1.00  0.00           C  
ATOM   2247  CD  GLU B 917      16.599  94.831  32.684  1.00  0.00           C  
ATOM   2248  OE1 GLU B 917      17.772  95.133  32.333  1.00  0.00           O  
ATOM   2249  OE2 GLU B 917      15.865  95.625  33.347  1.00  0.00           O  
ATOM   2250  N   ILE B 918      16.550  90.620  36.118  1.00  0.00           N  
ATOM   2251  CA  ILE B 918      16.235  90.240  37.495  1.00  0.00           C  
ATOM   2252  C   ILE B 918      17.346  90.738  38.390  1.00  0.00           C  
ATOM   2253  O   ILE B 918      17.096  91.279  39.472  1.00  0.00           O  
ATOM   2254  CB  ILE B 918      16.028  88.714  37.663  1.00  0.00           C  
ATOM   2255  CG1 ILE B 918      14.617  88.313  37.207  1.00  0.00           C  
ATOM   2256  CG2 ILE B 918      16.281  88.288  39.136  1.00  0.00           C  
ATOM   2257  CD1 ILE B 918      14.522  86.911  36.631  1.00  0.00           C  
ATOM   2258  N   LEU B 919      18.581  90.598  37.917  1.00  0.00           N  
ATOM   2259  CA  LEU B 919      19.720  91.018  38.715  1.00  0.00           C  
ATOM   2260  C   LEU B 919      19.739  92.523  38.902  1.00  0.00           C  
ATOM   2261  O   LEU B 919      19.793  93.014  40.037  1.00  0.00           O  
ATOM   2262  CB  LEU B 919      21.029  90.482  38.144  1.00  0.00           C  
ATOM   2263  CG  LEU B 919      21.110  88.951  38.279  1.00  0.00           C  
ATOM   2264  CD1 LEU B 919      22.056  88.410  37.251  1.00  0.00           C  
ATOM   2265  CD2 LEU B 919      21.473  88.480  39.697  1.00  0.00           C  
ATOM   2266  N   ARG B 920      19.660  93.244  37.789  1.00  0.00           N  
ATOM   2267  CA  ARG B 920      19.675  94.697  37.794  1.00  0.00           C  
ATOM   2268  C   ARG B 920      18.615  95.291  38.727  1.00  0.00           C  
ATOM   2269  O   ARG B 920      18.887  96.234  39.470  1.00  0.00           O  
ATOM   2270  CB  ARG B 920      19.458  95.213  36.379  1.00  0.00           C  
ATOM   2271  CG  ARG B 920      20.712  95.266  35.593  1.00  0.00           C  
ATOM   2272  CD  ARG B 920      20.567  95.961  34.256  1.00  0.00           C  
ATOM   2273  NE  ARG B 920      20.863  97.380  34.430  1.00  0.00           N  
ATOM   2274  CZ  ARG B 920      19.954  98.343  34.401  1.00  0.00           C  
ATOM   2275  NH1 ARG B 920      18.649  98.079  34.183  1.00  0.00           N  
ATOM   2276  NH2 ARG B 920      20.353  99.585  34.584  1.00  0.00           N  
ATOM   2277  N   SER B1114      17.423  94.706  38.671  1.00  0.00           N  
ATOM   2278  CA  SER B1114      16.274  95.179  39.405  1.00  0.00           C  
ATOM   2279  C   SER B1114      16.373  94.896  40.906  1.00  0.00           C  
ATOM   2280  O   SER B1114      15.590  95.421  41.687  1.00  0.00           O  
ATOM   2281  CB  SER B1114      15.013  94.537  38.824  1.00  0.00           C  
ATOM   2282  OG  SER B1114      14.715  93.377  39.556  1.00  0.00           O  
ATOM   2283  N   LYS B1115      17.322  94.049  41.298  1.00  0.00           N  
ATOM   2284  CA  LYS B1115      17.650  93.810  42.711  1.00  0.00           C  
ATOM   2285  C   LYS B1115      18.859  94.633  43.153  1.00  0.00           C  
ATOM   2286  O   LYS B1115      19.249  94.577  44.328  1.00  0.00           O  
ATOM   2287  CB  LYS B1115      17.929  92.329  42.977  1.00  0.00           C  
ATOM   2288  CG  LYS B1115      16.742  91.431  42.840  1.00  0.00           C  
ATOM   2289  CD  LYS B1115      16.406  90.806  44.152  1.00  0.00           C  
ATOM   2290  CE  LYS B1115      15.047  90.103  44.060  1.00  0.00           C  
ATOM   2291  NZ  LYS B1115      13.872  91.047  44.129  1.00  0.00           N  
ATOM   2292  N   GLY B1116      19.457  95.368  42.216  1.00  0.00           N  
ATOM   2293  CA  GLY B1116      20.510  96.320  42.531  1.00  0.00           C  
ATOM   2294  C   GLY B1116      21.960  95.932  42.298  1.00  0.00           C  
ATOM   2295  O   GLY B1116      22.870  96.595  42.805  1.00  0.00           O  
ATOM   2296  N   TYR B1117      22.186  94.865  41.538  1.00  0.00           N  
ATOM   2297  CA  TYR B1117      23.541  94.405  41.250  1.00  0.00           C  
ATOM   2298  C   TYR B1117      24.057  95.144  40.051  1.00  0.00           C  
ATOM   2299  O   TYR B1117      23.300  95.477  39.124  1.00  0.00           O  
ATOM   2300  CB  TYR B1117      23.628  92.860  41.098  1.00  0.00           C  
ATOM   2301  CG  TYR B1117      23.241  92.196  42.390  1.00  0.00           C  
ATOM   2302  CD1 TYR B1117      21.936  91.802  42.600  1.00  0.00           C  
ATOM   2303  CD2 TYR B1117      24.160  92.049  43.429  1.00  0.00           C  
ATOM   2304  CE1 TYR B1117      21.542  91.245  43.783  1.00  0.00           C  
ATOM   2305  CE2 TYR B1117      23.776  91.492  44.645  1.00  0.00           C  
ATOM   2306  CZ  TYR B1117      22.442  91.103  44.810  1.00  0.00           C  
ATOM   2307  OH  TYR B1117      21.977  90.552  45.991  1.00  0.00           O  
ATOM   2308  N   ASN B1118      25.348  95.440  40.103  1.00  0.00           N  
ATOM   2309  CA  ASN B1118      26.006  96.163  39.030  1.00  0.00           C  
ATOM   2310  C   ASN B1118      26.355  95.218  37.882  1.00  0.00           C  
ATOM   2311  O   ASN B1118      27.505  94.752  37.766  1.00  0.00           O  
ATOM   2312  CB  ASN B1118      27.253  96.875  39.546  1.00  0.00           C  
ATOM   2313  CG  ASN B1118      27.824  97.842  38.531  1.00  0.00           C  
ATOM   2314  OD1 ASN B1118      28.760  98.590  38.836  1.00  0.00           O  
ATOM   2315  ND2 ASN B1118      27.258  97.847  37.310  1.00  0.00           N  
ATOM   2316  N   ILE B1124      25.339  94.954  37.054  1.00  0.00           N  
ATOM   2317  CA  ILE B1124      25.422  93.978  35.976  1.00  0.00           C  
ATOM   2318  C   ILE B1124      24.756  94.499  34.688  1.00  0.00           C  
ATOM   2319  O   ILE B1124      23.566  94.851  34.662  1.00  0.00           O  
ATOM   2320  CB  ILE B1124      24.883  92.586  36.446  1.00  0.00           C  
ATOM   2321  CG1 ILE B1124      25.340  91.481  35.490  1.00  0.00           C  
ATOM   2322  CG2 ILE B1124      23.351  92.582  36.621  1.00  0.00           C  
ATOM   2323  CD1 ILE B1124      25.569  90.156  36.155  1.00  0.00           C  
ATOM   2324  N   LYS B1125      25.564  94.568  33.633  1.00  0.00           N  
ATOM   2325  CA  LYS B1125      25.157  95.096  32.339  1.00  0.00           C  
ATOM   2326  C   LYS B1125      24.997  93.952  31.355  1.00  0.00           C  
ATOM   2327  O   LYS B1125      25.785  92.999  31.380  1.00  0.00           O  
ATOM   2328  CB  LYS B1125      26.223  96.081  31.811  1.00  0.00           C  
ATOM   2329  N   PHE B1126      24.017  94.062  30.462  1.00  0.00           N  
ATOM   2330  CA  PHE B1126      23.990  93.190  29.297  1.00  0.00           C  
ATOM   2331  C   PHE B1126      25.416  92.950  28.739  1.00  0.00           C  
ATOM   2332  O   PHE B1126      26.194  93.889  28.531  1.00  0.00           O  
ATOM   2333  CB  PHE B1126      23.065  93.742  28.213  1.00  0.00           C  
ATOM   2334  CG  PHE B1126      22.967  92.867  27.007  1.00  0.00           C  
ATOM   2335  CD1 PHE B1126      23.828  93.053  25.924  1.00  0.00           C  
ATOM   2336  CD2 PHE B1126      22.028  91.851  26.952  1.00  0.00           C  
ATOM   2337  CE1 PHE B1126      23.754  92.233  24.807  1.00  0.00           C  
ATOM   2338  CE2 PHE B1126      21.930  91.027  25.849  1.00  0.00           C  
ATOM   2339  CZ  PHE B1126      22.802  91.206  24.774  1.00  0.00           C  
ATOM   2340  N   GLY B1127      25.741  91.682  28.507  1.00  0.00           N  
ATOM   2341  CA  GLY B1127      27.058  91.316  28.031  1.00  0.00           C  
ATOM   2342  C   GLY B1127      27.949  90.736  29.123  1.00  0.00           C  
ATOM   2343  O   GLY B1127      28.854  89.974  28.826  1.00  0.00           O  
ATOM   2344  N   ASP B1128      27.694  91.089  30.379  1.00  0.00           N  
ATOM   2345  CA  ASP B1128      28.486  90.591  31.502  1.00  0.00           C  
ATOM   2346  C   ASP B1128      28.233  89.124  31.783  1.00  0.00           C  
ATOM   2347  O   ASP B1128      27.208  88.576  31.420  1.00  0.00           O  
ATOM   2348  CB  ASP B1128      28.205  91.393  32.775  1.00  0.00           C  
ATOM   2349  CG  ASP B1128      28.497  92.871  32.620  1.00  0.00           C  
ATOM   2350  OD1 ASP B1128      28.220  93.631  33.575  1.00  0.00           O  
ATOM   2351  OD2 ASP B1128      28.981  93.363  31.580  1.00  0.00           O  
ATOM   2352  N   ASP B1129      29.185  88.488  32.442  1.00  0.00           N  
ATOM   2353  CA  ASP B1129      29.035  87.098  32.835  1.00  0.00           C  
ATOM   2354  C   ASP B1129      28.061  86.993  33.998  1.00  0.00           C  
ATOM   2355  O   ASP B1129      27.767  87.982  34.649  1.00  0.00           O  
ATOM   2356  CB  ASP B1129      30.401  86.506  33.198  1.00  0.00           C  
ATOM   2357  CG  ASP B1129      30.382  84.979  33.266  1.00  0.00           C  
ATOM   2358  OD1 ASP B1129      29.346  84.334  32.949  1.00  0.00           O  
ATOM   2359  OD2 ASP B1129      31.376  84.340  33.657  1.00  0.00           O  
ATOM   2360  N   ILE B1130      27.538  85.796  34.236  1.00  0.00           N  
ATOM   2361  CA  ILE B1130      26.672  85.543  35.373  1.00  0.00           C  
ATOM   2362  C   ILE B1130      27.389  84.584  36.325  1.00  0.00           C  
ATOM   2363  O   ILE B1130      27.352  83.378  36.155  1.00  0.00           O  
ATOM   2364  CB  ILE B1130      25.303  85.009  34.889  1.00  0.00           C  
ATOM   2365  CG1 ILE B1130      24.626  86.048  33.997  1.00  0.00           C  
ATOM   2366  CG2 ILE B1130      24.394  84.632  36.060  1.00  0.00           C  
ATOM   2367  CD1 ILE B1130      23.222  85.694  33.585  1.00  0.00           C  
ATOM   2368  N   GLY B1131      28.047  85.146  37.329  1.00  0.00           N  
ATOM   2369  CA  GLY B1131      28.817  84.367  38.274  1.00  0.00           C  
ATOM   2370  C   GLY B1131      27.985  83.638  39.310  1.00  0.00           C  
ATOM   2371  O   GLY B1131      26.756  83.827  39.410  1.00  0.00           O  
ATOM   2372  N   THR B1132      28.674  82.801  40.091  1.00  0.00           N  
ATOM   2373  CA  THR B1132      28.037  82.056  41.169  1.00  0.00           C  
ATOM   2374  C   THR B1132      27.215  82.970  42.057  1.00  0.00           C  
ATOM   2375  O   THR B1132      26.016  82.686  42.281  1.00  0.00           O  
ATOM   2376  CB  THR B1132      29.065  81.299  41.993  1.00  0.00           C  
ATOM   2377  OG1 THR B1132      29.698  80.334  41.156  1.00  0.00           O  
ATOM   2378  CG2 THR B1132      28.383  80.470  43.075  1.00  0.00           C  
ATOM   2379  N   PRO B1133      27.824  84.067  42.548  1.00  0.00           N  
ATOM   2380  CA  PRO B1133      27.090  85.035  43.379  1.00  0.00           C  
ATOM   2381  C   PRO B1133      25.756  85.390  42.720  1.00  0.00           C  
ATOM   2382  O   PRO B1133      24.753  85.335  43.432  1.00  0.00           O  
ATOM   2383  CB  PRO B1133      28.023  86.252  43.446  1.00  0.00           C  
ATOM   2384  CG  PRO B1133      29.121  85.982  42.386  1.00  0.00           C  
ATOM   2385  CD  PRO B1133      29.224  84.484  42.331  1.00  0.00           C  
ATOM   2386  N   GLU B1134      25.730  85.651  41.404  1.00  0.00           N  
ATOM   2387  CA  GLU B1134      24.475  85.905  40.668  1.00  0.00           C  
ATOM   2388  C   GLU B1134      23.516  84.712  40.587  1.00  0.00           C  
ATOM   2389  O   GLU B1134      22.283  84.880  40.705  1.00  0.00           O  
ATOM   2390  CB  GLU B1134      24.759  86.452  39.259  1.00  0.00           C  
ATOM   2391  CG  GLU B1134      25.107  87.937  39.264  1.00  0.00           C  
ATOM   2392  CD  GLU B1134      26.601  88.214  39.461  1.00  0.00           C  
ATOM   2393  OE1 GLU B1134      27.096  88.110  40.604  1.00  0.00           O  
ATOM   2394  OE2 GLU B1134      27.278  88.548  38.459  1.00  0.00           O  
ATOM   2395  N   LEU B1135      24.075  83.518  40.370  1.00  0.00           N  
ATOM   2396  CA  LEU B1135      23.273  82.292  40.292  1.00  0.00           C  
ATOM   2397  C   LEU B1135      22.547  82.044  41.603  1.00  0.00           C  
ATOM   2398  O   LEU B1135      21.412  81.551  41.614  1.00  0.00           O  
ATOM   2399  CB  LEU B1135      24.135  81.094  39.945  1.00  0.00           C  
ATOM   2400  CG  LEU B1135      24.826  81.074  38.595  1.00  0.00           C  
ATOM   2401  CD1 LEU B1135      25.790  79.894  38.545  1.00  0.00           C  
ATOM   2402  CD2 LEU B1135      23.806  80.983  37.453  1.00  0.00           C  
ATOM   2403  N   ARG B1136      23.185  82.415  42.706  1.00  0.00           N  
ATOM   2404  CA  ARG B1136      22.514  82.354  44.012  1.00  0.00           C  
ATOM   2405  C   ARG B1136      21.230  83.179  44.047  1.00  0.00           C  
ATOM   2406  O   ARG B1136      20.183  82.670  44.441  1.00  0.00           O  
ATOM   2407  CB  ARG B1136      23.441  82.745  45.156  1.00  0.00           C  
ATOM   2408  CG  ARG B1136      24.405  81.626  45.529  1.00  0.00           C  
ATOM   2409  CD  ARG B1136      25.117  81.820  46.871  1.00  0.00           C  
ATOM   2410  NE  ARG B1136      25.976  80.675  47.180  1.00  0.00           N  
ATOM   2411  CZ  ARG B1136      27.298  80.655  46.958  1.00  0.00           C  
ATOM   2412  NH1 ARG B1136      27.919  81.737  46.437  1.00  0.00           N  
ATOM   2413  NH2 ARG B1136      27.999  79.556  47.270  1.00  0.00           N  
ATOM   2414  N   ILE B1137      21.318  84.428  43.593  1.00  0.00           N  
ATOM   2415  CA  ILE B1137      20.179  85.334  43.603  1.00  0.00           C  
ATOM   2416  C   ILE B1137      19.160  84.826  42.587  1.00  0.00           C  
ATOM   2417  O   ILE B1137      17.942  84.830  42.850  1.00  0.00           O  
ATOM   2418  CB  ILE B1137      20.635  86.782  43.293  1.00  0.00           C  
ATOM   2419  CG1 ILE B1137      21.722  87.229  44.267  1.00  0.00           C  
ATOM   2420  CG2 ILE B1137      19.474  87.757  43.350  1.00  0.00           C  
ATOM   2421  CD1 ILE B1137      22.869  87.934  43.568  1.00  0.00           C  
ATOM   2422  N   LEU B1138      19.650  84.361  41.434  1.00  0.00           N  
ATOM   2423  CA  LEU B1138      18.745  83.805  40.419  1.00  0.00           C  
ATOM   2424  C   LEU B1138      17.971  82.634  40.996  1.00  0.00           C  
ATOM   2425  O   LEU B1138      16.760  82.528  40.819  1.00  0.00           O  
ATOM   2426  CB  LEU B1138      19.501  83.410  39.146  1.00  0.00           C  
ATOM   2427  CG  LEU B1138      19.840  84.587  38.234  1.00  0.00           C  
ATOM   2428  CD1 LEU B1138      20.479  84.119  36.932  1.00  0.00           C  
ATOM   2429  CD2 LEU B1138      18.598  85.464  37.949  1.00  0.00           C  
ATOM   2430  N   ASN B1139      18.687  81.769  41.703  1.00  0.00           N  
ATOM   2431  CA  ASN B1139      18.092  80.629  42.400  1.00  0.00           C  
ATOM   2432  C   ASN B1139      17.094  81.084  43.474  1.00  0.00           C  
ATOM   2433  O   ASN B1139      15.956  80.576  43.538  1.00  0.00           O  
ATOM   2434  CB  ASN B1139      19.202  79.766  43.010  1.00  0.00           C  
ATOM   2435  CG  ASN B1139      18.686  78.575  43.775  1.00  0.00           C  
ATOM   2436  OD1 ASN B1139      19.326  78.145  44.729  1.00  0.00           O  
ATOM   2437  ND2 ASN B1139      17.542  78.017  43.357  1.00  0.00           N  
ATOM   2438  N   GLU B1140      17.520  82.049  44.295  1.00  0.00           N  
ATOM   2439  CA  GLU B1140      16.670  82.610  45.351  1.00  0.00           C  
ATOM   2440  C   GLU B1140      15.394  83.311  44.830  1.00  0.00           C  
ATOM   2441  O   GLU B1140      14.492  83.601  45.609  1.00  0.00           O  
ATOM   2442  CB  GLU B1140      17.480  83.558  46.250  1.00  0.00           C  
ATOM   2443  CG  GLU B1140      17.912  82.996  47.607  1.00  0.00           C  
ATOM   2444  CD  GLU B1140      17.218  81.679  47.981  1.00  0.00           C  
ATOM   2445  OE1 GLU B1140      16.022  81.698  48.382  1.00  0.00           O  
ATOM   2446  OE2 GLU B1140      17.874  80.609  47.884  1.00  0.00           O  
ATOM   2447  N   GLU B1141      15.327  83.566  43.523  1.00  0.00           N  
ATOM   2448  CA  GLU B1141      14.259  84.357  42.921  1.00  0.00           C  
ATOM   2449  C   GLU B1141      13.334  83.566  42.021  1.00  0.00           C  
ATOM   2450  O   GLU B1141      12.206  83.993  41.746  1.00  0.00           O  
ATOM   2451  CB  GLU B1141      14.842  85.509  42.102  1.00  0.00           C  
ATOM   2452  CG  GLU B1141      14.540  86.903  42.677  1.00  0.00           C  
ATOM   2453  CD  GLU B1141      13.071  87.317  42.556  1.00  0.00           C  
ATOM   2454  OE1 GLU B1141      12.602  87.643  41.426  1.00  0.00           O  
ATOM   2455  OE2 GLU B1141      12.393  87.311  43.601  1.00  0.00           O  
ATOM   2456  N   LEU B1142      13.811  82.429  41.534  1.00  0.00           N  
ATOM   2457  CA  LEU B1142      13.059  81.675  40.549  1.00  0.00           C  
ATOM   2458  C   LEU B1142      12.130  80.661  41.194  1.00  0.00           C  
ATOM   2459  O   LEU B1142      11.173  80.203  40.567  1.00  0.00           O  
ATOM   2460  CB  LEU B1142      14.004  80.992  39.558  1.00  0.00           C  
ATOM   2461  CG  LEU B1142      14.621  81.871  38.470  1.00  0.00           C  
ATOM   2462  CD1 LEU B1142      15.793  81.139  37.875  1.00  0.00           C  
ATOM   2463  CD2 LEU B1142      13.608  82.233  37.375  1.00  0.00           C  
ATOM   2464  N   LYS B1143      12.404  80.302  42.444  1.00  0.00           N  
ATOM   2465  CA  LYS B1143      11.608  79.268  43.106  1.00  0.00           C  
ATOM   2466  C   LYS B1143      11.740  77.955  42.329  1.00  0.00           C  
ATOM   2467  O   LYS B1143      10.909  77.050  42.438  1.00  0.00           O  
ATOM   2468  CB  LYS B1143      10.143  79.702  43.237  1.00  0.00           C  
ATOM   2469  N   GLU B1153      12.814  77.886  41.540  1.00  0.00           N  
ATOM   2470  CA  GLU B1153      13.205  76.699  40.808  1.00  0.00           C  
ATOM   2471  C   GLU B1153      14.663  76.422  41.122  1.00  0.00           C  
ATOM   2472  O   GLU B1153      15.496  77.337  41.116  1.00  0.00           O  
ATOM   2473  CB  GLU B1153      13.049  76.910  39.303  1.00  0.00           C  
ATOM   2474  CG  GLU B1153      11.660  77.317  38.854  1.00  0.00           C  
ATOM   2475  CD  GLU B1153      10.733  76.131  38.639  1.00  0.00           C  
ATOM   2476  OE1 GLU B1153      10.964  75.057  39.235  1.00  0.00           O  
ATOM   2477  OE2 GLU B1153       9.757  76.279  37.868  1.00  0.00           O  
ATOM   2478  N   ASP B1154      14.956  75.162  41.422  1.00  0.00           N  
ATOM   2479  CA  ASP B1154      16.331  74.696  41.612  1.00  0.00           C  
ATOM   2480  C   ASP B1154      16.975  74.307  40.285  1.00  0.00           C  
ATOM   2481  O   ASP B1154      18.189  74.241  40.168  1.00  0.00           O  
ATOM   2482  CB  ASP B1154      16.354  73.483  42.550  1.00  0.00           C  
ATOM   2483  CG  ASP B1154      16.150  73.865  44.012  1.00  0.00           C  
ATOM   2484  OD1 ASP B1154      16.070  72.938  44.852  1.00  0.00           O  
ATOM   2485  OD2 ASP B1154      16.062  75.059  44.413  1.00  0.00           O  
ATOM   2486  N   LEU B1155      16.148  74.053  39.283  1.00  0.00           N  
ATOM   2487  CA  LEU B1155      16.617  73.461  38.052  1.00  0.00           C  
ATOM   2488  C   LEU B1155      16.067  74.231  36.868  1.00  0.00           C  
ATOM   2489  O   LEU B1155      14.868  74.141  36.552  1.00  0.00           O  
ATOM   2490  CB  LEU B1155      16.216  71.984  38.022  1.00  0.00           C  
ATOM   2491  CG  LEU B1155      16.923  71.051  37.065  1.00  0.00           C  
ATOM   2492  CD1 LEU B1155      18.369  70.819  37.488  1.00  0.00           C  
ATOM   2493  CD2 LEU B1155      16.135  69.756  36.971  1.00  0.00           C  
ATOM   2494  N   TYR B1156      16.938  75.023  36.252  1.00  0.00           N  
ATOM   2495  CA  TYR B1156      16.556  75.868  35.159  1.00  0.00           C  
ATOM   2496  C   TYR B1156      17.688  75.991  34.122  1.00  0.00           C  
ATOM   2497  O   TYR B1156      18.884  75.888  34.459  1.00  0.00           O  
ATOM   2498  CB  TYR B1156      16.154  77.236  35.724  1.00  0.00           C  
ATOM   2499  CG  TYR B1156      17.219  77.912  36.546  1.00  0.00           C  
ATOM   2500  CD1 TYR B1156      17.967  78.945  36.018  1.00  0.00           C  
ATOM   2501  CD2 TYR B1156      17.480  77.515  37.845  1.00  0.00           C  
ATOM   2502  CE1 TYR B1156      18.972  79.571  36.757  1.00  0.00           C  
ATOM   2503  CE2 TYR B1156      18.466  78.123  38.596  1.00  0.00           C  
ATOM   2504  CZ  TYR B1156      19.221  79.164  38.048  1.00  0.00           C  
ATOM   2505  OH  TYR B1156      20.225  79.785  38.794  1.00  0.00           O  
ATOM   2506  N   PHE B1157      17.316  76.198  32.864  1.00  0.00           N  
ATOM   2507  CA  PHE B1157      18.275  76.544  31.813  1.00  0.00           C  
ATOM   2508  C   PHE B1157      18.441  78.062  31.729  1.00  0.00           C  
ATOM   2509  O   PHE B1157      17.461  78.794  31.792  1.00  0.00           O  
ATOM   2510  CB  PHE B1157      17.724  76.126  30.440  1.00  0.00           C  
ATOM   2511  CG  PHE B1157      17.682  74.641  30.186  1.00  0.00           C  
ATOM   2512  CD1 PHE B1157      16.476  73.980  30.106  1.00  0.00           C  
ATOM   2513  CD2 PHE B1157      18.860  73.925  29.909  1.00  0.00           C  
ATOM   2514  CE1 PHE B1157      16.429  72.611  29.818  1.00  0.00           C  
ATOM   2515  CE2 PHE B1157      18.826  72.554  29.616  1.00  0.00           C  
ATOM   2516  CZ  PHE B1157      17.616  71.903  29.576  1.00  0.00           C  
ATOM   2517  N   ILE B1158      19.674  78.542  31.561  1.00  0.00           N  
ATOM   2518  CA  ILE B1158      19.879  79.885  31.042  1.00  0.00           C  
ATOM   2519  C   ILE B1158      20.264  79.840  29.551  1.00  0.00           C  
ATOM   2520  O   ILE B1158      21.426  79.556  29.191  1.00  0.00           O  
ATOM   2521  CB  ILE B1158      20.906  80.677  31.823  1.00  0.00           C  
ATOM   2522  CG1 ILE B1158      20.545  80.748  33.300  1.00  0.00           C  
ATOM   2523  CG2 ILE B1158      20.956  82.090  31.258  1.00  0.00           C  
ATOM   2524  CD1 ILE B1158      21.523  81.628  34.086  1.00  0.00           C  
ATOM   2525  N   VAL B1159      19.283  80.180  28.714  1.00  0.00           N  
ATOM   2526  CA  VAL B1159      19.365  80.120  27.253  1.00  0.00           C  
ATOM   2527  C   VAL B1159      19.690  81.461  26.571  1.00  0.00           C  
ATOM   2528  O   VAL B1159      19.625  82.533  27.180  1.00  0.00           O  
ATOM   2529  CB  VAL B1159      18.053  79.527  26.651  1.00  0.00           C  
ATOM   2530  CG1 VAL B1159      17.722  78.196  27.289  1.00  0.00           C  
ATOM   2531  CG2 VAL B1159      16.917  80.478  26.808  1.00  0.00           C  
ATOM   2532  N   ASP B1160      20.027  81.390  25.293  1.00  0.00           N  
ATOM   2533  CA  ASP B1160      20.236  82.573  24.481  1.00  0.00           C  
ATOM   2534  C   ASP B1160      21.279  83.577  25.056  1.00  0.00           C  
ATOM   2535  O   ASP B1160      20.996  84.778  25.149  1.00  0.00           O  
ATOM   2536  CB  ASP B1160      18.878  83.258  24.147  1.00  0.00           C  
ATOM   2537  CG  ASP B1160      17.900  82.323  23.391  1.00  0.00           C  
ATOM   2538  OD1 ASP B1160      16.700  82.641  23.262  1.00  0.00           O  
ATOM   2539  OD2 ASP B1160      18.240  81.245  22.872  1.00  0.00           O  
ATOM   2540  N   TRP B1161      22.486  83.108  25.396  1.00  0.00           N  
ATOM   2541  CA  TRP B1161      23.583  84.031  25.802  1.00  0.00           C  
ATOM   2542  C   TRP B1161      24.086  84.994  24.674  1.00  0.00           C  
ATOM   2543  O   TRP B1161      23.842  84.740  23.488  1.00  0.00           O  
ATOM   2544  CB  TRP B1161      24.773  83.233  26.384  1.00  0.00           C  
ATOM   2545  CG  TRP B1161      24.453  82.498  27.672  1.00  0.00           C  
ATOM   2546  CD1 TRP B1161      23.688  81.388  27.799  1.00  0.00           C  
ATOM   2547  CD2 TRP B1161      24.896  82.833  28.999  1.00  0.00           C  
ATOM   2548  NE1 TRP B1161      23.614  81.007  29.116  1.00  0.00           N  
ATOM   2549  CE2 TRP B1161      24.341  81.879  29.878  1.00  0.00           C  
ATOM   2550  CE3 TRP B1161      25.704  83.853  29.537  1.00  0.00           C  
ATOM   2551  CZ2 TRP B1161      24.569  81.894  31.261  1.00  0.00           C  
ATOM   2552  CZ3 TRP B1161      25.933  83.875  30.915  1.00  0.00           C  
ATOM   2553  CH2 TRP B1161      25.364  82.891  31.765  1.00  0.00           C  
ATOM   2554  N   PRO B1162      24.781  86.091  25.020  1.00  0.00           N  
ATOM   2555  CA  PRO B1162      25.488  86.891  23.998  1.00  0.00           C  
ATOM   2556  C   PRO B1162      26.529  86.094  23.220  1.00  0.00           C  
ATOM   2557  O   PRO B1162      27.313  85.335  23.816  1.00  0.00           O  
ATOM   2558  CB  PRO B1162      26.182  87.996  24.802  1.00  0.00           C  
ATOM   2559  CG  PRO B1162      26.051  87.603  26.232  1.00  0.00           C  
ATOM   2560  CD  PRO B1162      24.903  86.688  26.359  1.00  0.00           C  
ATOM   2561  N   SER B1163      26.517  86.277  21.903  1.00  0.00           N  
ATOM   2562  CA  SER B1163      27.416  85.595  20.988  1.00  0.00           C  
ATOM   2563  C   SER B1163      28.842  85.885  21.360  1.00  0.00           C  
ATOM   2564  O   SER B1163      29.729  85.073  21.169  1.00  0.00           O  
ATOM   2565  CB  SER B1163      27.184  86.092  19.562  1.00  0.00           C  
ATOM   2566  OG  SER B1163      25.802  86.061  19.248  1.00  0.00           O  
ATOM   2567  N   ASP B1416      29.045  87.063  21.918  1.00  0.00           N  
ATOM   2568  CA  ASP B1416      30.367  87.579  22.201  1.00  0.00           C  
ATOM   2569  C   ASP B1416      31.013  86.848  23.389  1.00  0.00           C  
ATOM   2570  O   ASP B1416      32.218  86.939  23.589  1.00  0.00           O  
ATOM   2571  CB  ASP B1416      30.242  89.105  22.408  1.00  0.00           C  
ATOM   2572  CG  ASP B1416      29.167  89.750  21.452  1.00  0.00           C  
ATOM   2573  OD1 ASP B1416      27.921  89.477  21.590  1.00  0.00           O  
ATOM   2574  OD2 ASP B1416      29.495  90.529  20.515  1.00  0.00           O  
ATOM   2575  N   ALA B1418      30.209  86.106  24.153  1.00  0.00           N  
ATOM   2576  CA  ALA B1418      30.686  85.351  25.314  1.00  0.00           C  
ATOM   2577  C   ALA B1418      30.710  83.808  25.109  1.00  0.00           C  
ATOM   2578  O   ALA B1418      30.897  83.057  26.051  1.00  0.00           O  
ATOM   2579  CB  ALA B1418      29.844  85.704  26.539  1.00  0.00           C  
ATOM   2580  N   ARG B1419      30.508  83.356  23.879  1.00  0.00           N  
ATOM   2581  CA  ARG B1419      30.396  81.933  23.580  1.00  0.00           C  
ATOM   2582  C   ARG B1419      31.385  81.621  22.463  1.00  0.00           C  
ATOM   2583  O   ARG B1419      31.746  82.521  21.734  1.00  0.00           O  
ATOM   2584  CB  ARG B1419      28.963  81.605  23.165  1.00  0.00           C  
ATOM   2585  CG  ARG B1419      27.955  81.769  24.314  1.00  0.00           C  
ATOM   2586  CD  ARG B1419      27.592  80.452  24.930  1.00  0.00           C  
ATOM   2587  NE  ARG B1419      27.395  80.518  26.360  1.00  0.00           N  
ATOM   2588  CZ  ARG B1419      26.966  79.501  27.103  1.00  0.00           C  
ATOM   2589  NH1 ARG B1419      26.718  78.305  26.569  1.00  0.00           N  
ATOM   2590  NH2 ARG B1419      26.799  79.695  28.399  1.00  0.00           N  
ATOM   2591  N   PRO B1420      31.854  80.372  22.344  1.00  0.00           N  
ATOM   2592  CA  PRO B1420      32.832  80.009  21.310  1.00  0.00           C  
ATOM   2593  C   PRO B1420      32.466  80.415  19.885  1.00  0.00           C  
ATOM   2594  O   PRO B1420      31.308  80.702  19.582  1.00  0.00           O  
ATOM   2595  CB  PRO B1420      32.891  78.495  21.436  1.00  0.00           C  
ATOM   2596  CG  PRO B1420      32.702  78.287  22.879  1.00  0.00           C  
ATOM   2597  CD  PRO B1420      31.562  79.225  23.222  1.00  0.00           C  
ATOM   2598  N   PHE B1421      33.471  80.432  19.018  1.00  0.00           N  
ATOM   2599  CA  PHE B1421      33.279  80.699  17.593  1.00  0.00           C  
ATOM   2600  C   PHE B1421      32.439  79.609  16.928  1.00  0.00           C  
ATOM   2601  O   PHE B1421      31.906  79.808  15.838  1.00  0.00           O  
ATOM   2602  CB  PHE B1421      34.645  80.765  16.896  1.00  0.00           C  
ATOM   2603  CG  PHE B1421      35.317  79.410  16.740  1.00  0.00           C  
ATOM   2604  CD1 PHE B1421      35.232  78.706  15.534  1.00  0.00           C  
ATOM   2605  CD2 PHE B1421      36.041  78.844  17.786  1.00  0.00           C  
ATOM   2606  CE1 PHE B1421      35.850  77.440  15.378  1.00  0.00           C  
ATOM   2607  CE2 PHE B1421      36.669  77.578  17.638  1.00  0.00           C  
ATOM   2608  CZ  PHE B1421      36.572  76.880  16.428  1.00  0.00           C  
ATOM   2609  N   TYR B1422      32.377  78.434  17.542  1.00  0.00           N  
ATOM   2610  CA  TYR B1422      31.710  77.306  16.902  1.00  0.00           C  
ATOM   2611  C   TYR B1422      30.201  77.310  17.187  1.00  0.00           C  
ATOM   2612  O   TYR B1422      29.478  76.458  16.678  1.00  0.00           O  
ATOM   2613  CB  TYR B1422      32.375  75.929  17.243  1.00  0.00           C  
ATOM   2614  CG  TYR B1422      32.605  75.656  18.722  1.00  0.00           C  
ATOM   2615  CD1 TYR B1422      31.563  75.313  19.546  1.00  0.00           C  
ATOM   2616  CD2 TYR B1422      33.884  75.726  19.277  1.00  0.00           C  
ATOM   2617  CE1 TYR B1422      31.753  75.061  20.893  1.00  0.00           C  
ATOM   2618  CE2 TYR B1422      34.097  75.469  20.637  1.00  0.00           C  
ATOM   2619  CZ  TYR B1422      33.012  75.142  21.434  1.00  0.00           C  
ATOM   2620  OH  TYR B1422      33.182  74.896  22.775  1.00  0.00           O  
ATOM   2621  N   THR B1423      29.742  78.283  17.981  1.00  0.00           N  
ATOM   2622  CA  THR B1423      28.331  78.402  18.387  1.00  0.00           C  
ATOM   2623  C   THR B1423      27.508  79.280  17.414  1.00  0.00           C  
ATOM   2624  O   THR B1423      27.877  80.392  17.120  1.00  0.00           O  
ATOM   2625  CB  THR B1423      28.282  78.879  19.881  1.00  0.00           C  
ATOM   2626  OG1 THR B1423      28.084  77.740  20.732  1.00  0.00           O  
ATOM   2627  CG2 THR B1423      27.080  79.746  20.202  1.00  0.00           C  
ATOM   2628  N   LYS B1424      26.408  78.742  16.889  1.00  0.00           N  
ATOM   2629  CA  LYS B1424      25.536  79.481  15.953  1.00  0.00           C  
ATOM   2630  C   LYS B1424      24.907  80.704  16.632  1.00  0.00           C  
ATOM   2631  O   LYS B1424      24.503  80.633  17.790  1.00  0.00           O  
ATOM   2632  CB  LYS B1424      24.456  78.568  15.376  1.00  0.00           C  
ATOM   2633  CG  LYS B1424      23.518  79.247  14.392  1.00  0.00           C  
ATOM   2634  CD  LYS B1424      23.088  78.320  13.250  1.00  0.00           C  
ATOM   2635  CE  LYS B1424      21.801  78.853  12.575  1.00  0.00           C  
ATOM   2636  NZ  LYS B1424      20.972  77.747  12.000  1.00  0.00           N  
ATOM   2637  N   SER B1425      24.897  81.837  15.930  1.00  0.00           N  
ATOM   2638  CA  SER B1425      24.295  83.071  16.447  1.00  0.00           C  
ATOM   2639  C   SER B1425      22.812  83.030  16.137  1.00  0.00           C  
ATOM   2640  O   SER B1425      22.373  82.224  15.326  1.00  0.00           O  
ATOM   2641  CB  SER B1425      24.911  84.280  15.764  1.00  0.00           C  
ATOM   2642  OG  SER B1425      26.288  84.395  16.081  1.00  0.00           O  
ATOM   2643  N   LYS B1426      22.030  83.879  16.787  1.00  0.00           N  
ATOM   2644  CA  LYS B1426      20.600  83.913  16.492  1.00  0.00           C  
ATOM   2645  C   LYS B1426      20.402  84.697  15.197  1.00  0.00           C  
ATOM   2646  O   LYS B1426      21.100  85.689  14.952  1.00  0.00           O  
ATOM   2647  CB  LYS B1426      19.787  84.499  17.658  1.00  0.00           C  
ATOM   2648  CG  LYS B1426      19.757  83.610  18.891  1.00  0.00           C  
ATOM   2649  CD  LYS B1426      18.651  83.979  19.848  1.00  0.00           C  
ATOM   2650  CE  LYS B1426      17.489  82.973  19.739  1.00  0.00           C  
ATOM   2651  NZ  LYS B1426      16.277  83.427  20.456  1.00  0.00           N  
ATOM   2652  N   SER B1427      19.486  84.206  14.364  1.00  0.00           N  
ATOM   2653  CA  SER B1427      19.172  84.779  13.052  1.00  0.00           C  
ATOM   2654  C   SER B1427      18.466  86.127  13.201  1.00  0.00           C  
ATOM   2655  O   SER B1427      18.829  87.098  12.530  1.00  0.00           O  
ATOM   2656  CB  SER B1427      18.312  83.791  12.232  1.00  0.00           C  
ATOM   2657  N   GLU B1437      17.477  86.170  14.103  1.00  0.00           N  
ATOM   2658  CA  GLU B1437      16.743  87.399  14.451  1.00  0.00           C  
ATOM   2659  C   GLU B1437      17.543  88.438  15.282  1.00  0.00           C  
ATOM   2660  O   GLU B1437      17.079  89.576  15.445  1.00  0.00           O  
ATOM   2661  CB  GLU B1437      15.411  87.057  15.133  1.00  0.00           C  
ATOM   2662  N   ASN B1438      18.724  88.058  15.788  1.00  0.00           N  
ATOM   2663  CA  ASN B1438      19.667  88.991  16.431  1.00  0.00           C  
ATOM   2664  C   ASN B1438      21.087  88.407  16.582  1.00  0.00           C  
ATOM   2665  O   ASN B1438      21.330  87.513  17.406  1.00  0.00           O  
ATOM   2666  CB  ASN B1438      19.143  89.496  17.796  1.00  0.00           C  
ATOM   2667  CG  ASN B1438      20.074  90.547  18.443  1.00  0.00           C  
ATOM   2668  OD1 ASN B1438      20.296  90.542  19.656  1.00  0.00           O  
ATOM   2669  ND2 ASN B1438      20.605  91.459  17.627  1.00  0.00           N  
ATOM   2670  N   PRO B1443      22.024  88.935  15.799  1.00  0.00           N  
ATOM   2671  CA  PRO B1443      23.404  88.442  15.818  1.00  0.00           C  
ATOM   2672  C   PRO B1443      24.108  88.582  17.181  1.00  0.00           C  
ATOM   2673  O   PRO B1443      25.105  87.894  17.448  1.00  0.00           O  
ATOM   2674  CB  PRO B1443      24.238  89.109  14.712  1.00  0.00           C  
ATOM   2675  N   GLU B1444      23.600  89.465  18.035  1.00  0.00           N  
ATOM   2676  CA  GLU B1444      24.232  89.740  19.321  1.00  0.00           C  
ATOM   2677  C   GLU B1444      24.019  88.593  20.319  1.00  0.00           C  
ATOM   2678  O   GLU B1444      24.814  88.424  21.253  1.00  0.00           O  
ATOM   2679  CB  GLU B1444      23.712  91.070  19.890  1.00  0.00           C  
ATOM   2680  N   LEU B1448      22.943  87.832  20.119  1.00  0.00           N  
ATOM   2681  CA  LEU B1448      22.616  86.674  20.948  1.00  0.00           C  
ATOM   2682  C   LEU B1448      23.073  85.352  20.298  1.00  0.00           C  
ATOM   2683  O   LEU B1448      23.435  85.310  19.120  1.00  0.00           O  
ATOM   2684  CB  LEU B1448      21.103  86.629  21.227  1.00  0.00           C  
ATOM   2685  CG  LEU B1448      20.453  87.717  22.093  1.00  0.00           C  
ATOM   2686  CD1 LEU B1448      18.984  87.410  22.349  1.00  0.00           C  
ATOM   2687  CD2 LEU B1448      21.206  87.948  23.426  1.00  0.00           C  
ATOM   2688  N   SER B1456      23.048  84.259  21.052  1.00  0.00           N  
ATOM   2689  CA  SER B1456      23.506  82.987  20.506  1.00  0.00           C  
ATOM   2690  C   SER B1456      22.582  81.861  20.866  1.00  0.00           C  
ATOM   2691  O   SER B1456      21.876  81.921  21.863  1.00  0.00           O  
ATOM   2692  CB  SER B1456      24.919  82.691  20.983  1.00  0.00           C  
ATOM   2693  OG  SER B1456      24.927  82.518  22.381  1.00  0.00           O  
ATOM   2694  N   GLU B1457      22.576  80.833  20.042  1.00  0.00           N  
ATOM   2695  CA  GLU B1457      21.734  79.684  20.291  1.00  0.00           C  
ATOM   2696  C   GLU B1457      22.427  78.738  21.289  1.00  0.00           C  
ATOM   2697  O   GLU B1457      22.830  77.639  20.953  1.00  0.00           O  
ATOM   2698  CB  GLU B1457      21.356  78.987  18.980  1.00  0.00           C  
ATOM   2699  CG  GLU B1457      20.244  79.682  18.192  1.00  0.00           C  
ATOM   2700  CD  GLU B1457      19.701  78.873  17.000  1.00  0.00           C  
ATOM   2701  OE1 GLU B1457      19.729  77.607  17.004  1.00  0.00           O  
ATOM   2702  OE2 GLU B1457      19.233  79.516  16.040  1.00  0.00           O  
ATOM   2703  N   SER B1458      22.522  79.179  22.537  1.00  0.00           N  
ATOM   2704  CA  SER B1458      23.239  78.440  23.558  1.00  0.00           C  
ATOM   2705  C   SER B1458      22.433  78.323  24.808  1.00  0.00           C  
ATOM   2706  O   SER B1458      21.455  79.034  24.980  1.00  0.00           O  
ATOM   2707  CB  SER B1458      24.524  79.160  23.898  1.00  0.00           C  
ATOM   2708  OG  SER B1458      24.240  80.513  24.216  1.00  0.00           O  
ATOM   2709  N   PHE B1459      22.854  77.404  25.683  1.00  0.00           N  
ATOM   2710  CA  PHE B1459      22.240  77.243  26.998  1.00  0.00           C  
ATOM   2711  C   PHE B1459      23.239  76.801  28.045  1.00  0.00           C  
ATOM   2712  O   PHE B1459      24.179  76.093  27.743  1.00  0.00           O  
ATOM   2713  CB  PHE B1459      21.081  76.253  26.929  1.00  0.00           C  
ATOM   2714  CG  PHE B1459      21.494  74.812  26.749  1.00  0.00           C  
ATOM   2715  CD1 PHE B1459      21.728  74.296  25.484  1.00  0.00           C  
ATOM   2716  CD2 PHE B1459      21.625  73.972  27.845  1.00  0.00           C  
ATOM   2717  CE1 PHE B1459      22.108  72.975  25.300  1.00  0.00           C  
ATOM   2718  CE2 PHE B1459      21.995  72.641  27.680  1.00  0.00           C  
ATOM   2719  CZ  PHE B1459      22.239  72.143  26.394  1.00  0.00           C  
ATOM   2720  N   ASP B1460      23.026  77.225  29.281  1.00  0.00           N  
ATOM   2721  CA  ASP B1460      23.586  76.527  30.438  1.00  0.00           C  
ATOM   2722  C   ASP B1460      22.441  75.869  31.194  1.00  0.00           C  
ATOM   2723  O   ASP B1460      21.346  76.433  31.257  1.00  0.00           O  
ATOM   2724  CB  ASP B1460      24.324  77.493  31.360  1.00  0.00           C  
ATOM   2725  CG  ASP B1460      25.542  78.111  30.692  1.00  0.00           C  
ATOM   2726  OD1 ASP B1460      25.737  77.882  29.494  1.00  0.00           O  
ATOM   2727  OD2 ASP B1460      26.339  78.867  31.260  1.00  0.00           O  
ATOM   2728  N   LEU B1461      22.676  74.673  31.739  1.00  0.00           N  
ATOM   2729  CA  LEU B1461      21.754  74.130  32.729  1.00  0.00           C  
ATOM   2730  C   LEU B1461      22.322  74.325  34.116  1.00  0.00           C  
ATOM   2731  O   LEU B1461      23.401  73.801  34.431  1.00  0.00           O  
ATOM   2732  CB  LEU B1461      21.425  72.647  32.504  1.00  0.00           C  
ATOM   2733  CG  LEU B1461      20.434  72.040  33.524  1.00  0.00           C  
ATOM   2734  CD1 LEU B1461      19.006  72.715  33.474  1.00  0.00           C  
ATOM   2735  CD2 LEU B1461      20.302  70.561  33.375  1.00  0.00           C  
ATOM   2736  N   ILE B1462      21.580  75.079  34.933  1.00  0.00           N  
ATOM   2737  CA  ILE B1462      21.912  75.316  36.336  1.00  0.00           C  
ATOM   2738  C   ILE B1462      21.080  74.475  37.282  1.00  0.00           C  
ATOM   2739  O   ILE B1462      19.828  74.406  37.154  1.00  0.00           O  
ATOM   2740  CB  ILE B1462      21.697  76.797  36.704  1.00  0.00           C  
ATOM   2741  CG1 ILE B1462      22.211  77.729  35.599  1.00  0.00           C  
ATOM   2742  CG2 ILE B1462      22.284  77.109  38.098  1.00  0.00           C  
ATOM   2743  CD1 ILE B1462      23.743  77.803  35.496  1.00  0.00           C  
ATOM   2744  N   TYR B1463      21.762  73.870  38.249  1.00  0.00           N  
ATOM   2745  CA  TYR B1463      21.122  73.341  39.452  1.00  0.00           C  
ATOM   2746  C   TYR B1463      21.445  74.181  40.679  1.00  0.00           C  
ATOM   2747  O   TYR B1463      22.586  74.176  41.153  1.00  0.00           O  
ATOM   2748  CB  TYR B1463      21.548  71.897  39.711  1.00  0.00           C  
ATOM   2749  CG  TYR B1463      21.077  71.378  41.046  1.00  0.00           C  
ATOM   2750  CD1 TYR B1463      21.964  71.185  42.098  1.00  0.00           C  
ATOM   2751  CD2 TYR B1463      19.734  71.085  41.259  1.00  0.00           C  
ATOM   2752  CE1 TYR B1463      21.527  70.700  43.326  1.00  0.00           C  
ATOM   2753  CE2 TYR B1463      19.301  70.606  42.480  1.00  0.00           C  
ATOM   2754  CZ  TYR B1463      20.206  70.406  43.503  1.00  0.00           C  
ATOM   2755  OH  TYR B1463      19.758  69.925  44.725  1.00  0.00           O  
ATOM   2756  N   LYS B1464      20.423  74.852  41.210  1.00  0.00           N  
ATOM   2757  CA  LYS B1464      20.545  75.928  42.223  1.00  0.00           C  
ATOM   2758  C   LYS B1464      21.521  77.048  41.843  1.00  0.00           C  
ATOM   2759  O   LYS B1464      21.147  77.998  41.183  1.00  0.00           O  
ATOM   2760  CB  LYS B1464      20.826  75.363  43.626  1.00  0.00           C  
ATOM   2761  CG  LYS B1464      19.724  74.423  44.104  1.00  0.00           C  
ATOM   2762  CD  LYS B1464      19.798  74.101  45.586  1.00  0.00           C  
ATOM   2763  CE  LYS B1464      18.820  72.964  45.863  1.00  0.00           C  
ATOM   2764  NZ  LYS B1464      18.849  72.405  47.247  1.00  0.00           N  
ATOM   2765  N   PHE B1693      22.786  76.935  42.229  1.00  0.00           N  
ATOM   2766  CA  PHE B1693      23.790  77.898  41.786  1.00  0.00           C  
ATOM   2767  C   PHE B1693      24.992  77.217  41.136  1.00  0.00           C  
ATOM   2768  O   PHE B1693      26.089  77.782  41.110  1.00  0.00           O  
ATOM   2769  CB  PHE B1693      24.262  78.764  42.968  1.00  0.00           C  
ATOM   2770  CG  PHE B1693      24.872  77.969  44.094  1.00  0.00           C  
ATOM   2771  CD1 PHE B1693      24.088  77.570  45.176  1.00  0.00           C  
ATOM   2772  CD2 PHE B1693      26.219  77.601  44.059  1.00  0.00           C  
ATOM   2773  CE1 PHE B1693      24.627  76.802  46.222  1.00  0.00           C  
ATOM   2774  CE2 PHE B1693      26.770  76.837  45.077  1.00  0.00           C  
ATOM   2775  CZ  PHE B1693      25.966  76.431  46.172  1.00  0.00           C  
ATOM   2776  N   LEU B1700      24.808  76.017  40.609  1.00  0.00           N  
ATOM   2777  CA  LEU B1700      25.930  75.324  39.970  1.00  0.00           C  
ATOM   2778  C   LEU B1700      25.632  75.026  38.504  1.00  0.00           C  
ATOM   2779  O   LEU B1700      24.518  74.605  38.165  1.00  0.00           O  
ATOM   2780  CB  LEU B1700      26.246  74.039  40.738  1.00  0.00           C  
ATOM   2781  CG  LEU B1700      27.491  73.205  40.407  1.00  0.00           C  
ATOM   2782  CD1 LEU B1700      28.877  73.917  40.721  1.00  0.00           C  
ATOM   2783  CD2 LEU B1700      27.333  71.929  41.177  1.00  0.00           C  
ATOM   2784  N   GLU B1701      26.604  75.268  37.630  1.00  0.00           N  
ATOM   2785  CA  GLU B1701      26.432  74.955  36.209  1.00  0.00           C  
ATOM   2786  C   GLU B1701      26.703  73.469  36.005  1.00  0.00           C  
ATOM   2787  O   GLU B1701      27.711  72.939  36.446  1.00  0.00           O  
ATOM   2788  CB  GLU B1701      27.325  75.816  35.320  1.00  0.00           C  
ATOM   2789  CG  GLU B1701      27.093  75.648  33.818  1.00  0.00           C  
ATOM   2790  CD  GLU B1701      28.350  75.946  32.998  1.00  0.00           C  
ATOM   2791  OE1 GLU B1701      28.816  77.116  32.997  1.00  0.00           O  
ATOM   2792  OE2 GLU B1701      28.875  75.019  32.340  1.00  0.00           O  
ATOM   2793  N   ILE B1702      25.784  72.784  35.369  1.00  0.00           N  
ATOM   2794  CA  ILE B1702      25.881  71.343  35.318  1.00  0.00           C  
ATOM   2795  C   ILE B1702      26.170  70.936  33.892  1.00  0.00           C  
ATOM   2796  O   ILE B1702      26.871  69.955  33.647  1.00  0.00           O  
ATOM   2797  CB  ILE B1702      24.554  70.747  35.798  1.00  0.00           C  
ATOM   2798  CG1 ILE B1702      24.289  71.218  37.219  1.00  0.00           C  
ATOM   2799  CG2 ILE B1702      24.520  69.234  35.618  1.00  0.00           C  
ATOM   2800  CD1 ILE B1702      24.589  70.231  38.300  1.00  0.00           C  
ATOM   2801  N   VAL B1703      25.639  71.710  32.948  1.00  0.00           N  
ATOM   2802  CA  VAL B1703      25.733  71.376  31.541  1.00  0.00           C  
ATOM   2803  C   VAL B1703      25.892  72.681  30.787  1.00  0.00           C  
ATOM   2804  O   VAL B1703      25.315  73.682  31.199  1.00  0.00           O  
ATOM   2805  CB  VAL B1703      24.442  70.643  31.024  1.00  0.00           C  
ATOM   2806  CG1 VAL B1703      24.643  70.128  29.624  1.00  0.00           C  
ATOM   2807  CG2 VAL B1703      24.036  69.502  31.916  1.00  0.00           C  
ATOM   2808  N   SER B1704      26.687  72.674  29.714  1.00  0.00           N  
ATOM   2809  CA  SER B1704      26.594  73.703  28.680  1.00  0.00           C  
ATOM   2810  C   SER B1704      26.453  73.089  27.277  1.00  0.00           C  
ATOM   2811  O   SER B1704      27.045  72.049  26.996  1.00  0.00           O  
ATOM   2812  CB  SER B1704      27.783  74.663  28.753  1.00  0.00           C  
ATOM   2813  OG  SER B1704      29.017  73.950  28.560  1.00  0.00           O  
ATOM   2814  N   GLY B1705      25.635  73.697  26.418  1.00  0.00           N  
ATOM   2815  CA  GLY B1705      25.598  73.325  25.015  1.00  0.00           C  
ATOM   2816  C   GLY B1705      25.097  74.394  24.042  1.00  0.00           C  
ATOM   2817  O   GLY B1705      24.814  75.536  24.437  1.00  0.00           O  
ATOM   2818  N   SER B1706      24.969  74.028  22.759  1.00  0.00           N  
ATOM   2819  CA  SER B1706      24.490  74.976  21.740  1.00  0.00           C  
ATOM   2820  C   SER B1706      24.179  74.373  20.378  1.00  0.00           C  
ATOM   2821  O   SER B1706      24.352  73.190  20.144  1.00  0.00           O  
ATOM   2822  CB  SER B1706      25.521  76.077  21.520  1.00  0.00           C  
ATOM   2823  OG  SER B1706      26.643  75.560  20.808  1.00  0.00           O  
ATOM   2824  N   THR B1707      23.709  75.229  19.483  1.00  0.00           N  
ATOM   2825  CA  THR B1707      23.604  74.898  18.093  1.00  0.00           C  
ATOM   2826  C   THR B1707      24.928  75.356  17.540  1.00  0.00           C  
ATOM   2827  O   THR B1707      25.416  76.416  17.909  1.00  0.00           O  
ATOM   2828  CB  THR B1707      22.488  75.710  17.437  1.00  0.00           C  
ATOM   2829  OG1 THR B1707      21.282  75.555  18.191  1.00  0.00           O  
ATOM   2830  CG2 THR B1707      22.161  75.126  16.057  1.00  0.00           C  
ATOM   2831  N   ARG B1708      25.500  74.578  16.635  1.00  0.00           N  
ATOM   2832  CA  ARG B1708      26.839  74.910  16.159  1.00  0.00           C  
ATOM   2833  C   ARG B1708      26.755  75.556  14.786  1.00  0.00           C  
ATOM   2834  O   ARG B1708      25.735  75.464  14.106  1.00  0.00           O  
ATOM   2835  CB  ARG B1708      27.713  73.667  16.101  1.00  0.00           C  
ATOM   2836  CG  ARG B1708      27.417  72.654  17.196  1.00  0.00           C  
ATOM   2837  CD  ARG B1708      27.691  73.125  18.622  1.00  0.00           C  
ATOM   2838  NE  ARG B1708      27.918  71.977  19.484  1.00  0.00           N  
ATOM   2839  CZ  ARG B1708      28.085  72.025  20.799  1.00  0.00           C  
ATOM   2840  NH1 ARG B1708      28.031  73.180  21.441  1.00  0.00           N  
ATOM   2841  NH2 ARG B1708      28.287  70.900  21.482  1.00  0.00           N  
ATOM   2842  N   ASN B1709      27.835  76.199  14.372  1.00  0.00           N  
ATOM   2843  CA  ASN B1709      27.987  76.578  12.981  1.00  0.00           C  
ATOM   2844  C   ASN B1709      28.308  75.365  12.109  1.00  0.00           C  
ATOM   2845  O   ASN B1709      28.721  74.346  12.624  1.00  0.00           O  
ATOM   2846  CB  ASN B1709      29.037  77.680  12.854  1.00  0.00           C  
ATOM   2847  CG  ASN B1709      28.607  78.969  13.527  1.00  0.00           C  
ATOM   2848  OD1 ASN B1709      29.433  79.661  14.156  1.00  0.00           O  
ATOM   2849  ND2 ASN B1709      27.308  79.297  13.424  1.00  0.00           N  
ATOM   2850  N   HIS B1710      28.078  75.466  10.801  1.00  0.00           N  
ATOM   2851  CA  HIS B1710      28.358  74.358   9.877  1.00  0.00           C  
ATOM   2852  C   HIS B1710      28.854  74.815   8.514  1.00  0.00           C  
ATOM   2853  O   HIS B1710      29.169  73.983   7.653  1.00  0.00           O  
ATOM   2854  CB  HIS B1710      27.163  73.387   9.725  1.00  0.00           C  
ATOM   2855  CG  HIS B1710      25.982  73.965   9.005  1.00  0.00           C  
ATOM   2856  ND1 HIS B1710      25.889  73.990   7.629  1.00  0.00           N  
ATOM   2857  CD2 HIS B1710      24.831  74.513   9.468  1.00  0.00           C  
ATOM   2858  CE1 HIS B1710      24.744  74.551   7.277  1.00  0.00           C  
ATOM   2859  NE2 HIS B1710      24.086  74.880   8.373  1.00  0.00           N  
ATOM   2860  N   LYS B1711      28.951  76.121   8.321  1.00  0.00           N  
ATOM   2861  CA  LYS B1711      29.598  76.664   7.133  1.00  0.00           C  
ATOM   2862  C   LYS B1711      30.963  77.238   7.516  1.00  0.00           C  
ATOM   2863  O   LYS B1711      31.109  77.884   8.555  1.00  0.00           O  
ATOM   2864  CB  LYS B1711      28.733  77.749   6.468  1.00  0.00           C  
ATOM   2865  CG  LYS B1711      27.422  77.274   5.802  1.00  0.00           C  
ATOM   2866  CD  LYS B1711      26.291  78.317   5.983  1.00  0.00           C  
ATOM   2867  CE  LYS B1711      24.915  77.893   5.380  1.00  0.00           C  
ATOM   2868  NZ  LYS B1711      25.002  76.867   4.286  1.00  0.00           N  
ATOM   2869  N   ARG B1712      31.954  76.979   6.675  1.00  0.00           N  
ATOM   2870  CA  ARG B1712      33.309  77.504   6.843  1.00  0.00           C  
ATOM   2871  C   ARG B1712      33.342  79.042   6.988  1.00  0.00           C  
ATOM   2872  O   ARG B1712      34.025  79.581   7.872  1.00  0.00           O  
ATOM   2873  CB  ARG B1712      34.193  76.995   5.683  1.00  0.00           C  
ATOM   2874  CG  ARG B1712      35.249  77.972   5.134  1.00  0.00           C  
ATOM   2875  CD  ARG B1712      36.358  77.281   4.319  1.00  0.00           C  
ATOM   2876  NE  ARG B1712      37.654  77.512   4.941  1.00  0.00           N  
ATOM   2877  CZ  ARG B1712      38.577  76.592   5.169  1.00  0.00           C  
ATOM   2878  NH1 ARG B1712      38.396  75.327   4.823  1.00  0.00           N  
ATOM   2879  NH2 ARG B1712      39.702  76.957   5.757  1.00  0.00           N  
ATOM   2880  N   GLU B1713      32.569  79.732   6.149  1.00  0.00           N  
ATOM   2881  CA  GLU B1713      32.504  81.203   6.155  1.00  0.00           C  
ATOM   2882  C   GLU B1713      31.973  81.791   7.470  1.00  0.00           C  
ATOM   2883  O   GLU B1713      32.567  82.714   8.021  1.00  0.00           O  
ATOM   2884  CB  GLU B1713      31.683  81.731   4.953  1.00  0.00           C  
ATOM   2885  N   VAL B1714      30.857  81.278   7.981  1.00  0.00           N  
ATOM   2886  CA  VAL B1714      30.361  81.787   9.263  1.00  0.00           C  
ATOM   2887  C   VAL B1714      31.343  81.444  10.400  1.00  0.00           C  
ATOM   2888  O   VAL B1714      31.585  82.269  11.283  1.00  0.00           O  
ATOM   2889  CB  VAL B1714      28.880  81.375   9.570  1.00  0.00           C  
ATOM   2890  CG1 VAL B1714      28.660  79.938   9.291  1.00  0.00           C  
ATOM   2891  CG2 VAL B1714      28.507  81.654  11.000  1.00  0.00           C  
ATOM   2892  N   LEU B1715      31.917  80.242  10.368  1.00  0.00           N  
ATOM   2893  CA  LEU B1715      32.969  79.903  11.326  1.00  0.00           C  
ATOM   2894  C   LEU B1715      34.135  80.895  11.226  1.00  0.00           C  
ATOM   2895  O   LEU B1715      34.631  81.378  12.227  1.00  0.00           O  
ATOM   2896  CB  LEU B1715      33.483  78.487  11.114  1.00  0.00           C  
ATOM   2897  CG  LEU B1715      32.707  77.340  11.757  1.00  0.00           C  
ATOM   2898  CD1 LEU B1715      33.145  76.026  11.143  1.00  0.00           C  
ATOM   2899  CD2 LEU B1715      32.875  77.292  13.265  1.00  0.00           C  
ATOM   2900  N   GLU B1716      34.544  81.208  10.005  1.00  0.00           N  
ATOM   2901  CA  GLU B1716      35.717  82.052   9.797  1.00  0.00           C  
ATOM   2902  C   GLU B1716      35.474  83.485  10.219  1.00  0.00           C  
ATOM   2903  O   GLU B1716      36.372  84.139  10.757  1.00  0.00           O  
ATOM   2904  CB  GLU B1716      36.173  82.004   8.349  1.00  0.00           C  
ATOM   2905  CG  GLU B1716      37.431  81.184   8.148  1.00  0.00           C  
ATOM   2906  CD  GLU B1716      37.675  80.859   6.692  1.00  0.00           C  
ATOM   2907  OE1 GLU B1716      38.523  79.985   6.419  1.00  0.00           O  
ATOM   2908  OE2 GLU B1716      37.020  81.480   5.822  1.00  0.00           O  
ATOM   2909  N   GLU B1717      34.250  83.951   9.986  1.00  0.00           N  
ATOM   2910  CA  GLU B1717      33.818  85.266  10.441  1.00  0.00           C  
ATOM   2911  C   GLU B1717      33.843  85.312  11.977  1.00  0.00           C  
ATOM   2912  O   GLU B1717      34.431  86.227  12.574  1.00  0.00           O  
ATOM   2913  CB  GLU B1717      32.440  85.613   9.850  1.00  0.00           C  
ATOM   2914  CG  GLU B1717      31.965  87.049  10.061  1.00  0.00           C  
ATOM   2915  CD  GLU B1717      33.043  88.101   9.785  1.00  0.00           C  
ATOM   2916  OE1 GLU B1717      33.414  88.302   8.598  1.00  0.00           O  
ATOM   2917  OE2 GLU B1717      33.517  88.732  10.764  1.00  0.00           O  
ATOM   2918  N   ALA B1718      33.271  84.295  12.613  1.00  0.00           N  
ATOM   2919  CA  ALA B1718      33.203  84.252  14.077  1.00  0.00           C  
ATOM   2920  C   ALA B1718      34.586  84.360  14.706  1.00  0.00           C  
ATOM   2921  O   ALA B1718      34.797  85.125  15.639  1.00  0.00           O  
ATOM   2922  CB  ALA B1718      32.513  82.997  14.528  1.00  0.00           C  
ATOM   2923  N   LEU B1719      35.530  83.599  14.173  1.00  0.00           N  
ATOM   2924  CA  LEU B1719      36.929  83.710  14.567  1.00  0.00           C  
ATOM   2925  C   LEU B1719      37.494  85.127  14.433  1.00  0.00           C  
ATOM   2926  O   LEU B1719      38.239  85.592  15.299  1.00  0.00           O  
ATOM   2927  CB  LEU B1719      37.792  82.715  13.782  1.00  0.00           C  
ATOM   2928  CG  LEU B1719      37.658  81.243  14.168  1.00  0.00           C  
ATOM   2929  CD1 LEU B1719      38.205  80.393  13.036  1.00  0.00           C  
ATOM   2930  CD2 LEU B1719      38.395  80.962  15.486  1.00  0.00           C  
ATOM   2931  N   LYS B1720      37.149  85.814  13.354  1.00  0.00           N  
ATOM   2932  CA  LYS B1720      37.629  87.183  13.204  1.00  0.00           C  
ATOM   2933  C   LYS B1720      37.004  88.094  14.277  1.00  0.00           C  
ATOM   2934  O   LYS B1720      37.712  88.854  14.941  1.00  0.00           O  
ATOM   2935  CB  LYS B1720      37.352  87.714  11.801  1.00  0.00           C  
ATOM   2936  CG  LYS B1720      38.367  87.281  10.741  1.00  0.00           C  
ATOM   2937  CD  LYS B1720      37.704  87.302   9.346  1.00  0.00           C  
ATOM   2938  CE  LYS B1720      38.725  87.455   8.232  1.00  0.00           C  
ATOM   2939  NZ  LYS B1720      39.605  86.256   8.208  1.00  0.00           N  
ATOM   2940  N   LYS B1721      35.691  87.968  14.467  1.00  0.00           N  
ATOM   2941  CA  LYS B1721      34.948  88.757  15.437  1.00  0.00           C  
ATOM   2942  C   LYS B1721      35.464  88.595  16.872  1.00  0.00           C  
ATOM   2943  O   LYS B1721      34.989  89.288  17.788  1.00  0.00           O  
ATOM   2944  CB  LYS B1721      33.452  88.397  15.362  1.00  0.00           C  
ATOM   2945  CG  LYS B1721      32.473  89.540  15.704  1.00  0.00           C  
ATOM   2946  CD  LYS B1721      30.996  89.092  15.524  1.00  0.00           C  
ATOM   2947  CE  LYS B1721      29.993  90.243  15.692  1.00  0.00           C  
ATOM   2948  NZ  LYS B1721      29.868  90.713  17.113  1.00  0.00           N  
ATOM   2949  N   LYS B1722      36.411  87.679  17.070  1.00  0.00           N  
ATOM   2950  CA  LYS B1722      37.015  87.432  18.381  1.00  0.00           C  
ATOM   2951  C   LYS B1722      38.519  87.733  18.341  1.00  0.00           C  
ATOM   2952  O   LYS B1722      39.258  87.440  19.296  1.00  0.00           O  
ATOM   2953  CB  LYS B1722      36.769  85.984  18.839  1.00  0.00           C  
ATOM   2954  CG  LYS B1722      35.325  85.503  18.721  1.00  0.00           C  
ATOM   2955  CD  LYS B1722      35.021  84.366  19.679  1.00  0.00           C  
ATOM   2956  CE  LYS B1722      33.640  84.559  20.323  1.00  0.00           C  
ATOM   2957  NZ  LYS B1722      33.702  84.457  21.804  1.00  0.00           N  
ATOM   2958  N   GLY B1725      38.958  88.307  17.218  1.00  0.00           N  
ATOM   2959  CA  GLY B1725      40.343  88.695  17.009  1.00  0.00           C  
ATOM   2960  C   GLY B1725      41.320  87.541  16.843  1.00  0.00           C  
ATOM   2961  O   GLY B1725      42.531  87.719  17.033  1.00  0.00           O  
ATOM   2962  N   LEU B1726      40.810  86.359  16.492  1.00  0.00           N  
ATOM   2963  CA  LEU B1726      41.686  85.237  16.207  1.00  0.00           C  
ATOM   2964  C   LEU B1726      42.047  85.160  14.718  1.00  0.00           C  
ATOM   2965  O   LEU B1726      41.277  85.592  13.847  1.00  0.00           O  
ATOM   2966  CB  LEU B1726      41.061  83.936  16.686  1.00  0.00           C  
ATOM   2967  CG  LEU B1726      41.008  83.661  18.198  1.00  0.00           C  
ATOM   2968  CD1 LEU B1726      42.131  84.371  18.993  1.00  0.00           C  
ATOM   2969  CD2 LEU B1726      39.611  83.979  18.764  1.00  0.00           C  
ATOM   2970  N   LYS B1727      43.231  84.623  14.432  1.00  0.00           N  
ATOM   2971  CA  LYS B1727      43.661  84.419  13.054  1.00  0.00           C  
ATOM   2972  C   LYS B1727      43.004  83.139  12.514  1.00  0.00           C  
ATOM   2973  O   LYS B1727      43.214  82.063  13.064  1.00  0.00           O  
ATOM   2974  CB  LYS B1727      45.208  84.339  12.984  1.00  0.00           C  
ATOM   2975  N   PRO B1728      42.186  83.263  11.467  1.00  0.00           N  
ATOM   2976  CA  PRO B1728      41.508  82.103  10.887  1.00  0.00           C  
ATOM   2977  C   PRO B1728      42.496  80.986  10.470  1.00  0.00           C  
ATOM   2978  O   PRO B1728      42.279  79.808  10.783  1.00  0.00           O  
ATOM   2979  CB  PRO B1728      40.623  82.528   9.712  1.00  0.00           C  
ATOM   2980  N   GLU B1729      43.586  81.371   9.798  1.00  0.00           N  
ATOM   2981  CA  GLU B1729      44.604  80.431   9.287  1.00  0.00           C  
ATOM   2982  C   GLU B1729      45.226  79.516  10.351  1.00  0.00           C  
ATOM   2983  O   GLU B1729      45.857  78.492  10.033  1.00  0.00           O  
ATOM   2984  CB  GLU B1729      45.712  81.187   8.508  1.00  0.00           C  
ATOM   2985  N   SER B1752      45.026  79.872  11.613  1.00  0.00           N  
ATOM   2986  CA  SER B1752      45.607  79.110  12.713  1.00  0.00           C  
ATOM   2987  C   SER B1752      44.616  78.107  13.310  1.00  0.00           C  
ATOM   2988  O   SER B1752      44.956  77.370  14.238  1.00  0.00           O  
ATOM   2989  CB  SER B1752      46.157  80.066  13.782  1.00  0.00           C  
ATOM   2990  OG  SER B1752      45.117  80.887  14.287  1.00  0.00           O  
ATOM   2991  N   PHE B1753      43.398  78.094  12.762  1.00  0.00           N  
ATOM   2992  CA  PHE B1753      42.361  77.106  13.103  1.00  0.00           C  
ATOM   2993  C   PHE B1753      41.954  76.270  11.912  1.00  0.00           C  
ATOM   2994  O   PHE B1753      40.841  75.740  11.870  1.00  0.00           O  
ATOM   2995  CB  PHE B1753      41.144  77.789  13.749  1.00  0.00           C  
ATOM   2996  CG  PHE B1753      41.457  78.371  15.089  1.00  0.00           C  
ATOM   2997  CD1 PHE B1753      41.933  79.686  15.199  1.00  0.00           C  
ATOM   2998  CD2 PHE B1753      41.362  77.589  16.232  1.00  0.00           C  
ATOM   2999  CE1 PHE B1753      42.264  80.233  16.450  1.00  0.00           C  
ATOM   3000  CE2 PHE B1753      41.703  78.114  17.488  1.00  0.00           C  
ATOM   3001  CZ  PHE B1753      42.149  79.440  17.597  1.00  0.00           C  
ATOM   3002  N   GLU B1757      42.873  76.146  10.952  1.00  0.00           N  
ATOM   3003  CA  GLU B1757      42.658  75.355   9.739  1.00  0.00           C  
ATOM   3004  C   GLU B1757      42.301  73.913  10.098  1.00  0.00           C  
ATOM   3005  O   GLU B1757      41.438  73.318   9.446  1.00  0.00           O  
ATOM   3006  CB  GLU B1757      43.891  75.400   8.816  1.00  0.00           C  
ATOM   3007  CG  GLU B1757      43.666  75.033   7.347  1.00  0.00           C  
ATOM   3008  CD  GLU B1757      42.295  75.419   6.789  1.00  0.00           C  
ATOM   3009  OE1 GLU B1757      41.856  76.583   6.965  1.00  0.00           O  
ATOM   3010  OE2 GLU B1757      41.653  74.566   6.138  1.00  0.00           O  
ATOM   3011  N   PHE B1758      42.947  73.384  11.146  1.00  0.00           N  
ATOM   3012  CA  PHE B1758      42.671  72.046  11.672  1.00  0.00           C  
ATOM   3013  C   PHE B1758      41.190  71.821  12.058  1.00  0.00           C  
ATOM   3014  O   PHE B1758      40.719  70.675  12.098  1.00  0.00           O  
ATOM   3015  CB  PHE B1758      43.581  71.746  12.865  1.00  0.00           C  
ATOM   3016  CG  PHE B1758      43.149  72.416  14.140  1.00  0.00           C  
ATOM   3017  CD1 PHE B1758      43.442  73.769  14.371  1.00  0.00           C  
ATOM   3018  CD2 PHE B1758      42.452  71.705  15.114  1.00  0.00           C  
ATOM   3019  CE1 PHE B1758      43.047  74.409  15.543  1.00  0.00           C  
ATOM   3020  CE2 PHE B1758      42.058  72.324  16.306  1.00  0.00           C  
ATOM   3021  CZ  PHE B1758      42.356  73.681  16.521  1.00  0.00           C  
ATOM   3022  N   PHE B1759      40.478  72.912  12.331  1.00  0.00           N  
ATOM   3023  CA  PHE B1759      39.062  72.858  12.659  1.00  0.00           C  
ATOM   3024  C   PHE B1759      38.193  73.222  11.451  1.00  0.00           C  
ATOM   3025  O   PHE B1759      37.180  72.581  11.185  1.00  0.00           O  
ATOM   3026  CB  PHE B1759      38.789  73.809  13.841  1.00  0.00           C  
ATOM   3027  CG  PHE B1759      37.428  73.654  14.496  1.00  0.00           C  
ATOM   3028  CD1 PHE B1759      37.335  73.238  15.839  1.00  0.00           C  
ATOM   3029  CD2 PHE B1759      36.262  74.003  13.820  1.00  0.00           C  
ATOM   3030  CE1 PHE B1759      36.098  73.118  16.486  1.00  0.00           C  
ATOM   3031  CE2 PHE B1759      35.018  73.889  14.446  1.00  0.00           C  
ATOM   3032  CZ  PHE B1759      34.936  73.447  15.788  1.00  0.00           C  
ATOM   3033  N   LEU B1760      38.588  74.261  10.732  1.00  0.00           N  
ATOM   3034  CA  LEU B1760      37.858  74.747   9.566  1.00  0.00           C  
ATOM   3035  C   LEU B1760      37.735  73.778   8.395  1.00  0.00           C  
ATOM   3036  O   LEU B1760      36.654  73.669   7.792  1.00  0.00           O  
ATOM   3037  CB  LEU B1760      38.491  76.038   9.076  1.00  0.00           C  
ATOM   3038  CG  LEU B1760      38.446  77.190  10.076  1.00  0.00           C  
ATOM   3039  CD1 LEU B1760      39.383  78.293   9.560  1.00  0.00           C  
ATOM   3040  CD2 LEU B1760      37.014  77.695  10.236  1.00  0.00           C  
ATOM   3041  N   LYS B1764      38.819  73.059   8.104  1.00  0.00           N  
ATOM   3042  CA  LYS B1764      38.927  72.240   6.888  1.00  0.00           C  
ATOM   3043  C   LYS B1764      37.802  71.238   6.698  1.00  0.00           C  
ATOM   3044  O   LYS B1764      37.367  71.006   5.567  1.00  0.00           O  
ATOM   3045  CB  LYS B1764      40.252  71.458   6.860  1.00  0.00           C  
ATOM   3046  CG  LYS B1764      40.340  70.377   7.927  1.00  0.00           C  
ATOM   3047  CD  LYS B1764      41.151  69.187   7.439  1.00  0.00           C  
ATOM   3048  CE  LYS B1764      42.566  69.244   7.991  1.00  0.00           C  
ATOM   3049  NZ  LYS B1764      43.244  67.969   7.656  1.00  0.00           N  
ATOM   3050  N   TRP B1765      37.372  70.618   7.799  1.00  0.00           N  
ATOM   3051  CA  TRP B1765      36.401  69.535   7.746  1.00  0.00           C  
ATOM   3052  C   TRP B1765      35.066  70.007   7.191  1.00  0.00           C  
ATOM   3053  O   TRP B1765      34.358  69.231   6.571  1.00  0.00           O  
ATOM   3054  CB  TRP B1765      36.205  68.922   9.125  1.00  0.00           C  
ATOM   3055  CG  TRP B1765      37.473  68.549   9.775  1.00  0.00           C  
ATOM   3056  CD1 TRP B1765      38.074  69.180  10.830  1.00  0.00           C  
ATOM   3057  CD2 TRP B1765      38.321  67.446   9.419  1.00  0.00           C  
ATOM   3058  NE1 TRP B1765      39.252  68.541  11.142  1.00  0.00           N  
ATOM   3059  CE2 TRP B1765      39.426  67.469  10.300  1.00  0.00           C  
ATOM   3060  CE3 TRP B1765      38.256  66.435   8.444  1.00  0.00           C  
ATOM   3061  CZ2 TRP B1765      40.457  66.540  10.230  1.00  0.00           C  
ATOM   3062  CZ3 TRP B1765      39.294  65.503   8.369  1.00  0.00           C  
ATOM   3063  CH2 TRP B1765      40.375  65.562   9.262  1.00  0.00           C  
ATOM   3064  N   PHE B1767      34.777  71.294   7.376  1.00  0.00           N  
ATOM   3065  CA  PHE B1767      33.519  71.932   6.928  1.00  0.00           C  
ATOM   3066  C   PHE B1767      33.456  72.275   5.431  1.00  0.00           C  
ATOM   3067  O   PHE B1767      32.444  72.781   4.955  1.00  0.00           O  
ATOM   3068  CB  PHE B1767      33.218  73.180   7.779  1.00  0.00           C  
ATOM   3069  CG  PHE B1767      32.994  72.865   9.228  1.00  0.00           C  
ATOM   3070  CD1 PHE B1767      34.063  72.580  10.062  1.00  0.00           C  
ATOM   3071  CD2 PHE B1767      31.708  72.797   9.747  1.00  0.00           C  
ATOM   3072  CE1 PHE B1767      33.867  72.240  11.368  1.00  0.00           C  
ATOM   3073  CE2 PHE B1767      31.516  72.478  11.076  1.00  0.00           C  
ATOM   3074  CZ  PHE B1767      32.606  72.185  11.879  1.00  0.00           C  
ATOM   3075  N   ASP B1768      34.520  71.966   4.692  1.00  0.00           N  
ATOM   3076  CA  ASP B1768      34.465  72.070   3.235  1.00  0.00           C  
ATOM   3077  C   ASP B1768      33.712  70.910   2.602  1.00  0.00           C  
ATOM   3078  O   ASP B1768      33.359  70.961   1.413  1.00  0.00           O  
ATOM   3079  CB  ASP B1768      35.875  72.117   2.633  1.00  0.00           C  
ATOM   3080  CG  ASP B1768      36.578  73.443   2.865  1.00  0.00           C  
ATOM   3081  OD1 ASP B1768      37.823  73.401   3.036  1.00  0.00           O  
ATOM   3082  OD2 ASP B1768      36.009  74.562   2.895  1.00  0.00           O  
ATOM   3083  N   TYR B1770      33.486  69.851   3.369  1.00  0.00           N  
ATOM   3084  CA  TYR B1770      32.951  68.638   2.768  1.00  0.00           C  
ATOM   3085  C   TYR B1770      31.669  68.115   3.418  1.00  0.00           C  
ATOM   3086  O   TYR B1770      31.585  66.945   3.809  1.00  0.00           O  
ATOM   3087  CB  TYR B1770      34.037  67.576   2.665  1.00  0.00           C  
ATOM   3088  CG  TYR B1770      35.237  68.050   1.869  1.00  0.00           C  
ATOM   3089  CD1 TYR B1770      36.493  68.149   2.465  1.00  0.00           C  
ATOM   3090  CD2 TYR B1770      35.108  68.409   0.519  1.00  0.00           C  
ATOM   3091  CE1 TYR B1770      37.595  68.573   1.739  1.00  0.00           C  
ATOM   3092  CE2 TYR B1770      36.187  68.860  -0.212  1.00  0.00           C  
ATOM   3093  CZ  TYR B1770      37.440  68.937   0.396  1.00  0.00           C  
ATOM   3094  OH  TYR B1770      38.550  69.377  -0.327  1.00  0.00           O  
ATOM   3095  N   GLY B1771      30.673  68.995   3.493  1.00  0.00           N  
ATOM   3096  CA  GLY B1771      29.326  68.650   3.926  1.00  0.00           C  
ATOM   3097  C   GLY B1771      29.162  68.401   5.416  1.00  0.00           C  
ATOM   3098  O   GLY B1771      28.763  67.310   5.826  1.00  0.00           O  
ATOM   3099  N   MET B1772      29.464  69.384   6.255  1.00  0.00           N  
ATOM   3100  CA  MET B1772      29.133  69.184   7.659  1.00  0.00           C  
ATOM   3101  C   MET B1772      27.656  69.535   7.803  1.00  0.00           C  
ATOM   3102  O   MET B1772      27.233  70.561   7.283  1.00  0.00           O  
ATOM   3103  CB  MET B1772      30.006  70.047   8.577  1.00  0.00           C  
ATOM   3104  CG  MET B1772      31.394  69.483   8.849  1.00  0.00           C  
ATOM   3105  SD  MET B1772      31.412  67.835   9.593  1.00  0.00           S  
ATOM   3106  CE  MET B1772      31.079  68.302  11.296  1.00  0.00           C  
ATOM   3107  N   PRO B1773      26.861  68.708   8.478  1.00  0.00           N  
ATOM   3108  CA  PRO B1773      25.433  68.996   8.627  1.00  0.00           C  
ATOM   3109  C   PRO B1773      25.183  69.986   9.761  1.00  0.00           C  
ATOM   3110  O   PRO B1773      26.093  70.241  10.568  1.00  0.00           O  
ATOM   3111  CB  PRO B1773      24.858  67.624   9.006  1.00  0.00           C  
ATOM   3112  CG  PRO B1773      25.918  67.004   9.825  1.00  0.00           C  
ATOM   3113  CD  PRO B1773      27.231  67.453   9.166  1.00  0.00           C  
ATOM   3114  N   PRO B1774      23.968  70.514   9.866  1.00  0.00           N  
ATOM   3115  CA  PRO B1774      23.612  71.279  11.050  1.00  0.00           C  
ATOM   3116  C   PRO B1774      23.618  70.301  12.196  1.00  0.00           C  
ATOM   3117  O   PRO B1774      23.106  69.183  12.091  1.00  0.00           O  
ATOM   3118  CB  PRO B1774      22.192  71.749  10.751  1.00  0.00           C  
ATOM   3119  CG  PRO B1774      22.078  71.637   9.261  1.00  0.00           C  
ATOM   3120  CD  PRO B1774      22.838  70.401   8.930  1.00  0.00           C  
ATOM   3121  N   HIS B1775      24.232  70.704  13.289  1.00  0.00           N  
ATOM   3122  CA  HIS B1775      24.284  69.855  14.456  1.00  0.00           C  
ATOM   3123  C   HIS B1775      24.237  70.698  15.721  1.00  0.00           C  
ATOM   3124  O   HIS B1775      24.281  71.923  15.660  1.00  0.00           O  
ATOM   3125  CB  HIS B1775      25.526  68.948  14.416  1.00  0.00           C  
ATOM   3126  CG  HIS B1775      26.813  69.694  14.275  1.00  0.00           C  
ATOM   3127  ND1 HIS B1775      27.136  70.415  13.147  1.00  0.00           N  
ATOM   3128  CD2 HIS B1775      27.866  69.818  15.118  1.00  0.00           C  
ATOM   3129  CE1 HIS B1775      28.339  70.943  13.301  1.00  0.00           C  
ATOM   3130  NE2 HIS B1775      28.801  70.595  14.490  1.00  0.00           N  
ATOM   3131  N   ALA B1776      24.142  70.018  16.865  1.00  0.00           N  
ATOM   3132  CA  ALA B1776      24.050  70.660  18.174  1.00  0.00           C  
ATOM   3133  C   ALA B1776      24.498  69.657  19.198  1.00  0.00           C  
ATOM   3134  O   ALA B1776      24.324  68.446  19.003  1.00  0.00           O  
ATOM   3135  CB  ALA B1776      22.590  71.105  18.473  1.00  0.00           C  
ATOM   3136  N   GLY B1777      25.081  70.144  20.292  1.00  0.00           N  
ATOM   3137  CA  GLY B1777      25.506  69.236  21.332  1.00  0.00           C  
ATOM   3138  C   GLY B1777      25.655  69.877  22.676  1.00  0.00           C  
ATOM   3139  O   GLY B1777      25.500  71.085  22.829  1.00  0.00           O  
ATOM   3140  N   PHE B1778      25.961  69.050  23.662  1.00  0.00           N  
ATOM   3141  CA  PHE B1778      26.244  69.544  25.004  1.00  0.00           C  
ATOM   3142  C   PHE B1778      27.297  68.695  25.732  1.00  0.00           C  
ATOM   3143  O   PHE B1778      27.668  67.592  25.308  1.00  0.00           O  
ATOM   3144  CB  PHE B1778      24.955  69.582  25.845  1.00  0.00           C  
ATOM   3145  CG  PHE B1778      24.384  68.215  26.153  1.00  0.00           C  
ATOM   3146  CD1 PHE B1778      23.211  67.785  25.527  1.00  0.00           C  
ATOM   3147  CD2 PHE B1778      24.980  67.393  27.097  1.00  0.00           C  
ATOM   3148  CE1 PHE B1778      22.681  66.540  25.804  1.00  0.00           C  
ATOM   3149  CE2 PHE B1778      24.489  66.148  27.374  1.00  0.00           C  
ATOM   3150  CZ  PHE B1778      23.332  65.710  26.739  1.00  0.00           C  
ATOM   3151  N   GLY B1779      27.761  69.243  26.843  1.00  0.00           N  
ATOM   3152  CA  GLY B1779      28.675  68.563  27.738  1.00  0.00           C  
ATOM   3153  C   GLY B1779      28.156  68.842  29.133  1.00  0.00           C  
ATOM   3154  O   GLY B1779      27.759  69.994  29.454  1.00  0.00           O  
ATOM   3155  N   MET B1782      28.091  67.760  29.916  1.00  0.00           N  
ATOM   3156  CA  MET B1782      27.741  67.780  31.316  1.00  0.00           C  
ATOM   3157  C   MET B1782      28.913  67.219  32.133  1.00  0.00           C  
ATOM   3158  O   MET B1782      29.495  66.198  31.772  1.00  0.00           O  
ATOM   3159  CB  MET B1782      26.534  66.904  31.517  1.00  0.00           C  
ATOM   3160  CG  MET B1782      26.296  66.408  32.929  1.00  0.00           C  
ATOM   3161  SD  MET B1782      24.423  66.003  33.096  1.00  0.00           S  
ATOM   3162  CE  MET B1782      24.319  64.555  32.224  1.00  0.00           C  
ATOM   3163  N   GLY B1783      29.188  67.850  33.273  1.00  0.00           N  
ATOM   3164  CA  GLY B1783      30.211  67.370  34.152  1.00  0.00           C  
ATOM   3165  C   GLY B1783      29.661  66.314  35.051  1.00  0.00           C  
ATOM   3166  O   GLY B1783      28.726  66.583  35.784  1.00  0.00           O  
ATOM   3167  N   LEU B1784      30.258  65.121  35.027  1.00  0.00           N  
ATOM   3168  CA  LEU B1784      29.827  64.079  35.898  1.00  0.00           C  
ATOM   3169  C   LEU B1784      29.808  64.502  37.371  1.00  0.00           C  
ATOM   3170  O   LEU B1784      28.765  64.431  38.042  1.00  0.00           O  
ATOM   3171  CB  LEU B1784      30.603  62.792  35.653  1.00  0.00           C  
ATOM   3172  CG  LEU B1784      30.296  61.552  36.505  1.00  0.00           C  
ATOM   3173  CD1 LEU B1784      28.746  61.163  36.469  1.00  0.00           C  
ATOM   3174  CD2 LEU B1784      31.158  60.368  36.082  1.00  0.00           C  
ATOM   3175  N   ALA B1785      30.906  64.990  37.888  1.00  0.00           N  
ATOM   3176  CA  ALA B1785      30.917  65.223  39.310  1.00  0.00           C  
ATOM   3177  C   ALA B1785      30.010  66.393  39.736  1.00  0.00           C  
ATOM   3178  O   ALA B1785      29.506  66.391  40.866  1.00  0.00           O  
ATOM   3179  CB  ALA B1785      32.310  65.400  39.812  1.00  0.00           C  
ATOM   3180  N   ARG B1786      29.816  67.374  38.844  1.00  0.00           N  
ATOM   3181  CA  ARG B1786      28.869  68.420  39.117  1.00  0.00           C  
ATOM   3182  C   ARG B1786      27.458  67.815  39.155  1.00  0.00           C  
ATOM   3183  O   ARG B1786      26.687  68.130  40.051  1.00  0.00           O  
ATOM   3184  CB  ARG B1786      28.948  69.511  38.063  1.00  0.00           C  
ATOM   3185  CG  ARG B1786      29.704  70.694  38.498  1.00  0.00           C  
ATOM   3186  CD  ARG B1786      30.521  71.223  37.385  1.00  0.00           C  
ATOM   3187  NE  ARG B1786      31.464  72.248  37.812  1.00  0.00           N  
ATOM   3188  CZ  ARG B1786      31.202  73.540  37.720  1.00  0.00           C  
ATOM   3189  NH1 ARG B1786      30.014  73.950  37.251  1.00  0.00           N  
ATOM   3190  NH2 ARG B1786      32.099  74.424  38.109  1.00  0.00           N  
ATOM   3191  N   LEU B1787      27.142  66.925  38.208  1.00  0.00           N  
ATOM   3192  CA  LEU B1787      25.839  66.226  38.177  1.00  0.00           C  
ATOM   3193  C   LEU B1787      25.701  65.438  39.453  1.00  0.00           C  
ATOM   3194  O   LEU B1787      24.618  65.286  39.977  1.00  0.00           O  
ATOM   3195  CB  LEU B1787      25.725  65.274  36.980  1.00  0.00           C  
ATOM   3196  CG  LEU B1787      24.668  64.157  37.006  1.00  0.00           C  
ATOM   3197  CD1 LEU B1787      23.168  64.712  36.932  1.00  0.00           C  
ATOM   3198  CD2 LEU B1787      24.946  63.124  35.903  1.00  0.00           C  
ATOM   3199  N   MET B1788      26.822  64.980  40.000  1.00  0.00           N  
ATOM   3200  CA  MET B1788      26.713  64.223  41.234  1.00  0.00           C  
ATOM   3201  C   MET B1788      26.189  65.030  42.456  1.00  0.00           C  
ATOM   3202  O   MET B1788      25.530  64.452  43.328  1.00  0.00           O  
ATOM   3203  CB  MET B1788      28.003  63.499  41.520  1.00  0.00           C  
ATOM   3204  CG  MET B1788      28.205  62.317  40.588  1.00  0.00           C  
ATOM   3205  SD  MET B1788      27.125  60.902  41.005  1.00  0.00           S  
ATOM   3206  CE  MET B1788      27.490  60.537  42.668  1.00  0.00           C  
ATOM   3207  N   VAL B1789      26.462  66.346  42.485  1.00  0.00           N  
ATOM   3208  CA  VAL B1789      25.937  67.241  43.517  1.00  0.00           C  
ATOM   3209  C   VAL B1789      24.410  67.218  43.522  1.00  0.00           C  
ATOM   3210  O   VAL B1789      23.770  67.144  44.586  1.00  0.00           O  
ATOM   3211  CB  VAL B1789      26.370  68.685  43.284  1.00  0.00           C  
ATOM   3212  CG1 VAL B1789      25.688  69.623  44.272  1.00  0.00           C  
ATOM   3213  CG2 VAL B1789      27.902  68.812  43.379  1.00  0.00           C  
ATOM   3214  N   MET B1790      23.825  67.275  42.329  1.00  0.00           N  
ATOM   3215  CA  MET B1790      22.383  67.188  42.169  1.00  0.00           C  
ATOM   3216  C   MET B1790      21.857  65.793  42.579  1.00  0.00           C  
ATOM   3217  O   MET B1790      20.700  65.634  42.980  1.00  0.00           O  
ATOM   3218  CB  MET B1790      22.024  67.573  40.706  1.00  0.00           C  
ATOM   3219  CG  MET B1790      20.588  67.344  40.316  1.00  0.00           C  
ATOM   3220  SD  MET B1790      20.340  67.487  38.533  1.00  0.00           S  
ATOM   3221  CE  MET B1790      18.644  68.061  38.626  1.00  0.00           C  
ATOM   3222  N   LEU B1791      22.695  64.776  42.498  1.00  0.00           N  
ATOM   3223  CA  LEU B1791      22.238  63.431  42.839  1.00  0.00           C  
ATOM   3224  C   LEU B1791      22.579  62.930  44.238  1.00  0.00           C  
ATOM   3225  O   LEU B1791      22.169  61.819  44.602  1.00  0.00           O  
ATOM   3226  CB  LEU B1791      22.701  62.399  41.807  1.00  0.00           C  
ATOM   3227  CG  LEU B1791      22.377  62.654  40.341  1.00  0.00           C  
ATOM   3228  CD1 LEU B1791      23.126  61.615  39.564  1.00  0.00           C  
ATOM   3229  CD2 LEU B1791      20.845  62.491  40.105  1.00  0.00           C  
ATOM   3230  N   THR B1792      23.300  63.716  45.037  1.00  0.00           N  
ATOM   3231  CA  THR B1792      23.726  63.228  46.352  1.00  0.00           C  
ATOM   3232  C   THR B1792      23.580  64.255  47.456  1.00  0.00           C  
ATOM   3233  O   THR B1792      23.471  63.911  48.623  1.00  0.00           O  
ATOM   3234  CB  THR B1792      25.206  62.812  46.294  1.00  0.00           C  
ATOM   3235  OG1 THR B1792      25.970  63.932  45.815  1.00  0.00           O  
ATOM   3236  CG2 THR B1792      25.403  61.733  45.255  1.00  0.00           C  
ATOM   3237  N   GLY B1793      23.614  65.532  47.081  1.00  0.00           N  
ATOM   3238  CA  GLY B1793      23.656  66.588  48.068  1.00  0.00           C  
ATOM   3239  C   GLY B1793      25.064  67.015  48.476  1.00  0.00           C  
ATOM   3240  O   GLY B1793      25.221  68.095  49.108  1.00  0.00           O  
ATOM   3241  N   ILE B1794      26.080  66.217  48.131  1.00  0.00           N  
ATOM   3242  CA  ILE B1794      27.458  66.600  48.509  1.00  0.00           C  
ATOM   3243  C   ILE B1794      27.878  67.880  47.825  1.00  0.00           C  
ATOM   3244  O   ILE B1794      27.833  68.004  46.600  1.00  0.00           O  
ATOM   3245  CB  ILE B1794      28.493  65.463  48.273  1.00  0.00           C  
ATOM   3246  CG1 ILE B1794      28.237  64.321  49.233  1.00  0.00           C  
ATOM   3247  CG2 ILE B1794      29.932  65.980  48.481  1.00  0.00           C  
ATOM   3248  CD1 ILE B1794      28.497  63.014  48.614  1.00  0.00           C  
ATOM   3249  N   GLN B1795      28.280  68.834  48.647  1.00  0.00           N  
ATOM   3250  CA  GLN B1795      28.678  70.161  48.206  1.00  0.00           C  
ATOM   3251  C   GLN B1795      30.196  70.282  47.970  1.00  0.00           C  
ATOM   3252  O   GLN B1795      30.717  71.380  47.874  1.00  0.00           O  
ATOM   3253  CB  GLN B1795      28.247  71.210  49.250  1.00  0.00           C  
ATOM   3254  CG  GLN B1795      26.726  71.366  49.454  1.00  0.00           C  
ATOM   3255  CD  GLN B1795      25.980  71.606  48.138  1.00  0.00           C  
ATOM   3256  OE1 GLN B1795      26.064  72.690  47.566  1.00  0.00           O  
ATOM   3257  NE2 GLN B1795      25.267  70.591  47.656  1.00  0.00           N  
ATOM   3258  N   SER B1796      30.910  69.172  47.877  1.00  0.00           N  
ATOM   3259  CA  SER B1796      32.335  69.268  47.515  1.00  0.00           C  
ATOM   3260  C   SER B1796      32.720  68.227  46.473  1.00  0.00           C  
ATOM   3261  O   SER B1796      32.481  67.026  46.637  1.00  0.00           O  
ATOM   3262  CB  SER B1796      33.237  69.168  48.737  1.00  0.00           C  
ATOM   3263  OG  SER B1796      34.618  69.232  48.375  1.00  0.00           O  
ATOM   3264  N   VAL B1797      33.307  68.710  45.391  1.00  0.00           N  
ATOM   3265  CA  VAL B1797      33.819  67.853  44.326  1.00  0.00           C  
ATOM   3266  C   VAL B1797      34.951  66.925  44.787  1.00  0.00           C  
ATOM   3267  O   VAL B1797      35.166  65.876  44.203  1.00  0.00           O  
ATOM   3268  CB  VAL B1797      34.281  68.704  43.156  1.00  0.00           C  
ATOM   3269  CG1 VAL B1797      35.694  69.280  43.412  1.00  0.00           C  
ATOM   3270  CG2 VAL B1797      34.201  67.922  41.884  1.00  0.00           C  
ATOM   3271  N   LYS B1798      35.652  67.294  45.849  1.00  0.00           N  
ATOM   3272  CA  LYS B1798      36.742  66.442  46.331  1.00  0.00           C  
ATOM   3273  C   LYS B1798      36.152  65.392  47.221  1.00  0.00           C  
ATOM   3274  O   LYS B1798      36.812  64.456  47.617  1.00  0.00           O  
ATOM   3275  CB  LYS B1798      37.777  67.247  47.116  1.00  0.00           C  
ATOM   3276  CG  LYS B1798      38.297  68.478  46.396  1.00  0.00           C  
ATOM   3277  CD  LYS B1798      38.572  69.597  47.424  1.00  0.00           C  
ATOM   3278  CE  LYS B1798      39.848  69.319  48.192  1.00  0.00           C  
ATOM   3279  NZ  LYS B1798      40.228  70.516  48.984  1.00  0.00           N  
ATOM   3280  N   GLU B1799      34.897  65.585  47.572  1.00  0.00           N  
ATOM   3281  CA  GLU B1799      34.174  64.557  48.275  1.00  0.00           C  
ATOM   3282  C   GLU B1799      33.439  63.595  47.318  1.00  0.00           C  
ATOM   3283  O   GLU B1799      32.956  62.550  47.745  1.00  0.00           O  
ATOM   3284  CB  GLU B1799      33.222  65.198  49.251  1.00  0.00           C  
ATOM   3285  CG  GLU B1799      33.860  66.221  50.141  1.00  0.00           C  
ATOM   3286  CD  GLU B1799      33.479  66.016  51.579  1.00  0.00           C  
ATOM   3287  OE1 GLU B1799      32.310  65.586  51.852  1.00  0.00           O  
ATOM   3288  OE2 GLU B1799      34.351  66.298  52.434  1.00  0.00           O  
ATOM   3289  N   ILE B1800      33.360  63.932  46.035  1.00  0.00           N  
ATOM   3290  CA  ILE B1800      32.699  63.052  45.069  1.00  0.00           C  
ATOM   3291  C   ILE B1800      33.732  62.224  44.289  1.00  0.00           C  
ATOM   3292  O   ILE B1800      33.585  61.000  44.122  1.00  0.00           O  
ATOM   3293  CB  ILE B1800      31.753  63.884  44.144  1.00  0.00           C  
ATOM   3294  CG1 ILE B1800      30.486  64.296  44.920  1.00  0.00           C  
ATOM   3295  CG2 ILE B1800      31.362  63.109  42.888  1.00  0.00           C  
ATOM   3296  CD1 ILE B1800      29.788  65.602  44.483  1.00  0.00           C  
ATOM   3297  N   VAL B1801      34.809  62.888  43.859  1.00  0.00           N  
ATOM   3298  CA  VAL B1801      35.789  62.219  43.030  1.00  0.00           C  
ATOM   3299  C   VAL B1801      36.738  61.451  43.957  1.00  0.00           C  
ATOM   3300  O   VAL B1801      37.411  62.052  44.809  1.00  0.00           O  
ATOM   3301  CB  VAL B1801      36.509  63.213  42.105  1.00  0.00           C  
ATOM   3302  CG1 VAL B1801      37.658  62.564  41.361  1.00  0.00           C  
ATOM   3303  CG2 VAL B1801      35.525  63.853  41.161  1.00  0.00           C  
ATOM   3304  N   PRO B1802      36.839  60.133  43.772  1.00  0.00           N  
ATOM   3305  CA  PRO B1802      37.574  59.313  44.721  1.00  0.00           C  
ATOM   3306  C   PRO B1802      39.062  59.711  44.668  1.00  0.00           C  
ATOM   3307  O   PRO B1802      39.684  59.722  45.725  1.00  0.00           O  
ATOM   3308  CB  PRO B1802      37.361  57.892  44.201  1.00  0.00           C  
ATOM   3309  CG  PRO B1802      36.384  57.975  43.270  1.00  0.00           C  
ATOM   3310  CD  PRO B1802      36.427  59.343  42.607  1.00  0.00           C  
ATOM   3311  N   PHE B1803      39.603  60.100  43.517  1.00  0.00           N  
ATOM   3312  CA  PHE B1803      41.024  60.524  43.483  1.00  0.00           C  
ATOM   3313  C   PHE B1803      41.224  61.842  42.794  1.00  0.00           C  
ATOM   3314  O   PHE B1803      41.593  61.873  41.634  1.00  0.00           O  
ATOM   3315  CB  PHE B1803      41.890  59.456  42.837  1.00  0.00           C  
ATOM   3316  CG  PHE B1803      41.881  58.173  43.600  1.00  0.00           C  
ATOM   3317  CD1 PHE B1803      41.226  57.067  43.107  1.00  0.00           C  
ATOM   3318  CD2 PHE B1803      42.498  58.090  44.840  1.00  0.00           C  
ATOM   3319  CE1 PHE B1803      41.178  55.890  43.833  1.00  0.00           C  
ATOM   3320  CE2 PHE B1803      42.458  56.908  45.573  1.00  0.00           C  
ATOM   3321  CZ  PHE B1803      41.788  55.818  45.075  1.00  0.00           C  
ATOM   3322  N   PRO B1804      40.959  62.928  43.508  1.00  0.00           N  
ATOM   3323  CA  PRO B1804      40.911  64.262  42.893  1.00  0.00           C  
ATOM   3324  C   PRO B1804      42.283  64.741  42.403  1.00  0.00           C  
ATOM   3325  O   PRO B1804      43.300  64.356  42.963  1.00  0.00           O  
ATOM   3326  CB  PRO B1804      40.444  65.174  44.027  1.00  0.00           C  
ATOM   3327  CG  PRO B1804      40.358  64.298  45.282  1.00  0.00           C  
ATOM   3328  CD  PRO B1804      40.774  62.938  44.965  1.00  0.00           C  
ATOM   3329  N   ARG B1805      42.270  65.539  41.342  1.00  0.00           N  
ATOM   3330  CA  ARG B1805      43.437  66.209  40.837  1.00  0.00           C  
ATOM   3331  C   ARG B1805      43.152  67.692  40.825  1.00  0.00           C  
ATOM   3332  O   ARG B1805      42.081  68.113  40.333  1.00  0.00           O  
ATOM   3333  CB  ARG B1805      43.744  65.741  39.415  1.00  0.00           C  
ATOM   3334  CG  ARG B1805      44.325  64.318  39.290  1.00  0.00           C  
ATOM   3335  CD  ARG B1805      45.763  64.185  39.760  1.00  0.00           C  
ATOM   3336  NE  ARG B1805      46.191  62.777  39.801  1.00  0.00           N  
ATOM   3337  CZ  ARG B1805      46.069  61.990  40.861  1.00  0.00           C  
ATOM   3338  NH1 ARG B1805      45.490  62.448  41.961  1.00  0.00           N  
ATOM   3339  NH2 ARG B1805      46.511  60.740  40.840  1.00  0.00           N  
ATOM   3340  N   ASP B1806      44.072  68.469  41.421  1.00  0.00           N  
ATOM   3341  CA  ASP B1806      44.178  69.932  41.216  1.00  0.00           C  
ATOM   3342  C   ASP B1806      45.597  70.475  41.514  1.00  0.00           C  
ATOM   3343  O   ASP B1806      46.554  69.698  41.649  1.00  0.00           O  
ATOM   3344  CB  ASP B1806      43.125  70.702  42.008  1.00  0.00           C  
ATOM   3345  CG  ASP B1806      43.269  70.521  43.503  1.00  0.00           C  
ATOM   3346  OD1 ASP B1806      44.411  70.320  43.990  1.00  0.00           O  
ATOM   3347  OD2 ASP B1806      42.275  70.528  44.275  1.00  0.00           O  
ATOM   3348  N   LYS B1807      45.708  71.804  41.640  1.00  0.00           N  
ATOM   3349  CA  LYS B1807      47.000  72.474  41.766  1.00  0.00           C  
ATOM   3350  C   LYS B1807      47.826  72.041  42.973  1.00  0.00           C  
ATOM   3351  O   LYS B1807      49.056  72.134  42.933  1.00  0.00           O  
ATOM   3352  CB  LYS B1807      46.888  74.007  41.625  1.00  0.00           C  
ATOM   3353  CG  LYS B1807      46.841  74.810  42.910  1.00  0.00           C  
ATOM   3354  CD  LYS B1807      46.649  76.316  42.614  1.00  0.00           C  
ATOM   3355  CE  LYS B1807      46.077  77.104  43.840  1.00  0.00           C  
ATOM   3356  NZ  LYS B1807      44.611  76.865  44.106  1.00  0.00           N  
ATOM   3357  N   LYS B1808      47.175  71.511  44.005  1.00  0.00           N  
ATOM   3358  CA  LYS B1808      47.884  71.079  45.207  1.00  0.00           C  
ATOM   3359  C   LYS B1808      47.730  69.602  45.471  1.00  0.00           C  
ATOM   3360  O   LYS B1808      48.130  69.111  46.538  1.00  0.00           O  
ATOM   3361  CB  LYS B1808      47.398  71.862  46.412  1.00  0.00           C  
ATOM   3362  N   ARG B1809      47.141  68.895  44.508  1.00  0.00           N  
ATOM   3363  CA  ARG B1809      46.719  67.512  44.700  1.00  0.00           C  
ATOM   3364  C   ARG B1809      47.001  66.672  43.462  1.00  0.00           C  
ATOM   3365  O   ARG B1809      46.465  66.920  42.375  1.00  0.00           O  
ATOM   3366  CB  ARG B1809      45.252  67.443  45.146  1.00  0.00           C  
ATOM   3367  CG  ARG B1809      45.105  67.690  46.660  1.00  0.00           C  
ATOM   3368  CD  ARG B1809      43.673  67.833  47.198  1.00  0.00           C  
ATOM   3369  NE  ARG B1809      43.221  69.177  46.920  1.00  0.00           N  
ATOM   3370  CZ  ARG B1809      43.078  70.147  47.810  1.00  0.00           C  
ATOM   3371  NH1 ARG B1809      43.291  69.938  49.101  1.00  0.00           N  
ATOM   3372  NH2 ARG B1809      42.683  71.338  47.393  1.00  0.00           N  
ATOM   3373  N   LEU B1810      47.897  65.715  43.645  1.00  0.00           N  
ATOM   3374  CA  LEU B1810      48.393  64.890  42.587  1.00  0.00           C  
ATOM   3375  C   LEU B1810      48.478  63.494  43.132  1.00  0.00           C  
ATOM   3376  O   LEU B1810      48.510  62.554  42.371  1.00  0.00           O  
ATOM   3377  CB  LEU B1810      49.783  65.361  42.143  1.00  0.00           C  
ATOM   3378  CG  LEU B1810      50.599  64.434  41.232  1.00  0.00           C  
ATOM   3379  CD1 LEU B1810      49.804  64.186  39.927  1.00  0.00           C  
ATOM   3380  CD2 LEU B1810      52.025  64.993  40.955  1.00  0.00           C  
ATOM   3381  N   THR B1811      48.566  63.337  44.446  1.00  0.00           N  
ATOM   3382  CA  THR B1811      48.602  61.979  45.006  1.00  0.00           C  
ATOM   3383  C   THR B1811      47.786  61.862  46.305  1.00  0.00           C  
ATOM   3384  O   THR B1811      47.825  62.775  47.112  1.00  0.00           O  
ATOM   3385  CB  THR B1811      50.056  61.453  45.198  1.00  0.00           C  
ATOM   3386  OG1 THR B1811      50.584  61.960  46.414  1.00  0.00           O  
ATOM   3387  CG2 THR B1811      50.978  62.044  44.190  1.00  0.00           C  
ATOM   3388  N   PRO B1812      47.043  60.762  46.500  1.00  0.00           N  
ATOM   3389  CA  PRO B1812      47.081  59.600  45.615  1.00  0.00           C  
ATOM   3390  C   PRO B1812      46.381  59.961  44.315  1.00  0.00           C  
ATOM   3391  O   PRO B1812      45.638  60.939  44.236  1.00  0.00           O  
ATOM   3392  CB  PRO B1812      46.279  58.554  46.399  1.00  0.00           C  
ATOM   3393  CG  PRO B1812      45.284  59.372  47.206  1.00  0.00           C  
ATOM   3394  CD  PRO B1812      46.048  60.585  47.582  1.00  0.00           C  
ATOM   3395  OXT PRO B1812      46.535  59.339  43.269  1.00  0.00           O  
TER
END
