# Supplementary material for: Backbone Brackets and Arginine Tweezers delineate Class I and Class II aminoacyl tRNA synthetases
Source: PLoS Comput Biol. 2018 Apr 16;14(4):e1006101. doi: 10.1371/journal.pcbi.1006101 (PMC5919687; doi:10.1371/journal.pcbi.1006101)
Supplement: S12 File — All structures of Class II aaRS with residues renumbered according to the MSA. (GZ) [file pcbi.1006101.s024.tar.gz › 1x54_A_renum.pdb]

ATOM      1  N   MET A 166     -31.978  -9.003  10.203  1.00  0.00           N  
ATOM      2  CA  MET A 166     -30.663  -8.828   9.533  1.00  0.00           C  
ATOM      3  C   MET A 166     -30.294 -10.082   8.768  1.00  0.00           C  
ATOM      4  O   MET A 166     -30.377 -11.188   9.308  1.00  0.00           O  
ATOM      5  CB  MET A 166     -29.586  -8.545  10.576  1.00  0.00           C  
ATOM      6  CG  MET A 166     -28.167  -8.414  10.039  1.00  0.00           C  
ATOM      7  SD  MET A 166     -27.072  -7.790  11.329  1.00  0.00           S  
ATOM      8  CE  MET A 166     -27.698  -8.689  12.764  1.00  0.00           C  
ATOM      9  N   ILE A 167     -29.882  -9.913   7.514  1.00  0.00           N  
ATOM     10  CA  ILE A 167     -29.280 -11.017   6.783  1.00  0.00           C  
ATOM     11  C   ILE A 167     -27.893 -11.278   7.392  1.00  0.00           C  
ATOM     12  O   ILE A 167     -27.048 -10.379   7.480  1.00  0.00           O  
ATOM     13  CB  ILE A 167     -29.276 -10.766   5.240  1.00  0.00           C  
ATOM     14  CG1 ILE A 167     -28.545 -11.889   4.491  1.00  0.00           C  
ATOM     15  CG2 ILE A 167     -28.720  -9.382   4.887  1.00  0.00           C  
ATOM     16  CD1 ILE A 167     -29.049 -12.091   3.055  1.00  0.00           C  
ATOM     17  N   GLU A 168     -27.692 -12.506   7.863  1.00  0.00           N  
ATOM     18  CA  GLU A 168     -26.520 -12.816   8.660  1.00  0.00           C  
ATOM     19  C   GLU A 168     -25.250 -12.789   7.815  1.00  0.00           C  
ATOM     20  O   GLU A 168     -25.263 -13.136   6.623  1.00  0.00           O  
ATOM     21  CB  GLU A 168     -26.680 -14.167   9.369  1.00  0.00           C  
ATOM     22  CG  GLU A 168     -27.978 -14.332  10.170  1.00  0.00           C  
ATOM     23  CD  GLU A 168     -28.101 -13.399  11.371  1.00  0.00           C  
ATOM     24  OE1 GLU A 168     -27.088 -13.158  12.074  1.00  0.00           O  
ATOM     25  OE2 GLU A 168     -29.232 -12.912  11.626  1.00  0.00           O  
ATOM     26  N   LYS A 169     -24.165 -12.355   8.445  1.00  0.00           N  
ATOM     27  CA  LYS A 169     -22.852 -12.322   7.801  1.00  0.00           C  
ATOM     28  C   LYS A 169     -21.936 -13.397   8.370  1.00  0.00           C  
ATOM     29  O   LYS A 169     -22.145 -13.916   9.479  1.00  0.00           O  
ATOM     30  CB  LYS A 169     -22.203 -10.930   7.934  1.00  0.00           C  
ATOM     31  CG  LYS A 169     -21.855 -10.506   9.391  1.00  0.00           C  
ATOM     32  CD  LYS A 169     -20.868  -9.339   9.449  1.00  0.00           C  
ATOM     33  CE  LYS A 169     -19.455  -9.851   9.231  1.00  0.00           C  
ATOM     34  NZ  LYS A 169     -18.469  -8.747   9.155  1.00  0.00           N  
ATOM     35  N   VAL A 170     -20.908 -13.717   7.600  1.00  0.00           N  
ATOM     36  CA  VAL A 170     -19.818 -14.569   8.031  1.00  0.00           C  
ATOM     37  C   VAL A 170     -18.630 -13.647   8.278  1.00  0.00           C  
ATOM     38  O   VAL A 170     -18.258 -12.835   7.415  1.00  0.00           O  
ATOM     39  CB  VAL A 170     -19.488 -15.624   6.952  1.00  0.00           C  
ATOM     40  CG1 VAL A 170     -18.197 -16.381   7.279  1.00  0.00           C  
ATOM     41  CG2 VAL A 170     -20.691 -16.583   6.785  1.00  0.00           C  
ATOM     42  N   TYR A 171     -18.066 -13.731   9.482  1.00  0.00           N  
ATOM     43  CA  TYR A 171     -16.913 -12.898   9.822  1.00  0.00           C  
ATOM     44  C   TYR A 171     -15.674 -13.380   9.115  1.00  0.00           C  
ATOM     45  O   TYR A 171     -15.532 -14.580   8.842  1.00  0.00           O  
ATOM     46  CB  TYR A 171     -16.701 -12.871  11.343  1.00  0.00           C  
ATOM     47  CG  TYR A 171     -17.785 -12.056  12.004  1.00  0.00           C  
ATOM     48  CD1 TYR A 171     -17.650 -10.674  12.179  1.00  0.00           C  
ATOM     49  CD2 TYR A 171     -18.971 -12.676  12.421  1.00  0.00           C  
ATOM     50  CE1 TYR A 171     -18.669  -9.932  12.769  1.00  0.00           C  
ATOM     51  CE2 TYR A 171     -19.975 -11.962  12.995  1.00  0.00           C  
ATOM     52  CZ  TYR A 171     -19.832 -10.588  13.159  1.00  0.00           C  
ATOM     53  OH  TYR A 171     -20.853  -9.889  13.743  1.00  0.00           O  
ATOM     54  N   CYS A 172     -14.759 -12.462   8.827  1.00  0.00           N  
ATOM     55  CA  CYS A 172     -13.530 -12.851   8.117  1.00  0.00           C  
ATOM     56  C   CYS A 172     -12.778 -13.995   8.785  1.00  0.00           C  
ATOM     57  O   CYS A 172     -12.311 -14.939   8.093  1.00  0.00           O  
ATOM     58  CB  CYS A 172     -12.634 -11.637   7.896  1.00  0.00           C  
ATOM     59  SG  CYS A 172     -13.361 -10.516   6.679  1.00  0.00           S  
ATOM     60  N   GLN A 173     -12.712 -13.960  10.118  1.00  0.00           N  
ATOM     61  CA  GLN A 173     -11.996 -15.021  10.858  1.00  0.00           C  
ATOM     62  C   GLN A 173     -12.609 -16.415  10.666  1.00  0.00           C  
ATOM     63  O   GLN A 173     -11.936 -17.426  10.915  1.00  0.00           O  
ATOM     64  CB  GLN A 173     -11.898 -14.689  12.349  1.00  0.00           C  
ATOM     65  CG  GLN A 173     -13.220 -14.835  13.103  1.00  0.00           C  
ATOM     66  CD  GLN A 173     -13.090 -14.510  14.580  1.00  0.00           C  
ATOM     67  OE1 GLN A 173     -12.139 -13.858  15.001  1.00  0.00           O  
ATOM     68  NE2 GLN A 173     -14.056 -14.958  15.366  1.00  0.00           N  
ATOM     69  N   GLU A 174     -13.861 -16.465  10.212  1.00  0.00           N  
ATOM     70  CA  GLU A 174     -14.560 -17.733  10.012  1.00  0.00           C  
ATOM     71  C   GLU A 174     -14.263 -18.354   8.646  1.00  0.00           C  
ATOM     72  O   GLU A 174     -14.573 -19.530   8.412  1.00  0.00           O  
ATOM     73  CB  GLU A 174     -16.077 -17.557  10.238  1.00  0.00           C  
ATOM     74  CG  GLU A 174     -16.366 -17.084  11.662  1.00  0.00           C  
ATOM     75  CD  GLU A 174     -17.784 -16.575  11.950  1.00  0.00           C  
ATOM     76  OE1 GLU A 174     -18.584 -16.267  11.034  1.00  0.00           O  
ATOM     77  OE2 GLU A 174     -18.100 -16.460  13.163  1.00  0.00           O  
ATOM     78  N   VAL A 175     -13.652 -17.579   7.752  1.00  0.00           N  
ATOM     79  CA  VAL A 175     -13.357 -18.075   6.410  1.00  0.00           C  
ATOM     80  C   VAL A 175     -12.103 -18.932   6.471  1.00  0.00           C  
ATOM     81  O   VAL A 175     -10.964 -18.427   6.458  1.00  0.00           O  
ATOM     82  CB  VAL A 175     -13.238 -16.929   5.364  1.00  0.00           C  
ATOM     83  CG1 VAL A 175     -12.984 -17.510   3.984  1.00  0.00           C  
ATOM     84  CG2 VAL A 175     -14.511 -16.091   5.356  1.00  0.00           C  
ATOM     85  N   LYS A 176     -12.350 -20.238   6.558  1.00  0.00           N  
ATOM     86  CA  LYS A 176     -11.328 -21.250   6.801  1.00  0.00           C  
ATOM     87  C   LYS A 176     -11.388 -22.321   5.710  1.00  0.00           C  
ATOM     88  O   LYS A 176     -12.433 -22.472   5.070  1.00  0.00           O  
ATOM     89  CB  LYS A 176     -11.593 -21.882   8.161  1.00  0.00           C  
ATOM     90  CG  LYS A 176     -11.224 -21.008   9.341  1.00  0.00           C  
ATOM     91  CD  LYS A 176     -11.745 -21.603  10.621  1.00  0.00           C  
ATOM     92  CE  LYS A 176     -11.408 -20.751  11.818  1.00  0.00           C  
ATOM     93  NZ  LYS A 176     -11.826 -21.469  13.064  1.00  0.00           N  
ATOM     94  N   PRO A 177     -10.285 -23.046   5.474  1.00  0.00           N  
ATOM     95  CA  PRO A 177     -10.266 -24.088   4.436  1.00  0.00           C  
ATOM     96  C   PRO A 177     -11.383 -25.125   4.574  1.00  0.00           C  
ATOM     97  O   PRO A 177     -11.844 -25.667   3.560  1.00  0.00           O  
ATOM     98  CB  PRO A 177      -8.886 -24.755   4.605  1.00  0.00           C  
ATOM     99  CG  PRO A 177      -8.058 -23.788   5.361  1.00  0.00           C  
ATOM    100  CD  PRO A 177      -8.975 -22.902   6.133  1.00  0.00           C  
ATOM    101  N   GLU A 178     -11.823 -25.398   5.801  1.00  0.00           N  
ATOM    102  CA  GLU A 178     -12.888 -26.392   6.021  1.00  0.00           C  
ATOM    103  C   GLU A 178     -14.242 -25.973   5.444  1.00  0.00           C  
ATOM    104  O   GLU A 178     -15.144 -26.806   5.304  1.00  0.00           O  
ATOM    105  CB  GLU A 178     -13.024 -26.815   7.498  1.00  0.00           C  
ATOM    106  CG  GLU A 178     -12.405 -25.879   8.528  1.00  0.00           C  
ATOM    107  CD  GLU A 178     -10.882 -25.918   8.517  1.00  0.00           C  
ATOM    108  OE1 GLU A 178     -10.291 -27.025   8.545  1.00  0.00           O  
ATOM    109  OE2 GLU A 178     -10.271 -24.842   8.472  1.00  0.00           O  
ATOM    110  N   LEU A 179     -14.376 -24.691   5.096  1.00  0.00           N  
ATOM    111  CA  LEU A 179     -15.596 -24.196   4.459  1.00  0.00           C  
ATOM    112  C   LEU A 179     -15.555 -24.327   2.938  1.00  0.00           C  
ATOM    113  O   LEU A 179     -16.440 -23.843   2.255  1.00  0.00           O  
ATOM    114  CB  LEU A 179     -15.878 -22.736   4.846  1.00  0.00           C  
ATOM    115  CG  LEU A 179     -16.300 -22.434   6.286  1.00  0.00           C  
ATOM    116  CD1 LEU A 179     -16.698 -20.981   6.386  1.00  0.00           C  
ATOM    117  CD2 LEU A 179     -17.431 -23.337   6.776  1.00  0.00           C  
ATOM    118  N   ASP A 180     -14.531 -24.982   2.410  1.00  0.00           N  
ATOM    119  CA  ASP A 180     -14.417 -25.181   0.964  1.00  0.00           C  
ATOM    120  C   ASP A 180     -15.765 -25.613   0.370  1.00  0.00           C  
ATOM    121  O   ASP A 180     -16.371 -26.581   0.840  1.00  0.00           O  
ATOM    122  CB  ASP A 180     -13.353 -26.247   0.693  1.00  0.00           C  
ATOM    123  CG  ASP A 180     -13.045 -26.407  -0.770  1.00  0.00           C  
ATOM    124  OD1 ASP A 180     -12.502 -25.475  -1.398  1.00  0.00           O  
ATOM    125  OD2 ASP A 180     -13.292 -27.460  -1.380  1.00  0.00           O  
ATOM    126  N   GLY A 181     -16.241 -24.878  -0.634  1.00  0.00           N  
ATOM    127  CA  GLY A 181     -17.484 -25.219  -1.339  1.00  0.00           C  
ATOM    128  C   GLY A 181     -18.756 -24.613  -0.769  1.00  0.00           C  
ATOM    129  O   GLY A 181     -19.845 -24.782  -1.331  1.00  0.00           O  
ATOM    130  N   LYS A 182     -18.620 -23.899   0.344  1.00  0.00           N  
ATOM    131  CA  LYS A 182     -19.768 -23.311   1.025  1.00  0.00           C  
ATOM    132  C   LYS A 182     -19.962 -21.845   0.653  1.00  0.00           C  
ATOM    133  O   LYS A 182     -19.000 -21.126   0.410  1.00  0.00           O  
ATOM    134  CB  LYS A 182     -19.624 -23.458   2.541  1.00  0.00           C  
ATOM    135  CG  LYS A 182     -19.650 -24.919   2.995  1.00  0.00           C  
ATOM    136  CD  LYS A 182     -20.100 -25.058   4.430  1.00  0.00           C  
ATOM    137  CE  LYS A 182     -19.917 -26.490   4.932  1.00  0.00           C  
ATOM    138  NZ  LYS A 182     -20.297 -27.509   3.899  1.00  0.00           N  
ATOM    139  N   LYS A 183     -21.217 -21.423   0.592  1.00  0.00           N  
ATOM    140  CA  LYS A 183     -21.580 -20.037   0.372  1.00  0.00           C  
ATOM    141  C   LYS A 183     -21.411 -19.223   1.644  1.00  0.00           C  
ATOM    142  O   LYS A 183     -21.844 -19.636   2.730  1.00  0.00           O  
ATOM    143  CB  LYS A 183     -23.037 -19.935  -0.068  1.00  0.00           C  
ATOM    144  CG  LYS A 183     -23.355 -20.653  -1.349  1.00  0.00           C  
ATOM    145  CD  LYS A 183     -24.820 -20.449  -1.700  1.00  0.00           C  
ATOM    146  CE  LYS A 183     -25.113 -20.845  -3.129  1.00  0.00           C  
ATOM    147  NZ  LYS A 183     -26.352 -20.173  -3.612  1.00  0.00           N  
ATOM    148  N   VAL A 184     -20.813 -18.043   1.501  1.00  0.00           N  
ATOM    149  CA  VAL A 184     -20.695 -17.111   2.615  1.00  0.00           C  
ATOM    150  C   VAL A 184     -21.094 -15.717   2.161  1.00  0.00           C  
ATOM    151  O   VAL A 184     -21.017 -15.398   0.974  1.00  0.00           O  
ATOM    152  CB  VAL A 184     -19.270 -17.095   3.232  1.00  0.00           C  
ATOM    153  CG1 VAL A 184     -18.911 -18.473   3.777  1.00  0.00           C  
ATOM    154  CG2 VAL A 184     -18.208 -16.637   2.210  1.00  0.00           C  
ATOM    155  N   ARG A 185     -21.505 -14.885   3.118  1.00  0.00           N  
ATOM    156  CA  ARG A 185     -21.808 -13.491   2.886  1.00  0.00           C  
ATOM    157  C   ARG A 185     -20.878 -12.683   3.768  1.00  0.00           C  
ATOM    158  O   ARG A 185     -21.019 -12.690   4.986  1.00  0.00           O  
ATOM    159  CB  ARG A 185     -23.270 -13.223   3.241  1.00  0.00           C  
ATOM    160  CG  ARG A 185     -23.726 -11.835   3.015  1.00  0.00           C  
ATOM    161  CD  ARG A 185     -25.218 -11.681   3.325  1.00  0.00           C  
ATOM    162  NE  ARG A 185     -25.636 -10.285   3.289  1.00  0.00           N  
ATOM    163  CZ  ARG A 185     -25.455  -9.425   4.281  1.00  0.00           C  
ATOM    164  NH1 ARG A 185     -24.867  -9.816   5.411  1.00  0.00           N  
ATOM    165  NH2 ARG A 185     -25.865  -8.164   4.147  1.00  0.00           N  
ATOM    166  N   LEU A 186     -19.914 -12.005   3.156  1.00  0.00           N  
ATOM    167  CA  LEU A 186     -19.037 -11.090   3.893  1.00  0.00           C  
ATOM    168  C   LEU A 186     -19.623  -9.698   3.927  1.00  0.00           C  
ATOM    169  O   LEU A 186     -20.313  -9.295   2.999  1.00  0.00           O  
ATOM    170  CB  LEU A 186     -17.671 -11.008   3.208  1.00  0.00           C  
ATOM    171  CG  LEU A 186     -16.981 -12.329   2.883  1.00  0.00           C  
ATOM    172  CD1 LEU A 186     -15.670 -12.002   2.198  1.00  0.00           C  
ATOM    173  CD2 LEU A 186     -16.749 -13.150   4.143  1.00  0.00           C  
ATOM    174  N   ALA A 195     -19.294  -8.945   4.977  1.00  0.00           N  
ATOM    175  CA  ALA A 195     -19.721  -7.559   5.074  1.00  0.00           C  
ATOM    176  C   ALA A 195     -18.583  -6.795   5.729  1.00  0.00           C  
ATOM    177  O   ALA A 195     -18.163  -7.130   6.840  1.00  0.00           O  
ATOM    178  CB  ALA A 195     -20.986  -7.440   5.889  1.00  0.00           C  
ATOM    179  N   GLY A 196     -18.019  -5.833   5.018  1.00  0.00           N  
ATOM    180  CA  GLY A 196     -16.901  -5.095   5.583  1.00  0.00           C  
ATOM    181  C   GLY A 196     -16.420  -4.024   4.652  1.00  0.00           C  
ATOM    182  O   GLY A 196     -17.201  -3.441   3.914  1.00  0.00           O  
ATOM    183  N   TRP A 197     -15.119  -3.772   4.704  1.00  0.00           N  
ATOM    184  CA  TRP A 197     -14.520  -2.619   4.029  1.00  0.00           C  
ATOM    185  C   TRP A 197     -13.305  -3.041   3.230  1.00  0.00           C  
ATOM    186  O   TRP A 197     -12.518  -3.874   3.664  1.00  0.00           O  
ATOM    187  CB  TRP A 197     -14.107  -1.550   5.062  1.00  0.00           C  
ATOM    188  CG  TRP A 197     -15.290  -0.981   5.813  1.00  0.00           C  
ATOM    189  CD1 TRP A 197     -15.994   0.139   5.492  1.00  0.00           C  
ATOM    190  CD2 TRP A 197     -15.912  -1.512   7.000  1.00  0.00           C  
ATOM    191  NE1 TRP A 197     -17.022   0.337   6.385  1.00  0.00           N  
ATOM    192  CE2 TRP A 197     -16.999  -0.664   7.322  1.00  0.00           C  
ATOM    193  CE3 TRP A 197     -15.664  -2.618   7.816  1.00  0.00           C  
ATOM    194  CZ2 TRP A 197     -17.829  -0.889   8.427  1.00  0.00           C  
ATOM    195  CZ3 TRP A 197     -16.513  -2.862   8.921  1.00  0.00           C  
ATOM    196  CH2 TRP A 197     -17.571  -1.996   9.214  1.00  0.00           C  
ATOM    197  N   VAL A 198     -13.136  -2.451   2.056  1.00  0.00           N  
ATOM    198  CA  VAL A 198     -11.989  -2.803   1.230  1.00  0.00           C  
ATOM    199  C   VAL A 198     -10.686  -2.390   1.930  1.00  0.00           C  
ATOM    200  O   VAL A 198     -10.511  -1.231   2.318  1.00  0.00           O  
ATOM    201  CB  VAL A 198     -12.113  -2.169  -0.165  1.00  0.00           C  
ATOM    202  CG1 VAL A 198     -10.817  -2.326  -0.966  1.00  0.00           C  
ATOM    203  CG2 VAL A 198     -13.285  -2.812  -0.913  1.00  0.00           C  
ATOM    204  N   TYR A 199      -9.784  -3.353   2.060  1.00  0.00           N  
ATOM    205  CA  TYR A 199      -8.458  -3.128   2.615  1.00  0.00           C  
ATOM    206  C   TYR A 199      -7.440  -2.872   1.508  1.00  0.00           C  
ATOM    207  O   TYR A 199      -6.631  -1.942   1.586  1.00  0.00           O  
ATOM    208  CB  TYR A 199      -8.046  -4.339   3.457  1.00  0.00           C  
ATOM    209  CG  TYR A 199      -6.813  -4.086   4.283  1.00  0.00           C  
ATOM    210  CD1 TYR A 199      -5.589  -4.637   3.920  1.00  0.00           C  
ATOM    211  CD2 TYR A 199      -6.872  -3.275   5.429  1.00  0.00           C  
ATOM    212  CE1 TYR A 199      -4.438  -4.388   4.695  1.00  0.00           C  
ATOM    213  CE2 TYR A 199      -5.742  -3.018   6.200  1.00  0.00           C  
ATOM    214  CZ  TYR A 199      -4.536  -3.573   5.830  1.00  0.00           C  
ATOM    215  OH  TYR A 199      -3.421  -3.300   6.607  1.00  0.00           O  
ATOM    216  N   THR A 200      -7.461  -3.730   0.486  1.00  0.00           N  
ATOM    217  CA  THR A 200      -6.647  -3.517  -0.715  1.00  0.00           C  
ATOM    218  C   THR A 200      -7.417  -4.005  -1.933  1.00  0.00           C  
ATOM    219  O   THR A 200      -8.320  -4.837  -1.829  1.00  0.00           O  
ATOM    220  CB  THR A 200      -5.272  -4.270  -0.658  1.00  0.00           C  
ATOM    221  OG1 THR A 200      -5.478  -5.679  -0.554  1.00  0.00           O  
ATOM    222  CG2 THR A 200      -4.482  -3.933   0.565  1.00  0.00           C  
ATOM    223  N   ASN A 201      -7.020  -3.503  -3.088  1.00  0.00           N  
ATOM    224  CA  ASN A 201      -7.649  -3.844  -4.358  1.00  0.00           C  
ATOM    225  C   ASN A 201      -6.508  -3.951  -5.352  1.00  0.00           C  
ATOM    226  O   ASN A 201      -5.822  -2.952  -5.628  1.00  0.00           O  
ATOM    227  CB  ASN A 201      -8.616  -2.713  -4.746  1.00  0.00           C  
ATOM    228  CG  ASN A 201      -9.294  -2.926  -6.104  1.00  0.00           C  
ATOM    229  OD1 ASN A 201      -8.836  -3.718  -6.940  1.00  0.00           O  
ATOM    230  ND2 ASN A 201     -10.376  -2.200  -6.330  1.00  0.00           N  
ATOM    231  N   MET A 202      -6.294  -5.159  -5.863  1.00  0.00           N  
ATOM    232  CA  MET A 202      -5.208  -5.401  -6.822  1.00  0.00           C  
ATOM    233  C   MET A 202      -5.683  -6.288  -7.946  1.00  0.00           C  
ATOM    234  O   MET A 202      -6.419  -7.238  -7.731  1.00  0.00           O  
ATOM    235  CB  MET A 202      -4.007  -6.043  -6.136  1.00  0.00           C  
ATOM    236  CG  MET A 202      -3.543  -5.280  -4.920  1.00  0.00           C  
ATOM    237  SD  MET A 202      -1.829  -5.581  -4.509  1.00  0.00           S  
ATOM    238  CE  MET A 202      -0.994  -4.575  -5.747  1.00  0.00           C  
ATOM    239  N   ARG A 203      -5.231  -5.979  -9.152  1.00  0.00           N  
ATOM    240  CA  ARG A 203      -5.476  -6.852 -10.282  1.00  0.00           C  
ATOM    241  C   ARG A 203      -4.421  -7.949 -10.271  1.00  0.00           C  
ATOM    242  O   ARG A 203      -3.213  -7.677 -10.195  1.00  0.00           O  
ATOM    243  CB  ARG A 203      -5.397  -6.054 -11.570  1.00  0.00           C  
ATOM    244  CG  ARG A 203      -5.714  -6.843 -12.826  1.00  0.00           C  
ATOM    245  CD  ARG A 203      -5.515  -5.973 -14.046  1.00  0.00           C  
ATOM    246  NE  ARG A 203      -5.805  -6.676 -15.287  1.00  0.00           N  
ATOM    247  CZ  ARG A 203      -6.995  -6.773 -15.856  1.00  0.00           C  
ATOM    248  NH1 ARG A 203      -7.104  -7.442 -16.998  1.00  0.00           N  
ATOM    249  NH2 ARG A 203      -8.076  -6.214 -15.305  1.00  0.00           N  
ATOM    250  N   VAL A 205      -4.876  -9.192 -10.324  1.00  0.00           N  
ATOM    251  CA  VAL A 205      -3.984 -10.340 -10.344  1.00  0.00           C  
ATOM    252  C   VAL A 205      -4.400 -11.176 -11.540  1.00  0.00           C  
ATOM    253  O   VAL A 205      -5.519 -11.713 -11.580  1.00  0.00           O  
ATOM    254  CB  VAL A 205      -4.115 -11.179  -9.053  1.00  0.00           C  
ATOM    255  CG1 VAL A 205      -3.192 -12.397  -9.111  1.00  0.00           C  
ATOM    256  CG2 VAL A 205      -3.815 -10.339  -7.836  1.00  0.00           C  
ATOM    257  N   GLY A 206      -3.519 -11.269 -12.532  1.00  0.00           N  
ATOM    258  CA  GLY A 206      -3.887 -11.843 -13.805  1.00  0.00           C  
ATOM    259  C   GLY A 206      -5.047 -11.060 -14.395  1.00  0.00           C  
ATOM    260  O   GLY A 206      -5.009  -9.825 -14.491  1.00  0.00           O  
ATOM    261  N   LYS A 207      -6.093 -11.797 -14.772  1.00  0.00           N  
ATOM    262  CA  LYS A 207      -7.302 -11.219 -15.339  1.00  0.00           C  
ATOM    263  C   LYS A 207      -8.342 -10.824 -14.284  1.00  0.00           C  
ATOM    264  O   LYS A 207      -9.374 -10.262 -14.614  1.00  0.00           O  
ATOM    265  CB  LYS A 207      -7.942 -12.206 -16.321  1.00  0.00           C  
ATOM    266  CG  LYS A 207      -7.209 -12.321 -17.666  1.00  0.00           C  
ATOM    267  CD  LYS A 207      -7.456 -11.083 -18.541  1.00  0.00           C  
ATOM    268  CE  LYS A 207      -7.692 -11.475 -19.985  1.00  0.00           C  
ATOM    269  NZ  LYS A 207      -8.998 -12.174 -20.124  1.00  0.00           N  
ATOM    270  N   LYS A 208      -8.055 -11.101 -13.015  1.00  0.00           N  
ATOM    271  CA  LYS A 208      -9.055 -10.975 -11.954  1.00  0.00           C  
ATOM    272  C   LYS A 208      -8.752  -9.805 -11.031  1.00  0.00           C  
ATOM    273  O   LYS A 208      -7.617  -9.297 -10.984  1.00  0.00           O  
ATOM    274  CB  LYS A 208      -9.105 -12.284 -11.170  1.00  0.00           C  
ATOM    275  CG  LYS A 208      -9.514 -13.472 -12.053  1.00  0.00           C  
ATOM    276  CD  LYS A 208      -9.569 -14.771 -11.312  1.00  0.00           C  
ATOM    277  CE  LYS A 208      -9.716 -15.912 -12.315  1.00  0.00           C  
ATOM    278  NZ  LYS A 208      -9.877 -17.190 -11.603  1.00  0.00           N  
ATOM    279  N   ILE A 209      -9.776  -9.365 -10.307  1.00  0.00           N  
ATOM    280  CA  ILE A 209      -9.600  -8.384  -9.249  1.00  0.00           C  
ATOM    281  C   ILE A 209      -9.618  -9.075  -7.904  1.00  0.00           C  
ATOM    282  O   ILE A 209     -10.567  -9.796  -7.582  1.00  0.00           O  
ATOM    283  CB  ILE A 209     -10.687  -7.296  -9.316  1.00  0.00           C  
ATOM    284  CG1 ILE A 209     -10.531  -6.481 -10.610  1.00  0.00           C  
ATOM    285  CG2 ILE A 209     -10.623  -6.394  -8.071  1.00  0.00           C  
ATOM    286  CD1 ILE A 209     -11.636  -5.587 -10.879  1.00  0.00           C  
ATOM    287  N   PHE A 210      -8.563  -8.870  -7.124  1.00  0.00           N  
ATOM    288  CA  PHE A 210      -8.527  -9.402  -5.764  1.00  0.00           C  
ATOM    289  C   PHE A 210      -8.852  -8.261  -4.835  1.00  0.00           C  
ATOM    290  O   PHE A 210      -8.105  -7.291  -4.771  1.00  0.00           O  
ATOM    291  CB  PHE A 210      -7.146  -9.986  -5.398  1.00  0.00           C  
ATOM    292  CG  PHE A 210      -6.856 -11.335  -5.985  1.00  0.00           C  
ATOM    293  CD1 PHE A 210      -7.511 -11.778  -7.123  1.00  0.00           C  
ATOM    294  CD2 PHE A 210      -5.877 -12.144  -5.420  1.00  0.00           C  
ATOM    295  CE1 PHE A 210      -7.223 -13.038  -7.679  1.00  0.00           C  
ATOM    296  CE2 PHE A 210      -5.575 -13.395  -5.973  1.00  0.00           C  
ATOM    297  CZ  PHE A 210      -6.265 -13.833  -7.108  1.00  0.00           C  
ATOM    298  N   LEU A 211      -9.979  -8.373  -4.135  1.00  0.00           N  
ATOM    299  CA  LEU A 211     -10.338  -7.413  -3.085  1.00  0.00           C  
ATOM    300  C   LEU A 211     -10.050  -8.061  -1.752  1.00  0.00           C  
ATOM    301  O   LEU A 211     -10.651  -9.084  -1.428  1.00  0.00           O  
ATOM    302  CB  LEU A 211     -11.838  -7.096  -3.133  1.00  0.00           C  
ATOM    303  CG  LEU A 211     -12.393  -6.407  -4.377  1.00  0.00           C  
ATOM    304  CD1 LEU A 211     -13.889  -6.160  -4.198  1.00  0.00           C  
ATOM    305  CD2 LEU A 211     -11.684  -5.068  -4.627  1.00  0.00           C  
ATOM    306  N   TRP A 212      -9.152  -7.484  -0.965  1.00  0.00           N  
ATOM    307  CA  TRP A 212      -8.996  -7.949   0.406  1.00  0.00           C  
ATOM    308  C   TRP A 212      -9.999  -7.159   1.223  1.00  0.00           C  
ATOM    309  O   TRP A 212     -10.007  -5.933   1.176  1.00  0.00           O  
ATOM    310  CB  TRP A 212      -7.579  -7.692   0.917  1.00  0.00           C  
ATOM    311  CG  TRP A 212      -6.576  -8.695   0.422  1.00  0.00           C  
ATOM    312  CD1 TRP A 212      -6.730  -9.587  -0.599  1.00  0.00           C  
ATOM    313  CD2 TRP A 212      -5.260  -8.905   0.935  1.00  0.00           C  
ATOM    314  NE1 TRP A 212      -5.591 -10.346  -0.750  1.00  0.00           N  
ATOM    315  CE2 TRP A 212      -4.671  -9.946   0.178  1.00  0.00           C  
ATOM    316  CE3 TRP A 212      -4.511  -8.317   1.964  1.00  0.00           C  
ATOM    317  CZ2 TRP A 212      -3.376 -10.409   0.415  1.00  0.00           C  
ATOM    318  CZ3 TRP A 212      -3.222  -8.782   2.202  1.00  0.00           C  
ATOM    319  CH2 TRP A 212      -2.670  -9.820   1.425  1.00  0.00           C  
ATOM    320  N   ILE A 213     -10.871  -7.868   1.936  1.00  0.00           N  
ATOM    321  CA  ILE A 213     -11.953  -7.227   2.685  1.00  0.00           C  
ATOM    322  C   ILE A 213     -11.675  -7.358   4.166  1.00  0.00           C  
ATOM    323  O   ILE A 213     -11.434  -8.469   4.658  1.00  0.00           O  
ATOM    324  CB  ILE A 213     -13.297  -7.890   2.332  1.00  0.00           C  
ATOM    325  CG1 ILE A 213     -13.600  -7.716   0.831  1.00  0.00           C  
ATOM    326  CG2 ILE A 213     -14.454  -7.338   3.189  1.00  0.00           C  
ATOM    327  CD1 ILE A 213     -14.743  -8.519   0.367  1.00  0.00           C  
ATOM    328  N   ARG A 214     -11.684  -6.234   4.875  1.00  0.00           N  
ATOM    329  CA  ARG A 214     -11.466  -6.294   6.311  1.00  0.00           C  
ATOM    330  C   ARG A 214     -12.791  -6.189   7.072  1.00  0.00           C  
ATOM    331  O   ARG A 214     -13.735  -5.491   6.663  1.00  0.00           O  
ATOM    332  CB  ARG A 214     -10.484  -5.207   6.739  1.00  0.00           C  
ATOM    333  CG  ARG A 214     -11.003  -3.828   6.745  1.00  0.00           C  
ATOM    334  CD  ARG A 214     -10.318  -2.867   7.761  1.00  0.00           C  
ATOM    335  NE  ARG A 214     -11.144  -1.682   7.760  1.00  0.00           N  
ATOM    336  CZ  ARG A 214     -12.138  -1.450   8.604  1.00  0.00           C  
ATOM    337  NH1 ARG A 214     -12.892  -0.369   8.449  1.00  0.00           N  
ATOM    338  NH2 ARG A 214     -12.407  -2.295   9.587  1.00  0.00           N  
ATOM    339  N   ASP A 215     -12.849  -6.880   8.199  1.00  0.00           N  
ATOM    340  CA  ASP A 215     -13.877  -6.576   9.177  1.00  0.00           C  
ATOM    341  C   ASP A 215     -13.212  -6.563  10.539  1.00  0.00           C  
ATOM    342  O   ASP A 215     -11.988  -6.464  10.617  1.00  0.00           O  
ATOM    343  CB  ASP A 215     -15.115  -7.487   9.051  1.00  0.00           C  
ATOM    344  CG  ASP A 215     -14.868  -8.919   9.469  1.00  0.00           C  
ATOM    345  OD1 ASP A 215     -15.773  -9.756   9.233  1.00  0.00           O  
ATOM    346  OD2 ASP A 215     -13.830  -9.301  10.049  1.00  0.00           O  
ATOM    347  N   SER A 216     -13.996  -6.611  11.607  1.00  0.00           N  
ATOM    348  CA  SER A 216     -13.427  -6.486  12.941  1.00  0.00           C  
ATOM    349  C   SER A 216     -12.609  -7.700  13.351  1.00  0.00           C  
ATOM    350  O   SER A 216     -11.969  -7.680  14.417  1.00  0.00           O  
ATOM    351  CB  SER A 216     -14.548  -6.286  13.960  1.00  0.00           C  
ATOM    352  OG  SER A 216     -15.359  -7.449  14.046  1.00  0.00           O  
ATOM    353  N   THR A 217     -12.639  -8.761  12.539  1.00  0.00           N  
ATOM    354  CA  THR A 217     -12.000 -10.040  12.925  1.00  0.00           C  
ATOM    355  C   THR A 217     -10.840 -10.455  12.033  1.00  0.00           C  
ATOM    356  O   THR A 217     -10.133 -11.410  12.357  1.00  0.00           O  
ATOM    357  CB  THR A 217     -13.004 -11.225  12.946  1.00  0.00           C  
ATOM    358  OG1 THR A 217     -13.437 -11.519  11.602  1.00  0.00           O  
ATOM    359  CG2 THR A 217     -14.266 -10.883  13.755  1.00  0.00           C  
ATOM    360  N   GLY A 218     -10.677  -9.795  10.892  1.00  0.00           N  
ATOM    361  CA  GLY A 218      -9.573 -10.143  10.003  1.00  0.00           C  
ATOM    362  C   GLY A 218      -9.795  -9.670   8.585  1.00  0.00           C  
ATOM    363  O   GLY A 218     -10.647  -8.823   8.329  1.00  0.00           O  
ATOM    364  N   ILE A 219      -9.011 -10.225   7.667  1.00  0.00           N  
ATOM    365  CA  ILE A 219      -9.023  -9.811   6.276  1.00  0.00           C  
ATOM    366  C   ILE A 219      -9.123 -11.059   5.411  1.00  0.00           C  
ATOM    367  O   ILE A 219      -8.388 -12.016   5.624  1.00  0.00           O  
ATOM    368  CB  ILE A 219      -7.733  -8.996   5.960  1.00  0.00           C  
ATOM    369  CG1 ILE A 219      -7.688  -7.705   6.805  1.00  0.00           C  
ATOM    370  CG2 ILE A 219      -7.648  -8.666   4.485  1.00  0.00           C  
ATOM    371  CD1 ILE A 219      -6.307  -7.048   6.914  1.00  0.00           C  
ATOM    372  N   VAL A 220     -10.043 -11.044   4.452  1.00  0.00           N  
ATOM    373  CA  VAL A 220     -10.252 -12.174   3.542  1.00  0.00           C  
ATOM    374  C   VAL A 220     -10.082 -11.732   2.099  1.00  0.00           C  
ATOM    375  O   VAL A 220     -10.516 -10.641   1.711  1.00  0.00           O  
ATOM    376  CB  VAL A 220     -11.661 -12.791   3.737  1.00  0.00           C  
ATOM    377  CG1 VAL A 220     -12.055 -13.722   2.579  1.00  0.00           C  
ATOM    378  CG2 VAL A 220     -11.712 -13.523   5.052  1.00  0.00           C  
ATOM    379  N   GLN A 221      -9.441 -12.588   1.305  1.00  0.00           N  
ATOM    380  CA  GLN A 221      -9.288 -12.343  -0.115  1.00  0.00           C  
ATOM    381  C   GLN A 221     -10.544 -12.762  -0.881  1.00  0.00           C  
ATOM    382  O   GLN A 221     -10.930 -13.930  -0.854  1.00  0.00           O  
ATOM    383  CB  GLN A 221      -8.087 -13.137  -0.593  1.00  0.00           C  
ATOM    384  CG  GLN A 221      -7.831 -13.103  -2.089  1.00  0.00           C  
ATOM    385  CD  GLN A 221      -6.433 -13.589  -2.384  1.00  0.00           C  
ATOM    386  OE1 GLN A 221      -5.461 -12.877  -2.112  1.00  0.00           O  
ATOM    387  NE2 GLN A 221      -6.317 -14.807  -2.906  1.00  0.00           N  
ATOM    388  N   ALA A 222     -11.159 -11.786  -1.537  1.00  0.00           N  
ATOM    389  CA  ALA A 222     -12.337 -12.014  -2.372  1.00  0.00           C  
ATOM    390  C   ALA A 222     -11.942 -11.832  -3.828  1.00  0.00           C  
ATOM    391  O   ALA A 222     -11.492 -10.762  -4.236  1.00  0.00           O  
ATOM    392  CB  ALA A 222     -13.444 -11.041  -1.985  1.00  0.00           C  
ATOM    393  N   VAL A 223     -12.140 -12.885  -4.611  1.00  0.00           N  
ATOM    394  CA  VAL A 223     -11.706 -12.906  -6.008  1.00  0.00           C  
ATOM    395  C   VAL A 223     -12.871 -12.604  -6.940  1.00  0.00           C  
ATOM    396  O   VAL A 223     -13.891 -13.315  -6.929  1.00  0.00           O  
ATOM    397  CB  VAL A 223     -11.111 -14.283  -6.368  1.00  0.00           C  
ATOM    398  CG1 VAL A 223     -10.659 -14.332  -7.844  1.00  0.00           C  
ATOM    399  CG2 VAL A 223      -9.971 -14.630  -5.435  1.00  0.00           C  
ATOM    400  N   VAL A 224     -12.723 -11.550  -7.736  1.00  0.00           N  
ATOM    401  CA  VAL A 224     -13.788 -11.049  -8.605  1.00  0.00           C  
ATOM    402  C   VAL A 224     -13.381 -11.309 -10.058  1.00  0.00           C  
ATOM    403  O   VAL A 224     -12.380 -10.763 -10.546  1.00  0.00           O  
ATOM    404  CB  VAL A 224     -14.014  -9.528  -8.397  1.00  0.00           C  
ATOM    405  CG1 VAL A 224     -15.182  -9.004  -9.240  1.00  0.00           C  
ATOM    406  CG2 VAL A 224     -14.282  -9.223  -6.913  1.00  0.00           C  
ATOM    407  N   ALA A 225     -14.137 -12.165 -10.738  1.00  0.00           N  
ATOM    408  CA  ALA A 225     -13.836 -12.540 -12.113  1.00  0.00           C  
ATOM    409  C   ALA A 225     -14.908 -11.969 -13.030  1.00  0.00           C  
ATOM    410  O   ALA A 225     -16.107 -12.124 -12.770  1.00  0.00           O  
ATOM    411  CB  ALA A 225     -13.762 -14.070 -12.240  1.00  0.00           C  
ATOM    412  N   LYS A 226     -14.474 -11.304 -14.104  1.00  0.00           N  
ATOM    413  CA  LYS A 226     -15.380 -10.628 -15.024  1.00  0.00           C  
ATOM    414  C   LYS A 226     -16.432 -11.578 -15.605  1.00  0.00           C  
ATOM    415  O   LYS A 226     -17.597 -11.209 -15.706  1.00  0.00           O  
ATOM    416  CB  LYS A 226     -14.593  -9.944 -16.152  1.00  0.00           C  
ATOM    417  CG  LYS A 226     -15.426  -9.003 -16.995  1.00  0.00           C  
ATOM    418  CD  LYS A 226     -14.584  -8.347 -18.083  1.00  0.00           C  
ATOM    419  CE  LYS A 226     -15.189  -7.015 -18.532  1.00  0.00           C  
ATOM    420  NZ  LYS A 226     -14.201  -6.078 -19.192  1.00  0.00           N  
ATOM    421  N   ASN A 227     -16.008 -12.791 -15.961  1.00  0.00           N  
ATOM    422  CA  ASN A 227     -16.932 -13.740 -16.608  1.00  0.00           C  
ATOM    423  C   ASN A 227     -17.922 -14.376 -15.642  1.00  0.00           C  
ATOM    424  O   ASN A 227     -18.855 -15.072 -16.071  1.00  0.00           O  
ATOM    425  CB  ASN A 227     -16.197 -14.770 -17.478  1.00  0.00           C  
ATOM    426  CG  ASN A 227     -15.240 -15.644 -16.706  1.00  0.00           C  
ATOM    427  OD1 ASN A 227     -15.197 -15.633 -15.465  1.00  0.00           O  
ATOM    428  ND2 ASN A 227     -14.432 -16.402 -17.442  1.00  0.00           N  
ATOM    429  N   VAL A 228     -17.753 -14.097 -14.346  1.00  0.00           N  
ATOM    430  CA  VAL A 228     -18.687 -14.573 -13.308  1.00  0.00           C  
ATOM    431  C   VAL A 228     -19.638 -13.461 -12.864  1.00  0.00           C  
ATOM    432  O   VAL A 228     -20.857 -13.662 -12.787  1.00  0.00           O  
ATOM    433  CB  VAL A 228     -17.923 -15.161 -12.105  1.00  0.00           C  
ATOM    434  CG1 VAL A 228     -18.863 -15.502 -10.949  1.00  0.00           C  
ATOM    435  CG2 VAL A 228     -17.116 -16.371 -12.528  1.00  0.00           C  
ATOM    436  N   VAL A 229     -19.100 -12.281 -12.561  1.00  0.00           N  
ATOM    437  CA  VAL A 229     -19.931 -11.199 -12.056  1.00  0.00           C  
ATOM    438  C   VAL A 229     -20.522 -10.303 -13.147  1.00  0.00           C  
ATOM    439  O   VAL A 229     -21.454  -9.553 -12.878  1.00  0.00           O  
ATOM    440  CB  VAL A 229     -19.191 -10.330 -10.985  1.00  0.00           C  
ATOM    441  CG1 VAL A 229     -18.764 -11.176  -9.809  1.00  0.00           C  
ATOM    442  CG2 VAL A 229     -17.985  -9.628 -11.583  1.00  0.00           C  
ATOM    443  N   GLY A 230     -19.962 -10.364 -14.359  1.00  0.00           N  
ATOM    444  CA  GLY A 230     -20.415  -9.508 -15.455  1.00  0.00           C  
ATOM    445  C   GLY A 230     -19.648  -8.198 -15.534  1.00  0.00           C  
ATOM    446  O   GLY A 230     -19.051  -7.754 -14.535  1.00  0.00           O  
ATOM    447  N   GLU A 231     -19.673  -7.575 -16.714  1.00  0.00           N  
ATOM    448  CA  GLU A 231     -18.913  -6.351 -16.992  1.00  0.00           C  
ATOM    449  C   GLU A 231     -19.234  -5.216 -16.018  1.00  0.00           C  
ATOM    450  O   GLU A 231     -18.327  -4.549 -15.521  1.00  0.00           O  
ATOM    451  CB  GLU A 231     -19.135  -5.893 -18.450  1.00  0.00           C  
ATOM    452  CG  GLU A 231     -18.394  -4.615 -18.858  1.00  0.00           C  
ATOM    453  CD  GLU A 231     -18.126  -4.516 -20.366  1.00  0.00           C  
ATOM    454  OE1 GLU A 231     -17.870  -3.386 -20.860  1.00  0.00           O  
ATOM    455  OE2 GLU A 231     -18.148  -5.564 -21.059  1.00  0.00           O  
ATOM    456  N   GLU A 232     -20.520  -4.993 -15.747  1.00  0.00           N  
ATOM    457  CA  GLU A 232     -20.931  -3.862 -14.908  1.00  0.00           C  
ATOM    458  C   GLU A 232     -20.337  -3.962 -13.495  1.00  0.00           C  
ATOM    459  O   GLU A 232     -19.736  -3.011 -12.998  1.00  0.00           O  
ATOM    460  CB  GLU A 232     -22.459  -3.737 -14.848  1.00  0.00           C  
ATOM    461  CG  GLU A 232     -22.924  -2.493 -14.101  1.00  0.00           C  
ATOM    462  CD  GLU A 232     -24.431  -2.388 -13.947  1.00  0.00           C  
ATOM    463  OE1 GLU A 232     -25.119  -3.429 -13.784  1.00  0.00           O  
ATOM    464  OE2 GLU A 232     -24.932  -1.238 -13.958  1.00  0.00           O  
ATOM    465  N   THR A 233     -20.505  -5.121 -12.866  1.00  0.00           N  
ATOM    466  CA  THR A 233     -19.960  -5.358 -11.529  1.00  0.00           C  
ATOM    467  C   THR A 233     -18.434  -5.320 -11.540  1.00  0.00           C  
ATOM    468  O   THR A 233     -17.815  -4.783 -10.615  1.00  0.00           O  
ATOM    469  CB  THR A 233     -20.467  -6.704 -10.962  1.00  0.00           C  
ATOM    470  OG1 THR A 233     -21.891  -6.626 -10.770  1.00  0.00           O  
ATOM    471  CG2 THR A 233     -19.941  -6.946  -9.562  1.00  0.00           C  
ATOM    472  N   PHE A 234     -17.830  -5.878 -12.583  1.00  0.00           N  
ATOM    473  CA  PHE A 234     -16.372  -5.923 -12.676  1.00  0.00           C  
ATOM    474  C   PHE A 234     -15.809  -4.510 -12.720  1.00  0.00           C  
ATOM    475  O   PHE A 234     -14.814  -4.202 -12.034  1.00  0.00           O  
ATOM    476  CB  PHE A 234     -15.941  -6.717 -13.904  1.00  0.00           C  
ATOM    477  CG  PHE A 234     -14.489  -7.097 -13.910  1.00  0.00           C  
ATOM    478  CD1 PHE A 234     -14.008  -8.056 -13.026  1.00  0.00           C  
ATOM    479  CD2 PHE A 234     -13.608  -6.534 -14.825  1.00  0.00           C  
ATOM    480  CE1 PHE A 234     -12.684  -8.435 -13.022  1.00  0.00           C  
ATOM    481  CE2 PHE A 234     -12.263  -6.914 -14.839  1.00  0.00           C  
ATOM    482  CZ  PHE A 234     -11.794  -7.858 -13.933  1.00  0.00           C  
ATOM    483  N   GLU A 235     -16.448  -3.654 -13.513  1.00  0.00           N  
ATOM    484  CA  GLU A 235     -16.020  -2.259 -13.613  1.00  0.00           C  
ATOM    485  C   GLU A 235     -16.193  -1.510 -12.291  1.00  0.00           C  
ATOM    486  O   GLU A 235     -15.358  -0.673 -11.930  1.00  0.00           O  
ATOM    487  CB  GLU A 235     -16.767  -1.548 -14.742  1.00  0.00           C  
ATOM    488  CG  GLU A 235     -16.314  -1.957 -16.140  1.00  0.00           C  
ATOM    489  CD  GLU A 235     -14.844  -1.660 -16.382  1.00  0.00           C  
ATOM    490  OE1 GLU A 235     -14.105  -2.585 -16.762  1.00  0.00           O  
ATOM    491  OE2 GLU A 235     -14.425  -0.503 -16.179  1.00  0.00           O  
ATOM    492  N   LYS A 236     -17.274  -1.817 -11.570  1.00  0.00           N  
ATOM    493  CA  LYS A 236     -17.500  -1.200 -10.258  1.00  0.00           C  
ATOM    494  C   LYS A 236     -16.395  -1.623  -9.300  1.00  0.00           C  
ATOM    495  O   LYS A 236     -15.883  -0.792  -8.538  1.00  0.00           O  
ATOM    496  CB  LYS A 236     -18.859  -1.584  -9.678  1.00  0.00           C  
ATOM    497  CG  LYS A 236     -20.009  -0.762 -10.200  1.00  0.00           C  
ATOM    498  CD  LYS A 236     -21.299  -1.082  -9.441  1.00  0.00           C  
ATOM    499  CE  LYS A 236     -22.140  -2.098 -10.175  1.00  0.00           C  
ATOM    500  NZ  LYS A 236     -23.382  -2.408  -9.401  1.00  0.00           N  
ATOM    501  N   ALA A 237     -16.016  -2.902  -9.363  1.00  0.00           N  
ATOM    502  CA  ALA A 237     -14.982  -3.458  -8.481  1.00  0.00           C  
ATOM    503  C   ALA A 237     -13.636  -2.788  -8.705  1.00  0.00           C  
ATOM    504  O   ALA A 237     -12.892  -2.553  -7.751  1.00  0.00           O  
ATOM    505  CB  ALA A 237     -14.860  -4.970  -8.656  1.00  0.00           C  
ATOM    506  N   LYS A 238     -13.331  -2.448  -9.956  1.00  0.00           N  
ATOM    507  CA  LYS A 238     -12.074  -1.753 -10.280  1.00  0.00           C  
ATOM    508  C   LYS A 238     -11.940  -0.436  -9.544  1.00  0.00           C  
ATOM    509  O   LYS A 238     -10.812  -0.004  -9.240  1.00  0.00           O  
ATOM    510  CB  LYS A 238     -11.971  -1.469 -11.783  1.00  0.00           C  
ATOM    511  CG  LYS A 238     -11.714  -2.688 -12.624  1.00  0.00           C  
ATOM    512  CD  LYS A 238     -11.648  -2.293 -14.101  1.00  0.00           C  
ATOM    513  CE  LYS A 238     -11.450  -3.529 -14.945  1.00  0.00           C  
ATOM    514  NZ  LYS A 238     -11.348  -3.188 -16.375  1.00  0.00           N  
ATOM    515  N   LYS A 239     -13.067   0.208  -9.256  1.00  0.00           N  
ATOM    516  CA  LYS A 239     -13.053   1.562  -8.711  1.00  0.00           C  
ATOM    517  C   LYS A 239     -13.071   1.624  -7.178  1.00  0.00           C  
ATOM    518  O   LYS A 239     -13.106   2.710  -6.595  1.00  0.00           O  
ATOM    519  CB  LYS A 239     -14.223   2.361  -9.294  1.00  0.00           C  
ATOM    520  CG  LYS A 239     -14.161   2.510 -10.817  1.00  0.00           C  
ATOM    521  CD  LYS A 239     -14.916   3.745 -11.344  1.00  0.00           C  
ATOM    522  CE  LYS A 239     -16.357   3.854 -10.814  1.00  0.00           C  
ATOM    523  NZ  LYS A 239     -17.232   2.706 -11.197  1.00  0.00           N  
ATOM    524  N   LEU A 240     -13.068   0.467  -6.523  1.00  0.00           N  
ATOM    525  CA  LEU A 240     -13.168   0.446  -5.066  1.00  0.00           C  
ATOM    526  C   LEU A 240     -11.828   0.679  -4.403  1.00  0.00           C  
ATOM    527  O   LEU A 240     -10.936  -0.182  -4.460  1.00  0.00           O  
ATOM    528  CB  LEU A 240     -13.774  -0.863  -4.571  1.00  0.00           C  
ATOM    529  CG  LEU A 240     -15.160  -1.155  -5.132  1.00  0.00           C  
ATOM    530  CD1 LEU A 240     -15.621  -2.516  -4.637  1.00  0.00           C  
ATOM    531  CD2 LEU A 240     -16.161  -0.054  -4.778  1.00  0.00           C  
ATOM    532  N   GLY A 241     -11.703   1.836  -3.760  1.00  0.00           N  
ATOM    533  CA  GLY A 241     -10.516   2.154  -3.004  1.00  0.00           C  
ATOM    534  C   GLY A 241     -10.678   1.725  -1.553  1.00  0.00           C  
ATOM    535  O   GLY A 241     -11.723   1.166  -1.148  1.00  0.00           O  
ATOM    536  N   ARG A 242      -9.638   1.991  -0.774  1.00  0.00           N  
ATOM    537  CA  ARG A 242      -9.609   1.637   0.638  1.00  0.00           C  
ATOM    538  C   ARG A 242     -10.779   2.264   1.372  1.00  0.00           C  
ATOM    539  O   ARG A 242     -11.110   3.446   1.178  1.00  0.00           O  
ATOM    540  CB  ARG A 242      -8.308   2.106   1.285  1.00  0.00           C  
ATOM    541  CG  ARG A 242      -7.061   1.404   0.761  1.00  0.00           C  
ATOM    542  CD  ARG A 242      -5.748   1.898   1.375  1.00  0.00           C  
ATOM    543  NE  ARG A 242      -5.683   3.352   1.498  1.00  0.00           N  
ATOM    544  CZ  ARG A 242      -5.604   3.991   2.664  1.00  0.00           C  
ATOM    545  NH1 ARG A 242      -5.583   3.304   3.803  1.00  0.00           N  
ATOM    546  NH2 ARG A 242      -5.556   5.310   2.688  1.00  0.00           N  
ATOM    547  N   GLU A 243     -11.381   1.433   2.218  1.00  0.00           N  
ATOM    548  CA  GLU A 243     -12.525   1.769   3.067  1.00  0.00           C  
ATOM    549  C   GLU A 243     -13.870   1.826   2.350  1.00  0.00           C  
ATOM    550  O   GLU A 243     -14.879   2.173   2.966  1.00  0.00           O  
ATOM    551  CB  GLU A 243     -12.266   3.009   3.956  1.00  0.00           C  
ATOM    552  CG  GLU A 243     -11.142   2.772   4.966  1.00  0.00           C  
ATOM    553  CD  GLU A 243     -11.423   1.613   5.910  1.00  0.00           C  
ATOM    554  OE1 GLU A 243     -12.539   1.553   6.462  1.00  0.00           O  
ATOM    555  OE2 GLU A 243     -10.518   0.789   6.139  1.00  0.00           O  
ATOM    556  N   SER A 244     -13.897   1.453   1.064  1.00  0.00           N  
ATOM    557  CA  SER A 244     -15.182   1.230   0.419  1.00  0.00           C  
ATOM    558  C   SER A 244     -15.971   0.178   1.198  1.00  0.00           C  
ATOM    559  O   SER A 244     -15.444  -0.883   1.521  1.00  0.00           O  
ATOM    560  CB  SER A 244     -15.017   0.723  -1.011  1.00  0.00           C  
ATOM    561  OG  SER A 244     -14.327   1.646  -1.835  1.00  0.00           O  
ATOM    562  N   SER A 245     -17.230   0.471   1.495  1.00  0.00           N  
ATOM    563  CA  SER A 245     -18.062  -0.496   2.217  1.00  0.00           C  
ATOM    564  C   SER A 245     -18.776  -1.402   1.234  1.00  0.00           C  
ATOM    565  O   SER A 245     -19.373  -0.929   0.254  1.00  0.00           O  
ATOM    566  CB  SER A 245     -19.036   0.224   3.158  1.00  0.00           C  
ATOM    567  OG  SER A 245     -19.764   1.221   2.470  1.00  0.00           O  
ATOM    568  N   VAL A 246     -18.706  -2.705   1.494  1.00  0.00           N  
ATOM    569  CA  VAL A 246     -19.199  -3.728   0.569  1.00  0.00           C  
ATOM    570  C   VAL A 246     -19.858  -4.910   1.262  1.00  0.00           C  
ATOM    571  O   VAL A 246     -19.518  -5.240   2.402  1.00  0.00           O  
ATOM    572  CB  VAL A 246     -18.055  -4.273  -0.335  1.00  0.00           C  
ATOM    573  CG1 VAL A 246     -17.522  -3.187  -1.251  1.00  0.00           C  
ATOM    574  CG2 VAL A 246     -16.933  -4.848   0.501  1.00  0.00           C  
ATOM    575  N   ILE A 247     -20.815  -5.527   0.564  1.00  0.00           N  
ATOM    576  CA  ILE A 247     -21.302  -6.864   0.890  1.00  0.00           C  
ATOM    577  C   ILE A 247     -20.876  -7.767  -0.240  1.00  0.00           C  
ATOM    578  O   ILE A 247     -21.070  -7.420  -1.417  1.00  0.00           O  
ATOM    579  CB  ILE A 247     -22.838  -6.905   0.951  1.00  0.00           C  
ATOM    580  CG1 ILE A 247     -23.394  -5.853   1.895  1.00  0.00           C  
ATOM    581  CG2 ILE A 247     -23.326  -8.308   1.286  1.00  0.00           C  
ATOM    582  CD1 ILE A 247     -22.816  -5.881   3.243  1.00  0.00           C  
ATOM    583  N   VAL A 248     -20.306  -8.912   0.107  1.00  0.00           N  
ATOM    584  CA  VAL A 248     -19.796  -9.847  -0.884  1.00  0.00           C  
ATOM    585  C   VAL A 248     -20.405 -11.219  -0.622  1.00  0.00           C  
ATOM    586  O   VAL A 248     -20.279 -11.741   0.478  1.00  0.00           O  
ATOM    587  CB  VAL A 248     -18.257  -9.924  -0.771  1.00  0.00           C  
ATOM    588  CG1 VAL A 248     -17.677 -10.976  -1.722  1.00  0.00           C  
ATOM    589  CG2 VAL A 248     -17.632  -8.524  -1.000  1.00  0.00           C  
ATOM    590  N   GLU A 249     -21.077 -11.801  -1.613  1.00  0.00           N  
ATOM    591  CA  GLU A 249     -21.527 -13.180  -1.487  1.00  0.00           C  
ATOM    592  C   GLU A 249     -20.713 -14.025  -2.449  1.00  0.00           C  
ATOM    593  O   GLU A 249     -20.486 -13.622  -3.598  1.00  0.00           O  
ATOM    594  CB  GLU A 249     -23.017 -13.293  -1.789  1.00  0.00           C  
ATOM    595  CG  GLU A 249     -23.889 -12.676  -0.701  1.00  0.00           C  
ATOM    596  CD  GLU A 249     -25.376 -12.800  -0.981  1.00  0.00           C  
ATOM    597  OE1 GLU A 249     -26.182 -12.291  -0.152  1.00  0.00           O  
ATOM    598  OE2 GLU A 249     -25.744 -13.405  -2.022  1.00  0.00           O  
ATOM    599  N   GLY A 250     -20.245 -15.170  -1.986  1.00  0.00           N  
ATOM    600  CA  GLY A 250     -19.509 -16.059  -2.860  1.00  0.00           C  
ATOM    601  C   GLY A 250     -19.235 -17.388  -2.219  1.00  0.00           C  
ATOM    602  O   GLY A 250     -19.795 -17.697  -1.150  1.00  0.00           O  
ATOM    603  N   ILE A 251     -18.405 -18.183  -2.890  1.00  0.00           N  
ATOM    604  CA  ILE A 251     -18.123 -19.553  -2.490  1.00  0.00           C  
ATOM    605  C   ILE A 251     -16.683 -19.614  -1.992  1.00  0.00           C  
ATOM    606  O   ILE A 251     -15.770 -19.134  -2.671  1.00  0.00           O  
ATOM    607  CB  ILE A 251     -18.352 -20.537  -3.689  1.00  0.00           C  
ATOM    608  CG1 ILE A 251     -19.838 -20.646  -4.037  1.00  0.00           C  
ATOM    609  CG2 ILE A 251     -17.871 -21.949  -3.362  1.00  0.00           C  
ATOM    610  CD1 ILE A 251     -20.317 -19.693  -5.019  1.00  0.00           C  
ATOM    611  N   VAL A 252     -16.485 -20.212  -0.817  1.00  0.00           N  
ATOM    612  CA  VAL A 252     -15.158 -20.361  -0.236  1.00  0.00           C  
ATOM    613  C   VAL A 252     -14.404 -21.421  -1.029  1.00  0.00           C  
ATOM    614  O   VAL A 252     -14.948 -22.483  -1.344  1.00  0.00           O  
ATOM    615  CB  VAL A 252     -15.219 -20.785   1.260  1.00  0.00           C  
ATOM    616  CG1 VAL A 252     -13.820 -21.005   1.823  1.00  0.00           C  
ATOM    617  CG2 VAL A 252     -15.951 -19.745   2.097  1.00  0.00           C  
ATOM    618  N   LYS A 253     -13.154 -21.123  -1.350  1.00  0.00           N  
ATOM    619  CA  LYS A 253     -12.257 -22.101  -1.944  1.00  0.00           C  
ATOM    620  C   LYS A 253     -10.998 -22.195  -1.086  1.00  0.00           C  
ATOM    621  O   LYS A 253     -10.354 -21.180  -0.815  1.00  0.00           O  
ATOM    622  CB  LYS A 253     -11.905 -21.680  -3.370  1.00  0.00           C  
ATOM    623  CG  LYS A 253     -10.739 -22.431  -3.977  1.00  0.00           C  
ATOM    624  CD  LYS A 253     -10.061 -21.579  -5.037  1.00  0.00           C  
ATOM    625  CE  LYS A 253      -8.579 -21.872  -5.151  1.00  0.00           C  
ATOM    626  NZ  LYS A 253      -7.893 -20.819  -5.939  1.00  0.00           N  
ATOM    627  N   ALA A 254     -10.660 -23.409  -0.648  1.00  0.00           N  
ATOM    628  CA  ALA A 254      -9.408 -23.638   0.070  1.00  0.00           C  
ATOM    629  C   ALA A 254      -8.241 -23.484  -0.903  1.00  0.00           C  
ATOM    630  O   ALA A 254      -8.226 -24.102  -1.972  1.00  0.00           O  
ATOM    631  CB  ALA A 254      -9.401 -25.023   0.711  1.00  0.00           C  
ATOM    632  N   ASP A 255      -7.292 -22.631  -0.535  1.00  0.00           N  
ATOM    633  CA  ASP A 255      -6.103 -22.373  -1.339  1.00  0.00           C  
ATOM    634  C   ASP A 255      -5.001 -21.893  -0.413  1.00  0.00           C  
ATOM    635  O   ASP A 255      -5.124 -20.849   0.231  1.00  0.00           O  
ATOM    636  CB  ASP A 255      -6.391 -21.317  -2.411  1.00  0.00           C  
ATOM    637  CG  ASP A 255      -5.248 -21.160  -3.410  1.00  0.00           C  
ATOM    638  OD1 ASP A 255      -5.511 -20.721  -4.542  1.00  0.00           O  
ATOM    639  OD2 ASP A 255      -4.056 -21.441  -3.165  1.00  0.00           O  
ATOM    640  N   GLU A 256      -3.910 -22.652  -0.376  1.00  0.00           N  
ATOM    641  CA  GLU A 256      -2.775 -22.352   0.495  1.00  0.00           C  
ATOM    642  C   GLU A 256      -2.095 -21.009   0.205  1.00  0.00           C  
ATOM    643  O   GLU A 256      -1.481 -20.421   1.101  1.00  0.00           O  
ATOM    644  CB  GLU A 256      -1.758 -23.498   0.438  1.00  0.00           C  
ATOM    645  CG  GLU A 256      -2.152 -24.734   1.238  1.00  0.00           C  
ATOM    646  CD  GLU A 256      -1.843 -24.598   2.722  1.00  0.00           C  
ATOM    647  OE1 GLU A 256      -2.584 -23.885   3.439  1.00  0.00           O  
ATOM    648  OE2 GLU A 256      -0.855 -25.212   3.184  1.00  0.00           O  
ATOM    649  N   ARG A 257      -2.218 -20.514  -1.028  1.00  0.00           N  
ATOM    650  CA  ARG A 257      -1.640 -19.214  -1.387  1.00  0.00           C  
ATOM    651  C   ARG A 257      -2.429 -18.031  -0.830  1.00  0.00           C  
ATOM    652  O   ARG A 257      -1.877 -16.948  -0.644  1.00  0.00           O  
ATOM    653  CB  ARG A 257      -1.429 -19.066  -2.907  1.00  0.00           C  
ATOM    654  CG  ARG A 257      -1.035 -17.635  -3.329  1.00  0.00           C  
ATOM    655  CD  ARG A 257       0.201 -17.504  -4.224  1.00  0.00           C  
ATOM    656  NE  ARG A 257       0.798 -16.169  -4.097  1.00  0.00           N  
ATOM    657  CZ  ARG A 257       0.611 -15.161  -4.950  1.00  0.00           C  
ATOM    658  NH1 ARG A 257      -0.156 -15.315  -6.028  1.00  0.00           N  
ATOM    659  NH2 ARG A 257       1.204 -13.989  -4.728  1.00  0.00           N  
ATOM    660  N   ALA A 258      -3.715 -18.241  -0.555  1.00  0.00           N  
ATOM    661  CA  ALA A 258      -4.564 -17.179  -0.042  1.00  0.00           C  
ATOM    662  C   ALA A 258      -4.346 -16.946   1.457  1.00  0.00           C  
ATOM    663  O   ALA A 258      -3.984 -17.883   2.182  1.00  0.00           O  
ATOM    664  CB  ALA A 258      -6.026 -17.507  -0.327  1.00  0.00           C  
ATOM    665  N   PRO A 259      -4.549 -15.709   1.919  1.00  0.00           N  
ATOM    666  CA  PRO A 259      -4.557 -15.410   3.358  1.00  0.00           C  
ATOM    667  C   PRO A 259      -5.516 -16.325   4.128  1.00  0.00           C  
ATOM    668  O   PRO A 259      -6.661 -16.522   3.711  1.00  0.00           O  
ATOM    669  CB  PRO A 259      -5.066 -13.966   3.423  1.00  0.00           C  
ATOM    670  CG  PRO A 259      -4.810 -13.383   2.071  1.00  0.00           C  
ATOM    671  CD  PRO A 259      -4.756 -14.500   1.098  1.00  0.00           C  
ATOM    672  N   GLY A 261      -5.050 -16.882   5.242  1.00  0.00           N  
ATOM    673  CA  GLY A 261      -5.869 -17.808   6.032  1.00  0.00           C  
ATOM    674  C   GLY A 261      -6.140 -19.155   5.376  1.00  0.00           C  
ATOM    675  O   GLY A 261      -6.923 -19.957   5.902  1.00  0.00           O  
ATOM    676  N   GLY A 262      -5.511 -19.408   4.224  1.00  0.00           N  
ATOM    677  CA  GLY A 262      -5.659 -20.680   3.513  1.00  0.00           C  
ATOM    678  C   GLY A 262      -6.972 -20.844   2.753  1.00  0.00           C  
ATOM    679  O   GLY A 262      -7.288 -21.938   2.283  1.00  0.00           O  
ATOM    680  N   ALA A 263      -7.733 -19.760   2.624  1.00  0.00           N  
ATOM    681  CA  ALA A 263      -9.056 -19.812   1.990  1.00  0.00           C  
ATOM    682  C   ALA A 263      -9.477 -18.458   1.459  1.00  0.00           C  
ATOM    683  O   ALA A 263      -9.355 -17.436   2.154  1.00  0.00           O  
ATOM    684  CB  ALA A 263     -10.107 -20.318   2.966  1.00  0.00           C  
ATOM    685  N   GLU A 264     -10.001 -18.461   0.238  1.00  0.00           N  
ATOM    686  CA  GLU A 264     -10.473 -17.241  -0.418  1.00  0.00           C  
ATOM    687  C   GLU A 264     -11.943 -17.386  -0.777  1.00  0.00           C  
ATOM    688  O   GLU A 264     -12.494 -18.483  -0.698  1.00  0.00           O  
ATOM    689  CB  GLU A 264      -9.653 -16.960  -1.689  1.00  0.00           C  
ATOM    690  CG  GLU A 264      -9.737 -18.054  -2.752  1.00  0.00           C  
ATOM    691  CD  GLU A 264      -8.727 -17.857  -3.876  1.00  0.00           C  
ATOM    692  OE1 GLU A 264      -7.737 -17.113  -3.673  1.00  0.00           O  
ATOM    693  OE2 GLU A 264      -8.925 -18.444  -4.961  1.00  0.00           O  
ATOM    694  N   VAL A 266     -12.575 -16.285  -1.167  1.00  0.00           N  
ATOM    695  CA  VAL A 266     -13.983 -16.310  -1.569  1.00  0.00           C  
ATOM    696  C   VAL A 266     -14.080 -15.981  -3.052  1.00  0.00           C  
ATOM    697  O   VAL A 266     -13.590 -14.936  -3.493  1.00  0.00           O  
ATOM    698  CB  VAL A 266     -14.832 -15.322  -0.733  1.00  0.00           C  
ATOM    699  CG1 VAL A 266     -16.281 -15.252  -1.248  1.00  0.00           C  
ATOM    700  CG2 VAL A 266     -14.823 -15.736   0.748  1.00  0.00           C  
ATOM    701  N   HIS A 267     -14.710 -16.870  -3.823  1.00  0.00           N  
ATOM    702  CA  HIS A 267     -14.957 -16.599  -5.234  1.00  0.00           C  
ATOM    703  C   HIS A 267     -16.273 -15.874  -5.337  1.00  0.00           C  
ATOM    704  O   HIS A 267     -17.340 -16.449  -5.076  1.00  0.00           O  
ATOM    705  CB  HIS A 267     -14.932 -17.890  -6.062  1.00  0.00           C  
ATOM    706  CG  HIS A 267     -13.563 -18.476  -6.191  1.00  0.00           C  
ATOM    707  ND1 HIS A 267     -13.227 -19.395  -7.164  1.00  0.00           N  
ATOM    708  CD2 HIS A 267     -12.434 -18.258  -5.476  1.00  0.00           C  
ATOM    709  CE1 HIS A 267     -11.952 -19.720  -7.035  1.00  0.00           C  
ATOM    710  NE2 HIS A 267     -11.445 -19.036  -6.026  1.00  0.00           N  
ATOM    711  N   VAL A 268     -16.191 -14.597  -5.682  1.00  0.00           N  
ATOM    712  CA  VAL A 268     -17.328 -13.691  -5.609  1.00  0.00           C  
ATOM    713  C   VAL A 268     -18.396 -14.019  -6.657  1.00  0.00           C  
ATOM    714  O   VAL A 268     -18.106 -14.136  -7.857  1.00  0.00           O  
ATOM    715  CB  VAL A 268     -16.882 -12.206  -5.727  1.00  0.00           C  
ATOM    716  CG1 VAL A 268     -18.084 -11.288  -5.707  1.00  0.00           C  
ATOM    717  CG2 VAL A 268     -15.956 -11.846  -4.577  1.00  0.00           C  
ATOM    718  N   GLU A 269     -19.633 -14.144  -6.185  1.00  0.00           N  
ATOM    719  CA  GLU A 269     -20.782 -14.332  -7.075  1.00  0.00           C  
ATOM    720  C   GLU A 269     -21.567 -13.025  -7.183  1.00  0.00           C  
ATOM    721  O   GLU A 269     -22.031 -12.656  -8.254  1.00  0.00           O  
ATOM    722  CB  GLU A 269     -21.670 -15.476  -6.565  1.00  0.00           C  
ATOM    723  CG  GLU A 269     -20.984 -16.839  -6.618  1.00  0.00           C  
ATOM    724  CD  GLU A 269     -21.484 -17.728  -7.757  1.00  0.00           C  
ATOM    725  OE1 GLU A 269     -20.710 -18.006  -8.719  1.00  0.00           O  
ATOM    726  OE2 GLU A 269     -22.667 -18.151  -7.691  1.00  0.00           O  
ATOM    727  N   LYS A 270     -21.685 -12.321  -6.064  1.00  0.00           N  
ATOM    728  CA  LYS A 270     -22.425 -11.066  -5.983  1.00  0.00           C  
ATOM    729  C   LYS A 270     -21.612 -10.045  -5.191  1.00  0.00           C  
ATOM    730  O   LYS A 270     -21.100 -10.360  -4.126  1.00  0.00           O  
ATOM    731  CB  LYS A 270     -23.776 -11.294  -5.295  1.00  0.00           C  
ATOM    732  CG  LYS A 270     -24.740 -10.132  -5.349  1.00  0.00           C  
ATOM    733  CD  LYS A 270     -24.693  -9.236  -4.099  1.00  0.00           C  
ATOM    734  CE  LYS A 270     -26.056  -8.572  -3.807  1.00  0.00           C  
ATOM    735  NZ  LYS A 270     -26.746  -8.028  -5.026  1.00  0.00           N  
ATOM    736  N   LEU A 271     -21.509  -8.833  -5.718  1.00  0.00           N  
ATOM    737  CA  LEU A 271     -20.869  -7.727  -5.013  1.00  0.00           C  
ATOM    738  C   LEU A 271     -21.851  -6.572  -4.930  1.00  0.00           C  
ATOM    739  O   LEU A 271     -22.310  -6.085  -5.965  1.00  0.00           O  
ATOM    740  CB  LEU A 271     -19.591  -7.306  -5.753  1.00  0.00           C  
ATOM    741  CG  LEU A 271     -18.868  -6.009  -5.353  1.00  0.00           C  
ATOM    742  CD1 LEU A 271     -18.259  -6.063  -3.929  1.00  0.00           C  
ATOM    743  CD2 LEU A 271     -17.782  -5.694  -6.381  1.00  0.00           C  
ATOM    744  N   GLU A 272     -22.194  -6.160  -3.710  1.00  0.00           N  
ATOM    745  CA  GLU A 272     -22.998  -4.973  -3.468  1.00  0.00           C  
ATOM    746  C   GLU A 272     -22.075  -3.911  -2.914  1.00  0.00           C  
ATOM    747  O   GLU A 272     -21.484  -4.070  -1.829  1.00  0.00           O  
ATOM    748  CB  GLU A 272     -24.137  -5.243  -2.461  1.00  0.00           C  
ATOM    749  CG  GLU A 272     -25.035  -4.039  -2.202  1.00  0.00           C  
ATOM    750  CD  GLU A 272     -25.980  -4.222  -1.024  1.00  0.00           C  
ATOM    751  OE1 GLU A 272     -26.417  -3.186  -0.452  1.00  0.00           O  
ATOM    752  OE2 GLU A 272     -26.304  -5.385  -0.664  1.00  0.00           O  
ATOM    753  N   VAL A 273     -21.942  -2.827  -3.655  1.00  0.00           N  
ATOM    754  CA  VAL A 273     -21.177  -1.691  -3.190  1.00  0.00           C  
ATOM    755  C   VAL A 273     -22.105  -0.799  -2.392  1.00  0.00           C  
ATOM    756  O   VAL A 273     -23.094  -0.244  -2.934  1.00  0.00           O  
ATOM    757  CB  VAL A 273     -20.562  -0.890  -4.354  1.00  0.00           C  
ATOM    758  CG1 VAL A 273     -19.806   0.320  -3.809  1.00  0.00           C  
ATOM    759  CG2 VAL A 273     -19.643  -1.800  -5.185  1.00  0.00           C  
ATOM    760  N   ILE A 274     -21.817  -0.661  -1.104  1.00  0.00           N  
ATOM    761  CA  ILE A 274     -22.623   0.227  -0.277  1.00  0.00           C  
ATOM    762  C   ILE A 274     -22.167   1.660  -0.495  1.00  0.00           C  
ATOM    763  O   ILE A 274     -22.964   2.524  -0.893  1.00  0.00           O  
ATOM    764  CB  ILE A 274     -22.567  -0.163   1.207  1.00  0.00           C  
ATOM    765  CG1 ILE A 274     -23.077  -1.592   1.372  1.00  0.00           C  
ATOM    766  CG2 ILE A 274     -23.410   0.823   2.034  1.00  0.00           C  
ATOM    767  CD1 ILE A 274     -22.871  -2.150   2.774  1.00  0.00           C  
ATOM    768  N   GLN A 275     -20.883   1.916  -0.272  1.00  0.00           N  
ATOM    769  CA  GLN A 275     -20.299   3.196  -0.626  1.00  0.00           C  
ATOM    770  C   GLN A 275     -18.864   3.019  -1.111  1.00  0.00           C  
ATOM    771  O   GLN A 275     -18.007   2.540  -0.362  1.00  0.00           O  
ATOM    772  CB  GLN A 275     -20.330   4.150   0.562  1.00  0.00           C  
ATOM    773  CG  GLN A 275     -19.773   5.517   0.230  1.00  0.00           C  
ATOM    774  CD  GLN A 275     -19.859   6.479   1.390  1.00  0.00           C  
ATOM    775  OE1 GLN A 275     -19.367   6.187   2.490  1.00  0.00           O  
ATOM    776  NE2 GLN A 275     -20.489   7.634   1.160  1.00  0.00           N  
ATOM    777  N   ALA A 276     -18.609   3.399  -2.359  1.00  0.00           N  
ATOM    778  CA  ALA A 276     -17.249   3.458  -2.886  1.00  0.00           C  
ATOM    779  C   ALA A 276     -16.480   4.641  -2.288  1.00  0.00           C  
ATOM    780  O   ALA A 276     -17.027   5.745  -2.102  1.00  0.00           O  
ATOM    781  CB  ALA A 276     -17.272   3.564  -4.403  1.00  0.00           C  
ATOM    782  N   VAL A 277     -15.212   4.389  -1.972  1.00  0.00           N  
ATOM    783  CA  VAL A 277     -14.321   5.381  -1.400  1.00  0.00           C  
ATOM    784  C   VAL A 277     -13.015   5.350  -2.179  1.00  0.00           C  
ATOM    785  O   VAL A 277     -12.516   4.276  -2.503  1.00  0.00           O  
ATOM    786  CB  VAL A 277     -14.043   5.068   0.088  1.00  0.00           C  
ATOM    787  CG1 VAL A 277     -13.062   6.069   0.701  1.00  0.00           C  
ATOM    788  CG2 VAL A 277     -15.349   5.030   0.885  1.00  0.00           C  
ATOM    789  N   SER A 278     -12.460   6.523  -2.457  1.00  0.00           N  
ATOM    790  CA  SER A 278     -11.156   6.589  -3.116  1.00  0.00           C  
ATOM    791  C   SER A 278     -10.119   7.451  -2.389  1.00  0.00           C  
ATOM    792  O   SER A 278      -8.922   7.356  -2.681  1.00  0.00           O  
ATOM    793  CB  SER A 278     -11.318   7.053  -4.565  1.00  0.00           C  
ATOM    794  OG  SER A 278     -11.901   8.339  -4.622  1.00  0.00           O  
ATOM    795  N   GLU A 279     -10.561   8.276  -1.443  1.00  0.00           N  
ATOM    796  CA  GLU A 279      -9.652   9.226  -0.792  1.00  0.00           C  
ATOM    797  C   GLU A 279      -9.648   9.143   0.740  1.00  0.00           C  
ATOM    798  O   GLU A 279      -9.703  10.162   1.434  1.00  0.00           O  
ATOM    799  CB  GLU A 279      -9.961  10.664  -1.228  1.00  0.00           C  
ATOM    800  CG  GLU A 279     -10.029  10.890  -2.733  1.00  0.00           C  
ATOM    801  CD  GLU A 279     -10.402  12.320  -3.077  1.00  0.00           C  
ATOM    802  OE1 GLU A 279      -9.523  13.207  -2.943  1.00  0.00           O  
ATOM    803  OE2 GLU A 279     -11.570  12.558  -3.473  1.00  0.00           O  
ATOM    804  N   PHE A 281      -9.561   7.933   1.277  1.00  0.00           N  
ATOM    805  CA  PHE A 281      -9.474   7.795   2.728  1.00  0.00           C  
ATOM    806  C   PHE A 281      -8.232   8.537   3.236  1.00  0.00           C  
ATOM    807  O   PHE A 281      -7.132   8.272   2.744  1.00  0.00           O  
ATOM    808  CB  PHE A 281      -9.416   6.320   3.106  1.00  0.00           C  
ATOM    809  CG  PHE A 281      -9.606   6.063   4.574  1.00  0.00           C  
ATOM    810  CD1 PHE A 281     -10.786   6.441   5.213  1.00  0.00           C  
ATOM    811  CD2 PHE A 281      -8.619   5.422   5.313  1.00  0.00           C  
ATOM    812  CE1 PHE A 281     -10.963   6.192   6.563  1.00  0.00           C  
ATOM    813  CE2 PHE A 281      -8.794   5.179   6.660  1.00  0.00           C  
ATOM    814  CZ  PHE A 281      -9.976   5.572   7.284  1.00  0.00           C  
ATOM    815  N   PRO A 282      -8.401   9.484   4.164  1.00  0.00           N  
ATOM    816  CA  PRO A 282      -7.288  10.352   4.596  1.00  0.00           C  
ATOM    817  C   PRO A 282      -6.225   9.769   5.529  1.00  0.00           C  
ATOM    818  O   PRO A 282      -5.224  10.453   5.783  1.00  0.00           O  
ATOM    819  CB  PRO A 282      -7.987  11.530   5.284  1.00  0.00           C  
ATOM    820  CG  PRO A 282      -9.336  11.056   5.649  1.00  0.00           C  
ATOM    821  CD  PRO A 282      -9.676   9.863   4.799  1.00  0.00           C  
ATOM    822  N   ILE A 283      -6.425   8.562   6.062  1.00  0.00           N  
ATOM    823  CA  ILE A 283      -5.366   7.878   6.818  1.00  0.00           C  
ATOM    824  C   ILE A 283      -4.581   7.000   5.835  1.00  0.00           C  
ATOM    825  O   ILE A 283      -5.186   6.177   5.144  1.00  0.00           O  
ATOM    826  CB  ILE A 283      -5.953   6.994   7.962  1.00  0.00           C  
ATOM    827  CG1 ILE A 283      -7.015   7.744   8.792  1.00  0.00           C  
ATOM    828  CG2 ILE A 283      -4.826   6.390   8.830  1.00  0.00           C  
ATOM    829  CD1 ILE A 283      -6.467   8.732   9.796  1.00  0.00           C  
ATOM    830  N   PRO A 291      -3.254   7.145   5.766  1.00  0.00           N  
ATOM    831  CA  PRO A 291      -2.442   6.279   4.889  1.00  0.00           C  
ATOM    832  C   PRO A 291      -2.510   4.806   5.302  1.00  0.00           C  
ATOM    833  O   PRO A 291      -2.778   4.513   6.466  1.00  0.00           O  
ATOM    834  CB  PRO A 291      -1.013   6.817   5.079  1.00  0.00           C  
ATOM    835  CG  PRO A 291      -1.180   8.167   5.652  1.00  0.00           C  
ATOM    836  CD  PRO A 291      -2.427   8.128   6.492  1.00  0.00           C  
ATOM    837  N   GLU A 292      -2.265   3.892   4.358  1.00  0.00           N  
ATOM    838  CA  GLU A 292      -2.357   2.446   4.641  1.00  0.00           C  
ATOM    839  C   GLU A 292      -1.435   1.994   5.780  1.00  0.00           C  
ATOM    840  O   GLU A 292      -1.785   1.104   6.569  1.00  0.00           O  
ATOM    841  CB  GLU A 292      -2.174   1.594   3.372  1.00  0.00           C  
ATOM    842  CG  GLU A 292      -1.460   2.287   2.213  1.00  0.00           C  
ATOM    843  CD  GLU A 292      -1.848   1.725   0.847  1.00  0.00           C  
ATOM    844  OE1 GLU A 292      -1.989   2.527  -0.107  1.00  0.00           O  
ATOM    845  OE2 GLU A 292      -2.022   0.486   0.722  1.00  0.00           O  
ATOM    846  N   ASN A 293      -0.264   2.620   5.864  1.00  0.00           N  
ATOM    847  CA  ASN A 293       0.561   2.550   7.061  1.00  0.00           C  
ATOM    848  C   ASN A 293       0.436   3.904   7.766  1.00  0.00           C  
ATOM    849  O   ASN A 293       1.102   4.874   7.384  1.00  0.00           O  
ATOM    850  CB  ASN A 293       2.019   2.226   6.704  1.00  0.00           C  
ATOM    851  CG  ASN A 293       2.957   2.282   7.910  1.00  0.00           C  
ATOM    852  OD1 ASN A 293       4.142   2.582   7.763  1.00  0.00           O  
ATOM    853  ND2 ASN A 293       2.433   1.996   9.102  1.00  0.00           N  
ATOM    854  N   PRO A 296      -0.445   3.976   8.769  1.00  0.00           N  
ATOM    855  CA  PRO A 296      -0.737   5.236   9.456  1.00  0.00           C  
ATOM    856  C   PRO A 296       0.493   5.931  10.033  1.00  0.00           C  
ATOM    857  O   PRO A 296       0.514   7.157  10.117  1.00  0.00           O  
ATOM    858  CB  PRO A 296      -1.688   4.805  10.577  1.00  0.00           C  
ATOM    859  CG  PRO A 296      -2.358   3.599  10.019  1.00  0.00           C  
ATOM    860  CD  PRO A 296      -1.255   2.865   9.304  1.00  0.00           C  
ATOM    861  N   GLU A 297       1.514   5.162  10.407  1.00  0.00           N  
ATOM    862  CA  GLU A 297       2.702   5.750  11.029  1.00  0.00           C  
ATOM    863  C   GLU A 297       3.652   6.411  10.023  1.00  0.00           C  
ATOM    864  O   GLU A 297       4.731   6.874  10.393  1.00  0.00           O  
ATOM    865  CB  GLU A 297       3.412   4.753  11.966  1.00  0.00           C  
ATOM    866  CG  GLU A 297       4.272   3.682  11.309  1.00  0.00           C  
ATOM    867  CD  GLU A 297       4.693   2.597  12.295  1.00  0.00           C  
ATOM    868  OE1 GLU A 297       3.864   2.218  13.159  1.00  0.00           O  
ATOM    869  OE2 GLU A 297       5.851   2.117  12.209  1.00  0.00           O  
ATOM    870  N   GLN A 298       3.230   6.468   8.760  1.00  0.00           N  
ATOM    871  CA  GLN A 298       3.885   7.316   7.765  1.00  0.00           C  
ATOM    872  C   GLN A 298       3.300   8.735   7.779  1.00  0.00           C  
ATOM    873  O   GLN A 298       3.899   9.670   7.239  1.00  0.00           O  
ATOM    874  CB  GLN A 298       3.810   6.692   6.368  1.00  0.00           C  
ATOM    875  CG  GLN A 298       4.910   5.663   6.111  1.00  0.00           C  
ATOM    876  CD  GLN A 298       4.777   4.967   4.768  1.00  0.00           C  
ATOM    877  OE1 GLN A 298       4.703   3.733   4.708  1.00  0.00           O  
ATOM    878  NE2 GLN A 298       4.745   5.748   3.689  1.00  0.00           N  
ATOM    879  N   ALA A 303       2.138   8.888   8.414  1.00  0.00           N  
ATOM    880  CA  ALA A 303       1.531  10.199   8.636  1.00  0.00           C  
ATOM    881  C   ALA A 303       2.070  10.869   9.903  1.00  0.00           C  
ATOM    882  O   ALA A 303       2.524  10.191  10.829  1.00  0.00           O  
ATOM    883  CB  ALA A 303       0.006  10.065   8.726  1.00  0.00           C  
ATOM    884  N   SER A 305       2.005  12.199   9.940  1.00  0.00           N  
ATOM    885  CA  SER A 305       2.252  12.953  11.162  1.00  0.00           C  
ATOM    886  C   SER A 305       1.257  12.545  12.254  1.00  0.00           C  
ATOM    887  O   SER A 305       0.062  12.447  11.984  1.00  0.00           O  
ATOM    888  CB  SER A 305       2.094  14.446  10.901  1.00  0.00           C  
ATOM    889  OG  SER A 305       2.026  15.166  12.119  1.00  0.00           O  
ATOM    890  N   PRO A 306       1.719  12.349  13.484  1.00  0.00           N  
ATOM    891  CA  PRO A 306       0.784  12.039  14.569  1.00  0.00           C  
ATOM    892  C   PRO A 306      -0.310  13.094  14.712  1.00  0.00           C  
ATOM    893  O   PRO A 306      -1.432  12.771  15.094  1.00  0.00           O  
ATOM    894  CB  PRO A 306       1.675  11.996  15.817  1.00  0.00           C  
ATOM    895  CG  PRO A 306       2.933  12.673  15.415  1.00  0.00           C  
ATOM    896  CD  PRO A 306       3.118  12.390  13.953  1.00  0.00           C  
ATOM    897  N   GLU A 307      -0.010  14.348  14.377  1.00  0.00           N  
ATOM    898  CA  GLU A 307      -1.022  15.396  14.432  1.00  0.00           C  
ATOM    899  C   GLU A 307      -2.162  15.184  13.432  1.00  0.00           C  
ATOM    900  O   GLU A 307      -3.312  15.515  13.719  1.00  0.00           O  
ATOM    901  CB  GLU A 307      -0.386  16.782  14.251  1.00  0.00           C  
ATOM    902  CG  GLU A 307       0.792  17.072  15.191  1.00  0.00           C  
ATOM    903  CD  GLU A 307       0.523  16.780  16.667  1.00  0.00           C  
ATOM    904  OE1 GLU A 307      -0.624  16.940  17.148  1.00  0.00           O  
ATOM    905  OE2 GLU A 307       1.485  16.391  17.366  1.00  0.00           O  
ATOM    906  N   LEU A 308      -1.849  14.624  12.264  1.00  0.00           N  
ATOM    907  CA  LEU A 308      -2.882  14.305  11.281  1.00  0.00           C  
ATOM    908  C   LEU A 308      -3.752  13.152  11.794  1.00  0.00           C  
ATOM    909  O   LEU A 308      -4.971  13.172  11.650  1.00  0.00           O  
ATOM    910  CB  LEU A 308      -2.273  13.974   9.910  1.00  0.00           C  
ATOM    911  CG  LEU A 308      -3.245  13.587   8.771  1.00  0.00           C  
ATOM    912  CD1 LEU A 308      -2.736  14.035   7.405  1.00  0.00           C  
ATOM    913  CD2 LEU A 308      -3.575  12.094   8.729  1.00  0.00           C  
ATOM    914  N   LEU A 309      -3.111  12.154  12.385  1.00  0.00           N  
ATOM    915  CA  LEU A 309      -3.840  11.005  12.919  1.00  0.00           C  
ATOM    916  C   LEU A 309      -4.804  11.446  14.018  1.00  0.00           C  
ATOM    917  O   LEU A 309      -5.926  10.954  14.094  1.00  0.00           O  
ATOM    918  CB  LEU A 309      -2.882   9.921  13.420  1.00  0.00           C  
ATOM    919  CG  LEU A 309      -1.922   9.306  12.386  1.00  0.00           C  
ATOM    920  CD1 LEU A 309      -0.997   8.303  13.066  1.00  0.00           C  
ATOM    921  CD2 LEU A 309      -2.657   8.675  11.208  1.00  0.00           C  
ATOM    922  N   LEU A 310      -4.362  12.361  14.873  1.00  0.00           N  
ATOM    923  CA  LEU A 310      -5.231  12.915  15.911  1.00  0.00           C  
ATOM    924  C   LEU A 310      -6.333  13.808  15.345  1.00  0.00           C  
ATOM    925  O   LEU A 310      -7.466  13.739  15.806  1.00  0.00           O  
ATOM    926  CB  LEU A 310      -4.419  13.674  16.965  1.00  0.00           C  
ATOM    927  CG  LEU A 310      -3.493  12.794  17.808  1.00  0.00           C  
ATOM    928  CD1 LEU A 310      -2.482  13.672  18.522  1.00  0.00           C  
ATOM    929  CD2 LEU A 310      -4.305  11.919  18.790  1.00  0.00           C  
ATOM    930  N   ASP A 311      -6.019  14.625  14.330  1.00  0.00           N  
ATOM    931  CA  ASP A 311      -7.054  15.422  13.656  1.00  0.00           C  
ATOM    932  C   ASP A 311      -8.155  14.517  13.101  1.00  0.00           C  
ATOM    933  O   ASP A 311      -9.326  14.910  13.059  1.00  0.00           O  
ATOM    934  CB  ASP A 311      -6.484  16.207  12.469  1.00  0.00           C  
ATOM    935  CG  ASP A 311      -5.584  17.351  12.872  1.00  0.00           C  
ATOM    936  OD1 ASP A 311      -4.873  17.847  11.964  1.00  0.00           O  
ATOM    937  OD2 ASP A 311      -5.517  17.835  14.021  1.00  0.00           O  
ATOM    938  N   TYR A 312      -7.766  13.327  12.640  1.00  0.00           N  
ATOM    939  CA  TYR A 312      -8.705  12.365  12.080  1.00  0.00           C  
ATOM    940  C   TYR A 312      -8.843  11.148  12.989  1.00  0.00           C  
ATOM    941  O   TYR A 312      -8.950  10.019  12.506  1.00  0.00           O  
ATOM    942  CB  TYR A 312      -8.220  11.916  10.703  1.00  0.00           C  
ATOM    943  CG  TYR A 312      -8.410  12.960   9.638  1.00  0.00           C  
ATOM    944  CD1 TYR A 312      -9.663  13.165   9.065  1.00  0.00           C  
ATOM    945  CD2 TYR A 312      -7.341  13.744   9.218  1.00  0.00           C  
ATOM    946  CE1 TYR A 312      -9.859  14.128   8.082  1.00  0.00           C  
ATOM    947  CE2 TYR A 312      -7.521  14.730   8.228  1.00  0.00           C  
ATOM    948  CZ  TYR A 312      -8.787  14.905   7.678  1.00  0.00           C  
ATOM    949  OH  TYR A 312      -8.985  15.854   6.698  1.00  0.00           O  
ATOM    950  N   ARG A 313      -8.834  11.381  14.299  1.00  0.00           N  
ATOM    951  CA  ARG A 313      -8.837  10.265  15.247  1.00  0.00           C  
ATOM    952  C   ARG A 313     -10.023   9.333  15.044  1.00  0.00           C  
ATOM    953  O   ARG A 313      -9.905   8.107  15.206  1.00  0.00           O  
ATOM    954  CB  ARG A 313      -8.793  10.761  16.691  1.00  0.00           C  
ATOM    955  CG  ARG A 313      -8.733   9.648  17.733  1.00  0.00           C  
ATOM    956  CD  ARG A 313      -7.560   8.695  17.572  1.00  0.00           C  
ATOM    957  NE  ARG A 313      -7.474   7.790  18.720  1.00  0.00           N  
ATOM    958  CZ  ARG A 313      -6.600   6.795  18.817  1.00  0.00           C  
ATOM    959  NH1 ARG A 313      -6.608   6.013  19.891  1.00  0.00           N  
ATOM    960  NH2 ARG A 313      -5.732   6.569  17.842  1.00  0.00           N  
ATOM    961  N   HIS A 314     -11.167   9.914  14.692  1.00  0.00           N  
ATOM    962  CA  HIS A 314     -12.366   9.128  14.437  1.00  0.00           C  
ATOM    963  C   HIS A 314     -12.207   8.128  13.303  1.00  0.00           C  
ATOM    964  O   HIS A 314     -12.915   7.121  13.280  1.00  0.00           O  
ATOM    965  CB  HIS A 314     -13.553  10.039  14.140  1.00  0.00           C  
ATOM    966  CG  HIS A 314     -13.322  10.983  12.996  1.00  0.00           C  
ATOM    967  ND1 HIS A 314     -12.315  11.922  13.008  1.00  0.00           N  
ATOM    968  CD2 HIS A 314     -13.957  11.123  11.807  1.00  0.00           C  
ATOM    969  CE1 HIS A 314     -12.348  12.611  11.877  1.00  0.00           C  
ATOM    970  NE2 HIS A 314     -13.328  12.137  11.126  1.00  0.00           N  
ATOM    971  N   LEU A 315     -11.307   8.416  12.358  1.00  0.00           N  
ATOM    972  CA  LEU A 315     -10.974   7.489  11.264  1.00  0.00           C  
ATOM    973  C   LEU A 315      -9.777   6.602  11.620  1.00  0.00           C  
ATOM    974  O   LEU A 315      -9.740   5.425  11.288  1.00  0.00           O  
ATOM    975  CB  LEU A 315     -10.702   8.254   9.964  1.00  0.00           C  
ATOM    976  CG  LEU A 315     -11.817   9.227   9.563  1.00  0.00           C  
ATOM    977  CD1 LEU A 315     -11.407  10.002   8.312  1.00  0.00           C  
ATOM    978  CD2 LEU A 315     -13.178   8.514   9.374  1.00  0.00           C  
ATOM    979  N   HIS A 316      -8.813   7.176  12.331  1.00  0.00           N  
ATOM    980  CA  HIS A 316      -7.644   6.430  12.750  1.00  0.00           C  
ATOM    981  C   HIS A 316      -7.998   5.192  13.595  1.00  0.00           C  
ATOM    982  O   HIS A 316      -7.358   4.138  13.451  1.00  0.00           O  
ATOM    983  CB  HIS A 316      -6.708   7.351  13.531  1.00  0.00           C  
ATOM    984  CG  HIS A 316      -5.407   6.718  13.912  1.00  0.00           C  
ATOM    985  ND1 HIS A 316      -4.802   6.954  15.126  1.00  0.00           N  
ATOM    986  CD2 HIS A 316      -4.595   5.858  13.246  1.00  0.00           C  
ATOM    987  CE1 HIS A 316      -3.669   6.272  15.192  1.00  0.00           C  
ATOM    988  NE2 HIS A 316      -3.514   5.610  14.060  1.00  0.00           N  
ATOM    989  N   ILE A 317      -9.029   5.294  14.444  1.00  0.00           N  
ATOM    990  CA  ILE A 317      -9.340   4.172  15.340  1.00  0.00           C  
ATOM    991  C   ILE A 317      -9.796   2.907  14.611  1.00  0.00           C  
ATOM    992  O   ILE A 317      -9.789   1.822  15.195  1.00  0.00           O  
ATOM    993  CB  ILE A 317     -10.355   4.550  16.453  1.00  0.00           C  
ATOM    994  CG1 ILE A 317     -11.661   5.092  15.865  1.00  0.00           C  
ATOM    995  CG2 ILE A 317      -9.710   5.510  17.469  1.00  0.00           C  
ATOM    996  CD1 ILE A 317     -12.827   5.055  16.857  1.00  0.00           C  
ATOM    997  N   ARG A 318     -10.192   3.019  13.345  1.00  0.00           N  
ATOM    998  CA  ARG A 318     -10.641   1.807  12.655  1.00  0.00           C  
ATOM    999  C   ARG A 318      -9.477   1.001  12.076  1.00  0.00           C  
ATOM   1000  O   ARG A 318      -9.668  -0.141  11.623  1.00  0.00           O  
ATOM   1001  CB  ARG A 318     -11.677   2.129  11.574  1.00  0.00           C  
ATOM   1002  CG  ARG A 318     -11.098   2.733  10.327  1.00  0.00           C  
ATOM   1003  CD  ARG A 318     -12.148   2.949   9.215  1.00  0.00           C  
ATOM   1004  NE  ARG A 318     -13.152   3.978   9.530  1.00  0.00           N  
ATOM   1005  CZ  ARG A 318     -14.094   4.380   8.673  1.00  0.00           C  
ATOM   1006  NH1 ARG A 318     -14.143   3.850   7.450  1.00  0.00           N  
ATOM   1007  NH2 ARG A 318     -14.961   5.337   9.006  1.00  0.00           N  
ATOM   1008  N   THR A 319      -8.278   1.583  12.085  1.00  0.00           N  
ATOM   1009  CA  THR A 319      -7.131   0.933  11.452  1.00  0.00           C  
ATOM   1010  C   THR A 319      -6.573  -0.176  12.364  1.00  0.00           C  
ATOM   1011  O   THR A 319      -6.773  -0.118  13.564  1.00  0.00           O  
ATOM   1012  CB  THR A 319      -6.076   1.979  11.031  1.00  0.00           C  
ATOM   1013  OG1 THR A 319      -5.538   2.632  12.180  1.00  0.00           O  
ATOM   1014  CG2 THR A 319      -6.747   3.111  10.212  1.00  0.00           C  
ATOM   1015  N   PRO A 320      -5.934  -1.206  11.806  1.00  0.00           N  
ATOM   1016  CA  PRO A 320      -5.580  -2.398  12.596  1.00  0.00           C  
ATOM   1017  C   PRO A 320      -4.786  -2.191  13.886  1.00  0.00           C  
ATOM   1018  O   PRO A 320      -5.149  -2.787  14.909  1.00  0.00           O  
ATOM   1019  CB  PRO A 320      -4.789  -3.255  11.598  1.00  0.00           C  
ATOM   1020  CG  PRO A 320      -5.364  -2.870  10.288  1.00  0.00           C  
ATOM   1021  CD  PRO A 320      -5.543  -1.368  10.390  1.00  0.00           C  
ATOM   1022  N   LYS A 321      -3.737  -1.372  13.875  1.00  0.00           N  
ATOM   1023  CA  LYS A 321      -2.966  -1.162  15.114  1.00  0.00           C  
ATOM   1024  C   LYS A 321      -3.763  -0.440  16.178  1.00  0.00           C  
ATOM   1025  O   LYS A 321      -3.709  -0.814  17.351  1.00  0.00           O  
ATOM   1026  CB  LYS A 321      -1.632  -0.443  14.902  1.00  0.00           C  
ATOM   1027  CG  LYS A 321      -0.486  -1.398  14.602  1.00  0.00           C  
ATOM   1028  CD  LYS A 321       0.826  -0.663  14.401  1.00  0.00           C  
ATOM   1029  CE  LYS A 321       1.680  -0.691  15.657  1.00  0.00           C  
ATOM   1030  NZ  LYS A 321       3.090  -0.308  15.361  1.00  0.00           N  
ATOM   1031  N   ALA A 322      -4.491   0.601  15.777  1.00  0.00           N  
ATOM   1032  CA  ALA A 322      -5.288   1.346  16.726  1.00  0.00           C  
ATOM   1033  C   ALA A 322      -6.380   0.452  17.314  1.00  0.00           C  
ATOM   1034  O   ALA A 322      -6.618   0.476  18.541  1.00  0.00           O  
ATOM   1035  CB  ALA A 322      -5.885   2.627  16.071  1.00  0.00           C  
ATOM   1036  N   SER A 323      -7.025  -0.369  16.481  1.00  0.00           N  
ATOM   1037  CA  SER A 323      -8.052  -1.281  16.973  1.00  0.00           C  
ATOM   1038  C   SER A 323      -7.448  -2.338  17.907  1.00  0.00           C  
ATOM   1039  O   SER A 323      -8.079  -2.705  18.900  1.00  0.00           O  
ATOM   1040  CB  SER A 323      -8.905  -1.897  15.849  1.00  0.00           C  
ATOM   1041  OG  SER A 323      -9.933  -0.983  15.464  1.00  0.00           O  
ATOM   1042  N   ALA A 324      -6.217  -2.778  17.621  1.00  0.00           N  
ATOM   1043  CA  ALA A 324      -5.531  -3.760  18.464  1.00  0.00           C  
ATOM   1044  C   ALA A 324      -5.334  -3.204  19.876  1.00  0.00           C  
ATOM   1045  O   ALA A 324      -5.523  -3.911  20.869  1.00  0.00           O  
ATOM   1046  CB  ALA A 324      -4.188  -4.114  17.850  1.00  0.00           C  
ATOM   1047  N   ILE A 325      -4.966  -1.931  19.973  1.00  0.00           N  
ATOM   1048  CA  ILE A 325      -4.843  -1.269  21.280  1.00  0.00           C  
ATOM   1049  C   ILE A 325      -6.168  -1.327  22.035  1.00  0.00           C  
ATOM   1050  O   ILE A 325      -6.178  -1.614  23.234  1.00  0.00           O  
ATOM   1051  CB  ILE A 325      -4.372   0.191  21.119  1.00  0.00           C  
ATOM   1052  CG1 ILE A 325      -2.959   0.229  20.526  1.00  0.00           C  
ATOM   1053  CG2 ILE A 325      -4.401   0.930  22.480  1.00  0.00           C  
ATOM   1054  CD1 ILE A 325      -2.504   1.629  20.078  1.00  0.00           C  
ATOM   1055  N   MET A 332      -7.277  -1.062  21.348  1.00  0.00           N  
ATOM   1056  CA  MET A 332      -8.580  -1.094  22.026  1.00  0.00           C  
ATOM   1057  C   MET A 332      -8.976  -2.511  22.462  1.00  0.00           C  
ATOM   1058  O   MET A 332      -9.590  -2.683  23.510  1.00  0.00           O  
ATOM   1059  CB  MET A 332      -9.667  -0.411  21.176  1.00  0.00           C  
ATOM   1060  CG  MET A 332      -9.303   1.035  20.774  1.00  0.00           C  
ATOM   1061  SD  MET A 332      -8.854   2.099  22.191  1.00  0.00           S  
ATOM   1062  CE  MET A 332      -7.611   3.189  21.459  1.00  0.00           C  
ATOM   1063  N   LYS A 333      -8.605  -3.529  21.687  1.00  0.00           N  
ATOM   1064  CA  LYS A 333      -8.856  -4.928  22.094  1.00  0.00           C  
ATOM   1065  C   LYS A 333      -8.009  -5.310  23.313  1.00  0.00           C  
ATOM   1066  O   LYS A 333      -8.478  -5.973  24.231  1.00  0.00           O  
ATOM   1067  CB  LYS A 333      -8.584  -5.893  20.930  1.00  0.00           C  
ATOM   1068  CG  LYS A 333      -9.563  -5.731  19.760  1.00  0.00           C  
ATOM   1069  CD  LYS A 333      -9.173  -6.636  18.584  1.00  0.00           C  
ATOM   1070  CE  LYS A 333     -10.272  -6.686  17.535  1.00  0.00           C  
ATOM   1071  NZ  LYS A 333     -10.040  -7.846  16.607  1.00  0.00           N  
ATOM   1072  N   VAL A 334      -6.762  -4.860  23.342  1.00  0.00           N  
ATOM   1073  CA  VAL A 334      -5.929  -5.051  24.522  1.00  0.00           C  
ATOM   1074  C   VAL A 334      -6.522  -4.380  25.756  1.00  0.00           C  
ATOM   1075  O   VAL A 334      -6.584  -5.000  26.840  1.00  0.00           O  
ATOM   1076  CB  VAL A 334      -4.457  -4.643  24.257  1.00  0.00           C  
ATOM   1077  CG1 VAL A 334      -3.652  -4.628  25.557  1.00  0.00           C  
ATOM   1078  CG2 VAL A 334      -3.824  -5.618  23.258  1.00  0.00           C  
ATOM   1079  N   LYS A 335      -6.953  -3.124  25.587  1.00  0.00           N  
ATOM   1080  CA  LYS A 335      -7.528  -2.339  26.694  1.00  0.00           C  
ATOM   1081  C   LYS A 335      -8.768  -3.058  27.254  1.00  0.00           C  
ATOM   1082  O   LYS A 335      -8.881  -3.267  28.480  1.00  0.00           O  
ATOM   1083  CB  LYS A 335      -7.865  -0.912  26.224  1.00  0.00           C  
ATOM   1084  CG  LYS A 335      -8.346   0.037  27.328  1.00  0.00           C  
ATOM   1085  CD  LYS A 335      -8.417   1.462  26.826  1.00  0.00           C  
ATOM   1086  CE  LYS A 335      -8.683   2.461  27.957  1.00  0.00           C  
ATOM   1087  NZ  LYS A 335      -8.571   3.877  27.475  1.00  0.00           N  
ATOM   1088  N   GLU A 336      -9.685  -3.474  26.368  1.00  0.00           N  
ATOM   1089  CA  GLU A 336     -10.907  -4.129  26.876  1.00  0.00           C  
ATOM   1090  C   GLU A 336     -10.557  -5.454  27.589  1.00  0.00           C  
ATOM   1091  O   GLU A 336     -11.259  -5.851  28.518  1.00  0.00           O  
ATOM   1092  CB  GLU A 336     -11.984  -4.372  25.799  1.00  0.00           C  
ATOM   1093  CG  GLU A 336     -11.626  -5.457  24.800  1.00  0.00           C  
ATOM   1094  CD  GLU A 336     -12.671  -5.728  23.725  1.00  0.00           C  
ATOM   1095  OE1 GLU A 336     -13.894  -5.788  24.025  1.00  0.00           O  
ATOM   1096  OE2 GLU A 336     -12.241  -5.951  22.575  1.00  0.00           O  
ATOM   1097  N   THR A 337      -9.524  -6.173  27.125  1.00  0.00           N  
ATOM   1098  CA  THR A 337      -9.142  -7.451  27.728  1.00  0.00           C  
ATOM   1099  C   THR A 337      -8.509  -7.252  29.097  1.00  0.00           C  
ATOM   1100  O   THR A 337      -8.824  -7.988  30.027  1.00  0.00           O  
ATOM   1101  CB  THR A 337      -8.187  -8.191  26.792  1.00  0.00           C  
ATOM   1102  OG1 THR A 337      -8.851  -8.428  25.541  1.00  0.00           O  
ATOM   1103  CG2 THR A 337      -7.880  -9.601  27.354  1.00  0.00           C  
ATOM   1104  N   LEU A 338      -7.630  -6.256  29.231  1.00  0.00           N  
ATOM   1105  CA  LEU A 338      -7.067  -5.943  30.546  1.00  0.00           C  
ATOM   1106  C   LEU A 338      -8.188  -5.652  31.536  1.00  0.00           C  
ATOM   1107  O   LEU A 338      -8.143  -6.095  32.685  1.00  0.00           O  
ATOM   1108  CB  LEU A 338      -6.150  -4.722  30.452  1.00  0.00           C  
ATOM   1109  CG  LEU A 338      -4.796  -5.007  29.809  1.00  0.00           C  
ATOM   1110  CD1 LEU A 338      -4.175  -3.721  29.300  1.00  0.00           C  
ATOM   1111  CD2 LEU A 338      -3.820  -5.677  30.793  1.00  0.00           C  
ATOM   1112  N   ILE A 339      -9.171  -4.875  31.101  1.00  0.00           N  
ATOM   1113  CA  ILE A 339     -10.271  -4.519  32.021  1.00  0.00           C  
ATOM   1114  C   ILE A 339     -11.181  -5.720  32.320  1.00  0.00           C  
ATOM   1115  O   ILE A 339     -11.595  -5.943  33.470  1.00  0.00           O  
ATOM   1116  CB  ILE A 339     -11.062  -3.309  31.467  1.00  0.00           C  
ATOM   1117  CG1 ILE A 339     -10.190  -2.051  31.505  1.00  0.00           C  
ATOM   1118  CG2 ILE A 339     -12.368  -3.076  32.267  1.00  0.00           C  
ATOM   1119  CD1 ILE A 339      -9.661  -1.751  32.917  1.00  0.00           C  
ATOM   1120  N   MET A 340     -11.476  -6.517  31.298  1.00  0.00           N  
ATOM   1121  CA  MET A 340     -12.218  -7.753  31.545  1.00  0.00           C  
ATOM   1122  C   MET A 340     -11.502  -8.603  32.598  1.00  0.00           C  
ATOM   1123  O   MET A 340     -12.117  -9.138  33.522  1.00  0.00           O  
ATOM   1124  CB  MET A 340     -12.388  -8.544  30.253  1.00  0.00           C  
ATOM   1125  CG  MET A 340     -13.161  -9.838  30.476  1.00  0.00           C  
ATOM   1126  SD  MET A 340     -13.036 -10.989  29.121  1.00  0.00           S  
ATOM   1127  CE  MET A 340     -11.349 -11.530  29.313  1.00  0.00           C  
ATOM   1128  N   ALA A 341     -10.186  -8.698  32.457  1.00  0.00           N  
ATOM   1129  CA  ALA A 341      -9.387  -9.518  33.376  1.00  0.00           C  
ATOM   1130  C   ALA A 341      -9.500  -8.959  34.797  1.00  0.00           C  
ATOM   1131  O   ALA A 341      -9.653  -9.723  35.769  1.00  0.00           O  
ATOM   1132  CB  ALA A 341      -7.923  -9.511  32.925  1.00  0.00           C  
ATOM   1133  N   ALA A 342      -9.429  -7.625  34.922  1.00  0.00           N  
ATOM   1134  CA  ALA A 342      -9.566  -7.008  36.255  1.00  0.00           C  
ATOM   1135  C   ALA A 342     -10.913  -7.411  36.854  1.00  0.00           C  
ATOM   1136  O   ALA A 342     -10.984  -7.762  38.032  1.00  0.00           O  
ATOM   1137  CB  ALA A 342      -9.460  -5.494  36.169  1.00  0.00           C  
ATOM   1138  N   ARG A 343     -11.993  -7.305  36.076  1.00  0.00           N  
ATOM   1139  CA  ARG A 343     -13.313  -7.614  36.633  1.00  0.00           C  
ATOM   1140  C   ARG A 343     -13.428  -9.093  37.036  1.00  0.00           C  
ATOM   1141  O   ARG A 343     -14.081  -9.413  38.041  1.00  0.00           O  
ATOM   1142  CB  ARG A 343     -14.433  -7.202  35.669  1.00  0.00           C  
ATOM   1143  CG  ARG A 343     -14.415  -5.716  35.332  1.00  0.00           C  
ATOM   1144  CD  ARG A 343     -15.722  -5.298  34.747  1.00  0.00           C  
ATOM   1145  NE  ARG A 343     -15.703  -3.924  34.224  1.00  0.00           N  
ATOM   1146  CZ  ARG A 343     -15.624  -3.607  32.923  1.00  0.00           C  
ATOM   1147  NH1 ARG A 343     -15.542  -4.549  31.976  1.00  0.00           N  
ATOM   1148  NH2 ARG A 343     -15.610  -2.329  32.551  1.00  0.00           N  
ATOM   1149  N   GLU A 344     -12.777  -9.991  36.283  1.00  0.00           N  
ATOM   1150  CA  GLU A 344     -12.780 -11.410  36.649  1.00  0.00           C  
ATOM   1151  C   GLU A 344     -12.121 -11.576  38.021  1.00  0.00           C  
ATOM   1152  O   GLU A 344     -12.648 -12.277  38.902  1.00  0.00           O  
ATOM   1153  CB  GLU A 344     -11.982 -12.228  35.630  1.00  0.00           C  
ATOM   1154  CG  GLU A 344     -12.626 -12.362  34.254  1.00  0.00           C  
ATOM   1155  CD  GLU A 344     -11.748 -13.072  33.223  1.00  0.00           C  
ATOM   1156  OE1 GLU A 344     -12.315 -13.561  32.206  1.00  0.00           O  
ATOM   1157  OE2 GLU A 344     -10.518 -13.126  33.383  1.00  0.00           O  
ATOM   1158  N   TRP A 345     -10.969 -10.927  38.199  1.00  0.00           N  
ATOM   1159  CA  TRP A 345     -10.210 -11.032  39.457  1.00  0.00           C  
ATOM   1160  C   TRP A 345     -11.014 -10.432  40.622  1.00  0.00           C  
ATOM   1161  O   TRP A 345     -11.083 -10.995  41.733  1.00  0.00           O  
ATOM   1162  CB  TRP A 345      -8.849 -10.325  39.328  1.00  0.00           C  
ATOM   1163  CG  TRP A 345      -7.961 -10.617  40.494  1.00  0.00           C  
ATOM   1164  CD1 TRP A 345      -7.062 -11.635  40.596  1.00  0.00           C  
ATOM   1165  CD2 TRP A 345      -7.916  -9.908  41.752  1.00  0.00           C  
ATOM   1166  NE1 TRP A 345      -6.456 -11.615  41.832  1.00  0.00           N  
ATOM   1167  CE2 TRP A 345      -6.962 -10.572  42.570  1.00  0.00           C  
ATOM   1168  CE3 TRP A 345      -8.594  -8.788  42.275  1.00  0.00           C  
ATOM   1169  CZ2 TRP A 345      -6.663 -10.147  43.874  1.00  0.00           C  
ATOM   1170  CZ3 TRP A 345      -8.306  -8.365  43.574  1.00  0.00           C  
ATOM   1171  CH2 TRP A 345      -7.356  -9.058  44.364  1.00  0.00           C  
ATOM   1172  N   LEU A 347     -11.599  -9.267  40.382  1.00  0.00           N  
ATOM   1173  CA  LEU A 347     -12.343  -8.541  41.419  1.00  0.00           C  
ATOM   1174  C   LEU A 347     -13.558  -9.340  41.882  1.00  0.00           C  
ATOM   1175  O   LEU A 347     -13.861  -9.384  43.073  1.00  0.00           O  
ATOM   1176  CB  LEU A 347     -12.738  -7.142  40.909  1.00  0.00           C  
ATOM   1177  CG  LEU A 347     -11.517  -6.220  40.788  1.00  0.00           C  
ATOM   1178  CD1 LEU A 347     -11.834  -5.012  39.875  1.00  0.00           C  
ATOM   1179  CD2 LEU A 347     -11.071  -5.744  42.173  1.00  0.00           C  
ATOM   1180  N   LEU A 348     -14.252  -9.975  40.935  1.00  0.00           N  
ATOM   1181  CA  LEU A 348     -15.411 -10.804  41.269  1.00  0.00           C  
ATOM   1182  C   LEU A 348     -14.955 -11.995  42.104  1.00  0.00           C  
ATOM   1183  O   LEU A 348     -15.512 -12.290  43.165  1.00  0.00           O  
ATOM   1184  CB  LEU A 348     -16.152 -11.260  39.995  1.00  0.00           C  
ATOM   1185  CG  LEU A 348     -17.472 -12.000  40.217  1.00  0.00           C  
ATOM   1186  CD1 LEU A 348     -18.514 -11.053  40.800  1.00  0.00           C  
ATOM   1187  CD2 LEU A 348     -17.967 -12.596  38.919  1.00  0.00           C  
ATOM   1188  N   LYS A 349     -13.944 -12.702  41.610  1.00  0.00           N  
ATOM   1189  CA  LYS A 349     -13.498 -13.925  42.298  1.00  0.00           C  
ATOM   1190  C   LYS A 349     -13.015 -13.621  43.717  1.00  0.00           C  
ATOM   1191  O   LYS A 349     -13.244 -14.426  44.644  1.00  0.00           O  
ATOM   1192  CB  LYS A 349     -12.403 -14.626  41.503  1.00  0.00           C  
ATOM   1193  CG  LYS A 349     -11.883 -15.887  42.181  1.00  0.00           C  
ATOM   1194  CD  LYS A 349     -11.005 -16.677  41.248  1.00  0.00           C  
ATOM   1195  CE  LYS A 349     -10.649 -18.025  41.871  1.00  0.00           C  
ATOM   1196  NZ  LYS A 349      -9.874 -18.887  40.935  1.00  0.00           N  
ATOM   1197  N   ASP A 352     -12.333 -12.486  43.878  1.00  0.00           N  
ATOM   1198  CA  ASP A 352     -11.781 -12.123  45.184  1.00  0.00           C  
ATOM   1199  C   ASP A 352     -12.783 -11.409  46.102  1.00  0.00           C  
ATOM   1200  O   ASP A 352     -12.421 -11.024  47.224  1.00  0.00           O  
ATOM   1201  CB  ASP A 352     -10.504 -11.288  45.049  1.00  0.00           C  
ATOM   1202  CG  ASP A 352      -9.701 -11.286  46.312  1.00  0.00           C  
ATOM   1203  OD1 ASP A 352      -9.357 -12.390  46.790  1.00  0.00           O  
ATOM   1204  OD2 ASP A 352      -9.377 -10.242  46.896  1.00  0.00           O  
ATOM   1205  N   GLY A 361     -14.021 -11.229  45.641  1.00  0.00           N  
ATOM   1206  CA  GLY A 361     -15.089 -10.759  46.523  1.00  0.00           C  
ATOM   1207  C   GLY A 361     -15.208  -9.256  46.721  1.00  0.00           C  
ATOM   1208  O   GLY A 361     -15.633  -8.806  47.780  1.00  0.00           O  
ATOM   1209  N   TRP A 362     -14.874  -8.474  45.700  1.00  0.00           N  
ATOM   1210  CA  TRP A 362     -15.012  -7.028  45.772  1.00  0.00           C  
ATOM   1211  C   TRP A 362     -16.354  -6.632  45.150  1.00  0.00           C  
ATOM   1212  O   TRP A 362     -16.847  -7.314  44.228  1.00  0.00           O  
ATOM   1213  CB  TRP A 362     -13.855  -6.341  45.019  1.00  0.00           C  
ATOM   1214  CG  TRP A 362     -12.516  -6.700  45.579  1.00  0.00           C  
ATOM   1215  CD1 TRP A 362     -11.891  -7.931  45.511  1.00  0.00           C  
ATOM   1216  CD2 TRP A 362     -11.638  -5.851  46.325  1.00  0.00           C  
ATOM   1217  NE1 TRP A 362     -10.683  -7.889  46.175  1.00  0.00           N  
ATOM   1218  CE2 TRP A 362     -10.490  -6.621  46.672  1.00  0.00           C  
ATOM   1219  CE3 TRP A 362     -11.689  -4.506  46.727  1.00  0.00           C  
ATOM   1220  CZ2 TRP A 362      -9.437  -6.096  47.436  1.00  0.00           C  
ATOM   1221  CZ3 TRP A 362     -10.630  -3.973  47.486  1.00  0.00           C  
ATOM   1222  CH2 TRP A 362      -9.520  -4.769  47.821  1.00  0.00           C  
ATOM   1223  N   HIS A 363     -16.930  -5.532  45.638  1.00  0.00           N  
ATOM   1224  CA  HIS A 363     -18.191  -5.020  45.122  1.00  0.00           C  
ATOM   1225  C   HIS A 363     -17.943  -3.851  44.222  1.00  0.00           C  
ATOM   1226  O   HIS A 363     -17.219  -2.944  44.600  1.00  0.00           O  
ATOM   1227  CB  HIS A 363     -19.076  -4.529  46.271  1.00  0.00           C  
ATOM   1228  CG  HIS A 363     -19.584  -5.622  47.140  1.00  0.00           C  
ATOM   1229  ND1 HIS A 363     -20.720  -6.329  46.821  1.00  0.00           N  
ATOM   1230  CD2 HIS A 363     -19.142  -6.110  48.324  1.00  0.00           C  
ATOM   1231  CE1 HIS A 363     -20.951  -7.224  47.772  1.00  0.00           C  
ATOM   1232  NE2 HIS A 363     -20.006  -7.112  48.696  1.00  0.00           N  
ATOM   1233  N   GLU A 364     -18.560  -3.855  43.046  1.00  0.00           N  
ATOM   1234  CA  GLU A 364     -18.459  -2.705  42.154  1.00  0.00           C  
ATOM   1235  C   GLU A 364     -19.462  -1.619  42.549  1.00  0.00           C  
ATOM   1236  O   GLU A 364     -20.636  -1.916  42.804  1.00  0.00           O  
ATOM   1237  CB  GLU A 364     -18.719  -3.123  40.711  1.00  0.00           C  
ATOM   1238  CG  GLU A 364     -18.446  -1.982  39.728  1.00  0.00           C  
ATOM   1239  CD  GLU A 364     -18.674  -2.318  38.271  1.00  0.00           C  
ATOM   1240  OE1 GLU A 364     -19.228  -3.399  37.954  1.00  0.00           O  
ATOM   1241  OE2 GLU A 364     -18.247  -1.507  37.416  1.00  0.00           O  
ATOM   1242  N   VAL A 365     -18.981  -0.382  42.606  1.00  0.00           N  
ATOM   1243  CA  VAL A 365     -19.850   0.778  42.845  1.00  0.00           C  
ATOM   1244  C   VAL A 365     -19.649   1.839  41.754  1.00  0.00           C  
ATOM   1245  O   VAL A 365     -18.715   1.730  40.949  1.00  0.00           O  
ATOM   1246  CB  VAL A 365     -19.680   1.385  44.284  1.00  0.00           C  
ATOM   1247  CG1 VAL A 365     -20.002   0.304  45.342  1.00  0.00           C  
ATOM   1248  CG2 VAL A 365     -18.290   1.919  44.484  1.00  0.00           C  
ATOM   1249  N   PHE A 366     -20.558   2.816  41.727  1.00  0.00           N  
ATOM   1250  CA  PHE A 366     -20.643   3.801  40.650  1.00  0.00           C  
ATOM   1251  C   PHE A 366     -20.627   5.198  41.276  1.00  0.00           C  
ATOM   1252  O   PHE A 366     -21.666   5.830  41.495  1.00  0.00           O  
ATOM   1253  CB  PHE A 366     -21.883   3.517  39.778  1.00  0.00           C  
ATOM   1254  CG  PHE A 366     -21.824   2.156  39.188  1.00  0.00           C  
ATOM   1255  CD1 PHE A 366     -22.360   1.055  39.866  1.00  0.00           C  
ATOM   1256  CD2 PHE A 366     -21.112   1.935  38.009  1.00  0.00           C  
ATOM   1257  CE1 PHE A 366     -22.211  -0.256  39.347  1.00  0.00           C  
ATOM   1258  CE2 PHE A 366     -20.975   0.634  37.487  1.00  0.00           C  
ATOM   1259  CZ  PHE A 366     -21.520  -0.449  38.150  1.00  0.00           C  
ATOM   1260  N   PRO A 368     -19.428   5.656  41.622  1.00  0.00           N  
ATOM   1261  CA  PRO A 368     -19.259   6.897  42.384  1.00  0.00           C  
ATOM   1262  C   PRO A 368     -19.497   8.152  41.537  1.00  0.00           C  
ATOM   1263  O   PRO A 368     -19.574   8.070  40.316  1.00  0.00           O  
ATOM   1264  CB  PRO A 368     -17.803   6.836  42.888  1.00  0.00           C  
ATOM   1265  CG  PRO A 368     -17.189   5.717  42.208  1.00  0.00           C  
ATOM   1266  CD  PRO A 368     -18.149   5.015  41.294  1.00  0.00           C  
ATOM   1267  N   PRO A 370     -19.630   9.305  42.196  1.00  0.00           N  
ATOM   1268  CA  PRO A 370     -19.934  10.535  41.492  1.00  0.00           C  
ATOM   1269  C   PRO A 370     -18.742  11.139  40.753  1.00  0.00           C  
ATOM   1270  O   PRO A 370     -17.573  10.989  41.161  1.00  0.00           O  
ATOM   1271  CB  PRO A 370     -20.405  11.474  42.611  1.00  0.00           C  
ATOM   1272  CG  PRO A 370     -19.661  10.989  43.830  1.00  0.00           C  
ATOM   1273  CD  PRO A 370     -19.580   9.490  43.657  1.00  0.00           C  
ATOM   1274  N   ILE A 371     -19.058  11.808  39.652  1.00  0.00           N  
ATOM   1275  CA  ILE A 371     -18.073  12.573  38.902  1.00  0.00           C  
ATOM   1276  C   ILE A 371     -18.112  14.060  39.252  1.00  0.00           C  
ATOM   1277  O   ILE A 371     -17.063  14.697  39.349  1.00  0.00           O  
ATOM   1278  CB  ILE A 371     -18.267  12.368  37.384  1.00  0.00           C  
ATOM   1279  CG1 ILE A 371     -18.340  10.856  37.046  1.00  0.00           C  
ATOM   1280  CG2 ILE A 371     -17.207  13.143  36.605  1.00  0.00           C  
ATOM   1281  CD1 ILE A 371     -17.151  10.009  37.506  1.00  0.00           C  
ATOM   1282  N   LEU A 372     -19.311  14.597  39.466  1.00  0.00           N  
ATOM   1283  CA  LEU A 372     -19.449  15.993  39.924  1.00  0.00           C  
ATOM   1284  C   LEU A 372     -19.268  16.020  41.432  1.00  0.00           C  
ATOM   1285  O   LEU A 372     -19.993  15.345  42.168  1.00  0.00           O  
ATOM   1286  CB  LEU A 372     -20.817  16.551  39.533  1.00  0.00           C  
ATOM   1287  CG  LEU A 372     -21.057  16.691  38.026  1.00  0.00           C  
ATOM   1288  CD1 LEU A 372     -22.541  16.886  37.760  1.00  0.00           C  
ATOM   1289  CD2 LEU A 372     -20.205  17.811  37.420  1.00  0.00           C  
ATOM   1290  N   VAL A 373     -18.283  16.791  41.884  1.00  0.00           N  
ATOM   1291  CA  VAL A 373     -17.865  16.771  43.286  1.00  0.00           C  
ATOM   1292  C   VAL A 373     -17.549  18.176  43.789  1.00  0.00           C  
ATOM   1293  O   VAL A 373     -17.533  19.118  43.004  1.00  0.00           O  
ATOM   1294  CB  VAL A 373     -16.619  15.865  43.473  1.00  0.00           C  
ATOM   1295  CG1 VAL A 373     -16.933  14.422  43.055  1.00  0.00           C  
ATOM   1296  CG2 VAL A 373     -15.416  16.418  42.703  1.00  0.00           C  
ATOM   1297  N   THR A 374     -17.285  18.294  45.090  1.00  0.00           N  
ATOM   1298  CA  THR A 374     -16.888  19.591  45.676  1.00  0.00           C  
ATOM   1299  C   THR A 374     -15.535  19.575  46.384  1.00  0.00           C  
ATOM   1300  O   THR A 374     -15.141  20.585  46.981  1.00  0.00           O  
ATOM   1301  CB  THR A 374     -17.953  20.117  46.658  1.00  0.00           C  
ATOM   1302  OG1 THR A 374     -18.276  19.093  47.609  1.00  0.00           O  
ATOM   1303  CG2 THR A 374     -19.265  20.397  45.946  1.00  0.00           C  
ATOM   1304  N   GLY A 375     -14.823  18.452  46.319  1.00  0.00           N  
ATOM   1305  CA  GLY A 375     -13.549  18.325  47.021  1.00  0.00           C  
ATOM   1306  C   GLY A 375     -12.409  17.853  46.138  1.00  0.00           C  
ATOM   1307  O   GLY A 375     -12.574  16.948  45.321  1.00  0.00           O  
ATOM   1308  N   ALA A 487     -11.245  18.466  46.303  1.00  0.00           N  
ATOM   1309  CA  ALA A 487     -10.033  17.997  45.643  1.00  0.00           C  
ATOM   1310  C   ALA A 487      -9.509  16.774  46.399  1.00  0.00           C  
ATOM   1311  O   ALA A 487      -9.446  16.776  47.635  1.00  0.00           O  
ATOM   1312  CB  ALA A 487      -8.982  19.094  45.616  1.00  0.00           C  
ATOM   1313  N   VAL A 488      -9.151  15.730  45.660  1.00  0.00           N  
ATOM   1314  CA  VAL A 488      -8.544  14.538  46.241  1.00  0.00           C  
ATOM   1315  C   VAL A 488      -7.039  14.626  46.068  1.00  0.00           C  
ATOM   1316  O   VAL A 488      -6.281  14.186  46.937  1.00  0.00           O  
ATOM   1317  CB  VAL A 488      -9.033  13.228  45.538  1.00  0.00           C  
ATOM   1318  CG1 VAL A 488      -8.518  11.990  46.271  1.00  0.00           C  
ATOM   1319  CG2 VAL A 488     -10.533  13.186  45.453  1.00  0.00           C  
ATOM   1320  N   GLU A 492      -6.615  15.183  44.935  1.00  0.00           N  
ATOM   1321  CA  GLU A 492      -5.208  15.194  44.574  1.00  0.00           C  
ATOM   1322  C   GLU A 492      -4.696  16.608  44.283  1.00  0.00           C  
ATOM   1323  O   GLU A 492      -3.870  16.806  43.385  1.00  0.00           O  
ATOM   1324  CB  GLU A 492      -4.950  14.245  43.393  1.00  0.00           C  
ATOM   1325  CG  GLU A 492      -5.372  12.796  43.669  1.00  0.00           C  
ATOM   1326  CD  GLU A 492      -4.559  12.107  44.762  1.00  0.00           C  
ATOM   1327  OE1 GLU A 492      -5.096  11.151  45.375  1.00  0.00           O  
ATOM   1328  OE2 GLU A 492      -3.390  12.488  45.008  1.00  0.00           O  
ATOM   1329  N   GLY A 493      -5.192  17.580  45.052  1.00  0.00           N  
ATOM   1330  CA  GLY A 493      -4.699  18.958  44.984  1.00  0.00           C  
ATOM   1331  C   GLY A 493      -5.545  19.859  44.104  1.00  0.00           C  
ATOM   1332  O   GLY A 493      -6.111  19.419  43.106  1.00  0.00           O  
ATOM   1333  N   GLY A 494      -5.612  21.140  44.455  1.00  0.00           N  
ATOM   1334  CA  GLY A 494      -6.420  22.096  43.706  1.00  0.00           C  
ATOM   1335  C   GLY A 494      -5.845  22.498  42.358  1.00  0.00           C  
ATOM   1336  O   GLY A 494      -6.584  22.953  41.477  1.00  0.00           O  
ATOM   1337  N   ALA A 495      -4.535  22.323  42.187  1.00  0.00           N  
ATOM   1338  CA  ALA A 495      -3.848  22.748  40.963  1.00  0.00           C  
ATOM   1339  C   ALA A 495      -4.378  22.090  39.676  1.00  0.00           C  
ATOM   1340  O   ALA A 495      -4.336  22.703  38.608  1.00  0.00           O  
ATOM   1341  CB  ALA A 495      -2.336  22.558  41.091  1.00  0.00           C  
ATOM   1342  N   THR A 496      -4.890  20.860  39.779  1.00  0.00           N  
ATOM   1343  CA  THR A 496      -5.364  20.134  38.590  1.00  0.00           C  
ATOM   1344  C   THR A 496      -6.880  19.901  38.577  1.00  0.00           C  
ATOM   1345  O   THR A 496      -7.349  18.911  38.003  1.00  0.00           O  
ATOM   1346  CB  THR A 496      -4.636  18.771  38.431  1.00  0.00           C  
ATOM   1347  OG1 THR A 496      -4.775  18.016  39.642  1.00  0.00           O  
ATOM   1348  CG2 THR A 496      -3.117  18.957  38.271  1.00  0.00           C  
ATOM   1349  N   LEU A 497      -7.641  20.804  39.191  1.00  0.00           N  
ATOM   1350  CA  LEU A 497      -9.104  20.685  39.242  1.00  0.00           C  
ATOM   1351  C   LEU A 497      -9.801  21.448  38.123  1.00  0.00           C  
ATOM   1352  O   LEU A 497      -9.525  22.635  37.911  1.00  0.00           O  
ATOM   1353  CB  LEU A 497      -9.639  21.212  40.574  1.00  0.00           C  
ATOM   1354  CG  LEU A 497      -9.712  20.328  41.811  1.00  0.00           C  
ATOM   1355  CD1 LEU A 497     -10.178  21.189  42.982  1.00  0.00           C  
ATOM   1356  CD2 LEU A 497     -10.634  19.124  41.624  1.00  0.00           C  
ATOM   1357  N   PHE A 498     -10.703  20.781  37.404  1.00  0.00           N  
ATOM   1358  CA  PHE A 498     -11.600  21.475  36.490  1.00  0.00           C  
ATOM   1359  C   PHE A 498     -12.816  21.948  37.271  1.00  0.00           C  
ATOM   1360  O   PHE A 498     -13.429  21.172  38.012  1.00  0.00           O  
ATOM   1361  CB  PHE A 498     -12.080  20.573  35.354  1.00  0.00           C  
ATOM   1362  CG  PHE A 498     -11.042  20.273  34.311  1.00  0.00           C  
ATOM   1363  CD1 PHE A 498     -10.659  21.236  33.379  1.00  0.00           C  
ATOM   1364  CD2 PHE A 498     -10.472  19.009  34.234  1.00  0.00           C  
ATOM   1365  CE1 PHE A 498      -9.712  20.944  32.398  1.00  0.00           C  
ATOM   1366  CE2 PHE A 498      -9.529  18.701  33.259  1.00  0.00           C  
ATOM   1367  CZ  PHE A 498      -9.145  19.664  32.333  1.00  0.00           C  
ATOM   1368  N   LYS A 499     -13.157  23.223  37.109  1.00  0.00           N  
ATOM   1369  CA  LYS A 499     -14.332  23.808  37.747  1.00  0.00           C  
ATOM   1370  C   LYS A 499     -15.407  24.110  36.696  1.00  0.00           C  
ATOM   1371  O   LYS A 499     -15.096  24.446  35.550  1.00  0.00           O  
ATOM   1372  CB  LYS A 499     -13.919  25.091  38.489  1.00  0.00           C  
ATOM   1373  CG  LYS A 499     -14.942  25.651  39.475  1.00  0.00           C  
ATOM   1374  CD  LYS A 499     -14.372  26.876  40.182  1.00  0.00           C  
ATOM   1375  CE  LYS A 499     -15.387  27.515  41.110  1.00  0.00           C  
ATOM   1376  NZ  LYS A 499     -14.736  28.632  41.865  1.00  0.00           N  
ATOM   1377  N   LEU A 500     -16.674  23.973  37.072  1.00  0.00           N  
ATOM   1378  CA  LEU A 500     -17.770  24.328  36.161  1.00  0.00           C  
ATOM   1379  C   LEU A 500     -18.962  24.927  36.897  1.00  0.00           C  
ATOM   1380  O   LEU A 500     -19.162  24.663  38.078  1.00  0.00           O  
ATOM   1381  CB  LEU A 500     -18.230  23.125  35.327  1.00  0.00           C  
ATOM   1382  CG  LEU A 500     -18.842  21.928  36.070  1.00  0.00           C  
ATOM   1383  CD1 LEU A 500     -19.987  21.313  35.278  1.00  0.00           C  
ATOM   1384  CD2 LEU A 500     -17.766  20.899  36.419  1.00  0.00           C  
ATOM   1385  N   LYS A 501     -19.756  25.717  36.180  1.00  0.00           N  
ATOM   1386  CA  LYS A 501     -21.011  26.232  36.713  1.00  0.00           C  
ATOM   1387  C   LYS A 501     -22.025  25.092  36.774  1.00  0.00           C  
ATOM   1388  O   LYS A 501     -22.159  24.311  35.822  1.00  0.00           O  
ATOM   1389  CB  LYS A 501     -21.539  27.375  35.847  1.00  0.00           C  
ATOM   1390  CG  LYS A 501     -22.617  28.210  36.524  1.00  0.00           C  
ATOM   1391  CD  LYS A 501     -22.850  29.515  35.770  1.00  0.00           C  
ATOM   1392  CE  LYS A 501     -23.789  30.447  36.541  1.00  0.00           C  
ATOM   1393  NZ  LYS A 501     -25.139  29.839  36.740  1.00  0.00           N  
ATOM   1394  N   TYR A 502     -22.717  25.004  37.906  1.00  0.00           N  
ATOM   1395  CA  TYR A 502     -23.708  23.968  38.159  1.00  0.00           C  
ATOM   1396  C   TYR A 502     -24.958  24.623  38.745  1.00  0.00           C  
ATOM   1397  O   TYR A 502     -25.098  24.753  39.973  1.00  0.00           O  
ATOM   1398  CB  TYR A 502     -23.144  22.925  39.124  1.00  0.00           C  
ATOM   1399  CG  TYR A 502     -24.040  21.727  39.365  1.00  0.00           C  
ATOM   1400  CD1 TYR A 502     -24.036  20.641  38.477  1.00  0.00           C  
ATOM   1401  CD2 TYR A 502     -24.863  21.653  40.491  1.00  0.00           C  
ATOM   1402  CE1 TYR A 502     -24.842  19.529  38.695  1.00  0.00           C  
ATOM   1403  CE2 TYR A 502     -25.678  20.543  40.721  1.00  0.00           C  
ATOM   1404  CZ  TYR A 502     -25.650  19.478  39.816  1.00  0.00           C  
ATOM   1405  OH  TYR A 502     -26.435  18.368  40.046  1.00  0.00           O  
ATOM   1406  N   PHE A 651     -25.852  25.026  37.848  1.00  0.00           N  
ATOM   1407  CA  PHE A 651     -27.063  25.758  38.205  1.00  0.00           C  
ATOM   1408  C   PHE A 651     -26.688  26.988  39.043  1.00  0.00           C  
ATOM   1409  O   PHE A 651     -25.994  27.865  38.544  1.00  0.00           O  
ATOM   1410  CB  PHE A 651     -28.088  24.833  38.875  1.00  0.00           C  
ATOM   1411  CG  PHE A 651     -28.464  23.652  38.022  1.00  0.00           C  
ATOM   1412  CD1 PHE A 651     -29.490  23.752  37.087  1.00  0.00           C  
ATOM   1413  CD2 PHE A 651     -27.767  22.448  38.131  1.00  0.00           C  
ATOM   1414  CE1 PHE A 651     -29.826  22.668  36.274  1.00  0.00           C  
ATOM   1415  CE2 PHE A 651     -28.097  21.360  37.331  1.00  0.00           C  
ATOM   1416  CZ  PHE A 651     -29.121  21.466  36.398  1.00  0.00           C  
ATOM   1417  N   ASP A 652     -27.106  27.028  40.306  1.00  0.00           N  
ATOM   1418  CA  ASP A 652     -26.837  28.169  41.194  1.00  0.00           C  
ATOM   1419  C   ASP A 652     -25.518  28.036  41.957  1.00  0.00           C  
ATOM   1420  O   ASP A 652     -25.196  28.861  42.813  1.00  0.00           O  
ATOM   1421  CB  ASP A 652     -27.998  28.355  42.179  1.00  0.00           C  
ATOM   1422  CG  ASP A 652     -28.465  27.036  42.784  1.00  0.00           C  
ATOM   1423  OD1 ASP A 652     -29.310  26.351  42.153  1.00  0.00           O  
ATOM   1424  OD2 ASP A 652     -28.044  26.599  43.879  1.00  0.00           O  
ATOM   1425  N   LYS A 653     -24.749  26.991  41.659  1.00  0.00           N  
ATOM   1426  CA  LYS A 653     -23.479  26.783  42.344  1.00  0.00           C  
ATOM   1427  C   LYS A 653     -22.329  26.420  41.399  1.00  0.00           C  
ATOM   1428  O   LYS A 653     -22.443  26.578  40.184  1.00  0.00           O  
ATOM   1429  CB  LYS A 653     -23.617  25.757  43.480  1.00  0.00           C  
ATOM   1430  CG  LYS A 653     -24.908  24.961  43.499  1.00  0.00           C  
ATOM   1431  CD  LYS A 653     -25.078  24.257  44.833  1.00  0.00           C  
ATOM   1432  CE  LYS A 653     -26.474  23.682  44.980  1.00  0.00           C  
ATOM   1433  NZ  LYS A 653     -26.730  23.240  46.381  1.00  0.00           N  
ATOM   1434  N   TYR A 654     -21.215  25.984  41.979  1.00  0.00           N  
ATOM   1435  CA  TYR A 654     -20.085  25.486  41.201  1.00  0.00           C  
ATOM   1436  C   TYR A 654     -19.764  24.061  41.599  1.00  0.00           C  
ATOM   1437  O   TYR A 654     -19.921  23.682  42.760  1.00  0.00           O  
ATOM   1438  CB  TYR A 654     -18.848  26.371  41.375  1.00  0.00           C  
ATOM   1439  CG  TYR A 654     -19.017  27.739  40.765  1.00  0.00           C  
ATOM   1440  CD1 TYR A 654     -18.873  27.932  39.389  1.00  0.00           C  
ATOM   1441  CD2 TYR A 654     -19.338  28.839  41.559  1.00  0.00           C  
ATOM   1442  CE1 TYR A 654     -19.035  29.189  38.815  1.00  0.00           C  
ATOM   1443  CE2 TYR A 654     -19.505  30.102  40.998  1.00  0.00           C  
ATOM   1444  CZ  TYR A 654     -19.352  30.269  39.625  1.00  0.00           C  
ATOM   1445  OH  TYR A 654     -19.513  31.520  39.059  1.00  0.00           O  
ATOM   1446  N   ALA A 655     -19.314  23.286  40.615  1.00  0.00           N  
ATOM   1447  CA  ALA A 655     -18.887  21.905  40.829  1.00  0.00           C  
ATOM   1448  C   ALA A 655     -17.480  21.721  40.281  1.00  0.00           C  
ATOM   1449  O   ALA A 655     -17.002  22.538  39.486  1.00  0.00           O  
ATOM   1450  CB  ALA A 655     -19.851  20.949  40.139  1.00  0.00           C  
ATOM   1451  N   TYR A 656     -16.812  20.659  40.725  1.00  0.00           N  
ATOM   1452  CA  TYR A 656     -15.548  20.239  40.142  1.00  0.00           C  
ATOM   1453  C   TYR A 656     -15.758  18.882  39.475  1.00  0.00           C  
ATOM   1454  O   TYR A 656     -16.660  18.133  39.848  1.00  0.00           O  
ATOM   1455  CB  TYR A 656     -14.465  20.037  41.207  1.00  0.00           C  
ATOM   1456  CG  TYR A 656     -14.041  21.254  42.006  1.00  0.00           C  
ATOM   1457  CD1 TYR A 656     -13.817  21.145  43.379  1.00  0.00           C  
ATOM   1458  CD2 TYR A 656     -13.828  22.489  41.392  1.00  0.00           C  
ATOM   1459  CE1 TYR A 656     -13.407  22.247  44.134  1.00  0.00           C  
ATOM   1460  CE2 TYR A 656     -13.425  23.594  42.128  1.00  0.00           C  
ATOM   1461  CZ  TYR A 656     -13.219  23.466  43.494  1.00  0.00           C  
ATOM   1462  OH  TYR A 656     -12.814  24.564  44.222  1.00  0.00           O  
ATOM   1463  N   LEU A 657     -14.910  18.584  38.508  1.00  0.00           N  
ATOM   1464  CA  LEU A 657     -14.831  17.230  37.963  1.00  0.00           C  
ATOM   1465  C   LEU A 657     -13.900  16.384  38.821  1.00  0.00           C  
ATOM   1466  O   LEU A 657     -12.769  16.791  39.127  1.00  0.00           O  
ATOM   1467  CB  LEU A 657     -14.341  17.264  36.514  1.00  0.00           C  
ATOM   1468  CG  LEU A 657     -15.253  17.968  35.509  1.00  0.00           C  
ATOM   1469  CD1 LEU A 657     -14.653  17.858  34.129  1.00  0.00           C  
ATOM   1470  CD2 LEU A 657     -16.663  17.381  35.543  1.00  0.00           C  
ATOM   1471  N   SER A 658     -14.373  15.204  39.196  1.00  0.00           N  
ATOM   1472  CA  SER A 658     -13.600  14.288  40.036  1.00  0.00           C  
ATOM   1473  C   SER A 658     -12.209  13.983  39.496  1.00  0.00           C  
ATOM   1474  O   SER A 658     -12.051  13.595  38.345  1.00  0.00           O  
ATOM   1475  CB  SER A 658     -14.359  12.970  40.168  1.00  0.00           C  
ATOM   1476  OG  SER A 658     -13.588  12.014  40.901  1.00  0.00           O  
ATOM   1477  N   GLN A 659     -11.206  14.121  40.350  1.00  0.00           N  
ATOM   1478  CA  GLN A 659      -9.852  13.655  40.052  1.00  0.00           C  
ATOM   1479  C   GLN A 659      -9.654  12.169  40.366  1.00  0.00           C  
ATOM   1480  O   GLN A 659      -8.655  11.580  39.980  1.00  0.00           O  
ATOM   1481  CB  GLN A 659      -8.848  14.406  40.933  1.00  0.00           C  
ATOM   1482  CG  GLN A 659      -8.770  15.901  40.670  1.00  0.00           C  
ATOM   1483  CD  GLN A 659      -8.027  16.615  41.785  1.00  0.00           C  
ATOM   1484  OE1 GLN A 659      -8.332  16.418  42.969  1.00  0.00           O  
ATOM   1485  NE2 GLN A 659      -7.022  17.402  41.416  1.00  0.00           N  
ATOM   1486  N   SER A 660     -10.583  11.607  41.141  1.00  0.00           N  
ATOM   1487  CA  SER A 660     -10.434  10.290  41.753  1.00  0.00           C  
ATOM   1488  C   SER A 660     -11.685  10.029  42.583  1.00  0.00           C  
ATOM   1489  O   SER A 660     -12.177  10.942  43.263  1.00  0.00           O  
ATOM   1490  CB  SER A 660      -9.209  10.263  42.672  1.00  0.00           C  
ATOM   1491  OG  SER A 660      -9.255   9.150  43.543  1.00  0.00           O  
ATOM   1492  N   ALA A 661     -12.181   8.790  42.559  1.00  0.00           N  
ATOM   1493  CA  ALA A 661     -13.380   8.444  43.335  1.00  0.00           C  
ATOM   1494  C   ALA A 661     -13.062   8.026  44.769  1.00  0.00           C  
ATOM   1495  O   ALA A 661     -13.965   7.634  45.524  1.00  0.00           O  
ATOM   1496  CB  ALA A 661     -14.120   7.317  42.657  1.00  0.00           C  
ATOM   1497  N   GLN A 662     -11.783   8.102  45.136  1.00  0.00           N  
ATOM   1498  CA  GLN A 662     -11.305   7.529  46.384  1.00  0.00           C  
ATOM   1499  C   GLN A 662     -12.156   7.878  47.607  1.00  0.00           C  
ATOM   1500  O   GLN A 662     -12.486   6.996  48.412  1.00  0.00           O  
ATOM   1501  CB  GLN A 662      -9.872   7.983  46.652  1.00  0.00           C  
ATOM   1502  CG  GLN A 662      -9.361   7.483  47.992  1.00  0.00           C  
ATOM   1503  CD  GLN A 662      -8.023   8.053  48.352  1.00  0.00           C  
ATOM   1504  OE1 GLN A 662      -7.165   8.228  47.489  1.00  0.00           O  
ATOM   1505  NE2 GLN A 662      -7.837   8.343  49.634  1.00  0.00           N  
ATOM   1506  N   LEU A 663     -12.476   9.155  47.775  1.00  0.00           N  
ATOM   1507  CA  LEU A 663     -13.099   9.549  49.036  1.00  0.00           C  
ATOM   1508  C   LEU A 663     -14.469   8.927  49.168  1.00  0.00           C  
ATOM   1509  O   LEU A 663     -14.897   8.574  50.262  1.00  0.00           O  
ATOM   1510  CB  LEU A 663     -13.164  11.071  49.206  1.00  0.00           C  
ATOM   1511  CG  LEU A 663     -11.872  11.856  48.938  1.00  0.00           C  
ATOM   1512  CD1 LEU A 663     -12.097  13.306  49.360  1.00  0.00           C  
ATOM   1513  CD2 LEU A 663     -10.651  11.267  49.651  1.00  0.00           C  
ATOM   1514  N   TYR A 664     -15.152   8.789  48.027  1.00  0.00           N  
ATOM   1515  CA  TYR A 664     -16.457   8.132  47.998  1.00  0.00           C  
ATOM   1516  C   TYR A 664     -16.368   6.624  48.204  1.00  0.00           C  
ATOM   1517  O   TYR A 664     -17.237   6.027  48.858  1.00  0.00           O  
ATOM   1518  CB  TYR A 664     -17.189   8.475  46.698  1.00  0.00           C  
ATOM   1519  CG  TYR A 664     -17.472   9.954  46.633  1.00  0.00           C  
ATOM   1520  CD1 TYR A 664     -18.545  10.506  47.327  1.00  0.00           C  
ATOM   1521  CD2 TYR A 664     -16.617  10.814  45.931  1.00  0.00           C  
ATOM   1522  CE1 TYR A 664     -18.776  11.874  47.286  1.00  0.00           C  
ATOM   1523  CE2 TYR A 664     -16.847  12.184  45.886  1.00  0.00           C  
ATOM   1524  CZ  TYR A 664     -17.927  12.702  46.560  1.00  0.00           C  
ATOM   1525  OH  TYR A 664     -18.165  14.049  46.527  1.00  0.00           O  
ATOM   1526  N   LEU A 665     -15.305   6.007  47.676  1.00  0.00           N  
ATOM   1527  CA  LEU A 665     -15.047   4.590  47.968  1.00  0.00           C  
ATOM   1528  C   LEU A 665     -14.824   4.383  49.458  1.00  0.00           C  
ATOM   1529  O   LEU A 665     -15.278   3.404  50.033  1.00  0.00           O  
ATOM   1530  CB  LEU A 665     -13.877   4.042  47.143  1.00  0.00           C  
ATOM   1531  CG  LEU A 665     -14.053   4.108  45.621  1.00  0.00           C  
ATOM   1532  CD1 LEU A 665     -12.876   3.385  44.974  1.00  0.00           C  
ATOM   1533  CD2 LEU A 665     -15.355   3.397  45.170  1.00  0.00           C  
ATOM   1534  N   GLU A 666     -14.148   5.336  50.102  1.00  0.00           N  
ATOM   1535  CA  GLU A 666     -13.945   5.226  51.550  1.00  0.00           C  
ATOM   1536  C   GLU A 666     -15.279   5.253  52.295  1.00  0.00           C  
ATOM   1537  O   GLU A 666     -15.434   4.570  53.300  1.00  0.00           O  
ATOM   1538  CB  GLU A 666     -12.994   6.307  52.065  1.00  0.00           C  
ATOM   1539  CG  GLU A 666     -11.562   6.142  51.573  1.00  0.00           C  
ATOM   1540  CD  GLU A 666     -10.653   7.172  52.211  1.00  0.00           C  
ATOM   1541  OE1 GLU A 666     -10.559   7.179  53.461  1.00  0.00           O  
ATOM   1542  OE2 GLU A 666     -10.058   7.973  51.471  1.00  0.00           O  
ATOM   1543  N   ALA A 667     -16.246   6.033  51.812  1.00  0.00           N  
ATOM   1544  CA  ALA A 667     -17.570   5.993  52.445  1.00  0.00           C  
ATOM   1545  C   ALA A 667     -18.214   4.615  52.258  1.00  0.00           C  
ATOM   1546  O   ALA A 667     -18.862   4.093  53.164  1.00  0.00           O  
ATOM   1547  CB  ALA A 667     -18.471   7.114  51.922  1.00  0.00           C  
ATOM   1548  N   ALA A 668     -18.035   4.056  51.060  1.00  0.00           N  
ATOM   1549  CA  ALA A 668     -18.712   2.840  50.670  1.00  0.00           C  
ATOM   1550  C   ALA A 668     -18.190   1.584  51.378  1.00  0.00           C  
ATOM   1551  O   ALA A 668     -18.950   0.615  51.508  1.00  0.00           O  
ATOM   1552  CB  ALA A 668     -18.649   2.679  49.154  1.00  0.00           C  
ATOM   1553  N   ILE A 669     -16.943   1.598  51.873  1.00  0.00           N  
ATOM   1554  CA  ILE A 669     -16.425   0.392  52.555  1.00  0.00           C  
ATOM   1555  C   ILE A 669     -17.186   0.102  53.850  1.00  0.00           C  
ATOM   1556  O   ILE A 669     -17.187  -1.038  54.306  1.00  0.00           O  
ATOM   1557  CB  ILE A 669     -14.916   0.449  52.848  1.00  0.00           C  
ATOM   1558  CG1 ILE A 669     -14.627   1.584  53.829  1.00  0.00           C  
ATOM   1559  CG2 ILE A 669     -14.129   0.509  51.558  1.00  0.00           C  
ATOM   1560  CD1 ILE A 669     -13.180   1.667  54.301  1.00  0.00           C  
ATOM   1561  N   PHE A 670     -17.838   1.117  54.434  1.00  0.00           N  
ATOM   1562  CA  PHE A 670     -18.562   0.907  55.692  1.00  0.00           C  
ATOM   1563  C   PHE A 670     -19.798   0.054  55.522  1.00  0.00           C  
ATOM   1564  O   PHE A 670     -20.260  -0.555  56.480  1.00  0.00           O  
ATOM   1565  CB  PHE A 670     -18.825   2.239  56.403  1.00  0.00           C  
ATOM   1566  CG  PHE A 670     -17.558   2.876  56.865  1.00  0.00           C  
ATOM   1567  CD1 PHE A 670     -16.859   3.725  56.031  1.00  0.00           C  
ATOM   1568  CD2 PHE A 670     -17.014   2.548  58.103  1.00  0.00           C  
ATOM   1569  CE1 PHE A 670     -15.638   4.267  56.414  1.00  0.00           C  
ATOM   1570  CE2 PHE A 670     -15.791   3.096  58.509  1.00  0.00           C  
ATOM   1571  CZ  PHE A 670     -15.100   3.957  57.663  1.00  0.00           C  
ATOM   1572  N   GLY A 671     -20.318  -0.007  54.295  1.00  0.00           N  
ATOM   1573  CA  GLY A 671     -21.429  -0.897  53.994  1.00  0.00           C  
ATOM   1574  C   GLY A 671     -21.008  -2.177  53.276  1.00  0.00           C  
ATOM   1575  O   GLY A 671     -21.613  -3.241  53.465  1.00  0.00           O  
ATOM   1576  N   LEU A 686     -19.972  -2.079  52.439  1.00  0.00           N  
ATOM   1577  CA  LEU A 686     -19.627  -3.169  51.516  1.00  0.00           C  
ATOM   1578  C   LEU A 686     -18.244  -3.784  51.710  1.00  0.00           C  
ATOM   1579  O   LEU A 686     -17.940  -4.814  51.090  1.00  0.00           O  
ATOM   1580  CB  LEU A 686     -19.799  -2.735  50.048  1.00  0.00           C  
ATOM   1581  CG  LEU A 686     -21.234  -2.367  49.665  1.00  0.00           C  
ATOM   1582  CD1 LEU A 686     -21.193  -1.636  48.331  1.00  0.00           C  
ATOM   1583  CD2 LEU A 686     -22.137  -3.580  49.597  1.00  0.00           C  
ATOM   1584  N   GLU A 687     -17.438  -3.177  52.585  1.00  0.00           N  
ATOM   1585  CA  GLU A 687     -16.092  -3.661  53.002  1.00  0.00           C  
ATOM   1586  C   GLU A 687     -15.000  -3.622  51.945  1.00  0.00           C  
ATOM   1587  O   GLU A 687     -13.939  -3.057  52.188  1.00  0.00           O  
ATOM   1588  CB  GLU A 687     -16.117  -5.025  53.697  1.00  0.00           C  
ATOM   1589  CG  GLU A 687     -16.761  -4.967  55.066  1.00  0.00           C  
ATOM   1590  CD  GLU A 687     -16.745  -6.331  55.703  1.00  0.00           C  
ATOM   1591  OE1 GLU A 687     -17.745  -7.055  55.535  1.00  0.00           O  
ATOM   1592  OE2 GLU A 687     -15.699  -6.710  56.304  1.00  0.00           O  
ATOM   1593  N   LYS A 688     -15.256  -4.227  50.785  1.00  0.00           N  
ATOM   1594  CA  LYS A 688     -14.275  -4.258  49.682  1.00  0.00           C  
ATOM   1595  C   LYS A 688     -14.994  -3.748  48.453  1.00  0.00           C  
ATOM   1596  O   LYS A 688     -15.956  -4.364  47.996  1.00  0.00           O  
ATOM   1597  CB  LYS A 688     -13.768  -5.682  49.446  1.00  0.00           C  
ATOM   1598  CG  LYS A 688     -12.912  -6.209  50.607  1.00  0.00           C  
ATOM   1599  CD  LYS A 688     -12.659  -7.704  50.567  1.00  0.00           C  
ATOM   1600  CE  LYS A 688     -11.971  -8.192  49.322  1.00  0.00           C  
ATOM   1601  NZ  LYS A 688     -11.582  -9.645  49.412  1.00  0.00           N  
ATOM   1602  N   VAL A 689     -14.551  -2.591  47.949  1.00  0.00           N  
ATOM   1603  CA  VAL A 689     -15.236  -1.939  46.840  1.00  0.00           C  
ATOM   1604  C   VAL A 689     -14.264  -1.529  45.750  1.00  0.00           C  
ATOM   1605  O   VAL A 689     -13.066  -1.337  45.994  1.00  0.00           O  
ATOM   1606  CB  VAL A 689     -16.037  -0.695  47.315  1.00  0.00           C  
ATOM   1607  CG1 VAL A 689     -17.089  -1.090  48.360  1.00  0.00           C  
ATOM   1608  CG2 VAL A 689     -15.089   0.402  47.832  1.00  0.00           C  
ATOM   1609  N   TRP A 690     -14.799  -1.377  44.546  1.00  0.00           N  
ATOM   1610  CA  TRP A 690     -14.008  -0.863  43.451  1.00  0.00           C  
ATOM   1611  C   TRP A 690     -14.878  -0.070  42.504  1.00  0.00           C  
ATOM   1612  O   TRP A 690     -16.099  -0.239  42.464  1.00  0.00           O  
ATOM   1613  CB  TRP A 690     -13.293  -2.000  42.711  1.00  0.00           C  
ATOM   1614  CG  TRP A 690     -14.207  -2.942  41.949  1.00  0.00           C  
ATOM   1615  CD1 TRP A 690     -14.886  -4.024  42.447  1.00  0.00           C  
ATOM   1616  CD2 TRP A 690     -14.517  -2.881  40.553  1.00  0.00           C  
ATOM   1617  NE1 TRP A 690     -15.583  -4.648  41.435  1.00  0.00           N  
ATOM   1618  CE2 TRP A 690     -15.386  -3.954  40.266  1.00  0.00           C  
ATOM   1619  CE3 TRP A 690     -14.168  -2.002  39.509  1.00  0.00           C  
ATOM   1620  CZ2 TRP A 690     -15.877  -4.206  38.968  1.00  0.00           C  
ATOM   1621  CZ3 TRP A 690     -14.663  -2.242  38.234  1.00  0.00           C  
ATOM   1622  CH2 TRP A 690     -15.505  -3.335  37.973  1.00  0.00           C  
ATOM   1623  N   SER A 691     -14.226   0.770  41.713  1.00  0.00           N  
ATOM   1624  CA  SER A 691     -14.936   1.490  40.655  1.00  0.00           C  
ATOM   1625  C   SER A 691     -14.016   1.689  39.460  1.00  0.00           C  
ATOM   1626  O   SER A 691     -12.785   1.715  39.622  1.00  0.00           O  
ATOM   1627  CB  SER A 691     -15.458   2.851  41.153  1.00  0.00           C  
ATOM   1628  OG  SER A 691     -14.411   3.661  41.630  1.00  0.00           O  
ATOM   1629  N   LEU A 692     -14.627   1.835  38.275  1.00  0.00           N  
ATOM   1630  CA  LEU A 692     -13.899   2.262  37.099  1.00  0.00           C  
ATOM   1631  C   LEU A 692     -14.576   3.516  36.571  1.00  0.00           C  
ATOM   1632  O   LEU A 692     -15.720   3.471  36.121  1.00  0.00           O  
ATOM   1633  CB  LEU A 692     -13.872   1.148  36.039  1.00  0.00           C  
ATOM   1634  CG  LEU A 692     -13.202   1.496  34.707  1.00  0.00           C  
ATOM   1635  CD1 LEU A 692     -11.706   1.828  34.900  1.00  0.00           C  
ATOM   1636  CD2 LEU A 692     -13.409   0.343  33.693  1.00  0.00           C  
ATOM   1637  N   THR A 693     -13.873   4.649  36.657  1.00  0.00           N  
ATOM   1638  CA  THR A 693     -14.485   5.933  36.294  1.00  0.00           C  
ATOM   1639  C   THR A 693     -13.501   6.753  35.510  1.00  0.00           C  
ATOM   1640  O   THR A 693     -12.294   6.551  35.600  1.00  0.00           O  
ATOM   1641  CB  THR A 693     -14.915   6.769  37.529  1.00  0.00           C  
ATOM   1642  OG1 THR A 693     -13.764   7.014  38.345  1.00  0.00           O  
ATOM   1643  CG2 THR A 693     -15.927   5.992  38.403  1.00  0.00           C  
ATOM   1644  N   PRO A 695     -14.020   7.701  34.742  1.00  0.00           N  
ATOM   1645  CA  PRO A 695     -13.160   8.706  34.140  1.00  0.00           C  
ATOM   1646  C   PRO A 695     -12.786   9.707  35.224  1.00  0.00           C  
ATOM   1647  O   PRO A 695     -13.650  10.161  35.998  1.00  0.00           O  
ATOM   1648  CB  PRO A 695     -14.053   9.337  33.062  1.00  0.00           C  
ATOM   1649  CG  PRO A 695     -15.446   9.203  33.623  1.00  0.00           C  
ATOM   1650  CD  PRO A 695     -15.441   7.865  34.381  1.00  0.00           C  
ATOM   1651  N   SER A 696     -11.490  10.013  35.273  1.00  0.00           N  
ATOM   1652  CA  SER A 696     -10.952  11.021  36.178  1.00  0.00           C  
ATOM   1653  C   SER A 696     -10.364  12.165  35.370  1.00  0.00           C  
ATOM   1654  O   SER A 696      -9.924  11.984  34.249  1.00  0.00           O  
ATOM   1655  CB  SER A 696      -9.873  10.421  37.102  1.00  0.00           C  
ATOM   1656  OG  SER A 696     -10.415   9.481  38.027  1.00  0.00           O  
ATOM   1657  N   PHE A 697     -10.364  13.345  35.967  1.00  0.00           N  
ATOM   1658  CA  PHE A 697     -10.088  14.574  35.216  1.00  0.00           C  
ATOM   1659  C   PHE A 697      -8.997  15.320  35.910  1.00  0.00           C  
ATOM   1660  O   PHE A 697      -9.073  15.533  37.118  1.00  0.00           O  
ATOM   1661  CB  PHE A 697     -11.363  15.416  35.072  1.00  0.00           C  
ATOM   1662  CG  PHE A 697     -12.465  14.674  34.374  1.00  0.00           C  
ATOM   1663  CD1 PHE A 697     -12.604  14.752  32.991  1.00  0.00           C  
ATOM   1664  CD2 PHE A 697     -13.332  13.867  35.094  1.00  0.00           C  
ATOM   1665  CE1 PHE A 697     -13.601  14.019  32.329  1.00  0.00           C  
ATOM   1666  CE2 PHE A 697     -14.322  13.118  34.448  1.00  0.00           C  
ATOM   1667  CZ  PHE A 697     -14.470  13.214  33.064  1.00  0.00           C  
ATOM   1668  N   ARG A 698      -7.971  15.685  35.145  1.00  0.00           N  
ATOM   1669  CA  ARG A 698      -6.822  16.391  35.704  1.00  0.00           C  
ATOM   1670  C   ARG A 698      -6.481  17.564  34.806  1.00  0.00           C  
ATOM   1671  O   ARG A 698      -6.126  17.371  33.644  1.00  0.00           O  
ATOM   1672  CB  ARG A 698      -5.616  15.457  35.816  1.00  0.00           C  
ATOM   1673  CG  ARG A 698      -5.851  14.173  36.643  1.00  0.00           C  
ATOM   1674  CD  ARG A 698      -6.001  14.413  38.133  1.00  0.00           C  
ATOM   1675  NE  ARG A 698      -6.240  13.156  38.845  1.00  0.00           N  
ATOM   1676  CZ  ARG A 698      -5.335  12.484  39.546  1.00  0.00           C  
ATOM   1677  NH1 ARG A 698      -5.684  11.336  40.128  1.00  0.00           N  
ATOM   1678  NH2 ARG A 698      -4.089  12.947  39.677  1.00  0.00           N  
ATOM   1679  N   ALA A 699      -6.602  18.775  35.350  1.00  0.00           N  
ATOM   1680  CA  ALA A 699      -6.313  19.974  34.579  1.00  0.00           C  
ATOM   1681  C   ALA A 699      -4.801  20.187  34.624  1.00  0.00           C  
ATOM   1682  O   ALA A 699      -4.306  21.122  35.245  1.00  0.00           O  
ATOM   1683  CB  ALA A 699      -7.069  21.153  35.142  1.00  0.00           C  
ATOM   1684  N   GLU A 700      -4.084  19.265  33.987  1.00  0.00           N  
ATOM   1685  CA  GLU A 700      -2.632  19.230  34.000  1.00  0.00           C  
ATOM   1686  C   GLU A 700      -2.160  19.979  32.771  1.00  0.00           C  
ATOM   1687  O   GLU A 700      -2.425  19.557  31.647  1.00  0.00           O  
ATOM   1688  CB  GLU A 700      -2.137  17.769  33.991  1.00  0.00           C  
ATOM   1689  CG  GLU A 700      -0.621  17.594  33.923  1.00  0.00           C  
ATOM   1690  CD  GLU A 700       0.101  18.200  35.116  1.00  0.00           C  
ATOM   1691  OE1 GLU A 700      -0.181  17.789  36.261  1.00  0.00           O  
ATOM   1692  OE2 GLU A 700       0.952  19.090  34.906  1.00  0.00           O  
ATOM   1693  N   LYS A 703      -1.467  21.092  32.999  1.00  0.00           N  
ATOM   1694  CA  LYS A 703      -0.995  21.974  31.921  1.00  0.00           C  
ATOM   1695  C   LYS A 703       0.167  21.368  31.142  1.00  0.00           C  
ATOM   1696  O   LYS A 703       0.294  21.594  29.935  1.00  0.00           O  
ATOM   1697  CB  LYS A 703      -0.553  23.325  32.497  1.00  0.00           C  
ATOM   1698  CG  LYS A 703      -1.689  24.270  32.909  1.00  0.00           C  
ATOM   1699  CD  LYS A 703      -1.299  25.142  34.120  1.00  0.00           C  
ATOM   1700  CE  LYS A 703      -0.077  26.031  33.857  1.00  0.00           C  
ATOM   1701  NZ  LYS A 703      -0.402  27.231  33.026  1.00  0.00           N  
ATOM   1702  N   SER A 704       1.013  20.611  31.840  1.00  0.00           N  
ATOM   1703  CA  SER A 704       2.213  20.025  31.245  1.00  0.00           C  
ATOM   1704  C   SER A 704       1.866  18.930  30.232  1.00  0.00           C  
ATOM   1705  O   SER A 704       1.170  17.961  30.564  1.00  0.00           O  
ATOM   1706  CB  SER A 704       3.128  19.478  32.341  1.00  0.00           C  
ATOM   1707  OG  SER A 704       4.381  19.088  31.808  1.00  0.00           O  
ATOM   1708  N   ARG A 713       2.364  19.088  29.005  1.00  0.00           N  
ATOM   1709  CA  ARG A 713       1.982  18.231  27.878  1.00  0.00           C  
ATOM   1710  C   ARG A 713       2.928  17.050  27.665  1.00  0.00           C  
ATOM   1711  O   ARG A 713       3.522  16.911  26.588  1.00  0.00           O  
ATOM   1712  CB  ARG A 713       1.893  19.048  26.585  1.00  0.00           C  
ATOM   1713  CG  ARG A 713       0.843  20.138  26.599  1.00  0.00           C  
ATOM   1714  CD  ARG A 713       0.846  20.997  25.345  1.00  0.00           C  
ATOM   1715  NE  ARG A 713      -0.159  22.053  25.424  1.00  0.00           N  
ATOM   1716  CZ  ARG A 713      -0.484  22.872  24.427  1.00  0.00           C  
ATOM   1717  NH1 ARG A 713       0.115  22.775  23.239  1.00  0.00           N  
ATOM   1718  NH2 ARG A 713      -1.420  23.794  24.621  1.00  0.00           N  
ATOM   1719  N   THR A 714       3.042  16.188  28.672  1.00  0.00           N  
ATOM   1720  CA  THR A 714       3.988  15.066  28.622  1.00  0.00           C  
ATOM   1721  C   THR A 714       3.454  13.885  27.806  1.00  0.00           C  
ATOM   1722  O   THR A 714       2.340  13.936  27.261  1.00  0.00           O  
ATOM   1723  CB  THR A 714       4.365  14.589  30.047  1.00  0.00           C  
ATOM   1724  OG1 THR A 714       3.258  13.886  30.628  1.00  0.00           O  
ATOM   1725  CG2 THR A 714       4.573  15.775  30.992  1.00  0.00           C  
ATOM   1726  N   ARG A 715       4.259  12.828  27.729  1.00  0.00           N  
ATOM   1727  CA  ARG A 715       3.856  11.584  27.081  1.00  0.00           C  
ATOM   1728  C   ARG A 715       3.142  10.647  28.055  1.00  0.00           C  
ATOM   1729  O   ARG A 715       2.712   9.569  27.656  1.00  0.00           O  
ATOM   1730  CB  ARG A 715       5.074  10.876  26.479  1.00  0.00           C  
ATOM   1731  CG  ARG A 715       6.098  10.404  27.518  1.00  0.00           C  
ATOM   1732  CD  ARG A 715       7.338   9.763  26.919  1.00  0.00           C  
ATOM   1733  NE  ARG A 715       8.545  10.095  27.678  1.00  0.00           N  
ATOM   1734  CZ  ARG A 715       9.770  10.162  27.154  1.00  0.00           C  
ATOM   1735  NH1 ARG A 715      10.809  10.473  27.924  1.00  0.00           N  
ATOM   1736  NH2 ARG A 715       9.959   9.925  25.859  1.00  0.00           N  
ATOM   1737  N   ARG A 716       3.025  11.047  29.325  1.00  0.00           N  
ATOM   1738  CA  ARG A 716       2.393  10.200  30.354  1.00  0.00           C  
ATOM   1739  C   ARG A 716       1.139  10.819  30.993  1.00  0.00           C  
ATOM   1740  O   ARG A 716       0.556  10.247  31.920  1.00  0.00           O  
ATOM   1741  CB  ARG A 716       3.402   9.801  31.457  1.00  0.00           C  
ATOM   1742  CG  ARG A 716       3.979  10.973  32.264  1.00  0.00           C  
ATOM   1743  CD  ARG A 716       4.194  10.681  33.771  1.00  0.00           C  
ATOM   1744  NE  ARG A 716       5.181   9.627  34.025  1.00  0.00           N  
ATOM   1745  CZ  ARG A 716       5.555   9.198  35.234  1.00  0.00           C  
ATOM   1746  NH1 ARG A 716       6.467   8.243  35.333  1.00  0.00           N  
ATOM   1747  NH2 ARG A 716       5.040   9.717  36.345  1.00  0.00           N  
ATOM   1748  N   HIS A 718       0.718  11.985  30.506  1.00  0.00           N  
ATOM   1749  CA  HIS A 718      -0.436  12.668  31.087  1.00  0.00           C  
ATOM   1750  C   HIS A 718      -1.546  12.890  30.078  1.00  0.00           C  
ATOM   1751  O   HIS A 718      -1.295  13.308  28.947  1.00  0.00           O  
ATOM   1752  CB  HIS A 718      -0.019  14.017  31.682  1.00  0.00           C  
ATOM   1753  CG  HIS A 718       0.785  13.891  32.939  1.00  0.00           C  
ATOM   1754  ND1 HIS A 718       2.159  13.990  32.956  1.00  0.00           N  
ATOM   1755  CD2 HIS A 718       0.408  13.648  34.218  1.00  0.00           C  
ATOM   1756  CE1 HIS A 718       2.595  13.827  34.194  1.00  0.00           C  
ATOM   1757  NE2 HIS A 718       1.553  13.622  34.980  1.00  0.00           N  
ATOM   1758  N   LEU A 723      -2.768  12.578  30.501  1.00  0.00           N  
ATOM   1759  CA  LEU A 723      -3.976  12.966  29.788  1.00  0.00           C  
ATOM   1760  C   LEU A 723      -4.746  13.893  30.705  1.00  0.00           C  
ATOM   1761  O   LEU A 723      -4.475  13.921  31.910  1.00  0.00           O  
ATOM   1762  CB  LEU A 723      -4.824  11.724  29.487  1.00  0.00           C  
ATOM   1763  CG  LEU A 723      -4.190  10.708  28.532  1.00  0.00           C  
ATOM   1764  CD1 LEU A 723      -5.014   9.403  28.509  1.00  0.00           C  
ATOM   1765  CD2 LEU A 723      -4.028  11.308  27.122  1.00  0.00           C  
ATOM   1766  N   THR A 724      -5.696  14.655  30.166  1.00  0.00           N  
ATOM   1767  CA  THR A 724      -6.546  15.489  31.033  1.00  0.00           C  
ATOM   1768  C   THR A 724      -7.799  14.739  31.479  1.00  0.00           C  
ATOM   1769  O   THR A 724      -8.522  15.180  32.387  1.00  0.00           O  
ATOM   1770  CB  THR A 724      -6.954  16.802  30.341  1.00  0.00           C  
ATOM   1771  OG1 THR A 724      -7.590  16.482  29.101  1.00  0.00           O  
ATOM   1772  CG2 THR A 724      -5.724  17.639  29.974  1.00  0.00           C  
ATOM   1773  N   GLU A 725      -8.049  13.610  30.811  1.00  0.00           N  
ATOM   1774  CA  GLU A 725      -9.159  12.711  31.137  1.00  0.00           C  
ATOM   1775  C   GLU A 725      -8.606  11.298  30.976  1.00  0.00           C  
ATOM   1776  O   GLU A 725      -8.012  10.978  29.950  1.00  0.00           O  
ATOM   1777  CB  GLU A 725     -10.302  12.952  30.140  1.00  0.00           C  
ATOM   1778  CG  GLU A 725     -11.456  11.961  30.162  1.00  0.00           C  
ATOM   1779  CD  GLU A 725     -12.422  12.258  29.038  1.00  0.00           C  
ATOM   1780  OE1 GLU A 725     -12.926  13.408  28.994  1.00  0.00           O  
ATOM   1781  OE2 GLU A 725     -12.645  11.365  28.191  1.00  0.00           O  
ATOM   1782  N   PHE A 726      -8.757  10.467  31.999  1.00  0.00           N  
ATOM   1783  CA  PHE A 726      -8.236   9.100  31.900  1.00  0.00           C  
ATOM   1784  C   PHE A 726      -9.143   8.139  32.661  1.00  0.00           C  
ATOM   1785  O   PHE A 726      -9.959   8.582  33.483  1.00  0.00           O  
ATOM   1786  CB  PHE A 726      -6.777   9.015  32.397  1.00  0.00           C  
ATOM   1787  CG  PHE A 726      -6.617   9.169  33.883  1.00  0.00           C  
ATOM   1788  CD1 PHE A 726      -6.549   8.024  34.698  1.00  0.00           C  
ATOM   1789  CD2 PHE A 726      -6.492  10.434  34.474  1.00  0.00           C  
ATOM   1790  CE1 PHE A 726      -6.386   8.148  36.083  1.00  0.00           C  
ATOM   1791  CE2 PHE A 726      -6.337  10.554  35.868  1.00  0.00           C  
ATOM   1792  CZ  PHE A 726      -6.280   9.409  36.660  1.00  0.00           C  
ATOM   1793  N   TRP A 729      -8.997   6.843  32.381  1.00  0.00           N  
ATOM   1794  CA  TRP A 729      -9.810   5.834  33.059  1.00  0.00           C  
ATOM   1795  C   TRP A 729      -9.045   5.292  34.259  1.00  0.00           C  
ATOM   1796  O   TRP A 729      -7.864   4.929  34.157  1.00  0.00           O  
ATOM   1797  CB  TRP A 729     -10.266   4.746  32.073  1.00  0.00           C  
ATOM   1798  CG  TRP A 729     -11.392   5.301  31.220  1.00  0.00           C  
ATOM   1799  CD1 TRP A 729     -11.282   6.083  30.086  1.00  0.00           C  
ATOM   1800  CD2 TRP A 729     -12.794   5.229  31.515  1.00  0.00           C  
ATOM   1801  NE1 TRP A 729     -12.531   6.462  29.656  1.00  0.00           N  
ATOM   1802  CE2 TRP A 729     -13.479   5.932  30.501  1.00  0.00           C  
ATOM   1803  CE3 TRP A 729     -13.547   4.593  32.520  1.00  0.00           C  
ATOM   1804  CZ2 TRP A 729     -14.870   6.026  30.464  1.00  0.00           C  
ATOM   1805  CZ3 TRP A 729     -14.931   4.682  32.484  1.00  0.00           C  
ATOM   1806  CH2 TRP A 729     -15.579   5.400  31.463  1.00  0.00           C  
ATOM   1807  N   HIS A 730      -9.734   5.269  35.394  1.00  0.00           N  
ATOM   1808  CA  HIS A 730      -9.114   5.133  36.686  1.00  0.00           C  
ATOM   1809  C   HIS A 730      -9.794   3.956  37.407  1.00  0.00           C  
ATOM   1810  O   HIS A 730     -10.984   4.025  37.709  1.00  0.00           O  
ATOM   1811  CB  HIS A 730      -9.372   6.438  37.438  1.00  0.00           C  
ATOM   1812  CG  HIS A 730      -8.442   6.690  38.582  1.00  0.00           C  
ATOM   1813  ND1 HIS A 730      -8.475   7.868  39.291  1.00  0.00           N  
ATOM   1814  CD2 HIS A 730      -7.452   5.939  39.141  1.00  0.00           C  
ATOM   1815  CE1 HIS A 730      -7.551   7.835  40.240  1.00  0.00           C  
ATOM   1816  NE2 HIS A 730      -6.919   6.678  40.176  1.00  0.00           N  
ATOM   1817  N   LEU A 731      -9.058   2.868  37.610  1.00  0.00           N  
ATOM   1818  CA  LEU A 731      -9.593   1.670  38.292  1.00  0.00           C  
ATOM   1819  C   LEU A 731      -9.152   1.775  39.743  1.00  0.00           C  
ATOM   1820  O   LEU A 731      -7.947   1.807  40.032  1.00  0.00           O  
ATOM   1821  CB  LEU A 731      -9.024   0.407  37.628  1.00  0.00           C  
ATOM   1822  CG  LEU A 731      -9.417  -0.896  38.317  1.00  0.00           C  
ATOM   1823  CD1 LEU A 731     -10.938  -1.116  38.249  1.00  0.00           C  
ATOM   1824  CD2 LEU A 731      -8.654  -2.110  37.755  1.00  0.00           C  
ATOM   1825  N   GLU A 732     -10.121   1.905  40.648  1.00  0.00           N  
ATOM   1826  CA  GLU A 732      -9.796   2.193  42.037  1.00  0.00           C  
ATOM   1827  C   GLU A 732     -10.411   1.164  42.954  1.00  0.00           C  
ATOM   1828  O   GLU A 732     -11.546   0.761  42.749  1.00  0.00           O  
ATOM   1829  CB  GLU A 732     -10.285   3.603  42.409  1.00  0.00           C  
ATOM   1830  CG  GLU A 732      -9.633   4.679  41.541  1.00  0.00           C  
ATOM   1831  CD  GLU A 732     -10.070   6.087  41.896  1.00  0.00           C  
ATOM   1832  OE1 GLU A 732      -9.396   6.725  42.742  1.00  0.00           O  
ATOM   1833  OE2 GLU A 732     -11.076   6.559  41.322  1.00  0.00           O  
ATOM   1834  N   LEU A 733      -9.652   0.767  43.970  1.00  0.00           N  
ATOM   1835  CA  LEU A 733     -10.094  -0.203  44.983  1.00  0.00           C  
ATOM   1836  C   LEU A 733      -9.925   0.424  46.356  1.00  0.00           C  
ATOM   1837  O   LEU A 733      -8.968   1.189  46.590  1.00  0.00           O  
ATOM   1838  CB  LEU A 733      -9.234  -1.476  44.944  1.00  0.00           C  
ATOM   1839  CG  LEU A 733      -9.572  -2.549  43.905  1.00  0.00           C  
ATOM   1840  CD1 LEU A 733      -9.356  -2.098  42.454  1.00  0.00           C  
ATOM   1841  CD2 LEU A 733      -8.759  -3.826  44.215  1.00  0.00           C  
ATOM   1842  N   GLU A 734     -10.815   0.061  47.278  1.00  0.00           N  
ATOM   1843  CA  GLU A 734     -10.670   0.482  48.683  1.00  0.00           C  
ATOM   1844  C   GLU A 734     -11.182  -0.652  49.557  1.00  0.00           C  
ATOM   1845  O   GLU A 734     -12.184  -1.285  49.220  1.00  0.00           O  
ATOM   1846  CB  GLU A 734     -11.483   1.767  48.930  1.00  0.00           C  
ATOM   1847  CG  GLU A 734     -11.146   2.496  50.231  1.00  0.00           C  
ATOM   1848  CD  GLU A 734      -9.889   3.330  50.149  1.00  0.00           C  
ATOM   1849  OE1 GLU A 734      -9.511   3.768  49.039  1.00  0.00           O  
ATOM   1850  OE2 GLU A 734      -9.305   3.581  51.218  1.00  0.00           O  
ATOM   1851  N   ALA A 735     -10.495  -0.904  50.670  1.00  0.00           N  
ATOM   1852  CA  ALA A 735     -10.866  -2.048  51.529  1.00  0.00           C  
ATOM   1853  C   ALA A 735     -10.741  -1.729  53.001  1.00  0.00           C  
ATOM   1854  O   ALA A 735      -9.680  -1.304  53.466  1.00  0.00           O  
ATOM   1855  CB  ALA A 735      -9.993  -3.271  51.223  1.00  0.00           C  
ATOM   1856  N   ALA A 736     -11.828  -1.960  53.734  1.00  0.00           N  
ATOM   1857  CA  ALA A 736     -11.777  -2.010  55.189  1.00  0.00           C  
ATOM   1858  C   ALA A 736     -10.760  -3.065  55.648  1.00  0.00           C  
ATOM   1859  O   ALA A 736     -10.537  -4.097  54.989  1.00  0.00           O  
ATOM   1860  CB  ALA A 736     -13.146  -2.363  55.744  1.00  0.00           C  
ATOM   1861  N   TRP A 737     -10.172  -2.791  56.817  1.00  0.00           N  
ATOM   1862  CA  TRP A 737      -9.315  -3.718  57.581  1.00  0.00           C  
ATOM   1863  C   TRP A 737      -7.903  -3.844  57.054  1.00  0.00           C  
ATOM   1864  O   TRP A 737      -7.009  -4.259  57.793  1.00  0.00           O  
ATOM   1865  CB  TRP A 737      -9.936  -5.124  57.765  1.00  0.00           C  
ATOM   1866  CG  TRP A 737     -11.395  -5.112  58.048  1.00  0.00           C  
ATOM   1867  CD1 TRP A 737     -12.386  -5.573  57.225  1.00  0.00           C  
ATOM   1868  CD2 TRP A 737     -12.052  -4.539  59.184  1.00  0.00           C  
ATOM   1869  NE1 TRP A 737     -13.613  -5.343  57.788  1.00  0.00           N  
ATOM   1870  CE2 TRP A 737     -13.443  -4.707  58.992  1.00  0.00           C  
ATOM   1871  CE3 TRP A 737     -11.605  -3.903  60.358  1.00  0.00           C  
ATOM   1872  CZ2 TRP A 737     -14.392  -4.279  59.931  1.00  0.00           C  
ATOM   1873  CZ3 TRP A 737     -12.556  -3.482  61.302  1.00  0.00           C  
ATOM   1874  CH2 TRP A 737     -13.936  -3.674  61.074  1.00  0.00           C  
ATOM   1875  N   MET A 738      -7.684  -3.477  55.798  1.00  0.00           N  
ATOM   1876  CA  MET A 738      -6.382  -3.672  55.166  1.00  0.00           C  
ATOM   1877  C   MET A 738      -5.438  -2.535  55.462  1.00  0.00           C  
ATOM   1878  O   MET A 738      -5.840  -1.373  55.390  1.00  0.00           O  
ATOM   1879  CB  MET A 738      -6.566  -3.778  53.651  1.00  0.00           C  
ATOM   1880  CG  MET A 738      -7.235  -5.051  53.229  1.00  0.00           C  
ATOM   1881  SD  MET A 738      -6.926  -5.340  51.483  1.00  0.00           S  
ATOM   1882  CE  MET A 738      -8.144  -6.618  51.212  1.00  0.00           C  
ATOM   1883  N   ASP A 789      -4.183  -2.885  55.760  1.00  0.00           N  
ATOM   1884  CA  ASP A 789      -3.123  -1.889  55.883  1.00  0.00           C  
ATOM   1885  C   ASP A 789      -2.339  -1.753  54.579  1.00  0.00           C  
ATOM   1886  O   ASP A 789      -2.686  -2.372  53.570  1.00  0.00           O  
ATOM   1887  CB  ASP A 789      -2.219  -2.180  57.088  1.00  0.00           C  
ATOM   1888  CG  ASP A 789      -1.408  -3.452  56.944  1.00  0.00           C  
ATOM   1889  OD1 ASP A 789      -1.262  -3.997  55.823  1.00  0.00           O  
ATOM   1890  OD2 ASP A 789      -0.863  -3.975  57.958  1.00  0.00           O  
ATOM   1891  N   LEU A 790      -1.293  -0.939  54.595  1.00  0.00           N  
ATOM   1892  CA  LEU A 790      -0.538  -0.681  53.361  1.00  0.00           C  
ATOM   1893  C   LEU A 790      -0.003  -1.991  52.781  1.00  0.00           C  
ATOM   1894  O   LEU A 790      -0.042  -2.210  51.562  1.00  0.00           O  
ATOM   1895  CB  LEU A 790       0.620   0.288  53.627  1.00  0.00           C  
ATOM   1896  CG  LEU A 790       1.567   0.474  52.426  1.00  0.00           C  
ATOM   1897  CD1 LEU A 790       0.832   1.165  51.303  1.00  0.00           C  
ATOM   1898  CD2 LEU A 790       2.775   1.287  52.859  1.00  0.00           C  
ATOM   1899  N   TRP A 791       0.513  -2.870  53.640  1.00  0.00           N  
ATOM   1900  CA  TRP A 791       1.158  -4.071  53.154  1.00  0.00           C  
ATOM   1901  C   TRP A 791       0.126  -5.002  52.522  1.00  0.00           C  
ATOM   1902  O   TRP A 791       0.385  -5.635  51.487  1.00  0.00           O  
ATOM   1903  CB  TRP A 791       1.938  -4.710  54.315  1.00  0.00           C  
ATOM   1904  CG  TRP A 791       2.632  -3.615  55.110  1.00  0.00           C  
ATOM   1905  CD1 TRP A 791       2.320  -3.202  56.378  1.00  0.00           C  
ATOM   1906  CD2 TRP A 791       3.688  -2.746  54.659  1.00  0.00           C  
ATOM   1907  NE1 TRP A 791       3.126  -2.153  56.750  1.00  0.00           N  
ATOM   1908  CE2 TRP A 791       3.977  -1.851  55.720  1.00  0.00           C  
ATOM   1909  CE3 TRP A 791       4.423  -2.637  53.468  1.00  0.00           C  
ATOM   1910  CZ2 TRP A 791       4.974  -0.860  55.628  1.00  0.00           C  
ATOM   1911  CZ3 TRP A 791       5.408  -1.647  53.373  1.00  0.00           C  
ATOM   1912  CH2 TRP A 791       5.678  -0.778  54.454  1.00  0.00           C  
ATOM   1913  N   ASP A 792      -1.061  -5.049  53.121  1.00  0.00           N  
ATOM   1914  CA  ASP A 792      -2.159  -5.829  52.569  1.00  0.00           C  
ATOM   1915  C   ASP A 792      -2.569  -5.323  51.187  1.00  0.00           C  
ATOM   1916  O   ASP A 792      -2.765  -6.124  50.247  1.00  0.00           O  
ATOM   1917  CB  ASP A 792      -3.367  -5.699  53.478  1.00  0.00           C  
ATOM   1918  CG  ASP A 792      -3.149  -6.308  54.827  1.00  0.00           C  
ATOM   1919  OD1 ASP A 792      -3.804  -5.820  55.777  1.00  0.00           O  
ATOM   1920  OD2 ASP A 792      -2.381  -7.284  55.009  1.00  0.00           O  
ATOM   1921  N   ILE A 793      -2.710  -3.996  51.064  1.00  0.00           N  
ATOM   1922  CA  ILE A 793      -3.177  -3.436  49.779  1.00  0.00           C  
ATOM   1923  C   ILE A 793      -2.102  -3.647  48.698  1.00  0.00           C  
ATOM   1924  O   ILE A 793      -2.441  -3.853  47.530  1.00  0.00           O  
ATOM   1925  CB  ILE A 793      -3.702  -1.967  49.899  1.00  0.00           C  
ATOM   1926  CG1 ILE A 793      -4.736  -1.684  48.806  1.00  0.00           C  
ATOM   1927  CG2 ILE A 793      -2.600  -0.941  49.830  1.00  0.00           C  
ATOM   1928  CD1 ILE A 793      -6.061  -2.372  49.021  1.00  0.00           C  
ATOM   1929  N   MET A 794      -0.820  -3.628  49.080  1.00  0.00           N  
ATOM   1930  CA  MET A 794       0.226  -3.909  48.087  1.00  0.00           C  
ATOM   1931  C   MET A 794       0.122  -5.332  47.521  1.00  0.00           C  
ATOM   1932  O   MET A 794       0.306  -5.547  46.318  1.00  0.00           O  
ATOM   1933  CB  MET A 794       1.617  -3.626  48.664  1.00  0.00           C  
ATOM   1934  CG  MET A 794       1.846  -2.144  48.891  1.00  0.00           C  
ATOM   1935  SD  MET A 794       3.301  -1.797  49.940  1.00  0.00           S  
ATOM   1936  CE  MET A 794       4.588  -2.185  48.790  1.00  0.00           C  
ATOM   1937  N   LYS A 795      -0.209  -6.293  48.383  1.00  0.00           N  
ATOM   1938  CA  LYS A 795      -0.487  -7.649  47.932  1.00  0.00           C  
ATOM   1939  C   LYS A 795      -1.659  -7.694  46.943  1.00  0.00           C  
ATOM   1940  O   LYS A 795      -1.572  -8.353  45.896  1.00  0.00           O  
ATOM   1941  CB  LYS A 795      -0.699  -8.594  49.115  1.00  0.00           C  
ATOM   1942  CG  LYS A 795       0.598  -8.851  49.897  1.00  0.00           C  
ATOM   1943  CD  LYS A 795       0.344  -9.666  51.165  1.00  0.00           C  
ATOM   1944  CE  LYS A 795      -0.191 -11.056  50.845  1.00  0.00           C  
ATOM   1945  NZ  LYS A 795       0.726 -11.856  49.982  1.00  0.00           N  
ATOM   1946  N   VAL A 796      -2.742  -6.984  47.252  1.00  0.00           N  
ATOM   1947  CA  VAL A 796      -3.857  -6.895  46.323  1.00  0.00           C  
ATOM   1948  C   VAL A 796      -3.392  -6.336  44.972  1.00  0.00           C  
ATOM   1949  O   VAL A 796      -3.712  -6.881  43.917  1.00  0.00           O  
ATOM   1950  CB  VAL A 796      -4.986  -6.020  46.908  1.00  0.00           C  
ATOM   1951  CG1 VAL A 796      -6.058  -5.700  45.857  1.00  0.00           C  
ATOM   1952  CG2 VAL A 796      -5.606  -6.696  48.125  1.00  0.00           C  
ATOM   1953  N   GLU A 797      -2.646  -5.240  45.012  1.00  0.00           N  
ATOM   1954  CA  GLU A 797      -2.190  -4.585  43.776  1.00  0.00           C  
ATOM   1955  C   GLU A 797      -1.384  -5.541  42.894  1.00  0.00           C  
ATOM   1956  O   GLU A 797      -1.611  -5.629  41.688  1.00  0.00           O  
ATOM   1957  CB  GLU A 797      -1.337  -3.368  44.081  1.00  0.00           C  
ATOM   1958  CG  GLU A 797      -2.103  -2.277  44.812  1.00  0.00           C  
ATOM   1959  CD  GLU A 797      -1.246  -1.103  45.195  1.00  0.00           C  
ATOM   1960  OE1 GLU A 797      -1.599  -0.428  46.187  1.00  0.00           O  
ATOM   1961  OE2 GLU A 797      -0.235  -0.868  44.503  1.00  0.00           O  
ATOM   1962  N   GLU A 798      -0.425  -6.251  43.477  1.00  0.00           N  
ATOM   1963  CA  GLU A 798       0.407  -7.135  42.646  1.00  0.00           C  
ATOM   1964  C   GLU A 798      -0.375  -8.342  42.122  1.00  0.00           C  
ATOM   1965  O   GLU A 798      -0.134  -8.805  41.001  1.00  0.00           O  
ATOM   1966  CB  GLU A 798       1.690  -7.551  43.385  1.00  0.00           C  
ATOM   1967  CG  GLU A 798       1.458  -8.496  44.554  1.00  0.00           C  
ATOM   1968  CD  GLU A 798       2.703  -8.717  45.412  1.00  0.00           C  
ATOM   1969  OE1 GLU A 798       3.806  -8.335  44.978  1.00  0.00           O  
ATOM   1970  OE2 GLU A 798       2.568  -9.257  46.526  1.00  0.00           O  
ATOM   1971  N   GLU A 799      -1.336  -8.842  42.904  1.00  0.00           N  
ATOM   1972  CA  GLU A 799      -2.141  -9.972  42.459  1.00  0.00           C  
ATOM   1973  C   GLU A 799      -3.050  -9.534  41.306  1.00  0.00           C  
ATOM   1974  O   GLU A 799      -3.179 -10.221  40.298  1.00  0.00           O  
ATOM   1975  CB  GLU A 799      -2.959 -10.509  43.628  1.00  0.00           C  
ATOM   1976  CG  GLU A 799      -2.072 -11.196  44.664  1.00  0.00           C  
ATOM   1977  CD  GLU A 799      -2.779 -11.513  45.962  1.00  0.00           C  
ATOM   1978  OE1 GLU A 799      -2.084 -11.548  47.013  1.00  0.00           O  
ATOM   1979  OE2 GLU A 799      -4.018 -11.721  45.954  1.00  0.00           O  
ATOM   1980  N   LEU A 800      -3.668  -8.367  41.455  1.00  0.00           N  
ATOM   1981  CA  LEU A 800      -4.544  -7.861  40.408  1.00  0.00           C  
ATOM   1982  C   LEU A 800      -3.796  -7.561  39.109  1.00  0.00           C  
ATOM   1983  O   LEU A 800      -4.223  -7.988  38.021  1.00  0.00           O  
ATOM   1984  CB  LEU A 800      -5.272  -6.611  40.928  1.00  0.00           C  
ATOM   1985  CG  LEU A 800      -6.114  -5.860  39.884  1.00  0.00           C  
ATOM   1986  CD1 LEU A 800      -7.299  -6.691  39.373  1.00  0.00           C  
ATOM   1987  CD2 LEU A 800      -6.583  -4.521  40.475  1.00  0.00           C  
ATOM   1988  N   VAL A 801      -2.706  -6.805  39.207  1.00  0.00           N  
ATOM   1989  CA  VAL A 801      -1.952  -6.446  38.009  1.00  0.00           C  
ATOM   1990  C   VAL A 801      -1.370  -7.684  37.330  1.00  0.00           C  
ATOM   1991  O   VAL A 801      -1.426  -7.798  36.103  1.00  0.00           O  
ATOM   1992  CB  VAL A 801      -0.863  -5.419  38.330  1.00  0.00           C  
ATOM   1993  CG1 VAL A 801       0.134  -5.266  37.167  1.00  0.00           C  
ATOM   1994  CG2 VAL A 801      -1.506  -4.084  38.733  1.00  0.00           C  
ATOM   1995  N   SER A 802      -0.860  -8.634  38.118  1.00  0.00           N  
ATOM   1996  CA  SER A 802      -0.340  -9.883  37.540  1.00  0.00           C  
ATOM   1997  C   SER A 802      -1.431 -10.626  36.801  1.00  0.00           C  
ATOM   1998  O   SER A 802      -1.220 -11.106  35.683  1.00  0.00           O  
ATOM   1999  CB  SER A 802       0.270 -10.785  38.613  1.00  0.00           C  
ATOM   2000  OG  SER A 802       1.390 -10.159  39.207  1.00  0.00           O  
ATOM   2001  N   TYR A 803      -2.613 -10.722  37.406  1.00  0.00           N  
ATOM   2002  CA  TYR A 803      -3.694 -11.419  36.729  1.00  0.00           C  
ATOM   2003  C   TYR A 803      -4.080 -10.694  35.431  1.00  0.00           C  
ATOM   2004  O   TYR A 803      -4.243 -11.311  34.369  1.00  0.00           O  
ATOM   2005  CB  TYR A 803      -4.925 -11.576  37.633  1.00  0.00           C  
ATOM   2006  CG  TYR A 803      -5.994 -12.372  36.930  1.00  0.00           C  
ATOM   2007  CD1 TYR A 803      -5.916 -13.781  36.853  1.00  0.00           C  
ATOM   2008  CD2 TYR A 803      -7.045 -11.727  36.272  1.00  0.00           C  
ATOM   2009  CE1 TYR A 803      -6.885 -14.517  36.172  1.00  0.00           C  
ATOM   2010  CE2 TYR A 803      -8.025 -12.455  35.607  1.00  0.00           C  
ATOM   2011  CZ  TYR A 803      -7.934 -13.836  35.540  1.00  0.00           C  
ATOM   2012  OH  TYR A 803      -8.906 -14.526  34.859  1.00  0.00           O  
ATOM   2013  N   MET A 804      -4.204  -9.368  35.507  1.00  0.00           N  
ATOM   2014  CA  MET A 804      -4.534  -8.590  34.303  1.00  0.00           C  
ATOM   2015  C   MET A 804      -3.531  -8.862  33.189  1.00  0.00           C  
ATOM   2016  O   MET A 804      -3.914  -9.106  32.044  1.00  0.00           O  
ATOM   2017  CB  MET A 804      -4.587  -7.094  34.627  1.00  0.00           C  
ATOM   2018  CG  MET A 804      -5.759  -6.701  35.514  1.00  0.00           C  
ATOM   2019  SD  MET A 804      -5.645  -5.014  36.120  1.00  0.00           S  
ATOM   2020  CE  MET A 804      -6.070  -4.101  34.625  1.00  0.00           C  
ATOM   2021  N   VAL A 808      -2.243  -8.816  33.521  1.00  0.00           N  
ATOM   2022  CA  VAL A 808      -1.210  -8.954  32.497  1.00  0.00           C  
ATOM   2023  C   VAL A 808      -1.175 -10.407  31.985  1.00  0.00           C  
ATOM   2024  O   VAL A 808      -1.116 -10.644  30.771  1.00  0.00           O  
ATOM   2025  CB  VAL A 808       0.170  -8.442  33.015  1.00  0.00           C  
ATOM   2026  CG1 VAL A 808       1.326  -8.862  32.079  1.00  0.00           C  
ATOM   2027  CG2 VAL A 808       0.158  -6.940  33.226  1.00  0.00           C  
ATOM   2028  N   GLN A 809      -1.239 -11.389  32.884  1.00  0.00           N  
ATOM   2029  CA  GLN A 809      -1.149 -12.781  32.423  1.00  0.00           C  
ATOM   2030  C   GLN A 809      -2.356 -13.206  31.584  1.00  0.00           C  
ATOM   2031  O   GLN A 809      -2.210 -13.913  30.587  1.00  0.00           O  
ATOM   2032  CB  GLN A 809      -0.946 -13.753  33.592  1.00  0.00           C  
ATOM   2033  CG  GLN A 809       0.346 -13.536  34.374  1.00  0.00           C  
ATOM   2034  CD  GLN A 809       1.588 -13.531  33.490  1.00  0.00           C  
ATOM   2035  OE1 GLN A 809       1.723 -14.369  32.581  1.00  0.00           O  
ATOM   2036  NE2 GLN A 809       2.487 -12.575  33.736  1.00  0.00           N  
ATOM   2037  N   ARG A 810      -3.552 -12.770  31.989  1.00  0.00           N  
ATOM   2038  CA  ARG A 810      -4.768 -13.056  31.249  1.00  0.00           C  
ATOM   2039  C   ARG A 810      -4.738 -12.402  29.868  1.00  0.00           C  
ATOM   2040  O   ARG A 810      -5.209 -12.977  28.886  1.00  0.00           O  
ATOM   2041  CB  ARG A 810      -5.963 -12.504  32.047  1.00  0.00           C  
ATOM   2042  CG  ARG A 810      -7.315 -12.804  31.489  1.00  0.00           C  
ATOM   2043  CD  ARG A 810      -7.620 -14.298  31.347  1.00  0.00           C  
ATOM   2044  NE  ARG A 810      -9.058 -14.523  31.299  1.00  0.00           N  
ATOM   2045  CZ  ARG A 810      -9.655 -15.505  30.638  1.00  0.00           C  
ATOM   2046  NH1 ARG A 810      -8.939 -16.407  29.960  1.00  0.00           N  
ATOM   2047  NH2 ARG A 810     -10.977 -15.593  30.660  1.00  0.00           N  
ATOM   2048  N   THR A 811      -4.190 -11.194  29.806  1.00  0.00           N  
ATOM   2049  CA  THR A 811      -4.087 -10.484  28.534  1.00  0.00           C  
ATOM   2050  C   THR A 811      -3.012 -11.122  27.634  1.00  0.00           C  
ATOM   2051  O   THR A 811      -3.198 -11.205  26.424  1.00  0.00           O  
ATOM   2052  CB  THR A 811      -3.848  -8.991  28.789  1.00  0.00           C  
ATOM   2053  OG1 THR A 811      -4.966  -8.487  29.540  1.00  0.00           O  
ATOM   2054  CG2 THR A 811      -3.865  -8.190  27.457  1.00  0.00           C  
ATOM   2055  N   LEU A 812      -1.911 -11.594  28.219  1.00  0.00           N  
ATOM   2056  CA  LEU A 812      -0.929 -12.389  27.436  1.00  0.00           C  
ATOM   2057  C   LEU A 812      -1.565 -13.645  26.856  1.00  0.00           C  
ATOM   2058  O   LEU A 812      -1.285 -14.007  25.706  1.00  0.00           O  
ATOM   2059  CB  LEU A 812       0.244 -12.807  28.310  1.00  0.00           C  
ATOM   2060  CG  LEU A 812       1.327 -11.786  28.541  1.00  0.00           C  
ATOM   2061  CD1 LEU A 812       2.235 -12.314  29.640  1.00  0.00           C  
ATOM   2062  CD2 LEU A 812       2.132 -11.506  27.249  1.00  0.00           C  
ATOM   2063  N   GLU A 813      -2.396 -14.316  27.650  1.00  0.00           N  
ATOM   2064  CA  GLU A 813      -3.099 -15.530  27.227  1.00  0.00           C  
ATOM   2065  C   GLU A 813      -3.997 -15.276  26.013  1.00  0.00           C  
ATOM   2066  O   GLU A 813      -4.062 -16.091  25.093  1.00  0.00           O  
ATOM   2067  CB  GLU A 813      -3.953 -16.079  28.388  1.00  0.00           C  
ATOM   2068  CG  GLU A 813      -4.733 -17.347  28.041  1.00  0.00           C  
ATOM   2069  CD  GLU A 813      -5.730 -17.790  29.102  1.00  0.00           C  
ATOM   2070  OE1 GLU A 813      -6.235 -18.934  28.986  1.00  0.00           O  
ATOM   2071  OE2 GLU A 813      -6.021 -17.021  30.049  1.00  0.00           O  
ATOM   2072  N   LEU A 814      -4.719 -14.157  26.035  1.00  0.00           N  
ATOM   2073  CA  LEU A 814      -5.797 -13.933  25.071  1.00  0.00           C  
ATOM   2074  C   LEU A 814      -5.422 -13.057  23.900  1.00  0.00           C  
ATOM   2075  O   LEU A 814      -5.995 -13.206  22.819  1.00  0.00           O  
ATOM   2076  CB  LEU A 814      -7.009 -13.312  25.786  1.00  0.00           C  
ATOM   2077  CG  LEU A 814      -7.691 -14.200  26.832  1.00  0.00           C  
ATOM   2078  CD1 LEU A 814      -8.763 -13.390  27.568  1.00  0.00           C  
ATOM   2079  CD2 LEU A 814      -8.304 -15.431  26.200  1.00  0.00           C  
ATOM   2080  N   ARG A 815      -4.474 -12.145  24.121  1.00  0.00           N  
ATOM   2081  CA  ARG A 815      -4.138 -11.077  23.159  1.00  0.00           C  
ATOM   2082  C   ARG A 815      -2.683 -11.128  22.706  1.00  0.00           C  
ATOM   2083  O   ARG A 815      -2.109 -10.093  22.364  1.00  0.00           O  
ATOM   2084  CB  ARG A 815      -4.413  -9.683  23.761  1.00  0.00           C  
ATOM   2085  CG  ARG A 815      -5.868  -9.399  24.099  1.00  0.00           C  
ATOM   2086  CD  ARG A 815      -6.692  -8.924  22.902  1.00  0.00           C  
ATOM   2087  NE  ARG A 815      -7.078 -10.051  22.061  1.00  0.00           N  
ATOM   2088  CZ  ARG A 815      -8.088 -10.875  22.329  1.00  0.00           C  
ATOM   2089  NH1 ARG A 815      -8.371 -11.883  21.497  1.00  0.00           N  
ATOM   2090  NH2 ARG A 815      -8.815 -10.713  23.435  1.00  0.00           N  
ATOM   2091  N   LYS A 818      -2.093 -12.328  22.681  1.00  0.00           N  
ATOM   2092  CA  LYS A 818      -0.697 -12.459  22.243  1.00  0.00           C  
ATOM   2093  C   LYS A 818      -0.484 -11.832  20.865  1.00  0.00           C  
ATOM   2094  O   LYS A 818       0.499 -11.114  20.656  1.00  0.00           O  
ATOM   2095  CB  LYS A 818      -0.252 -13.927  22.242  1.00  0.00           C  
ATOM   2096  CG  LYS A 818       1.250 -14.130  22.025  1.00  0.00           C  
ATOM   2097  CD  LYS A 818       1.646 -15.572  22.324  1.00  0.00           C  
ATOM   2098  CE  LYS A 818       3.089 -15.870  21.912  1.00  0.00           C  
ATOM   2099  NZ  LYS A 818       3.207 -15.991  20.435  1.00  0.00           N  
ATOM   2100  N   LYS A 819      -1.419 -12.078  19.947  1.00  0.00           N  
ATOM   2101  CA  LYS A 819      -1.297 -11.567  18.580  1.00  0.00           C  
ATOM   2102  C   LYS A 819      -1.241 -10.041  18.567  1.00  0.00           C  
ATOM   2103  O   LYS A 819      -0.414  -9.435  17.876  1.00  0.00           O  
ATOM   2104  CB  LYS A 819      -2.446 -12.075  17.716  1.00  0.00           C  
ATOM   2105  CG  LYS A 819      -2.488 -11.491  16.302  1.00  0.00           C  
ATOM   2106  CD  LYS A 819      -3.742 -11.952  15.535  1.00  0.00           C  
ATOM   2107  CE  LYS A 819      -5.034 -11.305  16.082  1.00  0.00           C  
ATOM   2108  NZ  LYS A 819      -6.307 -11.679  15.362  1.00  0.00           N  
ATOM   2109  N   GLU A 820      -2.125  -9.405  19.327  1.00  0.00           N  
ATOM   2110  CA  GLU A 820      -2.104  -7.956  19.368  1.00  0.00           C  
ATOM   2111  C   GLU A 820      -0.833  -7.445  20.025  1.00  0.00           C  
ATOM   2112  O   GLU A 820      -0.227  -6.490  19.558  1.00  0.00           O  
ATOM   2113  CB  GLU A 820      -3.335  -7.415  20.104  1.00  0.00           C  
ATOM   2114  CG  GLU A 820      -4.653  -7.558  19.333  1.00  0.00           C  
ATOM   2115  CD  GLU A 820      -5.280  -8.940  19.365  1.00  0.00           C  
ATOM   2116  OE1 GLU A 820      -4.879  -9.808  20.164  1.00  0.00           O  
ATOM   2117  OE2 GLU A 820      -6.220  -9.170  18.579  1.00  0.00           O  
ATOM   2118  N   ILE A 821      -0.413  -8.079  21.118  1.00  0.00           N  
ATOM   2119  CA  ILE A 821       0.775  -7.582  21.804  1.00  0.00           C  
ATOM   2120  C   ILE A 821       2.007  -7.686  20.902  1.00  0.00           C  
ATOM   2121  O   ILE A 821       2.859  -6.796  20.916  1.00  0.00           O  
ATOM   2122  CB  ILE A 821       0.998  -8.301  23.145  1.00  0.00           C  
ATOM   2123  CG1 ILE A 821      -0.196  -8.031  24.094  1.00  0.00           C  
ATOM   2124  CG2 ILE A 821       2.344  -7.856  23.782  1.00  0.00           C  
ATOM   2125  CD1 ILE A 821      -0.253  -9.012  25.283  1.00  0.00           C  
ATOM   2126  N   GLU A 822       2.080  -8.757  20.110  1.00  0.00           N  
ATOM   2127  CA  GLU A 822       3.249  -8.960  19.230  1.00  0.00           C  
ATOM   2128  C   GLU A 822       3.296  -7.954  18.081  1.00  0.00           C  
ATOM   2129  O   GLU A 822       4.338  -7.798  17.445  1.00  0.00           O  
ATOM   2130  CB  GLU A 822       3.351 -10.412  18.748  1.00  0.00           C  
ATOM   2131  CG  GLU A 822       3.836 -11.325  19.864  1.00  0.00           C  
ATOM   2132  CD  GLU A 822       4.009 -12.776  19.453  1.00  0.00           C  
ATOM   2133  OE1 GLU A 822       4.547 -13.541  20.282  1.00  0.00           O  
ATOM   2134  OE2 GLU A 822       3.622 -13.148  18.331  1.00  0.00           O  
ATOM   2135  N   MET A 823       2.196  -7.236  17.836  1.00  0.00           N  
ATOM   2136  CA  MET A 823       2.247  -6.101  16.883  1.00  0.00           C  
ATOM   2137  C   MET A 823       3.093  -4.940  17.417  1.00  0.00           C  
ATOM   2138  O   MET A 823       3.591  -4.108  16.643  1.00  0.00           O  
ATOM   2139  CB  MET A 823       0.852  -5.564  16.525  1.00  0.00           C  
ATOM   2140  CG  MET A 823      -0.049  -6.580  15.882  1.00  0.00           C  
ATOM   2141  SD  MET A 823      -1.755  -6.032  15.802  1.00  0.00           S  
ATOM   2142  CE  MET A 823      -1.720  -4.937  14.410  1.00  0.00           C  
ATOM   2143  N   PHE A 824       3.251  -4.888  18.738  1.00  0.00           N  
ATOM   2144  CA  PHE A 824       3.851  -3.748  19.417  1.00  0.00           C  
ATOM   2145  C   PHE A 824       5.178  -4.027  20.108  1.00  0.00           C  
ATOM   2146  O   PHE A 824       5.948  -3.089  20.361  1.00  0.00           O  
ATOM   2147  CB  PHE A 824       2.864  -3.206  20.473  1.00  0.00           C  
ATOM   2148  CG  PHE A 824       1.660  -2.549  19.868  1.00  0.00           C  
ATOM   2149  CD1 PHE A 824       0.524  -3.306  19.556  1.00  0.00           C  
ATOM   2150  CD2 PHE A 824       1.685  -1.193  19.539  1.00  0.00           C  
ATOM   2151  CE1 PHE A 824      -0.584  -2.722  18.959  1.00  0.00           C  
ATOM   2152  CE2 PHE A 824       0.564  -0.583  18.949  1.00  0.00           C  
ATOM   2153  CZ  PHE A 824      -0.553  -1.361  18.660  1.00  0.00           C  
ATOM   2154  N   ARG A 826       5.408  -5.295  20.450  1.00  0.00           N  
ATOM   2155  CA  ARG A 826       6.588  -5.684  21.205  1.00  0.00           C  
ATOM   2156  C   ARG A 826       7.401  -6.756  20.507  1.00  0.00           C  
ATOM   2157  O   ARG A 826       6.857  -7.755  20.041  1.00  0.00           O  
ATOM   2158  CB  ARG A 826       6.189  -6.231  22.571  1.00  0.00           C  
ATOM   2159  CG  ARG A 826       5.939  -5.163  23.634  1.00  0.00           C  
ATOM   2160  CD  ARG A 826       5.664  -5.778  24.994  1.00  0.00           C  
ATOM   2161  NE  ARG A 826       5.670  -4.798  26.076  1.00  0.00           N  
ATOM   2162  CZ  ARG A 826       6.736  -4.471  26.802  1.00  0.00           C  
ATOM   2163  NH1 ARG A 826       7.914  -5.047  26.564  1.00  0.00           N  
ATOM   2164  NH2 ARG A 826       6.634  -3.551  27.770  1.00  0.00           N  
ATOM   2165  N   ASP A 828       8.715  -6.548  20.499  1.00  0.00           N  
ATOM   2166  CA  ASP A 828       9.653  -7.599  20.090  1.00  0.00           C  
ATOM   2167  C   ASP A 828       9.994  -8.515  21.257  1.00  0.00           C  
ATOM   2168  O   ASP A 828      10.455  -9.642  21.053  1.00  0.00           O  
ATOM   2169  CB  ASP A 828      10.955  -6.989  19.575  1.00  0.00           C  
ATOM   2170  CG  ASP A 828      10.790  -6.242  18.281  1.00  0.00           C  
ATOM   2171  OD1 ASP A 828       9.924  -6.607  17.443  1.00  0.00           O  
ATOM   2172  OD2 ASP A 828      11.528  -5.276  18.019  1.00  0.00           O  
ATOM   2173  N   ASP A 894       9.791  -8.023  22.474  1.00  0.00           N  
ATOM   2174  CA  ASP A 894      10.214  -8.745  23.678  1.00  0.00           C  
ATOM   2175  C   ASP A 894       9.096  -8.720  24.726  1.00  0.00           C  
ATOM   2176  O   ASP A 894       8.701  -7.647  25.180  1.00  0.00           O  
ATOM   2177  CB  ASP A 894      11.480  -8.085  24.226  1.00  0.00           C  
ATOM   2178  CG  ASP A 894      12.007  -8.769  25.461  1.00  0.00           C  
ATOM   2179  OD1 ASP A 894      12.831  -8.151  26.165  1.00  0.00           O  
ATOM   2180  OD2 ASP A 894      11.643  -9.902  25.800  1.00  0.00           O  
ATOM   2181  N   LEU A 895       8.587  -9.905  25.056  1.00  0.00           N  
ATOM   2182  CA  LEU A 895       7.517 -10.066  26.060  1.00  0.00           C  
ATOM   2183  C   LEU A 895       8.040 -10.364  27.466  1.00  0.00           C  
ATOM   2184  O   LEU A 895       7.248 -10.575  28.392  1.00  0.00           O  
ATOM   2185  CB  LEU A 895       6.567 -11.199  25.669  1.00  0.00           C  
ATOM   2186  CG  LEU A 895       5.962 -11.235  24.276  1.00  0.00           C  
ATOM   2187  CD1 LEU A 895       5.353 -12.606  23.990  1.00  0.00           C  
ATOM   2188  CD2 LEU A 895       4.929 -10.164  24.232  1.00  0.00           C  
ATOM   2189  N   THR A 898       9.358 -10.378  27.634  1.00  0.00           N  
ATOM   2190  CA  THR A 898       9.960 -10.796  28.900  1.00  0.00           C  
ATOM   2191  C   THR A 898       9.375 -10.109  30.137  1.00  0.00           C  
ATOM   2192  O   THR A 898       8.997 -10.794  31.107  1.00  0.00           O  
ATOM   2193  CB  THR A 898      11.482 -10.598  28.857  1.00  0.00           C  
ATOM   2194  OG1 THR A 898      12.023 -11.469  27.857  1.00  0.00           O  
ATOM   2195  CG2 THR A 898      12.141 -11.072  30.168  1.00  0.00           C  
ATOM   2196  N   THR A 899       9.315  -8.777  30.126  1.00  0.00           N  
ATOM   2197  CA  THR A 899       8.843  -8.056  31.326  1.00  0.00           C  
ATOM   2198  C   THR A 899       7.389  -8.396  31.638  1.00  0.00           C  
ATOM   2199  O   THR A 899       7.008  -8.399  32.798  1.00  0.00           O  
ATOM   2200  CB  THR A 899       9.006  -6.527  31.254  1.00  0.00           C  
ATOM   2201  OG1 THR A 899       8.328  -6.028  30.094  1.00  0.00           O  
ATOM   2202  CG2 THR A 899      10.472  -6.126  31.086  1.00  0.00           C  
ATOM   2203  N   LEU A 900       6.577  -8.655  30.609  1.00  0.00           N  
ATOM   2204  CA  LEU A 900       5.197  -9.067  30.825  1.00  0.00           C  
ATOM   2205  C   LEU A 900       5.140 -10.471  31.427  1.00  0.00           C  
ATOM   2206  O   LEU A 900       4.400 -10.722  32.384  1.00  0.00           O  
ATOM   2207  CB  LEU A 900       4.403  -9.012  29.512  1.00  0.00           C  
ATOM   2208  CG  LEU A 900       4.310  -7.648  28.808  1.00  0.00           C  
ATOM   2209  CD1 LEU A 900       3.480  -7.806  27.521  1.00  0.00           C  
ATOM   2210  CD2 LEU A 900       3.707  -6.553  29.701  1.00  0.00           C  
ATOM   2211  N   LYS A 901       5.942 -11.382  30.878  1.00  0.00           N  
ATOM   2212  CA  LYS A 901       5.989 -12.738  31.407  1.00  0.00           C  
ATOM   2213  C   LYS A 901       6.460 -12.730  32.855  1.00  0.00           C  
ATOM   2214  O   LYS A 901       5.990 -13.551  33.661  1.00  0.00           O  
ATOM   2215  CB  LYS A 901       6.912 -13.598  30.545  1.00  0.00           C  
ATOM   2216  CG  LYS A 901       6.326 -13.883  29.169  1.00  0.00           C  
ATOM   2217  CD  LYS A 901       5.444 -15.134  29.208  1.00  0.00           C  
ATOM   2218  CE  LYS A 901       4.480 -15.202  28.022  1.00  0.00           C  
ATOM   2219  NZ  LYS A 901       3.532 -16.348  28.158  1.00  0.00           N  
ATOM   2220  N   ASN A 902       7.346 -11.788  33.186  1.00  0.00           N  
ATOM   2221  CA  ASN A 902       7.893 -11.660  34.546  1.00  0.00           C  
ATOM   2222  C   ASN A 902       6.887 -11.115  35.558  1.00  0.00           C  
ATOM   2223  O   ASN A 902       7.172 -11.089  36.751  1.00  0.00           O  
ATOM   2224  CB  ASN A 902       9.115 -10.733  34.582  1.00  0.00           C  
ATOM   2225  CG  ASN A 902      10.347 -11.333  33.943  1.00  0.00           C  
ATOM   2226  OD1 ASN A 902      10.412 -12.537  33.689  1.00  0.00           O  
ATOM   2227  ND2 ASN A 902      11.319 -10.485  33.663  1.00  0.00           N  
ATOM   2228  N   THR A 903       5.724 -10.669  35.092  1.00  0.00           N  
ATOM   2229  CA  THR A 903       4.772  -9.974  35.961  1.00  0.00           C  
ATOM   2230  C   THR A 903       3.898 -10.969  36.722  1.00  0.00           C  
ATOM   2231  O   THR A 903       2.762 -11.263  36.341  1.00  0.00           O  
ATOM   2232  CB  THR A 903       3.935  -8.974  35.130  1.00  0.00           C  
ATOM   2233  OG1 THR A 903       4.818  -8.020  34.531  1.00  0.00           O  
ATOM   2234  CG2 THR A 903       3.020  -8.108  36.024  1.00  0.00           C  
ATOM   2235  N   GLU A 904       4.482 -11.494  37.797  1.00  0.00           N  
ATOM   2236  CA  GLU A 904       3.825 -12.409  38.737  1.00  0.00           C  
ATOM   2237  C   GLU A 904       4.291 -11.999  40.134  1.00  0.00           C  
ATOM   2238  O   GLU A 904       5.391 -11.466  40.286  1.00  0.00           O  
ATOM   2239  CB  GLU A 904       4.258 -13.862  38.472  1.00  0.00           C  
ATOM   2240  CG  GLU A 904       3.830 -14.423  37.123  1.00  0.00           C  
ATOM   2241  CD  GLU A 904       2.414 -14.962  37.106  1.00  0.00           C  
ATOM   2242  OE1 GLU A 904       1.574 -14.538  37.937  1.00  0.00           O  
ATOM   2243  OE2 GLU A 904       2.128 -15.822  36.243  1.00  0.00           O  
ATOM   2244  N   PRO A 905       3.471 -12.215  41.162  1.00  0.00           N  
ATOM   2245  CA  PRO A 905       3.918 -11.914  42.535  1.00  0.00           C  
ATOM   2246  C   PRO A 905       5.049 -12.866  42.951  1.00  0.00           C  
ATOM   2247  O   PRO A 905       5.093 -13.993  42.454  1.00  0.00           O  
ATOM   2248  CB  PRO A 905       2.663 -12.162  43.381  1.00  0.00           C  
ATOM   2249  CG  PRO A 905       1.523 -12.102  42.394  1.00  0.00           C  
ATOM   2250  CD  PRO A 905       2.089 -12.722  41.132  1.00  0.00           C  
ATOM   2251  N   PRO A 906       5.958 -12.429  43.825  1.00  0.00           N  
ATOM   2252  CA  PRO A 906       5.946 -11.107  44.457  1.00  0.00           C  
ATOM   2253  C   PRO A 906       6.746 -10.084  43.649  1.00  0.00           C  
ATOM   2254  O   PRO A 906       7.838 -10.395  43.143  1.00  0.00           O  
ATOM   2255  CB  PRO A 906       6.661 -11.371  45.786  1.00  0.00           C  
ATOM   2256  CG  PRO A 906       7.644 -12.435  45.445  1.00  0.00           C  
ATOM   2257  CD  PRO A 906       6.971 -13.321  44.435  1.00  0.00           C  
ATOM   2258  N   PHE A 907       6.204  -8.880  43.497  1.00  0.00           N  
ATOM   2259  CA  PHE A 907       6.969  -7.805  42.877  1.00  0.00           C  
ATOM   2260  C   PHE A 907       8.060  -7.300  43.825  1.00  0.00           C  
ATOM   2261  O   PHE A 907       7.854  -7.241  45.044  1.00  0.00           O  
ATOM   2262  CB  PHE A 907       6.085  -6.611  42.524  1.00  0.00           C  
ATOM   2263  CG  PHE A 907       4.995  -6.895  41.498  1.00  0.00           C  
ATOM   2264  CD1 PHE A 907       4.871  -8.121  40.837  1.00  0.00           C  
ATOM   2265  CD2 PHE A 907       4.107  -5.873  41.169  1.00  0.00           C  
ATOM   2266  CE1 PHE A 907       3.862  -8.336  39.888  1.00  0.00           C  
ATOM   2267  CE2 PHE A 907       3.087  -6.078  40.212  1.00  0.00           C  
ATOM   2268  CZ  PHE A 907       2.966  -7.314  39.585  1.00  0.00           C  
ATOM   2269  N   PRO A 908       9.200  -6.869  43.283  1.00  0.00           N  
ATOM   2270  CA  PRO A 908      10.227  -6.234  44.113  1.00  0.00           C  
ATOM   2271  C   PRO A 908       9.652  -5.022  44.830  1.00  0.00           C  
ATOM   2272  O   PRO A 908       8.772  -4.338  44.289  1.00  0.00           O  
ATOM   2273  CB  PRO A 908      11.285  -5.799  43.093  1.00  0.00           C  
ATOM   2274  CG  PRO A 908      11.092  -6.703  41.944  1.00  0.00           C  
ATOM   2275  CD  PRO A 908       9.597  -6.946  41.865  1.00  0.00           C  
ATOM   2276  N   ARG A 909      10.120  -4.796  46.056  1.00  0.00           N  
ATOM   2277  CA  ARG A 909       9.733  -3.659  46.876  1.00  0.00           C  
ATOM   2278  C   ARG A 909      10.988  -2.958  47.350  1.00  0.00           C  
ATOM   2279  O   ARG A 909      11.873  -3.601  47.946  1.00  0.00           O  
ATOM   2280  CB  ARG A 909       8.948  -4.111  48.109  1.00  0.00           C  
ATOM   2281  CG  ARG A 909       7.557  -4.710  47.818  1.00  0.00           C  
ATOM   2282  CD  ARG A 909       7.118  -5.768  48.852  1.00  0.00           C  
ATOM   2283  NE  ARG A 909       5.677  -6.057  48.904  1.00  0.00           N  
ATOM   2284  CZ  ARG A 909       5.012  -6.810  48.019  1.00  0.00           C  
ATOM   2285  NH1 ARG A 909       3.713  -7.040  48.213  1.00  0.00           N  
ATOM   2286  NH2 ARG A 909       5.622  -7.331  46.937  1.00  0.00           N  
ATOM   2287  N   ILE A 910      11.077  -1.664  47.076  1.00  0.00           N  
ATOM   2288  CA  ILE A 910      12.125  -0.828  47.663  1.00  0.00           C  
ATOM   2289  C   ILE A 910      11.506   0.350  48.400  1.00  0.00           C  
ATOM   2290  O   ILE A 910      10.459   0.871  48.011  1.00  0.00           O  
ATOM   2291  CB  ILE A 910      13.151  -0.324  46.607  1.00  0.00           C  
ATOM   2292  CG1 ILE A 910      12.475   0.490  45.499  1.00  0.00           C  
ATOM   2293  CG2 ILE A 910      13.974  -1.495  46.058  1.00  0.00           C  
ATOM   2294  CD1 ILE A 910      13.480   1.204  44.581  1.00  0.00           C  
ATOM   2295  N   SER A 911      12.146   0.772  49.485  1.00  0.00           N  
ATOM   2296  CA  SER A 911      11.711   1.976  50.150  1.00  0.00           C  
ATOM   2297  C   SER A 911      12.090   3.200  49.323  1.00  0.00           C  
ATOM   2298  O   SER A 911      12.994   3.156  48.477  1.00  0.00           O  
ATOM   2299  CB  SER A 911      12.315   2.070  51.559  1.00  0.00           C  
ATOM   2300  OG  SER A 911      13.718   2.264  51.456  1.00  0.00           O  
ATOM   2301  N   TYR A 912      11.402   4.303  49.570  1.00  0.00           N  
ATOM   2302  CA  TYR A 912      11.789   5.578  48.993  1.00  0.00           C  
ATOM   2303  C   TYR A 912      13.244   5.886  49.359  1.00  0.00           C  
ATOM   2304  O   TYR A 912      13.995   6.405  48.536  1.00  0.00           O  
ATOM   2305  CB  TYR A 912      10.830   6.671  49.478  1.00  0.00           C  
ATOM   2306  CG  TYR A 912      11.264   8.090  49.210  1.00  0.00           C  
ATOM   2307  CD1 TYR A 912      10.836   8.776  48.065  1.00  0.00           C  
ATOM   2308  CD2 TYR A 912      12.108   8.755  50.106  1.00  0.00           C  
ATOM   2309  CE1 TYR A 912      11.219  10.110  47.816  1.00  0.00           C  
ATOM   2310  CE2 TYR A 912      12.512  10.075  49.868  1.00  0.00           C  
ATOM   2311  CZ  TYR A 912      12.071  10.747  48.729  1.00  0.00           C  
ATOM   2312  OH  TYR A 912      12.454  12.055  48.504  1.00  0.00           O  
ATOM   2313  N   ASP A 913      13.633   5.550  50.586  1.00  0.00           N  
ATOM   2314  CA  ASP A 913      15.028   5.754  51.018  1.00  0.00           C  
ATOM   2315  C   ASP A 913      15.990   5.024  50.082  1.00  0.00           C  
ATOM   2316  O   ASP A 913      17.015   5.594  49.650  1.00  0.00           O  
ATOM   2317  CB  ASP A 913      15.234   5.235  52.441  1.00  0.00           C  
ATOM   2318  CG  ASP A 913      14.473   6.025  53.493  1.00  0.00           C  
ATOM   2319  OD1 ASP A 913      13.746   6.990  53.172  1.00  0.00           O  
ATOM   2320  OD2 ASP A 913      14.549   5.722  54.701  1.00  0.00           O  
ATOM   2321  N   GLU A 914      15.683   3.751  49.814  1.00  0.00           N  
ATOM   2322  CA  GLU A 914      16.469   2.926  48.892  1.00  0.00           C  
ATOM   2323  C   GLU A 914      16.464   3.513  47.490  1.00  0.00           C  
ATOM   2324  O   GLU A 914      17.500   3.527  46.827  1.00  0.00           O  
ATOM   2325  CB  GLU A 914      15.998   1.471  48.893  1.00  0.00           C  
ATOM   2326  CG  GLU A 914      16.320   0.743  50.195  1.00  0.00           C  
ATOM   2327  CD  GLU A 914      15.696  -0.637  50.321  1.00  0.00           C  
ATOM   2328  OE1 GLU A 914      16.434  -1.580  50.687  1.00  0.00           O  
ATOM   2329  OE2 GLU A 914      14.476  -0.801  50.091  1.00  0.00           O  
ATOM   2330  N   ALA A 915      15.307   4.007  47.038  1.00  0.00           N  
ATOM   2331  CA  ALA A 915      15.208   4.636  45.719  1.00  0.00           C  
ATOM   2332  C   ALA A 915      16.158   5.833  45.601  1.00  0.00           C  
ATOM   2333  O   ALA A 915      16.877   5.965  44.603  1.00  0.00           O  
ATOM   2334  CB  ALA A 915      13.760   5.055  45.431  1.00  0.00           C  
ATOM   2335  N   ILE A 916      16.181   6.673  46.635  1.00  0.00           N  
ATOM   2336  CA  ILE A 916      17.076   7.837  46.672  1.00  0.00           C  
ATOM   2337  C   ILE A 916      18.538   7.392  46.574  1.00  0.00           C  
ATOM   2338  O   ILE A 916      19.305   7.964  45.790  1.00  0.00           O  
ATOM   2339  CB  ILE A 916      16.842   8.679  47.957  1.00  0.00           C  
ATOM   2340  CG1 ILE A 916      15.444   9.338  47.947  1.00  0.00           C  
ATOM   2341  CG2 ILE A 916      17.984   9.700  48.159  1.00  0.00           C  
ATOM   2342  CD1 ILE A 916      15.232  10.454  46.906  1.00  0.00           C  
ATOM   2343  N   ASP A 917      18.903   6.373  47.350  1.00  0.00           N  
ATOM   2344  CA  ASP A 917      20.269   5.826  47.328  1.00  0.00           C  
ATOM   2345  C   ASP A 917      20.637   5.271  45.957  1.00  0.00           C  
ATOM   2346  O   ASP A 917      21.717   5.578  45.445  1.00  0.00           O  
ATOM   2347  CB  ASP A 917      20.458   4.748  48.396  1.00  0.00           C  
ATOM   2348  CG  ASP A 917      20.547   5.322  49.797  1.00  0.00           C  
ATOM   2349  OD1 ASP A 917      20.790   6.544  49.947  1.00  0.00           O  
ATOM   2350  OD2 ASP A 917      20.378   4.617  50.811  1.00  0.00           O  
ATOM   2351  N   ILE A 918      19.750   4.474  45.354  1.00  0.00           N  
ATOM   2352  CA  ILE A 918      19.974   3.960  43.994  1.00  0.00           C  
ATOM   2353  C   ILE A 918      20.193   5.121  43.019  1.00  0.00           C  
ATOM   2354  O   ILE A 918      21.162   5.112  42.255  1.00  0.00           O  
ATOM   2355  CB  ILE A 918      18.798   3.047  43.514  1.00  0.00           C  
ATOM   2356  CG1 ILE A 918      18.776   1.718  44.278  1.00  0.00           C  
ATOM   2357  CG2 ILE A 918      18.872   2.798  41.985  1.00  0.00           C  
ATOM   2358  CD1 ILE A 918      17.436   0.980  44.178  1.00  0.00           C  
ATOM   2359  N   LEU A 919      19.311   6.118  43.061  1.00  0.00           N  
ATOM   2360  CA  LEU A 919      19.399   7.289  42.185  1.00  0.00           C  
ATOM   2361  C   LEU A 919      20.696   8.094  42.372  1.00  0.00           C  
ATOM   2362  O   LEU A 919      21.352   8.455  41.387  1.00  0.00           O  
ATOM   2363  CB  LEU A 919      18.167   8.188  42.343  1.00  0.00           C  
ATOM   2364  CG  LEU A 919      16.848   7.666  41.749  1.00  0.00           C  
ATOM   2365  CD1 LEU A 919      15.689   8.550  42.170  1.00  0.00           C  
ATOM   2366  CD2 LEU A 919      16.932   7.572  40.230  1.00  0.00           C  
ATOM   2367  N   GLN A 920      21.051   8.378  43.624  1.00  0.00           N  
ATOM   2368  CA  GLN A 920      22.293   9.095  43.938  1.00  0.00           C  
ATOM   2369  C   GLN A 920      23.506   8.309  43.463  1.00  0.00           C  
ATOM   2370  O   GLN A 920      24.477   8.895  42.982  1.00  0.00           O  
ATOM   2371  CB  GLN A 920      22.385   9.402  45.433  1.00  0.00           C  
ATOM   2372  CG  GLN A 920      21.474  10.553  45.871  1.00  0.00           C  
ATOM   2373  CD  GLN A 920      21.421  10.734  47.381  1.00  0.00           C  
ATOM   2374  OE1 GLN A 920      21.850   9.857  48.135  1.00  0.00           O  
ATOM   2375  NE2 GLN A 920      20.877  11.864  47.825  1.00  0.00           N  
ATOM   2376  N   SER A1108      23.436   6.986  43.562  1.00  0.00           N  
ATOM   2377  CA  SER A1108      24.540   6.126  43.131  1.00  0.00           C  
ATOM   2378  C   SER A1108      24.746   6.126  41.616  1.00  0.00           C  
ATOM   2379  O   SER A1108      25.833   5.794  41.144  1.00  0.00           O  
ATOM   2380  CB  SER A1108      24.350   4.694  43.634  1.00  0.00           C  
ATOM   2381  OG  SER A1108      23.446   3.977  42.812  1.00  0.00           O  
ATOM   2382  N   LYS A1116      23.708   6.488  40.865  1.00  0.00           N  
ATOM   2383  CA  LYS A1116      23.784   6.555  39.406  1.00  0.00           C  
ATOM   2384  C   LYS A1116      23.994   7.992  38.928  1.00  0.00           C  
ATOM   2385  O   LYS A1116      23.847   8.284  37.738  1.00  0.00           O  
ATOM   2386  CB  LYS A1116      22.523   5.953  38.767  1.00  0.00           C  
ATOM   2387  CG  LYS A1116      22.278   4.504  39.144  1.00  0.00           C  
ATOM   2388  CD  LYS A1116      20.911   4.027  38.696  1.00  0.00           C  
ATOM   2389  CE  LYS A1116      20.955   3.523  37.271  1.00  0.00           C  
ATOM   2390  NZ  LYS A1116      19.628   2.998  36.869  1.00  0.00           N  
ATOM   2391  N   GLY A1117      24.322   8.886  39.860  1.00  0.00           N  
ATOM   2392  CA  GLY A1117      24.641  10.276  39.539  1.00  0.00           C  
ATOM   2393  C   GLY A1117      23.478  11.247  39.455  1.00  0.00           C  
ATOM   2394  O   GLY A1117      23.654  12.386  39.015  1.00  0.00           O  
ATOM   2395  N   VAL A1118      22.288  10.815  39.877  1.00  0.00           N  
ATOM   2396  CA  VAL A1118      21.109  11.688  39.833  1.00  0.00           C  
ATOM   2397  C   VAL A1118      21.106  12.671  41.012  1.00  0.00           C  
ATOM   2398  O   VAL A1118      21.312  12.278  42.160  1.00  0.00           O  
ATOM   2399  CB  VAL A1118      19.783  10.877  39.779  1.00  0.00           C  
ATOM   2400  CG1 VAL A1118      18.584  11.796  39.621  1.00  0.00           C  
ATOM   2401  CG2 VAL A1118      19.819   9.881  38.634  1.00  0.00           C  
ATOM   2402  N   ASN A1124      20.880  13.949  40.709  1.00  0.00           N  
ATOM   2403  CA  ASN A1124      20.874  14.994  41.730  1.00  0.00           C  
ATOM   2404  C   ASN A1124      19.528  15.036  42.441  1.00  0.00           C  
ATOM   2405  O   ASN A1124      18.693  15.904  42.175  1.00  0.00           O  
ATOM   2406  CB  ASN A1124      21.223  16.364  41.124  1.00  0.00           C  
ATOM   2407  CG  ASN A1124      21.458  17.441  42.188  1.00  0.00           C  
ATOM   2408  OD1 ASN A1124      20.762  18.460  42.216  1.00  0.00           O  
ATOM   2409  ND2 ASN A1124      22.434  17.209  43.074  1.00  0.00           N  
ATOM   2410  N   VAL A1125      19.315  14.072  43.329  1.00  0.00           N  
ATOM   2411  CA  VAL A1125      18.081  14.025  44.118  1.00  0.00           C  
ATOM   2412  C   VAL A1125      18.411  14.031  45.612  1.00  0.00           C  
ATOM   2413  O   VAL A1125      19.366  13.379  46.053  1.00  0.00           O  
ATOM   2414  CB  VAL A1125      17.162  12.821  43.707  1.00  0.00           C  
ATOM   2415  CG1 VAL A1125      17.733  11.492  44.165  1.00  0.00           C  
ATOM   2416  CG2 VAL A1125      15.729  13.012  44.222  1.00  0.00           C  
ATOM   2417  N   GLU A1126      17.628  14.790  46.372  1.00  0.00           N  
ATOM   2418  CA  GLU A1126      17.788  14.869  47.814  1.00  0.00           C  
ATOM   2419  C   GLU A1126      16.598  14.210  48.502  1.00  0.00           C  
ATOM   2420  O   GLU A1126      15.484  14.282  47.997  1.00  0.00           O  
ATOM   2421  CB  GLU A1126      17.879  16.329  48.264  1.00  0.00           C  
ATOM   2422  CG  GLU A1126      19.281  16.915  48.223  1.00  0.00           C  
ATOM   2423  CD  GLU A1126      19.709  17.471  49.572  1.00  0.00           C  
ATOM   2424  OE1 GLU A1126      20.915  17.336  49.898  1.00  0.00           O  
ATOM   2425  OE2 GLU A1126      18.852  18.028  50.318  1.00  0.00           O  
ATOM   2426  N   TRP A1127      16.832  13.576  49.647  1.00  0.00           N  
ATOM   2427  CA  TRP A1127      15.720  13.040  50.435  1.00  0.00           C  
ATOM   2428  C   TRP A1127      14.711  14.148  50.715  1.00  0.00           C  
ATOM   2429  O   TRP A1127      15.073  15.248  51.162  1.00  0.00           O  
ATOM   2430  CB  TRP A1127      16.199  12.400  51.743  1.00  0.00           C  
ATOM   2431  CG  TRP A1127      15.138  11.558  52.439  1.00  0.00           C  
ATOM   2432  CD1 TRP A1127      15.040  10.190  52.434  1.00  0.00           C  
ATOM   2433  CD2 TRP A1127      14.033  12.031  53.239  1.00  0.00           C  
ATOM   2434  NE1 TRP A1127      13.951   9.790  53.169  1.00  0.00           N  
ATOM   2435  CE2 TRP A1127      13.318  10.895  53.680  1.00  0.00           C  
ATOM   2436  CE3 TRP A1127      13.576  13.304  53.628  1.00  0.00           C  
ATOM   2437  CZ2 TRP A1127      12.162  10.992  54.485  1.00  0.00           C  
ATOM   2438  CZ3 TRP A1127      12.433  13.402  54.437  1.00  0.00           C  
ATOM   2439  CH2 TRP A1127      11.741  12.251  54.847  1.00  0.00           C  
ATOM   2440  N   GLY A1128      13.440  13.836  50.441  1.00  0.00           N  
ATOM   2441  CA  GLY A1128      12.346  14.792  50.578  1.00  0.00           C  
ATOM   2442  C   GLY A1128      11.829  15.279  49.240  1.00  0.00           C  
ATOM   2443  O   GLY A1128      10.737  15.824  49.164  1.00  0.00           O  
ATOM   2444  N   ASP A1129      12.648  15.126  48.192  1.00  0.00           N  
ATOM   2445  CA  ASP A1129      12.264  15.539  46.846  1.00  0.00           C  
ATOM   2446  C   ASP A1129      11.298  14.535  46.254  1.00  0.00           C  
ATOM   2447  O   ASP A1129      11.395  13.330  46.514  1.00  0.00           O  
ATOM   2448  CB  ASP A1129      13.477  15.576  45.910  1.00  0.00           C  
ATOM   2449  CG  ASP A1129      14.433  16.720  46.190  1.00  0.00           C  
ATOM   2450  OD1 ASP A1129      14.092  17.655  46.952  1.00  0.00           O  
ATOM   2451  OD2 ASP A1129      15.567  16.741  45.654  1.00  0.00           O  
ATOM   2452  N   ASP A1130      10.402  15.044  45.424  1.00  0.00           N  
ATOM   2453  CA  ASP A1130       9.527  14.197  44.648  1.00  0.00           C  
ATOM   2454  C   ASP A1130      10.318  13.432  43.597  1.00  0.00           C  
ATOM   2455  O   ASP A1130      11.321  13.930  43.062  1.00  0.00           O  
ATOM   2456  CB  ASP A1130       8.432  15.027  43.981  1.00  0.00           C  
ATOM   2457  CG  ASP A1130       7.197  14.208  43.679  1.00  0.00           C  
ATOM   2458  OD1 ASP A1130       6.235  14.762  43.111  1.00  0.00           O  
ATOM   2459  OD2 ASP A1130       7.102  12.999  43.974  1.00  0.00           O  
ATOM   2460  N   LEU A1131       9.877  12.208  43.325  1.00  0.00           N  
ATOM   2461  CA  LEU A1131      10.425  11.429  42.226  1.00  0.00           C  
ATOM   2462  C   LEU A1131       9.591  11.750  40.994  1.00  0.00           C  
ATOM   2463  O   LEU A1131       8.460  11.273  40.849  1.00  0.00           O  
ATOM   2464  CB  LEU A1131      10.403   9.928  42.541  1.00  0.00           C  
ATOM   2465  CG  LEU A1131      11.072   9.515  43.856  1.00  0.00           C  
ATOM   2466  CD1 LEU A1131      10.956   8.009  44.080  1.00  0.00           C  
ATOM   2467  CD2 LEU A1131      12.530   9.962  43.898  1.00  0.00           C  
ATOM   2468  N   GLY A1132      10.136  12.611  40.140  1.00  0.00           N  
ATOM   2469  CA  GLY A1132       9.484  12.979  38.886  1.00  0.00           C  
ATOM   2470  C   GLY A1132       9.654  11.888  37.843  1.00  0.00           C  
ATOM   2471  O   GLY A1132      10.278  10.853  38.103  1.00  0.00           O  
ATOM   2472  N   ALA A1133       9.093  12.121  36.659  1.00  0.00           N  
ATOM   2473  CA  ALA A1133       9.122  11.117  35.594  1.00  0.00           C  
ATOM   2474  C   ALA A1133      10.545  10.705  35.210  1.00  0.00           C  
ATOM   2475  O   ALA A1133      10.805   9.526  34.946  1.00  0.00           O  
ATOM   2476  CB  ALA A1133       8.350  11.605  34.367  1.00  0.00           C  
ATOM   2477  N   ASP A1134      11.468  11.664  35.185  1.00  0.00           N  
ATOM   2478  CA  ASP A1134      12.849  11.359  34.815  1.00  0.00           C  
ATOM   2479  C   ASP A1134      13.588  10.555  35.894  1.00  0.00           C  
ATOM   2480  O   ASP A1134      14.391   9.667  35.577  1.00  0.00           O  
ATOM   2481  CB  ASP A1134      13.610  12.634  34.443  1.00  0.00           C  
ATOM   2482  CG  ASP A1134      14.869  12.346  33.635  1.00  0.00           C  
ATOM   2483  OD1 ASP A1134      15.917  12.965  33.935  1.00  0.00           O  
ATOM   2484  OD2 ASP A1134      14.918  11.514  32.691  1.00  0.00           O  
ATOM   2485  N   GLU A1135      13.304  10.854  37.165  1.00  0.00           N  
ATOM   2486  CA  GLU A1135      13.838  10.063  38.275  1.00  0.00           C  
ATOM   2487  C   GLU A1135      13.292   8.646  38.202  1.00  0.00           C  
ATOM   2488  O   GLU A1135      14.037   7.677  38.348  1.00  0.00           O  
ATOM   2489  CB  GLU A1135      13.490  10.683  39.638  1.00  0.00           C  
ATOM   2490  CG  GLU A1135      14.296  11.923  39.996  1.00  0.00           C  
ATOM   2491  CD  GLU A1135      13.849  13.150  39.232  1.00  0.00           C  
ATOM   2492  OE1 GLU A1135      12.628  13.335  39.043  1.00  0.00           O  
ATOM   2493  OE2 GLU A1135      14.721  13.936  38.814  1.00  0.00           O  
ATOM   2494  N   GLU A1136      11.982   8.527  37.974  1.00  0.00           N  
ATOM   2495  CA  GLU A1136      11.361   7.210  37.875  1.00  0.00           C  
ATOM   2496  C   GLU A1136      11.970   6.429  36.721  1.00  0.00           C  
ATOM   2497  O   GLU A1136      12.223   5.243  36.859  1.00  0.00           O  
ATOM   2498  CB  GLU A1136       9.834   7.312  37.735  1.00  0.00           C  
ATOM   2499  CG  GLU A1136       9.136   7.864  38.987  1.00  0.00           C  
ATOM   2500  CD  GLU A1136       7.628   7.662  38.969  1.00  0.00           C  
ATOM   2501  OE1 GLU A1136       7.053   7.469  37.874  1.00  0.00           O  
ATOM   2502  OE2 GLU A1136       7.010   7.693  40.059  1.00  0.00           O  
ATOM   2503  N   ARG A1137      12.215   7.106  35.602  1.00  0.00           N  
ATOM   2504  CA  ARG A1137      12.797   6.467  34.420  1.00  0.00           C  
ATOM   2505  C   ARG A1137      14.130   5.782  34.730  1.00  0.00           C  
ATOM   2506  O   ARG A1137      14.310   4.600  34.432  1.00  0.00           O  
ATOM   2507  CB  ARG A1137      12.945   7.483  33.289  1.00  0.00           C  
ATOM   2508  CG  ARG A1137      13.604   6.951  32.028  1.00  0.00           C  
ATOM   2509  CD  ARG A1137      13.378   7.828  30.811  1.00  0.00           C  
ATOM   2510  NE  ARG A1137      12.029   7.632  30.265  1.00  0.00           N  
ATOM   2511  CZ  ARG A1137      10.977   8.418  30.497  1.00  0.00           C  
ATOM   2512  NH1 ARG A1137      11.083   9.503  31.266  1.00  0.00           N  
ATOM   2513  NH2 ARG A1137       9.806   8.117  29.946  1.00  0.00           N  
ATOM   2514  N   VAL A1138      15.049   6.520  35.355  1.00  0.00           N  
ATOM   2515  CA  VAL A1138      16.354   5.967  35.717  1.00  0.00           C  
ATOM   2516  C   VAL A1138      16.189   4.823  36.713  1.00  0.00           C  
ATOM   2517  O   VAL A1138      16.795   3.772  36.570  1.00  0.00           O  
ATOM   2518  CB  VAL A1138      17.298   7.048  36.299  1.00  0.00           C  
ATOM   2519  CG1 VAL A1138      18.636   6.435  36.725  1.00  0.00           C  
ATOM   2520  CG2 VAL A1138      17.505   8.175  35.293  1.00  0.00           C  
ATOM   2521  N   LEU A1139      15.327   5.017  37.706  1.00  0.00           N  
ATOM   2522  CA  LEU A1139      15.051   3.982  38.689  1.00  0.00           C  
ATOM   2523  C   LEU A1139      14.593   2.661  38.049  1.00  0.00           C  
ATOM   2524  O   LEU A1139      15.003   1.587  38.485  1.00  0.00           O  
ATOM   2525  CB  LEU A1139      14.007   4.499  39.678  1.00  0.00           C  
ATOM   2526  CG  LEU A1139      13.779   3.743  40.978  1.00  0.00           C  
ATOM   2527  CD1 LEU A1139      15.084   3.590  41.783  1.00  0.00           C  
ATOM   2528  CD2 LEU A1139      12.745   4.535  41.778  1.00  0.00           C  
ATOM   2529  N   THR A1140      13.756   2.736  37.007  1.00  0.00           N  
ATOM   2530  CA  THR A1140      13.256   1.501  36.368  1.00  0.00           C  
ATOM   2531  C   THR A1140      14.350   0.642  35.721  1.00  0.00           C  
ATOM   2532  O   THR A1140      14.139  -0.556  35.480  1.00  0.00           O  
ATOM   2533  CB  THR A1140      12.165   1.764  35.297  1.00  0.00           C  
ATOM   2534  OG1 THR A1140      12.736   2.493  34.198  1.00  0.00           O  
ATOM   2535  CG2 THR A1140      11.049   2.666  35.820  1.00  0.00           C  
ATOM   2536  N   GLU A1141      15.506   1.255  35.442  1.00  0.00           N  
ATOM   2537  CA  GLU A1141      16.633   0.559  34.807  1.00  0.00           C  
ATOM   2538  C   GLU A1141      17.062  -0.673  35.597  1.00  0.00           C  
ATOM   2539  O   GLU A1141      17.630  -1.616  35.037  1.00  0.00           O  
ATOM   2540  CB  GLU A1141      17.838   1.507  34.625  1.00  0.00           C  
ATOM   2541  CG  GLU A1141      17.600   2.647  33.637  1.00  0.00           C  
ATOM   2542  CD  GLU A1141      18.758   3.641  33.517  1.00  0.00           C  
ATOM   2543  OE1 GLU A1141      18.653   4.541  32.659  1.00  0.00           O  
ATOM   2544  OE2 GLU A1141      19.756   3.549  34.273  1.00  0.00           O  
ATOM   2545  N   GLU A1142      16.784  -0.658  36.898  1.00  0.00           N  
ATOM   2546  CA  GLU A1142      17.243  -1.699  37.811  1.00  0.00           C  
ATOM   2547  C   GLU A1142      16.252  -2.843  37.956  1.00  0.00           C  
ATOM   2548  O   GLU A1142      16.483  -3.770  38.735  1.00  0.00           O  
ATOM   2549  CB  GLU A1142      17.570  -1.094  39.188  1.00  0.00           C  
ATOM   2550  CG  GLU A1142      18.628   0.011  39.161  1.00  0.00           C  
ATOM   2551  CD  GLU A1142      19.896  -0.396  38.422  1.00  0.00           C  
ATOM   2552  OE1 GLU A1142      20.318   0.343  37.512  1.00  0.00           O  
ATOM   2553  OE2 GLU A1142      20.460  -1.468  38.730  1.00  0.00           O  
ATOM   2554  N   PHE A1143      15.149  -2.781  37.205  1.00  0.00           N  
ATOM   2555  CA  PHE A1143      14.055  -3.747  37.358  1.00  0.00           C  
ATOM   2556  C   PHE A1143      13.575  -4.337  36.041  1.00  0.00           C  
ATOM   2557  O   PHE A1143      13.624  -3.664  35.016  1.00  0.00           O  
ATOM   2558  CB  PHE A1143      12.885  -3.066  38.086  1.00  0.00           C  
ATOM   2559  CG  PHE A1143      13.242  -2.612  39.459  1.00  0.00           C  
ATOM   2560  CD1 PHE A1143      13.679  -1.305  39.686  1.00  0.00           C  
ATOM   2561  CD2 PHE A1143      13.191  -3.503  40.525  1.00  0.00           C  
ATOM   2562  CE1 PHE A1143      14.050  -0.894  40.963  1.00  0.00           C  
ATOM   2563  CE2 PHE A1143      13.558  -3.098  41.810  1.00  0.00           C  
ATOM   2564  CZ  PHE A1143      13.991  -1.789  42.020  1.00  0.00           C  
ATOM   2565  N   ASP A1153      13.095  -5.582  36.087  1.00  0.00           N  
ATOM   2566  CA  ASP A1153      12.670  -6.297  34.875  1.00  0.00           C  
ATOM   2567  C   ASP A1153      11.192  -6.719  34.944  1.00  0.00           C  
ATOM   2568  O   ASP A1153      10.741  -7.640  34.256  1.00  0.00           O  
ATOM   2569  CB  ASP A1153      13.584  -7.505  34.616  1.00  0.00           C  
ATOM   2570  CG  ASP A1153      13.461  -8.584  35.686  1.00  0.00           C  
ATOM   2571  OD1 ASP A1153      12.783  -8.355  36.717  1.00  0.00           O  
ATOM   2572  OD2 ASP A1153      14.011  -9.708  35.575  1.00  0.00           O  
ATOM   2573  N   ARG A1154      10.462  -6.041  35.821  1.00  0.00           N  
ATOM   2574  CA  ARG A1154       9.034  -6.264  36.055  1.00  0.00           C  
ATOM   2575  C   ARG A1154       8.534  -5.099  36.906  1.00  0.00           C  
ATOM   2576  O   ARG A1154       9.343  -4.334  37.409  1.00  0.00           O  
ATOM   2577  CB  ARG A1154       8.807  -7.589  36.785  1.00  0.00           C  
ATOM   2578  CG  ARG A1154       9.402  -7.663  38.193  1.00  0.00           C  
ATOM   2579  CD  ARG A1154       9.582  -9.094  38.682  1.00  0.00           C  
ATOM   2580  NE  ARG A1154      10.675  -9.734  37.948  1.00  0.00           N  
ATOM   2581  CZ  ARG A1154      10.907 -11.040  37.910  1.00  0.00           C  
ATOM   2582  NH1 ARG A1154      10.123 -11.889  38.561  1.00  0.00           N  
ATOM   2583  NH2 ARG A1154      11.938 -11.497  37.196  1.00  0.00           N  
ATOM   2584  N   PRO A1155       7.217  -4.934  37.068  1.00  0.00           N  
ATOM   2585  CA  PRO A1155       6.738  -3.859  37.942  1.00  0.00           C  
ATOM   2586  C   PRO A1155       7.263  -4.006  39.363  1.00  0.00           C  
ATOM   2587  O   PRO A1155       7.522  -5.114  39.825  1.00  0.00           O  
ATOM   2588  CB  PRO A1155       5.222  -4.003  37.894  1.00  0.00           C  
ATOM   2589  CG  PRO A1155       4.975  -4.689  36.567  1.00  0.00           C  
ATOM   2590  CD  PRO A1155       6.107  -5.695  36.458  1.00  0.00           C  
ATOM   2591  N   PHE A1156       7.429  -2.874  40.027  1.00  0.00           N  
ATOM   2592  CA  PHE A1156       7.997  -2.852  41.359  1.00  0.00           C  
ATOM   2593  C   PHE A1156       7.366  -1.756  42.193  1.00  0.00           C  
ATOM   2594  O   PHE A1156       6.818  -0.787  41.665  1.00  0.00           O  
ATOM   2595  CB  PHE A1156       9.538  -2.705  41.284  1.00  0.00           C  
ATOM   2596  CG  PHE A1156      10.011  -1.417  40.657  1.00  0.00           C  
ATOM   2597  CD1 PHE A1156      10.059  -1.271  39.262  1.00  0.00           C  
ATOM   2598  CD2 PHE A1156      10.418  -0.352  41.452  1.00  0.00           C  
ATOM   2599  CE1 PHE A1156      10.517  -0.086  38.678  1.00  0.00           C  
ATOM   2600  CE2 PHE A1156      10.869   0.841  40.876  1.00  0.00           C  
ATOM   2601  CZ  PHE A1156      10.923   0.976  39.486  1.00  0.00           C  
ATOM   2602  N   PHE A1157       7.459  -1.914  43.506  1.00  0.00           N  
ATOM   2603  CA  PHE A1157       6.898  -0.938  44.418  1.00  0.00           C  
ATOM   2604  C   PHE A1157       7.982  -0.034  45.000  1.00  0.00           C  
ATOM   2605  O   PHE A1157       9.086  -0.498  45.326  1.00  0.00           O  
ATOM   2606  CB  PHE A1157       6.239  -1.628  45.609  1.00  0.00           C  
ATOM   2607  CG  PHE A1157       5.018  -2.423  45.271  1.00  0.00           C  
ATOM   2608  CD1 PHE A1157       3.799  -1.775  45.053  1.00  0.00           C  
ATOM   2609  CD2 PHE A1157       5.062  -3.821  45.224  1.00  0.00           C  
ATOM   2610  CE1 PHE A1157       2.646  -2.514  44.770  1.00  0.00           C  
ATOM   2611  CE2 PHE A1157       3.921  -4.581  44.947  1.00  0.00           C  
ATOM   2612  CZ  PHE A1157       2.704  -3.923  44.715  1.00  0.00           C  
ATOM   2613  N   VAL A1158       7.635   1.236  45.183  1.00  0.00           N  
ATOM   2614  CA  VAL A1158       8.384   2.167  46.033  1.00  0.00           C  
ATOM   2615  C   VAL A1158       7.434   2.556  47.167  1.00  0.00           C  
ATOM   2616  O   VAL A1158       6.309   2.982  46.917  1.00  0.00           O  
ATOM   2617  CB  VAL A1158       8.823   3.435  45.253  1.00  0.00           C  
ATOM   2618  CG1 VAL A1158       9.641   4.340  46.159  1.00  0.00           C  
ATOM   2619  CG2 VAL A1158       9.647   3.056  44.032  1.00  0.00           C  
ATOM   2620  N   TYR A1159       7.891   2.428  48.413  1.00  0.00           N  
ATOM   2621  CA  TYR A1159       7.028   2.662  49.573  1.00  0.00           C  
ATOM   2622  C   TYR A1159       7.666   3.589  50.620  1.00  0.00           C  
ATOM   2623  O   TYR A1159       8.892   3.734  50.680  1.00  0.00           O  
ATOM   2624  CB  TYR A1159       6.585   1.333  50.224  1.00  0.00           C  
ATOM   2625  CG  TYR A1159       7.722   0.589  50.861  1.00  0.00           C  
ATOM   2626  CD1 TYR A1159       8.423  -0.377  50.150  1.00  0.00           C  
ATOM   2627  CD2 TYR A1159       8.124   0.884  52.162  1.00  0.00           C  
ATOM   2628  CE1 TYR A1159       9.512  -1.047  50.720  1.00  0.00           C  
ATOM   2629  CE2 TYR A1159       9.203   0.210  52.755  1.00  0.00           C  
ATOM   2630  CZ  TYR A1159       9.891  -0.743  52.020  1.00  0.00           C  
ATOM   2631  OH  TYR A1159      10.972  -1.399  52.586  1.00  0.00           O  
ATOM   2632  N   GLY A1160       6.826   4.213  51.435  1.00  0.00           N  
ATOM   2633  CA  GLY A1160       7.295   5.002  52.580  1.00  0.00           C  
ATOM   2634  C   GLY A1160       7.846   6.354  52.171  1.00  0.00           C  
ATOM   2635  O   GLY A1160       9.030   6.657  52.367  1.00  0.00           O  
ATOM   2636  N   TYR A1161       6.978   7.188  51.626  1.00  0.00           N  
ATOM   2637  CA  TYR A1161       7.377   8.478  51.079  1.00  0.00           C  
ATOM   2638  C   TYR A1161       7.394   9.551  52.155  1.00  0.00           C  
ATOM   2639  O   TYR A1161       6.659   9.452  53.135  1.00  0.00           O  
ATOM   2640  CB  TYR A1161       6.376   8.873  50.000  1.00  0.00           C  
ATOM   2641  CG  TYR A1161       6.584   8.192  48.670  1.00  0.00           C  
ATOM   2642  CD1 TYR A1161       6.184   6.873  48.469  1.00  0.00           C  
ATOM   2643  CD2 TYR A1161       7.164   8.875  47.607  1.00  0.00           C  
ATOM   2644  CE1 TYR A1161       6.352   6.250  47.226  1.00  0.00           C  
ATOM   2645  CE2 TYR A1161       7.334   8.269  46.353  1.00  0.00           C  
ATOM   2646  CZ  TYR A1161       6.936   6.946  46.179  1.00  0.00           C  
ATOM   2647  OH  TYR A1161       7.096   6.340  44.944  1.00  0.00           O  
ATOM   2648  N   PRO A1162       8.205  10.590  51.961  1.00  0.00           N  
ATOM   2649  CA  PRO A1162       8.116  11.780  52.813  1.00  0.00           C  
ATOM   2650  C   PRO A1162       6.687  12.326  52.822  1.00  0.00           C  
ATOM   2651  O   PRO A1162       6.045  12.445  51.767  1.00  0.00           O  
ATOM   2652  CB  PRO A1162       9.073  12.785  52.138  1.00  0.00           C  
ATOM   2653  CG  PRO A1162      10.049  11.917  51.402  1.00  0.00           C  
ATOM   2654  CD  PRO A1162       9.240  10.727  50.918  1.00  0.00           C  
ATOM   2655  N   LYS A1163       6.213  12.674  54.010  1.00  0.00           N  
ATOM   2656  CA  LYS A1163       4.832  13.098  54.206  1.00  0.00           C  
ATOM   2657  C   LYS A1163       4.446  14.242  53.284  1.00  0.00           C  
ATOM   2658  O   LYS A1163       3.365  14.223  52.680  1.00  0.00           O  
ATOM   2659  CB  LYS A1163       4.626  13.469  55.682  1.00  0.00           C  
ATOM   2660  CG  LYS A1163       3.301  14.083  56.060  1.00  0.00           C  
ATOM   2661  CD  LYS A1163       3.258  14.141  57.585  1.00  0.00           C  
ATOM   2662  CE  LYS A1163       2.066  14.886  58.103  1.00  0.00           C  
ATOM   2663  NZ  LYS A1163       2.115  14.921  59.584  1.00  0.00           N  
ATOM   2664  N   HIS A1416       5.326  15.236  53.140  1.00  0.00           N  
ATOM   2665  CA  HIS A1416       4.895  16.470  52.496  1.00  0.00           C  
ATOM   2666  C   HIS A1416       4.962  16.504  50.970  1.00  0.00           C  
ATOM   2667  O   HIS A1416       4.649  17.540  50.364  1.00  0.00           O  
ATOM   2668  CB  HIS A1416       5.516  17.700  53.177  1.00  0.00           C  
ATOM   2669  CG  HIS A1416       5.131  17.816  54.618  1.00  0.00           C  
ATOM   2670  ND1 HIS A1416       3.931  18.359  55.030  1.00  0.00           N  
ATOM   2671  CD2 HIS A1416       5.757  17.392  55.741  1.00  0.00           C  
ATOM   2672  CE1 HIS A1416       3.847  18.284  56.346  1.00  0.00           C  
ATOM   2673  NE2 HIS A1416       4.941  17.699  56.801  1.00  0.00           N  
ATOM   2674  N   ILE A1418       5.322  15.380  50.344  1.00  0.00           N  
ATOM   2675  CA  ILE A1418       5.163  15.254  48.890  1.00  0.00           C  
ATOM   2676  C   ILE A1418       4.009  14.327  48.539  1.00  0.00           C  
ATOM   2677  O   ILE A1418       3.839  13.944  47.381  1.00  0.00           O  
ATOM   2678  CB  ILE A1418       6.467  14.827  48.163  1.00  0.00           C  
ATOM   2679  CG1 ILE A1418       6.980  13.472  48.664  1.00  0.00           C  
ATOM   2680  CG2 ILE A1418       7.511  15.945  48.258  1.00  0.00           C  
ATOM   2681  CD1 ILE A1418       8.211  12.920  47.885  1.00  0.00           C  
ATOM   2682  N   LYS A1419       3.213  13.990  49.554  1.00  0.00           N  
ATOM   2683  CA  LYS A1419       2.058  13.120  49.366  1.00  0.00           C  
ATOM   2684  C   LYS A1419       0.770  13.754  49.873  1.00  0.00           C  
ATOM   2685  O   LYS A1419       0.802  14.687  50.670  1.00  0.00           O  
ATOM   2686  CB  LYS A1419       2.273  11.776  50.071  1.00  0.00           C  
ATOM   2687  CG  LYS A1419       3.495  10.983  49.646  1.00  0.00           C  
ATOM   2688  CD  LYS A1419       3.598  10.793  48.159  1.00  0.00           C  
ATOM   2689  CE  LYS A1419       2.579   9.841  47.597  1.00  0.00           C  
ATOM   2690  NZ  LYS A1419       3.133   9.136  46.415  1.00  0.00           N  
ATOM   2691  N   ALA A1420      -0.359  13.191  49.442  1.00  0.00           N  
ATOM   2692  CA  ALA A1420      -1.673  13.769  49.688  1.00  0.00           C  
ATOM   2693  C   ALA A1420      -2.085  13.798  51.160  1.00  0.00           C  
ATOM   2694  O   ALA A1420      -1.592  13.014  51.981  1.00  0.00           O  
ATOM   2695  CB  ALA A1420      -2.700  13.010  48.881  1.00  0.00           C  
ATOM   2696  N   PHE A1421      -3.011  14.706  51.471  1.00  0.00           N  
ATOM   2697  CA  PHE A1421      -3.435  14.994  52.838  1.00  0.00           C  
ATOM   2698  C   PHE A1421      -4.038  13.802  53.603  1.00  0.00           C  
ATOM   2699  O   PHE A1421      -4.049  13.800  54.839  1.00  0.00           O  
ATOM   2700  CB  PHE A1421      -4.452  16.152  52.821  1.00  0.00           C  
ATOM   2701  CG  PHE A1421      -5.838  15.728  52.356  1.00  0.00           C  
ATOM   2702  CD1 PHE A1421      -6.833  15.449  53.291  1.00  0.00           C  
ATOM   2703  CD2 PHE A1421      -6.136  15.598  50.997  1.00  0.00           C  
ATOM   2704  CE1 PHE A1421      -8.112  15.029  52.877  1.00  0.00           C  
ATOM   2705  CE2 PHE A1421      -7.408  15.177  50.572  1.00  0.00           C  
ATOM   2706  CZ  PHE A1421      -8.393  14.899  51.513  1.00  0.00           C  
ATOM   2707  N   TYR A1422      -4.567  12.820  52.874  1.00  0.00           N  
ATOM   2708  CA  TYR A1422      -5.340  11.736  53.490  1.00  0.00           C  
ATOM   2709  C   TYR A1422      -4.506  10.543  53.940  1.00  0.00           C  
ATOM   2710  O   TYR A1422      -5.052   9.569  54.462  1.00  0.00           O  
ATOM   2711  CB  TYR A1422      -6.423  11.258  52.501  1.00  0.00           C  
ATOM   2712  CG  TYR A1422      -5.861  10.892  51.129  1.00  0.00           C  
ATOM   2713  CD1 TYR A1422      -5.080   9.750  50.968  1.00  0.00           C  
ATOM   2714  CD2 TYR A1422      -6.112  11.687  49.998  1.00  0.00           C  
ATOM   2715  CE1 TYR A1422      -4.563   9.387  49.738  1.00  0.00           C  
ATOM   2716  CE2 TYR A1422      -5.590  11.337  48.756  1.00  0.00           C  
ATOM   2717  CZ  TYR A1422      -4.806  10.196  48.630  1.00  0.00           C  
ATOM   2718  OH  TYR A1422      -4.274   9.840  47.406  1.00  0.00           O  
ATOM   2719  N   MET A1423      -3.192  10.599  53.721  1.00  0.00           N  
ATOM   2720  CA  MET A1423      -2.375   9.421  53.955  1.00  0.00           C  
ATOM   2721  C   MET A1423      -1.979   9.274  55.413  1.00  0.00           C  
ATOM   2722  O   MET A1423      -1.672  10.263  56.101  1.00  0.00           O  
ATOM   2723  CB  MET A1423      -1.142   9.426  53.046  1.00  0.00           C  
ATOM   2724  CG  MET A1423      -1.532   9.478  51.586  1.00  0.00           C  
ATOM   2725  SD  MET A1423      -0.141   9.082  50.527  1.00  0.00           S  
ATOM   2726  CE  MET A1423      -0.924   9.034  48.932  1.00  0.00           C  
ATOM   2727  N   LYS A1424      -1.981   8.028  55.877  1.00  0.00           N  
ATOM   2728  CA  LYS A1424      -1.628   7.732  57.257  1.00  0.00           C  
ATOM   2729  C   LYS A1424      -0.124   7.866  57.462  1.00  0.00           C  
ATOM   2730  O   LYS A1424       0.647   7.366  56.658  1.00  0.00           O  
ATOM   2731  CB  LYS A1424      -2.077   6.310  57.606  1.00  0.00           C  
ATOM   2732  CG  LYS A1424      -1.987   6.001  59.084  1.00  0.00           C  
ATOM   2733  CD  LYS A1424      -2.618   4.675  59.377  1.00  0.00           C  
ATOM   2734  CE  LYS A1424      -2.923   4.448  60.874  1.00  0.00           C  
ATOM   2735  NZ  LYS A1424      -1.706   4.486  61.698  1.00  0.00           N  
ATOM   2736  N   GLU A1425       0.285   8.516  58.560  1.00  0.00           N  
ATOM   2737  CA  GLU A1425       1.716   8.575  58.914  1.00  0.00           C  
ATOM   2738  C   GLU A1425       2.252   7.195  59.247  1.00  0.00           C  
ATOM   2739  O   GLU A1425       1.538   6.358  59.830  1.00  0.00           O  
ATOM   2740  CB  GLU A1425       1.969   9.439  60.150  1.00  0.00           C  
ATOM   2741  CG  GLU A1425       1.694  10.915  59.989  1.00  0.00           C  
ATOM   2742  CD  GLU A1425       1.741  11.654  61.321  1.00  0.00           C  
ATOM   2743  OE1 GLU A1425       1.934  12.877  61.283  1.00  0.00           O  
ATOM   2744  OE2 GLU A1425       1.592  11.012  62.383  1.00  0.00           O  
ATOM   2745  N   ASP A1426       3.510   6.959  58.895  1.00  0.00           N  
ATOM   2746  CA  ASP A1426       4.222   5.779  59.339  1.00  0.00           C  
ATOM   2747  C   ASP A1426       4.404   5.906  60.868  1.00  0.00           C  
ATOM   2748  O   ASP A1426       5.000   6.875  61.344  1.00  0.00           O  
ATOM   2749  CB  ASP A1426       5.560   5.721  58.603  1.00  0.00           C  
ATOM   2750  CG  ASP A1426       6.399   4.517  58.966  1.00  0.00           C  
ATOM   2751  OD1 ASP A1426       7.438   4.323  58.292  1.00  0.00           O  
ATOM   2752  OD2 ASP A1426       6.138   3.729  59.905  1.00  0.00           O  
ATOM   2753  N   PRO A1427       3.866   4.959  61.637  1.00  0.00           N  
ATOM   2754  CA  PRO A1427       3.907   5.054  63.101  1.00  0.00           C  
ATOM   2755  C   PRO A1427       5.337   4.915  63.636  1.00  0.00           C  
ATOM   2756  O   PRO A1427       5.639   5.423  64.719  1.00  0.00           O  
ATOM   2757  CB  PRO A1427       3.026   3.883  63.553  1.00  0.00           C  
ATOM   2758  CG  PRO A1427       3.125   2.893  62.442  1.00  0.00           C  
ATOM   2759  CD  PRO A1427       3.204   3.722  61.179  1.00  0.00           C  
ATOM   2760  N   ASN A1437       6.197   4.237  62.876  1.00  0.00           N  
ATOM   2761  CA  ASN A1437       7.608   4.085  63.239  1.00  0.00           C  
ATOM   2762  C   ASN A1437       8.428   5.322  62.902  1.00  0.00           C  
ATOM   2763  O   ASN A1437       9.441   5.620  63.547  1.00  0.00           O  
ATOM   2764  CB  ASN A1437       8.209   2.860  62.549  1.00  0.00           C  
ATOM   2765  CG  ASN A1437       7.560   1.556  62.994  1.00  0.00           C  
ATOM   2766  OD1 ASN A1437       7.533   0.579  62.239  1.00  0.00           O  
ATOM   2767  ND2 ASN A1437       7.041   1.531  64.219  1.00  0.00           N  
ATOM   2768  N   ASP A1438       7.992   6.054  61.885  1.00  0.00           N  
ATOM   2769  CA  ASP A1438       8.703   7.244  61.470  1.00  0.00           C  
ATOM   2770  C   ASP A1438       7.731   8.258  60.871  1.00  0.00           C  
ATOM   2771  O   ASP A1438       7.479   8.244  59.668  1.00  0.00           O  
ATOM   2772  CB  ASP A1438       9.783   6.865  60.457  1.00  0.00           C  
ATOM   2773  CG  ASP A1438      10.655   8.039  60.064  1.00  0.00           C  
ATOM   2774  OD1 ASP A1438      11.606   7.799  59.302  1.00  0.00           O  
ATOM   2775  OD2 ASP A1438      10.466   9.222  60.438  1.00  0.00           O  
ATOM   2776  N   PRO A1443       7.163   9.120  61.710  1.00  0.00           N  
ATOM   2777  CA  PRO A1443       6.142  10.091  61.279  1.00  0.00           C  
ATOM   2778  C   PRO A1443       6.605  11.124  60.245  1.00  0.00           C  
ATOM   2779  O   PRO A1443       5.794  11.927  59.776  1.00  0.00           O  
ATOM   2780  CB  PRO A1443       5.726  10.786  62.588  1.00  0.00           C  
ATOM   2781  CG  PRO A1443       6.227   9.911  63.667  1.00  0.00           C  
ATOM   2782  CD  PRO A1443       7.414   9.179  63.161  1.00  0.00           C  
ATOM   2783  N   ARG A1444       7.892  11.116  59.882  1.00  0.00           N  
ATOM   2784  CA  ARG A1444       8.340  11.947  58.756  1.00  0.00           C  
ATOM   2785  C   ARG A1444       7.824  11.406  57.431  1.00  0.00           C  
ATOM   2786  O   ARG A1444       7.832  12.112  56.423  1.00  0.00           O  
ATOM   2787  CB  ARG A1444       9.861  11.980  58.665  1.00  0.00           C  
ATOM   2788  CG  ARG A1444      10.566  12.647  59.840  1.00  0.00           C  
ATOM   2789  CD  ARG A1444      12.068  12.513  59.736  1.00  0.00           C  
ATOM   2790  NE  ARG A1444      12.443  11.106  59.750  1.00  0.00           N  
ATOM   2791  CZ  ARG A1444      13.693  10.652  59.740  1.00  0.00           C  
ATOM   2792  NH1 ARG A1444      13.918   9.343  59.763  1.00  0.00           N  
ATOM   2793  NH2 ARG A1444      14.718  11.501  59.719  1.00  0.00           N  
ATOM   2794  N   LYS A1448       7.418  10.137  57.468  1.00  0.00           N  
ATOM   2795  CA  LYS A1448       6.952   9.404  56.282  1.00  0.00           C  
ATOM   2796  C   LYS A1448       5.478   9.057  56.387  1.00  0.00           C  
ATOM   2797  O   LYS A1448       4.900   9.055  57.474  1.00  0.00           O  
ATOM   2798  CB  LYS A1448       7.737   8.102  56.131  1.00  0.00           C  
ATOM   2799  CG  LYS A1448       9.240   8.269  55.920  1.00  0.00           C  
ATOM   2800  CD  LYS A1448       9.933   6.926  56.066  1.00  0.00           C  
ATOM   2801  CE  LYS A1448      11.423   7.004  55.716  1.00  0.00           C  
ATOM   2802  NZ  LYS A1448      12.140   5.749  56.110  1.00  0.00           N  
ATOM   2803  N   VAL A1456       4.889   8.727  55.233  1.00  0.00           N  
ATOM   2804  CA  VAL A1456       3.519   8.218  55.188  1.00  0.00           C  
ATOM   2805  C   VAL A1456       3.494   6.827  54.594  1.00  0.00           C  
ATOM   2806  O   VAL A1456       4.407   6.428  53.858  1.00  0.00           O  
ATOM   2807  CB  VAL A1456       2.559   9.149  54.412  1.00  0.00           C  
ATOM   2808  CG1 VAL A1456       2.310  10.448  55.199  1.00  0.00           C  
ATOM   2809  CG2 VAL A1456       3.096   9.436  53.006  1.00  0.00           C  
ATOM   2810  N   LEU A1457       2.448   6.089  54.937  1.00  0.00           N  
ATOM   2811  CA  LEU A1457       2.268   4.725  54.476  1.00  0.00           C  
ATOM   2812  C   LEU A1457       1.661   4.732  53.077  1.00  0.00           C  
ATOM   2813  O   LEU A1457       0.488   4.383  52.878  1.00  0.00           O  
ATOM   2814  CB  LEU A1457       1.389   3.944  55.461  1.00  0.00           C  
ATOM   2815  CG  LEU A1457       2.021   3.753  56.844  1.00  0.00           C  
ATOM   2816  CD1 LEU A1457       0.966   3.352  57.874  1.00  0.00           C  
ATOM   2817  CD2 LEU A1457       3.183   2.746  56.802  1.00  0.00           C  
ATOM   2818  N   ALA A1458       2.485   5.151  52.119  1.00  0.00           N  
ATOM   2819  CA  ALA A1458       2.132   5.234  50.711  1.00  0.00           C  
ATOM   2820  C   ALA A1458       3.000   4.302  49.902  1.00  0.00           C  
ATOM   2821  O   ALA A1458       4.158   4.044  50.250  1.00  0.00           O  
ATOM   2822  CB  ALA A1458       2.332   6.654  50.216  1.00  0.00           C  
ATOM   2823  N   SER A1459       2.451   3.799  48.808  1.00  0.00           N  
ATOM   2824  CA  SER A1459       3.315   3.132  47.845  1.00  0.00           C  
ATOM   2825  C   SER A1459       2.841   3.444  46.450  1.00  0.00           C  
ATOM   2826  O   SER A1459       1.642   3.596  46.219  1.00  0.00           O  
ATOM   2827  CB  SER A1459       3.392   1.615  48.069  1.00  0.00           C  
ATOM   2828  OG  SER A1459       2.240   0.955  47.597  1.00  0.00           O  
ATOM   2829  N   ASP A1460       3.794   3.538  45.535  1.00  0.00           N  
ATOM   2830  CA  ASP A1460       3.491   3.592  44.106  1.00  0.00           C  
ATOM   2831  C   ASP A1460       4.021   2.327  43.449  1.00  0.00           C  
ATOM   2832  O   ASP A1460       5.055   1.795  43.865  1.00  0.00           O  
ATOM   2833  CB  ASP A1460       4.172   4.796  43.450  1.00  0.00           C  
ATOM   2834  CG  ASP A1460       3.618   6.133  43.917  1.00  0.00           C  
ATOM   2835  OD1 ASP A1460       2.489   6.196  44.446  1.00  0.00           O  
ATOM   2836  OD2 ASP A1460       4.280   7.177  43.802  1.00  0.00           O  
ATOM   2837  N   MET A1461       3.320   1.856  42.418  1.00  0.00           N  
ATOM   2838  CA  MET A1461       3.814   0.740  41.609  1.00  0.00           C  
ATOM   2839  C   MET A1461       4.294   1.314  40.288  1.00  0.00           C  
ATOM   2840  O   MET A1461       3.549   2.040  39.624  1.00  0.00           O  
ATOM   2841  CB  MET A1461       2.720  -0.296  41.346  1.00  0.00           C  
ATOM   2842  CG  MET A1461       3.243  -1.486  40.555  1.00  0.00           C  
ATOM   2843  SD  MET A1461       1.934  -2.567  39.935  1.00  0.00           S  
ATOM   2844  CE  MET A1461       1.296  -3.244  41.468  1.00  0.00           C  
ATOM   2845  N   LEU A1462       5.550   1.033  39.956  1.00  0.00           N  
ATOM   2846  CA  LEU A1462       6.176   1.549  38.746  1.00  0.00           C  
ATOM   2847  C   LEU A1462       6.357   0.416  37.741  1.00  0.00           C  
ATOM   2848  O   LEU A1462       6.730  -0.698  38.110  1.00  0.00           O  
ATOM   2849  CB  LEU A1462       7.538   2.156  39.089  1.00  0.00           C  
ATOM   2850  CG  LEU A1462       7.548   3.588  39.641  1.00  0.00           C  
ATOM   2851  CD1 LEU A1462       6.768   3.751  40.926  1.00  0.00           C  
ATOM   2852  CD2 LEU A1462       8.996   4.031  39.869  1.00  0.00           C  
ATOM   2853  N   ALA A1463       6.062   0.701  36.479  1.00  0.00           N  
ATOM   2854  CA  ALA A1463       6.350  -0.239  35.407  1.00  0.00           C  
ATOM   2855  C   ALA A1463       7.792  -0.066  34.946  1.00  0.00           C  
ATOM   2856  O   ALA A1463       8.341   1.043  35.003  1.00  0.00           O  
ATOM   2857  CB  ALA A1463       5.390   0.015  34.243  1.00  0.00           C  
ATOM   2858  N   PRO A1464       8.412  -1.149  34.483  1.00  0.00           N  
ATOM   2859  CA  PRO A1464       9.806  -1.089  34.021  1.00  0.00           C  
ATOM   2860  C   PRO A1464       9.916  -0.444  32.634  1.00  0.00           C  
ATOM   2861  O   PRO A1464       8.945   0.122  32.123  1.00  0.00           O  
ATOM   2862  CB  PRO A1464      10.216  -2.566  34.001  1.00  0.00           C  
ATOM   2863  CG  PRO A1464       8.925  -3.313  33.643  1.00  0.00           C  
ATOM   2864  CD  PRO A1464       7.847  -2.506  34.372  1.00  0.00           C  
ATOM   2865  N   GLU A1465      11.101  -0.512  32.032  1.00  0.00           N  
ATOM   2866  CA  GLU A1465      11.307  -0.020  30.664  1.00  0.00           C  
ATOM   2867  C   GLU A1465      10.975   1.467  30.516  1.00  0.00           C  
ATOM   2868  O   GLU A1465      10.562   1.931  29.455  1.00  0.00           O  
ATOM   2869  CB  GLU A1465      10.533  -0.884  29.660  1.00  0.00           C  
ATOM   2870  CG  GLU A1465      10.957  -2.342  29.679  1.00  0.00           C  
ATOM   2871  CD  GLU A1465       9.919  -3.257  29.065  1.00  0.00           C  
ATOM   2872  OE1 GLU A1465       8.821  -3.395  29.657  1.00  0.00           O  
ATOM   2873  OE2 GLU A1465      10.186  -3.848  27.986  1.00  0.00           O  
ATOM   2874  N   GLY A1692      11.181   2.219  31.598  1.00  0.00           N  
ATOM   2875  CA  GLY A1692      11.016   3.659  31.574  1.00  0.00           C  
ATOM   2876  C   GLY A1692       9.628   4.180  31.848  1.00  0.00           C  
ATOM   2877  O   GLY A1692       9.464   5.391  31.969  1.00  0.00           O  
ATOM   2878  N   TYR A1693       8.638   3.282  31.966  1.00  0.00           N  
ATOM   2879  CA  TYR A1693       7.240   3.703  32.047  1.00  0.00           C  
ATOM   2880  C   TYR A1693       6.883   4.384  33.386  1.00  0.00           C  
ATOM   2881  O   TYR A1693       6.220   5.422  33.392  1.00  0.00           O  
ATOM   2882  CB  TYR A1693       6.292   2.571  31.585  1.00  0.00           C  
ATOM   2883  CG  TYR A1693       6.312   2.497  30.069  1.00  0.00           C  
ATOM   2884  CD1 TYR A1693       5.391   3.228  29.304  1.00  0.00           C  
ATOM   2885  CD2 TYR A1693       7.331   1.808  29.395  1.00  0.00           C  
ATOM   2886  CE1 TYR A1693       5.452   3.218  27.906  1.00  0.00           C  
ATOM   2887  CE2 TYR A1693       7.404   1.799  28.005  1.00  0.00           C  
ATOM   2888  CZ  TYR A1693       6.472   2.513  27.270  1.00  0.00           C  
ATOM   2889  OH  TYR A1693       6.558   2.510  25.899  1.00  0.00           O  
ATOM   2890  N   GLY A1700       7.396   3.882  34.497  1.00  0.00           N  
ATOM   2891  CA  GLY A1700       7.149   4.558  35.777  1.00  0.00           C  
ATOM   2892  C   GLY A1700       5.737   4.301  36.288  1.00  0.00           C  
ATOM   2893  O   GLY A1700       5.160   3.250  36.029  1.00  0.00           O  
ATOM   2894  N   GLU A1701       5.197   5.262  37.036  1.00  0.00           N  
ATOM   2895  CA  GLU A1701       4.020   4.989  37.875  1.00  0.00           C  
ATOM   2896  C   GLU A1701       2.770   4.519  37.117  1.00  0.00           C  
ATOM   2897  O   GLU A1701       2.262   5.222  36.238  1.00  0.00           O  
ATOM   2898  CB  GLU A1701       3.672   6.213  38.705  1.00  0.00           C  
ATOM   2899  CG  GLU A1701       2.525   5.978  39.678  1.00  0.00           C  
ATOM   2900  CD  GLU A1701       2.247   7.169  40.548  1.00  0.00           C  
ATOM   2901  OE1 GLU A1701       1.059   7.456  40.811  1.00  0.00           O  
ATOM   2902  OE2 GLU A1701       3.232   7.824  40.975  1.00  0.00           O  
ATOM   2903  N   ILE A1702       2.260   3.346  37.500  1.00  0.00           N  
ATOM   2904  CA  ILE A1702       0.947   2.887  37.031  1.00  0.00           C  
ATOM   2905  C   ILE A1702      -0.113   2.835  38.126  1.00  0.00           C  
ATOM   2906  O   ILE A1702      -1.307   2.920  37.818  1.00  0.00           O  
ATOM   2907  CB  ILE A1702       1.049   1.548  36.314  1.00  0.00           C  
ATOM   2908  CG1 ILE A1702       1.686   0.490  37.205  1.00  0.00           C  
ATOM   2909  CG2 ILE A1702       1.817   1.706  34.976  1.00  0.00           C  
ATOM   2910  CD1 ILE A1702       1.508  -0.907  36.643  1.00  0.00           C  
ATOM   2911  N   ILE A1703       0.317   2.718  39.390  1.00  0.00           N  
ATOM   2912  CA  ILE A1703      -0.606   2.760  40.542  1.00  0.00           C  
ATOM   2913  C   ILE A1703      -0.071   3.693  41.613  1.00  0.00           C  
ATOM   2914  O   ILE A1703       1.127   3.668  41.928  1.00  0.00           O  
ATOM   2915  CB  ILE A1703      -0.790   1.360  41.180  1.00  0.00           C  
ATOM   2916  CG1 ILE A1703      -1.513   0.418  40.209  1.00  0.00           C  
ATOM   2917  CG2 ILE A1703      -1.570   1.454  42.552  1.00  0.00           C  
ATOM   2918  CD1 ILE A1703      -1.674  -0.993  40.733  1.00  0.00           C  
ATOM   2919  N   GLY A1704      -0.970   4.493  42.181  1.00  0.00           N  
ATOM   2920  CA  GLY A1704      -0.701   5.235  43.418  1.00  0.00           C  
ATOM   2921  C   GLY A1704      -1.688   4.769  44.472  1.00  0.00           C  
ATOM   2922  O   GLY A1704      -2.891   4.741  44.215  1.00  0.00           O  
ATOM   2923  N   GLY A1705      -1.185   4.390  45.647  1.00  0.00           N  
ATOM   2924  CA  GLY A1705      -2.067   3.968  46.735  1.00  0.00           C  
ATOM   2925  C   GLY A1705      -1.515   4.317  48.108  1.00  0.00           C  
ATOM   2926  O   GLY A1705      -0.368   4.792  48.249  1.00  0.00           O  
ATOM   2927  N   SER A1706      -2.321   4.086  49.138  1.00  0.00           N  
ATOM   2928  CA  SER A1706      -1.846   4.294  50.498  1.00  0.00           C  
ATOM   2929  C   SER A1706      -2.774   3.669  51.504  1.00  0.00           C  
ATOM   2930  O   SER A1706      -3.923   3.337  51.202  1.00  0.00           O  
ATOM   2931  CB  SER A1706      -1.696   5.791  50.834  1.00  0.00           C  
ATOM   2932  OG  SER A1706      -2.924   6.360  51.283  1.00  0.00           O  
ATOM   2933  N   GLN A1707      -2.274   3.557  52.732  1.00  0.00           N  
ATOM   2934  CA  GLN A1707      -3.158   3.380  53.877  1.00  0.00           C  
ATOM   2935  C   GLN A1707      -3.707   4.768  54.237  1.00  0.00           C  
ATOM   2936  O   GLN A1707      -3.006   5.785  54.097  1.00  0.00           O  
ATOM   2937  CB  GLN A1707      -2.429   2.748  55.057  1.00  0.00           C  
ATOM   2938  CG  GLN A1707      -3.364   2.427  56.200  1.00  0.00           C  
ATOM   2939  CD  GLN A1707      -2.768   1.516  57.229  1.00  0.00           C  
ATOM   2940  OE1 GLN A1707      -1.654   0.977  57.055  1.00  0.00           O  
ATOM   2941  NE2 GLN A1707      -3.509   1.318  58.308  1.00  0.00           N  
ATOM   2942  N   ARG A1708      -4.970   4.819  54.653  1.00  0.00           N  
ATOM   2943  CA  ARG A1708      -5.624   6.109  54.883  1.00  0.00           C  
ATOM   2944  C   ARG A1708      -5.562   6.487  56.356  1.00  0.00           C  
ATOM   2945  O   ARG A1708      -5.607   5.624  57.247  1.00  0.00           O  
ATOM   2946  CB  ARG A1708      -7.100   6.049  54.464  1.00  0.00           C  
ATOM   2947  CG  ARG A1708      -7.371   5.360  53.129  1.00  0.00           C  
ATOM   2948  CD  ARG A1708      -6.483   5.776  52.001  1.00  0.00           C  
ATOM   2949  NE  ARG A1708      -6.975   5.223  50.749  1.00  0.00           N  
ATOM   2950  CZ  ARG A1708      -6.395   5.408  49.579  1.00  0.00           C  
ATOM   2951  NH1 ARG A1708      -6.946   4.914  48.482  1.00  0.00           N  
ATOM   2952  NH2 ARG A1708      -5.242   6.066  49.493  1.00  0.00           N  
ATOM   2953  N   GLU A1709      -5.520   7.786  56.617  1.00  0.00           N  
ATOM   2954  CA  GLU A1709      -5.567   8.228  58.004  1.00  0.00           C  
ATOM   2955  C   GLU A1709      -6.937   7.849  58.574  1.00  0.00           C  
ATOM   2956  O   GLU A1709      -7.968   8.165  57.974  1.00  0.00           O  
ATOM   2957  CB  GLU A1709      -5.341   9.738  58.088  1.00  0.00           C  
ATOM   2958  CG  GLU A1709      -5.296  10.274  59.512  1.00  0.00           C  
ATOM   2959  CD  GLU A1709      -4.333   9.485  60.378  1.00  0.00           C  
ATOM   2960  OE1 GLU A1709      -3.098   9.647  60.198  1.00  0.00           O  
ATOM   2961  OE2 GLU A1709      -4.803   8.671  61.210  1.00  0.00           O  
ATOM   2962  N   ASP A1710      -6.933   7.173  59.716  1.00  0.00           N  
ATOM   2963  CA  ASP A1710      -8.170   6.714  60.344  1.00  0.00           C  
ATOM   2964  C   ASP A1710      -8.464   7.398  61.679  1.00  0.00           C  
ATOM   2965  O   ASP A1710      -9.475   7.103  62.332  1.00  0.00           O  
ATOM   2966  CB  ASP A1710      -8.169   5.189  60.501  1.00  0.00           C  
ATOM   2967  CG  ASP A1710      -6.919   4.669  61.172  1.00  0.00           C  
ATOM   2968  OD1 ASP A1710      -6.381   5.356  62.080  1.00  0.00           O  
ATOM   2969  OD2 ASP A1710      -6.410   3.571  60.881  1.00  0.00           O  
ATOM   2970  N   ASP A1711      -7.582   8.305  62.072  1.00  0.00           N  
ATOM   2971  CA  ASP A1711      -7.796   9.093  63.278  1.00  0.00           C  
ATOM   2972  C   ASP A1711      -8.357  10.466  62.942  1.00  0.00           C  
ATOM   2973  O   ASP A1711      -7.751  11.214  62.184  1.00  0.00           O  
ATOM   2974  CB  ASP A1711      -6.479   9.251  64.030  1.00  0.00           C  
ATOM   2975  CG  ASP A1711      -6.655   9.971  65.338  1.00  0.00           C  
ATOM   2976  OD1 ASP A1711      -6.576  11.208  65.337  1.00  0.00           O  
ATOM   2977  OD2 ASP A1711      -6.952   9.385  66.396  1.00  0.00           O  
ATOM   2978  N   TYR A1712      -9.494  10.804  63.546  1.00  0.00           N  
ATOM   2979  CA  TYR A1712     -10.160  12.073  63.281  1.00  0.00           C  
ATOM   2980  C   TYR A1712      -9.257  13.297  63.504  1.00  0.00           C  
ATOM   2981  O   TYR A1712      -9.145  14.163  62.627  1.00  0.00           O  
ATOM   2982  CB  TYR A1712     -11.432  12.197  64.135  1.00  0.00           C  
ATOM   2983  CG  TYR A1712     -12.151  13.511  63.964  1.00  0.00           C  
ATOM   2984  CD1 TYR A1712     -11.803  14.626  64.739  1.00  0.00           C  
ATOM   2985  CD2 TYR A1712     -13.179  13.652  63.039  1.00  0.00           C  
ATOM   2986  CE1 TYR A1712     -12.455  15.833  64.581  1.00  0.00           C  
ATOM   2987  CE2 TYR A1712     -13.841  14.859  62.877  1.00  0.00           C  
ATOM   2988  CZ  TYR A1712     -13.477  15.944  63.652  1.00  0.00           C  
ATOM   2989  OH  TYR A1712     -14.138  17.145  63.489  1.00  0.00           O  
ATOM   2990  N   ASP A1713      -8.633  13.373  64.679  1.00  0.00           N  
ATOM   2991  CA  ASP A1713      -7.836  14.558  65.025  1.00  0.00           C  
ATOM   2992  C   ASP A1713      -6.661  14.754  64.066  1.00  0.00           C  
ATOM   2993  O   ASP A1713      -6.397  15.874  63.592  1.00  0.00           O  
ATOM   2994  CB  ASP A1713      -7.347  14.467  66.467  1.00  0.00           C  
ATOM   2995  CG  ASP A1713      -8.489  14.466  67.479  1.00  0.00           C  
ATOM   2996  OD1 ASP A1713      -9.478  15.206  67.291  1.00  0.00           O  
ATOM   2997  OD2 ASP A1713      -8.484  13.742  68.500  1.00  0.00           O  
ATOM   2998  N   LYS A1714      -5.984  13.660  63.738  1.00  0.00           N  
ATOM   2999  CA  LYS A1714      -4.852  13.725  62.811  1.00  0.00           C  
ATOM   3000  C   LYS A1714      -5.283  14.187  61.417  1.00  0.00           C  
ATOM   3001  O   LYS A1714      -4.629  15.029  60.806  1.00  0.00           O  
ATOM   3002  CB  LYS A1714      -4.139  12.375  62.739  1.00  0.00           C  
ATOM   3003  CG  LYS A1714      -3.459  11.963  64.048  1.00  0.00           C  
ATOM   3004  CD  LYS A1714      -2.523  10.803  63.804  1.00  0.00           C  
ATOM   3005  CE  LYS A1714      -2.172  10.094  65.102  1.00  0.00           C  
ATOM   3006  NZ  LYS A1714      -1.394   8.856  64.802  1.00  0.00           N  
ATOM   3007  N   LEU A1715      -6.387  13.638  60.915  1.00  0.00           N  
ATOM   3008  CA  LEU A1715      -6.870  14.030  59.600  1.00  0.00           C  
ATOM   3009  C   LEU A1715      -7.262  15.510  59.555  1.00  0.00           C  
ATOM   3010  O   LEU A1715      -6.932  16.225  58.603  1.00  0.00           O  
ATOM   3011  CB  LEU A1715      -8.053  13.142  59.185  1.00  0.00           C  
ATOM   3012  CG  LEU A1715      -8.631  13.431  57.798  1.00  0.00           C  
ATOM   3013  CD1 LEU A1715      -7.563  13.292  56.704  1.00  0.00           C  
ATOM   3014  CD2 LEU A1715      -9.821  12.532  57.517  1.00  0.00           C  
ATOM   3015  N   LEU A1716      -7.987  15.957  60.576  1.00  0.00           N  
ATOM   3016  CA  LEU A1716      -8.422  17.344  60.630  1.00  0.00           C  
ATOM   3017  C   LEU A1716      -7.210  18.277  60.654  1.00  0.00           C  
ATOM   3018  O   LEU A1716      -7.168  19.272  59.928  1.00  0.00           O  
ATOM   3019  CB  LEU A1716      -9.302  17.579  61.854  1.00  0.00           C  
ATOM   3020  CG  LEU A1716      -9.697  19.041  62.118  1.00  0.00           C  
ATOM   3021  CD1 LEU A1716     -10.537  19.616  60.991  1.00  0.00           C  
ATOM   3022  CD2 LEU A1716     -10.427  19.141  63.432  1.00  0.00           C  
ATOM   3023  N   ASN A1717      -6.219  17.927  61.466  1.00  0.00           N  
ATOM   3024  CA  ASN A1717      -5.004  18.726  61.549  1.00  0.00           C  
ATOM   3025  C   ASN A1717      -4.323  18.833  60.190  1.00  0.00           C  
ATOM   3026  O   ASN A1717      -3.884  19.911  59.787  1.00  0.00           O  
ATOM   3027  CB  ASN A1717      -4.045  18.140  62.584  1.00  0.00           C  
ATOM   3028  CG  ASN A1717      -2.758  18.930  62.680  1.00  0.00           C  
ATOM   3029  OD1 ASN A1717      -1.686  18.430  62.343  1.00  0.00           O  
ATOM   3030  ND2 ASN A1717      -2.863  20.183  63.111  1.00  0.00           N  
ATOM   3031  N   ARG A1718      -4.266  17.719  59.463  1.00  0.00           N  
ATOM   3032  CA  ARG A1718      -3.626  17.704  58.159  1.00  0.00           C  
ATOM   3033  C   ARG A1718      -4.374  18.561  57.131  1.00  0.00           C  
ATOM   3034  O   ARG A1718      -3.748  19.268  56.335  1.00  0.00           O  
ATOM   3035  CB  ARG A1718      -3.465  16.274  57.657  1.00  0.00           C  
ATOM   3036  CG  ARG A1718      -2.568  16.172  56.473  1.00  0.00           C  
ATOM   3037  CD  ARG A1718      -1.096  16.505  56.747  1.00  0.00           C  
ATOM   3038  NE  ARG A1718      -0.388  16.735  55.493  1.00  0.00           N  
ATOM   3039  CZ  ARG A1718      -0.029  15.760  54.670  1.00  0.00           C  
ATOM   3040  NH1 ARG A1718      -0.295  14.505  54.994  1.00  0.00           N  
ATOM   3041  NH2 ARG A1718       0.594  16.028  53.536  1.00  0.00           N  
ATOM   3042  N   ILE A1719      -5.704  18.483  57.140  1.00  0.00           N  
ATOM   3043  CA  ILE A1719      -6.536  19.335  56.285  1.00  0.00           C  
ATOM   3044  C   ILE A1719      -6.224  20.820  56.554  1.00  0.00           C  
ATOM   3045  O   ILE A1719      -6.029  21.602  55.618  1.00  0.00           O  
ATOM   3046  CB  ILE A1719      -8.043  18.998  56.490  1.00  0.00           C  
ATOM   3047  CG1 ILE A1719      -8.365  17.634  55.848  1.00  0.00           C  
ATOM   3048  CG2 ILE A1719      -8.947  20.093  55.932  1.00  0.00           C  
ATOM   3049  CD1 ILE A1719      -9.752  17.060  56.217  1.00  0.00           C  
ATOM   3050  N   LEU A1720      -6.147  21.182  57.832  1.00  0.00           N  
ATOM   3051  CA  LEU A1720      -5.835  22.561  58.233  1.00  0.00           C  
ATOM   3052  C   LEU A1720      -4.427  22.989  57.799  1.00  0.00           C  
ATOM   3053  O   LEU A1720      -4.246  24.086  57.249  1.00  0.00           O  
ATOM   3054  CB  LEU A1720      -6.029  22.748  59.743  1.00  0.00           C  
ATOM   3055  CG  LEU A1720      -7.471  22.659  60.261  1.00  0.00           C  
ATOM   3056  CD1 LEU A1720      -7.493  22.514  61.773  1.00  0.00           C  
ATOM   3057  CD2 LEU A1720      -8.331  23.850  59.818  1.00  0.00           C  
ATOM   3058  N   GLU A1721      -3.448  22.109  58.015  1.00  0.00           N  
ATOM   3059  CA  GLU A1721      -2.051  22.358  57.620  1.00  0.00           C  
ATOM   3060  C   GLU A1721      -1.886  22.610  56.123  1.00  0.00           C  
ATOM   3061  O   GLU A1721      -1.030  23.402  55.711  1.00  0.00           O  
ATOM   3062  CB  GLU A1721      -1.164  21.182  58.024  1.00  0.00           C  
ATOM   3063  CG  GLU A1721      -0.942  21.053  59.519  1.00  0.00           C  
ATOM   3064  CD  GLU A1721      -0.171  19.799  59.893  1.00  0.00           C  
ATOM   3065  OE1 GLU A1721       0.012  18.908  59.026  1.00  0.00           O  
ATOM   3066  OE2 GLU A1721       0.260  19.709  61.063  1.00  0.00           O  
ATOM   3067  N   GLU A1722      -2.698  21.935  55.316  1.00  0.00           N  
ATOM   3068  CA  GLU A1722      -2.638  22.062  53.860  1.00  0.00           C  
ATOM   3069  C   GLU A1722      -3.472  23.240  53.333  1.00  0.00           C  
ATOM   3070  O   GLU A1722      -3.603  23.413  52.122  1.00  0.00           O  
ATOM   3071  CB  GLU A1722      -3.077  20.753  53.184  1.00  0.00           C  
ATOM   3072  CG  GLU A1722      -2.256  19.521  53.553  1.00  0.00           C  
ATOM   3073  CD  GLU A1722      -0.808  19.604  53.107  1.00  0.00           C  
ATOM   3074  OE1 GLU A1722       0.074  19.216  53.901  1.00  0.00           O  
ATOM   3075  OE2 GLU A1722      -0.549  20.053  51.968  1.00  0.00           O  
ATOM   3076  N   GLY A1725      -4.028  24.045  54.237  1.00  0.00           N  
ATOM   3077  CA  GLY A1725      -4.835  25.209  53.851  1.00  0.00           C  
ATOM   3078  C   GLY A1725      -6.164  24.843  53.211  1.00  0.00           C  
ATOM   3079  O   GLY A1725      -6.739  25.628  52.453  1.00  0.00           O  
ATOM   3080  N   MET A1726      -6.651  23.645  53.516  1.00  0.00           N  
ATOM   3081  CA  MET A1726      -7.938  23.190  53.025  1.00  0.00           C  
ATOM   3082  C   MET A1726      -9.037  23.581  54.006  1.00  0.00           C  
ATOM   3083  O   MET A1726      -8.777  23.774  55.198  1.00  0.00           O  
ATOM   3084  CB  MET A1726      -7.919  21.672  52.818  1.00  0.00           C  
ATOM   3085  CG  MET A1726      -6.856  21.189  51.843  1.00  0.00           C  
ATOM   3086  SD  MET A1726      -6.516  19.418  52.029  1.00  0.00           S  
ATOM   3087  CE  MET A1726      -8.045  18.698  51.453  1.00  0.00           C  
ATOM   3088  N   ASP A1727     -10.260  23.709  53.500  1.00  0.00           N  
ATOM   3089  CA  ASP A1727     -11.406  24.071  54.322  1.00  0.00           C  
ATOM   3090  C   ASP A1727     -12.109  22.803  54.808  1.00  0.00           C  
ATOM   3091  O   ASP A1727     -12.691  22.078  54.000  1.00  0.00           O  
ATOM   3092  CB  ASP A1727     -12.374  24.957  53.526  1.00  0.00           C  
ATOM   3093  CG  ASP A1727     -13.401  25.656  54.410  1.00  0.00           C  
ATOM   3094  OD1 ASP A1727     -13.618  25.225  55.565  1.00  0.00           O  
ATOM   3095  OD2 ASP A1727     -14.039  26.661  54.032  1.00  0.00           O  
ATOM   3096  N   PRO A1728     -12.067  22.534  56.115  1.00  0.00           N  
ATOM   3097  CA  PRO A1728     -12.686  21.325  56.670  1.00  0.00           C  
ATOM   3098  C   PRO A1728     -14.164  21.200  56.305  1.00  0.00           C  
ATOM   3099  O   PRO A1728     -14.687  20.084  56.231  1.00  0.00           O  
ATOM   3100  CB  PRO A1728     -12.535  21.512  58.186  1.00  0.00           C  
ATOM   3101  CG  PRO A1728     -11.386  22.440  58.345  1.00  0.00           C  
ATOM   3102  CD  PRO A1728     -11.431  23.357  57.164  1.00  0.00           C  
ATOM   3103  N   LYS A1729     -14.829  22.330  56.077  1.00  0.00           N  
ATOM   3104  CA  LYS A1729     -16.231  22.319  55.674  1.00  0.00           C  
ATOM   3105  C   LYS A1729     -16.472  21.538  54.381  1.00  0.00           C  
ATOM   3106  O   LYS A1729     -17.512  20.888  54.227  1.00  0.00           O  
ATOM   3107  CB  LYS A1729     -16.784  23.752  55.580  1.00  0.00           C  
ATOM   3108  CG  LYS A1729     -17.124  24.340  56.948  1.00  0.00           C  
ATOM   3109  CD  LYS A1729     -18.098  23.422  57.712  1.00  0.00           C  
ATOM   3110  CE  LYS A1729     -18.153  23.739  59.212  1.00  0.00           C  
ATOM   3111  NZ  LYS A1729     -18.875  25.020  59.518  1.00  0.00           N  
ATOM   3112  N   ASP A1752     -15.515  21.594  53.461  1.00  0.00           N  
ATOM   3113  CA  ASP A1752     -15.632  20.865  52.193  1.00  0.00           C  
ATOM   3114  C   ASP A1752     -15.431  19.358  52.378  1.00  0.00           C  
ATOM   3115  O   ASP A1752     -15.704  18.568  51.467  1.00  0.00           O  
ATOM   3116  CB  ASP A1752     -14.622  21.399  51.172  1.00  0.00           C  
ATOM   3117  CG  ASP A1752     -14.800  22.887  50.891  1.00  0.00           C  
ATOM   3118  OD1 ASP A1752     -13.863  23.512  50.344  1.00  0.00           O  
ATOM   3119  OD2 ASP A1752     -15.843  23.509  51.182  1.00  0.00           O  
ATOM   3120  N   TYR A1753     -14.940  18.979  53.553  1.00  0.00           N  
ATOM   3121  CA  TYR A1753     -14.576  17.596  53.841  1.00  0.00           C  
ATOM   3122  C   TYR A1753     -15.256  17.054  55.083  1.00  0.00           C  
ATOM   3123  O   TYR A1753     -14.852  16.017  55.589  1.00  0.00           O  
ATOM   3124  CB  TYR A1753     -13.050  17.478  53.979  1.00  0.00           C  
ATOM   3125  CG  TYR A1753     -12.340  17.868  52.702  1.00  0.00           C  
ATOM   3126  CD1 TYR A1753     -12.021  19.202  52.435  1.00  0.00           C  
ATOM   3127  CD2 TYR A1753     -12.036  16.910  51.730  1.00  0.00           C  
ATOM   3128  CE1 TYR A1753     -11.402  19.560  51.250  1.00  0.00           C  
ATOM   3129  CE2 TYR A1753     -11.411  17.259  50.548  1.00  0.00           C  
ATOM   3130  CZ  TYR A1753     -11.109  18.586  50.301  1.00  0.00           C  
ATOM   3131  OH  TYR A1753     -10.483  18.926  49.125  1.00  0.00           O  
ATOM   3132  N   GLU A1757     -16.291  17.740  55.565  1.00  0.00           N  
ATOM   3133  CA  GLU A1757     -16.946  17.327  56.799  1.00  0.00           C  
ATOM   3134  C   GLU A1757     -17.439  15.880  56.695  1.00  0.00           C  
ATOM   3135  O   GLU A1757     -17.308  15.106  57.643  1.00  0.00           O  
ATOM   3136  CB  GLU A1757     -18.118  18.258  57.142  1.00  0.00           C  
ATOM   3137  CG  GLU A1757     -18.727  17.978  58.510  1.00  0.00           C  
ATOM   3138  CD  GLU A1757     -20.003  18.763  58.801  1.00  0.00           C  
ATOM   3139  OE1 GLU A1757     -20.288  19.770  58.101  1.00  0.00           O  
ATOM   3140  OE2 GLU A1757     -20.733  18.353  59.737  1.00  0.00           O  
ATOM   3141  N   TRP A1758     -18.015  15.531  55.547  1.00  0.00           N  
ATOM   3142  CA  TRP A1758     -18.537  14.184  55.359  1.00  0.00           C  
ATOM   3143  C   TRP A1758     -17.424  13.146  55.397  1.00  0.00           C  
ATOM   3144  O   TRP A1758     -17.629  12.057  55.879  1.00  0.00           O  
ATOM   3145  CB  TRP A1758     -19.360  14.103  54.068  1.00  0.00           C  
ATOM   3146  CG  TRP A1758     -18.556  14.264  52.801  1.00  0.00           C  
ATOM   3147  CD1 TRP A1758     -18.290  15.425  52.126  1.00  0.00           C  
ATOM   3148  CD2 TRP A1758     -17.919  13.224  52.060  1.00  0.00           C  
ATOM   3149  NE1 TRP A1758     -17.532  15.169  51.008  1.00  0.00           N  
ATOM   3150  CE2 TRP A1758     -17.297  13.817  50.937  1.00  0.00           C  
ATOM   3151  CE3 TRP A1758     -17.849  11.829  52.205  1.00  0.00           C  
ATOM   3152  CZ2 TRP A1758     -16.591  13.068  49.980  1.00  0.00           C  
ATOM   3153  CZ3 TRP A1758     -17.131  11.073  51.253  1.00  0.00           C  
ATOM   3154  CH2 TRP A1758     -16.528  11.701  50.150  1.00  0.00           C  
ATOM   3155  N   TYR A1759     -16.242  13.514  54.915  1.00  0.00           N  
ATOM   3156  CA  TYR A1759     -15.083  12.632  54.889  1.00  0.00           C  
ATOM   3157  C   TYR A1759     -14.523  12.456  56.307  1.00  0.00           C  
ATOM   3158  O   TYR A1759     -14.155  11.347  56.720  1.00  0.00           O  
ATOM   3159  CB  TYR A1759     -14.044  13.223  53.932  1.00  0.00           C  
ATOM   3160  CG  TYR A1759     -12.844  12.353  53.675  1.00  0.00           C  
ATOM   3161  CD1 TYR A1759     -12.974  11.116  53.053  1.00  0.00           C  
ATOM   3162  CD2 TYR A1759     -11.560  12.789  54.031  1.00  0.00           C  
ATOM   3163  CE1 TYR A1759     -11.861  10.328  52.813  1.00  0.00           C  
ATOM   3164  CE2 TYR A1759     -10.458  12.008  53.800  1.00  0.00           C  
ATOM   3165  CZ  TYR A1759     -10.606  10.778  53.189  1.00  0.00           C  
ATOM   3166  OH  TYR A1759      -9.486  10.016  52.943  1.00  0.00           O  
ATOM   3167  N   LEU A1760     -14.503  13.550  57.063  1.00  0.00           N  
ATOM   3168  CA  LEU A1760     -14.168  13.512  58.484  1.00  0.00           C  
ATOM   3169  C   LEU A1760     -15.160  12.659  59.282  1.00  0.00           C  
ATOM   3170  O   LEU A1760     -14.777  11.983  60.242  1.00  0.00           O  
ATOM   3171  CB  LEU A1760     -14.087  14.945  59.057  1.00  0.00           C  
ATOM   3172  CG  LEU A1760     -12.818  15.701  58.653  1.00  0.00           C  
ATOM   3173  CD1 LEU A1760     -13.015  17.239  58.706  1.00  0.00           C  
ATOM   3174  CD2 LEU A1760     -11.651  15.270  59.522  1.00  0.00           C  
ATOM   3175  N   ASP A1764     -16.434  12.690  58.887  1.00  0.00           N  
ATOM   3176  CA  ASP A1764     -17.471  11.846  59.523  1.00  0.00           C  
ATOM   3177  C   ASP A1764     -17.100  10.359  59.530  1.00  0.00           C  
ATOM   3178  O   ASP A1764     -17.485   9.612  60.445  1.00  0.00           O  
ATOM   3179  CB  ASP A1764     -18.815  11.975  58.805  1.00  0.00           C  
ATOM   3180  CG  ASP A1764     -19.623  13.205  59.224  1.00  0.00           C  
ATOM   3181  OD1 ASP A1764     -19.298  13.871  60.254  1.00  0.00           O  
ATOM   3182  OD2 ASP A1764     -20.621  13.555  58.552  1.00  0.00           O  
ATOM   3183  N   LEU A1765     -16.397   9.924  58.485  1.00  0.00           N  
ATOM   3184  CA  LEU A1765     -15.956   8.530  58.417  1.00  0.00           C  
ATOM   3185  C   LEU A1765     -14.965   8.145  59.517  1.00  0.00           C  
ATOM   3186  O   LEU A1765     -14.712   6.956  59.757  1.00  0.00           O  
ATOM   3187  CB  LEU A1765     -15.418   8.186  57.020  1.00  0.00           C  
ATOM   3188  CG  LEU A1765     -16.308   8.590  55.845  1.00  0.00           C  
ATOM   3189  CD1 LEU A1765     -15.525   8.304  54.572  1.00  0.00           C  
ATOM   3190  CD2 LEU A1765     -17.622   7.788  55.883  1.00  0.00           C  
ATOM   3191  N   ARG A1767     -14.381   9.155  60.162  1.00  0.00           N  
ATOM   3192  CA  ARG A1767     -13.503   8.935  61.306  1.00  0.00           C  
ATOM   3193  C   ARG A1767     -14.228   9.162  62.648  1.00  0.00           C  
ATOM   3194  O   ARG A1767     -13.601   9.087  63.723  1.00  0.00           O  
ATOM   3195  CB  ARG A1767     -12.262   9.840  61.223  1.00  0.00           C  
ATOM   3196  CG  ARG A1767     -11.203   9.434  60.209  1.00  0.00           C  
ATOM   3197  CD  ARG A1767     -11.650   9.588  58.764  1.00  0.00           C  
ATOM   3198  NE  ARG A1767     -10.605   9.149  57.849  1.00  0.00           N  
ATOM   3199  CZ  ARG A1767     -10.750   9.083  56.534  1.00  0.00           C  
ATOM   3200  NH1 ARG A1767     -11.897   9.464  55.966  1.00  0.00           N  
ATOM   3201  NH2 ARG A1767      -9.732   8.640  55.790  1.00  0.00           N  
ATOM   3202  N   ARG A1768     -15.529   9.431  62.578  1.00  0.00           N  
ATOM   3203  CA  ARG A1768     -16.340   9.705  63.772  1.00  0.00           C  
ATOM   3204  C   ARG A1768     -17.341   8.565  64.064  1.00  0.00           C  
ATOM   3205  O   ARG A1768     -17.706   8.318  65.216  1.00  0.00           O  
ATOM   3206  CB  ARG A1768     -17.066  11.035  63.564  1.00  0.00           C  
ATOM   3207  CG  ARG A1768     -17.995  11.498  64.652  1.00  0.00           C  
ATOM   3208  CD  ARG A1768     -18.647  12.849  64.328  1.00  0.00           C  
ATOM   3209  NE  ARG A1768     -17.701  13.961  64.266  1.00  0.00           N  
ATOM   3210  CZ  ARG A1768     -17.398  14.729  65.321  1.00  0.00           C  
ATOM   3211  NH1 ARG A1768     -16.540  15.740  65.203  1.00  0.00           N  
ATOM   3212  NH2 ARG A1768     -17.950  14.476  66.506  1.00  0.00           N  
ATOM   3213  N   TYR A1770     -17.793   7.887  63.014  1.00  0.00           N  
ATOM   3214  CA  TYR A1770     -18.899   6.937  63.164  1.00  0.00           C  
ATOM   3215  C   TYR A1770     -18.494   5.492  62.893  1.00  0.00           C  
ATOM   3216  O   TYR A1770     -19.122   4.807  62.081  1.00  0.00           O  
ATOM   3217  CB  TYR A1770     -20.102   7.359  62.314  1.00  0.00           C  
ATOM   3218  CG  TYR A1770     -20.619   8.732  62.679  1.00  0.00           C  
ATOM   3219  CD1 TYR A1770     -21.164   8.970  63.946  1.00  0.00           C  
ATOM   3220  CD2 TYR A1770     -20.555   9.797  61.773  1.00  0.00           C  
ATOM   3221  CE1 TYR A1770     -21.640  10.216  64.300  1.00  0.00           C  
ATOM   3222  CE2 TYR A1770     -21.030  11.050  62.123  1.00  0.00           C  
ATOM   3223  CZ  TYR A1770     -21.567  11.251  63.388  1.00  0.00           C  
ATOM   3224  OH  TYR A1770     -22.046  12.487  63.741  1.00  0.00           O  
ATOM   3225  N   GLY A1771     -17.466   5.024  63.597  1.00  0.00           N  
ATOM   3226  CA  GLY A1771     -17.037   3.641  63.505  1.00  0.00           C  
ATOM   3227  C   GLY A1771     -15.839   3.501  62.589  1.00  0.00           C  
ATOM   3228  O   GLY A1771     -15.790   2.606  61.720  1.00  0.00           O  
ATOM   3229  N   SER A1772     -14.884   4.417  62.755  1.00  0.00           N  
ATOM   3230  CA  SER A1772     -13.638   4.370  61.999  1.00  0.00           C  
ATOM   3231  C   SER A1772     -12.996   2.984  62.025  1.00  0.00           C  
ATOM   3232  O   SER A1772     -13.014   2.284  63.057  1.00  0.00           O  
ATOM   3233  CB  SER A1772     -12.652   5.393  62.566  1.00  0.00           C  
ATOM   3234  OG  SER A1772     -11.585   5.560  61.656  1.00  0.00           O  
ATOM   3235  N   VAL A1773     -12.426   2.581  60.892  1.00  0.00           N  
ATOM   3236  CA  VAL A1773     -11.649   1.340  60.849  1.00  0.00           C  
ATOM   3237  C   VAL A1773     -10.392   1.617  60.024  1.00  0.00           C  
ATOM   3238  O   VAL A1773     -10.404   2.520  59.182  1.00  0.00           O  
ATOM   3239  CB  VAL A1773     -12.433   0.144  60.199  1.00  0.00           C  
ATOM   3240  CG1 VAL A1773     -13.710  -0.175  61.003  1.00  0.00           C  
ATOM   3241  CG2 VAL A1773     -12.761   0.425  58.728  1.00  0.00           C  
ATOM   3242  N   PRO A1774      -9.316   0.851  60.243  1.00  0.00           N  
ATOM   3243  CA  PRO A1774      -8.151   0.987  59.373  1.00  0.00           C  
ATOM   3244  C   PRO A1774      -8.578   0.591  57.969  1.00  0.00           C  
ATOM   3245  O   PRO A1774      -9.388  -0.326  57.807  1.00  0.00           O  
ATOM   3246  CB  PRO A1774      -7.148  -0.030  59.918  1.00  0.00           C  
ATOM   3247  CG  PRO A1774      -7.720  -0.573  61.185  1.00  0.00           C  
ATOM   3248  CD  PRO A1774      -9.157  -0.199  61.269  1.00  0.00           C  
ATOM   3249  N   HIS A1775      -8.046   1.270  56.959  1.00  0.00           N  
ATOM   3250  CA  HIS A1775      -8.373   0.922  55.578  1.00  0.00           C  
ATOM   3251  C   HIS A1775      -7.343   1.503  54.639  1.00  0.00           C  
ATOM   3252  O   HIS A1775      -6.632   2.443  54.994  1.00  0.00           O  
ATOM   3253  CB  HIS A1775      -9.800   1.375  55.212  1.00  0.00           C  
ATOM   3254  CG  HIS A1775     -10.052   2.851  55.317  1.00  0.00           C  
ATOM   3255  ND1 HIS A1775     -10.343   3.496  56.507  1.00  0.00           N  
ATOM   3256  CD2 HIS A1775     -10.141   3.795  54.351  1.00  0.00           C  
ATOM   3257  CE1 HIS A1775     -10.577   4.779  56.265  1.00  0.00           C  
ATOM   3258  NE2 HIS A1775     -10.448   4.990  54.963  1.00  0.00           N  
ATOM   3259  N   SER A1776      -7.297   0.941  53.433  1.00  0.00           N  
ATOM   3260  CA  SER A1776      -6.296   1.295  52.433  1.00  0.00           C  
ATOM   3261  C   SER A1776      -6.929   1.131  51.059  1.00  0.00           C  
ATOM   3262  O   SER A1776      -7.942   0.452  50.894  1.00  0.00           O  
ATOM   3263  CB  SER A1776      -5.100   0.345  52.518  1.00  0.00           C  
ATOM   3264  OG  SER A1776      -4.513   0.404  53.799  1.00  0.00           O  
ATOM   3265  N   GLY A1777      -6.314   1.751  50.064  1.00  0.00           N  
ATOM   3266  CA  GLY A1777      -6.796   1.606  48.695  1.00  0.00           C  
ATOM   3267  C   GLY A1777      -5.771   2.159  47.712  1.00  0.00           C  
ATOM   3268  O   GLY A1777      -4.670   2.559  48.091  1.00  0.00           O  
ATOM   3269  N   PHE A1778      -6.143   2.175  46.438  1.00  0.00           N  
ATOM   3270  CA  PHE A1778      -5.245   2.580  45.378  1.00  0.00           C  
ATOM   3271  C   PHE A1778      -6.006   2.860  44.098  1.00  0.00           C  
ATOM   3272  O   PHE A1778      -7.166   2.444  43.932  1.00  0.00           O  
ATOM   3273  CB  PHE A1778      -4.175   1.515  45.093  1.00  0.00           C  
ATOM   3274  CG  PHE A1778      -4.705   0.238  44.504  1.00  0.00           C  
ATOM   3275  CD1 PHE A1778      -4.765   0.066  43.115  1.00  0.00           C  
ATOM   3276  CD2 PHE A1778      -5.096  -0.812  45.339  1.00  0.00           C  
ATOM   3277  CE1 PHE A1778      -5.218  -1.131  42.573  1.00  0.00           C  
ATOM   3278  CE2 PHE A1778      -5.539  -2.024  44.813  1.00  0.00           C  
ATOM   3279  CZ  PHE A1778      -5.605  -2.178  43.418  1.00  0.00           C  
ATOM   3280  N   GLY A1779      -5.329   3.545  43.182  1.00  0.00           N  
ATOM   3281  CA  GLY A1779      -5.867   3.807  41.854  1.00  0.00           C  
ATOM   3282  C   GLY A1779      -4.854   3.419  40.796  1.00  0.00           C  
ATOM   3283  O   GLY A1779      -3.670   3.761  40.912  1.00  0.00           O  
ATOM   3284  N   LEU A1782      -5.339   2.707  39.783  1.00  0.00           N  
ATOM   3285  CA  LEU A1782      -4.582   2.309  38.609  1.00  0.00           C  
ATOM   3286  C   LEU A1782      -4.999   3.154  37.390  1.00  0.00           C  
ATOM   3287  O   LEU A1782      -6.194   3.293  37.087  1.00  0.00           O  
ATOM   3288  CB  LEU A1782      -4.857   0.819  38.321  1.00  0.00           C  
ATOM   3289  CG  LEU A1782      -4.364   0.378  36.940  1.00  0.00           C  
ATOM   3290  CD1 LEU A1782      -2.853   0.195  36.863  1.00  0.00           C  
ATOM   3291  CD2 LEU A1782      -5.120  -0.792  36.349  1.00  0.00           C  
ATOM   3292  N   GLY A1783      -4.014   3.708  36.682  1.00  0.00           N  
ATOM   3293  CA  GLY A1783      -4.253   4.415  35.436  1.00  0.00           C  
ATOM   3294  C   GLY A1783      -4.319   3.421  34.289  1.00  0.00           C  
ATOM   3295  O   GLY A1783      -3.299   2.802  33.927  1.00  0.00           O  
ATOM   3296  N   VAL A1784      -5.505   3.241  33.711  1.00  0.00           N  
ATOM   3297  CA  VAL A1784      -5.667   2.193  32.700  1.00  0.00           C  
ATOM   3298  C   VAL A1784      -4.799   2.491  31.465  1.00  0.00           C  
ATOM   3299  O   VAL A1784      -4.102   1.600  30.963  1.00  0.00           O  
ATOM   3300  CB  VAL A1784      -7.151   2.029  32.328  1.00  0.00           C  
ATOM   3301  CG1 VAL A1784      -7.307   0.967  31.236  1.00  0.00           C  
ATOM   3302  CG2 VAL A1784      -7.946   1.610  33.587  1.00  0.00           C  
ATOM   3303  N   GLU A1785      -4.801   3.759  31.027  1.00  0.00           N  
ATOM   3304  CA  GLU A1785      -4.006   4.126  29.858  1.00  0.00           C  
ATOM   3305  C   GLU A1785      -2.522   3.970  30.139  1.00  0.00           C  
ATOM   3306  O   GLU A1785      -1.779   3.537  29.255  1.00  0.00           O  
ATOM   3307  CB  GLU A1785      -4.324   5.548  29.364  1.00  0.00           C  
ATOM   3308  CG  GLU A1785      -5.741   5.675  28.820  1.00  0.00           C  
ATOM   3309  CD  GLU A1785      -6.802   5.721  29.895  1.00  0.00           C  
ATOM   3310  OE1 GLU A1785      -6.481   6.008  31.068  1.00  0.00           O  
ATOM   3311  OE2 GLU A1785      -7.973   5.497  29.542  1.00  0.00           O  
ATOM   3312  N   ARG A1786      -2.092   4.308  31.356  1.00  0.00           N  
ATOM   3313  CA  ARG A1786      -0.676   4.092  31.720  1.00  0.00           C  
ATOM   3314  C   ARG A1786      -0.320   2.625  31.613  1.00  0.00           C  
ATOM   3315  O   ARG A1786       0.751   2.270  31.128  1.00  0.00           O  
ATOM   3316  CB  ARG A1786      -0.390   4.592  33.135  1.00  0.00           C  
ATOM   3317  CG  ARG A1786      -0.430   6.100  33.288  1.00  0.00           C  
ATOM   3318  CD  ARG A1786       0.938   6.795  33.303  1.00  0.00           C  
ATOM   3319  NE  ARG A1786       0.834   8.213  33.649  1.00  0.00           N  
ATOM   3320  CZ  ARG A1786       1.108   8.774  34.835  1.00  0.00           C  
ATOM   3321  NH1 ARG A1786       1.541   8.069  35.880  1.00  0.00           N  
ATOM   3322  NH2 ARG A1786       0.964  10.086  34.971  1.00  0.00           N  
ATOM   3323  N   LEU A1787      -1.203   1.757  32.086  1.00  0.00           N  
ATOM   3324  CA  LEU A1787      -0.925   0.329  31.994  1.00  0.00           C  
ATOM   3325  C   LEU A1787      -0.881  -0.144  30.540  1.00  0.00           C  
ATOM   3326  O   LEU A1787       0.043  -0.890  30.152  1.00  0.00           O  
ATOM   3327  CB  LEU A1787      -1.982  -0.458  32.795  1.00  0.00           C  
ATOM   3328  CG  LEU A1787      -1.870  -1.975  32.726  1.00  0.00           C  
ATOM   3329  CD1 LEU A1787      -0.574  -2.455  33.380  1.00  0.00           C  
ATOM   3330  CD2 LEU A1787      -3.099  -2.580  33.385  1.00  0.00           C  
ATOM   3331  N   VAL A1788      -1.866   0.267  29.723  1.00  0.00           N  
ATOM   3332  CA  VAL A1788      -1.877  -0.096  28.313  1.00  0.00           C  
ATOM   3333  C   VAL A1788      -0.598   0.383  27.617  1.00  0.00           C  
ATOM   3334  O   VAL A1788       0.001  -0.352  26.839  1.00  0.00           O  
ATOM   3335  CB  VAL A1788      -3.121   0.486  27.594  1.00  0.00           C  
ATOM   3336  CG1 VAL A1788      -3.063   0.262  26.089  1.00  0.00           C  
ATOM   3337  CG2 VAL A1788      -4.408  -0.128  28.141  1.00  0.00           C  
ATOM   3338  N   ALA A1789      -0.153   1.591  27.935  1.00  0.00           N  
ATOM   3339  CA  ALA A1789       1.043   2.138  27.280  1.00  0.00           C  
ATOM   3340  C   ALA A1789       2.268   1.288  27.597  1.00  0.00           C  
ATOM   3341  O   ALA A1789       3.115   1.075  26.726  1.00  0.00           O  
ATOM   3342  CB  ALA A1789       1.278   3.603  27.691  1.00  0.00           C  
ATOM   3343  N   TRP A1790       2.383   0.816  28.840  1.00  0.00           N  
ATOM   3344  CA  TRP A1790       3.505  -0.067  29.154  1.00  0.00           C  
ATOM   3345  C   TRP A1790       3.359  -1.434  28.467  1.00  0.00           C  
ATOM   3346  O   TRP A1790       4.294  -1.934  27.840  1.00  0.00           O  
ATOM   3347  CB  TRP A1790       3.672  -0.229  30.671  1.00  0.00           C  
ATOM   3348  CG  TRP A1790       4.622  -1.321  30.977  1.00  0.00           C  
ATOM   3349  CD1 TRP A1790       5.932  -1.403  30.586  1.00  0.00           C  
ATOM   3350  CD2 TRP A1790       4.340  -2.524  31.696  1.00  0.00           C  
ATOM   3351  NE1 TRP A1790       6.484  -2.583  31.025  1.00  0.00           N  
ATOM   3352  CE2 TRP A1790       5.533  -3.286  31.723  1.00  0.00           C  
ATOM   3353  CE3 TRP A1790       3.203  -3.026  32.360  1.00  0.00           C  
ATOM   3354  CZ2 TRP A1790       5.618  -4.521  32.370  1.00  0.00           C  
ATOM   3355  CZ3 TRP A1790       3.293  -4.255  33.008  1.00  0.00           C  
ATOM   3356  CH2 TRP A1790       4.498  -4.992  33.006  1.00  0.00           C  
ATOM   3357  N   VAL A1791       2.194  -2.060  28.590  1.00  0.00           N  
ATOM   3358  CA  VAL A1791       1.972  -3.379  27.982  1.00  0.00           C  
ATOM   3359  C   VAL A1791       2.319  -3.375  26.487  1.00  0.00           C  
ATOM   3360  O   VAL A1791       2.919  -4.326  25.986  1.00  0.00           O  
ATOM   3361  CB  VAL A1791       0.511  -3.867  28.229  1.00  0.00           C  
ATOM   3362  CG1 VAL A1791       0.177  -5.100  27.395  1.00  0.00           C  
ATOM   3363  CG2 VAL A1791       0.310  -4.156  29.729  1.00  0.00           C  
ATOM   3364  N   LEU A1792       1.989  -2.281  25.792  1.00  0.00           N  
ATOM   3365  CA  LEU A1792       2.205  -2.218  24.338  1.00  0.00           C  
ATOM   3366  C   LEU A1792       3.395  -1.339  23.944  1.00  0.00           C  
ATOM   3367  O   LEU A1792       3.586  -1.029  22.764  1.00  0.00           O  
ATOM   3368  CB  LEU A1792       0.933  -1.775  23.618  1.00  0.00           C  
ATOM   3369  CG  LEU A1792      -0.266  -2.705  23.835  1.00  0.00           C  
ATOM   3370  CD1 LEU A1792      -1.470  -2.120  23.127  1.00  0.00           C  
ATOM   3371  CD2 LEU A1792      -0.005  -4.140  23.365  1.00  0.00           C  
ATOM   3372  N   LYS A1793       4.202  -0.954  24.926  1.00  0.00           N  
ATOM   3373  CA  LYS A1793       5.362  -0.093  24.685  1.00  0.00           C  
ATOM   3374  C   LYS A1793       5.024   1.064  23.746  1.00  0.00           C  
ATOM   3375  O   LYS A1793       5.723   1.310  22.743  1.00  0.00           O  
ATOM   3376  CB  LYS A1793       6.546  -0.902  24.142  1.00  0.00           C  
ATOM   3377  CG  LYS A1793       7.412  -1.494  25.224  1.00  0.00           C  
ATOM   3378  CD  LYS A1793       8.784  -1.908  24.677  1.00  0.00           C  
ATOM   3379  CE  LYS A1793       9.808  -0.807  24.890  1.00  0.00           C  
ATOM   3380  NZ  LYS A1793      11.137  -1.195  24.382  1.00  0.00           N  
ATOM   3381  N   LEU A1794       3.941   1.771  24.070  1.00  0.00           N  
ATOM   3382  CA  LEU A1794       3.500   2.922  23.289  1.00  0.00           C  
ATOM   3383  C   LEU A1794       4.415   4.121  23.502  1.00  0.00           C  
ATOM   3384  O   LEU A1794       4.980   4.305  24.589  1.00  0.00           O  
ATOM   3385  CB  LEU A1794       2.042   3.281  23.650  1.00  0.00           C  
ATOM   3386  CG  LEU A1794       1.006   2.181  23.409  1.00  0.00           C  
ATOM   3387  CD1 LEU A1794      -0.397   2.677  23.735  1.00  0.00           C  
ATOM   3388  CD2 LEU A1794       1.070   1.700  21.973  1.00  0.00           C  
ATOM   3389  N   ASP A1795       4.553   4.944  22.466  1.00  0.00           N  
ATOM   3390  CA  ASP A1795       5.401   6.137  22.588  1.00  0.00           C  
ATOM   3391  C   ASP A1795       4.736   7.337  23.264  1.00  0.00           C  
ATOM   3392  O   ASP A1795       5.403   8.333  23.566  1.00  0.00           O  
ATOM   3393  CB  ASP A1795       6.023   6.541  21.236  1.00  0.00           C  
ATOM   3394  CG  ASP A1795       5.042   7.241  20.321  1.00  0.00           C  
ATOM   3395  OD1 ASP A1795       5.488   8.020  19.444  1.00  0.00           O  
ATOM   3396  OD2 ASP A1795       3.814   7.079  20.382  1.00  0.00           O  
ATOM   3397  N   HIS A1796       3.431   7.239  23.515  1.00  0.00           N  
ATOM   3398  CA  HIS A1796       2.679   8.320  24.129  1.00  0.00           C  
ATOM   3399  C   HIS A1796       1.397   7.707  24.639  1.00  0.00           C  
ATOM   3400  O   HIS A1796       0.782   6.914  23.945  1.00  0.00           O  
ATOM   3401  CB  HIS A1796       2.343   9.410  23.099  1.00  0.00           C  
ATOM   3402  CG  HIS A1796       1.977  10.731  23.702  1.00  0.00           C  
ATOM   3403  ND1 HIS A1796       0.901  10.900  24.546  1.00  0.00           N  
ATOM   3404  CD2 HIS A1796       2.543  11.959  23.566  1.00  0.00           C  
ATOM   3405  CE1 HIS A1796       0.821  12.170  24.911  1.00  0.00           C  
ATOM   3406  NE2 HIS A1796       1.808  12.832  24.329  1.00  0.00           N  
ATOM   3407  N   ILE A1797       1.012   8.091  25.845  1.00  0.00           N  
ATOM   3408  CA  ILE A1797      -0.186   7.581  26.487  1.00  0.00           C  
ATOM   3409  C   ILE A1797      -1.461   7.868  25.672  1.00  0.00           C  
ATOM   3410  O   ILE A1797      -2.458   7.129  25.749  1.00  0.00           O  
ATOM   3411  CB  ILE A1797      -0.266   8.165  27.908  1.00  0.00           C  
ATOM   3412  CG1 ILE A1797      -1.282   7.394  28.735  1.00  0.00           C  
ATOM   3413  CG2 ILE A1797      -0.522   9.688  27.900  1.00  0.00           C  
ATOM   3414  CD1 ILE A1797      -1.363   7.878  30.184  1.00  0.00           C  
ATOM   3415  N   ARG A1798      -1.415   8.916  24.853  1.00  0.00           N  
ATOM   3416  CA  ARG A1798      -2.605   9.320  24.101  1.00  0.00           C  
ATOM   3417  C   ARG A1798      -3.128   8.195  23.221  1.00  0.00           C  
ATOM   3418  O   ARG A1798      -4.331   8.122  22.976  1.00  0.00           O  
ATOM   3419  CB  ARG A1798      -2.327  10.582  23.255  1.00  0.00           C  
ATOM   3420  CG  ARG A1798      -1.358  10.368  22.108  1.00  0.00           C  
ATOM   3421  CD  ARG A1798      -0.854  11.684  21.515  1.00  0.00           C  
ATOM   3422  NE  ARG A1798       0.289  11.459  20.650  1.00  0.00           N  
ATOM   3423  CZ  ARG A1798       1.075  12.425  20.207  1.00  0.00           C  
ATOM   3424  NH1 ARG A1798       0.806  13.673  20.533  1.00  0.00           N  
ATOM   3425  NH2 ARG A1798       2.114  12.126  19.432  1.00  0.00           N  
ATOM   3426  N   TRP A1799      -2.244   7.312  22.746  1.00  0.00           N  
ATOM   3427  CA  TRP A1799      -2.670   6.286  21.804  1.00  0.00           C  
ATOM   3428  C   TRP A1799      -3.489   5.191  22.477  1.00  0.00           C  
ATOM   3429  O   TRP A1799      -4.120   4.371  21.790  1.00  0.00           O  
ATOM   3430  CB  TRP A1799      -1.476   5.679  21.087  1.00  0.00           C  
ATOM   3431  CG  TRP A1799      -0.668   6.716  20.368  1.00  0.00           C  
ATOM   3432  CD1 TRP A1799       0.645   7.023  20.581  1.00  0.00           C  
ATOM   3433  CD2 TRP A1799      -1.122   7.585  19.323  1.00  0.00           C  
ATOM   3434  NE1 TRP A1799       1.038   8.031  19.728  1.00  0.00           N  
ATOM   3435  CE2 TRP A1799      -0.028   8.393  18.944  1.00  0.00           C  
ATOM   3436  CE3 TRP A1799      -2.350   7.769  18.667  1.00  0.00           C  
ATOM   3437  CZ2 TRP A1799      -0.119   9.362  17.926  1.00  0.00           C  
ATOM   3438  CZ3 TRP A1799      -2.439   8.749  17.659  1.00  0.00           C  
ATOM   3439  CH2 TRP A1799      -1.325   9.523  17.307  1.00  0.00           C  
ATOM   3440  N   ALA A1800      -3.482   5.191  23.817  1.00  0.00           N  
ATOM   3441  CA  ALA A1800      -4.256   4.240  24.614  1.00  0.00           C  
ATOM   3442  C   ALA A1800      -5.657   4.717  24.958  1.00  0.00           C  
ATOM   3443  O   ALA A1800      -6.408   3.997  25.603  1.00  0.00           O  
ATOM   3444  CB  ALA A1800      -3.488   3.908  25.892  1.00  0.00           C  
ATOM   3445  N   ALA A1801      -6.001   5.942  24.566  1.00  0.00           N  
ATOM   3446  CA  ALA A1801      -7.348   6.498  24.774  1.00  0.00           C  
ATOM   3447  C   ALA A1801      -8.097   6.457  23.460  1.00  0.00           C  
ATOM   3448  O   ALA A1801      -7.513   6.757  22.419  1.00  0.00           O  
ATOM   3449  CB  ALA A1801      -7.260   7.946  25.277  1.00  0.00           C  
ATOM   3450  N   LEU A1802      -9.383   6.106  23.488  1.00  0.00           N  
ATOM   3451  CA  LEU A1802     -10.140   6.060  22.238  1.00  0.00           C  
ATOM   3452  C   LEU A1802     -10.104   7.429  21.532  1.00  0.00           C  
ATOM   3453  O   LEU A1802      -9.777   7.525  20.332  1.00  0.00           O  
ATOM   3454  CB  LEU A1802     -11.580   5.591  22.488  1.00  0.00           C  
ATOM   3455  CG  LEU A1802     -12.387   5.188  21.246  1.00  0.00           C  
ATOM   3456  CD1 LEU A1802     -11.894   3.864  20.629  1.00  0.00           C  
ATOM   3457  CD2 LEU A1802     -13.878   5.101  21.574  1.00  0.00           C  
ATOM   3458  N   PHE A1803     -10.462   8.466  22.284  1.00  0.00           N  
ATOM   3459  CA  PHE A1803     -10.372   9.860  21.810  1.00  0.00           C  
ATOM   3460  C   PHE A1803      -9.616  10.655  22.853  1.00  0.00           C  
ATOM   3461  O   PHE A1803     -10.219  11.184  23.778  1.00  0.00           O  
ATOM   3462  CB  PHE A1803     -11.765  10.440  21.562  1.00  0.00           C  
ATOM   3463  CG  PHE A1803     -12.416   9.846  20.354  1.00  0.00           C  
ATOM   3464  CD1 PHE A1803     -12.269  10.460  19.114  1.00  0.00           C  
ATOM   3465  CD2 PHE A1803     -13.096   8.631  20.429  1.00  0.00           C  
ATOM   3466  CE1 PHE A1803     -12.820   9.894  17.977  1.00  0.00           C  
ATOM   3467  CE2 PHE A1803     -13.651   8.059  19.287  1.00  0.00           C  
ATOM   3468  CZ  PHE A1803     -13.528   8.696  18.062  1.00  0.00           C  
ATOM   3469  N   PRO A1804      -8.286  10.704  22.736  1.00  0.00           N  
ATOM   3470  CA  PRO A1804      -7.480  11.325  23.806  1.00  0.00           C  
ATOM   3471  C   PRO A1804      -7.777  12.801  24.053  1.00  0.00           C  
ATOM   3472  O   PRO A1804      -8.103  13.553  23.128  1.00  0.00           O  
ATOM   3473  CB  PRO A1804      -6.027  11.113  23.362  1.00  0.00           C  
ATOM   3474  CG  PRO A1804      -6.095  10.710  21.920  1.00  0.00           C  
ATOM   3475  CD  PRO A1804      -7.457  10.142  21.657  1.00  0.00           C  
ATOM   3476  N   ARG A1805      -7.677  13.185  25.316  1.00  0.00           N  
ATOM   3477  CA  ARG A1805      -7.880  14.554  25.740  1.00  0.00           C  
ATOM   3478  C   ARG A1805      -6.573  15.015  26.366  1.00  0.00           C  
ATOM   3479  O   ARG A1805      -6.038  14.372  27.281  1.00  0.00           O  
ATOM   3480  CB  ARG A1805      -9.049  14.643  26.734  1.00  0.00           C  
ATOM   3481  CG  ARG A1805     -10.387  14.265  26.132  1.00  0.00           C  
ATOM   3482  CD  ARG A1805     -10.843  15.277  25.123  1.00  0.00           C  
ATOM   3483  NE  ARG A1805     -12.056  14.922  24.383  1.00  0.00           N  
ATOM   3484  CZ  ARG A1805     -12.082  14.490  23.128  1.00  0.00           C  
ATOM   3485  NH1 ARG A1805     -13.252  14.256  22.547  1.00  0.00           N  
ATOM   3486  NH2 ARG A1805     -10.949  14.280  22.448  1.00  0.00           N  
ATOM   3487  N   THR A1806      -6.050  16.123  25.832  1.00  0.00           N  
ATOM   3488  CA  THR A1806      -4.814  16.734  26.328  1.00  0.00           C  
ATOM   3489  C   THR A1806      -5.083  18.244  26.278  1.00  0.00           C  
ATOM   3490  O   THR A1806      -6.095  18.667  25.719  1.00  0.00           O  
ATOM   3491  CB  THR A1806      -3.594  16.340  25.445  1.00  0.00           C  
ATOM   3492  OG1 THR A1806      -3.867  16.651  24.073  1.00  0.00           O  
ATOM   3493  CG2 THR A1806      -3.335  14.818  25.454  1.00  0.00           C  
ATOM   3494  N   PRO A1807      -4.218  19.075  26.861  1.00  0.00           N  
ATOM   3495  CA  PRO A1807      -4.528  20.515  26.951  1.00  0.00           C  
ATOM   3496  C   PRO A1807      -4.874  21.218  25.633  1.00  0.00           C  
ATOM   3497  O   PRO A1807      -5.699  22.125  25.641  1.00  0.00           O  
ATOM   3498  CB  PRO A1807      -3.278  21.102  27.604  1.00  0.00           C  
ATOM   3499  CG  PRO A1807      -2.759  19.960  28.423  1.00  0.00           C  
ATOM   3500  CD  PRO A1807      -2.959  18.745  27.551  1.00  0.00           C  
ATOM   3501  N   ALA A1808      -4.265  20.798  24.527  1.00  0.00           N  
ATOM   3502  CA  ALA A1808      -4.553  21.387  23.210  1.00  0.00           C  
ATOM   3503  C   ALA A1808      -5.509  20.558  22.345  1.00  0.00           C  
ATOM   3504  O   ALA A1808      -5.822  20.949  21.218  1.00  0.00           O  
ATOM   3505  CB  ALA A1808      -3.249  21.646  22.459  1.00  0.00           C  
ATOM   3506  N   ARG A1809      -5.976  19.419  22.866  1.00  0.00           N  
ATOM   3507  CA  ARG A1809      -6.778  18.491  22.073  1.00  0.00           C  
ATOM   3508  C   ARG A1809      -8.100  18.154  22.757  1.00  0.00           C  
ATOM   3509  O   ARG A1809      -8.135  17.484  23.799  1.00  0.00           O  
ATOM   3510  CB  ARG A1809      -5.998  17.204  21.798  1.00  0.00           C  
ATOM   3511  CG  ARG A1809      -4.866  17.332  20.802  1.00  0.00           C  
ATOM   3512  CD  ARG A1809      -5.309  17.379  19.362  1.00  0.00           C  
ATOM   3513  NE  ARG A1809      -4.184  17.272  18.435  1.00  0.00           N  
ATOM   3514  CZ  ARG A1809      -4.325  17.259  17.118  1.00  0.00           C  
ATOM   3515  NH1 ARG A1809      -5.539  17.340  16.592  1.00  0.00           N  
ATOM   3516  NH2 ARG A1809      -3.259  17.147  16.331  1.00  0.00           N  
ATOM   3517  N   LEU A1810      -9.179  18.609  22.134  1.00  0.00           N  
ATOM   3518  CA  LEU A1810     -10.533  18.382  22.585  1.00  0.00           C  
ATOM   3519  C   LEU A1810     -11.413  17.752  21.486  1.00  0.00           C  
ATOM   3520  O   LEU A1810     -12.531  17.318  21.753  1.00  0.00           O  
ATOM   3521  CB  LEU A1810     -11.114  19.726  23.031  1.00  0.00           C  
ATOM   3522  CG  LEU A1810     -12.424  19.808  23.783  1.00  0.00           C  
ATOM   3523  CD1 LEU A1810     -12.401  18.940  25.029  1.00  0.00           C  
ATOM   3524  CD2 LEU A1810     -12.653  21.276  24.155  1.00  0.00           C  
ATOM   3525  N   TYR A1811     -10.896  17.703  20.263  1.00  0.00           N  
ATOM   3526  CA  TYR A1811     -11.688  17.363  19.068  1.00  0.00           C  
ATOM   3527  C   TYR A1811     -10.854  16.410  18.219  1.00  0.00           C  
ATOM   3528  O   TYR A1811      -9.644  16.588  18.163  1.00  0.00           O  
ATOM   3529  CB  TYR A1811     -11.992  18.660  18.277  1.00  0.00           C  
ATOM   3530  CG  TYR A1811     -12.755  18.467  16.973  1.00  0.00           C  
ATOM   3531  CD1 TYR A1811     -14.141  18.647  16.919  1.00  0.00           C  
ATOM   3532  CD2 TYR A1811     -12.091  18.084  15.802  1.00  0.00           C  
ATOM   3533  CE1 TYR A1811     -14.852  18.452  15.721  1.00  0.00           C  
ATOM   3534  CE2 TYR A1811     -12.785  17.891  14.605  1.00  0.00           C  
ATOM   3535  CZ  TYR A1811     -14.166  18.074  14.573  1.00  0.00           C  
ATOM   3536  OH  TYR A1811     -14.844  17.870  13.384  1.00  0.00           O  
ATOM   3537  N   PRO A1812     -11.447  15.405  17.558  1.00  0.00           N  
ATOM   3538  CA  PRO A1812     -12.877  15.096  17.585  1.00  0.00           C  
ATOM   3539  C   PRO A1812     -13.395  14.644  18.937  1.00  0.00           C  
ATOM   3540  O   PRO A1812     -12.700  13.998  19.725  1.00  0.00           O  
ATOM   3541  CB  PRO A1812     -13.010  13.943  16.581  1.00  0.00           C  
ATOM   3542  CG  PRO A1812     -11.823  14.007  15.721  1.00  0.00           C  
ATOM   3543  CD  PRO A1812     -10.731  14.609  16.541  1.00  0.00           C  
ATOM   3544  OXT PRO A1812     -14.552  14.932  19.229  1.00  0.00           O  
HETATM 3545  O2P 4AD A2001      -1.420   8.770  41.940  1.00  0.00           O  
HETATM 3546  P   4AD A2001      -2.791   9.305  41.680  1.00  0.00           P  
HETATM 3547  O1P 4AD A2001      -3.003  10.783  41.502  1.00  0.00           O  
HETATM 3548  O3P 4AD A2001      -3.661   8.789  42.943  1.00  0.00           O  
HETATM 3549  C   4AD A2001      -5.061   9.002  43.156  1.00  0.00           C  
HETATM 3550  O   4AD A2001      -5.754   9.720  42.428  1.00  0.00           O  
HETATM 3551  CA  4AD A2001      -5.585   8.278  44.348  1.00  0.00           C  
HETATM 3552  N   4AD A2001      -6.722   8.992  44.897  1.00  0.00           N  
HETATM 3553  CB  4AD A2001      -5.958   6.890  43.825  1.00  0.00           C  
HETATM 3554  CG  4AD A2001      -6.517   6.044  44.941  1.00  0.00           C  
HETATM 3555  OD1 4AD A2001      -5.828   5.777  45.918  1.00  0.00           O  
HETATM 3556  ND2 4AD A2001      -7.772   5.612  44.784  1.00  0.00           N  
HETATM 3557  O5' 4AD A2001      -3.488   8.579  40.425  1.00  0.00           O  
HETATM 3558  C5' 4AD A2001      -3.606   7.151  40.388  1.00  0.00           C  
HETATM 3559  C4' 4AD A2001      -3.098   6.698  39.026  1.00  0.00           C  
HETATM 3560  C3' 4AD A2001      -1.633   7.033  38.740  1.00  0.00           C  
HETATM 3561  O3' 4AD A2001      -0.769   6.026  39.284  1.00  0.00           O  
HETATM 3562  C2' 4AD A2001      -1.594   7.035  37.229  1.00  0.00           C  
HETATM 3563  O2' 4AD A2001      -1.515   5.674  36.770  1.00  0.00           O  
HETATM 3564  C1' 4AD A2001      -2.961   7.572  36.856  1.00  0.00           C  
HETATM 3565  O4' 4AD A2001      -3.814   7.367  37.981  1.00  0.00           O  
HETATM 3566  N9  4AD A2001      -2.937   9.004  36.454  1.00  0.00           N  
HETATM 3567  C4  4AD A2001      -2.983   9.504  35.230  1.00  0.00           C  
HETATM 3568  N3  4AD A2001      -3.056   8.900  34.027  1.00  0.00           N  
HETATM 3569  C2  4AD A2001      -3.103   9.668  32.928  1.00  0.00           C  
HETATM 3570  N1  4AD A2001      -3.066  11.010  33.029  1.00  0.00           N  
HETATM 3571  C6  4AD A2001      -2.974  11.667  34.216  1.00  0.00           C  
HETATM 3572  N6  4AD A2001      -2.950  13.024  34.240  1.00  0.00           N  
HETATM 3573  C5  4AD A2001      -2.929  10.906  35.387  1.00  0.00           C  
HETATM 3574  N7  4AD A2001      -2.846  11.241  36.715  1.00  0.00           N  
HETATM 3575  C8  4AD A2001      -2.844  10.003  37.502  1.00  0.00           C  
TER
END
