# Supplementary material for: Backbone Brackets and Arginine Tweezers delineate Class I and Class II aminoacyl tRNA synthetases
Source: PLoS Comput Biol. 2018 Apr 16;14(4):e1006101. doi: 10.1371/journal.pcbi.1006101 (PMC5919687; doi:10.1371/journal.pcbi.1006101)
Supplement: S12 File — All structures of Class II aaRS with residues renumbered according to the MSA. (GZ) [file pcbi.1006101.s024.tar.gz › 1x55_A_renum.pdb]

ATOM      1  N   MET A 166     -32.097  -9.137  10.165  1.00  0.00           N  
ATOM      2  CA  MET A 166     -30.821  -8.921   9.432  1.00  0.00           C  
ATOM      3  C   MET A 166     -30.421 -10.165   8.658  1.00  0.00           C  
ATOM      4  O   MET A 166     -30.599 -11.290   9.139  1.00  0.00           O  
ATOM      5  CB  MET A 166     -29.710  -8.582  10.426  1.00  0.00           C  
ATOM      6  CG  MET A 166     -28.316  -8.407   9.831  1.00  0.00           C  
ATOM      7  SD  MET A 166     -27.127  -7.905  11.091  1.00  0.00           S  
ATOM      8  CE  MET A 166     -27.675  -8.854  12.531  1.00  0.00           C  
ATOM      9  N   ILE A 167     -29.864  -9.962   7.467  1.00  0.00           N  
ATOM     10  CA  ILE A 167     -29.210 -11.049   6.747  1.00  0.00           C  
ATOM     11  C   ILE A 167     -27.829 -11.278   7.386  1.00  0.00           C  
ATOM     12  O   ILE A 167     -27.004 -10.366   7.478  1.00  0.00           O  
ATOM     13  CB  ILE A 167     -29.153 -10.775   5.206  1.00  0.00           C  
ATOM     14  CG1 ILE A 167     -28.396 -11.893   4.475  1.00  0.00           C  
ATOM     15  CG2 ILE A 167     -28.560  -9.395   4.915  1.00  0.00           C  
ATOM     16  CD1 ILE A 167     -28.790 -12.046   3.001  1.00  0.00           C  
ATOM     17  N   GLU A 168     -27.619 -12.496   7.874  1.00  0.00           N  
ATOM     18  CA  GLU A 168     -26.450 -12.791   8.669  1.00  0.00           C  
ATOM     19  C   GLU A 168     -25.189 -12.729   7.811  1.00  0.00           C  
ATOM     20  O   GLU A 168     -25.205 -13.076   6.617  1.00  0.00           O  
ATOM     21  CB  GLU A 168     -26.590 -14.165   9.345  1.00  0.00           C  
ATOM     22  CG  GLU A 168     -27.815 -14.332  10.255  1.00  0.00           C  
ATOM     23  CD  GLU A 168     -27.924 -13.304  11.391  1.00  0.00           C  
ATOM     24  OE1 GLU A 168     -26.909 -12.677  11.798  1.00  0.00           O  
ATOM     25  OE2 GLU A 168     -29.055 -13.116  11.891  1.00  0.00           O  
ATOM     26  N   LYS A 169     -24.105 -12.270   8.427  1.00  0.00           N  
ATOM     27  CA  LYS A 169     -22.809 -12.245   7.767  1.00  0.00           C  
ATOM     28  C   LYS A 169     -21.906 -13.329   8.327  1.00  0.00           C  
ATOM     29  O   LYS A 169     -22.143 -13.873   9.412  1.00  0.00           O  
ATOM     30  CB  LYS A 169     -22.145 -10.870   7.890  1.00  0.00           C  
ATOM     31  CG  LYS A 169     -21.916 -10.393   9.339  1.00  0.00           C  
ATOM     32  CD  LYS A 169     -20.899  -9.240   9.425  1.00  0.00           C  
ATOM     33  CE  LYS A 169     -19.440  -9.751   9.178  1.00  0.00           C  
ATOM     34  NZ  LYS A 169     -18.426  -8.617   9.084  1.00  0.00           N  
ATOM     35  N   VAL A 170     -20.884 -13.660   7.553  1.00  0.00           N  
ATOM     36  CA  VAL A 170     -19.804 -14.505   7.983  1.00  0.00           C  
ATOM     37  C   VAL A 170     -18.618 -13.548   8.258  1.00  0.00           C  
ATOM     38  O   VAL A 170     -18.280 -12.698   7.424  1.00  0.00           O  
ATOM     39  CB  VAL A 170     -19.488 -15.566   6.902  1.00  0.00           C  
ATOM     40  CG1 VAL A 170     -18.252 -16.382   7.255  1.00  0.00           C  
ATOM     41  CG2 VAL A 170     -20.721 -16.516   6.710  1.00  0.00           C  
ATOM     42  N   TYR A 171     -18.035 -13.642   9.453  1.00  0.00           N  
ATOM     43  CA  TYR A 171     -16.873 -12.793   9.785  1.00  0.00           C  
ATOM     44  C   TYR A 171     -15.621 -13.258   9.075  1.00  0.00           C  
ATOM     45  O   TYR A 171     -15.453 -14.449   8.803  1.00  0.00           O  
ATOM     46  CB  TYR A 171     -16.639 -12.721  11.308  1.00  0.00           C  
ATOM     47  CG  TYR A 171     -17.758 -11.970  11.962  1.00  0.00           C  
ATOM     48  CD1 TYR A 171     -17.658 -10.598  12.160  1.00  0.00           C  
ATOM     49  CD2 TYR A 171     -18.960 -12.629  12.344  1.00  0.00           C  
ATOM     50  CE1 TYR A 171     -18.689  -9.885  12.715  1.00  0.00           C  
ATOM     51  CE2 TYR A 171     -20.010 -11.902  12.927  1.00  0.00           C  
ATOM     52  CZ  TYR A 171     -19.844 -10.528  13.114  1.00  0.00           C  
ATOM     53  OH  TYR A 171     -20.839  -9.757  13.668  1.00  0.00           O  
ATOM     54  N   CYS A 172     -14.715 -12.337   8.817  1.00  0.00           N  
ATOM     55  CA  CYS A 172     -13.490 -12.714   8.112  1.00  0.00           C  
ATOM     56  C   CYS A 172     -12.732 -13.862   8.773  1.00  0.00           C  
ATOM     57  O   CYS A 172     -12.212 -14.745   8.070  1.00  0.00           O  
ATOM     58  CB  CYS A 172     -12.587 -11.494   7.915  1.00  0.00           C  
ATOM     59  SG  CYS A 172     -13.305 -10.412   6.675  1.00  0.00           S  
ATOM     60  N   GLN A 173     -12.665 -13.868  10.106  1.00  0.00           N  
ATOM     61  CA  GLN A 173     -11.916 -14.930  10.838  1.00  0.00           C  
ATOM     62  C   GLN A 173     -12.560 -16.320  10.648  1.00  0.00           C  
ATOM     63  O   GLN A 173     -11.916 -17.360  10.851  1.00  0.00           O  
ATOM     64  CB  GLN A 173     -11.815 -14.592  12.331  1.00  0.00           C  
ATOM     65  CG  GLN A 173     -13.175 -14.696  13.039  1.00  0.00           C  
ATOM     66  CD  GLN A 173     -13.103 -14.389  14.530  1.00  0.00           C  
ATOM     67  OE1 GLN A 173     -12.131 -13.812  15.008  1.00  0.00           O  
ATOM     68  NE2 GLN A 173     -14.154 -14.752  15.252  1.00  0.00           N  
ATOM     69  N   GLU A 174     -13.829 -16.329  10.244  1.00  0.00           N  
ATOM     70  CA  GLU A 174     -14.568 -17.578  10.030  1.00  0.00           C  
ATOM     71  C   GLU A 174     -14.279 -18.235   8.669  1.00  0.00           C  
ATOM     72  O   GLU A 174     -14.623 -19.405   8.453  1.00  0.00           O  
ATOM     73  CB  GLU A 174     -16.072 -17.351  10.250  1.00  0.00           C  
ATOM     74  CG  GLU A 174     -16.377 -16.943  11.690  1.00  0.00           C  
ATOM     75  CD  GLU A 174     -17.769 -16.341  11.922  1.00  0.00           C  
ATOM     76  OE1 GLU A 174     -18.521 -16.019  10.960  1.00  0.00           O  
ATOM     77  OE2 GLU A 174     -18.109 -16.157  13.122  1.00  0.00           O  
ATOM     78  N   VAL A 175     -13.656 -17.481   7.764  1.00  0.00           N  
ATOM     79  CA  VAL A 175     -13.355 -17.966   6.415  1.00  0.00           C  
ATOM     80  C   VAL A 175     -12.110 -18.837   6.480  1.00  0.00           C  
ATOM     81  O   VAL A 175     -10.984 -18.343   6.466  1.00  0.00           O  
ATOM     82  CB  VAL A 175     -13.167 -16.799   5.392  1.00  0.00           C  
ATOM     83  CG1 VAL A 175     -12.906 -17.343   4.002  1.00  0.00           C  
ATOM     84  CG2 VAL A 175     -14.402 -15.905   5.376  1.00  0.00           C  
ATOM     85  N   LYS A 176     -12.354 -20.140   6.531  1.00  0.00           N  
ATOM     86  CA  LYS A 176     -11.340 -21.142   6.800  1.00  0.00           C  
ATOM     87  C   LYS A 176     -11.417 -22.253   5.752  1.00  0.00           C  
ATOM     88  O   LYS A 176     -12.509 -22.487   5.186  1.00  0.00           O  
ATOM     89  CB  LYS A 176     -11.576 -21.700   8.204  1.00  0.00           C  
ATOM     90  CG  LYS A 176     -11.150 -20.747   9.312  1.00  0.00           C  
ATOM     91  CD  LYS A 176     -11.505 -21.307  10.649  1.00  0.00           C  
ATOM     92  CE  LYS A 176     -10.916 -20.474  11.766  1.00  0.00           C  
ATOM     93  NZ  LYS A 176     -11.435 -21.014  13.056  1.00  0.00           N  
ATOM     94  N   PRO A 177     -10.280 -22.924   5.484  1.00  0.00           N  
ATOM     95  CA  PRO A 177     -10.215 -23.995   4.478  1.00  0.00           C  
ATOM     96  C   PRO A 177     -11.327 -25.019   4.612  1.00  0.00           C  
ATOM     97  O   PRO A 177     -11.787 -25.542   3.592  1.00  0.00           O  
ATOM     98  CB  PRO A 177      -8.857 -24.674   4.750  1.00  0.00           C  
ATOM     99  CG  PRO A 177      -8.038 -23.671   5.416  1.00  0.00           C  
ATOM    100  CD  PRO A 177      -8.968 -22.701   6.118  1.00  0.00           C  
ATOM    101  N   GLU A 178     -11.760 -25.291   5.845  1.00  0.00           N  
ATOM    102  CA  GLU A 178     -12.850 -26.253   6.101  1.00  0.00           C  
ATOM    103  C   GLU A 178     -14.224 -25.824   5.575  1.00  0.00           C  
ATOM    104  O   GLU A 178     -15.143 -26.643   5.502  1.00  0.00           O  
ATOM    105  CB  GLU A 178     -12.945 -26.693   7.579  1.00  0.00           C  
ATOM    106  CG  GLU A 178     -12.344 -25.754   8.625  1.00  0.00           C  
ATOM    107  CD  GLU A 178     -10.816 -25.677   8.557  1.00  0.00           C  
ATOM    108  OE1 GLU A 178     -10.121 -26.708   8.711  1.00  0.00           O  
ATOM    109  OE2 GLU A 178     -10.302 -24.578   8.340  1.00  0.00           O  
ATOM    110  N   LEU A 179     -14.364 -24.559   5.193  1.00  0.00           N  
ATOM    111  CA  LEU A 179     -15.600 -24.111   4.568  1.00  0.00           C  
ATOM    112  C   LEU A 179     -15.563 -24.294   3.048  1.00  0.00           C  
ATOM    113  O   LEU A 179     -16.451 -23.824   2.357  1.00  0.00           O  
ATOM    114  CB  LEU A 179     -15.931 -22.657   4.940  1.00  0.00           C  
ATOM    115  CG  LEU A 179     -16.300 -22.368   6.402  1.00  0.00           C  
ATOM    116  CD1 LEU A 179     -16.654 -20.911   6.531  1.00  0.00           C  
ATOM    117  CD2 LEU A 179     -17.457 -23.253   6.869  1.00  0.00           C  
ATOM    118  N   ASP A 180     -14.546 -24.983   2.533  1.00  0.00           N  
ATOM    119  CA  ASP A 180     -14.406 -25.145   1.084  1.00  0.00           C  
ATOM    120  C   ASP A 180     -15.762 -25.533   0.477  1.00  0.00           C  
ATOM    121  O   ASP A 180     -16.402 -26.465   0.955  1.00  0.00           O  
ATOM    122  CB  ASP A 180     -13.360 -26.211   0.752  1.00  0.00           C  
ATOM    123  CG  ASP A 180     -13.065 -26.289  -0.722  1.00  0.00           C  
ATOM    124  OD1 ASP A 180     -12.450 -25.369  -1.287  1.00  0.00           O  
ATOM    125  OD2 ASP A 180     -13.388 -27.254  -1.409  1.00  0.00           O  
ATOM    126  N   GLY A 181     -16.197 -24.785  -0.539  1.00  0.00           N  
ATOM    127  CA  GLY A 181     -17.444 -25.062  -1.255  1.00  0.00           C  
ATOM    128  C   GLY A 181     -18.718 -24.474  -0.666  1.00  0.00           C  
ATOM    129  O   GLY A 181     -19.805 -24.675  -1.212  1.00  0.00           O  
ATOM    130  N   LYS A 182     -18.595 -23.757   0.452  1.00  0.00           N  
ATOM    131  CA  LYS A 182     -19.765 -23.173   1.102  1.00  0.00           C  
ATOM    132  C   LYS A 182     -19.973 -21.733   0.687  1.00  0.00           C  
ATOM    133  O   LYS A 182     -19.026 -21.013   0.420  1.00  0.00           O  
ATOM    134  CB  LYS A 182     -19.655 -23.260   2.625  1.00  0.00           C  
ATOM    135  CG  LYS A 182     -19.497 -24.708   3.122  1.00  0.00           C  
ATOM    136  CD  LYS A 182     -20.592 -25.111   4.084  1.00  0.00           C  
ATOM    137  CE  LYS A 182     -20.286 -26.477   4.726  1.00  0.00           C  
ATOM    138  NZ  LYS A 182     -19.857 -27.525   3.735  1.00  0.00           N  
ATOM    139  N   LYS A 183     -21.235 -21.336   0.615  1.00  0.00           N  
ATOM    140  CA  LYS A 183     -21.615 -19.962   0.375  1.00  0.00           C  
ATOM    141  C   LYS A 183     -21.445 -19.143   1.657  1.00  0.00           C  
ATOM    142  O   LYS A 183     -21.868 -19.567   2.744  1.00  0.00           O  
ATOM    143  CB  LYS A 183     -23.079 -19.884  -0.047  1.00  0.00           C  
ATOM    144  CG  LYS A 183     -23.428 -20.662  -1.300  1.00  0.00           C  
ATOM    145  CD  LYS A 183     -24.903 -20.414  -1.632  1.00  0.00           C  
ATOM    146  CE  LYS A 183     -25.280 -20.908  -3.002  1.00  0.00           C  
ATOM    147  NZ  LYS A 183     -26.362 -20.023  -3.569  1.00  0.00           N  
ATOM    148  N   VAL A 184     -20.829 -17.971   1.518  1.00  0.00           N  
ATOM    149  CA  VAL A 184     -20.726 -17.010   2.604  1.00  0.00           C  
ATOM    150  C   VAL A 184     -21.102 -15.617   2.117  1.00  0.00           C  
ATOM    151  O   VAL A 184     -21.057 -15.332   0.917  1.00  0.00           O  
ATOM    152  CB  VAL A 184     -19.309 -16.965   3.227  1.00  0.00           C  
ATOM    153  CG1 VAL A 184     -18.899 -18.364   3.691  1.00  0.00           C  
ATOM    154  CG2 VAL A 184     -18.289 -16.403   2.228  1.00  0.00           C  
ATOM    155  N   ARG A 185     -21.497 -14.763   3.066  1.00  0.00           N  
ATOM    156  CA  ARG A 185     -21.780 -13.359   2.820  1.00  0.00           C  
ATOM    157  C   ARG A 185     -20.838 -12.594   3.711  1.00  0.00           C  
ATOM    158  O   ARG A 185     -20.986 -12.605   4.942  1.00  0.00           O  
ATOM    159  CB  ARG A 185     -23.233 -13.050   3.205  1.00  0.00           C  
ATOM    160  CG  ARG A 185     -23.693 -11.623   3.058  1.00  0.00           C  
ATOM    161  CD  ARG A 185     -25.218 -11.576   3.094  1.00  0.00           C  
ATOM    162  NE  ARG A 185     -25.798 -10.254   3.278  1.00  0.00           N  
ATOM    163  CZ  ARG A 185     -26.372  -9.540   2.298  1.00  0.00           C  
ATOM    164  NH1 ARG A 185     -26.405 -10.008   1.051  1.00  0.00           N  
ATOM    165  NH2 ARG A 185     -26.908  -8.351   2.561  1.00  0.00           N  
ATOM    166  N   LEU A 186     -19.840 -11.961   3.099  1.00  0.00           N  
ATOM    167  CA  LEU A 186     -18.969 -11.054   3.835  1.00  0.00           C  
ATOM    168  C   LEU A 186     -19.603  -9.669   3.876  1.00  0.00           C  
ATOM    169  O   LEU A 186     -20.317  -9.273   2.956  1.00  0.00           O  
ATOM    170  CB  LEU A 186     -17.612 -10.947   3.145  1.00  0.00           C  
ATOM    171  CG  LEU A 186     -16.865 -12.236   2.796  1.00  0.00           C  
ATOM    172  CD1 LEU A 186     -15.555 -11.855   2.134  1.00  0.00           C  
ATOM    173  CD2 LEU A 186     -16.625 -13.072   4.051  1.00  0.00           C  
ATOM    174  N   ALA A 195     -19.294  -8.904   4.919  1.00  0.00           N  
ATOM    175  CA  ALA A 195     -19.723  -7.516   5.006  1.00  0.00           C  
ATOM    176  C   ALA A 195     -18.582  -6.750   5.681  1.00  0.00           C  
ATOM    177  O   ALA A 195     -18.114  -7.139   6.757  1.00  0.00           O  
ATOM    178  CB  ALA A 195     -21.033  -7.393   5.820  1.00  0.00           C  
ATOM    179  N   GLY A 196     -18.096  -5.710   5.015  1.00  0.00           N  
ATOM    180  CA  GLY A 196     -16.955  -4.973   5.526  1.00  0.00           C  
ATOM    181  C   GLY A 196     -16.441  -3.916   4.582  1.00  0.00           C  
ATOM    182  O   GLY A 196     -17.209  -3.319   3.818  1.00  0.00           O  
ATOM    183  N   TRP A 197     -15.138  -3.663   4.673  1.00  0.00           N  
ATOM    184  CA  TRP A 197     -14.519  -2.515   4.034  1.00  0.00           C  
ATOM    185  C   TRP A 197     -13.295  -2.958   3.237  1.00  0.00           C  
ATOM    186  O   TRP A 197     -12.550  -3.847   3.676  1.00  0.00           O  
ATOM    187  CB  TRP A 197     -14.125  -1.471   5.096  1.00  0.00           C  
ATOM    188  CG  TRP A 197     -15.341  -0.912   5.819  1.00  0.00           C  
ATOM    189  CD1 TRP A 197     -16.066   0.191   5.484  1.00  0.00           C  
ATOM    190  CD2 TRP A 197     -15.942  -1.444   6.996  1.00  0.00           C  
ATOM    191  NE1 TRP A 197     -17.099   0.377   6.376  1.00  0.00           N  
ATOM    192  CE2 TRP A 197     -17.055  -0.630   7.309  1.00  0.00           C  
ATOM    193  CE3 TRP A 197     -15.679  -2.569   7.805  1.00  0.00           C  
ATOM    194  CZ2 TRP A 197     -17.887  -0.877   8.412  1.00  0.00           C  
ATOM    195  CZ3 TRP A 197     -16.530  -2.835   8.906  1.00  0.00           C  
ATOM    196  CH2 TRP A 197     -17.613  -1.993   9.197  1.00  0.00           C  
ATOM    197  N   VAL A 198     -13.093  -2.351   2.071  1.00  0.00           N  
ATOM    198  CA  VAL A 198     -11.952  -2.732   1.235  1.00  0.00           C  
ATOM    199  C   VAL A 198     -10.629  -2.334   1.917  1.00  0.00           C  
ATOM    200  O   VAL A 198     -10.420  -1.174   2.333  1.00  0.00           O  
ATOM    201  CB  VAL A 198     -12.092  -2.149  -0.175  1.00  0.00           C  
ATOM    202  CG1 VAL A 198     -10.773  -2.321  -0.982  1.00  0.00           C  
ATOM    203  CG2 VAL A 198     -13.267  -2.819  -0.900  1.00  0.00           C  
ATOM    204  N   TYR A 199      -9.763  -3.313   2.062  1.00  0.00           N  
ATOM    205  CA  TYR A 199      -8.450  -3.086   2.639  1.00  0.00           C  
ATOM    206  C   TYR A 199      -7.428  -2.806   1.531  1.00  0.00           C  
ATOM    207  O   TYR A 199      -6.608  -1.895   1.647  1.00  0.00           O  
ATOM    208  CB  TYR A 199      -8.037  -4.289   3.483  1.00  0.00           C  
ATOM    209  CG  TYR A 199      -6.812  -3.990   4.308  1.00  0.00           C  
ATOM    210  CD1 TYR A 199      -5.578  -4.518   3.964  1.00  0.00           C  
ATOM    211  CD2 TYR A 199      -6.895  -3.138   5.418  1.00  0.00           C  
ATOM    212  CE1 TYR A 199      -4.455  -4.237   4.729  1.00  0.00           C  
ATOM    213  CE2 TYR A 199      -5.781  -2.847   6.187  1.00  0.00           C  
ATOM    214  CZ  TYR A 199      -4.563  -3.397   5.831  1.00  0.00           C  
ATOM    215  OH  TYR A 199      -3.436  -3.109   6.583  1.00  0.00           O  
ATOM    216  N   THR A 200      -7.461  -3.613   0.470  1.00  0.00           N  
ATOM    217  CA  THR A 200      -6.613  -3.412  -0.720  1.00  0.00           C  
ATOM    218  C   THR A 200      -7.352  -3.948  -1.946  1.00  0.00           C  
ATOM    219  O   THR A 200      -8.219  -4.812  -1.834  1.00  0.00           O  
ATOM    220  CB  THR A 200      -5.189  -4.097  -0.613  1.00  0.00           C  
ATOM    221  OG1 THR A 200      -5.305  -5.523  -0.556  1.00  0.00           O  
ATOM    222  CG2 THR A 200      -4.504  -3.781   0.679  1.00  0.00           C  
ATOM    223  N   ASN A 201      -6.975  -3.429  -3.104  1.00  0.00           N  
ATOM    224  CA  ASN A 201      -7.628  -3.751  -4.363  1.00  0.00           C  
ATOM    225  C   ASN A 201      -6.474  -3.909  -5.346  1.00  0.00           C  
ATOM    226  O   ASN A 201      -5.763  -2.952  -5.626  1.00  0.00           O  
ATOM    227  CB  ASN A 201      -8.558  -2.596  -4.762  1.00  0.00           C  
ATOM    228  CG  ASN A 201      -9.287  -2.835  -6.097  1.00  0.00           C  
ATOM    229  OD1 ASN A 201      -8.845  -3.632  -6.922  1.00  0.00           O  
ATOM    230  ND2 ASN A 201     -10.422  -2.169  -6.287  1.00  0.00           N  
ATOM    231  N   MET A 202      -6.263  -5.128  -5.832  1.00  0.00           N  
ATOM    232  CA  MET A 202      -5.186  -5.346  -6.807  1.00  0.00           C  
ATOM    233  C   MET A 202      -5.630  -6.294  -7.913  1.00  0.00           C  
ATOM    234  O   MET A 202      -6.281  -7.311  -7.662  1.00  0.00           O  
ATOM    235  CB  MET A 202      -3.882  -5.837  -6.139  1.00  0.00           C  
ATOM    236  CG  MET A 202      -4.023  -7.138  -5.367  1.00  0.00           C  
ATOM    237  SD  MET A 202      -2.900  -7.438  -3.937  1.00  0.00           S  
ATOM    238  CE  MET A 202      -3.894  -8.701  -3.135  1.00  0.00           C  
ATOM    239  N   ARG A 203      -5.250  -5.939  -9.133  1.00  0.00           N  
ATOM    240  CA  ARG A 203      -5.446  -6.828 -10.272  1.00  0.00           C  
ATOM    241  C   ARG A 203      -4.345  -7.864 -10.241  1.00  0.00           C  
ATOM    242  O   ARG A 203      -3.139  -7.532 -10.174  1.00  0.00           O  
ATOM    243  CB  ARG A 203      -5.404  -6.036 -11.568  1.00  0.00           C  
ATOM    244  CG  ARG A 203      -5.667  -6.863 -12.816  1.00  0.00           C  
ATOM    245  CD  ARG A 203      -5.433  -6.033 -14.059  1.00  0.00           C  
ATOM    246  NE  ARG A 203      -5.703  -6.771 -15.286  1.00  0.00           N  
ATOM    247  CZ  ARG A 203      -6.885  -6.823 -15.869  1.00  0.00           C  
ATOM    248  NH1 ARG A 203      -6.998  -7.512 -17.000  1.00  0.00           N  
ATOM    249  NH2 ARG A 203      -7.961  -6.220 -15.310  1.00  0.00           N  
ATOM    250  N   VAL A 205      -4.764  -9.114 -10.261  1.00  0.00           N  
ATOM    251  CA  VAL A 205      -3.865 -10.269 -10.276  1.00  0.00           C  
ATOM    252  C   VAL A 205      -4.259 -11.132 -11.481  1.00  0.00           C  
ATOM    253  O   VAL A 205      -5.352 -11.708 -11.515  1.00  0.00           O  
ATOM    254  CB  VAL A 205      -3.992 -11.092  -8.956  1.00  0.00           C  
ATOM    255  CG1 VAL A 205      -3.141 -12.357  -9.028  1.00  0.00           C  
ATOM    256  CG2 VAL A 205      -3.572 -10.259  -7.766  1.00  0.00           C  
ATOM    257  N   GLY A 206      -3.372 -11.221 -12.471  1.00  0.00           N  
ATOM    258  CA  GLY A 206      -3.754 -11.785 -13.759  1.00  0.00           C  
ATOM    259  C   GLY A 206      -4.932 -11.007 -14.333  1.00  0.00           C  
ATOM    260  O   GLY A 206      -4.911  -9.776 -14.384  1.00  0.00           O  
ATOM    261  N   LYS A 207      -5.957 -11.729 -14.774  1.00  0.00           N  
ATOM    262  CA  LYS A 207      -7.176 -11.119 -15.323  1.00  0.00           C  
ATOM    263  C   LYS A 207      -8.222 -10.774 -14.254  1.00  0.00           C  
ATOM    264  O   LYS A 207      -9.280 -10.232 -14.568  1.00  0.00           O  
ATOM    265  CB  LYS A 207      -7.840 -12.074 -16.328  1.00  0.00           C  
ATOM    266  CG  LYS A 207      -6.930 -12.536 -17.469  1.00  0.00           C  
ATOM    267  CD  LYS A 207      -7.795 -13.291 -18.480  1.00  0.00           C  
ATOM    268  CE  LYS A 207      -6.986 -14.260 -19.310  1.00  0.00           C  
ATOM    269  NZ  LYS A 207      -6.091 -15.145 -18.492  1.00  0.00           N  
ATOM    270  N   LYS A 208      -7.920 -11.107 -13.005  1.00  0.00           N  
ATOM    271  CA  LYS A 208      -8.913 -11.021 -11.936  1.00  0.00           C  
ATOM    272  C   LYS A 208      -8.617  -9.844 -11.005  1.00  0.00           C  
ATOM    273  O   LYS A 208      -7.487  -9.315 -10.972  1.00  0.00           O  
ATOM    274  CB  LYS A 208      -8.948 -12.351 -11.173  1.00  0.00           C  
ATOM    275  CG  LYS A 208      -9.428 -13.543 -12.036  1.00  0.00           C  
ATOM    276  CD  LYS A 208      -9.239 -14.890 -11.329  1.00  0.00           C  
ATOM    277  CE  LYS A 208      -9.656 -16.087 -12.233  1.00  0.00           C  
ATOM    278  NZ  LYS A 208      -9.563 -17.358 -11.441  1.00  0.00           N  
ATOM    279  N   ILE A 209      -9.650  -9.416 -10.281  1.00  0.00           N  
ATOM    280  CA  ILE A 209      -9.494  -8.402  -9.247  1.00  0.00           C  
ATOM    281  C   ILE A 209      -9.558  -9.076  -7.896  1.00  0.00           C  
ATOM    282  O   ILE A 209     -10.545  -9.784  -7.572  1.00  0.00           O  
ATOM    283  CB  ILE A 209     -10.588  -7.316  -9.358  1.00  0.00           C  
ATOM    284  CG1 ILE A 209     -10.389  -6.495 -10.640  1.00  0.00           C  
ATOM    285  CG2 ILE A 209     -10.602  -6.403  -8.114  1.00  0.00           C  
ATOM    286  CD1 ILE A 209     -11.502  -5.568 -10.909  1.00  0.00           C  
ATOM    287  N   PHE A 210      -8.508  -8.862  -7.107  1.00  0.00           N  
ATOM    288  CA  PHE A 210      -8.431  -9.371  -5.744  1.00  0.00           C  
ATOM    289  C   PHE A 210      -8.760  -8.212  -4.822  1.00  0.00           C  
ATOM    290  O   PHE A 210      -7.991  -7.248  -4.733  1.00  0.00           O  
ATOM    291  CB  PHE A 210      -7.014  -9.871  -5.419  1.00  0.00           C  
ATOM    292  CG  PHE A 210      -6.701 -11.245  -5.947  1.00  0.00           C  
ATOM    293  CD1 PHE A 210      -7.335 -11.750  -7.078  1.00  0.00           C  
ATOM    294  CD2 PHE A 210      -5.736 -12.027  -5.315  1.00  0.00           C  
ATOM    295  CE1 PHE A 210      -7.030 -13.021  -7.576  1.00  0.00           C  
ATOM    296  CE2 PHE A 210      -5.421 -13.285  -5.792  1.00  0.00           C  
ATOM    297  CZ  PHE A 210      -6.073 -13.786  -6.937  1.00  0.00           C  
ATOM    298  N   LEU A 211      -9.895  -8.296  -4.140  1.00  0.00           N  
ATOM    299  CA  LEU A 211     -10.212  -7.330  -3.086  1.00  0.00           C  
ATOM    300  C   LEU A 211      -9.978  -7.972  -1.741  1.00  0.00           C  
ATOM    301  O   LEU A 211     -10.620  -8.979  -1.439  1.00  0.00           O  
ATOM    302  CB  LEU A 211     -11.689  -6.913  -3.144  1.00  0.00           C  
ATOM    303  CG  LEU A 211     -12.295  -6.242  -4.379  1.00  0.00           C  
ATOM    304  CD1 LEU A 211     -13.803  -6.029  -4.171  1.00  0.00           C  
ATOM    305  CD2 LEU A 211     -11.611  -4.927  -4.680  1.00  0.00           C  
ATOM    306  N   TRP A 212      -9.115  -7.384  -0.918  1.00  0.00           N  
ATOM    307  CA  TRP A 212      -8.989  -7.863   0.450  1.00  0.00           C  
ATOM    308  C   TRP A 212      -9.974  -7.055   1.254  1.00  0.00           C  
ATOM    309  O   TRP A 212      -9.932  -5.830   1.225  1.00  0.00           O  
ATOM    310  CB  TRP A 212      -7.586  -7.632   0.984  1.00  0.00           C  
ATOM    311  CG  TRP A 212      -6.567  -8.638   0.555  1.00  0.00           C  
ATOM    312  CD1 TRP A 212      -6.665  -9.553  -0.458  1.00  0.00           C  
ATOM    313  CD2 TRP A 212      -5.262  -8.792   1.109  1.00  0.00           C  
ATOM    314  NE1 TRP A 212      -5.509 -10.292  -0.544  1.00  0.00           N  
ATOM    315  CE2 TRP A 212      -4.626  -9.846   0.404  1.00  0.00           C  
ATOM    316  CE3 TRP A 212      -4.564  -8.156   2.145  1.00  0.00           C  
ATOM    317  CZ2 TRP A 212      -3.325 -10.272   0.696  1.00  0.00           C  
ATOM    318  CZ3 TRP A 212      -3.265  -8.594   2.446  1.00  0.00           C  
ATOM    319  CH2 TRP A 212      -2.664  -9.639   1.717  1.00  0.00           C  
ATOM    320  N   ILE A 213     -10.841  -7.751   1.971  1.00  0.00           N  
ATOM    321  CA  ILE A 213     -11.956  -7.149   2.702  1.00  0.00           C  
ATOM    322  C   ILE A 213     -11.631  -7.294   4.176  1.00  0.00           C  
ATOM    323  O   ILE A 213     -11.422  -8.423   4.668  1.00  0.00           O  
ATOM    324  CB  ILE A 213     -13.314  -7.903   2.402  1.00  0.00           C  
ATOM    325  CG1 ILE A 213     -13.612  -8.025   0.885  1.00  0.00           C  
ATOM    326  CG2 ILE A 213     -14.488  -7.275   3.197  1.00  0.00           C  
ATOM    327  CD1 ILE A 213     -13.832  -6.728   0.191  1.00  0.00           C  
ATOM    328  N   ARG A 214     -11.620  -6.171   4.878  1.00  0.00           N  
ATOM    329  CA  ARG A 214     -11.442  -6.197   6.323  1.00  0.00           C  
ATOM    330  C   ARG A 214     -12.776  -6.082   7.073  1.00  0.00           C  
ATOM    331  O   ARG A 214     -13.711  -5.398   6.630  1.00  0.00           O  
ATOM    332  CB  ARG A 214     -10.466  -5.098   6.744  1.00  0.00           C  
ATOM    333  CG  ARG A 214     -11.031  -3.731   6.790  1.00  0.00           C  
ATOM    334  CD  ARG A 214     -10.309  -2.786   7.764  1.00  0.00           C  
ATOM    335  NE  ARG A 214     -11.120  -1.578   7.751  1.00  0.00           N  
ATOM    336  CZ  ARG A 214     -12.147  -1.364   8.568  1.00  0.00           C  
ATOM    337  NH1 ARG A 214     -12.865  -0.261   8.443  1.00  0.00           N  
ATOM    338  NH2 ARG A 214     -12.427  -2.226   9.534  1.00  0.00           N  
ATOM    339  N   ASP A 215     -12.864  -6.767   8.206  1.00  0.00           N  
ATOM    340  CA  ASP A 215     -13.906  -6.453   9.163  1.00  0.00           C  
ATOM    341  C   ASP A 215     -13.260  -6.433  10.544  1.00  0.00           C  
ATOM    342  O   ASP A 215     -12.015  -6.386  10.639  1.00  0.00           O  
ATOM    343  CB  ASP A 215     -15.132  -7.369   9.010  1.00  0.00           C  
ATOM    344  CG  ASP A 215     -14.883  -8.821   9.453  1.00  0.00           C  
ATOM    345  OD1 ASP A 215     -15.805  -9.637   9.238  1.00  0.00           O  
ATOM    346  OD2 ASP A 215     -13.850  -9.249  10.025  1.00  0.00           O  
ATOM    347  N   SER A 216     -14.068  -6.470  11.592  1.00  0.00           N  
ATOM    348  CA  SER A 216     -13.531  -6.433  12.966  1.00  0.00           C  
ATOM    349  C   SER A 216     -12.645  -7.624  13.369  1.00  0.00           C  
ATOM    350  O   SER A 216     -11.931  -7.531  14.370  1.00  0.00           O  
ATOM    351  CB  SER A 216     -14.675  -6.282  13.983  1.00  0.00           C  
ATOM    352  OG  SER A 216     -15.469  -7.434  14.005  1.00  0.00           O  
ATOM    353  N   THR A 217     -12.707  -8.726  12.616  1.00  0.00           N  
ATOM    354  CA  THR A 217     -12.022  -9.987  12.957  1.00  0.00           C  
ATOM    355  C   THR A 217     -10.835 -10.393  12.071  1.00  0.00           C  
ATOM    356  O   THR A 217     -10.112 -11.350  12.410  1.00  0.00           O  
ATOM    357  CB  THR A 217     -12.995 -11.143  12.921  1.00  0.00           C  
ATOM    358  OG1 THR A 217     -13.385 -11.386  11.546  1.00  0.00           O  
ATOM    359  CG2 THR A 217     -14.283 -10.799  13.639  1.00  0.00           C  
ATOM    360  N   GLY A 218     -10.663  -9.736  10.923  1.00  0.00           N  
ATOM    361  CA  GLY A 218      -9.537 -10.057  10.042  1.00  0.00           C  
ATOM    362  C   GLY A 218      -9.732  -9.590   8.617  1.00  0.00           C  
ATOM    363  O   GLY A 218     -10.613  -8.747   8.331  1.00  0.00           O  
ATOM    364  N   ILE A 219      -8.915 -10.148   7.722  1.00  0.00           N  
ATOM    365  CA  ILE A 219      -8.939  -9.761   6.314  1.00  0.00           C  
ATOM    366  C   ILE A 219      -9.102 -11.016   5.457  1.00  0.00           C  
ATOM    367  O   ILE A 219      -8.441 -12.023   5.699  1.00  0.00           O  
ATOM    368  CB  ILE A 219      -7.659  -8.948   5.968  1.00  0.00           C  
ATOM    369  CG1 ILE A 219      -7.575  -7.709   6.887  1.00  0.00           C  
ATOM    370  CG2 ILE A 219      -7.628  -8.578   4.489  1.00  0.00           C  
ATOM    371  CD1 ILE A 219      -6.234  -6.936   6.874  1.00  0.00           C  
ATOM    372  N   VAL A 220      -9.998 -10.968   4.466  1.00  0.00           N  
ATOM    373  CA  VAL A 220     -10.233 -12.126   3.604  1.00  0.00           C  
ATOM    374  C   VAL A 220     -10.035 -11.721   2.156  1.00  0.00           C  
ATOM    375  O   VAL A 220     -10.478 -10.641   1.751  1.00  0.00           O  
ATOM    376  CB  VAL A 220     -11.666 -12.673   3.791  1.00  0.00           C  
ATOM    377  CG1 VAL A 220     -12.142 -13.535   2.576  1.00  0.00           C  
ATOM    378  CG2 VAL A 220     -11.741 -13.455   5.079  1.00  0.00           C  
ATOM    379  N   GLN A 221      -9.414 -12.609   1.386  1.00  0.00           N  
ATOM    380  CA  GLN A 221      -9.189 -12.381  -0.040  1.00  0.00           C  
ATOM    381  C   GLN A 221     -10.435 -12.773  -0.825  1.00  0.00           C  
ATOM    382  O   GLN A 221     -10.844 -13.939  -0.792  1.00  0.00           O  
ATOM    383  CB  GLN A 221      -8.003 -13.223  -0.498  1.00  0.00           C  
ATOM    384  CG  GLN A 221      -7.690 -13.208  -1.988  1.00  0.00           C  
ATOM    385  CD  GLN A 221      -6.238 -13.665  -2.247  1.00  0.00           C  
ATOM    386  OE1 GLN A 221      -5.298 -12.889  -2.032  1.00  0.00           O  
ATOM    387  NE2 GLN A 221      -6.058 -14.912  -2.682  1.00  0.00           N  
ATOM    388  N   ALA A 222     -11.041 -11.796  -1.488  1.00  0.00           N  
ATOM    389  CA  ALA A 222     -12.229 -12.014  -2.333  1.00  0.00           C  
ATOM    390  C   ALA A 222     -11.837 -11.837  -3.794  1.00  0.00           C  
ATOM    391  O   ALA A 222     -11.363 -10.756  -4.200  1.00  0.00           O  
ATOM    392  CB  ALA A 222     -13.377 -11.038  -1.955  1.00  0.00           C  
ATOM    393  N   VAL A 223     -12.052 -12.892  -4.574  1.00  0.00           N  
ATOM    394  CA  VAL A 223     -11.635 -12.931  -5.970  1.00  0.00           C  
ATOM    395  C   VAL A 223     -12.798 -12.609  -6.892  1.00  0.00           C  
ATOM    396  O   VAL A 223     -13.818 -13.305  -6.888  1.00  0.00           O  
ATOM    397  CB  VAL A 223     -11.025 -14.310  -6.330  1.00  0.00           C  
ATOM    398  CG1 VAL A 223     -10.715 -14.382  -7.847  1.00  0.00           C  
ATOM    399  CG2 VAL A 223      -9.748 -14.584  -5.493  1.00  0.00           C  
ATOM    400  N   VAL A 224     -12.637 -11.560  -7.695  1.00  0.00           N  
ATOM    401  CA  VAL A 224     -13.709 -11.062  -8.557  1.00  0.00           C  
ATOM    402  C   VAL A 224     -13.317 -11.299 -10.021  1.00  0.00           C  
ATOM    403  O   VAL A 224     -12.376 -10.678 -10.532  1.00  0.00           O  
ATOM    404  CB  VAL A 224     -13.966  -9.571  -8.320  1.00  0.00           C  
ATOM    405  CG1 VAL A 224     -15.125  -9.048  -9.222  1.00  0.00           C  
ATOM    406  CG2 VAL A 224     -14.247  -9.313  -6.814  1.00  0.00           C  
ATOM    407  N   ALA A 225     -14.017 -12.223 -10.667  1.00  0.00           N  
ATOM    408  CA  ALA A 225     -13.717 -12.586 -12.060  1.00  0.00           C  
ATOM    409  C   ALA A 225     -14.771 -12.002 -12.991  1.00  0.00           C  
ATOM    410  O   ALA A 225     -15.976 -12.158 -12.753  1.00  0.00           O  
ATOM    411  CB  ALA A 225     -13.627 -14.130 -12.219  1.00  0.00           C  
ATOM    412  N   LYS A 226     -14.319 -11.328 -14.049  1.00  0.00           N  
ATOM    413  CA  LYS A 226     -15.219 -10.677 -15.007  1.00  0.00           C  
ATOM    414  C   LYS A 226     -16.243 -11.644 -15.586  1.00  0.00           C  
ATOM    415  O   LYS A 226     -17.411 -11.290 -15.722  1.00  0.00           O  
ATOM    416  CB  LYS A 226     -14.445 -10.038 -16.156  1.00  0.00           C  
ATOM    417  CG  LYS A 226     -15.269  -9.066 -17.024  1.00  0.00           C  
ATOM    418  CD  LYS A 226     -14.300  -8.238 -17.924  1.00  0.00           C  
ATOM    419  CE  LYS A 226     -14.927  -6.935 -18.458  1.00  0.00           C  
ATOM    420  NZ  LYS A 226     -13.960  -6.072 -19.262  1.00  0.00           N  
ATOM    421  N   ASN A 227     -15.796 -12.850 -15.933  1.00  0.00           N  
ATOM    422  CA  ASN A 227     -16.684 -13.819 -16.591  1.00  0.00           C  
ATOM    423  C   ASN A 227     -17.696 -14.438 -15.625  1.00  0.00           C  
ATOM    424  O   ASN A 227     -18.631 -15.104 -16.049  1.00  0.00           O  
ATOM    425  CB  ASN A 227     -15.912 -14.857 -17.408  1.00  0.00           C  
ATOM    426  CG  ASN A 227     -15.007 -15.757 -16.575  1.00  0.00           C  
ATOM    427  OD1 ASN A 227     -15.032 -15.776 -15.339  1.00  0.00           O  
ATOM    428  ND2 ASN A 227     -14.188 -16.527 -17.274  1.00  0.00           N  
ATOM    429  N   VAL A 228     -17.527 -14.156 -14.331  1.00  0.00           N  
ATOM    430  CA  VAL A 228     -18.445 -14.628 -13.286  1.00  0.00           C  
ATOM    431  C   VAL A 228     -19.452 -13.542 -12.869  1.00  0.00           C  
ATOM    432  O   VAL A 228     -20.661 -13.790 -12.834  1.00  0.00           O  
ATOM    433  CB  VAL A 228     -17.683 -15.206 -12.073  1.00  0.00           C  
ATOM    434  CG1 VAL A 228     -18.629 -15.536 -10.906  1.00  0.00           C  
ATOM    435  CG2 VAL A 228     -16.885 -16.440 -12.479  1.00  0.00           C  
ATOM    436  N   VAL A 229     -18.958 -12.337 -12.571  1.00  0.00           N  
ATOM    437  CA  VAL A 229     -19.805 -11.262 -12.073  1.00  0.00           C  
ATOM    438  C   VAL A 229     -20.327 -10.358 -13.181  1.00  0.00           C  
ATOM    439  O   VAL A 229     -21.242  -9.560 -12.946  1.00  0.00           O  
ATOM    440  CB  VAL A 229     -19.070 -10.370 -10.999  1.00  0.00           C  
ATOM    441  CG1 VAL A 229     -18.631 -11.223  -9.790  1.00  0.00           C  
ATOM    442  CG2 VAL A 229     -17.864  -9.616 -11.641  1.00  0.00           C  
ATOM    443  N   GLY A 230     -19.730 -10.446 -14.370  1.00  0.00           N  
ATOM    444  CA  GLY A 230     -20.171  -9.614 -15.491  1.00  0.00           C  
ATOM    445  C   GLY A 230     -19.487  -8.268 -15.531  1.00  0.00           C  
ATOM    446  O   GLY A 230     -18.856  -7.845 -14.544  1.00  0.00           O  
ATOM    447  N   GLU A 231     -19.613  -7.582 -16.668  1.00  0.00           N  
ATOM    448  CA  GLU A 231     -18.795  -6.396 -16.924  1.00  0.00           C  
ATOM    449  C   GLU A 231     -19.132  -5.239 -16.008  1.00  0.00           C  
ATOM    450  O   GLU A 231     -18.235  -4.515 -15.574  1.00  0.00           O  
ATOM    451  CB  GLU A 231     -18.906  -5.935 -18.383  1.00  0.00           C  
ATOM    452  CG  GLU A 231     -18.202  -6.861 -19.359  1.00  0.00           C  
ATOM    453  CD  GLU A 231     -17.778  -6.180 -20.662  1.00  0.00           C  
ATOM    454  OE1 GLU A 231     -17.202  -6.908 -21.515  1.00  0.00           O  
ATOM    455  OE2 GLU A 231     -18.009  -4.940 -20.843  1.00  0.00           O  
ATOM    456  N   GLU A 232     -20.420  -5.066 -15.716  1.00  0.00           N  
ATOM    457  CA  GLU A 232     -20.849  -3.930 -14.902  1.00  0.00           C  
ATOM    458  C   GLU A 232     -20.234  -3.997 -13.487  1.00  0.00           C  
ATOM    459  O   GLU A 232     -19.665  -3.013 -12.989  1.00  0.00           O  
ATOM    460  CB  GLU A 232     -22.369  -3.843 -14.802  1.00  0.00           C  
ATOM    461  CG  GLU A 232     -22.775  -2.539 -14.113  1.00  0.00           C  
ATOM    462  CD  GLU A 232     -24.270  -2.300 -13.989  1.00  0.00           C  
ATOM    463  OE1 GLU A 232     -25.040  -3.272 -13.867  1.00  0.00           O  
ATOM    464  OE2 GLU A 232     -24.669  -1.106 -13.983  1.00  0.00           O  
ATOM    465  N   THR A 233     -20.385  -5.162 -12.855  1.00  0.00           N  
ATOM    466  CA  THR A 233     -19.862  -5.395 -11.515  1.00  0.00           C  
ATOM    467  C   THR A 233     -18.344  -5.384 -11.539  1.00  0.00           C  
ATOM    468  O   THR A 233     -17.699  -4.842 -10.629  1.00  0.00           O  
ATOM    469  CB  THR A 233     -20.359  -6.726 -10.989  1.00  0.00           C  
ATOM    470  OG1 THR A 233     -21.786  -6.646 -10.821  1.00  0.00           O  
ATOM    471  CG2 THR A 233     -19.826  -6.982  -9.574  1.00  0.00           C  
ATOM    472  N   PHE A 234     -17.775  -5.966 -12.586  1.00  0.00           N  
ATOM    473  CA  PHE A 234     -16.315  -5.967 -12.703  1.00  0.00           C  
ATOM    474  C   PHE A 234     -15.748  -4.556 -12.740  1.00  0.00           C  
ATOM    475  O   PHE A 234     -14.770  -4.251 -12.042  1.00  0.00           O  
ATOM    476  CB  PHE A 234     -15.869  -6.784 -13.912  1.00  0.00           C  
ATOM    477  CG  PHE A 234     -14.405  -7.134 -13.915  1.00  0.00           C  
ATOM    478  CD1 PHE A 234     -13.890  -8.076 -13.011  1.00  0.00           C  
ATOM    479  CD2 PHE A 234     -13.551  -6.571 -14.846  1.00  0.00           C  
ATOM    480  CE1 PHE A 234     -12.538  -8.423 -13.023  1.00  0.00           C  
ATOM    481  CE2 PHE A 234     -12.198  -6.932 -14.869  1.00  0.00           C  
ATOM    482  CZ  PHE A 234     -11.692  -7.848 -13.939  1.00  0.00           C  
ATOM    483  N   GLU A 235     -16.349  -3.686 -13.553  1.00  0.00           N  
ATOM    484  CA  GLU A 235     -15.908  -2.299 -13.642  1.00  0.00           C  
ATOM    485  C   GLU A 235     -16.055  -1.551 -12.329  1.00  0.00           C  
ATOM    486  O   GLU A 235     -15.201  -0.733 -11.995  1.00  0.00           O  
ATOM    487  CB  GLU A 235     -16.661  -1.543 -14.745  1.00  0.00           C  
ATOM    488  CG  GLU A 235     -16.236  -1.953 -16.141  1.00  0.00           C  
ATOM    489  CD  GLU A 235     -14.744  -1.778 -16.367  1.00  0.00           C  
ATOM    490  OE1 GLU A 235     -14.099  -2.726 -16.844  1.00  0.00           O  
ATOM    491  OE2 GLU A 235     -14.217  -0.697 -16.053  1.00  0.00           O  
ATOM    492  N   LYS A 236     -17.151  -1.806 -11.615  1.00  0.00           N  
ATOM    493  CA  LYS A 236     -17.389  -1.166 -10.309  1.00  0.00           C  
ATOM    494  C   LYS A 236     -16.306  -1.581  -9.328  1.00  0.00           C  
ATOM    495  O   LYS A 236     -15.816  -0.764  -8.554  1.00  0.00           O  
ATOM    496  CB  LYS A 236     -18.743  -1.572  -9.731  1.00  0.00           C  
ATOM    497  CG  LYS A 236     -19.927  -0.863 -10.356  1.00  0.00           C  
ATOM    498  CD  LYS A 236     -21.169  -1.022  -9.470  1.00  0.00           C  
ATOM    499  CE  LYS A 236     -21.970  -2.228  -9.864  1.00  0.00           C  
ATOM    500  NZ  LYS A 236     -23.290  -2.217  -9.142  1.00  0.00           N  
ATOM    501  N   ALA A 237     -15.946  -2.864  -9.371  1.00  0.00           N  
ATOM    502  CA  ALA A 237     -14.935  -3.418  -8.481  1.00  0.00           C  
ATOM    503  C   ALA A 237     -13.558  -2.783  -8.696  1.00  0.00           C  
ATOM    504  O   ALA A 237     -12.785  -2.626  -7.747  1.00  0.00           O  
ATOM    505  CB  ALA A 237     -14.854  -4.928  -8.651  1.00  0.00           C  
ATOM    506  N   LYS A 238     -13.255  -2.408  -9.940  1.00  0.00           N  
ATOM    507  CA  LYS A 238     -11.974  -1.748 -10.259  1.00  0.00           C  
ATOM    508  C   LYS A 238     -11.832  -0.424  -9.537  1.00  0.00           C  
ATOM    509  O   LYS A 238     -10.728   0.008  -9.221  1.00  0.00           O  
ATOM    510  CB  LYS A 238     -11.851  -1.478 -11.766  1.00  0.00           C  
ATOM    511  CG  LYS A 238     -11.504  -2.677 -12.571  1.00  0.00           C  
ATOM    512  CD  LYS A 238     -11.431  -2.339 -14.055  1.00  0.00           C  
ATOM    513  CE  LYS A 238     -11.443  -3.630 -14.869  1.00  0.00           C  
ATOM    514  NZ  LYS A 238     -11.450  -3.326 -16.341  1.00  0.00           N  
ATOM    515  N   LYS A 239     -12.952   0.233  -9.291  1.00  0.00           N  
ATOM    516  CA  LYS A 239     -12.926   1.571  -8.755  1.00  0.00           C  
ATOM    517  C   LYS A 239     -12.946   1.620  -7.226  1.00  0.00           C  
ATOM    518  O   LYS A 239     -12.944   2.700  -6.659  1.00  0.00           O  
ATOM    519  CB  LYS A 239     -14.083   2.378  -9.344  1.00  0.00           C  
ATOM    520  CG  LYS A 239     -13.906   2.644 -10.834  1.00  0.00           C  
ATOM    521  CD  LYS A 239     -14.933   3.660 -11.328  1.00  0.00           C  
ATOM    522  CE  LYS A 239     -16.294   3.005 -11.601  1.00  0.00           C  
ATOM    523  NZ  LYS A 239     -16.447   2.567 -13.044  1.00  0.00           N  
ATOM    524  N   LEU A 240     -12.971   0.464  -6.558  1.00  0.00           N  
ATOM    525  CA  LEU A 240     -13.148   0.447  -5.105  1.00  0.00           C  
ATOM    526  C   LEU A 240     -11.816   0.707  -4.434  1.00  0.00           C  
ATOM    527  O   LEU A 240     -10.907  -0.111  -4.515  1.00  0.00           O  
ATOM    528  CB  LEU A 240     -13.747  -0.881  -4.606  1.00  0.00           C  
ATOM    529  CG  LEU A 240     -15.130  -1.261  -5.139  1.00  0.00           C  
ATOM    530  CD1 LEU A 240     -15.566  -2.590  -4.577  1.00  0.00           C  
ATOM    531  CD2 LEU A 240     -16.162  -0.166  -4.816  1.00  0.00           C  
ATOM    532  N   GLY A 241     -11.702   1.867  -3.802  1.00  0.00           N  
ATOM    533  CA  GLY A 241     -10.510   2.205  -3.029  1.00  0.00           C  
ATOM    534  C   GLY A 241     -10.644   1.753  -1.583  1.00  0.00           C  
ATOM    535  O   GLY A 241     -11.676   1.190  -1.175  1.00  0.00           O  
ATOM    536  N   ARG A 242      -9.594   2.016  -0.811  1.00  0.00           N  
ATOM    537  CA  ARG A 242      -9.553   1.669   0.600  1.00  0.00           C  
ATOM    538  C   ARG A 242     -10.728   2.319   1.331  1.00  0.00           C  
ATOM    539  O   ARG A 242     -11.055   3.489   1.105  1.00  0.00           O  
ATOM    540  CB  ARG A 242      -8.231   2.138   1.215  1.00  0.00           C  
ATOM    541  CG  ARG A 242      -6.988   1.424   0.672  1.00  0.00           C  
ATOM    542  CD  ARG A 242      -5.677   1.902   1.299  1.00  0.00           C  
ATOM    543  NE  ARG A 242      -5.683   3.354   1.471  1.00  0.00           N  
ATOM    544  CZ  ARG A 242      -5.668   3.961   2.654  1.00  0.00           C  
ATOM    545  NH1 ARG A 242      -5.610   3.248   3.774  1.00  0.00           N  
ATOM    546  NH2 ARG A 242      -5.695   5.284   2.713  1.00  0.00           N  
ATOM    547  N   GLU A 243     -11.335   1.520   2.204  1.00  0.00           N  
ATOM    548  CA  GLU A 243     -12.513   1.852   3.028  1.00  0.00           C  
ATOM    549  C   GLU A 243     -13.869   1.877   2.312  1.00  0.00           C  
ATOM    550  O   GLU A 243     -14.892   2.180   2.948  1.00  0.00           O  
ATOM    551  CB  GLU A 243     -12.288   3.092   3.922  1.00  0.00           C  
ATOM    552  CG  GLU A 243     -11.148   2.902   4.919  1.00  0.00           C  
ATOM    553  CD  GLU A 243     -11.403   1.767   5.883  1.00  0.00           C  
ATOM    554  OE1 GLU A 243     -12.524   1.695   6.443  1.00  0.00           O  
ATOM    555  OE2 GLU A 243     -10.494   0.938   6.078  1.00  0.00           O  
ATOM    556  N   SER A 244     -13.894   1.505   1.027  1.00  0.00           N  
ATOM    557  CA  SER A 244     -15.172   1.248   0.342  1.00  0.00           C  
ATOM    558  C   SER A 244     -15.975   0.222   1.134  1.00  0.00           C  
ATOM    559  O   SER A 244     -15.450  -0.848   1.471  1.00  0.00           O  
ATOM    560  CB  SER A 244     -14.949   0.720  -1.090  1.00  0.00           C  
ATOM    561  OG  SER A 244     -14.255   1.675  -1.893  1.00  0.00           O  
ATOM    562  N   SER A 245     -17.236   0.539   1.428  1.00  0.00           N  
ATOM    563  CA  SER A 245     -18.070  -0.396   2.170  1.00  0.00           C  
ATOM    564  C   SER A 245     -18.791  -1.319   1.188  1.00  0.00           C  
ATOM    565  O   SER A 245     -19.402  -0.864   0.202  1.00  0.00           O  
ATOM    566  CB  SER A 245     -19.035   0.325   3.092  1.00  0.00           C  
ATOM    567  OG  SER A 245     -19.745   1.335   2.402  1.00  0.00           O  
ATOM    568  N   VAL A 246     -18.669  -2.614   1.444  1.00  0.00           N  
ATOM    569  CA  VAL A 246     -19.144  -3.627   0.516  1.00  0.00           C  
ATOM    570  C   VAL A 246     -19.844  -4.819   1.197  1.00  0.00           C  
ATOM    571  O   VAL A 246     -19.519  -5.193   2.349  1.00  0.00           O  
ATOM    572  CB  VAL A 246     -17.979  -4.201  -0.358  1.00  0.00           C  
ATOM    573  CG1 VAL A 246     -17.471  -3.173  -1.338  1.00  0.00           C  
ATOM    574  CG2 VAL A 246     -16.842  -4.715   0.508  1.00  0.00           C  
ATOM    575  N   ILE A 247     -20.774  -5.424   0.465  1.00  0.00           N  
ATOM    576  CA  ILE A 247     -21.287  -6.750   0.803  1.00  0.00           C  
ATOM    577  C   ILE A 247     -20.866  -7.676  -0.317  1.00  0.00           C  
ATOM    578  O   ILE A 247     -21.054  -7.355  -1.505  1.00  0.00           O  
ATOM    579  CB  ILE A 247     -22.837  -6.778   0.913  1.00  0.00           C  
ATOM    580  CG1 ILE A 247     -23.350  -5.648   1.818  1.00  0.00           C  
ATOM    581  CG2 ILE A 247     -23.314  -8.154   1.370  1.00  0.00           C  
ATOM    582  CD1 ILE A 247     -22.810  -5.736   3.220  1.00  0.00           C  
ATOM    583  N   VAL A 248     -20.274  -8.802   0.062  1.00  0.00           N  
ATOM    584  CA  VAL A 248     -19.723  -9.751  -0.896  1.00  0.00           C  
ATOM    585  C   VAL A 248     -20.326 -11.133  -0.666  1.00  0.00           C  
ATOM    586  O   VAL A 248     -20.175 -11.699   0.422  1.00  0.00           O  
ATOM    587  CB  VAL A 248     -18.157  -9.800  -0.752  1.00  0.00           C  
ATOM    588  CG1 VAL A 248     -17.562 -10.895  -1.593  1.00  0.00           C  
ATOM    589  CG2 VAL A 248     -17.551  -8.442  -1.109  1.00  0.00           C  
ATOM    590  N   GLU A 249     -21.024 -11.690  -1.654  1.00  0.00           N  
ATOM    591  CA  GLU A 249     -21.421 -13.096  -1.540  1.00  0.00           C  
ATOM    592  C   GLU A 249     -20.633 -13.969  -2.507  1.00  0.00           C  
ATOM    593  O   GLU A 249     -20.406 -13.580  -3.644  1.00  0.00           O  
ATOM    594  CB  GLU A 249     -22.917 -13.287  -1.780  1.00  0.00           C  
ATOM    595  CG  GLU A 249     -23.789 -12.501  -0.800  1.00  0.00           C  
ATOM    596  CD  GLU A 249     -25.273 -12.629  -1.102  1.00  0.00           C  
ATOM    597  OE1 GLU A 249     -26.089 -12.018  -0.357  1.00  0.00           O  
ATOM    598  OE2 GLU A 249     -25.629 -13.324  -2.083  1.00  0.00           O  
ATOM    599  N   GLY A 250     -20.245 -15.151  -2.047  1.00  0.00           N  
ATOM    600  CA  GLY A 250     -19.449 -16.061  -2.857  1.00  0.00           C  
ATOM    601  C   GLY A 250     -19.195 -17.380  -2.178  1.00  0.00           C  
ATOM    602  O   GLY A 250     -19.709 -17.643  -1.084  1.00  0.00           O  
ATOM    603  N   ILE A 251     -18.427 -18.223  -2.865  1.00  0.00           N  
ATOM    604  CA  ILE A 251     -18.112 -19.563  -2.416  1.00  0.00           C  
ATOM    605  C   ILE A 251     -16.688 -19.615  -1.912  1.00  0.00           C  
ATOM    606  O   ILE A 251     -15.769 -19.143  -2.596  1.00  0.00           O  
ATOM    607  CB  ILE A 251     -18.328 -20.577  -3.569  1.00  0.00           C  
ATOM    608  CG1 ILE A 251     -19.826 -20.722  -3.864  1.00  0.00           C  
ATOM    609  CG2 ILE A 251     -17.774 -21.957  -3.203  1.00  0.00           C  
ATOM    610  CD1 ILE A 251     -20.416 -19.641  -4.685  1.00  0.00           C  
ATOM    611  N   VAL A 252     -16.512 -20.172  -0.717  1.00  0.00           N  
ATOM    612  CA  VAL A 252     -15.185 -20.336  -0.131  1.00  0.00           C  
ATOM    613  C   VAL A 252     -14.427 -21.389  -0.908  1.00  0.00           C  
ATOM    614  O   VAL A 252     -14.970 -22.424  -1.242  1.00  0.00           O  
ATOM    615  CB  VAL A 252     -15.236 -20.754   1.372  1.00  0.00           C  
ATOM    616  CG1 VAL A 252     -13.832 -20.952   1.912  1.00  0.00           C  
ATOM    617  CG2 VAL A 252     -15.946 -19.704   2.181  1.00  0.00           C  
ATOM    618  N   LYS A 253     -13.164 -21.104  -1.195  1.00  0.00           N  
ATOM    619  CA  LYS A 253     -12.285 -22.081  -1.791  1.00  0.00           C  
ATOM    620  C   LYS A 253     -11.000 -22.210  -0.962  1.00  0.00           C  
ATOM    621  O   LYS A 253     -10.315 -21.213  -0.692  1.00  0.00           O  
ATOM    622  CB  LYS A 253     -11.996 -21.679  -3.235  1.00  0.00           C  
ATOM    623  CG  LYS A 253     -10.901 -22.484  -3.917  1.00  0.00           C  
ATOM    624  CD  LYS A 253     -10.100 -21.546  -4.814  1.00  0.00           C  
ATOM    625  CE  LYS A 253      -8.642 -21.950  -4.993  1.00  0.00           C  
ATOM    626  NZ  LYS A 253      -7.918 -20.881  -5.718  1.00  0.00           N  
ATOM    627  N   ALA A 254     -10.700 -23.433  -0.532  1.00  0.00           N  
ATOM    628  CA  ALA A 254      -9.443 -23.705   0.167  1.00  0.00           C  
ATOM    629  C   ALA A 254      -8.276 -23.549  -0.810  1.00  0.00           C  
ATOM    630  O   ALA A 254      -8.289 -24.099  -1.914  1.00  0.00           O  
ATOM    631  CB  ALA A 254      -9.454 -25.100   0.809  1.00  0.00           C  
ATOM    632  N   ASP A 255      -7.292 -22.758  -0.416  1.00  0.00           N  
ATOM    633  CA  ASP A 255      -6.123 -22.514  -1.250  1.00  0.00           C  
ATOM    634  C   ASP A 255      -4.997 -22.044  -0.347  1.00  0.00           C  
ATOM    635  O   ASP A 255      -5.064 -20.970   0.264  1.00  0.00           O  
ATOM    636  CB  ASP A 255      -6.441 -21.463  -2.318  1.00  0.00           C  
ATOM    637  CG  ASP A 255      -5.322 -21.288  -3.342  1.00  0.00           C  
ATOM    638  OD1 ASP A 255      -5.585 -20.665  -4.394  1.00  0.00           O  
ATOM    639  OD2 ASP A 255      -4.155 -21.710  -3.197  1.00  0.00           O  
ATOM    640  N   GLU A 256      -3.949 -22.854  -0.280  1.00  0.00           N  
ATOM    641  CA  GLU A 256      -2.813 -22.577   0.602  1.00  0.00           C  
ATOM    642  C   GLU A 256      -2.120 -21.255   0.303  1.00  0.00           C  
ATOM    643  O   GLU A 256      -1.391 -20.727   1.146  1.00  0.00           O  
ATOM    644  CB  GLU A 256      -1.820 -23.736   0.553  1.00  0.00           C  
ATOM    645  CG  GLU A 256      -2.155 -24.867   1.513  1.00  0.00           C  
ATOM    646  CD  GLU A 256      -1.703 -24.561   2.934  1.00  0.00           C  
ATOM    647  OE1 GLU A 256      -2.483 -23.944   3.702  1.00  0.00           O  
ATOM    648  OE2 GLU A 256      -0.554 -24.935   3.283  1.00  0.00           O  
ATOM    649  N   ARG A 257      -2.366 -20.705  -0.883  1.00  0.00           N  
ATOM    650  CA  ARG A 257      -1.761 -19.436  -1.273  1.00  0.00           C  
ATOM    651  C   ARG A 257      -2.494 -18.208  -0.746  1.00  0.00           C  
ATOM    652  O   ARG A 257      -1.886 -17.155  -0.580  1.00  0.00           O  
ATOM    653  CB  ARG A 257      -1.604 -19.334  -2.798  1.00  0.00           C  
ATOM    654  CG  ARG A 257      -1.042 -17.984  -3.255  1.00  0.00           C  
ATOM    655  CD  ARG A 257       0.385 -17.651  -2.726  1.00  0.00           C  
ATOM    656  NE  ARG A 257       0.614 -16.207  -2.585  1.00  0.00           N  
ATOM    657  CZ  ARG A 257       0.679 -15.349  -3.605  1.00  0.00           C  
ATOM    658  NH1 ARG A 257       0.518 -15.775  -4.857  1.00  0.00           N  
ATOM    659  NH2 ARG A 257       0.895 -14.059  -3.378  1.00  0.00           N  
ATOM    660  N   ALA A 258      -3.795 -18.335  -0.492  1.00  0.00           N  
ATOM    661  CA  ALA A 258      -4.581 -17.204  -0.008  1.00  0.00           C  
ATOM    662  C   ALA A 258      -4.350 -16.954   1.488  1.00  0.00           C  
ATOM    663  O   ALA A 258      -3.992 -17.891   2.223  1.00  0.00           O  
ATOM    664  CB  ALA A 258      -6.083 -17.439  -0.297  1.00  0.00           C  
ATOM    665  N   PRO A 259      -4.577 -15.717   1.944  1.00  0.00           N  
ATOM    666  CA  PRO A 259      -4.542 -15.401   3.371  1.00  0.00           C  
ATOM    667  C   PRO A 259      -5.500 -16.279   4.172  1.00  0.00           C  
ATOM    668  O   PRO A 259      -6.685 -16.376   3.845  1.00  0.00           O  
ATOM    669  CB  PRO A 259      -5.009 -13.940   3.418  1.00  0.00           C  
ATOM    670  CG  PRO A 259      -4.645 -13.397   2.088  1.00  0.00           C  
ATOM    671  CD  PRO A 259      -4.875 -14.520   1.137  1.00  0.00           C  
ATOM    672  N   GLY A 261      -4.973 -16.917   5.212  1.00  0.00           N  
ATOM    673  CA  GLY A 261      -5.766 -17.816   6.044  1.00  0.00           C  
ATOM    674  C   GLY A 261      -6.005 -19.165   5.398  1.00  0.00           C  
ATOM    675  O   GLY A 261      -6.760 -19.964   5.931  1.00  0.00           O  
ATOM    676  N   GLY A 262      -5.378 -19.413   4.245  1.00  0.00           N  
ATOM    677  CA  GLY A 262      -5.566 -20.653   3.491  1.00  0.00           C  
ATOM    678  C   GLY A 262      -6.932 -20.846   2.810  1.00  0.00           C  
ATOM    679  O   GLY A 262      -7.273 -21.957   2.410  1.00  0.00           O  
ATOM    680  N   ALA A 263      -7.697 -19.766   2.669  1.00  0.00           N  
ATOM    681  CA  ALA A 263      -9.027 -19.804   2.053  1.00  0.00           C  
ATOM    682  C   ALA A 263      -9.407 -18.434   1.497  1.00  0.00           C  
ATOM    683  O   ALA A 263      -9.213 -17.405   2.150  1.00  0.00           O  
ATOM    684  CB  ALA A 263     -10.067 -20.254   3.060  1.00  0.00           C  
ATOM    685  N   GLU A 264      -9.985 -18.430   0.305  1.00  0.00           N  
ATOM    686  CA  GLU A 264     -10.430 -17.194  -0.334  1.00  0.00           C  
ATOM    687  C   GLU A 264     -11.886 -17.328  -0.731  1.00  0.00           C  
ATOM    688  O   GLU A 264     -12.432 -18.434  -0.715  1.00  0.00           O  
ATOM    689  CB  GLU A 264      -9.582 -16.899  -1.571  1.00  0.00           C  
ATOM    690  CG  GLU A 264      -9.676 -17.973  -2.657  1.00  0.00           C  
ATOM    691  CD  GLU A 264      -8.681 -17.760  -3.792  1.00  0.00           C  
ATOM    692  OE1 GLU A 264      -7.645 -17.078  -3.591  1.00  0.00           O  
ATOM    693  OE2 GLU A 264      -8.943 -18.288  -4.889  1.00  0.00           O  
ATOM    694  N   VAL A 266     -12.518 -16.214  -1.090  1.00  0.00           N  
ATOM    695  CA  VAL A 266     -13.919 -16.275  -1.507  1.00  0.00           C  
ATOM    696  C   VAL A 266     -13.990 -15.988  -2.999  1.00  0.00           C  
ATOM    697  O   VAL A 266     -13.486 -14.962  -3.454  1.00  0.00           O  
ATOM    698  CB  VAL A 266     -14.815 -15.320  -0.702  1.00  0.00           C  
ATOM    699  CG1 VAL A 266     -16.254 -15.371  -1.199  1.00  0.00           C  
ATOM    700  CG2 VAL A 266     -14.793 -15.723   0.775  1.00  0.00           C  
ATOM    701  N   HIS A 267     -14.593 -16.906  -3.760  1.00  0.00           N  
ATOM    702  CA  HIS A 267     -14.826 -16.621  -5.174  1.00  0.00           C  
ATOM    703  C   HIS A 267     -16.144 -15.883  -5.299  1.00  0.00           C  
ATOM    704  O   HIS A 267     -17.230 -16.459  -5.063  1.00  0.00           O  
ATOM    705  CB  HIS A 267     -14.787 -17.919  -5.989  1.00  0.00           C  
ATOM    706  CG  HIS A 267     -13.425 -18.543  -6.054  1.00  0.00           C  
ATOM    707  ND1 HIS A 267     -13.123 -19.589  -6.900  1.00  0.00           N  
ATOM    708  CD2 HIS A 267     -12.272 -18.235  -5.414  1.00  0.00           C  
ATOM    709  CE1 HIS A 267     -11.851 -19.917  -6.755  1.00  0.00           C  
ATOM    710  NE2 HIS A 267     -11.313 -19.110  -5.857  1.00  0.00           N  
ATOM    711  N   VAL A 268     -16.046 -14.596  -5.635  1.00  0.00           N  
ATOM    712  CA  VAL A 268     -17.192 -13.687  -5.623  1.00  0.00           C  
ATOM    713  C   VAL A 268     -18.265 -14.032  -6.672  1.00  0.00           C  
ATOM    714  O   VAL A 268     -17.965 -14.163  -7.856  1.00  0.00           O  
ATOM    715  CB  VAL A 268     -16.752 -12.217  -5.727  1.00  0.00           C  
ATOM    716  CG1 VAL A 268     -17.960 -11.278  -5.780  1.00  0.00           C  
ATOM    717  CG2 VAL A 268     -15.869 -11.881  -4.505  1.00  0.00           C  
ATOM    718  N   GLU A 269     -19.502 -14.183  -6.204  1.00  0.00           N  
ATOM    719  CA  GLU A 269     -20.662 -14.358  -7.098  1.00  0.00           C  
ATOM    720  C   GLU A 269     -21.409 -13.042  -7.226  1.00  0.00           C  
ATOM    721  O   GLU A 269     -21.882 -12.696  -8.304  1.00  0.00           O  
ATOM    722  CB  GLU A 269     -21.600 -15.452  -6.580  1.00  0.00           C  
ATOM    723  CG  GLU A 269     -20.948 -16.827  -6.545  1.00  0.00           C  
ATOM    724  CD  GLU A 269     -21.458 -17.751  -7.640  1.00  0.00           C  
ATOM    725  OE1 GLU A 269     -20.694 -18.062  -8.595  1.00  0.00           O  
ATOM    726  OE2 GLU A 269     -22.642 -18.167  -7.532  1.00  0.00           O  
ATOM    727  N   LYS A 270     -21.493 -12.304  -6.122  1.00  0.00           N  
ATOM    728  CA  LYS A 270     -22.252 -11.062  -6.087  1.00  0.00           C  
ATOM    729  C   LYS A 270     -21.477 -10.020  -5.293  1.00  0.00           C  
ATOM    730  O   LYS A 270     -20.916 -10.336  -4.250  1.00  0.00           O  
ATOM    731  CB  LYS A 270     -23.638 -11.307  -5.463  1.00  0.00           C  
ATOM    732  CG  LYS A 270     -24.604 -10.135  -5.538  1.00  0.00           C  
ATOM    733  CD  LYS A 270     -24.660  -9.339  -4.221  1.00  0.00           C  
ATOM    734  CE  LYS A 270     -25.781  -8.255  -4.213  1.00  0.00           C  
ATOM    735  NZ  LYS A 270     -25.533  -7.143  -5.202  1.00  0.00           N  
ATOM    736  N   LEU A 271     -21.470  -8.787  -5.795  1.00  0.00           N  
ATOM    737  CA  LEU A 271     -20.815  -7.686  -5.107  1.00  0.00           C  
ATOM    738  C   LEU A 271     -21.794  -6.554  -4.996  1.00  0.00           C  
ATOM    739  O   LEU A 271     -22.278  -6.072  -6.021  1.00  0.00           O  
ATOM    740  CB  LEU A 271     -19.557  -7.239  -5.876  1.00  0.00           C  
ATOM    741  CG  LEU A 271     -18.800  -6.010  -5.382  1.00  0.00           C  
ATOM    742  CD1 LEU A 271     -18.296  -6.257  -3.957  1.00  0.00           C  
ATOM    743  CD2 LEU A 271     -17.637  -5.704  -6.324  1.00  0.00           C  
ATOM    744  N   GLU A 272     -22.123  -6.157  -3.765  1.00  0.00           N  
ATOM    745  CA  GLU A 272     -22.910  -4.940  -3.536  1.00  0.00           C  
ATOM    746  C   GLU A 272     -22.047  -3.850  -2.954  1.00  0.00           C  
ATOM    747  O   GLU A 272     -21.484  -3.987  -1.843  1.00  0.00           O  
ATOM    748  CB  GLU A 272     -24.102  -5.194  -2.615  1.00  0.00           C  
ATOM    749  CG  GLU A 272     -24.909  -3.919  -2.358  1.00  0.00           C  
ATOM    750  CD  GLU A 272     -25.990  -4.093  -1.299  1.00  0.00           C  
ATOM    751  OE1 GLU A 272     -26.461  -3.047  -0.771  1.00  0.00           O  
ATOM    752  OE2 GLU A 272     -26.367  -5.262  -0.985  1.00  0.00           O  
ATOM    753  N   VAL A 273     -21.912  -2.768  -3.711  1.00  0.00           N  
ATOM    754  CA  VAL A 273     -21.134  -1.636  -3.257  1.00  0.00           C  
ATOM    755  C   VAL A 273     -22.065  -0.743  -2.455  1.00  0.00           C  
ATOM    756  O   VAL A 273     -23.014  -0.173  -3.005  1.00  0.00           O  
ATOM    757  CB  VAL A 273     -20.498  -0.880  -4.448  1.00  0.00           C  
ATOM    758  CG1 VAL A 273     -19.674   0.322  -3.964  1.00  0.00           C  
ATOM    759  CG2 VAL A 273     -19.626  -1.853  -5.277  1.00  0.00           C  
ATOM    760  N   ILE A 274     -21.827  -0.639  -1.158  1.00  0.00           N  
ATOM    761  CA  ILE A 274     -22.619   0.277  -0.338  1.00  0.00           C  
ATOM    762  C   ILE A 274     -22.143   1.710  -0.547  1.00  0.00           C  
ATOM    763  O   ILE A 274     -22.930   2.590  -0.937  1.00  0.00           O  
ATOM    764  CB  ILE A 274     -22.587  -0.110   1.159  1.00  0.00           C  
ATOM    765  CG1 ILE A 274     -23.102  -1.521   1.346  1.00  0.00           C  
ATOM    766  CG2 ILE A 274     -23.428   0.892   1.979  1.00  0.00           C  
ATOM    767  CD1 ILE A 274     -22.848  -2.100   2.756  1.00  0.00           C  
ATOM    768  N   GLN A 275     -20.855   1.958  -0.299  1.00  0.00           N  
ATOM    769  CA  GLN A 275     -20.284   3.234  -0.662  1.00  0.00           C  
ATOM    770  C   GLN A 275     -18.860   3.078  -1.169  1.00  0.00           C  
ATOM    771  O   GLN A 275     -17.993   2.571  -0.451  1.00  0.00           O  
ATOM    772  CB  GLN A 275     -20.305   4.195   0.522  1.00  0.00           C  
ATOM    773  CG  GLN A 275     -19.687   5.539   0.225  1.00  0.00           C  
ATOM    774  CD  GLN A 275     -19.872   6.500   1.367  1.00  0.00           C  
ATOM    775  OE1 GLN A 275     -19.414   6.234   2.496  1.00  0.00           O  
ATOM    776  NE2 GLN A 275     -20.545   7.629   1.092  1.00  0.00           N  
ATOM    777  N   ALA A 276     -18.606   3.563  -2.375  1.00  0.00           N  
ATOM    778  CA  ALA A 276     -17.242   3.547  -2.914  1.00  0.00           C  
ATOM    779  C   ALA A 276     -16.435   4.716  -2.311  1.00  0.00           C  
ATOM    780  O   ALA A 276     -16.970   5.797  -2.091  1.00  0.00           O  
ATOM    781  CB  ALA A 276     -17.279   3.633  -4.441  1.00  0.00           C  
ATOM    782  N   VAL A 277     -15.163   4.482  -2.032  1.00  0.00           N  
ATOM    783  CA  VAL A 277     -14.295   5.494  -1.433  1.00  0.00           C  
ATOM    784  C   VAL A 277     -12.982   5.466  -2.210  1.00  0.00           C  
ATOM    785  O   VAL A 277     -12.481   4.397  -2.545  1.00  0.00           O  
ATOM    786  CB  VAL A 277     -14.029   5.185   0.071  1.00  0.00           C  
ATOM    787  CG1 VAL A 277     -13.108   6.208   0.694  1.00  0.00           C  
ATOM    788  CG2 VAL A 277     -15.347   5.121   0.857  1.00  0.00           C  
ATOM    789  N   SER A 278     -12.393   6.627  -2.449  1.00  0.00           N  
ATOM    790  CA  SER A 278     -11.104   6.652  -3.134  1.00  0.00           C  
ATOM    791  C   SER A 278     -10.068   7.526  -2.423  1.00  0.00           C  
ATOM    792  O   SER A 278      -8.877   7.466  -2.748  1.00  0.00           O  
ATOM    793  CB  SER A 278     -11.285   7.062  -4.599  1.00  0.00           C  
ATOM    794  OG  SER A 278     -11.874   8.341  -4.695  1.00  0.00           O  
ATOM    795  N   GLU A 279     -10.511   8.308  -1.442  1.00  0.00           N  
ATOM    796  CA  GLU A 279      -9.626   9.255  -0.764  1.00  0.00           C  
ATOM    797  C   GLU A 279      -9.654   9.190   0.769  1.00  0.00           C  
ATOM    798  O   GLU A 279      -9.743  10.212   1.442  1.00  0.00           O  
ATOM    799  CB  GLU A 279      -9.939  10.678  -1.221  1.00  0.00           C  
ATOM    800  CG  GLU A 279      -9.915  10.843  -2.731  1.00  0.00           C  
ATOM    801  CD  GLU A 279     -10.279  12.242  -3.140  1.00  0.00           C  
ATOM    802  OE1 GLU A 279      -9.366  12.973  -3.575  1.00  0.00           O  
ATOM    803  OE2 GLU A 279     -11.465  12.611  -2.997  1.00  0.00           O  
ATOM    804  N   PHE A 281      -9.540   7.993   1.325  1.00  0.00           N  
ATOM    805  CA  PHE A 281      -9.460   7.866   2.777  1.00  0.00           C  
ATOM    806  C   PHE A 281      -8.221   8.622   3.258  1.00  0.00           C  
ATOM    807  O   PHE A 281      -7.140   8.353   2.749  1.00  0.00           O  
ATOM    808  CB  PHE A 281      -9.373   6.396   3.158  1.00  0.00           C  
ATOM    809  CG  PHE A 281      -9.582   6.139   4.615  1.00  0.00           C  
ATOM    810  CD1 PHE A 281     -10.766   6.538   5.240  1.00  0.00           C  
ATOM    811  CD2 PHE A 281      -8.620   5.468   5.359  1.00  0.00           C  
ATOM    812  CE1 PHE A 281     -10.984   6.280   6.579  1.00  0.00           C  
ATOM    813  CE2 PHE A 281      -8.837   5.206   6.717  1.00  0.00           C  
ATOM    814  CZ  PHE A 281     -10.029   5.609   7.316  1.00  0.00           C  
ATOM    815  N   PRO A 282      -8.369   9.590   4.168  1.00  0.00           N  
ATOM    816  CA  PRO A 282      -7.240  10.452   4.565  1.00  0.00           C  
ATOM    817  C   PRO A 282      -6.210   9.868   5.528  1.00  0.00           C  
ATOM    818  O   PRO A 282      -5.257  10.552   5.856  1.00  0.00           O  
ATOM    819  CB  PRO A 282      -7.918  11.655   5.227  1.00  0.00           C  
ATOM    820  CG  PRO A 282      -9.236  11.163   5.699  1.00  0.00           C  
ATOM    821  CD  PRO A 282      -9.622   9.987   4.839  1.00  0.00           C  
ATOM    822  N   ILE A 283      -6.405   8.644   6.012  1.00  0.00           N  
ATOM    823  CA  ILE A 283      -5.347   7.981   6.780  1.00  0.00           C  
ATOM    824  C   ILE A 283      -4.587   7.110   5.787  1.00  0.00           C  
ATOM    825  O   ILE A 283      -5.215   6.312   5.076  1.00  0.00           O  
ATOM    826  CB  ILE A 283      -5.913   7.086   7.936  1.00  0.00           C  
ATOM    827  CG1 ILE A 283      -6.950   7.832   8.818  1.00  0.00           C  
ATOM    828  CG2 ILE A 283      -4.757   6.467   8.755  1.00  0.00           C  
ATOM    829  CD1 ILE A 283      -6.407   9.040   9.633  1.00  0.00           C  
ATOM    830  N   PRO A 291      -3.257   7.242   5.739  1.00  0.00           N  
ATOM    831  CA  PRO A 291      -2.419   6.398   4.873  1.00  0.00           C  
ATOM    832  C   PRO A 291      -2.504   4.899   5.198  1.00  0.00           C  
ATOM    833  O   PRO A 291      -2.836   4.522   6.326  1.00  0.00           O  
ATOM    834  CB  PRO A 291      -0.990   6.902   5.166  1.00  0.00           C  
ATOM    835  CG  PRO A 291      -1.169   8.258   5.746  1.00  0.00           C  
ATOM    836  CD  PRO A 291      -2.453   8.220   6.504  1.00  0.00           C  
ATOM    837  N   GLU A 292      -2.168   4.056   4.218  1.00  0.00           N  
ATOM    838  CA  GLU A 292      -2.220   2.595   4.369  1.00  0.00           C  
ATOM    839  C   GLU A 292      -1.402   2.114   5.581  1.00  0.00           C  
ATOM    840  O   GLU A 292      -1.816   1.200   6.321  1.00  0.00           O  
ATOM    841  CB  GLU A 292      -1.762   1.913   3.073  1.00  0.00           C  
ATOM    842  CG  GLU A 292      -2.029   2.743   1.815  1.00  0.00           C  
ATOM    843  CD  GLU A 292      -2.165   1.905   0.546  1.00  0.00           C  
ATOM    844  OE1 GLU A 292      -2.030   2.483  -0.560  1.00  0.00           O  
ATOM    845  OE2 GLU A 292      -2.424   0.677   0.649  1.00  0.00           O  
ATOM    846  N   ASN A 293      -0.244   2.739   5.779  1.00  0.00           N  
ATOM    847  CA  ASN A 293       0.493   2.637   7.035  1.00  0.00           C  
ATOM    848  C   ASN A 293       0.391   3.997   7.754  1.00  0.00           C  
ATOM    849  O   ASN A 293       1.085   4.949   7.389  1.00  0.00           O  
ATOM    850  CB  ASN A 293       1.945   2.208   6.778  1.00  0.00           C  
ATOM    851  CG  ASN A 293       2.845   2.379   7.993  1.00  0.00           C  
ATOM    852  OD1 ASN A 293       4.028   2.699   7.847  1.00  0.00           O  
ATOM    853  ND2 ASN A 293       2.298   2.170   9.193  1.00  0.00           N  
ATOM    854  N   PRO A 296      -0.527   4.088   8.724  1.00  0.00           N  
ATOM    855  CA  PRO A 296      -0.732   5.297   9.524  1.00  0.00           C  
ATOM    856  C   PRO A 296       0.543   5.956  10.040  1.00  0.00           C  
ATOM    857  O   PRO A 296       0.621   7.180  10.088  1.00  0.00           O  
ATOM    858  CB  PRO A 296      -1.572   4.783  10.697  1.00  0.00           C  
ATOM    859  CG  PRO A 296      -2.411   3.727  10.069  1.00  0.00           C  
ATOM    860  CD  PRO A 296      -1.489   3.031   9.094  1.00  0.00           C  
ATOM    861  N   GLU A 297       1.544   5.160  10.407  1.00  0.00           N  
ATOM    862  CA  GLU A 297       2.774   5.735  10.952  1.00  0.00           C  
ATOM    863  C   GLU A 297       3.634   6.446   9.900  1.00  0.00           C  
ATOM    864  O   GLU A 297       4.727   6.897  10.200  1.00  0.00           O  
ATOM    865  CB  GLU A 297       3.570   4.712  11.791  1.00  0.00           C  
ATOM    866  CG  GLU A 297       4.422   3.718  11.025  1.00  0.00           C  
ATOM    867  CD  GLU A 297       4.727   2.459  11.837  1.00  0.00           C  
ATOM    868  OE1 GLU A 297       4.123   2.275  12.932  1.00  0.00           O  
ATOM    869  OE2 GLU A 297       5.566   1.637  11.374  1.00  0.00           O  
ATOM    870  N   GLN A 298       3.116   6.572   8.680  1.00  0.00           N  
ATOM    871  CA  GLN A 298       3.744   7.415   7.667  1.00  0.00           C  
ATOM    872  C   GLN A 298       3.151   8.807   7.680  1.00  0.00           C  
ATOM    873  O   GLN A 298       3.608   9.688   6.959  1.00  0.00           O  
ATOM    874  CB  GLN A 298       3.651   6.790   6.275  1.00  0.00           C  
ATOM    875  CG  GLN A 298       4.803   5.808   5.989  1.00  0.00           C  
ATOM    876  CD  GLN A 298       4.757   5.239   4.589  1.00  0.00           C  
ATOM    877  OE1 GLN A 298       4.572   4.029   4.414  1.00  0.00           O  
ATOM    878  NE2 GLN A 298       4.918   6.100   3.586  1.00  0.00           N  
ATOM    879  N   ALA A 303       2.132   8.999   8.514  1.00  0.00           N  
ATOM    880  CA  ALA A 303       1.534  10.307   8.720  1.00  0.00           C  
ATOM    881  C   ALA A 303       2.093  10.958   9.982  1.00  0.00           C  
ATOM    882  O   ALA A 303       2.527  10.264  10.904  1.00  0.00           O  
ATOM    883  CB  ALA A 303       0.014  10.175   8.831  1.00  0.00           C  
ATOM    884  N   SER A 305       2.063  12.288  10.020  1.00  0.00           N  
ATOM    885  CA  SER A 305       2.281  13.036  11.260  1.00  0.00           C  
ATOM    886  C   SER A 305       1.266  12.566  12.323  1.00  0.00           C  
ATOM    887  O   SER A 305       0.077  12.448  12.024  1.00  0.00           O  
ATOM    888  CB  SER A 305       2.097  14.532  11.005  1.00  0.00           C  
ATOM    889  OG  SER A 305       2.067  15.253  12.220  1.00  0.00           O  
ATOM    890  N   PRO A 306       1.720  12.316  13.553  1.00  0.00           N  
ATOM    891  CA  PRO A 306       0.786  12.000  14.647  1.00  0.00           C  
ATOM    892  C   PRO A 306      -0.323  13.058  14.788  1.00  0.00           C  
ATOM    893  O   PRO A 306      -1.435  12.738  15.211  1.00  0.00           O  
ATOM    894  CB  PRO A 306       1.694  11.960  15.893  1.00  0.00           C  
ATOM    895  CG  PRO A 306       2.955  12.663  15.465  1.00  0.00           C  
ATOM    896  CD  PRO A 306       3.120  12.301  14.008  1.00  0.00           C  
ATOM    897  N   GLU A 307      -0.030  14.298  14.395  1.00  0.00           N  
ATOM    898  CA  GLU A 307      -1.017  15.360  14.472  1.00  0.00           C  
ATOM    899  C   GLU A 307      -2.155  15.178  13.455  1.00  0.00           C  
ATOM    900  O   GLU A 307      -3.323  15.484  13.751  1.00  0.00           O  
ATOM    901  CB  GLU A 307      -0.357  16.738  14.343  1.00  0.00           C  
ATOM    902  CG  GLU A 307       0.848  16.960  15.259  1.00  0.00           C  
ATOM    903  CD  GLU A 307       0.529  16.819  16.751  1.00  0.00           C  
ATOM    904  OE1 GLU A 307      -0.654  16.905  17.163  1.00  0.00           O  
ATOM    905  OE2 GLU A 307       1.485  16.612  17.523  1.00  0.00           O  
ATOM    906  N   LEU A 308      -1.820  14.641  12.283  1.00  0.00           N  
ATOM    907  CA  LEU A 308      -2.837  14.287  11.287  1.00  0.00           C  
ATOM    908  C   LEU A 308      -3.730  13.169  11.829  1.00  0.00           C  
ATOM    909  O   LEU A 308      -4.957  13.248  11.718  1.00  0.00           O  
ATOM    910  CB  LEU A 308      -2.202  13.856   9.957  1.00  0.00           C  
ATOM    911  CG  LEU A 308      -3.133  13.573   8.756  1.00  0.00           C  
ATOM    912  CD1 LEU A 308      -2.513  14.045   7.451  1.00  0.00           C  
ATOM    913  CD2 LEU A 308      -3.480  12.097   8.634  1.00  0.00           C  
ATOM    914  N   LEU A 309      -3.108  12.128  12.388  1.00  0.00           N  
ATOM    915  CA  LEU A 309      -3.855  11.012  12.966  1.00  0.00           C  
ATOM    916  C   LEU A 309      -4.824  11.454  14.061  1.00  0.00           C  
ATOM    917  O   LEU A 309      -5.961  10.980  14.110  1.00  0.00           O  
ATOM    918  CB  LEU A 309      -2.913   9.918  13.474  1.00  0.00           C  
ATOM    919  CG  LEU A 309      -1.933   9.319  12.443  1.00  0.00           C  
ATOM    920  CD1 LEU A 309      -0.994   8.377  13.170  1.00  0.00           C  
ATOM    921  CD2 LEU A 309      -2.587   8.652  11.199  1.00  0.00           C  
ATOM    922  N   LEU A 310      -4.371  12.359  14.928  1.00  0.00           N  
ATOM    923  CA  LEU A 310      -5.226  12.933  15.962  1.00  0.00           C  
ATOM    924  C   LEU A 310      -6.299  13.847  15.370  1.00  0.00           C  
ATOM    925  O   LEU A 310      -7.416  13.825  15.828  1.00  0.00           O  
ATOM    926  CB  LEU A 310      -4.390  13.678  17.023  1.00  0.00           C  
ATOM    927  CG  LEU A 310      -3.457  12.747  17.834  1.00  0.00           C  
ATOM    928  CD1 LEU A 310      -2.412  13.589  18.581  1.00  0.00           C  
ATOM    929  CD2 LEU A 310      -4.246  11.802  18.802  1.00  0.00           C  
ATOM    930  N   ASP A 311      -5.967  14.625  14.339  1.00  0.00           N  
ATOM    931  CA  ASP A 311      -6.969  15.475  13.664  1.00  0.00           C  
ATOM    932  C   ASP A 311      -8.084  14.588  13.137  1.00  0.00           C  
ATOM    933  O   ASP A 311      -9.261  14.974  13.174  1.00  0.00           O  
ATOM    934  CB  ASP A 311      -6.364  16.221  12.462  1.00  0.00           C  
ATOM    935  CG  ASP A 311      -5.520  17.424  12.864  1.00  0.00           C  
ATOM    936  OD1 ASP A 311      -4.810  17.948  11.964  1.00  0.00           O  
ATOM    937  OD2 ASP A 311      -5.499  17.890  14.026  1.00  0.00           O  
ATOM    938  N   TYR A 312      -7.695  13.407  12.652  1.00  0.00           N  
ATOM    939  CA  TYR A 312      -8.646  12.426  12.113  1.00  0.00           C  
ATOM    940  C   TYR A 312      -8.818  11.206  13.021  1.00  0.00           C  
ATOM    941  O   TYR A 312      -9.008  10.063  12.543  1.00  0.00           O  
ATOM    942  CB  TYR A 312      -8.230  11.981  10.714  1.00  0.00           C  
ATOM    943  CG  TYR A 312      -8.372  13.063   9.658  1.00  0.00           C  
ATOM    944  CD1 TYR A 312      -9.601  13.300   9.034  1.00  0.00           C  
ATOM    945  CD2 TYR A 312      -7.273  13.835   9.280  1.00  0.00           C  
ATOM    946  CE1 TYR A 312      -9.738  14.303   8.055  1.00  0.00           C  
ATOM    947  CE2 TYR A 312      -7.394  14.844   8.306  1.00  0.00           C  
ATOM    948  CZ  TYR A 312      -8.623  15.063   7.700  1.00  0.00           C  
ATOM    949  OH  TYR A 312      -8.735  16.055   6.735  1.00  0.00           O  
ATOM    950  N   ARG A 313      -8.778  11.445  14.331  1.00  0.00           N  
ATOM    951  CA  ARG A 313      -8.820  10.338  15.287  1.00  0.00           C  
ATOM    952  C   ARG A 313     -10.009   9.400  15.069  1.00  0.00           C  
ATOM    953  O   ARG A 313      -9.879   8.188  15.218  1.00  0.00           O  
ATOM    954  CB  ARG A 313      -8.810  10.843  16.741  1.00  0.00           C  
ATOM    955  CG  ARG A 313      -8.803   9.684  17.751  1.00  0.00           C  
ATOM    956  CD  ARG A 313      -7.589   8.746  17.602  1.00  0.00           C  
ATOM    957  NE  ARG A 313      -7.510   7.799  18.716  1.00  0.00           N  
ATOM    958  CZ  ARG A 313      -6.660   6.771  18.806  1.00  0.00           C  
ATOM    959  NH1 ARG A 313      -6.699   5.979  19.884  1.00  0.00           N  
ATOM    960  NH2 ARG A 313      -5.763   6.527  17.852  1.00  0.00           N  
ATOM    961  N   HIS A 314     -11.147   9.969  14.701  1.00  0.00           N  
ATOM    962  CA  HIS A 314     -12.357   9.185  14.413  1.00  0.00           C  
ATOM    963  C   HIS A 314     -12.172   8.181  13.266  1.00  0.00           C  
ATOM    964  O   HIS A 314     -12.871   7.159  13.204  1.00  0.00           O  
ATOM    965  CB  HIS A 314     -13.534  10.128  14.118  1.00  0.00           C  
ATOM    966  CG  HIS A 314     -13.300  11.049  12.955  1.00  0.00           C  
ATOM    967  ND1 HIS A 314     -12.300  11.999  12.942  1.00  0.00           N  
ATOM    968  CD2 HIS A 314     -13.971  11.193  11.784  1.00  0.00           C  
ATOM    969  CE1 HIS A 314     -12.364  12.688  11.814  1.00  0.00           C  
ATOM    970  NE2 HIS A 314     -13.360  12.209  11.085  1.00  0.00           N  
ATOM    971  N   LEU A 315     -11.229   8.462  12.375  1.00  0.00           N  
ATOM    972  CA  LEU A 315     -10.935   7.585  11.230  1.00  0.00           C  
ATOM    973  C   LEU A 315      -9.760   6.677  11.574  1.00  0.00           C  
ATOM    974  O   LEU A 315      -9.744   5.485  11.219  1.00  0.00           O  
ATOM    975  CB  LEU A 315     -10.675   8.428   9.966  1.00  0.00           C  
ATOM    976  CG  LEU A 315     -11.868   9.338   9.581  1.00  0.00           C  
ATOM    977  CD1 LEU A 315     -11.593  10.165   8.306  1.00  0.00           C  
ATOM    978  CD2 LEU A 315     -13.176   8.529   9.420  1.00  0.00           C  
ATOM    979  N   HIS A 316      -8.808   7.235  12.316  1.00  0.00           N  
ATOM    980  CA  HIS A 316      -7.648   6.489  12.761  1.00  0.00           C  
ATOM    981  C   HIS A 316      -7.998   5.222  13.571  1.00  0.00           C  
ATOM    982  O   HIS A 316      -7.371   4.175  13.428  1.00  0.00           O  
ATOM    983  CB  HIS A 316      -6.752   7.406  13.583  1.00  0.00           C  
ATOM    984  CG  HIS A 316      -5.448   6.777  13.948  1.00  0.00           C  
ATOM    985  ND1 HIS A 316      -4.828   7.002  15.159  1.00  0.00           N  
ATOM    986  CD2 HIS A 316      -4.639   5.942  13.256  1.00  0.00           C  
ATOM    987  CE1 HIS A 316      -3.699   6.320  15.205  1.00  0.00           C  
ATOM    988  NE2 HIS A 316      -3.555   5.673  14.062  1.00  0.00           N  
ATOM    989  N   ILE A 317      -9.023   5.313  14.408  1.00  0.00           N  
ATOM    990  CA  ILE A 317      -9.351   4.203  15.316  1.00  0.00           C  
ATOM    991  C   ILE A 317      -9.808   2.928  14.576  1.00  0.00           C  
ATOM    992  O   ILE A 317      -9.749   1.840  15.142  1.00  0.00           O  
ATOM    993  CB  ILE A 317     -10.390   4.628  16.420  1.00  0.00           C  
ATOM    994  CG1 ILE A 317     -11.685   5.173  15.812  1.00  0.00           C  
ATOM    995  CG2 ILE A 317      -9.774   5.633  17.433  1.00  0.00           C  
ATOM    996  CD1 ILE A 317     -12.868   5.115  16.793  1.00  0.00           C  
ATOM    997  N   ARG A 318     -10.251   3.032  13.325  1.00  0.00           N  
ATOM    998  CA  ARG A 318     -10.701   1.817  12.626  1.00  0.00           C  
ATOM    999  C   ARG A 318      -9.535   1.007  12.047  1.00  0.00           C  
ATOM   1000  O   ARG A 318      -9.745  -0.133  11.607  1.00  0.00           O  
ATOM   1001  CB  ARG A 318     -11.721   2.123  11.525  1.00  0.00           C  
ATOM   1002  CG  ARG A 318     -11.133   2.760  10.310  1.00  0.00           C  
ATOM   1003  CD  ARG A 318     -12.155   3.004   9.200  1.00  0.00           C  
ATOM   1004  NE  ARG A 318     -13.158   4.015   9.523  1.00  0.00           N  
ATOM   1005  CZ  ARG A 318     -14.064   4.458   8.660  1.00  0.00           C  
ATOM   1006  NH1 ARG A 318     -14.075   3.990   7.405  1.00  0.00           N  
ATOM   1007  NH2 ARG A 318     -14.935   5.395   9.032  1.00  0.00           N  
ATOM   1008  N   THR A 319      -8.337   1.596  12.037  1.00  0.00           N  
ATOM   1009  CA  THR A 319      -7.155   0.948  11.452  1.00  0.00           C  
ATOM   1010  C   THR A 319      -6.607  -0.158  12.377  1.00  0.00           C  
ATOM   1011  O   THR A 319      -6.843  -0.098  13.572  1.00  0.00           O  
ATOM   1012  CB  THR A 319      -6.057   1.997  11.051  1.00  0.00           C  
ATOM   1013  OG1 THR A 319      -5.558   2.663  12.212  1.00  0.00           O  
ATOM   1014  CG2 THR A 319      -6.642   3.131  10.199  1.00  0.00           C  
ATOM   1015  N   PRO A 320      -5.916  -1.168  11.830  1.00  0.00           N  
ATOM   1016  CA  PRO A 320      -5.599  -2.397  12.579  1.00  0.00           C  
ATOM   1017  C   PRO A 320      -4.831  -2.185  13.884  1.00  0.00           C  
ATOM   1018  O   PRO A 320      -5.282  -2.676  14.902  1.00  0.00           O  
ATOM   1019  CB  PRO A 320      -4.775  -3.213  11.569  1.00  0.00           C  
ATOM   1020  CG  PRO A 320      -5.395  -2.769  10.233  1.00  0.00           C  
ATOM   1021  CD  PRO A 320      -5.409  -1.256  10.447  1.00  0.00           C  
ATOM   1022  N   LYS A 321      -3.737  -1.430  13.872  1.00  0.00           N  
ATOM   1023  CA  LYS A 321      -2.975  -1.192  15.106  1.00  0.00           C  
ATOM   1024  C   LYS A 321      -3.772  -0.438  16.157  1.00  0.00           C  
ATOM   1025  O   LYS A 321      -3.729  -0.792  17.339  1.00  0.00           O  
ATOM   1026  CB  LYS A 321      -1.656  -0.462  14.858  1.00  0.00           C  
ATOM   1027  CG  LYS A 321      -0.493  -1.424  14.657  1.00  0.00           C  
ATOM   1028  CD  LYS A 321       0.811  -0.734  14.411  1.00  0.00           C  
ATOM   1029  CE  LYS A 321       1.666  -0.717  15.664  1.00  0.00           C  
ATOM   1030  NZ  LYS A 321       3.078  -0.307  15.356  1.00  0.00           N  
ATOM   1031  N   ALA A 322      -4.495   0.598  15.726  1.00  0.00           N  
ATOM   1032  CA  ALA A 322      -5.292   1.390  16.651  1.00  0.00           C  
ATOM   1033  C   ALA A 322      -6.410   0.516  17.237  1.00  0.00           C  
ATOM   1034  O   ALA A 322      -6.630   0.509  18.458  1.00  0.00           O  
ATOM   1035  CB  ALA A 322      -5.860   2.654  15.952  1.00  0.00           C  
ATOM   1036  N   SER A 323      -7.099  -0.236  16.382  1.00  0.00           N  
ATOM   1037  CA  SER A 323      -8.101  -1.197  16.836  1.00  0.00           C  
ATOM   1038  C   SER A 323      -7.502  -2.262  17.793  1.00  0.00           C  
ATOM   1039  O   SER A 323      -8.161  -2.699  18.758  1.00  0.00           O  
ATOM   1040  CB  SER A 323      -8.716  -1.887  15.625  1.00  0.00           C  
ATOM   1041  OG  SER A 323      -9.817  -2.672  16.000  1.00  0.00           O  
ATOM   1042  N   ALA A 324      -6.267  -2.683  17.512  1.00  0.00           N  
ATOM   1043  CA  ALA A 324      -5.550  -3.654  18.366  1.00  0.00           C  
ATOM   1044  C   ALA A 324      -5.387  -3.144  19.805  1.00  0.00           C  
ATOM   1045  O   ALA A 324      -5.550  -3.900  20.783  1.00  0.00           O  
ATOM   1046  CB  ALA A 324      -4.185  -3.980  17.756  1.00  0.00           C  
ATOM   1047  N   ILE A 325      -5.053  -1.870  19.925  1.00  0.00           N  
ATOM   1048  CA  ILE A 325      -4.909  -1.234  21.227  1.00  0.00           C  
ATOM   1049  C   ILE A 325      -6.231  -1.281  22.001  1.00  0.00           C  
ATOM   1050  O   ILE A 325      -6.250  -1.564  23.207  1.00  0.00           O  
ATOM   1051  CB  ILE A 325      -4.422   0.217  21.069  1.00  0.00           C  
ATOM   1052  CG1 ILE A 325      -3.022   0.229  20.456  1.00  0.00           C  
ATOM   1053  CG2 ILE A 325      -4.391   0.939  22.430  1.00  0.00           C  
ATOM   1054  CD1 ILE A 325      -2.581   1.681  20.114  1.00  0.00           C  
ATOM   1055  N   MET A 332      -7.326  -0.989  21.320  1.00  0.00           N  
ATOM   1056  CA  MET A 332      -8.652  -1.073  21.980  1.00  0.00           C  
ATOM   1057  C   MET A 332      -9.043  -2.499  22.422  1.00  0.00           C  
ATOM   1058  O   MET A 332      -9.671  -2.682  23.465  1.00  0.00           O  
ATOM   1059  CB  MET A 332      -9.719  -0.453  21.087  1.00  0.00           C  
ATOM   1060  CG  MET A 332      -9.384   1.012  20.722  1.00  0.00           C  
ATOM   1061  SD  MET A 332      -8.928   2.134  22.113  1.00  0.00           S  
ATOM   1062  CE  MET A 332      -7.707   3.205  21.329  1.00  0.00           C  
ATOM   1063  N   LYS A 333      -8.636  -3.505  21.643  1.00  0.00           N  
ATOM   1064  CA  LYS A 333      -8.893  -4.898  22.021  1.00  0.00           C  
ATOM   1065  C   LYS A 333      -8.084  -5.289  23.258  1.00  0.00           C  
ATOM   1066  O   LYS A 333      -8.567  -5.986  24.159  1.00  0.00           O  
ATOM   1067  CB  LYS A 333      -8.567  -5.837  20.867  1.00  0.00           C  
ATOM   1068  CG  LYS A 333      -9.507  -5.684  19.673  1.00  0.00           C  
ATOM   1069  CD  LYS A 333      -9.206  -6.729  18.588  1.00  0.00           C  
ATOM   1070  CE  LYS A 333     -10.387  -6.832  17.581  1.00  0.00           C  
ATOM   1071  NZ  LYS A 333     -10.064  -7.822  16.519  1.00  0.00           N  
ATOM   1072  N   VAL A 334      -6.825  -4.874  23.273  1.00  0.00           N  
ATOM   1073  CA  VAL A 334      -5.990  -5.080  24.478  1.00  0.00           C  
ATOM   1074  C   VAL A 334      -6.587  -4.380  25.703  1.00  0.00           C  
ATOM   1075  O   VAL A 334      -6.657  -4.978  26.794  1.00  0.00           O  
ATOM   1076  CB  VAL A 334      -4.551  -4.629  24.215  1.00  0.00           C  
ATOM   1077  CG1 VAL A 334      -3.758  -4.541  25.545  1.00  0.00           C  
ATOM   1078  CG2 VAL A 334      -3.905  -5.602  23.242  1.00  0.00           C  
ATOM   1079  N   LYS A 335      -7.050  -3.131  25.518  1.00  0.00           N  
ATOM   1080  CA  LYS A 335      -7.635  -2.347  26.625  1.00  0.00           C  
ATOM   1081  C   LYS A 335      -8.871  -3.077  27.190  1.00  0.00           C  
ATOM   1082  O   LYS A 335      -8.978  -3.269  28.418  1.00  0.00           O  
ATOM   1083  CB  LYS A 335      -7.979  -0.914  26.158  1.00  0.00           C  
ATOM   1084  CG  LYS A 335      -8.356   0.059  27.293  1.00  0.00           C  
ATOM   1085  CD  LYS A 335      -8.459   1.449  26.767  1.00  0.00           C  
ATOM   1086  CE  LYS A 335      -8.660   2.433  27.942  1.00  0.00           C  
ATOM   1087  NZ  LYS A 335      -8.597   3.841  27.422  1.00  0.00           N  
ATOM   1088  N   GLU A 336      -9.794  -3.500  26.316  1.00  0.00           N  
ATOM   1089  CA  GLU A 336     -11.026  -4.149  26.813  1.00  0.00           C  
ATOM   1090  C   GLU A 336     -10.675  -5.456  27.525  1.00  0.00           C  
ATOM   1091  O   GLU A 336     -11.391  -5.865  28.447  1.00  0.00           O  
ATOM   1092  CB  GLU A 336     -12.043  -4.425  25.705  1.00  0.00           C  
ATOM   1093  CG  GLU A 336     -11.639  -5.508  24.709  1.00  0.00           C  
ATOM   1094  CD  GLU A 336     -12.642  -5.703  23.603  1.00  0.00           C  
ATOM   1095  OE1 GLU A 336     -13.861  -5.661  23.913  1.00  0.00           O  
ATOM   1096  OE2 GLU A 336     -12.214  -5.942  22.450  1.00  0.00           O  
ATOM   1097  N   THR A 337      -9.606  -6.113  27.075  1.00  0.00           N  
ATOM   1098  CA  THR A 337      -9.248  -7.423  27.625  1.00  0.00           C  
ATOM   1099  C   THR A 337      -8.623  -7.252  29.016  1.00  0.00           C  
ATOM   1100  O   THR A 337      -8.921  -8.011  29.945  1.00  0.00           O  
ATOM   1101  CB  THR A 337      -8.259  -8.159  26.697  1.00  0.00           C  
ATOM   1102  OG1 THR A 337      -8.913  -8.476  25.464  1.00  0.00           O  
ATOM   1103  CG2 THR A 337      -7.892  -9.550  27.304  1.00  0.00           C  
ATOM   1104  N   LEU A 338      -7.731  -6.272  29.163  1.00  0.00           N  
ATOM   1105  CA  LEU A 338      -7.166  -5.978  30.499  1.00  0.00           C  
ATOM   1106  C   LEU A 338      -8.308  -5.662  31.505  1.00  0.00           C  
ATOM   1107  O   LEU A 338      -8.292  -6.106  32.666  1.00  0.00           O  
ATOM   1108  CB  LEU A 338      -6.207  -4.787  30.405  1.00  0.00           C  
ATOM   1109  CG  LEU A 338      -4.833  -5.031  29.756  1.00  0.00           C  
ATOM   1110  CD1 LEU A 338      -4.263  -3.688  29.287  1.00  0.00           C  
ATOM   1111  CD2 LEU A 338      -3.870  -5.704  30.786  1.00  0.00           C  
ATOM   1112  N   ILE A 339      -9.279  -4.883  31.050  1.00  0.00           N  
ATOM   1113  CA  ILE A 339     -10.383  -4.488  31.937  1.00  0.00           C  
ATOM   1114  C   ILE A 339     -11.278  -5.685  32.255  1.00  0.00           C  
ATOM   1115  O   ILE A 339     -11.668  -5.871  33.409  1.00  0.00           O  
ATOM   1116  CB  ILE A 339     -11.135  -3.230  31.369  1.00  0.00           C  
ATOM   1117  CG1 ILE A 339     -10.223  -1.990  31.446  1.00  0.00           C  
ATOM   1118  CG2 ILE A 339     -12.419  -2.949  32.166  1.00  0.00           C  
ATOM   1119  CD1 ILE A 339      -9.800  -1.622  32.867  1.00  0.00           C  
ATOM   1120  N   MET A 340     -11.567  -6.518  31.255  1.00  0.00           N  
ATOM   1121  CA  MET A 340     -12.367  -7.721  31.492  1.00  0.00           C  
ATOM   1122  C   MET A 340     -11.630  -8.599  32.512  1.00  0.00           C  
ATOM   1123  O   MET A 340     -12.222  -9.149  33.423  1.00  0.00           O  
ATOM   1124  CB  MET A 340     -12.537  -8.529  30.202  1.00  0.00           C  
ATOM   1125  CG  MET A 340     -13.364  -9.821  30.391  1.00  0.00           C  
ATOM   1126  SD  MET A 340     -13.135 -11.020  29.062  1.00  0.00           S  
ATOM   1127  CE  MET A 340     -11.471 -11.545  29.367  1.00  0.00           C  
ATOM   1128  N   ALA A 341     -10.324  -8.727  32.337  1.00  0.00           N  
ATOM   1129  CA  ALA A 341      -9.512  -9.502  33.278  1.00  0.00           C  
ATOM   1130  C   ALA A 341      -9.629  -8.940  34.699  1.00  0.00           C  
ATOM   1131  O   ALA A 341      -9.747  -9.708  35.656  1.00  0.00           O  
ATOM   1132  CB  ALA A 341      -8.053  -9.515  32.840  1.00  0.00           C  
ATOM   1133  N   ALA A 342      -9.573  -7.608  34.837  1.00  0.00           N  
ATOM   1134  CA  ALA A 342      -9.710  -6.978  36.167  1.00  0.00           C  
ATOM   1135  C   ALA A 342     -11.035  -7.389  36.800  1.00  0.00           C  
ATOM   1136  O   ALA A 342     -11.091  -7.735  37.979  1.00  0.00           O  
ATOM   1137  CB  ALA A 342      -9.591  -5.437  36.076  1.00  0.00           C  
ATOM   1138  N   ARG A 343     -12.110  -7.348  36.003  1.00  0.00           N  
ATOM   1139  CA  ARG A 343     -13.449  -7.634  36.522  1.00  0.00           C  
ATOM   1140  C   ARG A 343     -13.566  -9.100  36.940  1.00  0.00           C  
ATOM   1141  O   ARG A 343     -14.236  -9.396  37.939  1.00  0.00           O  
ATOM   1142  CB  ARG A 343     -14.505  -7.259  35.492  1.00  0.00           C  
ATOM   1143  CG  ARG A 343     -14.495  -5.734  35.187  1.00  0.00           C  
ATOM   1144  CD  ARG A 343     -15.834  -5.243  34.654  1.00  0.00           C  
ATOM   1145  NE  ARG A 343     -15.765  -3.889  34.113  1.00  0.00           N  
ATOM   1146  CZ  ARG A 343     -15.686  -3.582  32.819  1.00  0.00           C  
ATOM   1147  NH1 ARG A 343     -15.636  -4.528  31.871  1.00  0.00           N  
ATOM   1148  NH2 ARG A 343     -15.644  -2.313  32.464  1.00  0.00           N  
ATOM   1149  N   GLU A 344     -12.904 -10.002  36.193  1.00  0.00           N  
ATOM   1150  CA  GLU A 344     -12.866 -11.414  36.562  1.00  0.00           C  
ATOM   1151  C   GLU A 344     -12.224 -11.583  37.935  1.00  0.00           C  
ATOM   1152  O   GLU A 344     -12.771 -12.303  38.796  1.00  0.00           O  
ATOM   1153  CB  GLU A 344     -12.100 -12.216  35.498  1.00  0.00           C  
ATOM   1154  CG  GLU A 344     -12.831 -12.402  34.157  1.00  0.00           C  
ATOM   1155  CD  GLU A 344     -11.934 -13.081  33.121  1.00  0.00           C  
ATOM   1156  OE1 GLU A 344     -12.463 -13.565  32.103  1.00  0.00           O  
ATOM   1157  OE2 GLU A 344     -10.693 -13.126  33.300  1.00  0.00           O  
ATOM   1158  N   TRP A 345     -11.083 -10.905  38.144  1.00  0.00           N  
ATOM   1159  CA  TRP A 345     -10.295 -11.014  39.389  1.00  0.00           C  
ATOM   1160  C   TRP A 345     -11.104 -10.412  40.534  1.00  0.00           C  
ATOM   1161  O   TRP A 345     -11.201 -10.981  41.624  1.00  0.00           O  
ATOM   1162  CB  TRP A 345      -8.934 -10.290  39.262  1.00  0.00           C  
ATOM   1163  CG  TRP A 345      -8.048 -10.571  40.451  1.00  0.00           C  
ATOM   1164  CD1 TRP A 345      -7.144 -11.595  40.577  1.00  0.00           C  
ATOM   1165  CD2 TRP A 345      -8.028  -9.860  41.698  1.00  0.00           C  
ATOM   1166  NE1 TRP A 345      -6.541 -11.553  41.818  1.00  0.00           N  
ATOM   1167  CE2 TRP A 345      -7.066 -10.509  42.534  1.00  0.00           C  
ATOM   1168  CE3 TRP A 345      -8.721  -8.739  42.203  1.00  0.00           C  
ATOM   1169  CZ2 TRP A 345      -6.788 -10.091  43.819  1.00  0.00           C  
ATOM   1170  CZ3 TRP A 345      -8.435  -8.308  43.512  1.00  0.00           C  
ATOM   1171  CH2 TRP A 345      -7.476  -8.998  44.303  1.00  0.00           C  
ATOM   1172  N   LEU A 347     -11.686  -9.247  40.292  1.00  0.00           N  
ATOM   1173  CA  LEU A 347     -12.430  -8.538  41.322  1.00  0.00           C  
ATOM   1174  C   LEU A 347     -13.656  -9.313  41.796  1.00  0.00           C  
ATOM   1175  O   LEU A 347     -13.927  -9.368  43.005  1.00  0.00           O  
ATOM   1176  CB  LEU A 347     -12.820  -7.121  40.838  1.00  0.00           C  
ATOM   1177  CG  LEU A 347     -11.602  -6.191  40.713  1.00  0.00           C  
ATOM   1178  CD1 LEU A 347     -11.953  -4.953  39.835  1.00  0.00           C  
ATOM   1179  CD2 LEU A 347     -11.110  -5.728  42.101  1.00  0.00           C  
ATOM   1180  N   LEU A 348     -14.383  -9.929  40.848  1.00  0.00           N  
ATOM   1181  CA  LEU A 348     -15.541 -10.750  41.187  1.00  0.00           C  
ATOM   1182  C   LEU A 348     -15.080 -11.966  42.016  1.00  0.00           C  
ATOM   1183  O   LEU A 348     -15.629 -12.242  43.095  1.00  0.00           O  
ATOM   1184  CB  LEU A 348     -16.279 -11.205  39.917  1.00  0.00           C  
ATOM   1185  CG  LEU A 348     -17.620 -11.887  40.207  1.00  0.00           C  
ATOM   1186  CD1 LEU A 348     -18.660 -10.878  40.728  1.00  0.00           C  
ATOM   1187  CD2 LEU A 348     -18.151 -12.580  38.966  1.00  0.00           C  
ATOM   1188  N   LYS A 349     -14.061 -12.667  41.525  1.00  0.00           N  
ATOM   1189  CA  LYS A 349     -13.586 -13.903  42.176  1.00  0.00           C  
ATOM   1190  C   LYS A 349     -13.084 -13.602  43.595  1.00  0.00           C  
ATOM   1191  O   LYS A 349     -13.295 -14.393  44.514  1.00  0.00           O  
ATOM   1192  CB  LYS A 349     -12.455 -14.563  41.374  1.00  0.00           C  
ATOM   1193  CG  LYS A 349     -11.888 -15.817  42.066  1.00  0.00           C  
ATOM   1194  CD  LYS A 349     -11.109 -16.681  41.094  1.00  0.00           C  
ATOM   1195  CE  LYS A 349     -10.915 -18.109  41.649  1.00  0.00           C  
ATOM   1196  NZ  LYS A 349     -10.235 -18.986  40.645  1.00  0.00           N  
ATOM   1197  N   ASP A 352     -12.436 -12.455  43.769  1.00  0.00           N  
ATOM   1198  CA  ASP A 352     -11.887 -12.083  45.085  1.00  0.00           C  
ATOM   1199  C   ASP A 352     -12.920 -11.403  46.011  1.00  0.00           C  
ATOM   1200  O   ASP A 352     -12.607 -11.040  47.166  1.00  0.00           O  
ATOM   1201  CB  ASP A 352     -10.612 -11.250  44.954  1.00  0.00           C  
ATOM   1202  CG  ASP A 352      -9.813 -11.227  46.248  1.00  0.00           C  
ATOM   1203  OD1 ASP A 352      -9.473 -12.329  46.753  1.00  0.00           O  
ATOM   1204  OD2 ASP A 352      -9.541 -10.161  46.845  1.00  0.00           O  
ATOM   1205  N   GLY A 361     -14.148 -11.270  45.529  1.00  0.00           N  
ATOM   1206  CA  GLY A 361     -15.229 -10.794  46.394  1.00  0.00           C  
ATOM   1207  C   GLY A 361     -15.383  -9.294  46.602  1.00  0.00           C  
ATOM   1208  O   GLY A 361     -15.847  -8.863  47.676  1.00  0.00           O  
ATOM   1209  N   TRP A 362     -14.987  -8.490  45.606  1.00  0.00           N  
ATOM   1210  CA  TRP A 362     -15.128  -7.023  45.654  1.00  0.00           C  
ATOM   1211  C   TRP A 362     -16.460  -6.644  45.027  1.00  0.00           C  
ATOM   1212  O   TRP A 362     -17.021  -7.391  44.192  1.00  0.00           O  
ATOM   1213  CB  TRP A 362     -13.969  -6.292  44.943  1.00  0.00           C  
ATOM   1214  CG  TRP A 362     -12.610  -6.650  45.515  1.00  0.00           C  
ATOM   1215  CD1 TRP A 362     -11.984  -7.871  45.444  1.00  0.00           C  
ATOM   1216  CD2 TRP A 362     -11.725  -5.784  46.246  1.00  0.00           C  
ATOM   1217  NE1 TRP A 362     -10.770  -7.814  46.091  1.00  0.00           N  
ATOM   1218  CE2 TRP A 362     -10.580  -6.555  46.597  1.00  0.00           C  
ATOM   1219  CE3 TRP A 362     -11.793  -4.449  46.666  1.00  0.00           C  
ATOM   1220  CZ2 TRP A 362      -9.513  -6.038  47.352  1.00  0.00           C  
ATOM   1221  CZ3 TRP A 362     -10.737  -3.920  47.421  1.00  0.00           C  
ATOM   1222  CH2 TRP A 362      -9.596  -4.722  47.747  1.00  0.00           C  
ATOM   1223  N   HIS A 363     -17.003  -5.526  45.504  1.00  0.00           N  
ATOM   1224  CA  HIS A 363     -18.272  -4.999  45.003  1.00  0.00           C  
ATOM   1225  C   HIS A 363     -17.986  -3.818  44.097  1.00  0.00           C  
ATOM   1226  O   HIS A 363     -17.212  -2.925  44.476  1.00  0.00           O  
ATOM   1227  CB  HIS A 363     -19.126  -4.508  46.161  1.00  0.00           C  
ATOM   1228  CG  HIS A 363     -19.640  -5.596  47.052  1.00  0.00           C  
ATOM   1229  ND1 HIS A 363     -20.761  -6.341  46.742  1.00  0.00           N  
ATOM   1230  CD2 HIS A 363     -19.204  -6.044  48.254  1.00  0.00           C  
ATOM   1231  CE1 HIS A 363     -20.979  -7.222  47.708  1.00  0.00           C  
ATOM   1232  NE2 HIS A 363     -20.043  -7.068  48.636  1.00  0.00           N  
ATOM   1233  N   GLU A 364     -18.643  -3.797  42.934  1.00  0.00           N  
ATOM   1234  CA  GLU A 364     -18.601  -2.649  42.010  1.00  0.00           C  
ATOM   1235  C   GLU A 364     -19.558  -1.555  42.444  1.00  0.00           C  
ATOM   1236  O   GLU A 364     -20.726  -1.828  42.739  1.00  0.00           O  
ATOM   1237  CB  GLU A 364     -18.982  -3.056  40.577  1.00  0.00           C  
ATOM   1238  CG  GLU A 364     -18.602  -1.940  39.606  1.00  0.00           C  
ATOM   1239  CD  GLU A 364     -18.792  -2.313  38.163  1.00  0.00           C  
ATOM   1240  OE1 GLU A 364     -19.323  -3.420  37.907  1.00  0.00           O  
ATOM   1241  OE2 GLU A 364     -18.332  -1.516  37.305  1.00  0.00           O  
ATOM   1242  N   VAL A 365     -19.058  -0.325  42.503  1.00  0.00           N  
ATOM   1243  CA  VAL A 365     -19.936   0.838  42.749  1.00  0.00           C  
ATOM   1244  C   VAL A 365     -19.752   1.905  41.667  1.00  0.00           C  
ATOM   1245  O   VAL A 365     -18.811   1.842  40.863  1.00  0.00           O  
ATOM   1246  CB  VAL A 365     -19.749   1.422  44.180  1.00  0.00           C  
ATOM   1247  CG1 VAL A 365     -20.016   0.337  45.247  1.00  0.00           C  
ATOM   1248  CG2 VAL A 365     -18.351   2.002  44.336  1.00  0.00           C  
ATOM   1249  N   PHE A 366     -20.660   2.880  41.641  1.00  0.00           N  
ATOM   1250  CA  PHE A 366     -20.705   3.835  40.557  1.00  0.00           C  
ATOM   1251  C   PHE A 366     -20.695   5.225  41.175  1.00  0.00           C  
ATOM   1252  O   PHE A 366     -21.740   5.798  41.438  1.00  0.00           O  
ATOM   1253  CB  PHE A 366     -21.920   3.513  39.655  1.00  0.00           C  
ATOM   1254  CG  PHE A 366     -21.847   2.126  39.081  1.00  0.00           C  
ATOM   1255  CD1 PHE A 366     -22.448   1.047  39.737  1.00  0.00           C  
ATOM   1256  CD2 PHE A 366     -21.103   1.879  37.921  1.00  0.00           C  
ATOM   1257  CE1 PHE A 366     -22.312  -0.258  39.220  1.00  0.00           C  
ATOM   1258  CE2 PHE A 366     -20.999   0.585  37.386  1.00  0.00           C  
ATOM   1259  CZ  PHE A 366     -21.593  -0.475  38.033  1.00  0.00           C  
ATOM   1260  N   PRO A 368     -19.489   5.708  41.499  1.00  0.00           N  
ATOM   1261  CA  PRO A 368     -19.302   6.912  42.296  1.00  0.00           C  
ATOM   1262  C   PRO A 368     -19.538   8.184  41.487  1.00  0.00           C  
ATOM   1263  O   PRO A 368     -19.606   8.102  40.270  1.00  0.00           O  
ATOM   1264  CB  PRO A 368     -17.840   6.822  42.743  1.00  0.00           C  
ATOM   1265  CG  PRO A 368     -17.340   5.573  42.214  1.00  0.00           C  
ATOM   1266  CD  PRO A 368     -18.201   5.116  41.101  1.00  0.00           C  
ATOM   1267  N   PRO A 370     -19.690   9.333  42.155  1.00  0.00           N  
ATOM   1268  CA  PRO A 370     -20.014  10.582  41.447  1.00  0.00           C  
ATOM   1269  C   PRO A 370     -18.847  11.179  40.661  1.00  0.00           C  
ATOM   1270  O   PRO A 370     -17.679  11.023  41.041  1.00  0.00           O  
ATOM   1271  CB  PRO A 370     -20.473  11.526  42.573  1.00  0.00           C  
ATOM   1272  CG  PRO A 370     -19.681  11.065  43.789  1.00  0.00           C  
ATOM   1273  CD  PRO A 370     -19.642   9.529  43.624  1.00  0.00           C  
ATOM   1274  N   ILE A 371     -19.173  11.868  39.577  1.00  0.00           N  
ATOM   1275  CA  ILE A 371     -18.182  12.615  38.819  1.00  0.00           C  
ATOM   1276  C   ILE A 371     -18.246  14.090  39.186  1.00  0.00           C  
ATOM   1277  O   ILE A 371     -17.200  14.723  39.327  1.00  0.00           O  
ATOM   1278  CB  ILE A 371     -18.342  12.383  37.274  1.00  0.00           C  
ATOM   1279  CG1 ILE A 371     -18.278  10.872  36.930  1.00  0.00           C  
ATOM   1280  CG2 ILE A 371     -17.293  13.204  36.485  1.00  0.00           C  
ATOM   1281  CD1 ILE A 371     -17.069  10.143  37.433  1.00  0.00           C  
ATOM   1282  N   LEU A 372     -19.456  14.637  39.345  1.00  0.00           N  
ATOM   1283  CA  LEU A 372     -19.600  16.023  39.802  1.00  0.00           C  
ATOM   1284  C   LEU A 372     -19.410  16.071  41.310  1.00  0.00           C  
ATOM   1285  O   LEU A 372     -20.156  15.419  42.051  1.00  0.00           O  
ATOM   1286  CB  LEU A 372     -20.966  16.612  39.418  1.00  0.00           C  
ATOM   1287  CG  LEU A 372     -21.170  16.755  37.914  1.00  0.00           C  
ATOM   1288  CD1 LEU A 372     -22.654  16.907  37.615  1.00  0.00           C  
ATOM   1289  CD2 LEU A 372     -20.288  17.888  37.303  1.00  0.00           C  
ATOM   1290  N   VAL A 373     -18.397  16.820  41.749  1.00  0.00           N  
ATOM   1291  CA  VAL A 373     -17.979  16.808  43.165  1.00  0.00           C  
ATOM   1292  C   VAL A 373     -17.650  18.215  43.680  1.00  0.00           C  
ATOM   1293  O   VAL A 373     -17.566  19.180  42.902  1.00  0.00           O  
ATOM   1294  CB  VAL A 373     -16.764  15.844  43.426  1.00  0.00           C  
ATOM   1295  CG1 VAL A 373     -17.091  14.393  42.991  1.00  0.00           C  
ATOM   1296  CG2 VAL A 373     -15.495  16.360  42.742  1.00  0.00           C  
ATOM   1297  N   THR A 374     -17.445  18.334  44.989  1.00  0.00           N  
ATOM   1298  CA  THR A 374     -17.013  19.618  45.549  1.00  0.00           C  
ATOM   1299  C   THR A 374     -15.663  19.575  46.250  1.00  0.00           C  
ATOM   1300  O   THR A 374     -15.266  20.579  46.848  1.00  0.00           O  
ATOM   1301  CB  THR A 374     -18.047  20.178  46.545  1.00  0.00           C  
ATOM   1302  OG1 THR A 374     -18.304  19.190  47.553  1.00  0.00           O  
ATOM   1303  CG2 THR A 374     -19.392  20.455  45.857  1.00  0.00           C  
ATOM   1304  N   GLY A 375     -14.989  18.421  46.226  1.00  0.00           N  
ATOM   1305  CA  GLY A 375     -13.725  18.255  46.919  1.00  0.00           C  
ATOM   1306  C   GLY A 375     -12.585  17.917  45.977  1.00  0.00           C  
ATOM   1307  O   GLY A 375     -12.760  17.210  44.985  1.00  0.00           O  
ATOM   1308  N   ALA A 487     -11.418  18.468  46.261  1.00  0.00           N  
ATOM   1309  CA  ALA A 487     -10.218  18.063  45.566  1.00  0.00           C  
ATOM   1310  C   ALA A 487      -9.661  16.858  46.331  1.00  0.00           C  
ATOM   1311  O   ALA A 487      -9.617  16.870  47.568  1.00  0.00           O  
ATOM   1312  CB  ALA A 487      -9.224  19.211  45.519  1.00  0.00           C  
ATOM   1313  N   VAL A 488      -9.323  15.803  45.615  1.00  0.00           N  
ATOM   1314  CA  VAL A 488      -8.706  14.615  46.197  1.00  0.00           C  
ATOM   1315  C   VAL A 488      -7.206  14.730  46.000  1.00  0.00           C  
ATOM   1316  O   VAL A 488      -6.422  14.307  46.846  1.00  0.00           O  
ATOM   1317  CB  VAL A 488      -9.117  13.310  45.459  1.00  0.00           C  
ATOM   1318  CG1 VAL A 488      -8.649  12.055  46.251  1.00  0.00           C  
ATOM   1319  CG2 VAL A 488     -10.592  13.255  45.182  1.00  0.00           C  
ATOM   1320  N   GLU A 492      -6.823  15.273  44.849  1.00  0.00           N  
ATOM   1321  CA  GLU A 492      -5.427  15.254  44.426  1.00  0.00           C  
ATOM   1322  C   GLU A 492      -4.894  16.643  44.113  1.00  0.00           C  
ATOM   1323  O   GLU A 492      -4.066  16.795  43.198  1.00  0.00           O  
ATOM   1324  CB  GLU A 492      -5.235  14.323  43.213  1.00  0.00           C  
ATOM   1325  CG  GLU A 492      -5.565  12.855  43.507  1.00  0.00           C  
ATOM   1326  CD  GLU A 492      -4.675  12.245  44.579  1.00  0.00           C  
ATOM   1327  OE1 GLU A 492      -5.169  11.358  45.287  1.00  0.00           O  
ATOM   1328  OE2 GLU A 492      -3.484  12.634  44.733  1.00  0.00           O  
ATOM   1329  N   GLY A 493      -5.366  17.640  44.872  1.00  0.00           N  
ATOM   1330  CA  GLY A 493      -4.836  19.026  44.829  1.00  0.00           C  
ATOM   1331  C   GLY A 493      -5.646  19.976  43.960  1.00  0.00           C  
ATOM   1332  O   GLY A 493      -6.280  19.557  43.006  1.00  0.00           O  
ATOM   1333  N   GLY A 494      -5.607  21.268  44.271  1.00  0.00           N  
ATOM   1334  CA  GLY A 494      -6.374  22.259  43.517  1.00  0.00           C  
ATOM   1335  C   GLY A 494      -5.853  22.587  42.125  1.00  0.00           C  
ATOM   1336  O   GLY A 494      -6.629  22.995  41.254  1.00  0.00           O  
ATOM   1337  N   ALA A 495      -4.555  22.391  41.907  1.00  0.00           N  
ATOM   1338  CA  ALA A 495      -3.901  22.745  40.652  1.00  0.00           C  
ATOM   1339  C   ALA A 495      -4.448  22.020  39.404  1.00  0.00           C  
ATOM   1340  O   ALA A 495      -4.408  22.593  38.316  1.00  0.00           O  
ATOM   1341  CB  ALA A 495      -2.401  22.559  40.760  1.00  0.00           C  
ATOM   1342  N   THR A 496      -4.953  20.784  39.554  1.00  0.00           N  
ATOM   1343  CA  THR A 496      -5.477  20.016  38.394  1.00  0.00           C  
ATOM   1344  C   THR A 496      -7.010  19.884  38.408  1.00  0.00           C  
ATOM   1345  O   THR A 496      -7.568  18.919  37.865  1.00  0.00           O  
ATOM   1346  CB  THR A 496      -4.855  18.605  38.340  1.00  0.00           C  
ATOM   1347  OG1 THR A 496      -5.034  17.963  39.609  1.00  0.00           O  
ATOM   1348  CG2 THR A 496      -3.321  18.650  38.138  1.00  0.00           C  
ATOM   1349  N   LEU A 497      -7.698  20.831  39.036  1.00  0.00           N  
ATOM   1350  CA  LEU A 497      -9.166  20.773  39.093  1.00  0.00           C  
ATOM   1351  C   LEU A 497      -9.825  21.490  37.922  1.00  0.00           C  
ATOM   1352  O   LEU A 497      -9.416  22.611  37.561  1.00  0.00           O  
ATOM   1353  CB  LEU A 497      -9.692  21.391  40.383  1.00  0.00           C  
ATOM   1354  CG  LEU A 497      -9.544  20.641  41.689  1.00  0.00           C  
ATOM   1355  CD1 LEU A 497      -9.954  21.601  42.804  1.00  0.00           C  
ATOM   1356  CD2 LEU A 497     -10.411  19.385  41.697  1.00  0.00           C  
ATOM   1357  N   PHE A 498     -10.802  20.834  37.293  1.00  0.00           N  
ATOM   1358  CA  PHE A 498     -11.693  21.532  36.378  1.00  0.00           C  
ATOM   1359  C   PHE A 498     -12.885  22.003  37.195  1.00  0.00           C  
ATOM   1360  O   PHE A 498     -13.416  21.237  37.997  1.00  0.00           O  
ATOM   1361  CB  PHE A 498     -12.197  20.610  35.257  1.00  0.00           C  
ATOM   1362  CG  PHE A 498     -11.159  20.291  34.223  1.00  0.00           C  
ATOM   1363  CD1 PHE A 498     -10.787  21.239  33.259  1.00  0.00           C  
ATOM   1364  CD2 PHE A 498     -10.548  19.033  34.202  1.00  0.00           C  
ATOM   1365  CE1 PHE A 498      -9.816  20.930  32.279  1.00  0.00           C  
ATOM   1366  CE2 PHE A 498      -9.578  18.718  33.235  1.00  0.00           C  
ATOM   1367  CZ  PHE A 498      -9.218  19.667  32.270  1.00  0.00           C  
ATOM   1368  N   LYS A 499     -13.304  23.247  36.974  1.00  0.00           N  
ATOM   1369  CA  LYS A 499     -14.435  23.843  37.676  1.00  0.00           C  
ATOM   1370  C   LYS A 499     -15.499  24.186  36.637  1.00  0.00           C  
ATOM   1371  O   LYS A 499     -15.169  24.581  35.525  1.00  0.00           O  
ATOM   1372  CB  LYS A 499     -13.982  25.114  38.418  1.00  0.00           C  
ATOM   1373  CG  LYS A 499     -15.019  25.697  39.370  1.00  0.00           C  
ATOM   1374  CD  LYS A 499     -14.452  26.926  40.117  1.00  0.00           C  
ATOM   1375  CE  LYS A 499     -15.500  27.536  41.050  1.00  0.00           C  
ATOM   1376  NZ  LYS A 499     -14.917  28.643  41.871  1.00  0.00           N  
ATOM   1377  N   LEU A 500     -16.771  24.021  36.979  1.00  0.00           N  
ATOM   1378  CA  LEU A 500     -17.842  24.389  36.055  1.00  0.00           C  
ATOM   1379  C   LEU A 500     -19.030  24.974  36.785  1.00  0.00           C  
ATOM   1380  O   LEU A 500     -19.276  24.653  37.949  1.00  0.00           O  
ATOM   1381  CB  LEU A 500     -18.314  23.186  35.225  1.00  0.00           C  
ATOM   1382  CG  LEU A 500     -18.936  22.012  36.001  1.00  0.00           C  
ATOM   1383  CD1 LEU A 500     -20.168  21.422  35.287  1.00  0.00           C  
ATOM   1384  CD2 LEU A 500     -17.857  20.947  36.312  1.00  0.00           C  
ATOM   1385  N   LYS A 501     -19.785  25.808  36.080  1.00  0.00           N  
ATOM   1386  CA  LYS A 501     -21.045  26.299  36.610  1.00  0.00           C  
ATOM   1387  C   LYS A 501     -22.063  25.150  36.630  1.00  0.00           C  
ATOM   1388  O   LYS A 501     -22.156  24.360  35.686  1.00  0.00           O  
ATOM   1389  CB  LYS A 501     -21.558  27.496  35.814  1.00  0.00           C  
ATOM   1390  CG  LYS A 501     -22.888  28.044  36.335  1.00  0.00           C  
ATOM   1391  CD  LYS A 501     -22.800  29.573  36.544  1.00  0.00           C  
ATOM   1392  CE  LYS A 501     -23.803  30.055  37.622  1.00  0.00           C  
ATOM   1393  NZ  LYS A 501     -23.691  29.262  38.910  1.00  0.00           N  
ATOM   1394  N   TYR A 502     -22.776  25.047  37.742  1.00  0.00           N  
ATOM   1395  CA  TYR A 502     -23.751  24.003  37.974  1.00  0.00           C  
ATOM   1396  C   TYR A 502     -25.016  24.650  38.559  1.00  0.00           C  
ATOM   1397  O   TYR A 502     -25.175  24.762  39.794  1.00  0.00           O  
ATOM   1398  CB  TYR A 502     -23.176  22.956  38.940  1.00  0.00           C  
ATOM   1399  CG  TYR A 502     -24.091  21.776  39.195  1.00  0.00           C  
ATOM   1400  CD1 TYR A 502     -24.098  20.664  38.322  1.00  0.00           C  
ATOM   1401  CD2 TYR A 502     -24.929  21.744  40.315  1.00  0.00           C  
ATOM   1402  CE1 TYR A 502     -24.932  19.561  38.555  1.00  0.00           C  
ATOM   1403  CE2 TYR A 502     -25.771  20.638  40.560  1.00  0.00           C  
ATOM   1404  CZ  TYR A 502     -25.759  19.548  39.672  1.00  0.00           C  
ATOM   1405  OH  TYR A 502     -26.566  18.444  39.891  1.00  0.00           O  
ATOM   1406  N   PHE A 651     -25.892  25.093  37.662  1.00  0.00           N  
ATOM   1407  CA  PHE A 651     -27.104  25.816  38.042  1.00  0.00           C  
ATOM   1408  C   PHE A 651     -26.710  27.061  38.868  1.00  0.00           C  
ATOM   1409  O   PHE A 651     -25.972  27.915  38.367  1.00  0.00           O  
ATOM   1410  CB  PHE A 651     -28.108  24.870  38.736  1.00  0.00           C  
ATOM   1411  CG  PHE A 651     -28.510  23.691  37.877  1.00  0.00           C  
ATOM   1412  CD1 PHE A 651     -29.547  23.806  36.959  1.00  0.00           C  
ATOM   1413  CD2 PHE A 651     -27.834  22.469  37.973  1.00  0.00           C  
ATOM   1414  CE1 PHE A 651     -29.914  22.726  36.145  1.00  0.00           C  
ATOM   1415  CE2 PHE A 651     -28.187  21.387  37.173  1.00  0.00           C  
ATOM   1416  CZ  PHE A 651     -29.228  21.509  36.250  1.00  0.00           C  
ATOM   1417  N   ASP A 652     -27.158  27.147  40.117  1.00  0.00           N  
ATOM   1418  CA  ASP A 652     -26.844  28.289  40.994  1.00  0.00           C  
ATOM   1419  C   ASP A 652     -25.555  28.075  41.793  1.00  0.00           C  
ATOM   1420  O   ASP A 652     -25.238  28.845  42.705  1.00  0.00           O  
ATOM   1421  CB  ASP A 652     -28.015  28.554  41.951  1.00  0.00           C  
ATOM   1422  CG  ASP A 652     -28.578  27.273  42.552  1.00  0.00           C  
ATOM   1423  OD1 ASP A 652     -29.241  26.495  41.808  1.00  0.00           O  
ATOM   1424  OD2 ASP A 652     -28.406  26.950  43.753  1.00  0.00           O  
ATOM   1425  N   LYS A 653     -24.817  27.022  41.453  1.00  0.00           N  
ATOM   1426  CA  LYS A 653     -23.645  26.628  42.212  1.00  0.00           C  
ATOM   1427  C   LYS A 653     -22.458  26.398  41.279  1.00  0.00           C  
ATOM   1428  O   LYS A 653     -22.546  26.608  40.076  1.00  0.00           O  
ATOM   1429  CB  LYS A 653     -23.926  25.332  42.984  1.00  0.00           C  
ATOM   1430  CG  LYS A 653     -25.274  25.285  43.669  1.00  0.00           C  
ATOM   1431  CD  LYS A 653     -25.475  23.972  44.418  1.00  0.00           C  
ATOM   1432  CE  LYS A 653     -26.661  24.111  45.359  1.00  0.00           C  
ATOM   1433  NZ  LYS A 653     -26.360  23.492  46.659  1.00  0.00           N  
ATOM   1434  N   TYR A 654     -21.350  25.957  41.860  1.00  0.00           N  
ATOM   1435  CA  TYR A 654     -20.207  25.522  41.081  1.00  0.00           C  
ATOM   1436  C   TYR A 654     -19.834  24.101  41.471  1.00  0.00           C  
ATOM   1437  O   TYR A 654     -20.008  23.693  42.628  1.00  0.00           O  
ATOM   1438  CB  TYR A 654     -19.019  26.486  41.245  1.00  0.00           C  
ATOM   1439  CG  TYR A 654     -19.270  27.830  40.597  1.00  0.00           C  
ATOM   1440  CD1 TYR A 654     -18.931  28.054  39.264  1.00  0.00           C  
ATOM   1441  CD2 TYR A 654     -19.877  28.869  41.312  1.00  0.00           C  
ATOM   1442  CE1 TYR A 654     -19.170  29.290  38.653  1.00  0.00           C  
ATOM   1443  CE2 TYR A 654     -20.133  30.104  40.714  1.00  0.00           C  
ATOM   1444  CZ  TYR A 654     -19.771  30.308  39.383  1.00  0.00           C  
ATOM   1445  OH  TYR A 654     -20.018  31.524  38.774  1.00  0.00           O  
ATOM   1446  N   ALA A 655     -19.325  23.352  40.499  1.00  0.00           N  
ATOM   1447  CA  ALA A 655     -18.906  21.972  40.735  1.00  0.00           C  
ATOM   1448  C   ALA A 655     -17.509  21.761  40.189  1.00  0.00           C  
ATOM   1449  O   ALA A 655     -17.000  22.582  39.428  1.00  0.00           O  
ATOM   1450  CB  ALA A 655     -19.877  20.996  40.081  1.00  0.00           C  
ATOM   1451  N   TYR A 656     -16.886  20.671  40.610  1.00  0.00           N  
ATOM   1452  CA  TYR A 656     -15.611  20.228  40.058  1.00  0.00           C  
ATOM   1453  C   TYR A 656     -15.822  18.894  39.346  1.00  0.00           C  
ATOM   1454  O   TYR A 656     -16.688  18.111  39.730  1.00  0.00           O  
ATOM   1455  CB  TYR A 656     -14.609  19.969  41.173  1.00  0.00           C  
ATOM   1456  CG  TYR A 656     -14.131  21.186  41.950  1.00  0.00           C  
ATOM   1457  CD1 TYR A 656     -13.773  21.071  43.297  1.00  0.00           C  
ATOM   1458  CD2 TYR A 656     -14.015  22.434  41.339  1.00  0.00           C  
ATOM   1459  CE1 TYR A 656     -13.317  22.183  44.023  1.00  0.00           C  
ATOM   1460  CE2 TYR A 656     -13.570  23.536  42.042  1.00  0.00           C  
ATOM   1461  CZ  TYR A 656     -13.219  23.415  43.380  1.00  0.00           C  
ATOM   1462  OH  TYR A 656     -12.761  24.541  44.068  1.00  0.00           O  
ATOM   1463  N   LEU A 657     -14.992  18.611  38.352  1.00  0.00           N  
ATOM   1464  CA  LEU A 657     -14.914  17.242  37.821  1.00  0.00           C  
ATOM   1465  C   LEU A 657     -13.993  16.388  38.696  1.00  0.00           C  
ATOM   1466  O   LEU A 657     -12.841  16.759  38.957  1.00  0.00           O  
ATOM   1467  CB  LEU A 657     -14.451  17.235  36.361  1.00  0.00           C  
ATOM   1468  CG  LEU A 657     -15.370  18.041  35.424  1.00  0.00           C  
ATOM   1469  CD1 LEU A 657     -14.821  17.951  34.017  1.00  0.00           C  
ATOM   1470  CD2 LEU A 657     -16.791  17.485  35.491  1.00  0.00           C  
ATOM   1471  N   SER A 658     -14.505  15.240  39.128  1.00  0.00           N  
ATOM   1472  CA  SER A 658     -13.737  14.312  39.958  1.00  0.00           C  
ATOM   1473  C   SER A 658     -12.352  13.974  39.392  1.00  0.00           C  
ATOM   1474  O   SER A 658     -12.215  13.509  38.261  1.00  0.00           O  
ATOM   1475  CB  SER A 658     -14.502  13.015  40.200  1.00  0.00           C  
ATOM   1476  OG  SER A 658     -13.697  12.117  40.968  1.00  0.00           O  
ATOM   1477  N   GLN A 659     -11.338  14.190  40.220  1.00  0.00           N  
ATOM   1478  CA  GLN A 659      -9.974  13.720  39.955  1.00  0.00           C  
ATOM   1479  C   GLN A 659      -9.776  12.228  40.242  1.00  0.00           C  
ATOM   1480  O   GLN A 659      -8.829  11.631  39.775  1.00  0.00           O  
ATOM   1481  CB  GLN A 659      -8.998  14.484  40.855  1.00  0.00           C  
ATOM   1482  CG  GLN A 659      -8.932  15.958  40.582  1.00  0.00           C  
ATOM   1483  CD  GLN A 659      -8.196  16.679  41.697  1.00  0.00           C  
ATOM   1484  OE1 GLN A 659      -8.560  16.544  42.864  1.00  0.00           O  
ATOM   1485  NE2 GLN A 659      -7.149  17.434  41.343  1.00  0.00           N  
ATOM   1486  N   SER A 660     -10.673  11.646  41.037  1.00  0.00           N  
ATOM   1487  CA  SER A 660     -10.497  10.294  41.592  1.00  0.00           C  
ATOM   1488  C   SER A 660     -11.736  10.018  42.432  1.00  0.00           C  
ATOM   1489  O   SER A 660     -12.229  10.926  43.118  1.00  0.00           O  
ATOM   1490  CB  SER A 660      -9.294  10.285  42.522  1.00  0.00           C  
ATOM   1491  OG  SER A 660      -9.333   9.227  43.449  1.00  0.00           O  
ATOM   1492  N   ALA A 661     -12.229   8.777  42.394  1.00  0.00           N  
ATOM   1493  CA  ALA A 661     -13.422   8.425  43.175  1.00  0.00           C  
ATOM   1494  C   ALA A 661     -13.117   8.010  44.612  1.00  0.00           C  
ATOM   1495  O   ALA A 661     -14.034   7.655  45.362  1.00  0.00           O  
ATOM   1496  CB  ALA A 661     -14.229   7.311  42.473  1.00  0.00           C  
ATOM   1497  N   GLN A 662     -11.853   8.101  45.004  1.00  0.00           N  
ATOM   1498  CA  GLN A 662     -11.402   7.517  46.262  1.00  0.00           C  
ATOM   1499  C   GLN A 662     -12.237   7.893  47.478  1.00  0.00           C  
ATOM   1500  O   GLN A 662     -12.602   7.021  48.275  1.00  0.00           O  
ATOM   1501  CB  GLN A 662      -9.948   7.892  46.513  1.00  0.00           C  
ATOM   1502  CG  GLN A 662      -9.402   7.411  47.854  1.00  0.00           C  
ATOM   1503  CD  GLN A 662      -8.072   8.071  48.207  1.00  0.00           C  
ATOM   1504  OE1 GLN A 662      -7.183   8.230  47.338  1.00  0.00           O  
ATOM   1505  NE2 GLN A 662      -7.905   8.406  49.493  1.00  0.00           N  
ATOM   1506  N   LEU A 663     -12.501   9.187  47.651  1.00  0.00           N  
ATOM   1507  CA  LEU A 663     -13.180   9.638  48.882  1.00  0.00           C  
ATOM   1508  C   LEU A 663     -14.565   8.995  49.027  1.00  0.00           C  
ATOM   1509  O   LEU A 663     -14.989   8.639  50.133  1.00  0.00           O  
ATOM   1510  CB  LEU A 663     -13.259  11.165  48.966  1.00  0.00           C  
ATOM   1511  CG  LEU A 663     -11.946  11.984  48.836  1.00  0.00           C  
ATOM   1512  CD1 LEU A 663     -12.224  13.404  49.299  1.00  0.00           C  
ATOM   1513  CD2 LEU A 663     -10.772  11.367  49.635  1.00  0.00           C  
ATOM   1514  N   TYR A 664     -15.237   8.815  47.891  1.00  0.00           N  
ATOM   1515  CA  TYR A 664     -16.534   8.139  47.863  1.00  0.00           C  
ATOM   1516  C   TYR A 664     -16.429   6.632  48.081  1.00  0.00           C  
ATOM   1517  O   TYR A 664     -17.310   6.039  48.724  1.00  0.00           O  
ATOM   1518  CB  TYR A 664     -17.268   8.499  46.554  1.00  0.00           C  
ATOM   1519  CG  TYR A 664     -17.566   9.979  46.503  1.00  0.00           C  
ATOM   1520  CD1 TYR A 664     -18.640  10.522  47.227  1.00  0.00           C  
ATOM   1521  CD2 TYR A 664     -16.725  10.858  45.795  1.00  0.00           C  
ATOM   1522  CE1 TYR A 664     -18.913  11.898  47.208  1.00  0.00           C  
ATOM   1523  CE2 TYR A 664     -16.972  12.232  45.777  1.00  0.00           C  
ATOM   1524  CZ  TYR A 664     -18.073  12.747  46.470  1.00  0.00           C  
ATOM   1525  OH  TYR A 664     -18.305  14.114  46.442  1.00  0.00           O  
ATOM   1526  N   LEU A 665     -15.364   6.012  47.578  1.00  0.00           N  
ATOM   1527  CA  LEU A 665     -15.128   4.580  47.842  1.00  0.00           C  
ATOM   1528  C   LEU A 665     -14.926   4.377  49.354  1.00  0.00           C  
ATOM   1529  O   LEU A 665     -15.383   3.370  49.936  1.00  0.00           O  
ATOM   1530  CB  LEU A 665     -13.917   4.032  47.041  1.00  0.00           C  
ATOM   1531  CG  LEU A 665     -14.055   4.122  45.498  1.00  0.00           C  
ATOM   1532  CD1 LEU A 665     -12.910   3.429  44.780  1.00  0.00           C  
ATOM   1533  CD2 LEU A 665     -15.429   3.562  45.040  1.00  0.00           C  
ATOM   1534  N   GLU A 666     -14.234   5.319  49.986  1.00  0.00           N  
ATOM   1535  CA  GLU A 666     -14.041   5.257  51.438  1.00  0.00           C  
ATOM   1536  C   GLU A 666     -15.362   5.285  52.193  1.00  0.00           C  
ATOM   1537  O   GLU A 666     -15.521   4.600  53.205  1.00  0.00           O  
ATOM   1538  CB  GLU A 666     -13.114   6.368  51.942  1.00  0.00           C  
ATOM   1539  CG  GLU A 666     -11.664   6.189  51.484  1.00  0.00           C  
ATOM   1540  CD  GLU A 666     -10.737   7.212  52.137  1.00  0.00           C  
ATOM   1541  OE1 GLU A 666     -10.643   7.229  53.388  1.00  0.00           O  
ATOM   1542  OE2 GLU A 666     -10.101   7.985  51.391  1.00  0.00           O  
ATOM   1543  N   ALA A 667     -16.333   6.034  51.692  1.00  0.00           N  
ATOM   1544  CA  ALA A 667     -17.657   6.043  52.319  1.00  0.00           C  
ATOM   1545  C   ALA A 667     -18.339   4.687  52.106  1.00  0.00           C  
ATOM   1546  O   ALA A 667     -18.993   4.170  53.003  1.00  0.00           O  
ATOM   1547  CB  ALA A 667     -18.509   7.171  51.748  1.00  0.00           C  
ATOM   1548  N   ALA A 668     -18.133   4.117  50.919  1.00  0.00           N  
ATOM   1549  CA  ALA A 668     -18.796   2.904  50.490  1.00  0.00           C  
ATOM   1550  C   ALA A 668     -18.288   1.639  51.202  1.00  0.00           C  
ATOM   1551  O   ALA A 668     -19.053   0.691  51.360  1.00  0.00           O  
ATOM   1552  CB  ALA A 668     -18.675   2.768  48.989  1.00  0.00           C  
ATOM   1553  N   ILE A 669     -17.025   1.634  51.661  1.00  0.00           N  
ATOM   1554  CA  ILE A 669     -16.504   0.451  52.398  1.00  0.00           C  
ATOM   1555  C   ILE A 669     -17.286   0.178  53.690  1.00  0.00           C  
ATOM   1556  O   ILE A 669     -17.305  -0.952  54.171  1.00  0.00           O  
ATOM   1557  CB  ILE A 669     -14.973   0.539  52.715  1.00  0.00           C  
ATOM   1558  CG1 ILE A 669     -14.665   1.733  53.648  1.00  0.00           C  
ATOM   1559  CG2 ILE A 669     -14.132   0.525  51.420  1.00  0.00           C  
ATOM   1560  CD1 ILE A 669     -13.194   1.809  54.133  1.00  0.00           C  
ATOM   1561  N   PHE A 670     -17.907   1.206  54.269  1.00  0.00           N  
ATOM   1562  CA  PHE A 670     -18.683   0.994  55.511  1.00  0.00           C  
ATOM   1563  C   PHE A 670     -19.922   0.154  55.338  1.00  0.00           C  
ATOM   1564  O   PHE A 670     -20.327  -0.513  56.268  1.00  0.00           O  
ATOM   1565  CB  PHE A 670     -18.948   2.301  56.250  1.00  0.00           C  
ATOM   1566  CG  PHE A 670     -17.680   2.930  56.740  1.00  0.00           C  
ATOM   1567  CD1 PHE A 670     -16.928   3.742  55.901  1.00  0.00           C  
ATOM   1568  CD2 PHE A 670     -17.168   2.598  57.998  1.00  0.00           C  
ATOM   1569  CE1 PHE A 670     -15.719   4.268  56.314  1.00  0.00           C  
ATOM   1570  CE2 PHE A 670     -15.950   3.129  58.428  1.00  0.00           C  
ATOM   1571  CZ  PHE A 670     -15.224   3.972  57.588  1.00  0.00           C  
ATOM   1572  N   GLY A 671     -20.460   0.115  54.123  1.00  0.00           N  
ATOM   1573  CA  GLY A 671     -21.557  -0.813  53.830  1.00  0.00           C  
ATOM   1574  C   GLY A 671     -21.105  -2.080  53.118  1.00  0.00           C  
ATOM   1575  O   GLY A 671     -21.668  -3.158  53.337  1.00  0.00           O  
ATOM   1576  N   LEU A 686     -20.101  -1.963  52.251  1.00  0.00           N  
ATOM   1577  CA  LEU A 686     -19.763  -3.064  51.347  1.00  0.00           C  
ATOM   1578  C   LEU A 686     -18.371  -3.687  51.549  1.00  0.00           C  
ATOM   1579  O   LEU A 686     -18.044  -4.670  50.882  1.00  0.00           O  
ATOM   1580  CB  LEU A 686     -19.930  -2.631  49.871  1.00  0.00           C  
ATOM   1581  CG  LEU A 686     -21.386  -2.289  49.484  1.00  0.00           C  
ATOM   1582  CD1 LEU A 686     -21.444  -1.577  48.142  1.00  0.00           C  
ATOM   1583  CD2 LEU A 686     -22.239  -3.581  49.475  1.00  0.00           C  
ATOM   1584  N   GLU A 687     -17.580  -3.089  52.451  1.00  0.00           N  
ATOM   1585  CA  GLU A 687     -16.233  -3.558  52.869  1.00  0.00           C  
ATOM   1586  C   GLU A 687     -15.133  -3.547  51.803  1.00  0.00           C  
ATOM   1587  O   GLU A 687     -14.057  -2.985  52.035  1.00  0.00           O  
ATOM   1588  CB  GLU A 687     -16.249  -4.923  53.601  1.00  0.00           C  
ATOM   1589  CG  GLU A 687     -16.996  -4.934  54.935  1.00  0.00           C  
ATOM   1590  CD  GLU A 687     -16.916  -6.311  55.575  1.00  0.00           C  
ATOM   1591  OE1 GLU A 687     -17.861  -7.128  55.380  1.00  0.00           O  
ATOM   1592  OE2 GLU A 687     -15.868  -6.592  56.205  1.00  0.00           O  
ATOM   1593  N   LYS A 688     -15.366  -4.223  50.681  1.00  0.00           N  
ATOM   1594  CA  LYS A 688     -14.388  -4.282  49.589  1.00  0.00           C  
ATOM   1595  C   LYS A 688     -15.080  -3.732  48.336  1.00  0.00           C  
ATOM   1596  O   LYS A 688     -16.051  -4.319  47.827  1.00  0.00           O  
ATOM   1597  CB  LYS A 688     -13.889  -5.715  49.390  1.00  0.00           C  
ATOM   1598  CG  LYS A 688     -13.019  -6.218  50.546  1.00  0.00           C  
ATOM   1599  CD  LYS A 688     -12.768  -7.759  50.511  1.00  0.00           C  
ATOM   1600  CE  LYS A 688     -12.161  -8.241  49.208  1.00  0.00           C  
ATOM   1601  NZ  LYS A 688     -11.569  -9.630  49.322  1.00  0.00           N  
ATOM   1602  N   VAL A 689     -14.623  -2.566  47.895  1.00  0.00           N  
ATOM   1603  CA  VAL A 689     -15.297  -1.882  46.781  1.00  0.00           C  
ATOM   1604  C   VAL A 689     -14.323  -1.473  45.690  1.00  0.00           C  
ATOM   1605  O   VAL A 689     -13.119  -1.300  45.939  1.00  0.00           O  
ATOM   1606  CB  VAL A 689     -16.118  -0.645  47.251  1.00  0.00           C  
ATOM   1607  CG1 VAL A 689     -17.215  -1.046  48.298  1.00  0.00           C  
ATOM   1608  CG2 VAL A 689     -15.216   0.541  47.764  1.00  0.00           C  
ATOM   1609  N   TRP A 690     -14.865  -1.264  44.493  1.00  0.00           N  
ATOM   1610  CA  TRP A 690     -14.089  -0.812  43.375  1.00  0.00           C  
ATOM   1611  C   TRP A 690     -14.946  -0.044  42.394  1.00  0.00           C  
ATOM   1612  O   TRP A 690     -16.196  -0.156  42.369  1.00  0.00           O  
ATOM   1613  CB  TRP A 690     -13.377  -1.978  42.687  1.00  0.00           C  
ATOM   1614  CG  TRP A 690     -14.293  -2.919  41.888  1.00  0.00           C  
ATOM   1615  CD1 TRP A 690     -14.983  -4.018  42.362  1.00  0.00           C  
ATOM   1616  CD2 TRP A 690     -14.619  -2.818  40.486  1.00  0.00           C  
ATOM   1617  NE1 TRP A 690     -15.702  -4.596  41.335  1.00  0.00           N  
ATOM   1618  CE2 TRP A 690     -15.474  -3.912  40.169  1.00  0.00           C  
ATOM   1619  CE3 TRP A 690     -14.230  -1.946  39.451  1.00  0.00           C  
ATOM   1620  CZ2 TRP A 690     -15.975  -4.144  38.855  1.00  0.00           C  
ATOM   1621  CZ3 TRP A 690     -14.738  -2.171  38.129  1.00  0.00           C  
ATOM   1622  CH2 TRP A 690     -15.600  -3.266  37.859  1.00  0.00           C  
ATOM   1623  N   SER A 691     -14.291   0.752  41.571  1.00  0.00           N  
ATOM   1624  CA  SER A 691     -15.009   1.495  40.530  1.00  0.00           C  
ATOM   1625  C   SER A 691     -14.071   1.718  39.349  1.00  0.00           C  
ATOM   1626  O   SER A 691     -12.837   1.753  39.517  1.00  0.00           O  
ATOM   1627  CB  SER A 691     -15.518   2.842  41.062  1.00  0.00           C  
ATOM   1628  OG  SER A 691     -14.450   3.689  41.558  1.00  0.00           O  
ATOM   1629  N   LEU A 692     -14.667   1.817  38.157  1.00  0.00           N  
ATOM   1630  CA  LEU A 692     -13.920   2.245  36.979  1.00  0.00           C  
ATOM   1631  C   LEU A 692     -14.640   3.473  36.439  1.00  0.00           C  
ATOM   1632  O   LEU A 692     -15.806   3.378  36.001  1.00  0.00           O  
ATOM   1633  CB  LEU A 692     -13.875   1.126  35.928  1.00  0.00           C  
ATOM   1634  CG  LEU A 692     -13.179   1.471  34.596  1.00  0.00           C  
ATOM   1635  CD1 LEU A 692     -11.695   1.819  34.779  1.00  0.00           C  
ATOM   1636  CD2 LEU A 692     -13.401   0.309  33.601  1.00  0.00           C  
ATOM   1637  N   THR A 693     -13.971   4.631  36.509  1.00  0.00           N  
ATOM   1638  CA  THR A 693     -14.606   5.916  36.159  1.00  0.00           C  
ATOM   1639  C   THR A 693     -13.625   6.760  35.358  1.00  0.00           C  
ATOM   1640  O   THR A 693     -12.388   6.555  35.468  1.00  0.00           O  
ATOM   1641  CB  THR A 693     -15.020   6.734  37.426  1.00  0.00           C  
ATOM   1642  OG1 THR A 693     -13.857   7.017  38.216  1.00  0.00           O  
ATOM   1643  CG2 THR A 693     -16.001   5.920  38.375  1.00  0.00           C  
ATOM   1644  N   PRO A 695     -14.134   7.709  34.572  1.00  0.00           N  
ATOM   1645  CA  PRO A 695     -13.246   8.690  33.988  1.00  0.00           C  
ATOM   1646  C   PRO A 695     -12.868   9.667  35.114  1.00  0.00           C  
ATOM   1647  O   PRO A 695     -13.735  10.117  35.880  1.00  0.00           O  
ATOM   1648  CB  PRO A 695     -14.096   9.364  32.901  1.00  0.00           C  
ATOM   1649  CG  PRO A 695     -15.561   9.206  33.372  1.00  0.00           C  
ATOM   1650  CD  PRO A 695     -15.567   7.941  34.229  1.00  0.00           C  
ATOM   1651  N   SER A 696     -11.571   9.936  35.232  1.00  0.00           N  
ATOM   1652  CA  SER A 696     -11.067  10.964  36.145  1.00  0.00           C  
ATOM   1653  C   SER A 696     -10.505  12.135  35.331  1.00  0.00           C  
ATOM   1654  O   SER A 696     -10.054  11.929  34.208  1.00  0.00           O  
ATOM   1655  CB  SER A 696      -9.977  10.363  37.042  1.00  0.00           C  
ATOM   1656  OG  SER A 696     -10.548   9.528  38.007  1.00  0.00           O  
ATOM   1657  N   PHE A 697     -10.523  13.340  35.916  1.00  0.00           N  
ATOM   1658  CA  PHE A 697     -10.255  14.584  35.188  1.00  0.00           C  
ATOM   1659  C   PHE A 697      -9.145  15.332  35.866  1.00  0.00           C  
ATOM   1660  O   PHE A 697      -9.208  15.569  37.076  1.00  0.00           O  
ATOM   1661  CB  PHE A 697     -11.537  15.418  35.086  1.00  0.00           C  
ATOM   1662  CG  PHE A 697     -12.620  14.710  34.335  1.00  0.00           C  
ATOM   1663  CD1 PHE A 697     -12.723  14.859  32.946  1.00  0.00           C  
ATOM   1664  CD2 PHE A 697     -13.485  13.817  35.004  1.00  0.00           C  
ATOM   1665  CE1 PHE A 697     -13.712  14.125  32.209  1.00  0.00           C  
ATOM   1666  CE2 PHE A 697     -14.476  13.113  34.305  1.00  0.00           C  
ATOM   1667  CZ  PHE A 697     -14.599  13.272  32.906  1.00  0.00           C  
ATOM   1668  N   ARG A 698      -8.124  15.683  35.083  1.00  0.00           N  
ATOM   1669  CA  ARG A 698      -6.931  16.384  35.611  1.00  0.00           C  
ATOM   1670  C   ARG A 698      -6.567  17.529  34.686  1.00  0.00           C  
ATOM   1671  O   ARG A 698      -6.163  17.314  33.547  1.00  0.00           O  
ATOM   1672  CB  ARG A 698      -5.742  15.434  35.712  1.00  0.00           C  
ATOM   1673  CG  ARG A 698      -6.019  14.166  36.571  1.00  0.00           C  
ATOM   1674  CD  ARG A 698      -6.126  14.433  38.099  1.00  0.00           C  
ATOM   1675  NE  ARG A 698      -6.407  13.187  38.817  1.00  0.00           N  
ATOM   1676  CZ  ARG A 698      -5.514  12.520  39.552  1.00  0.00           C  
ATOM   1677  NH1 ARG A 698      -5.878  11.379  40.120  1.00  0.00           N  
ATOM   1678  NH2 ARG A 698      -4.266  12.989  39.721  1.00  0.00           N  
ATOM   1679  N   ALA A 699      -6.718  18.741  35.193  1.00  0.00           N  
ATOM   1680  CA  ALA A 699      -6.392  19.962  34.441  1.00  0.00           C  
ATOM   1681  C   ALA A 699      -4.885  20.168  34.514  1.00  0.00           C  
ATOM   1682  O   ALA A 699      -4.396  21.117  35.128  1.00  0.00           O  
ATOM   1683  CB  ALA A 699      -7.169  21.139  35.006  1.00  0.00           C  
ATOM   1684  N   GLU A 700      -4.159  19.224  33.923  1.00  0.00           N  
ATOM   1685  CA  GLU A 700      -2.701  19.205  33.965  1.00  0.00           C  
ATOM   1686  C   GLU A 700      -2.178  19.971  32.749  1.00  0.00           C  
ATOM   1687  O   GLU A 700      -2.400  19.554  31.619  1.00  0.00           O  
ATOM   1688  CB  GLU A 700      -2.185  17.754  33.969  1.00  0.00           C  
ATOM   1689  CG  GLU A 700      -0.669  17.621  33.971  1.00  0.00           C  
ATOM   1690  CD  GLU A 700      -0.026  18.466  35.059  1.00  0.00           C  
ATOM   1691  OE1 GLU A 700      -0.259  18.176  36.256  1.00  0.00           O  
ATOM   1692  OE2 GLU A 700       0.693  19.431  34.710  1.00  0.00           O  
ATOM   1693  N   LYS A 703      -1.504  21.092  32.998  1.00  0.00           N  
ATOM   1694  CA  LYS A 703      -0.989  21.965  31.922  1.00  0.00           C  
ATOM   1695  C   LYS A 703       0.216  21.361  31.205  1.00  0.00           C  
ATOM   1696  O   LYS A 703       0.419  21.596  30.017  1.00  0.00           O  
ATOM   1697  CB  LYS A 703      -0.590  23.329  32.494  1.00  0.00           C  
ATOM   1698  CG  LYS A 703      -1.741  24.116  33.141  1.00  0.00           C  
ATOM   1699  CD  LYS A 703      -1.280  25.016  34.321  1.00  0.00           C  
ATOM   1700  CE  LYS A 703       0.110  25.611  34.092  1.00  0.00           C  
ATOM   1701  NZ  LYS A 703       0.201  26.342  32.777  1.00  0.00           N  
ATOM   1702  N   SER A 704       1.021  20.587  31.927  1.00  0.00           N  
ATOM   1703  CA  SER A 704       2.217  19.986  31.345  1.00  0.00           C  
ATOM   1704  C   SER A 704       1.851  18.902  30.329  1.00  0.00           C  
ATOM   1705  O   SER A 704       1.108  17.967  30.646  1.00  0.00           O  
ATOM   1706  CB  SER A 704       3.092  19.412  32.456  1.00  0.00           C  
ATOM   1707  OG  SER A 704       4.345  19.000  31.953  1.00  0.00           O  
ATOM   1708  N   ARG A 713       2.380  19.022  29.112  1.00  0.00           N  
ATOM   1709  CA  ARG A 713       1.999  18.121  28.012  1.00  0.00           C  
ATOM   1710  C   ARG A 713       2.962  16.957  27.855  1.00  0.00           C  
ATOM   1711  O   ARG A 713       3.706  16.884  26.863  1.00  0.00           O  
ATOM   1712  CB  ARG A 713       1.898  18.882  26.689  1.00  0.00           C  
ATOM   1713  CG  ARG A 713       0.933  20.044  26.714  1.00  0.00           C  
ATOM   1714  CD  ARG A 713       0.964  20.864  25.440  1.00  0.00           C  
ATOM   1715  NE  ARG A 713      -0.016  21.940  25.492  1.00  0.00           N  
ATOM   1716  CZ  ARG A 713      -0.377  22.684  24.454  1.00  0.00           C  
ATOM   1717  NH1 ARG A 713       0.178  22.494  23.254  1.00  0.00           N  
ATOM   1718  NH2 ARG A 713      -1.285  23.632  24.619  1.00  0.00           N  
ATOM   1719  N   THR A 714       2.918  16.022  28.799  1.00  0.00           N  
ATOM   1720  CA  THR A 714       3.866  14.907  28.827  1.00  0.00           C  
ATOM   1721  C   THR A 714       3.269  13.717  28.088  1.00  0.00           C  
ATOM   1722  O   THR A 714       2.096  13.752  27.695  1.00  0.00           O  
ATOM   1723  CB  THR A 714       4.199  14.499  30.289  1.00  0.00           C  
ATOM   1724  OG1 THR A 714       3.151  13.668  30.797  1.00  0.00           O  
ATOM   1725  CG2 THR A 714       4.160  15.714  31.231  1.00  0.00           C  
ATOM   1726  N   ARG A 715       4.066  12.666  27.928  1.00  0.00           N  
ATOM   1727  CA  ARG A 715       3.600  11.440  27.306  1.00  0.00           C  
ATOM   1728  C   ARG A 715       2.962  10.475  28.312  1.00  0.00           C  
ATOM   1729  O   ARG A 715       2.634   9.346  27.956  1.00  0.00           O  
ATOM   1730  CB  ARG A 715       4.747  10.761  26.564  1.00  0.00           C  
ATOM   1731  CG  ARG A 715       5.845  10.188  27.437  1.00  0.00           C  
ATOM   1732  CD  ARG A 715       7.065   9.772  26.608  1.00  0.00           C  
ATOM   1733  NE  ARG A 715       8.311   9.967  27.339  1.00  0.00           N  
ATOM   1734  CZ  ARG A 715       9.488  10.217  26.766  1.00  0.00           C  
ATOM   1735  NH1 ARG A 715      10.571  10.375  27.525  1.00  0.00           N  
ATOM   1736  NH2 ARG A 715       9.588  10.306  25.441  1.00  0.00           N  
ATOM   1737  N   ARG A 716       2.790  10.912  29.559  1.00  0.00           N  
ATOM   1738  CA  ARG A 716       2.139  10.076  30.596  1.00  0.00           C  
ATOM   1739  C   ARG A 716       0.890  10.734  31.212  1.00  0.00           C  
ATOM   1740  O   ARG A 716       0.310  10.209  32.177  1.00  0.00           O  
ATOM   1741  CB  ARG A 716       3.145   9.700  31.711  1.00  0.00           C  
ATOM   1742  CG  ARG A 716       3.794  10.926  32.377  1.00  0.00           C  
ATOM   1743  CD  ARG A 716       4.315  10.698  33.816  1.00  0.00           C  
ATOM   1744  NE  ARG A 716       5.184   9.528  33.941  1.00  0.00           N  
ATOM   1745  CZ  ARG A 716       5.651   9.052  35.089  1.00  0.00           C  
ATOM   1746  NH1 ARG A 716       6.434   7.991  35.076  1.00  0.00           N  
ATOM   1747  NH2 ARG A 716       5.351   9.631  36.258  1.00  0.00           N  
ATOM   1748  N   HIS A 718       0.484  11.886  30.669  1.00  0.00           N  
ATOM   1749  CA  HIS A 718      -0.653  12.612  31.216  1.00  0.00           C  
ATOM   1750  C   HIS A 718      -1.731  12.851  30.164  1.00  0.00           C  
ATOM   1751  O   HIS A 718      -1.432  13.200  29.022  1.00  0.00           O  
ATOM   1752  CB  HIS A 718      -0.225  13.935  31.842  1.00  0.00           C  
ATOM   1753  CG  HIS A 718       0.543  13.774  33.110  1.00  0.00           C  
ATOM   1754  ND1 HIS A 718       1.918  13.775  33.143  1.00  0.00           N  
ATOM   1755  CD2 HIS A 718       0.133  13.578  34.387  1.00  0.00           C  
ATOM   1756  CE1 HIS A 718       2.325  13.612  34.392  1.00  0.00           C  
ATOM   1757  NE2 HIS A 718       1.260  13.487  35.166  1.00  0.00           N  
ATOM   1758  N   LEU A 723      -2.970  12.572  30.550  1.00  0.00           N  
ATOM   1759  CA  LEU A 723      -4.117  13.025  29.792  1.00  0.00           C  
ATOM   1760  C   LEU A 723      -4.894  13.960  30.719  1.00  0.00           C  
ATOM   1761  O   LEU A 723      -4.618  13.980  31.914  1.00  0.00           O  
ATOM   1762  CB  LEU A 723      -4.972  11.825  29.358  1.00  0.00           C  
ATOM   1763  CG  LEU A 723      -4.313  10.794  28.414  1.00  0.00           C  
ATOM   1764  CD1 LEU A 723      -5.232   9.564  28.299  1.00  0.00           C  
ATOM   1765  CD2 LEU A 723      -4.006  11.387  27.019  1.00  0.00           C  
ATOM   1766  N   THR A 724      -5.828  14.747  30.184  1.00  0.00           N  
ATOM   1767  CA  THR A 724      -6.697  15.589  31.037  1.00  0.00           C  
ATOM   1768  C   THR A 724      -7.950  14.806  31.449  1.00  0.00           C  
ATOM   1769  O   THR A 724      -8.734  15.244  32.281  1.00  0.00           O  
ATOM   1770  CB  THR A 724      -7.129  16.894  30.328  1.00  0.00           C  
ATOM   1771  OG1 THR A 724      -7.749  16.557  29.083  1.00  0.00           O  
ATOM   1772  CG2 THR A 724      -5.925  17.740  29.971  1.00  0.00           C  
ATOM   1773  N   GLU A 725      -8.137  13.661  30.810  1.00  0.00           N  
ATOM   1774  CA  GLU A 725      -9.251  12.738  31.106  1.00  0.00           C  
ATOM   1775  C   GLU A 725      -8.683  11.328  30.910  1.00  0.00           C  
ATOM   1776  O   GLU A 725      -8.065  11.041  29.886  1.00  0.00           O  
ATOM   1777  CB  GLU A 725     -10.438  13.017  30.147  1.00  0.00           C  
ATOM   1778  CG  GLU A 725     -11.592  12.005  30.130  1.00  0.00           C  
ATOM   1779  CD  GLU A 725     -12.553  12.337  29.004  1.00  0.00           C  
ATOM   1780  OE1 GLU A 725     -13.040  13.486  28.965  1.00  0.00           O  
ATOM   1781  OE2 GLU A 725     -12.771  11.469  28.150  1.00  0.00           O  
ATOM   1782  N   PHE A 726      -8.843  10.466  31.909  1.00  0.00           N  
ATOM   1783  CA  PHE A 726      -8.295   9.106  31.838  1.00  0.00           C  
ATOM   1784  C   PHE A 726      -9.183   8.125  32.589  1.00  0.00           C  
ATOM   1785  O   PHE A 726     -10.003   8.546  33.385  1.00  0.00           O  
ATOM   1786  CB  PHE A 726      -6.829   9.056  32.331  1.00  0.00           C  
ATOM   1787  CG  PHE A 726      -6.676   9.144  33.837  1.00  0.00           C  
ATOM   1788  CD1 PHE A 726      -6.655   7.994  34.607  1.00  0.00           C  
ATOM   1789  CD2 PHE A 726      -6.576  10.380  34.483  1.00  0.00           C  
ATOM   1790  CE1 PHE A 726      -6.502   8.078  36.014  1.00  0.00           C  
ATOM   1791  CE2 PHE A 726      -6.436  10.455  35.890  1.00  0.00           C  
ATOM   1792  CZ  PHE A 726      -6.370   9.294  36.636  1.00  0.00           C  
ATOM   1793  N   TRP A 729      -9.022   6.825  32.324  1.00  0.00           N  
ATOM   1794  CA  TRP A 729      -9.876   5.843  32.959  1.00  0.00           C  
ATOM   1795  C   TRP A 729      -9.137   5.289  34.175  1.00  0.00           C  
ATOM   1796  O   TRP A 729      -7.974   4.874  34.073  1.00  0.00           O  
ATOM   1797  CB  TRP A 729     -10.292   4.764  31.960  1.00  0.00           C  
ATOM   1798  CG  TRP A 729     -11.421   5.276  31.124  1.00  0.00           C  
ATOM   1799  CD1 TRP A 729     -11.329   6.090  30.016  1.00  0.00           C  
ATOM   1800  CD2 TRP A 729     -12.815   5.161  31.424  1.00  0.00           C  
ATOM   1801  NE1 TRP A 729     -12.590   6.464  29.597  1.00  0.00           N  
ATOM   1802  CE2 TRP A 729     -13.522   5.890  30.425  1.00  0.00           C  
ATOM   1803  CE3 TRP A 729     -13.549   4.504  32.431  1.00  0.00           C  
ATOM   1804  CZ2 TRP A 729     -14.923   5.963  30.396  1.00  0.00           C  
ATOM   1805  CZ3 TRP A 729     -14.969   4.576  32.392  1.00  0.00           C  
ATOM   1806  CH2 TRP A 729     -15.620   5.304  31.375  1.00  0.00           C  
ATOM   1807  N   HIS A 730      -9.835   5.282  35.307  1.00  0.00           N  
ATOM   1808  CA  HIS A 730      -9.176   5.163  36.605  1.00  0.00           C  
ATOM   1809  C   HIS A 730      -9.848   3.975  37.302  1.00  0.00           C  
ATOM   1810  O   HIS A 730     -11.044   4.028  37.629  1.00  0.00           O  
ATOM   1811  CB  HIS A 730      -9.420   6.478  37.366  1.00  0.00           C  
ATOM   1812  CG  HIS A 730      -8.519   6.710  38.541  1.00  0.00           C  
ATOM   1813  ND1 HIS A 730      -8.537   7.885  39.251  1.00  0.00           N  
ATOM   1814  CD2 HIS A 730      -7.558   5.942  39.111  1.00  0.00           C  
ATOM   1815  CE1 HIS A 730      -7.641   7.831  40.221  1.00  0.00           C  
ATOM   1816  NE2 HIS A 730      -7.035   6.660  40.162  1.00  0.00           N  
ATOM   1817  N   LEU A 731      -9.100   2.902  37.503  1.00  0.00           N  
ATOM   1818  CA  LEU A 731      -9.652   1.736  38.192  1.00  0.00           C  
ATOM   1819  C   LEU A 731      -9.213   1.845  39.637  1.00  0.00           C  
ATOM   1820  O   LEU A 731      -8.008   1.854  39.928  1.00  0.00           O  
ATOM   1821  CB  LEU A 731      -9.137   0.438  37.552  1.00  0.00           C  
ATOM   1822  CG  LEU A 731      -9.486  -0.912  38.191  1.00  0.00           C  
ATOM   1823  CD1 LEU A 731     -10.997  -1.250  38.164  1.00  0.00           C  
ATOM   1824  CD2 LEU A 731      -8.624  -2.037  37.575  1.00  0.00           C  
ATOM   1825  N   GLU A 732     -10.173   1.926  40.555  1.00  0.00           N  
ATOM   1826  CA  GLU A 732      -9.822   2.243  41.938  1.00  0.00           C  
ATOM   1827  C   GLU A 732     -10.432   1.217  42.872  1.00  0.00           C  
ATOM   1828  O   GLU A 732     -11.566   0.795  42.662  1.00  0.00           O  
ATOM   1829  CB  GLU A 732     -10.314   3.658  42.276  1.00  0.00           C  
ATOM   1830  CG  GLU A 732      -9.703   4.719  41.357  1.00  0.00           C  
ATOM   1831  CD  GLU A 732     -10.158   6.104  41.760  1.00  0.00           C  
ATOM   1832  OE1 GLU A 732      -9.481   6.704  42.623  1.00  0.00           O  
ATOM   1833  OE2 GLU A 732     -11.183   6.565  41.207  1.00  0.00           O  
ATOM   1834  N   LEU A 733      -9.664   0.804  43.877  1.00  0.00           N  
ATOM   1835  CA  LEU A 733     -10.116  -0.165  44.888  1.00  0.00           C  
ATOM   1836  C   LEU A 733      -9.979   0.487  46.252  1.00  0.00           C  
ATOM   1837  O   LEU A 733      -9.041   1.269  46.463  1.00  0.00           O  
ATOM   1838  CB  LEU A 733      -9.253  -1.447  44.865  1.00  0.00           C  
ATOM   1839  CG  LEU A 733      -9.643  -2.545  43.842  1.00  0.00           C  
ATOM   1840  CD1 LEU A 733      -9.464  -2.077  42.385  1.00  0.00           C  
ATOM   1841  CD2 LEU A 733      -8.812  -3.812  44.096  1.00  0.00           C  
ATOM   1842  N   GLU A 734     -10.893   0.153  47.170  1.00  0.00           N  
ATOM   1843  CA  GLU A 734     -10.768   0.568  48.599  1.00  0.00           C  
ATOM   1844  C   GLU A 734     -11.268  -0.578  49.467  1.00  0.00           C  
ATOM   1845  O   GLU A 734     -12.260  -1.230  49.098  1.00  0.00           O  
ATOM   1846  CB  GLU A 734     -11.589   1.845  48.844  1.00  0.00           C  
ATOM   1847  CG  GLU A 734     -11.220   2.570  50.148  1.00  0.00           C  
ATOM   1848  CD  GLU A 734      -9.959   3.419  50.040  1.00  0.00           C  
ATOM   1849  OE1 GLU A 734      -9.620   3.922  48.935  1.00  0.00           O  
ATOM   1850  OE2 GLU A 734      -9.316   3.633  51.089  1.00  0.00           O  
ATOM   1851  N   ALA A 735     -10.574  -0.867  50.581  1.00  0.00           N  
ATOM   1852  CA  ALA A 735     -10.952  -1.997  51.429  1.00  0.00           C  
ATOM   1853  C   ALA A 735     -10.829  -1.680  52.897  1.00  0.00           C  
ATOM   1854  O   ALA A 735      -9.770  -1.268  53.372  1.00  0.00           O  
ATOM   1855  CB  ALA A 735     -10.135  -3.283  51.072  1.00  0.00           C  
ATOM   1856  N   ALA A 736     -11.930  -1.891  53.617  1.00  0.00           N  
ATOM   1857  CA  ALA A 736     -11.900  -1.920  55.076  1.00  0.00           C  
ATOM   1858  C   ALA A 736     -10.897  -2.968  55.569  1.00  0.00           C  
ATOM   1859  O   ALA A 736     -10.686  -3.988  54.908  1.00  0.00           O  
ATOM   1860  CB  ALA A 736     -13.300  -2.251  55.612  1.00  0.00           C  
ATOM   1861  N   TRP A 737     -10.303  -2.706  56.739  1.00  0.00           N  
ATOM   1862  CA  TRP A 737      -9.468  -3.647  57.501  1.00  0.00           C  
ATOM   1863  C   TRP A 737      -8.025  -3.763  56.976  1.00  0.00           C  
ATOM   1864  O   TRP A 737      -7.114  -4.120  57.744  1.00  0.00           O  
ATOM   1865  CB  TRP A 737     -10.098  -5.038  57.653  1.00  0.00           C  
ATOM   1866  CG  TRP A 737     -11.584  -5.022  57.918  1.00  0.00           C  
ATOM   1867  CD1 TRP A 737     -12.552  -5.494  57.091  1.00  0.00           C  
ATOM   1868  CD2 TRP A 737     -12.256  -4.492  59.067  1.00  0.00           C  
ATOM   1869  NE1 TRP A 737     -13.790  -5.301  57.655  1.00  0.00           N  
ATOM   1870  CE2 TRP A 737     -13.636  -4.680  58.866  1.00  0.00           C  
ATOM   1871  CE3 TRP A 737     -11.831  -3.877  60.254  1.00  0.00           C  
ATOM   1872  CZ2 TRP A 737     -14.596  -4.288  59.802  1.00  0.00           C  
ATOM   1873  CZ3 TRP A 737     -12.786  -3.486  61.194  1.00  0.00           C  
ATOM   1874  CH2 TRP A 737     -14.157  -3.684  60.954  1.00  0.00           C  
ATOM   1875  N   MET A 738      -7.805  -3.422  55.708  1.00  0.00           N  
ATOM   1876  CA  MET A 738      -6.502  -3.625  55.046  1.00  0.00           C  
ATOM   1877  C   MET A 738      -5.559  -2.501  55.342  1.00  0.00           C  
ATOM   1878  O   MET A 738      -5.960  -1.334  55.267  1.00  0.00           O  
ATOM   1879  CB  MET A 738      -6.697  -3.673  53.532  1.00  0.00           C  
ATOM   1880  CG  MET A 738      -7.381  -4.941  53.095  1.00  0.00           C  
ATOM   1881  SD  MET A 738      -7.087  -5.326  51.367  1.00  0.00           S  
ATOM   1882  CE  MET A 738      -8.242  -6.649  51.140  1.00  0.00           C  
ATOM   1883  N   ASP A 789      -4.303  -2.841  55.647  1.00  0.00           N  
ATOM   1884  CA  ASP A 789      -3.256  -1.825  55.781  1.00  0.00           C  
ATOM   1885  C   ASP A 789      -2.488  -1.707  54.467  1.00  0.00           C  
ATOM   1886  O   ASP A 789      -2.870  -2.298  53.448  1.00  0.00           O  
ATOM   1887  CB  ASP A 789      -2.315  -2.103  56.971  1.00  0.00           C  
ATOM   1888  CG  ASP A 789      -1.565  -3.389  56.850  1.00  0.00           C  
ATOM   1889  OD1 ASP A 789      -1.401  -3.940  55.729  1.00  0.00           O  
ATOM   1890  OD2 ASP A 789      -1.100  -3.959  57.878  1.00  0.00           O  
ATOM   1891  N   LEU A 790      -1.420  -0.929  54.482  1.00  0.00           N  
ATOM   1892  CA  LEU A 790      -0.650  -0.700  53.249  1.00  0.00           C  
ATOM   1893  C   LEU A 790      -0.132  -2.003  52.645  1.00  0.00           C  
ATOM   1894  O   LEU A 790      -0.229  -2.201  51.428  1.00  0.00           O  
ATOM   1895  CB  LEU A 790       0.498   0.278  53.536  1.00  0.00           C  
ATOM   1896  CG  LEU A 790       1.488   0.493  52.384  1.00  0.00           C  
ATOM   1897  CD1 LEU A 790       0.830   1.223  51.199  1.00  0.00           C  
ATOM   1898  CD2 LEU A 790       2.669   1.266  52.877  1.00  0.00           C  
ATOM   1899  N   TRP A 791       0.412  -2.894  53.494  1.00  0.00           N  
ATOM   1900  CA  TRP A 791       1.038  -4.132  53.026  1.00  0.00           C  
ATOM   1901  C   TRP A 791      -0.018  -5.028  52.406  1.00  0.00           C  
ATOM   1902  O   TRP A 791       0.216  -5.696  51.367  1.00  0.00           O  
ATOM   1903  CB  TRP A 791       1.788  -4.798  54.185  1.00  0.00           C  
ATOM   1904  CG  TRP A 791       2.452  -3.726  54.998  1.00  0.00           C  
ATOM   1905  CD1 TRP A 791       2.086  -3.298  56.247  1.00  0.00           C  
ATOM   1906  CD2 TRP A 791       3.512  -2.859  54.573  1.00  0.00           C  
ATOM   1907  NE1 TRP A 791       2.868  -2.237  56.637  1.00  0.00           N  
ATOM   1908  CE2 TRP A 791       3.768  -1.957  55.639  1.00  0.00           C  
ATOM   1909  CE3 TRP A 791       4.309  -2.777  53.416  1.00  0.00           C  
ATOM   1910  CZ2 TRP A 791       4.765  -0.966  55.574  1.00  0.00           C  
ATOM   1911  CZ3 TRP A 791       5.313  -1.791  53.352  1.00  0.00           C  
ATOM   1912  CH2 TRP A 791       5.530  -0.905  54.432  1.00  0.00           C  
ATOM   1913  N   ASP A 792      -1.187  -5.045  53.040  1.00  0.00           N  
ATOM   1914  CA  ASP A 792      -2.333  -5.762  52.510  1.00  0.00           C  
ATOM   1915  C   ASP A 792      -2.706  -5.241  51.130  1.00  0.00           C  
ATOM   1916  O   ASP A 792      -2.913  -6.039  50.204  1.00  0.00           O  
ATOM   1917  CB  ASP A 792      -3.544  -5.544  53.425  1.00  0.00           C  
ATOM   1918  CG  ASP A 792      -3.368  -6.189  54.778  1.00  0.00           C  
ATOM   1919  OD1 ASP A 792      -4.036  -5.723  55.723  1.00  0.00           O  
ATOM   1920  OD2 ASP A 792      -2.590  -7.156  54.963  1.00  0.00           O  
ATOM   1921  N   ILE A 793      -2.842  -3.916  50.994  1.00  0.00           N  
ATOM   1922  CA  ILE A 793      -3.281  -3.360  49.685  1.00  0.00           C  
ATOM   1923  C   ILE A 793      -2.217  -3.602  48.596  1.00  0.00           C  
ATOM   1924  O   ILE A 793      -2.543  -3.777  47.415  1.00  0.00           O  
ATOM   1925  CB  ILE A 793      -3.791  -1.861  49.784  1.00  0.00           C  
ATOM   1926  CG1 ILE A 793      -4.820  -1.572  48.671  1.00  0.00           C  
ATOM   1927  CG2 ILE A 793      -2.639  -0.827  49.711  1.00  0.00           C  
ATOM   1928  CD1 ILE A 793      -6.202  -2.235  48.931  1.00  0.00           C  
ATOM   1929  N   MET A 794      -0.944  -3.648  48.996  1.00  0.00           N  
ATOM   1930  CA  MET A 794       0.116  -3.909  48.020  1.00  0.00           C  
ATOM   1931  C   MET A 794      -0.029  -5.320  47.459  1.00  0.00           C  
ATOM   1932  O   MET A 794       0.095  -5.504  46.258  1.00  0.00           O  
ATOM   1933  CB  MET A 794       1.487  -3.651  48.619  1.00  0.00           C  
ATOM   1934  CG  MET A 794       1.744  -2.176  48.765  1.00  0.00           C  
ATOM   1935  SD  MET A 794       3.137  -1.809  49.868  1.00  0.00           S  
ATOM   1936  CE  MET A 794       4.442  -2.056  48.701  1.00  0.00           C  
ATOM   1937  N   LYS A 795      -0.369  -6.296  48.316  1.00  0.00           N  
ATOM   1938  CA  LYS A 795      -0.638  -7.655  47.845  1.00  0.00           C  
ATOM   1939  C   LYS A 795      -1.791  -7.682  46.839  1.00  0.00           C  
ATOM   1940  O   LYS A 795      -1.690  -8.347  45.810  1.00  0.00           O  
ATOM   1941  CB  LYS A 795      -0.912  -8.615  48.994  1.00  0.00           C  
ATOM   1942  CG  LYS A 795       0.349  -8.917  49.819  1.00  0.00           C  
ATOM   1943  CD  LYS A 795       0.057  -9.817  51.024  1.00  0.00           C  
ATOM   1944  CE  LYS A 795      -0.342 -11.249  50.575  1.00  0.00           C  
ATOM   1945  NZ  LYS A 795       0.697 -11.912  49.720  1.00  0.00           N  
ATOM   1946  N   VAL A 796      -2.880  -6.973  47.150  1.00  0.00           N  
ATOM   1947  CA  VAL A 796      -4.028  -6.852  46.235  1.00  0.00           C  
ATOM   1948  C   VAL A 796      -3.573  -6.317  44.899  1.00  0.00           C  
ATOM   1949  O   VAL A 796      -3.926  -6.863  43.847  1.00  0.00           O  
ATOM   1950  CB  VAL A 796      -5.129  -5.938  46.822  1.00  0.00           C  
ATOM   1951  CG1 VAL A 796      -6.239  -5.644  45.781  1.00  0.00           C  
ATOM   1952  CG2 VAL A 796      -5.724  -6.557  48.100  1.00  0.00           C  
ATOM   1953  N   GLU A 797      -2.778  -5.249  44.938  1.00  0.00           N  
ATOM   1954  CA  GLU A 797      -2.289  -4.607  43.718  1.00  0.00           C  
ATOM   1955  C   GLU A 797      -1.496  -5.565  42.818  1.00  0.00           C  
ATOM   1956  O   GLU A 797      -1.761  -5.637  41.612  1.00  0.00           O  
ATOM   1957  CB  GLU A 797      -1.419  -3.379  44.053  1.00  0.00           C  
ATOM   1958  CG  GLU A 797      -2.226  -2.185  44.552  1.00  0.00           C  
ATOM   1959  CD  GLU A 797      -1.332  -1.076  45.031  1.00  0.00           C  
ATOM   1960  OE1 GLU A 797      -1.643  -0.503  46.093  1.00  0.00           O  
ATOM   1961  OE2 GLU A 797      -0.317  -0.806  44.341  1.00  0.00           O  
ATOM   1962  N   GLU A 798      -0.550  -6.308  43.392  1.00  0.00           N  
ATOM   1963  CA  GLU A 798       0.263  -7.216  42.585  1.00  0.00           C  
ATOM   1964  C   GLU A 798      -0.537  -8.389  42.071  1.00  0.00           C  
ATOM   1965  O   GLU A 798      -0.302  -8.824  40.957  1.00  0.00           O  
ATOM   1966  CB  GLU A 798       1.511  -7.693  43.346  1.00  0.00           C  
ATOM   1967  CG  GLU A 798       1.222  -8.566  44.556  1.00  0.00           C  
ATOM   1968  CD  GLU A 798       2.483  -8.816  45.404  1.00  0.00           C  
ATOM   1969  OE1 GLU A 798       3.596  -8.486  44.944  1.00  0.00           O  
ATOM   1970  OE2 GLU A 798       2.351  -9.333  46.533  1.00  0.00           O  
ATOM   1971  N   GLU A 799      -1.507  -8.880  42.851  1.00  0.00           N  
ATOM   1972  CA  GLU A 799      -2.332 -10.001  42.418  1.00  0.00           C  
ATOM   1973  C   GLU A 799      -3.217  -9.563  41.242  1.00  0.00           C  
ATOM   1974  O   GLU A 799      -3.321 -10.271  40.235  1.00  0.00           O  
ATOM   1975  CB  GLU A 799      -3.169 -10.576  43.575  1.00  0.00           C  
ATOM   1976  CG  GLU A 799      -2.308 -11.150  44.714  1.00  0.00           C  
ATOM   1977  CD  GLU A 799      -1.603 -12.449  44.341  1.00  0.00           C  
ATOM   1978  OE1 GLU A 799      -0.579 -12.787  44.999  1.00  0.00           O  
ATOM   1979  OE2 GLU A 799      -2.062 -13.149  43.389  1.00  0.00           O  
ATOM   1980  N   LEU A 800      -3.831  -8.400  41.390  1.00  0.00           N  
ATOM   1981  CA  LEU A 800      -4.711  -7.852  40.346  1.00  0.00           C  
ATOM   1982  C   LEU A 800      -3.941  -7.581  39.064  1.00  0.00           C  
ATOM   1983  O   LEU A 800      -4.363  -8.004  37.981  1.00  0.00           O  
ATOM   1984  CB  LEU A 800      -5.379  -6.561  40.828  1.00  0.00           C  
ATOM   1985  CG  LEU A 800      -6.252  -5.853  39.778  1.00  0.00           C  
ATOM   1986  CD1 LEU A 800      -7.428  -6.759  39.308  1.00  0.00           C  
ATOM   1987  CD2 LEU A 800      -6.736  -4.525  40.394  1.00  0.00           C  
ATOM   1988  N   VAL A 801      -2.846  -6.832  39.172  1.00  0.00           N  
ATOM   1989  CA  VAL A 801      -2.060  -6.479  37.985  1.00  0.00           C  
ATOM   1990  C   VAL A 801      -1.525  -7.704  37.268  1.00  0.00           C  
ATOM   1991  O   VAL A 801      -1.632  -7.800  36.036  1.00  0.00           O  
ATOM   1992  CB  VAL A 801      -0.948  -5.438  38.298  1.00  0.00           C  
ATOM   1993  CG1 VAL A 801       0.033  -5.281  37.111  1.00  0.00           C  
ATOM   1994  CG2 VAL A 801      -1.594  -4.117  38.669  1.00  0.00           C  
ATOM   1995  N   SER A 802      -1.006  -8.668  38.037  1.00  0.00           N  
ATOM   1996  CA  SER A 802      -0.512  -9.922  37.466  1.00  0.00           C  
ATOM   1997  C   SER A 802      -1.612 -10.655  36.736  1.00  0.00           C  
ATOM   1998  O   SER A 802      -1.405 -11.109  35.624  1.00  0.00           O  
ATOM   1999  CB  SER A 802       0.113 -10.832  38.550  1.00  0.00           C  
ATOM   2000  OG  SER A 802       1.276 -10.192  39.111  1.00  0.00           O  
ATOM   2001  N   TYR A 803      -2.784 -10.780  37.357  1.00  0.00           N  
ATOM   2002  CA  TYR A 803      -3.884 -11.466  36.686  1.00  0.00           C  
ATOM   2003  C   TYR A 803      -4.266 -10.726  35.376  1.00  0.00           C  
ATOM   2004  O   TYR A 803      -4.393 -11.349  34.335  1.00  0.00           O  
ATOM   2005  CB  TYR A 803      -5.121 -11.607  37.587  1.00  0.00           C  
ATOM   2006  CG  TYR A 803      -6.184 -12.372  36.857  1.00  0.00           C  
ATOM   2007  CD1 TYR A 803      -6.116 -13.773  36.768  1.00  0.00           C  
ATOM   2008  CD2 TYR A 803      -7.194 -11.708  36.163  1.00  0.00           C  
ATOM   2009  CE1 TYR A 803      -7.066 -14.485  36.046  1.00  0.00           C  
ATOM   2010  CE2 TYR A 803      -8.162 -12.416  35.459  1.00  0.00           C  
ATOM   2011  CZ  TYR A 803      -8.090 -13.798  35.394  1.00  0.00           C  
ATOM   2012  OH  TYR A 803      -9.026 -14.530  34.679  1.00  0.00           O  
ATOM   2013  N   MET A 804      -4.430  -9.406  35.441  1.00  0.00           N  
ATOM   2014  CA  MET A 804      -4.711  -8.599  34.248  1.00  0.00           C  
ATOM   2015  C   MET A 804      -3.694  -8.888  33.123  1.00  0.00           C  
ATOM   2016  O   MET A 804      -4.083  -9.164  31.980  1.00  0.00           O  
ATOM   2017  CB  MET A 804      -4.679  -7.112  34.614  1.00  0.00           C  
ATOM   2018  CG  MET A 804      -5.892  -6.649  35.454  1.00  0.00           C  
ATOM   2019  SD  MET A 804      -5.760  -4.964  36.030  1.00  0.00           S  
ATOM   2020  CE  MET A 804      -6.141  -4.053  34.527  1.00  0.00           C  
ATOM   2021  N   VAL A 808      -2.401  -8.850  33.462  1.00  0.00           N  
ATOM   2022  CA  VAL A 808      -1.338  -9.002  32.455  1.00  0.00           C  
ATOM   2023  C   VAL A 808      -1.323 -10.424  31.898  1.00  0.00           C  
ATOM   2024  O   VAL A 808      -1.278 -10.592  30.669  1.00  0.00           O  
ATOM   2025  CB  VAL A 808       0.070  -8.499  32.966  1.00  0.00           C  
ATOM   2026  CG1 VAL A 808       1.242  -8.921  32.010  1.00  0.00           C  
ATOM   2027  CG2 VAL A 808       0.033  -6.979  33.144  1.00  0.00           C  
ATOM   2028  N   GLN A 809      -1.383 -11.427  32.785  1.00  0.00           N  
ATOM   2029  CA  GLN A 809      -1.324 -12.843  32.368  1.00  0.00           C  
ATOM   2030  C   GLN A 809      -2.540 -13.239  31.547  1.00  0.00           C  
ATOM   2031  O   GLN A 809      -2.411 -13.894  30.524  1.00  0.00           O  
ATOM   2032  CB  GLN A 809      -1.092 -13.816  33.548  1.00  0.00           C  
ATOM   2033  CG  GLN A 809       0.224 -13.603  34.342  1.00  0.00           C  
ATOM   2034  CD  GLN A 809       1.452 -13.581  33.462  1.00  0.00           C  
ATOM   2035  OE1 GLN A 809       1.561 -14.381  32.537  1.00  0.00           O  
ATOM   2036  NE2 GLN A 809       2.369 -12.660  33.731  1.00  0.00           N  
ATOM   2037  N   ARG A 810      -3.729 -12.818  31.982  1.00  0.00           N  
ATOM   2038  CA  ARG A 810      -4.943 -13.023  31.206  1.00  0.00           C  
ATOM   2039  C   ARG A 810      -4.878 -12.359  29.805  1.00  0.00           C  
ATOM   2040  O   ARG A 810      -5.347 -12.937  28.828  1.00  0.00           O  
ATOM   2041  CB  ARG A 810      -6.160 -12.464  31.967  1.00  0.00           C  
ATOM   2042  CG  ARG A 810      -7.525 -12.830  31.398  1.00  0.00           C  
ATOM   2043  CD  ARG A 810      -7.842 -14.302  31.362  1.00  0.00           C  
ATOM   2044  NE  ARG A 810      -9.278 -14.513  31.225  1.00  0.00           N  
ATOM   2045  CZ  ARG A 810      -9.829 -15.499  30.540  1.00  0.00           C  
ATOM   2046  NH1 ARG A 810      -9.069 -16.396  29.907  1.00  0.00           N  
ATOM   2047  NH2 ARG A 810     -11.154 -15.599  30.484  1.00  0.00           N  
ATOM   2048  N   THR A 811      -4.328 -11.153  29.724  1.00  0.00           N  
ATOM   2049  CA  THR A 811      -4.239 -10.446  28.440  1.00  0.00           C  
ATOM   2050  C   THR A 811      -3.156 -11.125  27.548  1.00  0.00           C  
ATOM   2051  O   THR A 811      -3.327 -11.266  26.337  1.00  0.00           O  
ATOM   2052  CB  THR A 811      -3.988  -8.955  28.683  1.00  0.00           C  
ATOM   2053  OG1 THR A 811      -5.061  -8.428  29.489  1.00  0.00           O  
ATOM   2054  CG2 THR A 811      -4.046  -8.156  27.359  1.00  0.00           C  
ATOM   2055  N   LEU A 812      -2.069 -11.570  28.155  1.00  0.00           N  
ATOM   2056  CA  LEU A 812      -1.089 -12.410  27.408  1.00  0.00           C  
ATOM   2057  C   LEU A 812      -1.705 -13.668  26.791  1.00  0.00           C  
ATOM   2058  O   LEU A 812      -1.418 -14.032  25.632  1.00  0.00           O  
ATOM   2059  CB  LEU A 812       0.030 -12.844  28.337  1.00  0.00           C  
ATOM   2060  CG  LEU A 812       1.253 -11.968  28.430  1.00  0.00           C  
ATOM   2061  CD1 LEU A 812       2.170 -12.566  29.515  1.00  0.00           C  
ATOM   2062  CD2 LEU A 812       1.974 -11.879  27.066  1.00  0.00           C  
ATOM   2063  N   GLU A 813      -2.556 -14.320  27.570  1.00  0.00           N  
ATOM   2064  CA  GLU A 813      -3.238 -15.541  27.138  1.00  0.00           C  
ATOM   2065  C   GLU A 813      -4.163 -15.283  25.927  1.00  0.00           C  
ATOM   2066  O   GLU A 813      -4.197 -16.064  24.975  1.00  0.00           O  
ATOM   2067  CB  GLU A 813      -4.055 -16.128  28.310  1.00  0.00           C  
ATOM   2068  CG  GLU A 813      -4.865 -17.376  27.959  1.00  0.00           C  
ATOM   2069  CD  GLU A 813      -5.902 -17.769  28.999  1.00  0.00           C  
ATOM   2070  OE1 GLU A 813      -6.439 -18.884  28.860  1.00  0.00           O  
ATOM   2071  OE2 GLU A 813      -6.220 -16.992  29.937  1.00  0.00           O  
ATOM   2072  N   LEU A 814      -4.897 -14.173  25.976  1.00  0.00           N  
ATOM   2073  CA  LEU A 814      -5.963 -13.891  25.013  1.00  0.00           C  
ATOM   2074  C   LEU A 814      -5.553 -13.026  23.815  1.00  0.00           C  
ATOM   2075  O   LEU A 814      -6.112 -13.164  22.712  1.00  0.00           O  
ATOM   2076  CB  LEU A 814      -7.144 -13.236  25.757  1.00  0.00           C  
ATOM   2077  CG  LEU A 814      -7.894 -14.130  26.764  1.00  0.00           C  
ATOM   2078  CD1 LEU A 814      -8.994 -13.322  27.474  1.00  0.00           C  
ATOM   2079  CD2 LEU A 814      -8.512 -15.332  26.066  1.00  0.00           C  
ATOM   2080  N   ARG A 815      -4.597 -12.128  24.034  1.00  0.00           N  
ATOM   2081  CA  ARG A 815      -4.260 -11.066  23.074  1.00  0.00           C  
ATOM   2082  C   ARG A 815      -2.796 -11.116  22.637  1.00  0.00           C  
ATOM   2083  O   ARG A 815      -2.219 -10.070  22.315  1.00  0.00           O  
ATOM   2084  CB  ARG A 815      -4.533  -9.659  23.666  1.00  0.00           C  
ATOM   2085  CG  ARG A 815      -5.988  -9.381  24.027  1.00  0.00           C  
ATOM   2086  CD  ARG A 815      -6.810  -8.975  22.815  1.00  0.00           C  
ATOM   2087  NE  ARG A 815      -7.194 -10.124  21.991  1.00  0.00           N  
ATOM   2088  CZ  ARG A 815      -8.255 -10.904  22.251  1.00  0.00           C  
ATOM   2089  NH1 ARG A 815      -8.556 -11.925  21.450  1.00  0.00           N  
ATOM   2090  NH2 ARG A 815      -9.004 -10.679  23.331  1.00  0.00           N  
ATOM   2091  N   LYS A 818      -2.206 -12.308  22.616  1.00  0.00           N  
ATOM   2092  CA  LYS A 818      -0.801 -12.453  22.191  1.00  0.00           C  
ATOM   2093  C   LYS A 818      -0.578 -11.827  20.814  1.00  0.00           C  
ATOM   2094  O   LYS A 818       0.396 -11.075  20.616  1.00  0.00           O  
ATOM   2095  CB  LYS A 818      -0.366 -13.931  22.186  1.00  0.00           C  
ATOM   2096  CG  LYS A 818       1.146 -14.153  21.890  1.00  0.00           C  
ATOM   2097  CD  LYS A 818       1.552 -15.566  22.338  1.00  0.00           C  
ATOM   2098  CE  LYS A 818       2.999 -15.897  22.003  1.00  0.00           C  
ATOM   2099  NZ  LYS A 818       3.098 -16.189  20.555  1.00  0.00           N  
ATOM   2100  N   LYS A 819      -1.483 -12.122  19.880  1.00  0.00           N  
ATOM   2101  CA  LYS A 819      -1.380 -11.591  18.520  1.00  0.00           C  
ATOM   2102  C   LYS A 819      -1.305 -10.058  18.524  1.00  0.00           C  
ATOM   2103  O   LYS A 819      -0.409  -9.467  17.902  1.00  0.00           O  
ATOM   2104  CB  LYS A 819      -2.554 -12.075  17.679  1.00  0.00           C  
ATOM   2105  CG  LYS A 819      -2.579 -11.583  16.221  1.00  0.00           C  
ATOM   2106  CD  LYS A 819      -3.928 -11.916  15.563  1.00  0.00           C  
ATOM   2107  CE  LYS A 819      -5.011 -10.870  15.882  1.00  0.00           C  
ATOM   2108  NZ  LYS A 819      -6.359 -11.305  15.396  1.00  0.00           N  
ATOM   2109  N   GLU A 820      -2.245  -9.410  19.222  1.00  0.00           N  
ATOM   2110  CA  GLU A 820      -2.211  -7.958  19.327  1.00  0.00           C  
ATOM   2111  C   GLU A 820      -0.920  -7.456  19.989  1.00  0.00           C  
ATOM   2112  O   GLU A 820      -0.306  -6.491  19.511  1.00  0.00           O  
ATOM   2113  CB  GLU A 820      -3.445  -7.442  20.086  1.00  0.00           C  
ATOM   2114  CG  GLU A 820      -4.761  -7.584  19.291  1.00  0.00           C  
ATOM   2115  CD  GLU A 820      -5.371  -8.983  19.330  1.00  0.00           C  
ATOM   2116  OE1 GLU A 820      -4.955  -9.848  20.118  1.00  0.00           O  
ATOM   2117  OE2 GLU A 820      -6.302  -9.228  18.546  1.00  0.00           O  
ATOM   2118  N   ILE A 821      -0.492  -8.100  21.074  1.00  0.00           N  
ATOM   2119  CA  ILE A 821       0.660  -7.585  21.801  1.00  0.00           C  
ATOM   2120  C   ILE A 821       1.922  -7.647  20.895  1.00  0.00           C  
ATOM   2121  O   ILE A 821       2.766  -6.734  20.909  1.00  0.00           O  
ATOM   2122  CB  ILE A 821       0.888  -8.337  23.142  1.00  0.00           C  
ATOM   2123  CG1 ILE A 821      -0.289  -8.072  24.121  1.00  0.00           C  
ATOM   2124  CG2 ILE A 821       2.209  -7.836  23.785  1.00  0.00           C  
ATOM   2125  CD1 ILE A 821      -0.398  -9.074  25.279  1.00  0.00           C  
ATOM   2126  N   GLU A 822       2.006  -8.708  20.097  1.00  0.00           N  
ATOM   2127  CA  GLU A 822       3.164  -8.928  19.206  1.00  0.00           C  
ATOM   2128  C   GLU A 822       3.236  -7.942  18.036  1.00  0.00           C  
ATOM   2129  O   GLU A 822       4.275  -7.828  17.397  1.00  0.00           O  
ATOM   2130  CB  GLU A 822       3.173 -10.375  18.718  1.00  0.00           C  
ATOM   2131  CG  GLU A 822       3.713 -11.301  19.793  1.00  0.00           C  
ATOM   2132  CD  GLU A 822       3.744 -12.766  19.409  1.00  0.00           C  
ATOM   2133  OE1 GLU A 822       4.241 -13.555  20.248  1.00  0.00           O  
ATOM   2134  OE2 GLU A 822       3.306 -13.139  18.299  1.00  0.00           O  
ATOM   2135  N   MET A 823       2.140  -7.216  17.759  1.00  0.00           N  
ATOM   2136  CA  MET A 823       2.198  -6.080  16.810  1.00  0.00           C  
ATOM   2137  C   MET A 823       2.994  -4.932  17.386  1.00  0.00           C  
ATOM   2138  O   MET A 823       3.474  -4.059  16.643  1.00  0.00           O  
ATOM   2139  CB  MET A 823       0.802  -5.551  16.482  1.00  0.00           C  
ATOM   2140  CG  MET A 823      -0.137  -6.570  15.861  1.00  0.00           C  
ATOM   2141  SD  MET A 823      -1.831  -5.942  15.717  1.00  0.00           S  
ATOM   2142  CE  MET A 823      -1.598  -4.780  14.403  1.00  0.00           C  
ATOM   2143  N   PHE A 824       3.133  -4.911  18.714  1.00  0.00           N  
ATOM   2144  CA  PHE A 824       3.734  -3.757  19.419  1.00  0.00           C  
ATOM   2145  C   PHE A 824       5.063  -4.047  20.139  1.00  0.00           C  
ATOM   2146  O   PHE A 824       5.813  -3.122  20.468  1.00  0.00           O  
ATOM   2147  CB  PHE A 824       2.724  -3.228  20.448  1.00  0.00           C  
ATOM   2148  CG  PHE A 824       1.532  -2.553  19.827  1.00  0.00           C  
ATOM   2149  CD1 PHE A 824       0.387  -3.277  19.539  1.00  0.00           C  
ATOM   2150  CD2 PHE A 824       1.578  -1.188  19.523  1.00  0.00           C  
ATOM   2151  CE1 PHE A 824      -0.714  -2.680  18.945  1.00  0.00           C  
ATOM   2152  CE2 PHE A 824       0.451  -0.574  18.936  1.00  0.00           C  
ATOM   2153  CZ  PHE A 824      -0.680  -1.340  18.647  1.00  0.00           C  
ATOM   2154  N   ARG A 826       5.321  -5.324  20.414  1.00  0.00           N  
ATOM   2155  CA  ARG A 826       6.508  -5.738  21.181  1.00  0.00           C  
ATOM   2156  C   ARG A 826       7.291  -6.820  20.473  1.00  0.00           C  
ATOM   2157  O   ARG A 826       6.699  -7.794  20.012  1.00  0.00           O  
ATOM   2158  CB  ARG A 826       6.099  -6.298  22.540  1.00  0.00           C  
ATOM   2159  CG  ARG A 826       5.876  -5.211  23.611  1.00  0.00           C  
ATOM   2160  CD  ARG A 826       5.558  -5.797  24.962  1.00  0.00           C  
ATOM   2161  NE  ARG A 826       5.625  -4.800  26.031  1.00  0.00           N  
ATOM   2162  CZ  ARG A 826       6.687  -4.563  26.802  1.00  0.00           C  
ATOM   2163  NH1 ARG A 826       7.840  -5.215  26.611  1.00  0.00           N  
ATOM   2164  NH2 ARG A 826       6.605  -3.642  27.755  1.00  0.00           N  
ATOM   2165  N   ASP A 828       8.615  -6.642  20.433  1.00  0.00           N  
ATOM   2166  CA  ASP A 828       9.562  -7.706  20.043  1.00  0.00           C  
ATOM   2167  C   ASP A 828       9.861  -8.644  21.212  1.00  0.00           C  
ATOM   2168  O   ASP A 828      10.246  -9.800  21.020  1.00  0.00           O  
ATOM   2169  CB  ASP A 828      10.889  -7.089  19.554  1.00  0.00           C  
ATOM   2170  CG  ASP A 828      10.737  -6.307  18.257  1.00  0.00           C  
ATOM   2171  OD1 ASP A 828       9.884  -6.676  17.414  1.00  0.00           O  
ATOM   2172  OD2 ASP A 828      11.433  -5.305  18.003  1.00  0.00           O  
ATOM   2173  N   ASP A 894       9.703  -8.130  22.424  1.00  0.00           N  
ATOM   2174  CA  ASP A 894      10.122  -8.837  23.631  1.00  0.00           C  
ATOM   2175  C   ASP A 894       9.000  -8.815  24.685  1.00  0.00           C  
ATOM   2176  O   ASP A 894       8.603  -7.743  25.142  1.00  0.00           O  
ATOM   2177  CB  ASP A 894      11.396  -8.181  24.164  1.00  0.00           C  
ATOM   2178  CG  ASP A 894      11.861  -8.790  25.452  1.00  0.00           C  
ATOM   2179  OD1 ASP A 894      12.543  -8.081  26.223  1.00  0.00           O  
ATOM   2180  OD2 ASP A 894      11.575  -9.957  25.777  1.00  0.00           O  
ATOM   2181  N   LEU A 895       8.497  -9.998  25.035  1.00  0.00           N  
ATOM   2182  CA  LEU A 895       7.412 -10.120  26.004  1.00  0.00           C  
ATOM   2183  C   LEU A 895       7.906 -10.390  27.428  1.00  0.00           C  
ATOM   2184  O   LEU A 895       7.085 -10.569  28.335  1.00  0.00           O  
ATOM   2185  CB  LEU A 895       6.435 -11.217  25.579  1.00  0.00           C  
ATOM   2186  CG  LEU A 895       5.656 -11.177  24.259  1.00  0.00           C  
ATOM   2187  CD1 LEU A 895       5.096 -12.583  23.990  1.00  0.00           C  
ATOM   2188  CD2 LEU A 895       4.521 -10.198  24.317  1.00  0.00           C  
ATOM   2189  N   THR A 898       9.229 -10.403  27.616  1.00  0.00           N  
ATOM   2190  CA  THR A 898       9.856 -10.803  28.895  1.00  0.00           C  
ATOM   2191  C   THR A 898       9.249 -10.142  30.127  1.00  0.00           C  
ATOM   2192  O   THR A 898       8.835 -10.847  31.059  1.00  0.00           O  
ATOM   2193  CB  THR A 898      11.377 -10.540  28.867  1.00  0.00           C  
ATOM   2194  OG1 THR A 898      11.959 -11.357  27.847  1.00  0.00           O  
ATOM   2195  CG2 THR A 898      12.043 -11.052  30.148  1.00  0.00           C  
ATOM   2196  N   THR A 899       9.223  -8.808  30.151  1.00  0.00           N  
ATOM   2197  CA  THR A 899       8.705  -8.096  31.336  1.00  0.00           C  
ATOM   2198  C   THR A 899       7.240  -8.451  31.633  1.00  0.00           C  
ATOM   2199  O   THR A 899       6.840  -8.474  32.798  1.00  0.00           O  
ATOM   2200  CB  THR A 899       8.893  -6.566  31.251  1.00  0.00           C  
ATOM   2201  OG1 THR A 899       8.209  -6.057  30.100  1.00  0.00           O  
ATOM   2202  CG2 THR A 899      10.376  -6.177  31.044  1.00  0.00           C  
ATOM   2203  N   LEU A 900       6.450  -8.743  30.587  1.00  0.00           N  
ATOM   2204  CA  LEU A 900       5.056  -9.150  30.772  1.00  0.00           C  
ATOM   2205  C   LEU A 900       4.971 -10.562  31.373  1.00  0.00           C  
ATOM   2206  O   LEU A 900       4.217 -10.807  32.325  1.00  0.00           O  
ATOM   2207  CB  LEU A 900       4.286  -9.094  29.442  1.00  0.00           C  
ATOM   2208  CG  LEU A 900       4.185  -7.720  28.768  1.00  0.00           C  
ATOM   2209  CD1 LEU A 900       3.386  -7.869  27.455  1.00  0.00           C  
ATOM   2210  CD2 LEU A 900       3.538  -6.649  29.693  1.00  0.00           C  
ATOM   2211  N   LYS A 901       5.763 -11.479  30.819  1.00  0.00           N  
ATOM   2212  CA  LYS A 901       5.854 -12.843  31.355  1.00  0.00           C  
ATOM   2213  C   LYS A 901       6.305 -12.826  32.810  1.00  0.00           C  
ATOM   2214  O   LYS A 901       5.816 -13.618  33.622  1.00  0.00           O  
ATOM   2215  CB  LYS A 901       6.813 -13.698  30.506  1.00  0.00           C  
ATOM   2216  CG  LYS A 901       6.218 -14.127  29.160  1.00  0.00           C  
ATOM   2217  CD  LYS A 901       5.300 -15.337  29.332  1.00  0.00           C  
ATOM   2218  CE  LYS A 901       4.707 -15.780  27.983  1.00  0.00           C  
ATOM   2219  NZ  LYS A 901       3.295 -16.251  28.128  1.00  0.00           N  
ATOM   2220  N   ASN A 902       7.208 -11.909  33.135  1.00  0.00           N  
ATOM   2221  CA  ASN A 902       7.717 -11.754  34.488  1.00  0.00           C  
ATOM   2222  C   ASN A 902       6.704 -11.185  35.488  1.00  0.00           C  
ATOM   2223  O   ASN A 902       6.996 -11.097  36.678  1.00  0.00           O  
ATOM   2224  CB  ASN A 902       8.919 -10.801  34.476  1.00  0.00           C  
ATOM   2225  CG  ASN A 902      10.174 -11.431  33.904  1.00  0.00           C  
ATOM   2226  OD1 ASN A 902      10.227 -12.625  33.663  1.00  0.00           O  
ATOM   2227  ND2 ASN A 902      11.190 -10.616  33.688  1.00  0.00           N  
ATOM   2228  N   THR A 903       5.535 -10.769  35.008  1.00  0.00           N  
ATOM   2229  CA  THR A 903       4.588 -10.031  35.859  1.00  0.00           C  
ATOM   2230  C   THR A 903       3.682 -10.982  36.648  1.00  0.00           C  
ATOM   2231  O   THR A 903       2.541 -11.257  36.252  1.00  0.00           O  
ATOM   2232  CB  THR A 903       3.779  -9.015  35.036  1.00  0.00           C  
ATOM   2233  OG1 THR A 903       4.667  -8.044  34.451  1.00  0.00           O  
ATOM   2234  CG2 THR A 903       2.829  -8.201  35.946  1.00  0.00           C  
ATOM   2235  N   GLU A 904       4.251 -11.502  37.741  1.00  0.00           N  
ATOM   2236  CA  GLU A 904       3.594 -12.428  38.671  1.00  0.00           C  
ATOM   2237  C   GLU A 904       4.093 -12.051  40.072  1.00  0.00           C  
ATOM   2238  O   GLU A 904       5.246 -11.635  40.203  1.00  0.00           O  
ATOM   2239  CB  GLU A 904       4.026 -13.875  38.396  1.00  0.00           C  
ATOM   2240  CG  GLU A 904       3.550 -14.472  37.069  1.00  0.00           C  
ATOM   2241  CD  GLU A 904       2.123 -14.989  37.098  1.00  0.00           C  
ATOM   2242  OE1 GLU A 904       1.316 -14.531  37.945  1.00  0.00           O  
ATOM   2243  OE2 GLU A 904       1.799 -15.865  36.252  1.00  0.00           O  
ATOM   2244  N   PRO A 905       3.285 -12.252  41.125  1.00  0.00           N  
ATOM   2245  CA  PRO A 905       3.735 -11.917  42.493  1.00  0.00           C  
ATOM   2246  C   PRO A 905       4.842 -12.881  42.918  1.00  0.00           C  
ATOM   2247  O   PRO A 905       4.903 -13.978  42.354  1.00  0.00           O  
ATOM   2248  CB  PRO A 905       2.470 -12.132  43.341  1.00  0.00           C  
ATOM   2249  CG  PRO A 905       1.343 -12.158  42.336  1.00  0.00           C  
ATOM   2250  CD  PRO A 905       1.935 -12.841  41.134  1.00  0.00           C  
ATOM   2251  N   PRO A 906       5.698 -12.513  43.880  1.00  0.00           N  
ATOM   2252  CA  PRO A 906       5.768 -11.161  44.464  1.00  0.00           C  
ATOM   2253  C   PRO A 906       6.570 -10.194  43.597  1.00  0.00           C  
ATOM   2254  O   PRO A 906       7.657 -10.553  43.093  1.00  0.00           O  
ATOM   2255  CB  PRO A 906       6.548 -11.393  45.768  1.00  0.00           C  
ATOM   2256  CG  PRO A 906       7.488 -12.524  45.422  1.00  0.00           C  
ATOM   2257  CD  PRO A 906       6.703 -13.419  44.478  1.00  0.00           C  
ATOM   2258  N   PHE A 907       6.049  -8.978  43.435  1.00  0.00           N  
ATOM   2259  CA  PHE A 907       6.783  -7.900  42.797  1.00  0.00           C  
ATOM   2260  C   PHE A 907       7.856  -7.419  43.776  1.00  0.00           C  
ATOM   2261  O   PHE A 907       7.621  -7.414  45.005  1.00  0.00           O  
ATOM   2262  CB  PHE A 907       5.887  -6.702  42.485  1.00  0.00           C  
ATOM   2263  CG  PHE A 907       4.789  -6.959  41.458  1.00  0.00           C  
ATOM   2264  CD1 PHE A 907       4.709  -8.147  40.745  1.00  0.00           C  
ATOM   2265  CD2 PHE A 907       3.878  -5.936  41.159  1.00  0.00           C  
ATOM   2266  CE1 PHE A 907       3.694  -8.342  39.777  1.00  0.00           C  
ATOM   2267  CE2 PHE A 907       2.867  -6.105  40.217  1.00  0.00           C  
ATOM   2268  CZ  PHE A 907       2.764  -7.308  39.520  1.00  0.00           C  
ATOM   2269  N   PRO A 908       9.001  -6.991  43.240  1.00  0.00           N  
ATOM   2270  CA  PRO A 908      10.059  -6.362  44.057  1.00  0.00           C  
ATOM   2271  C   PRO A 908       9.519  -5.142  44.792  1.00  0.00           C  
ATOM   2272  O   PRO A 908       8.675  -4.406  44.250  1.00  0.00           O  
ATOM   2273  CB  PRO A 908      11.107  -5.926  43.012  1.00  0.00           C  
ATOM   2274  CG  PRO A 908      10.885  -6.852  41.842  1.00  0.00           C  
ATOM   2275  CD  PRO A 908       9.387  -7.098  41.819  1.00  0.00           C  
ATOM   2276  N   ARG A 909       9.966  -4.947  46.031  1.00  0.00           N  
ATOM   2277  CA  ARG A 909       9.544  -3.775  46.802  1.00  0.00           C  
ATOM   2278  C   ARG A 909      10.783  -3.088  47.316  1.00  0.00           C  
ATOM   2279  O   ARG A 909      11.617  -3.752  47.939  1.00  0.00           O  
ATOM   2280  CB  ARG A 909       8.700  -4.197  48.012  1.00  0.00           C  
ATOM   2281  CG  ARG A 909       7.320  -4.776  47.722  1.00  0.00           C  
ATOM   2282  CD  ARG A 909       6.899  -5.806  48.777  1.00  0.00           C  
ATOM   2283  NE  ARG A 909       5.464  -6.095  48.831  1.00  0.00           N  
ATOM   2284  CZ  ARG A 909       4.800  -6.827  47.936  1.00  0.00           C  
ATOM   2285  NH1 ARG A 909       3.503  -7.057  48.114  1.00  0.00           N  
ATOM   2286  NH2 ARG A 909       5.420  -7.314  46.848  1.00  0.00           N  
ATOM   2287  N   ILE A 910      10.923  -1.793  47.038  1.00  0.00           N  
ATOM   2288  CA  ILE A 910      11.949  -0.971  47.667  1.00  0.00           C  
ATOM   2289  C   ILE A 910      11.333   0.218  48.387  1.00  0.00           C  
ATOM   2290  O   ILE A 910      10.312   0.747  47.960  1.00  0.00           O  
ATOM   2291  CB  ILE A 910      13.023  -0.481  46.636  1.00  0.00           C  
ATOM   2292  CG1 ILE A 910      12.389   0.324  45.493  1.00  0.00           C  
ATOM   2293  CG2 ILE A 910      13.831  -1.654  46.107  1.00  0.00           C  
ATOM   2294  CD1 ILE A 910      13.406   1.009  44.557  1.00  0.00           C  
ATOM   2295  N   SER A 911      11.972   0.661  49.474  1.00  0.00           N  
ATOM   2296  CA  SER A 911      11.550   1.888  50.113  1.00  0.00           C  
ATOM   2297  C   SER A 911      11.946   3.074  49.269  1.00  0.00           C  
ATOM   2298  O   SER A 911      12.870   3.008  48.444  1.00  0.00           O  
ATOM   2299  CB  SER A 911      12.175   2.032  51.511  1.00  0.00           C  
ATOM   2300  OG  SER A 911      13.584   2.084  51.394  1.00  0.00           O  
ATOM   2301  N   TYR A 912      11.271   4.186  49.510  1.00  0.00           N  
ATOM   2302  CA  TYR A 912      11.668   5.458  48.957  1.00  0.00           C  
ATOM   2303  C   TYR A 912      13.138   5.765  49.348  1.00  0.00           C  
ATOM   2304  O   TYR A 912      13.886   6.377  48.572  1.00  0.00           O  
ATOM   2305  CB  TYR A 912      10.711   6.542  49.458  1.00  0.00           C  
ATOM   2306  CG  TYR A 912      11.149   7.960  49.176  1.00  0.00           C  
ATOM   2307  CD1 TYR A 912      10.680   8.645  48.058  1.00  0.00           C  
ATOM   2308  CD2 TYR A 912      12.031   8.622  50.043  1.00  0.00           C  
ATOM   2309  CE1 TYR A 912      11.074   9.969  47.799  1.00  0.00           C  
ATOM   2310  CE2 TYR A 912      12.447   9.927  49.793  1.00  0.00           C  
ATOM   2311  CZ  TYR A 912      11.968  10.596  48.686  1.00  0.00           C  
ATOM   2312  OH  TYR A 912      12.382  11.889  48.477  1.00  0.00           O  
ATOM   2313  N   ASP A 913      13.548   5.335  50.546  1.00  0.00           N  
ATOM   2314  CA  ASP A 913      14.936   5.594  50.990  1.00  0.00           C  
ATOM   2315  C   ASP A 913      15.906   4.866  50.054  1.00  0.00           C  
ATOM   2316  O   ASP A 913      16.919   5.431  49.618  1.00  0.00           O  
ATOM   2317  CB  ASP A 913      15.176   5.099  52.423  1.00  0.00           C  
ATOM   2318  CG  ASP A 913      14.330   5.809  53.476  1.00  0.00           C  
ATOM   2319  OD1 ASP A 913      13.630   6.828  53.207  1.00  0.00           O  
ATOM   2320  OD2 ASP A 913      14.341   5.399  54.659  1.00  0.00           O  
ATOM   2321  N   GLU A 914      15.595   3.599  49.759  1.00  0.00           N  
ATOM   2322  CA  GLU A 914      16.390   2.807  48.834  1.00  0.00           C  
ATOM   2323  C   GLU A 914      16.369   3.438  47.446  1.00  0.00           C  
ATOM   2324  O   GLU A 914      17.400   3.501  46.784  1.00  0.00           O  
ATOM   2325  CB  GLU A 914      15.916   1.359  48.802  1.00  0.00           C  
ATOM   2326  CG  GLU A 914      16.012   0.664  50.157  1.00  0.00           C  
ATOM   2327  CD  GLU A 914      15.539  -0.785  50.145  1.00  0.00           C  
ATOM   2328  OE1 GLU A 914      16.415  -1.677  50.221  1.00  0.00           O  
ATOM   2329  OE2 GLU A 914      14.310  -1.045  50.084  1.00  0.00           O  
ATOM   2330  N   ALA A 915      15.200   3.930  47.019  1.00  0.00           N  
ATOM   2331  CA  ALA A 915      15.057   4.583  45.702  1.00  0.00           C  
ATOM   2332  C   ALA A 915      16.020   5.778  45.573  1.00  0.00           C  
ATOM   2333  O   ALA A 915      16.735   5.917  44.559  1.00  0.00           O  
ATOM   2334  CB  ALA A 915      13.599   5.028  45.473  1.00  0.00           C  
ATOM   2335  N   ILE A 916      16.048   6.626  46.603  1.00  0.00           N  
ATOM   2336  CA  ILE A 916      17.001   7.747  46.652  1.00  0.00           C  
ATOM   2337  C   ILE A 916      18.452   7.255  46.546  1.00  0.00           C  
ATOM   2338  O   ILE A 916      19.235   7.812  45.765  1.00  0.00           O  
ATOM   2339  CB  ILE A 916      16.788   8.614  47.926  1.00  0.00           C  
ATOM   2340  CG1 ILE A 916      15.401   9.302  47.887  1.00  0.00           C  
ATOM   2341  CG2 ILE A 916      17.927   9.658  48.109  1.00  0.00           C  
ATOM   2342  CD1 ILE A 916      15.213  10.376  46.808  1.00  0.00           C  
ATOM   2343  N   ASP A 917      18.781   6.204  47.300  1.00  0.00           N  
ATOM   2344  CA  ASP A 917      20.139   5.631  47.300  1.00  0.00           C  
ATOM   2345  C   ASP A 917      20.552   5.107  45.928  1.00  0.00           C  
ATOM   2346  O   ASP A 917      21.667   5.391  45.453  1.00  0.00           O  
ATOM   2347  CB  ASP A 917      20.247   4.523  48.348  1.00  0.00           C  
ATOM   2348  CG  ASP A 917      20.398   5.074  49.758  1.00  0.00           C  
ATOM   2349  OD1 ASP A 917      20.654   6.294  49.911  1.00  0.00           O  
ATOM   2350  OD2 ASP A 917      20.264   4.353  50.764  1.00  0.00           O  
ATOM   2351  N   ILE A 918      19.648   4.352  45.298  1.00  0.00           N  
ATOM   2352  CA  ILE A 918      19.835   3.871  43.918  1.00  0.00           C  
ATOM   2353  C   ILE A 918      20.059   5.038  42.957  1.00  0.00           C  
ATOM   2354  O   ILE A 918      21.062   5.067  42.222  1.00  0.00           O  
ATOM   2355  CB  ILE A 918      18.633   2.996  43.450  1.00  0.00           C  
ATOM   2356  CG1 ILE A 918      18.572   1.669  44.224  1.00  0.00           C  
ATOM   2357  CG2 ILE A 918      18.696   2.741  41.922  1.00  0.00           C  
ATOM   2358  CD1 ILE A 918      17.218   0.923  44.112  1.00  0.00           C  
ATOM   2359  N   LEU A 919      19.149   6.011  42.976  1.00  0.00           N  
ATOM   2360  CA  LEU A 919      19.274   7.187  42.121  1.00  0.00           C  
ATOM   2361  C   LEU A 919      20.603   7.944  42.313  1.00  0.00           C  
ATOM   2362  O   LEU A 919      21.279   8.280  41.336  1.00  0.00           O  
ATOM   2363  CB  LEU A 919      18.065   8.113  42.292  1.00  0.00           C  
ATOM   2364  CG  LEU A 919      16.737   7.542  41.772  1.00  0.00           C  
ATOM   2365  CD1 LEU A 919      15.559   8.445  42.171  1.00  0.00           C  
ATOM   2366  CD2 LEU A 919      16.769   7.320  40.264  1.00  0.00           C  
ATOM   2367  N   GLN A 920      20.966   8.207  43.564  1.00  0.00           N  
ATOM   2368  CA  GLN A 920      22.236   8.881  43.873  1.00  0.00           C  
ATOM   2369  C   GLN A 920      23.421   8.041  43.407  1.00  0.00           C  
ATOM   2370  O   GLN A 920      24.400   8.589  42.909  1.00  0.00           O  
ATOM   2371  CB  GLN A 920      22.350   9.194  45.362  1.00  0.00           C  
ATOM   2372  CG  GLN A 920      21.455  10.338  45.826  1.00  0.00           C  
ATOM   2373  CD  GLN A 920      21.458  10.522  47.342  1.00  0.00           C  
ATOM   2374  OE1 GLN A 920      21.941   9.674  48.080  1.00  0.00           O  
ATOM   2375  NE2 GLN A 920      20.906  11.624  47.796  1.00  0.00           N  
ATOM   2376  N   SER A1108      23.319   6.717  43.538  1.00  0.00           N  
ATOM   2377  CA  SER A1108      24.377   5.811  43.075  1.00  0.00           C  
ATOM   2378  C   SER A1108      24.581   5.843  41.553  1.00  0.00           C  
ATOM   2379  O   SER A1108      25.679   5.556  41.073  1.00  0.00           O  
ATOM   2380  CB  SER A1108      24.144   4.375  43.558  1.00  0.00           C  
ATOM   2381  OG  SER A1108      23.259   3.674  42.707  1.00  0.00           O  
ATOM   2382  N   LYS A1116      23.529   6.181  40.807  1.00  0.00           N  
ATOM   2383  CA  LYS A1116      23.619   6.320  39.351  1.00  0.00           C  
ATOM   2384  C   LYS A1116      23.876   7.752  38.904  1.00  0.00           C  
ATOM   2385  O   LYS A1116      23.779   8.070  37.713  1.00  0.00           O  
ATOM   2386  CB  LYS A1116      22.368   5.742  38.681  1.00  0.00           C  
ATOM   2387  CG  LYS A1116      22.097   4.335  39.129  1.00  0.00           C  
ATOM   2388  CD  LYS A1116      20.798   3.804  38.595  1.00  0.00           C  
ATOM   2389  CE  LYS A1116      21.061   2.866  37.445  1.00  0.00           C  
ATOM   2390  NZ  LYS A1116      19.775   2.384  36.935  1.00  0.00           N  
ATOM   2391  N   GLY A1117      24.195   8.617  39.860  1.00  0.00           N  
ATOM   2392  CA  GLY A1117      24.604   9.981  39.560  1.00  0.00           C  
ATOM   2393  C   GLY A1117      23.482  10.991  39.454  1.00  0.00           C  
ATOM   2394  O   GLY A1117      23.701  12.115  39.000  1.00  0.00           O  
ATOM   2395  N   VAL A1118      22.273  10.608  39.871  1.00  0.00           N  
ATOM   2396  CA  VAL A1118      21.138  11.543  39.851  1.00  0.00           C  
ATOM   2397  C   VAL A1118      21.170  12.447  41.084  1.00  0.00           C  
ATOM   2398  O   VAL A1118      21.311  11.969  42.210  1.00  0.00           O  
ATOM   2399  CB  VAL A1118      19.770  10.813  39.748  1.00  0.00           C  
ATOM   2400  CG1 VAL A1118      18.637  11.817  39.670  1.00  0.00           C  
ATOM   2401  CG2 VAL A1118      19.744   9.884  38.536  1.00  0.00           C  
ATOM   2402  N   ASN A1124      21.031  13.750  40.855  1.00  0.00           N  
ATOM   2403  CA  ASN A1124      21.114  14.760  41.908  1.00  0.00           C  
ATOM   2404  C   ASN A1124      19.764  14.866  42.594  1.00  0.00           C  
ATOM   2405  O   ASN A1124      19.022  15.834  42.406  1.00  0.00           O  
ATOM   2406  CB  ASN A1124      21.557  16.104  41.312  1.00  0.00           C  
ATOM   2407  CG  ASN A1124      21.648  17.235  42.354  1.00  0.00           C  
ATOM   2408  OD1 ASN A1124      21.006  18.272  42.191  1.00  0.00           O  
ATOM   2409  ND2 ASN A1124      22.449  17.037  43.416  1.00  0.00           N  
ATOM   2410  N   VAL A1125      19.432  13.826  43.352  1.00  0.00           N  
ATOM   2411  CA  VAL A1125      18.188  13.798  44.102  1.00  0.00           C  
ATOM   2412  C   VAL A1125      18.533  13.725  45.587  1.00  0.00           C  
ATOM   2413  O   VAL A1125      19.529  13.105  45.977  1.00  0.00           O  
ATOM   2414  CB  VAL A1125      17.275  12.616  43.656  1.00  0.00           C  
ATOM   2415  CG1 VAL A1125      17.817  11.293  44.127  1.00  0.00           C  
ATOM   2416  CG2 VAL A1125      15.823  12.815  44.135  1.00  0.00           C  
ATOM   2417  N   GLU A1126      17.705  14.355  46.409  1.00  0.00           N  
ATOM   2418  CA  GLU A1126      17.931  14.382  47.845  1.00  0.00           C  
ATOM   2419  C   GLU A1126      16.719  13.820  48.564  1.00  0.00           C  
ATOM   2420  O   GLU A1126      15.608  14.002  48.091  1.00  0.00           O  
ATOM   2421  CB  GLU A1126      18.131  15.823  48.308  1.00  0.00           C  
ATOM   2422  CG  GLU A1126      19.532  16.355  48.100  1.00  0.00           C  
ATOM   2423  CD  GLU A1126      20.129  16.844  49.401  1.00  0.00           C  
ATOM   2424  OE1 GLU A1126      21.381  16.870  49.483  1.00  0.00           O  
ATOM   2425  OE2 GLU A1126      19.359  17.192  50.343  1.00  0.00           O  
ATOM   2426  N   TRP A1127      16.922  13.171  49.707  1.00  0.00           N  
ATOM   2427  CA  TRP A1127      15.768  12.715  50.487  1.00  0.00           C  
ATOM   2428  C   TRP A1127      14.808  13.892  50.729  1.00  0.00           C  
ATOM   2429  O   TRP A1127      15.225  14.962  51.204  1.00  0.00           O  
ATOM   2430  CB  TRP A1127      16.192  12.050  51.797  1.00  0.00           C  
ATOM   2431  CG  TRP A1127      15.095  11.214  52.420  1.00  0.00           C  
ATOM   2432  CD1 TRP A1127      14.980   9.861  52.380  1.00  0.00           C  
ATOM   2433  CD2 TRP A1127      13.967  11.691  53.169  1.00  0.00           C  
ATOM   2434  NE1 TRP A1127      13.851   9.460  53.051  1.00  0.00           N  
ATOM   2435  CE2 TRP A1127      13.208  10.562  53.544  1.00  0.00           C  
ATOM   2436  CE3 TRP A1127      13.515  12.965  53.556  1.00  0.00           C  
ATOM   2437  CZ2 TRP A1127      12.022  10.659  54.297  1.00  0.00           C  
ATOM   2438  CZ3 TRP A1127      12.328  13.066  54.313  1.00  0.00           C  
ATOM   2439  CH2 TRP A1127      11.599  11.917  54.662  1.00  0.00           C  
ATOM   2440  N   GLY A1128      13.532  13.673  50.385  1.00  0.00           N  
ATOM   2441  CA  GLY A1128      12.467  14.652  50.547  1.00  0.00           C  
ATOM   2442  C   GLY A1128      11.994  15.155  49.204  1.00  0.00           C  
ATOM   2443  O   GLY A1128      10.900  15.707  49.092  1.00  0.00           O  
ATOM   2444  N   ASP A1129      12.835  14.975  48.179  1.00  0.00           N  
ATOM   2445  CA  ASP A1129      12.515  15.396  46.815  1.00  0.00           C  
ATOM   2446  C   ASP A1129      11.451  14.508  46.218  1.00  0.00           C  
ATOM   2447  O   ASP A1129      11.399  13.311  46.498  1.00  0.00           O  
ATOM   2448  CB  ASP A1129      13.741  15.284  45.906  1.00  0.00           C  
ATOM   2449  CG  ASP A1129      14.775  16.365  46.173  1.00  0.00           C  
ATOM   2450  OD1 ASP A1129      14.491  17.279  46.988  1.00  0.00           O  
ATOM   2451  OD2 ASP A1129      15.908  16.361  45.614  1.00  0.00           O  
ATOM   2452  N   ASP A1130      10.623  15.118  45.385  1.00  0.00           N  
ATOM   2453  CA  ASP A1130       9.672  14.397  44.560  1.00  0.00           C  
ATOM   2454  C   ASP A1130      10.367  13.526  43.514  1.00  0.00           C  
ATOM   2455  O   ASP A1130      11.369  13.930  42.913  1.00  0.00           O  
ATOM   2456  CB  ASP A1130       8.743  15.388  43.867  1.00  0.00           C  
ATOM   2457  CG  ASP A1130       7.602  14.693  43.184  1.00  0.00           C  
ATOM   2458  OD1 ASP A1130       7.492  14.790  41.933  1.00  0.00           O  
ATOM   2459  OD2 ASP A1130       6.818  13.979  43.831  1.00  0.00           O  
ATOM   2460  N   LEU A1131       9.873  12.307  43.317  1.00  0.00           N  
ATOM   2461  CA  LEU A1131      10.342  11.479  42.210  1.00  0.00           C  
ATOM   2462  C   LEU A1131       9.470  11.778  40.992  1.00  0.00           C  
ATOM   2463  O   LEU A1131       8.301  11.387  40.939  1.00  0.00           O  
ATOM   2464  CB  LEU A1131      10.313   9.998  42.579  1.00  0.00           C  
ATOM   2465  CG  LEU A1131      11.076   9.610  43.858  1.00  0.00           C  
ATOM   2466  CD1 LEU A1131      11.066   8.100  44.044  1.00  0.00           C  
ATOM   2467  CD2 LEU A1131      12.506  10.160  43.818  1.00  0.00           C  
ATOM   2468  N   GLY A1132      10.023  12.545  40.052  1.00  0.00           N  
ATOM   2469  CA  GLY A1132       9.332  12.875  38.811  1.00  0.00           C  
ATOM   2470  C   GLY A1132       9.489  11.750  37.783  1.00  0.00           C  
ATOM   2471  O   GLY A1132      10.133  10.730  38.051  1.00  0.00           O  
ATOM   2472  N   ALA A1133       8.913  11.955  36.599  1.00  0.00           N  
ATOM   2473  CA  ALA A1133       8.999  10.966  35.515  1.00  0.00           C  
ATOM   2474  C   ALA A1133      10.455  10.532  35.212  1.00  0.00           C  
ATOM   2475  O   ALA A1133      10.729   9.341  34.983  1.00  0.00           O  
ATOM   2476  CB  ALA A1133       8.317  11.510  34.259  1.00  0.00           C  
ATOM   2477  N   ASP A1134      11.380  11.494  35.210  1.00  0.00           N  
ATOM   2478  CA  ASP A1134      12.785  11.187  34.878  1.00  0.00           C  
ATOM   2479  C   ASP A1134      13.478  10.329  35.928  1.00  0.00           C  
ATOM   2480  O   ASP A1134      14.250   9.429  35.590  1.00  0.00           O  
ATOM   2481  CB  ASP A1134      13.588  12.462  34.609  1.00  0.00           C  
ATOM   2482  CG  ASP A1134      13.089  13.211  33.392  1.00  0.00           C  
ATOM   2483  OD1 ASP A1134      13.271  14.452  33.354  1.00  0.00           O  
ATOM   2484  OD2 ASP A1134      12.498  12.648  32.430  1.00  0.00           O  
ATOM   2485  N   GLU A1135      13.180  10.591  37.201  1.00  0.00           N  
ATOM   2486  CA  GLU A1135      13.706   9.778  38.292  1.00  0.00           C  
ATOM   2487  C   GLU A1135      13.168   8.365  38.223  1.00  0.00           C  
ATOM   2488  O   GLU A1135      13.921   7.405  38.322  1.00  0.00           O  
ATOM   2489  CB  GLU A1135      13.378  10.389  39.665  1.00  0.00           C  
ATOM   2490  CG  GLU A1135      14.200  11.619  39.996  1.00  0.00           C  
ATOM   2491  CD  GLU A1135      13.777  12.859  39.220  1.00  0.00           C  
ATOM   2492  OE1 GLU A1135      12.570  13.080  38.978  1.00  0.00           O  
ATOM   2493  OE2 GLU A1135      14.669  13.643  38.839  1.00  0.00           O  
ATOM   2494  N   GLU A1136      11.850   8.240  38.058  1.00  0.00           N  
ATOM   2495  CA  GLU A1136      11.246   6.929  37.890  1.00  0.00           C  
ATOM   2496  C   GLU A1136      11.895   6.180  36.729  1.00  0.00           C  
ATOM   2497  O   GLU A1136      12.157   4.988  36.829  1.00  0.00           O  
ATOM   2498  CB  GLU A1136       9.738   7.047  37.685  1.00  0.00           C  
ATOM   2499  CG  GLU A1136       9.034   7.678  38.887  1.00  0.00           C  
ATOM   2500  CD  GLU A1136       7.521   7.543  38.815  1.00  0.00           C  
ATOM   2501  OE1 GLU A1136       6.966   7.308  37.698  1.00  0.00           O  
ATOM   2502  OE2 GLU A1136       6.888   7.670  39.876  1.00  0.00           O  
ATOM   2503  N   ARG A1137      12.139   6.876  35.625  1.00  0.00           N  
ATOM   2504  CA  ARG A1137      12.690   6.230  34.427  1.00  0.00           C  
ATOM   2505  C   ARG A1137      14.017   5.564  34.754  1.00  0.00           C  
ATOM   2506  O   ARG A1137      14.223   4.396  34.429  1.00  0.00           O  
ATOM   2507  CB  ARG A1137      12.871   7.232  33.283  1.00  0.00           C  
ATOM   2508  CG  ARG A1137      13.465   6.614  32.005  1.00  0.00           C  
ATOM   2509  CD  ARG A1137      13.922   7.625  30.958  1.00  0.00           C  
ATOM   2510  NE  ARG A1137      14.816   8.643  31.524  1.00  0.00           N  
ATOM   2511  CZ  ARG A1137      16.151   8.559  31.598  1.00  0.00           C  
ATOM   2512  NH1 ARG A1137      16.802   7.488  31.147  1.00  0.00           N  
ATOM   2513  NH2 ARG A1137      16.836   9.561  32.142  1.00  0.00           N  
ATOM   2514  N   VAL A1138      14.902   6.313  35.424  1.00  0.00           N  
ATOM   2515  CA  VAL A1138      16.231   5.793  35.796  1.00  0.00           C  
ATOM   2516  C   VAL A1138      16.097   4.647  36.790  1.00  0.00           C  
ATOM   2517  O   VAL A1138      16.739   3.614  36.653  1.00  0.00           O  
ATOM   2518  CB  VAL A1138      17.163   6.909  36.354  1.00  0.00           C  
ATOM   2519  CG1 VAL A1138      18.496   6.298  36.884  1.00  0.00           C  
ATOM   2520  CG2 VAL A1138      17.404   7.957  35.304  1.00  0.00           C  
ATOM   2521  N   LEU A1139      15.211   4.802  37.765  1.00  0.00           N  
ATOM   2522  CA  LEU A1139      14.947   3.734  38.727  1.00  0.00           C  
ATOM   2523  C   LEU A1139      14.535   2.404  38.072  1.00  0.00           C  
ATOM   2524  O   LEU A1139      14.947   1.338  38.531  1.00  0.00           O  
ATOM   2525  CB  LEU A1139      13.880   4.201  39.718  1.00  0.00           C  
ATOM   2526  CG  LEU A1139      13.691   3.472  41.037  1.00  0.00           C  
ATOM   2527  CD1 LEU A1139      14.991   3.453  41.852  1.00  0.00           C  
ATOM   2528  CD2 LEU A1139      12.578   4.183  41.820  1.00  0.00           C  
ATOM   2529  N   THR A1140      13.730   2.466  37.001  1.00  0.00           N  
ATOM   2530  CA  THR A1140      13.250   1.253  36.325  1.00  0.00           C  
ATOM   2531  C   THR A1140      14.371   0.424  35.730  1.00  0.00           C  
ATOM   2532  O   THR A1140      14.175  -0.761  35.465  1.00  0.00           O  
ATOM   2533  CB  THR A1140      12.217   1.556  35.194  1.00  0.00           C  
ATOM   2534  OG1 THR A1140      12.835   2.307  34.132  1.00  0.00           O  
ATOM   2535  CG2 THR A1140      11.078   2.451  35.700  1.00  0.00           C  
ATOM   2536  N   GLU A1141      15.539   1.044  35.511  1.00  0.00           N  
ATOM   2537  CA  GLU A1141      16.675   0.337  34.894  1.00  0.00           C  
ATOM   2538  C   GLU A1141      17.096  -0.879  35.710  1.00  0.00           C  
ATOM   2539  O   GLU A1141      17.707  -1.817  35.180  1.00  0.00           O  
ATOM   2540  CB  GLU A1141      17.871   1.277  34.704  1.00  0.00           C  
ATOM   2541  CG  GLU A1141      17.644   2.431  33.740  1.00  0.00           C  
ATOM   2542  CD  GLU A1141      18.816   3.404  33.722  1.00  0.00           C  
ATOM   2543  OE1 GLU A1141      18.696   4.480  33.104  1.00  0.00           O  
ATOM   2544  OE2 GLU A1141      19.858   3.094  34.337  1.00  0.00           O  
ATOM   2545  N   GLU A1142      16.744  -0.879  36.995  1.00  0.00           N  
ATOM   2546  CA  GLU A1142      17.169  -1.924  37.924  1.00  0.00           C  
ATOM   2547  C   GLU A1142      16.162  -3.069  38.056  1.00  0.00           C  
ATOM   2548  O   GLU A1142      16.363  -3.983  38.868  1.00  0.00           O  
ATOM   2549  CB  GLU A1142      17.488  -1.306  39.301  1.00  0.00           C  
ATOM   2550  CG  GLU A1142      18.550  -0.203  39.249  1.00  0.00           C  
ATOM   2551  CD  GLU A1142      19.810  -0.658  38.526  1.00  0.00           C  
ATOM   2552  OE1 GLU A1142      20.268   0.042  37.603  1.00  0.00           O  
ATOM   2553  OE2 GLU A1142      20.311  -1.754  38.853  1.00  0.00           O  
ATOM   2554  N   PHE A1143      15.079  -3.015  37.272  1.00  0.00           N  
ATOM   2555  CA  PHE A1143      13.944  -3.950  37.422  1.00  0.00           C  
ATOM   2556  C   PHE A1143      13.476  -4.535  36.105  1.00  0.00           C  
ATOM   2557  O   PHE A1143      13.555  -3.872  35.082  1.00  0.00           O  
ATOM   2558  CB  PHE A1143      12.764  -3.246  38.124  1.00  0.00           C  
ATOM   2559  CG  PHE A1143      13.109  -2.761  39.502  1.00  0.00           C  
ATOM   2560  CD1 PHE A1143      13.473  -1.441  39.714  1.00  0.00           C  
ATOM   2561  CD2 PHE A1143      13.103  -3.642  40.577  1.00  0.00           C  
ATOM   2562  CE1 PHE A1143      13.846  -1.000  40.991  1.00  0.00           C  
ATOM   2563  CE2 PHE A1143      13.467  -3.220  41.864  1.00  0.00           C  
ATOM   2564  CZ  PHE A1143      13.832  -1.894  42.069  1.00  0.00           C  
ATOM   2565  N   ASP A1153      12.988  -5.770  36.140  1.00  0.00           N  
ATOM   2566  CA  ASP A1153      12.558  -6.449  34.918  1.00  0.00           C  
ATOM   2567  C   ASP A1153      11.072  -6.871  34.986  1.00  0.00           C  
ATOM   2568  O   ASP A1153      10.631  -7.768  34.272  1.00  0.00           O  
ATOM   2569  CB  ASP A1153      13.454  -7.668  34.657  1.00  0.00           C  
ATOM   2570  CG  ASP A1153      13.309  -8.744  35.730  1.00  0.00           C  
ATOM   2571  OD1 ASP A1153      12.591  -8.518  36.741  1.00  0.00           O  
ATOM   2572  OD2 ASP A1153      13.871  -9.859  35.645  1.00  0.00           O  
ATOM   2573  N   ARG A1154      10.336  -6.229  35.886  1.00  0.00           N  
ATOM   2574  CA  ARG A1154       8.885  -6.446  36.059  1.00  0.00           C  
ATOM   2575  C   ARG A1154       8.386  -5.263  36.885  1.00  0.00           C  
ATOM   2576  O   ARG A1154       9.209  -4.458  37.351  1.00  0.00           O  
ATOM   2577  CB  ARG A1154       8.590  -7.789  36.761  1.00  0.00           C  
ATOM   2578  CG  ARG A1154       9.127  -7.901  38.213  1.00  0.00           C  
ATOM   2579  CD  ARG A1154       9.314  -9.355  38.673  1.00  0.00           C  
ATOM   2580  NE  ARG A1154      10.436  -9.948  37.938  1.00  0.00           N  
ATOM   2581  CZ  ARG A1154      10.729 -11.241  37.931  1.00  0.00           C  
ATOM   2582  NH1 ARG A1154       9.968 -12.086  38.597  1.00  0.00           N  
ATOM   2583  NH2 ARG A1154      11.778 -11.689  37.225  1.00  0.00           N  
ATOM   2584  N   PRO A1155       7.062  -5.104  37.052  1.00  0.00           N  
ATOM   2585  CA  PRO A1155       6.555  -4.006  37.891  1.00  0.00           C  
ATOM   2586  C   PRO A1155       7.070  -4.153  39.323  1.00  0.00           C  
ATOM   2587  O   PRO A1155       7.322  -5.264  39.759  1.00  0.00           O  
ATOM   2588  CB  PRO A1155       5.036  -4.203  37.835  1.00  0.00           C  
ATOM   2589  CG  PRO A1155       4.806  -4.880  36.495  1.00  0.00           C  
ATOM   2590  CD  PRO A1155       5.961  -5.879  36.431  1.00  0.00           C  
ATOM   2591  N   PHE A1156       7.250  -3.038  40.017  1.00  0.00           N  
ATOM   2592  CA  PHE A1156       7.840  -3.003  41.358  1.00  0.00           C  
ATOM   2593  C   PHE A1156       7.247  -1.870  42.172  1.00  0.00           C  
ATOM   2594  O   PHE A1156       6.747  -0.880  41.613  1.00  0.00           O  
ATOM   2595  CB  PHE A1156       9.369  -2.851  41.284  1.00  0.00           C  
ATOM   2596  CG  PHE A1156       9.841  -1.554  40.658  1.00  0.00           C  
ATOM   2597  CD1 PHE A1156       9.907  -1.419  39.257  1.00  0.00           C  
ATOM   2598  CD2 PHE A1156      10.262  -0.480  41.457  1.00  0.00           C  
ATOM   2599  CE1 PHE A1156      10.360  -0.217  38.654  1.00  0.00           C  
ATOM   2600  CE2 PHE A1156      10.729   0.735  40.872  1.00  0.00           C  
ATOM   2601  CZ  PHE A1156      10.785   0.865  39.471  1.00  0.00           C  
ATOM   2602  N   PHE A1157       7.300  -2.022  43.490  1.00  0.00           N  
ATOM   2603  CA  PHE A1157       6.742  -1.035  44.393  1.00  0.00           C  
ATOM   2604  C   PHE A1157       7.821  -0.124  44.970  1.00  0.00           C  
ATOM   2605  O   PHE A1157       8.935  -0.585  45.257  1.00  0.00           O  
ATOM   2606  CB  PHE A1157       6.049  -1.725  45.566  1.00  0.00           C  
ATOM   2607  CG  PHE A1157       4.818  -2.507  45.201  1.00  0.00           C  
ATOM   2608  CD1 PHE A1157       3.601  -1.855  44.978  1.00  0.00           C  
ATOM   2609  CD2 PHE A1157       4.854  -3.902  45.163  1.00  0.00           C  
ATOM   2610  CE1 PHE A1157       2.443  -2.600  44.694  1.00  0.00           C  
ATOM   2611  CE2 PHE A1157       3.705  -4.655  44.864  1.00  0.00           C  
ATOM   2612  CZ  PHE A1157       2.498  -3.991  44.637  1.00  0.00           C  
ATOM   2613  N   VAL A1158       7.473   1.149  45.147  1.00  0.00           N  
ATOM   2614  CA  VAL A1158       8.242   2.065  45.993  1.00  0.00           C  
ATOM   2615  C   VAL A1158       7.298   2.477  47.115  1.00  0.00           C  
ATOM   2616  O   VAL A1158       6.177   2.915  46.829  1.00  0.00           O  
ATOM   2617  CB  VAL A1158       8.746   3.307  45.202  1.00  0.00           C  
ATOM   2618  CG1 VAL A1158       9.508   4.252  46.119  1.00  0.00           C  
ATOM   2619  CG2 VAL A1158       9.639   2.882  44.018  1.00  0.00           C  
ATOM   2620  N   TYR A1159       7.729   2.329  48.381  1.00  0.00           N  
ATOM   2621  CA  TYR A1159       6.867   2.624  49.532  1.00  0.00           C  
ATOM   2622  C   TYR A1159       7.526   3.541  50.583  1.00  0.00           C  
ATOM   2623  O   TYR A1159       8.771   3.689  50.625  1.00  0.00           O  
ATOM   2624  CB  TYR A1159       6.393   1.306  50.195  1.00  0.00           C  
ATOM   2625  CG  TYR A1159       7.526   0.540  50.828  1.00  0.00           C  
ATOM   2626  CD1 TYR A1159       8.196  -0.462  50.125  1.00  0.00           C  
ATOM   2627  CD2 TYR A1159       7.970   0.866  52.121  1.00  0.00           C  
ATOM   2628  CE1 TYR A1159       9.285  -1.158  50.716  1.00  0.00           C  
ATOM   2629  CE2 TYR A1159       9.050   0.201  52.703  1.00  0.00           C  
ATOM   2630  CZ  TYR A1159       9.690  -0.805  51.996  1.00  0.00           C  
ATOM   2631  OH  TYR A1159      10.750  -1.464  52.588  1.00  0.00           O  
ATOM   2632  N   GLY A1160       6.696   4.151  51.425  1.00  0.00           N  
ATOM   2633  CA  GLY A1160       7.178   4.985  52.529  1.00  0.00           C  
ATOM   2634  C   GLY A1160       7.730   6.319  52.074  1.00  0.00           C  
ATOM   2635  O   GLY A1160       8.874   6.656  52.365  1.00  0.00           O  
ATOM   2636  N   TYR A1161       6.905   7.090  51.373  1.00  0.00           N  
ATOM   2637  CA  TYR A1161       7.304   8.394  50.861  1.00  0.00           C  
ATOM   2638  C   TYR A1161       7.294   9.442  51.965  1.00  0.00           C  
ATOM   2639  O   TYR A1161       6.519   9.334  52.929  1.00  0.00           O  
ATOM   2640  CB  TYR A1161       6.345   8.851  49.742  1.00  0.00           C  
ATOM   2641  CG  TYR A1161       6.515   8.101  48.427  1.00  0.00           C  
ATOM   2642  CD1 TYR A1161       6.025   6.799  48.278  1.00  0.00           C  
ATOM   2643  CD2 TYR A1161       7.186   8.694  47.347  1.00  0.00           C  
ATOM   2644  CE1 TYR A1161       6.194   6.099  47.064  1.00  0.00           C  
ATOM   2645  CE2 TYR A1161       7.360   8.016  46.127  1.00  0.00           C  
ATOM   2646  CZ  TYR A1161       6.857   6.720  45.996  1.00  0.00           C  
ATOM   2647  OH  TYR A1161       7.004   6.051  44.802  1.00  0.00           O  
ATOM   2648  N   PRO A1162       8.105  10.483  51.795  1.00  0.00           N  
ATOM   2649  CA  PRO A1162       8.066  11.646  52.691  1.00  0.00           C  
ATOM   2650  C   PRO A1162       6.655  12.210  52.768  1.00  0.00           C  
ATOM   2651  O   PRO A1162       5.988  12.370  51.743  1.00  0.00           O  
ATOM   2652  CB  PRO A1162       8.996  12.651  52.003  1.00  0.00           C  
ATOM   2653  CG  PRO A1162       9.960  11.786  51.238  1.00  0.00           C  
ATOM   2654  CD  PRO A1162       9.082  10.662  50.697  1.00  0.00           C  
ATOM   2655  N   LYS A1163       6.196  12.494  53.978  1.00  0.00           N  
ATOM   2656  CA  LYS A1163       4.819  12.958  54.190  1.00  0.00           C  
ATOM   2657  C   LYS A1163       4.441  14.200  53.361  1.00  0.00           C  
ATOM   2658  O   LYS A1163       3.329  14.281  52.810  1.00  0.00           O  
ATOM   2659  CB  LYS A1163       4.615  13.168  55.700  1.00  0.00           C  
ATOM   2660  CG  LYS A1163       3.290  13.739  56.131  1.00  0.00           C  
ATOM   2661  CD  LYS A1163       3.292  13.901  57.646  1.00  0.00           C  
ATOM   2662  CE  LYS A1163       1.989  14.488  58.108  1.00  0.00           C  
ATOM   2663  NZ  LYS A1163       1.981  14.748  59.562  1.00  0.00           N  
ATOM   2664  N   HIS A1416       5.368  15.150  53.223  1.00  0.00           N  
ATOM   2665  CA  HIS A1416       5.002  16.443  52.655  1.00  0.00           C  
ATOM   2666  C   HIS A1416       5.042  16.586  51.130  1.00  0.00           C  
ATOM   2667  O   HIS A1416       4.751  17.661  50.597  1.00  0.00           O  
ATOM   2668  CB  HIS A1416       5.675  17.604  53.423  1.00  0.00           C  
ATOM   2669  CG  HIS A1416       5.209  17.668  54.841  1.00  0.00           C  
ATOM   2670  ND1 HIS A1416       4.019  18.272  55.203  1.00  0.00           N  
ATOM   2671  CD2 HIS A1416       5.695  17.088  55.964  1.00  0.00           C  
ATOM   2672  CE1 HIS A1416       3.829  18.113  56.501  1.00  0.00           C  
ATOM   2673  NE2 HIS A1416       4.833  17.398  56.984  1.00  0.00           N  
ATOM   2674  N   ILE A1418       5.380  15.507  50.433  1.00  0.00           N  
ATOM   2675  CA  ILE A1418       5.167  15.465  48.989  1.00  0.00           C  
ATOM   2676  C   ILE A1418       4.021  14.527  48.635  1.00  0.00           C  
ATOM   2677  O   ILE A1418       3.905  14.092  47.487  1.00  0.00           O  
ATOM   2678  CB  ILE A1418       6.477  15.097  48.233  1.00  0.00           C  
ATOM   2679  CG1 ILE A1418       7.037  13.756  48.734  1.00  0.00           C  
ATOM   2680  CG2 ILE A1418       7.470  16.275  48.365  1.00  0.00           C  
ATOM   2681  CD1 ILE A1418       8.149  13.131  47.849  1.00  0.00           C  
ATOM   2682  N   LYS A1419       3.189  14.216  49.631  1.00  0.00           N  
ATOM   2683  CA  LYS A1419       2.126  13.228  49.462  1.00  0.00           C  
ATOM   2684  C   LYS A1419       0.796  13.796  49.911  1.00  0.00           C  
ATOM   2685  O   LYS A1419       0.757  14.761  50.683  1.00  0.00           O  
ATOM   2686  CB  LYS A1419       2.444  11.924  50.222  1.00  0.00           C  
ATOM   2687  CG  LYS A1419       3.671  11.126  49.701  1.00  0.00           C  
ATOM   2688  CD  LYS A1419       3.592  10.747  48.200  1.00  0.00           C  
ATOM   2689  CE  LYS A1419       2.607   9.568  47.997  1.00  0.00           C  
ATOM   2690  NZ  LYS A1419       2.192   9.443  46.575  1.00  0.00           N  
ATOM   2691  N   ALA A1420      -0.294  13.178  49.435  1.00  0.00           N  
ATOM   2692  CA  ALA A1420      -1.658  13.692  49.630  1.00  0.00           C  
ATOM   2693  C   ALA A1420      -2.093  13.809  51.096  1.00  0.00           C  
ATOM   2694  O   ALA A1420      -1.643  13.048  51.948  1.00  0.00           O  
ATOM   2695  CB  ALA A1420      -2.661  12.830  48.844  1.00  0.00           C  
ATOM   2696  N   PHE A1421      -2.995  14.755  51.361  1.00  0.00           N  
ATOM   2697  CA  PHE A1421      -3.481  15.038  52.724  1.00  0.00           C  
ATOM   2698  C   PHE A1421      -4.104  13.864  53.482  1.00  0.00           C  
ATOM   2699  O   PHE A1421      -4.139  13.875  54.722  1.00  0.00           O  
ATOM   2700  CB  PHE A1421      -4.513  16.157  52.665  1.00  0.00           C  
ATOM   2701  CG  PHE A1421      -5.878  15.712  52.157  1.00  0.00           C  
ATOM   2702  CD1 PHE A1421      -6.915  15.441  53.054  1.00  0.00           C  
ATOM   2703  CD2 PHE A1421      -6.132  15.590  50.782  1.00  0.00           C  
ATOM   2704  CE1 PHE A1421      -8.200  15.033  52.587  1.00  0.00           C  
ATOM   2705  CE2 PHE A1421      -7.416  15.193  50.321  1.00  0.00           C  
ATOM   2706  CZ  PHE A1421      -8.438  14.921  51.226  1.00  0.00           C  
ATOM   2707  N   TYR A1422      -4.661  12.896  52.744  1.00  0.00           N  
ATOM   2708  CA  TYR A1422      -5.413  11.772  53.362  1.00  0.00           C  
ATOM   2709  C   TYR A1422      -4.569  10.573  53.784  1.00  0.00           C  
ATOM   2710  O   TYR A1422      -5.097   9.602  54.342  1.00  0.00           O  
ATOM   2711  CB  TYR A1422      -6.530  11.286  52.393  1.00  0.00           C  
ATOM   2712  CG  TYR A1422      -5.973  10.902  51.028  1.00  0.00           C  
ATOM   2713  CD1 TYR A1422      -5.237   9.719  50.851  1.00  0.00           C  
ATOM   2714  CD2 TYR A1422      -6.172  11.741  49.910  1.00  0.00           C  
ATOM   2715  CE1 TYR A1422      -4.713   9.360  49.582  1.00  0.00           C  
ATOM   2716  CE2 TYR A1422      -5.662  11.404  48.651  1.00  0.00           C  
ATOM   2717  CZ  TYR A1422      -4.933  10.221  48.495  1.00  0.00           C  
ATOM   2718  OH  TYR A1422      -4.418   9.906  47.263  1.00  0.00           O  
ATOM   2719  N   MET A1423      -3.275  10.594  53.495  1.00  0.00           N  
ATOM   2720  CA  MET A1423      -2.486   9.406  53.740  1.00  0.00           C  
ATOM   2721  C   MET A1423      -2.049   9.277  55.194  1.00  0.00           C  
ATOM   2722  O   MET A1423      -1.678  10.285  55.843  1.00  0.00           O  
ATOM   2723  CB  MET A1423      -1.280   9.362  52.801  1.00  0.00           C  
ATOM   2724  CG  MET A1423      -1.676   9.472  51.329  1.00  0.00           C  
ATOM   2725  SD  MET A1423      -0.258   9.250  50.254  1.00  0.00           S  
ATOM   2726  CE  MET A1423      -1.162   8.935  48.712  1.00  0.00           C  
ATOM   2727  N   LYS A1424      -2.066   8.040  55.681  1.00  0.00           N  
ATOM   2728  CA  LYS A1424      -1.720   7.733  57.061  1.00  0.00           C  
ATOM   2729  C   LYS A1424      -0.209   7.873  57.294  1.00  0.00           C  
ATOM   2730  O   LYS A1424       0.587   7.359  56.507  1.00  0.00           O  
ATOM   2731  CB  LYS A1424      -2.180   6.315  57.407  1.00  0.00           C  
ATOM   2732  CG  LYS A1424      -2.037   5.963  58.883  1.00  0.00           C  
ATOM   2733  CD  LYS A1424      -2.814   4.727  59.230  1.00  0.00           C  
ATOM   2734  CE  LYS A1424      -3.083   4.648  60.753  1.00  0.00           C  
ATOM   2735  NZ  LYS A1424      -1.835   4.403  61.481  1.00  0.00           N  
ATOM   2736  N   GLU A1425       0.188   8.563  58.371  1.00  0.00           N  
ATOM   2737  CA  GLU A1425       1.610   8.551  58.780  1.00  0.00           C  
ATOM   2738  C   GLU A1425       2.111   7.159  59.090  1.00  0.00           C  
ATOM   2739  O   GLU A1425       1.376   6.311  59.619  1.00  0.00           O  
ATOM   2740  CB  GLU A1425       1.854   9.361  60.042  1.00  0.00           C  
ATOM   2741  CG  GLU A1425       1.576  10.828  59.944  1.00  0.00           C  
ATOM   2742  CD  GLU A1425       1.774  11.520  61.279  1.00  0.00           C  
ATOM   2743  OE1 GLU A1425       1.674  12.758  61.296  1.00  0.00           O  
ATOM   2744  OE2 GLU A1425       2.050  10.827  62.293  1.00  0.00           O  
ATOM   2745  N   ASP A1426       3.380   6.936  58.794  1.00  0.00           N  
ATOM   2746  CA  ASP A1426       4.074   5.759  59.254  1.00  0.00           C  
ATOM   2747  C   ASP A1426       4.247   5.915  60.794  1.00  0.00           C  
ATOM   2748  O   ASP A1426       4.897   6.867  61.248  1.00  0.00           O  
ATOM   2749  CB  ASP A1426       5.428   5.671  58.531  1.00  0.00           C  
ATOM   2750  CG  ASP A1426       6.210   4.430  58.881  1.00  0.00           C  
ATOM   2751  OD1 ASP A1426       7.271   4.190  58.235  1.00  0.00           O  
ATOM   2752  OD2 ASP A1426       5.868   3.653  59.802  1.00  0.00           O  
ATOM   2753  N   PRO A1427       3.687   5.001  61.590  1.00  0.00           N  
ATOM   2754  CA  PRO A1427       3.734   5.154  63.055  1.00  0.00           C  
ATOM   2755  C   PRO A1427       5.163   4.960  63.557  1.00  0.00           C  
ATOM   2756  O   PRO A1427       5.540   5.557  64.567  1.00  0.00           O  
ATOM   2757  CB  PRO A1427       2.848   4.019  63.577  1.00  0.00           C  
ATOM   2758  CG  PRO A1427       2.184   3.450  62.385  1.00  0.00           C  
ATOM   2759  CD  PRO A1427       3.054   3.733  61.192  1.00  0.00           C  
ATOM   2760  N   ASN A1437       5.939   4.135  62.847  1.00  0.00           N  
ATOM   2761  CA  ASN A1437       7.370   3.924  63.142  1.00  0.00           C  
ATOM   2762  C   ASN A1437       8.231   5.146  62.814  1.00  0.00           C  
ATOM   2763  O   ASN A1437       9.307   5.352  63.410  1.00  0.00           O  
ATOM   2764  CB  ASN A1437       7.902   2.727  62.350  1.00  0.00           C  
ATOM   2765  CG  ASN A1437       7.384   1.388  62.859  1.00  0.00           C  
ATOM   2766  OD1 ASN A1437       7.494   0.362  62.159  1.00  0.00           O  
ATOM   2767  ND2 ASN A1437       6.833   1.375  64.074  1.00  0.00           N  
ATOM   2768  N   ASP A1438       7.777   5.953  61.861  1.00  0.00           N  
ATOM   2769  CA  ASP A1438       8.524   7.137  61.448  1.00  0.00           C  
ATOM   2770  C   ASP A1438       7.585   8.167  60.831  1.00  0.00           C  
ATOM   2771  O   ASP A1438       7.324   8.127  59.616  1.00  0.00           O  
ATOM   2772  CB  ASP A1438       9.615   6.745  60.448  1.00  0.00           C  
ATOM   2773  CG  ASP A1438      10.449   7.923  59.987  1.00  0.00           C  
ATOM   2774  OD1 ASP A1438      11.362   7.695  59.167  1.00  0.00           O  
ATOM   2775  OD2 ASP A1438      10.274   9.101  60.368  1.00  0.00           O  
ATOM   2776  N   PRO A1443       7.068   9.085  61.650  1.00  0.00           N  
ATOM   2777  CA  PRO A1443       6.043  10.038  61.183  1.00  0.00           C  
ATOM   2778  C   PRO A1443       6.512  11.036  60.127  1.00  0.00           C  
ATOM   2779  O   PRO A1443       5.708  11.823  59.659  1.00  0.00           O  
ATOM   2780  CB  PRO A1443       5.610  10.762  62.466  1.00  0.00           C  
ATOM   2781  CG  PRO A1443       6.110   9.942  63.551  1.00  0.00           C  
ATOM   2782  CD  PRO A1443       7.368   9.267  63.081  1.00  0.00           C  
ATOM   2783  N   ARG A1444       7.801  11.011  59.754  1.00  0.00           N  
ATOM   2784  CA  ARG A1444       8.281  11.831  58.641  1.00  0.00           C  
ATOM   2785  C   ARG A1444       7.769  11.265  57.311  1.00  0.00           C  
ATOM   2786  O   ARG A1444       7.772  11.971  56.294  1.00  0.00           O  
ATOM   2787  CB  ARG A1444       9.805  11.825  58.584  1.00  0.00           C  
ATOM   2788  CG  ARG A1444      10.473  12.590  59.717  1.00  0.00           C  
ATOM   2789  CD  ARG A1444      11.990  12.420  59.706  1.00  0.00           C  
ATOM   2790  NE  ARG A1444      12.355  11.009  59.765  1.00  0.00           N  
ATOM   2791  CZ  ARG A1444      13.601  10.556  59.638  1.00  0.00           C  
ATOM   2792  NH1 ARG A1444      14.600  11.414  59.451  1.00  0.00           N  
ATOM   2793  NH2 ARG A1444      13.854   9.249  59.704  1.00  0.00           N  
ATOM   2794  N   LYS A1448       7.363   9.991  57.347  1.00  0.00           N  
ATOM   2795  CA  LYS A1448       6.880   9.263  56.166  1.00  0.00           C  
ATOM   2796  C   LYS A1448       5.379   8.996  56.257  1.00  0.00           C  
ATOM   2797  O   LYS A1448       4.778   9.057  57.344  1.00  0.00           O  
ATOM   2798  CB  LYS A1448       7.620   7.942  56.017  1.00  0.00           C  
ATOM   2799  CG  LYS A1448       9.126   8.123  55.758  1.00  0.00           C  
ATOM   2800  CD  LYS A1448       9.840   6.836  56.120  1.00  0.00           C  
ATOM   2801  CE  LYS A1448      11.289   6.838  55.662  1.00  0.00           C  
ATOM   2802  NZ  LYS A1448      11.906   5.508  56.023  1.00  0.00           N  
ATOM   2803  N   VAL A1456       4.778   8.690  55.108  1.00  0.00           N  
ATOM   2804  CA  VAL A1456       3.424   8.153  55.094  1.00  0.00           C  
ATOM   2805  C   VAL A1456       3.409   6.737  54.520  1.00  0.00           C  
ATOM   2806  O   VAL A1456       4.321   6.343  53.772  1.00  0.00           O  
ATOM   2807  CB  VAL A1456       2.473   9.047  54.288  1.00  0.00           C  
ATOM   2808  CG1 VAL A1456       2.159  10.360  55.052  1.00  0.00           C  
ATOM   2809  CG2 VAL A1456       3.044   9.319  52.882  1.00  0.00           C  
ATOM   2810  N   LEU A1457       2.383   5.981  54.904  1.00  0.00           N  
ATOM   2811  CA  LEU A1457       2.164   4.620  54.448  1.00  0.00           C  
ATOM   2812  C   LEU A1457       1.517   4.654  53.053  1.00  0.00           C  
ATOM   2813  O   LEU A1457       0.311   4.392  52.871  1.00  0.00           O  
ATOM   2814  CB  LEU A1457       1.299   3.848  55.452  1.00  0.00           C  
ATOM   2815  CG  LEU A1457       1.916   3.590  56.835  1.00  0.00           C  
ATOM   2816  CD1 LEU A1457       0.816   3.258  57.861  1.00  0.00           C  
ATOM   2817  CD2 LEU A1457       2.999   2.499  56.777  1.00  0.00           C  
ATOM   2818  N   ALA A1458       2.355   4.973  52.079  1.00  0.00           N  
ATOM   2819  CA  ALA A1458       1.930   5.114  50.693  1.00  0.00           C  
ATOM   2820  C   ALA A1458       2.839   4.256  49.861  1.00  0.00           C  
ATOM   2821  O   ALA A1458       4.010   4.031  50.211  1.00  0.00           O  
ATOM   2822  CB  ALA A1458       2.096   6.569  50.260  1.00  0.00           C  
ATOM   2823  N   SER A1459       2.342   3.796  48.719  1.00  0.00           N  
ATOM   2824  CA  SER A1459       3.245   3.170  47.775  1.00  0.00           C  
ATOM   2825  C   SER A1459       2.770   3.426  46.364  1.00  0.00           C  
ATOM   2826  O   SER A1459       1.559   3.580  46.127  1.00  0.00           O  
ATOM   2827  CB  SER A1459       3.349   1.669  48.030  1.00  0.00           C  
ATOM   2828  OG  SER A1459       2.146   1.015  47.674  1.00  0.00           O  
ATOM   2829  N   ASP A1460       3.721   3.463  45.435  1.00  0.00           N  
ATOM   2830  CA  ASP A1460       3.396   3.533  44.006  1.00  0.00           C  
ATOM   2831  C   ASP A1460       3.875   2.234  43.376  1.00  0.00           C  
ATOM   2832  O   ASP A1460       4.847   1.637  43.854  1.00  0.00           O  
ATOM   2833  CB  ASP A1460       4.123   4.719  43.326  1.00  0.00           C  
ATOM   2834  CG  ASP A1460       3.525   6.105  43.678  1.00  0.00           C  
ATOM   2835  OD1 ASP A1460       2.451   6.212  44.312  1.00  0.00           O  
ATOM   2836  OD2 ASP A1460       4.071   7.161  43.326  1.00  0.00           O  
ATOM   2837  N   MET A1461       3.179   1.762  42.339  1.00  0.00           N  
ATOM   2838  CA  MET A1461       3.698   0.661  41.528  1.00  0.00           C  
ATOM   2839  C   MET A1461       4.196   1.222  40.214  1.00  0.00           C  
ATOM   2840  O   MET A1461       3.452   1.946  39.503  1.00  0.00           O  
ATOM   2841  CB  MET A1461       2.630  -0.390  41.268  1.00  0.00           C  
ATOM   2842  CG  MET A1461       3.153  -1.614  40.494  1.00  0.00           C  
ATOM   2843  SD  MET A1461       1.817  -2.612  39.825  1.00  0.00           S  
ATOM   2844  CE  MET A1461       1.101  -3.393  41.288  1.00  0.00           C  
ATOM   2845  N   LEU A1462       5.449   0.916  39.899  1.00  0.00           N  
ATOM   2846  CA  LEU A1462       6.110   1.461  38.706  1.00  0.00           C  
ATOM   2847  C   LEU A1462       6.288   0.333  37.691  1.00  0.00           C  
ATOM   2848  O   LEU A1462       6.653  -0.783  38.051  1.00  0.00           O  
ATOM   2849  CB  LEU A1462       7.472   2.085  39.066  1.00  0.00           C  
ATOM   2850  CG  LEU A1462       7.502   3.536  39.590  1.00  0.00           C  
ATOM   2851  CD1 LEU A1462       6.673   3.649  40.855  1.00  0.00           C  
ATOM   2852  CD2 LEU A1462       8.948   3.983  39.869  1.00  0.00           C  
ATOM   2853  N   ALA A1463       6.010   0.624  36.425  1.00  0.00           N  
ATOM   2854  CA  ALA A1463       6.240  -0.341  35.363  1.00  0.00           C  
ATOM   2855  C   ALA A1463       7.693  -0.193  34.913  1.00  0.00           C  
ATOM   2856  O   ALA A1463       8.242   0.883  35.003  1.00  0.00           O  
ATOM   2857  CB  ALA A1463       5.284  -0.116  34.186  1.00  0.00           C  
ATOM   2858  N   PRO A1464       8.305  -1.281  34.462  1.00  0.00           N  
ATOM   2859  CA  PRO A1464       9.698  -1.252  34.017  1.00  0.00           C  
ATOM   2860  C   PRO A1464       9.823  -0.629  32.616  1.00  0.00           C  
ATOM   2861  O   PRO A1464       8.873  -0.025  32.111  1.00  0.00           O  
ATOM   2862  CB  PRO A1464      10.088  -2.733  34.041  1.00  0.00           C  
ATOM   2863  CG  PRO A1464       8.771  -3.435  33.655  1.00  0.00           C  
ATOM   2864  CD  PRO A1464       7.733  -2.645  34.414  1.00  0.00           C  
ATOM   2865  N   GLU A1465      11.002  -0.730  32.015  1.00  0.00           N  
ATOM   2866  CA  GLU A1465      11.227  -0.230  30.648  1.00  0.00           C  
ATOM   2867  C   GLU A1465      10.996   1.281  30.510  1.00  0.00           C  
ATOM   2868  O   GLU A1465      10.569   1.775  29.470  1.00  0.00           O  
ATOM   2869  CB  GLU A1465      10.431  -1.055  29.616  1.00  0.00           C  
ATOM   2870  CG  GLU A1465      10.835  -2.527  29.640  1.00  0.00           C  
ATOM   2871  CD  GLU A1465       9.796  -3.476  29.069  1.00  0.00           C  
ATOM   2872  OE1 GLU A1465       8.689  -3.619  29.656  1.00  0.00           O  
ATOM   2873  OE2 GLU A1465      10.105  -4.122  28.038  1.00  0.00           O  
ATOM   2874  N   GLY A1692      11.310   2.010  31.576  1.00  0.00           N  
ATOM   2875  CA  GLY A1692      11.194   3.458  31.549  1.00  0.00           C  
ATOM   2876  C   GLY A1692       9.815   4.019  31.843  1.00  0.00           C  
ATOM   2877  O   GLY A1692       9.682   5.238  31.987  1.00  0.00           O  
ATOM   2878  N   TYR A1693       8.797   3.149  31.940  1.00  0.00           N  
ATOM   2879  CA  TYR A1693       7.374   3.590  32.041  1.00  0.00           C  
ATOM   2880  C   TYR A1693       7.001   4.287  33.367  1.00  0.00           C  
ATOM   2881  O   TYR A1693       6.364   5.338  33.370  1.00  0.00           O  
ATOM   2882  CB  TYR A1693       6.402   2.460  31.615  1.00  0.00           C  
ATOM   2883  CG  TYR A1693       6.361   2.441  30.114  1.00  0.00           C  
ATOM   2884  CD1 TYR A1693       5.384   3.162  29.415  1.00  0.00           C  
ATOM   2885  CD2 TYR A1693       7.371   1.809  29.382  1.00  0.00           C  
ATOM   2886  CE1 TYR A1693       5.382   3.198  28.006  1.00  0.00           C  
ATOM   2887  CE2 TYR A1693       7.395   1.852  27.985  1.00  0.00           C  
ATOM   2888  CZ  TYR A1693       6.397   2.558  27.311  1.00  0.00           C  
ATOM   2889  OH  TYR A1693       6.427   2.608  25.941  1.00  0.00           O  
ATOM   2890  N   GLY A1700       7.458   3.741  34.479  1.00  0.00           N  
ATOM   2891  CA  GLY A1700       7.223   4.388  35.765  1.00  0.00           C  
ATOM   2892  C   GLY A1700       5.804   4.168  36.243  1.00  0.00           C  
ATOM   2893  O   GLY A1700       5.167   3.152  35.903  1.00  0.00           O  
ATOM   2894  N   GLU A1701       5.305   5.127  37.019  1.00  0.00           N  
ATOM   2895  CA  GLU A1701       4.102   4.942  37.827  1.00  0.00           C  
ATOM   2896  C   GLU A1701       2.857   4.506  37.035  1.00  0.00           C  
ATOM   2897  O   GLU A1701       2.409   5.216  36.119  1.00  0.00           O  
ATOM   2898  CB  GLU A1701       3.770   6.225  38.567  1.00  0.00           C  
ATOM   2899  CG  GLU A1701       2.511   6.102  39.423  1.00  0.00           C  
ATOM   2900  CD  GLU A1701       1.914   7.452  39.775  1.00  0.00           C  
ATOM   2901  OE1 GLU A1701       0.961   7.476  40.599  1.00  0.00           O  
ATOM   2902  OE2 GLU A1701       2.376   8.486  39.220  1.00  0.00           O  
ATOM   2903  N   ILE A1702       2.287   3.382  37.430  1.00  0.00           N  
ATOM   2904  CA  ILE A1702       0.958   2.975  36.936  1.00  0.00           C  
ATOM   2905  C   ILE A1702      -0.140   2.952  38.012  1.00  0.00           C  
ATOM   2906  O   ILE A1702      -1.320   3.083  37.699  1.00  0.00           O  
ATOM   2907  CB  ILE A1702       1.009   1.618  36.182  1.00  0.00           C  
ATOM   2908  CG1 ILE A1702       1.541   0.498  37.071  1.00  0.00           C  
ATOM   2909  CG2 ILE A1702       1.853   1.770  34.860  1.00  0.00           C  
ATOM   2910  CD1 ILE A1702       1.375  -0.885  36.448  1.00  0.00           C  
ATOM   2911  N   ILE A1703       0.267   2.768  39.273  1.00  0.00           N  
ATOM   2912  CA  ILE A1703      -0.667   2.842  40.418  1.00  0.00           C  
ATOM   2913  C   ILE A1703      -0.101   3.777  41.491  1.00  0.00           C  
ATOM   2914  O   ILE A1703       1.108   3.749  41.791  1.00  0.00           O  
ATOM   2915  CB  ILE A1703      -0.888   1.442  41.048  1.00  0.00           C  
ATOM   2916  CG1 ILE A1703      -1.674   0.518  40.095  1.00  0.00           C  
ATOM   2917  CG2 ILE A1703      -1.610   1.539  42.442  1.00  0.00           C  
ATOM   2918  CD1 ILE A1703      -1.788  -0.920  40.579  1.00  0.00           C  
ATOM   2919  N   GLY A1704      -0.977   4.574  42.085  1.00  0.00           N  
ATOM   2920  CA  GLY A1704      -0.671   5.244  43.354  1.00  0.00           C  
ATOM   2921  C   GLY A1704      -1.738   4.844  44.383  1.00  0.00           C  
ATOM   2922  O   GLY A1704      -2.952   4.875  44.093  1.00  0.00           O  
ATOM   2923  N   GLY A1705      -1.283   4.479  45.588  1.00  0.00           N  
ATOM   2924  CA  GLY A1705      -2.198   4.054  46.653  1.00  0.00           C  
ATOM   2925  C   GLY A1705      -1.588   4.315  48.039  1.00  0.00           C  
ATOM   2926  O   GLY A1705      -0.405   4.745  48.171  1.00  0.00           O  
ATOM   2927  N   SER A1706      -2.403   4.096  49.062  1.00  0.00           N  
ATOM   2928  CA  SER A1706      -1.938   4.295  50.439  1.00  0.00           C  
ATOM   2929  C   SER A1706      -2.906   3.673  51.401  1.00  0.00           C  
ATOM   2930  O   SER A1706      -4.068   3.413  51.066  1.00  0.00           O  
ATOM   2931  CB  SER A1706      -1.794   5.812  50.772  1.00  0.00           C  
ATOM   2932  OG  SER A1706      -3.009   6.357  51.287  1.00  0.00           O  
ATOM   2933  N   GLN A1707      -2.431   3.490  52.632  1.00  0.00           N  
ATOM   2934  CA  GLN A1707      -3.327   3.398  53.764  1.00  0.00           C  
ATOM   2935  C   GLN A1707      -3.863   4.796  54.109  1.00  0.00           C  
ATOM   2936  O   GLN A1707      -3.169   5.805  53.947  1.00  0.00           O  
ATOM   2937  CB  GLN A1707      -2.585   2.771  54.959  1.00  0.00           C  
ATOM   2938  CG  GLN A1707      -3.502   2.475  56.127  1.00  0.00           C  
ATOM   2939  CD  GLN A1707      -2.887   1.535  57.153  1.00  0.00           C  
ATOM   2940  OE1 GLN A1707      -1.796   1.016  56.951  1.00  0.00           O  
ATOM   2941  NE2 GLN A1707      -3.612   1.285  58.235  1.00  0.00           N  
ATOM   2942  N   ARG A1708      -5.096   4.872  54.587  1.00  0.00           N  
ATOM   2943  CA  ARG A1708      -5.746   6.174  54.806  1.00  0.00           C  
ATOM   2944  C   ARG A1708      -5.682   6.552  56.274  1.00  0.00           C  
ATOM   2945  O   ARG A1708      -5.740   5.678  57.148  1.00  0.00           O  
ATOM   2946  CB  ARG A1708      -7.234   6.140  54.414  1.00  0.00           C  
ATOM   2947  CG  ARG A1708      -7.533   5.454  53.087  1.00  0.00           C  
ATOM   2948  CD  ARG A1708      -6.574   5.807  51.947  1.00  0.00           C  
ATOM   2949  NE  ARG A1708      -7.073   5.288  50.677  1.00  0.00           N  
ATOM   2950  CZ  ARG A1708      -6.460   5.418  49.501  1.00  0.00           C  
ATOM   2951  NH1 ARG A1708      -7.062   4.963  48.407  1.00  0.00           N  
ATOM   2952  NH2 ARG A1708      -5.260   5.995  49.415  1.00  0.00           N  
ATOM   2953  N   GLU A1709      -5.633   7.850  56.540  1.00  0.00           N  
ATOM   2954  CA  GLU A1709      -5.672   8.305  57.920  1.00  0.00           C  
ATOM   2955  C   GLU A1709      -7.047   7.928  58.476  1.00  0.00           C  
ATOM   2956  O   GLU A1709      -8.070   8.217  57.846  1.00  0.00           O  
ATOM   2957  CB  GLU A1709      -5.452   9.814  58.000  1.00  0.00           C  
ATOM   2958  CG  GLU A1709      -5.359  10.357  59.418  1.00  0.00           C  
ATOM   2959  CD  GLU A1709      -4.423   9.526  60.255  1.00  0.00           C  
ATOM   2960  OE1 GLU A1709      -3.207   9.629  60.035  1.00  0.00           O  
ATOM   2961  OE2 GLU A1709      -4.910   8.716  61.072  1.00  0.00           O  
ATOM   2962  N   ASP A1710      -7.049   7.249  59.617  1.00  0.00           N  
ATOM   2963  CA  ASP A1710      -8.309   6.787  60.231  1.00  0.00           C  
ATOM   2964  C   ASP A1710      -8.640   7.491  61.549  1.00  0.00           C  
ATOM   2965  O   ASP A1710      -9.693   7.218  62.188  1.00  0.00           O  
ATOM   2966  CB  ASP A1710      -8.299   5.275  60.419  1.00  0.00           C  
ATOM   2967  CG  ASP A1710      -6.994   4.759  61.042  1.00  0.00           C  
ATOM   2968  OD1 ASP A1710      -6.386   5.480  61.881  1.00  0.00           O  
ATOM   2969  OD2 ASP A1710      -6.525   3.632  60.769  1.00  0.00           O  
ATOM   2970  N   ASP A1711      -7.740   8.384  61.946  1.00  0.00           N  
ATOM   2971  CA  ASP A1711      -7.934   9.210  63.130  1.00  0.00           C  
ATOM   2972  C   ASP A1711      -8.491  10.591  62.762  1.00  0.00           C  
ATOM   2973  O   ASP A1711      -7.921  11.321  61.958  1.00  0.00           O  
ATOM   2974  CB  ASP A1711      -6.622   9.352  63.896  1.00  0.00           C  
ATOM   2975  CG  ASP A1711      -6.798  10.080  65.191  1.00  0.00           C  
ATOM   2976  OD1 ASP A1711      -6.717  11.318  65.208  1.00  0.00           O  
ATOM   2977  OD2 ASP A1711      -7.062   9.479  66.244  1.00  0.00           O  
ATOM   2978  N   TYR A1712      -9.615  10.936  63.373  1.00  0.00           N  
ATOM   2979  CA  TYR A1712     -10.319  12.182  63.096  1.00  0.00           C  
ATOM   2980  C   TYR A1712      -9.429  13.402  63.309  1.00  0.00           C  
ATOM   2981  O   TYR A1712      -9.322  14.253  62.427  1.00  0.00           O  
ATOM   2982  CB  TYR A1712     -11.567  12.320  63.978  1.00  0.00           C  
ATOM   2983  CG  TYR A1712     -12.272  13.639  63.803  1.00  0.00           C  
ATOM   2984  CD1 TYR A1712     -11.888  14.768  64.540  1.00  0.00           C  
ATOM   2985  CD2 TYR A1712     -13.315  13.775  62.894  1.00  0.00           C  
ATOM   2986  CE1 TYR A1712     -12.532  15.985  64.370  1.00  0.00           C  
ATOM   2987  CE2 TYR A1712     -13.967  14.985  62.723  1.00  0.00           C  
ATOM   2988  CZ  TYR A1712     -13.576  16.087  63.459  1.00  0.00           C  
ATOM   2989  OH  TYR A1712     -14.260  17.279  63.269  1.00  0.00           O  
ATOM   2990  N   ASP A1713      -8.800  13.490  64.484  1.00  0.00           N  
ATOM   2991  CA  ASP A1713      -8.017  14.696  64.815  1.00  0.00           C  
ATOM   2992  C   ASP A1713      -6.858  14.853  63.857  1.00  0.00           C  
ATOM   2993  O   ASP A1713      -6.593  15.951  63.368  1.00  0.00           O  
ATOM   2994  CB  ASP A1713      -7.494  14.651  66.257  1.00  0.00           C  
ATOM   2995  CG  ASP A1713      -8.599  14.760  67.294  1.00  0.00           C  
ATOM   2996  OD1 ASP A1713      -9.583  15.504  67.094  1.00  0.00           O  
ATOM   2997  OD2 ASP A1713      -8.549  14.136  68.375  1.00  0.00           O  
ATOM   2998  N   LYS A1714      -6.189  13.752  63.566  1.00  0.00           N  
ATOM   2999  CA  LYS A1714      -5.031  13.797  62.679  1.00  0.00           C  
ATOM   3000  C   LYS A1714      -5.440  14.259  61.273  1.00  0.00           C  
ATOM   3001  O   LYS A1714      -4.784  15.110  60.655  1.00  0.00           O  
ATOM   3002  CB  LYS A1714      -4.366  12.427  62.612  1.00  0.00           C  
ATOM   3003  CG  LYS A1714      -3.602  12.009  63.900  1.00  0.00           C  
ATOM   3004  CD  LYS A1714      -2.554  10.972  63.562  1.00  0.00           C  
ATOM   3005  CE  LYS A1714      -2.203  10.117  64.765  1.00  0.00           C  
ATOM   3006  NZ  LYS A1714      -1.555   8.826  64.365  1.00  0.00           N  
ATOM   3007  N   LEU A1715      -6.541  13.707  60.771  1.00  0.00           N  
ATOM   3008  CA  LEU A1715      -7.005  14.094  59.452  1.00  0.00           C  
ATOM   3009  C   LEU A1715      -7.427  15.572  59.411  1.00  0.00           C  
ATOM   3010  O   LEU A1715      -7.084  16.292  58.475  1.00  0.00           O  
ATOM   3011  CB  LEU A1715      -8.162  13.189  59.009  1.00  0.00           C  
ATOM   3012  CG  LEU A1715      -8.774  13.529  57.643  1.00  0.00           C  
ATOM   3013  CD1 LEU A1715      -7.676  13.502  56.555  1.00  0.00           C  
ATOM   3014  CD2 LEU A1715      -9.885  12.538  57.347  1.00  0.00           C  
ATOM   3015  N   LEU A1716      -8.211  16.010  60.396  1.00  0.00           N  
ATOM   3016  CA  LEU A1716      -8.602  17.419  60.459  1.00  0.00           C  
ATOM   3017  C   LEU A1716      -7.383  18.333  60.417  1.00  0.00           C  
ATOM   3018  O   LEU A1716      -7.353  19.318  59.680  1.00  0.00           O  
ATOM   3019  CB  LEU A1716      -9.412  17.717  61.719  1.00  0.00           C  
ATOM   3020  CG  LEU A1716      -9.774  19.176  62.006  1.00  0.00           C  
ATOM   3021  CD1 LEU A1716     -10.481  19.842  60.847  1.00  0.00           C  
ATOM   3022  CD2 LEU A1716     -10.644  19.206  63.256  1.00  0.00           C  
ATOM   3023  N   ASN A1717      -6.394  18.002  61.233  1.00  0.00           N  
ATOM   3024  CA  ASN A1717      -5.172  18.784  61.273  1.00  0.00           C  
ATOM   3025  C   ASN A1717      -4.463  18.845  59.918  1.00  0.00           C  
ATOM   3026  O   ASN A1717      -3.982  19.910  59.545  1.00  0.00           O  
ATOM   3027  CB  ASN A1717      -4.218  18.274  62.350  1.00  0.00           C  
ATOM   3028  CG  ASN A1717      -3.037  19.191  62.514  1.00  0.00           C  
ATOM   3029  OD1 ASN A1717      -2.000  18.984  61.894  1.00  0.00           O  
ATOM   3030  ND2 ASN A1717      -3.216  20.263  63.282  1.00  0.00           N  
ATOM   3031  N   ARG A1718      -4.407  17.720  59.186  1.00  0.00           N  
ATOM   3032  CA  ARG A1718      -3.781  17.692  57.849  1.00  0.00           C  
ATOM   3033  C   ARG A1718      -4.552  18.564  56.844  1.00  0.00           C  
ATOM   3034  O   ARG A1718      -3.947  19.293  56.056  1.00  0.00           O  
ATOM   3035  CB  ARG A1718      -3.629  16.270  57.292  1.00  0.00           C  
ATOM   3036  CG  ARG A1718      -2.566  15.400  57.983  1.00  0.00           C  
ATOM   3037  CD  ARG A1718      -1.119  15.787  57.673  1.00  0.00           C  
ATOM   3038  NE  ARG A1718      -0.674  15.387  56.333  1.00  0.00           N  
ATOM   3039  CZ  ARG A1718      -0.380  16.236  55.370  1.00  0.00           C  
ATOM   3040  NH1 ARG A1718      -0.467  17.536  55.600  1.00  0.00           N  
ATOM   3041  NH2 ARG A1718       0.030  15.799  54.188  1.00  0.00           N  
ATOM   3042  N   ILE A1719      -5.881  18.480  56.868  1.00  0.00           N  
ATOM   3043  CA  ILE A1719      -6.728  19.352  56.044  1.00  0.00           C  
ATOM   3044  C   ILE A1719      -6.387  20.841  56.287  1.00  0.00           C  
ATOM   3045  O   ILE A1719      -6.162  21.600  55.340  1.00  0.00           O  
ATOM   3046  CB  ILE A1719      -8.243  19.030  56.296  1.00  0.00           C  
ATOM   3047  CG1 ILE A1719      -8.580  17.636  55.734  1.00  0.00           C  
ATOM   3048  CG2 ILE A1719      -9.153  20.064  55.696  1.00  0.00           C  
ATOM   3049  CD1 ILE A1719     -10.018  17.131  56.094  1.00  0.00           C  
ATOM   3050  N   LEU A1720      -6.329  21.230  57.556  1.00  0.00           N  
ATOM   3051  CA  LEU A1720      -6.025  22.608  57.944  1.00  0.00           C  
ATOM   3052  C   LEU A1720      -4.600  23.008  57.539  1.00  0.00           C  
ATOM   3053  O   LEU A1720      -4.390  24.115  57.026  1.00  0.00           O  
ATOM   3054  CB  LEU A1720      -6.251  22.816  59.442  1.00  0.00           C  
ATOM   3055  CG  LEU A1720      -7.689  22.628  59.946  1.00  0.00           C  
ATOM   3056  CD1 LEU A1720      -7.729  22.394  61.449  1.00  0.00           C  
ATOM   3057  CD2 LEU A1720      -8.583  23.804  59.554  1.00  0.00           C  
ATOM   3058  N   GLU A1721      -3.636  22.106  57.747  1.00  0.00           N  
ATOM   3059  CA  GLU A1721      -2.224  22.346  57.341  1.00  0.00           C  
ATOM   3060  C   GLU A1721      -2.062  22.549  55.842  1.00  0.00           C  
ATOM   3061  O   GLU A1721      -1.183  23.272  55.405  1.00  0.00           O  
ATOM   3062  CB  GLU A1721      -1.328  21.183  57.752  1.00  0.00           C  
ATOM   3063  CG  GLU A1721      -1.066  21.095  59.242  1.00  0.00           C  
ATOM   3064  CD  GLU A1721      -0.265  19.861  59.620  1.00  0.00           C  
ATOM   3065  OE1 GLU A1721      -0.036  18.962  58.765  1.00  0.00           O  
ATOM   3066  OE2 GLU A1721       0.141  19.787  60.795  1.00  0.00           O  
ATOM   3067  N   GLU A1722      -2.908  21.888  55.057  1.00  0.00           N  
ATOM   3068  CA  GLU A1722      -2.845  21.983  53.605  1.00  0.00           C  
ATOM   3069  C   GLU A1722      -3.633  23.175  53.045  1.00  0.00           C  
ATOM   3070  O   GLU A1722      -3.757  23.316  51.834  1.00  0.00           O  
ATOM   3071  CB  GLU A1722      -3.275  20.657  52.948  1.00  0.00           C  
ATOM   3072  CG  GLU A1722      -2.327  19.474  53.193  1.00  0.00           C  
ATOM   3073  CD  GLU A1722      -0.852  19.853  53.061  1.00  0.00           C  
ATOM   3074  OE1 GLU A1722      -0.038  19.413  53.894  1.00  0.00           O  
ATOM   3075  OE2 GLU A1722      -0.513  20.615  52.133  1.00  0.00           O  
ATOM   3076  N   GLY A1725      -4.131  24.033  53.932  1.00  0.00           N  
ATOM   3077  CA  GLY A1725      -4.920  25.208  53.543  1.00  0.00           C  
ATOM   3078  C   GLY A1725      -6.274  24.856  52.948  1.00  0.00           C  
ATOM   3079  O   GLY A1725      -6.819  25.601  52.129  1.00  0.00           O  
ATOM   3080  N   MET A1726      -6.813  23.711  53.350  1.00  0.00           N  
ATOM   3081  CA  MET A1726      -8.115  23.250  52.883  1.00  0.00           C  
ATOM   3082  C   MET A1726      -9.209  23.603  53.887  1.00  0.00           C  
ATOM   3083  O   MET A1726      -8.960  23.691  55.085  1.00  0.00           O  
ATOM   3084  CB  MET A1726      -8.079  21.737  52.648  1.00  0.00           C  
ATOM   3085  CG  MET A1726      -7.002  21.261  51.657  1.00  0.00           C  
ATOM   3086  SD  MET A1726      -6.622  19.492  51.876  1.00  0.00           S  
ATOM   3087  CE  MET A1726      -8.128  18.740  51.275  1.00  0.00           C  
ATOM   3088  N   ASP A1727     -10.423  23.803  53.395  1.00  0.00           N  
ATOM   3089  CA  ASP A1727     -11.548  24.153  54.255  1.00  0.00           C  
ATOM   3090  C   ASP A1727     -12.242  22.869  54.708  1.00  0.00           C  
ATOM   3091  O   ASP A1727     -12.797  22.159  53.877  1.00  0.00           O  
ATOM   3092  CB  ASP A1727     -12.530  25.035  53.485  1.00  0.00           C  
ATOM   3093  CG  ASP A1727     -13.590  25.662  54.373  1.00  0.00           C  
ATOM   3094  OD1 ASP A1727     -13.810  25.203  55.516  1.00  0.00           O  
ATOM   3095  OD2 ASP A1727     -14.262  26.636  53.995  1.00  0.00           O  
ATOM   3096  N   PRO A1728     -12.211  22.569  56.010  1.00  0.00           N  
ATOM   3097  CA  PRO A1728     -12.780  21.318  56.516  1.00  0.00           C  
ATOM   3098  C   PRO A1728     -14.275  21.189  56.201  1.00  0.00           C  
ATOM   3099  O   PRO A1728     -14.802  20.075  56.137  1.00  0.00           O  
ATOM   3100  CB  PRO A1728     -12.547  21.408  58.026  1.00  0.00           C  
ATOM   3101  CG  PRO A1728     -11.407  22.339  58.178  1.00  0.00           C  
ATOM   3102  CD  PRO A1728     -11.609  23.377  57.095  1.00  0.00           C  
ATOM   3103  N   LYS A1729     -14.943  22.325  56.006  1.00  0.00           N  
ATOM   3104  CA  LYS A1729     -16.352  22.339  55.616  1.00  0.00           C  
ATOM   3105  C   LYS A1729     -16.626  21.561  54.321  1.00  0.00           C  
ATOM   3106  O   LYS A1729     -17.625  20.851  54.209  1.00  0.00           O  
ATOM   3107  CB  LYS A1729     -16.861  23.784  55.534  1.00  0.00           C  
ATOM   3108  CG  LYS A1729     -16.977  24.431  56.912  1.00  0.00           C  
ATOM   3109  CD  LYS A1729     -17.830  23.564  57.860  1.00  0.00           C  
ATOM   3110  CE  LYS A1729     -17.333  23.611  59.317  1.00  0.00           C  
ATOM   3111  NZ  LYS A1729     -17.568  24.944  59.987  1.00  0.00           N  
ATOM   3112  N   ASP A1752     -15.717  21.673  53.364  1.00  0.00           N  
ATOM   3113  CA  ASP A1752     -15.834  20.948  52.097  1.00  0.00           C  
ATOM   3114  C   ASP A1752     -15.615  19.430  52.254  1.00  0.00           C  
ATOM   3115  O   ASP A1752     -15.879  18.673  51.330  1.00  0.00           O  
ATOM   3116  CB  ASP A1752     -14.790  21.472  51.113  1.00  0.00           C  
ATOM   3117  CG  ASP A1752     -14.990  22.931  50.757  1.00  0.00           C  
ATOM   3118  OD1 ASP A1752     -14.006  23.539  50.299  1.00  0.00           O  
ATOM   3119  OD2 ASP A1752     -16.078  23.535  50.887  1.00  0.00           O  
ATOM   3120  N   TYR A1753     -15.086  19.015  53.404  1.00  0.00           N  
ATOM   3121  CA  TYR A1753     -14.723  17.629  53.665  1.00  0.00           C  
ATOM   3122  C   TYR A1753     -15.373  17.086  54.936  1.00  0.00           C  
ATOM   3123  O   TYR A1753     -14.964  16.044  55.442  1.00  0.00           O  
ATOM   3124  CB  TYR A1753     -13.200  17.481  53.765  1.00  0.00           C  
ATOM   3125  CG  TYR A1753     -12.477  17.901  52.510  1.00  0.00           C  
ATOM   3126  CD1 TYR A1753     -12.095  19.231  52.320  1.00  0.00           C  
ATOM   3127  CD2 TYR A1753     -12.189  16.975  51.501  1.00  0.00           C  
ATOM   3128  CE1 TYR A1753     -11.446  19.631  51.152  1.00  0.00           C  
ATOM   3129  CE2 TYR A1753     -11.529  17.353  50.332  1.00  0.00           C  
ATOM   3130  CZ  TYR A1753     -11.166  18.690  50.155  1.00  0.00           C  
ATOM   3131  OH  TYR A1753     -10.505  19.100  49.004  1.00  0.00           O  
ATOM   3132  N   GLU A1757     -16.390  17.782  55.444  1.00  0.00           N  
ATOM   3133  CA  GLU A1757     -17.062  17.336  56.664  1.00  0.00           C  
ATOM   3134  C   GLU A1757     -17.575  15.895  56.552  1.00  0.00           C  
ATOM   3135  O   GLU A1757     -17.432  15.103  57.481  1.00  0.00           O  
ATOM   3136  CB  GLU A1757     -18.194  18.285  57.075  1.00  0.00           C  
ATOM   3137  CG  GLU A1757     -18.770  17.887  58.429  1.00  0.00           C  
ATOM   3138  CD  GLU A1757     -19.965  18.722  58.870  1.00  0.00           C  
ATOM   3139  OE1 GLU A1757     -20.239  19.773  58.238  1.00  0.00           O  
ATOM   3140  OE2 GLU A1757     -20.644  18.299  59.848  1.00  0.00           O  
ATOM   3141  N   TRP A1758     -18.161  15.557  55.403  1.00  0.00           N  
ATOM   3142  CA  TRP A1758     -18.671  14.211  55.187  1.00  0.00           C  
ATOM   3143  C   TRP A1758     -17.538  13.178  55.249  1.00  0.00           C  
ATOM   3144  O   TRP A1758     -17.696  12.087  55.769  1.00  0.00           O  
ATOM   3145  CB  TRP A1758     -19.460  14.137  53.863  1.00  0.00           C  
ATOM   3146  CG  TRP A1758     -18.627  14.300  52.603  1.00  0.00           C  
ATOM   3147  CD1 TRP A1758     -18.364  15.463  51.924  1.00  0.00           C  
ATOM   3148  CD2 TRP A1758     -17.995  13.251  51.859  1.00  0.00           C  
ATOM   3149  NE1 TRP A1758     -17.583  15.201  50.818  1.00  0.00           N  
ATOM   3150  CE2 TRP A1758     -17.359  13.851  50.741  1.00  0.00           C  
ATOM   3151  CE3 TRP A1758     -17.927  11.849  52.007  1.00  0.00           C  
ATOM   3152  CZ2 TRP A1758     -16.645  13.114  49.790  1.00  0.00           C  
ATOM   3153  CZ3 TRP A1758     -17.194  11.102  51.059  1.00  0.00           C  
ATOM   3154  CH2 TRP A1758     -16.577  11.740  49.963  1.00  0.00           C  
ATOM   3155  N   TYR A1759     -16.384  13.552  54.724  1.00  0.00           N  
ATOM   3156  CA  TYR A1759     -15.217  12.667  54.695  1.00  0.00           C  
ATOM   3157  C   TYR A1759     -14.657  12.486  56.114  1.00  0.00           C  
ATOM   3158  O   TYR A1759     -14.269  11.384  56.518  1.00  0.00           O  
ATOM   3159  CB  TYR A1759     -14.168  13.271  53.768  1.00  0.00           C  
ATOM   3160  CG  TYR A1759     -12.963  12.415  53.513  1.00  0.00           C  
ATOM   3161  CD1 TYR A1759     -13.090  11.170  52.902  1.00  0.00           C  
ATOM   3162  CD2 TYR A1759     -11.676  12.853  53.890  1.00  0.00           C  
ATOM   3163  CE1 TYR A1759     -11.960  10.365  52.660  1.00  0.00           C  
ATOM   3164  CE2 TYR A1759     -10.556  12.077  53.654  1.00  0.00           C  
ATOM   3165  CZ  TYR A1759     -10.698  10.832  53.039  1.00  0.00           C  
ATOM   3166  OH  TYR A1759      -9.566  10.065  52.815  1.00  0.00           O  
ATOM   3167  N   LEU A1760     -14.666  13.580  56.876  1.00  0.00           N  
ATOM   3168  CA  LEU A1760     -14.319  13.521  58.302  1.00  0.00           C  
ATOM   3169  C   LEU A1760     -15.303  12.655  59.126  1.00  0.00           C  
ATOM   3170  O   LEU A1760     -14.878  11.964  60.069  1.00  0.00           O  
ATOM   3171  CB  LEU A1760     -14.201  14.933  58.898  1.00  0.00           C  
ATOM   3172  CG  LEU A1760     -12.952  15.734  58.501  1.00  0.00           C  
ATOM   3173  CD1 LEU A1760     -13.241  17.247  58.599  1.00  0.00           C  
ATOM   3174  CD2 LEU A1760     -11.753  15.356  59.362  1.00  0.00           C  
ATOM   3175  N   ASP A1764     -16.594  12.697  58.774  1.00  0.00           N  
ATOM   3176  CA  ASP A1764     -17.622  11.853  59.397  1.00  0.00           C  
ATOM   3177  C   ASP A1764     -17.217  10.383  59.377  1.00  0.00           C  
ATOM   3178  O   ASP A1764     -17.578   9.620  60.286  1.00  0.00           O  
ATOM   3179  CB  ASP A1764     -18.972  11.960  58.666  1.00  0.00           C  
ATOM   3180  CG  ASP A1764     -19.767  13.204  59.046  1.00  0.00           C  
ATOM   3181  OD1 ASP A1764     -19.397  13.910  60.024  1.00  0.00           O  
ATOM   3182  OD2 ASP A1764     -20.784  13.547  58.404  1.00  0.00           O  
ATOM   3183  N   LEU A1765     -16.467   9.978  58.343  1.00  0.00           N  
ATOM   3184  CA  LEU A1765     -16.069   8.572  58.244  1.00  0.00           C  
ATOM   3185  C   LEU A1765     -15.083   8.169  59.354  1.00  0.00           C  
ATOM   3186  O   LEU A1765     -14.841   6.976  59.586  1.00  0.00           O  
ATOM   3187  CB  LEU A1765     -15.507   8.247  56.855  1.00  0.00           C  
ATOM   3188  CG  LEU A1765     -16.415   8.635  55.675  1.00  0.00           C  
ATOM   3189  CD1 LEU A1765     -15.600   8.386  54.397  1.00  0.00           C  
ATOM   3190  CD2 LEU A1765     -17.758   7.850  55.707  1.00  0.00           C  
ATOM   3191  N   ARG A1767     -14.518   9.179  60.022  1.00  0.00           N  
ATOM   3192  CA  ARG A1767     -13.620   8.983  61.166  1.00  0.00           C  
ATOM   3193  C   ARG A1767     -14.331   9.225  62.497  1.00  0.00           C  
ATOM   3194  O   ARG A1767     -13.701   9.139  63.556  1.00  0.00           O  
ATOM   3195  CB  ARG A1767     -12.411   9.914  61.065  1.00  0.00           C  
ATOM   3196  CG  ARG A1767     -11.373   9.463  60.034  1.00  0.00           C  
ATOM   3197  CD  ARG A1767     -11.794   9.724  58.571  1.00  0.00           C  
ATOM   3198  NE  ARG A1767     -10.760   9.196  57.694  1.00  0.00           N  
ATOM   3199  CZ  ARG A1767     -10.857   9.097  56.371  1.00  0.00           C  
ATOM   3200  NH1 ARG A1767     -11.969   9.514  55.734  1.00  0.00           N  
ATOM   3201  NH2 ARG A1767      -9.833   8.562  55.706  1.00  0.00           N  
ATOM   3202  N   ARG A1768     -15.639   9.465  62.441  1.00  0.00           N  
ATOM   3203  CA  ARG A1768     -16.437   9.721  63.649  1.00  0.00           C  
ATOM   3204  C   ARG A1768     -17.427   8.589  63.951  1.00  0.00           C  
ATOM   3205  O   ARG A1768     -17.769   8.337  65.118  1.00  0.00           O  
ATOM   3206  CB  ARG A1768     -17.263  10.993  63.471  1.00  0.00           C  
ATOM   3207  CG  ARG A1768     -16.498  12.281  63.320  1.00  0.00           C  
ATOM   3208  CD  ARG A1768     -17.431  13.506  63.251  1.00  0.00           C  
ATOM   3209  NE  ARG A1768     -18.138  13.673  64.498  1.00  0.00           N  
ATOM   3210  CZ  ARG A1768     -17.841  14.585  65.428  1.00  0.00           C  
ATOM   3211  NH1 ARG A1768     -16.861  15.485  65.248  1.00  0.00           N  
ATOM   3212  NH2 ARG A1768     -18.557  14.608  66.545  1.00  0.00           N  
ATOM   3213  N   TYR A1770     -17.930   7.959  62.895  1.00  0.00           N  
ATOM   3214  CA  TYR A1770     -19.033   7.001  63.033  1.00  0.00           C  
ATOM   3215  C   TYR A1770     -18.605   5.567  62.746  1.00  0.00           C  
ATOM   3216  O   TYR A1770     -19.133   4.907  61.838  1.00  0.00           O  
ATOM   3217  CB  TYR A1770     -20.221   7.402  62.176  1.00  0.00           C  
ATOM   3218  CG  TYR A1770     -20.762   8.780  62.508  1.00  0.00           C  
ATOM   3219  CD1 TYR A1770     -21.343   9.041  63.760  1.00  0.00           C  
ATOM   3220  CD2 TYR A1770     -20.691   9.814  61.589  1.00  0.00           C  
ATOM   3221  CE1 TYR A1770     -21.847  10.297  64.078  1.00  0.00           C  
ATOM   3222  CE2 TYR A1770     -21.191  11.090  61.903  1.00  0.00           C  
ATOM   3223  CZ  TYR A1770     -21.769  11.313  63.152  1.00  0.00           C  
ATOM   3224  OH  TYR A1770     -22.275  12.545  63.500  1.00  0.00           O  
ATOM   3225  N   GLY A1771     -17.645   5.087  63.527  1.00  0.00           N  
ATOM   3226  CA  GLY A1771     -17.179   3.722  63.401  1.00  0.00           C  
ATOM   3227  C   GLY A1771     -15.995   3.581  62.461  1.00  0.00           C  
ATOM   3228  O   GLY A1771     -15.963   2.675  61.613  1.00  0.00           O  
ATOM   3229  N   SER A1772     -15.014   4.458  62.638  1.00  0.00           N  
ATOM   3230  CA  SER A1772     -13.761   4.407  61.881  1.00  0.00           C  
ATOM   3231  C   SER A1772     -13.121   3.011  61.943  1.00  0.00           C  
ATOM   3232  O   SER A1772     -13.185   2.310  62.963  1.00  0.00           O  
ATOM   3233  CB  SER A1772     -12.776   5.482  62.385  1.00  0.00           C  
ATOM   3234  OG  SER A1772     -11.649   5.600  61.530  1.00  0.00           O  
ATOM   3235  N   VAL A1773     -12.555   2.593  60.818  1.00  0.00           N  
ATOM   3236  CA  VAL A1773     -11.782   1.350  60.748  1.00  0.00           C  
ATOM   3237  C   VAL A1773     -10.513   1.629  59.931  1.00  0.00           C  
ATOM   3238  O   VAL A1773     -10.527   2.529  59.079  1.00  0.00           O  
ATOM   3239  CB  VAL A1773     -12.590   0.184  60.078  1.00  0.00           C  
ATOM   3240  CG1 VAL A1773     -13.917  -0.121  60.848  1.00  0.00           C  
ATOM   3241  CG2 VAL A1773     -12.894   0.500  58.610  1.00  0.00           C  
ATOM   3242  N   PRO A1774      -9.422   0.892  60.175  1.00  0.00           N  
ATOM   3243  CA  PRO A1774      -8.226   1.040  59.308  1.00  0.00           C  
ATOM   3244  C   PRO A1774      -8.655   0.655  57.892  1.00  0.00           C  
ATOM   3245  O   PRO A1774      -9.472  -0.267  57.729  1.00  0.00           O  
ATOM   3246  CB  PRO A1774      -7.225  -0.019  59.836  1.00  0.00           C  
ATOM   3247  CG  PRO A1774      -7.981  -0.854  60.886  1.00  0.00           C  
ATOM   3248  CD  PRO A1774      -9.233  -0.100  61.253  1.00  0.00           C  
ATOM   3249  N   HIS A1775      -8.149   1.357  56.887  1.00  0.00           N  
ATOM   3250  CA  HIS A1775      -8.471   1.009  55.495  1.00  0.00           C  
ATOM   3251  C   HIS A1775      -7.462   1.626  54.541  1.00  0.00           C  
ATOM   3252  O   HIS A1775      -6.761   2.573  54.898  1.00  0.00           O  
ATOM   3253  CB  HIS A1775      -9.921   1.409  55.130  1.00  0.00           C  
ATOM   3254  CG  HIS A1775     -10.190   2.882  55.221  1.00  0.00           C  
ATOM   3255  ND1 HIS A1775     -10.451   3.522  56.416  1.00  0.00           N  
ATOM   3256  CD2 HIS A1775     -10.285   3.831  54.257  1.00  0.00           C  
ATOM   3257  CE1 HIS A1775     -10.655   4.811  56.186  1.00  0.00           C  
ATOM   3258  NE2 HIS A1775     -10.553   5.026  54.886  1.00  0.00           N  
ATOM   3259  N   SER A1776      -7.401   1.057  53.335  1.00  0.00           N  
ATOM   3260  CA  SER A1776      -6.383   1.362  52.333  1.00  0.00           C  
ATOM   3261  C   SER A1776      -6.988   1.145  50.950  1.00  0.00           C  
ATOM   3262  O   SER A1776      -7.987   0.421  50.790  1.00  0.00           O  
ATOM   3263  CB  SER A1776      -5.189   0.418  52.463  1.00  0.00           C  
ATOM   3264  OG  SER A1776      -4.599   0.496  53.752  1.00  0.00           O  
ATOM   3265  N   GLY A1777      -6.371   1.755  49.950  1.00  0.00           N  
ATOM   3266  CA  GLY A1777      -6.856   1.612  48.569  1.00  0.00           C  
ATOM   3267  C   GLY A1777      -5.846   2.186  47.588  1.00  0.00           C  
ATOM   3268  O   GLY A1777      -4.771   2.650  47.968  1.00  0.00           O  
ATOM   3269  N   PHE A1778      -6.209   2.167  46.316  1.00  0.00           N  
ATOM   3270  CA  PHE A1778      -5.321   2.590  45.262  1.00  0.00           C  
ATOM   3271  C   PHE A1778      -6.106   2.960  43.984  1.00  0.00           C  
ATOM   3272  O   PHE A1778      -7.291   2.624  43.838  1.00  0.00           O  
ATOM   3273  CB  PHE A1778      -4.247   1.523  44.964  1.00  0.00           C  
ATOM   3274  CG  PHE A1778      -4.784   0.238  44.406  1.00  0.00           C  
ATOM   3275  CD1 PHE A1778      -4.819   0.026  43.022  1.00  0.00           C  
ATOM   3276  CD2 PHE A1778      -5.197  -0.780  45.258  1.00  0.00           C  
ATOM   3277  CE1 PHE A1778      -5.281  -1.172  42.504  1.00  0.00           C  
ATOM   3278  CE2 PHE A1778      -5.679  -2.003  44.759  1.00  0.00           C  
ATOM   3279  CZ  PHE A1778      -5.726  -2.183  43.360  1.00  0.00           C  
ATOM   3280  N   GLY A1779      -5.420   3.645  43.077  1.00  0.00           N  
ATOM   3281  CA  GLY A1779      -5.925   3.910  41.722  1.00  0.00           C  
ATOM   3282  C   GLY A1779      -4.879   3.487  40.678  1.00  0.00           C  
ATOM   3283  O   GLY A1779      -3.685   3.833  40.782  1.00  0.00           O  
ATOM   3284  N   LEU A1782      -5.350   2.734  39.677  1.00  0.00           N  
ATOM   3285  CA  LEU A1782      -4.590   2.315  38.504  1.00  0.00           C  
ATOM   3286  C   LEU A1782      -5.016   3.156  37.291  1.00  0.00           C  
ATOM   3287  O   LEU A1782      -6.246   3.342  37.011  1.00  0.00           O  
ATOM   3288  CB  LEU A1782      -4.879   0.826  38.216  1.00  0.00           C  
ATOM   3289  CG  LEU A1782      -4.475   0.321  36.818  1.00  0.00           C  
ATOM   3290  CD1 LEU A1782      -2.941   0.169  36.717  1.00  0.00           C  
ATOM   3291  CD2 LEU A1782      -5.162  -0.979  36.404  1.00  0.00           C  
ATOM   3292  N   GLY A1783      -4.021   3.704  36.593  1.00  0.00           N  
ATOM   3293  CA  GLY A1783      -4.308   4.443  35.377  1.00  0.00           C  
ATOM   3294  C   GLY A1783      -4.337   3.460  34.217  1.00  0.00           C  
ATOM   3295  O   GLY A1783      -3.294   2.906  33.840  1.00  0.00           O  
ATOM   3296  N   VAL A1784      -5.534   3.236  33.660  1.00  0.00           N  
ATOM   3297  CA  VAL A1784      -5.702   2.187  32.622  1.00  0.00           C  
ATOM   3298  C   VAL A1784      -4.824   2.470  31.392  1.00  0.00           C  
ATOM   3299  O   VAL A1784      -4.127   1.558  30.912  1.00  0.00           O  
ATOM   3300  CB  VAL A1784      -7.194   1.966  32.252  1.00  0.00           C  
ATOM   3301  CG1 VAL A1784      -7.375   0.895  31.131  1.00  0.00           C  
ATOM   3302  CG2 VAL A1784      -7.999   1.537  33.517  1.00  0.00           C  
ATOM   3303  N   GLU A1785      -4.857   3.724  30.915  1.00  0.00           N  
ATOM   3304  CA  GLU A1785      -4.041   4.155  29.764  1.00  0.00           C  
ATOM   3305  C   GLU A1785      -2.544   3.978  30.034  1.00  0.00           C  
ATOM   3306  O   GLU A1785      -1.820   3.558  29.155  1.00  0.00           O  
ATOM   3307  CB  GLU A1785      -4.363   5.603  29.341  1.00  0.00           C  
ATOM   3308  CG  GLU A1785      -5.770   5.740  28.769  1.00  0.00           C  
ATOM   3309  CD  GLU A1785      -6.858   5.784  29.831  1.00  0.00           C  
ATOM   3310  OE1 GLU A1785      -6.564   6.070  31.023  1.00  0.00           O  
ATOM   3311  OE2 GLU A1785      -8.029   5.518  29.475  1.00  0.00           O  
ATOM   3312  N   ARG A1786      -2.118   4.323  31.245  1.00  0.00           N  
ATOM   3313  CA  ARG A1786      -0.728   4.155  31.645  1.00  0.00           C  
ATOM   3314  C   ARG A1786      -0.343   2.683  31.539  1.00  0.00           C  
ATOM   3315  O   ARG A1786       0.741   2.344  31.062  1.00  0.00           O  
ATOM   3316  CB  ARG A1786      -0.502   4.692  33.065  1.00  0.00           C  
ATOM   3317  CG  ARG A1786      -0.423   6.204  33.107  1.00  0.00           C  
ATOM   3318  CD  ARG A1786       0.695   6.744  33.937  1.00  0.00           C  
ATOM   3319  NE  ARG A1786       0.557   8.192  34.123  1.00  0.00           N  
ATOM   3320  CZ  ARG A1786       0.998   8.819  35.203  1.00  0.00           C  
ATOM   3321  NH1 ARG A1786       1.592   8.130  36.177  1.00  0.00           N  
ATOM   3322  NH2 ARG A1786       0.863  10.124  35.314  1.00  0.00           N  
ATOM   3323  N   LEU A1787      -1.222   1.804  31.990  1.00  0.00           N  
ATOM   3324  CA  LEU A1787      -0.964   0.357  31.923  1.00  0.00           C  
ATOM   3325  C   LEU A1787      -0.921  -0.130  30.471  1.00  0.00           C  
ATOM   3326  O   LEU A1787      -0.014  -0.874  30.071  1.00  0.00           O  
ATOM   3327  CB  LEU A1787      -2.031  -0.424  32.728  1.00  0.00           C  
ATOM   3328  CG  LEU A1787      -1.882  -1.944  32.614  1.00  0.00           C  
ATOM   3329  CD1 LEU A1787      -0.571  -2.429  33.239  1.00  0.00           C  
ATOM   3330  CD2 LEU A1787      -3.123  -2.613  33.252  1.00  0.00           C  
ATOM   3331  N   VAL A1788      -1.906   0.269  29.668  1.00  0.00           N  
ATOM   3332  CA  VAL A1788      -1.899  -0.074  28.236  1.00  0.00           C  
ATOM   3333  C   VAL A1788      -0.600   0.411  27.559  1.00  0.00           C  
ATOM   3334  O   VAL A1788      -0.001  -0.321  26.773  1.00  0.00           O  
ATOM   3335  CB  VAL A1788      -3.149   0.515  27.497  1.00  0.00           C  
ATOM   3336  CG1 VAL A1788      -3.169   0.115  26.005  1.00  0.00           C  
ATOM   3337  CG2 VAL A1788      -4.472   0.066  28.191  1.00  0.00           C  
ATOM   3338  N   ALA A1789      -0.165   1.627  27.875  1.00  0.00           N  
ATOM   3339  CA  ALA A1789       1.036   2.178  27.256  1.00  0.00           C  
ATOM   3340  C   ALA A1789       2.246   1.318  27.568  1.00  0.00           C  
ATOM   3341  O   ALA A1789       3.060   1.063  26.685  1.00  0.00           O  
ATOM   3342  CB  ALA A1789       1.273   3.645  27.684  1.00  0.00           C  
ATOM   3343  N   TRP A1790       2.366   0.844  28.810  1.00  0.00           N  
ATOM   3344  CA  TRP A1790       3.467  -0.077  29.121  1.00  0.00           C  
ATOM   3345  C   TRP A1790       3.334  -1.445  28.426  1.00  0.00           C  
ATOM   3346  O   TRP A1790       4.277  -1.920  27.778  1.00  0.00           O  
ATOM   3347  CB  TRP A1790       3.659  -0.258  30.635  1.00  0.00           C  
ATOM   3348  CG  TRP A1790       4.602  -1.389  30.931  1.00  0.00           C  
ATOM   3349  CD1 TRP A1790       5.931  -1.496  30.543  1.00  0.00           C  
ATOM   3350  CD2 TRP A1790       4.295  -2.587  31.649  1.00  0.00           C  
ATOM   3351  NE1 TRP A1790       6.451  -2.683  31.010  1.00  0.00           N  
ATOM   3352  CE2 TRP A1790       5.471  -3.374  31.683  1.00  0.00           C  
ATOM   3353  CE3 TRP A1790       3.137  -3.076  32.293  1.00  0.00           C  
ATOM   3354  CZ2 TRP A1790       5.524  -4.625  32.318  1.00  0.00           C  
ATOM   3355  CZ3 TRP A1790       3.187  -4.315  32.932  1.00  0.00           C  
ATOM   3356  CH2 TRP A1790       4.382  -5.080  32.943  1.00  0.00           C  
ATOM   3357  N   VAL A1791       2.175  -2.078  28.562  1.00  0.00           N  
ATOM   3358  CA  VAL A1791       1.937  -3.375  27.943  1.00  0.00           C  
ATOM   3359  C   VAL A1791       2.279  -3.365  26.437  1.00  0.00           C  
ATOM   3360  O   VAL A1791       2.849  -4.333  25.923  1.00  0.00           O  
ATOM   3361  CB  VAL A1791       0.488  -3.871  28.224  1.00  0.00           C  
ATOM   3362  CG1 VAL A1791       0.123  -5.059  27.363  1.00  0.00           C  
ATOM   3363  CG2 VAL A1791       0.338  -4.216  29.713  1.00  0.00           C  
ATOM   3364  N   LEU A1792       1.976  -2.262  25.755  1.00  0.00           N  
ATOM   3365  CA  LEU A1792       2.167  -2.200  24.302  1.00  0.00           C  
ATOM   3366  C   LEU A1792       3.334  -1.317  23.862  1.00  0.00           C  
ATOM   3367  O   LEU A1792       3.437  -0.967  22.676  1.00  0.00           O  
ATOM   3368  CB  LEU A1792       0.855  -1.760  23.613  1.00  0.00           C  
ATOM   3369  CG  LEU A1792      -0.346  -2.675  23.843  1.00  0.00           C  
ATOM   3370  CD1 LEU A1792      -1.559  -2.136  23.114  1.00  0.00           C  
ATOM   3371  CD2 LEU A1792      -0.063  -4.099  23.373  1.00  0.00           C  
ATOM   3372  N   LYS A1793       4.186  -0.939  24.817  1.00  0.00           N  
ATOM   3373  CA  LYS A1793       5.305  -0.025  24.557  1.00  0.00           C  
ATOM   3374  C   LYS A1793       4.949   1.167  23.672  1.00  0.00           C  
ATOM   3375  O   LYS A1793       5.634   1.462  22.688  1.00  0.00           O  
ATOM   3376  CB  LYS A1793       6.481  -0.784  23.965  1.00  0.00           C  
ATOM   3377  CG  LYS A1793       7.381  -1.344  25.008  1.00  0.00           C  
ATOM   3378  CD  LYS A1793       8.635  -1.818  24.319  1.00  0.00           C  
ATOM   3379  CE  LYS A1793       9.859  -1.547  25.135  1.00  0.00           C  
ATOM   3380  NZ  LYS A1793      10.930  -2.373  24.542  1.00  0.00           N  
ATOM   3381  N   LEU A1794       3.872   1.861  24.039  1.00  0.00           N  
ATOM   3382  CA  LEU A1794       3.418   3.013  23.301  1.00  0.00           C  
ATOM   3383  C   LEU A1794       4.315   4.203  23.605  1.00  0.00           C  
ATOM   3384  O   LEU A1794       4.829   4.343  24.721  1.00  0.00           O  
ATOM   3385  CB  LEU A1794       1.951   3.330  23.643  1.00  0.00           C  
ATOM   3386  CG  LEU A1794       0.948   2.198  23.379  1.00  0.00           C  
ATOM   3387  CD1 LEU A1794      -0.467   2.698  23.667  1.00  0.00           C  
ATOM   3388  CD2 LEU A1794       1.041   1.632  21.956  1.00  0.00           C  
ATOM   3389  N   ASP A1795       4.507   5.061  22.610  1.00  0.00           N  
ATOM   3390  CA  ASP A1795       5.367   6.227  22.783  1.00  0.00           C  
ATOM   3391  C   ASP A1795       4.637   7.393  23.481  1.00  0.00           C  
ATOM   3392  O   ASP A1795       5.251   8.415  23.840  1.00  0.00           O  
ATOM   3393  CB  ASP A1795       5.938   6.649  21.432  1.00  0.00           C  
ATOM   3394  CG  ASP A1795       4.918   7.391  20.566  1.00  0.00           C  
ATOM   3395  OD1 ASP A1795       5.342   8.121  19.639  1.00  0.00           O  
ATOM   3396  OD2 ASP A1795       3.681   7.330  20.727  1.00  0.00           O  
ATOM   3397  N   HIS A1796       3.316   7.259  23.635  1.00  0.00           N  
ATOM   3398  CA  HIS A1796       2.517   8.286  24.274  1.00  0.00           C  
ATOM   3399  C   HIS A1796       1.245   7.636  24.759  1.00  0.00           C  
ATOM   3400  O   HIS A1796       0.657   6.810  24.068  1.00  0.00           O  
ATOM   3401  CB  HIS A1796       2.143   9.402  23.282  1.00  0.00           C  
ATOM   3402  CG  HIS A1796       1.772  10.696  23.919  1.00  0.00           C  
ATOM   3403  ND1 HIS A1796       0.653  10.850  24.709  1.00  0.00           N  
ATOM   3404  CD2 HIS A1796       2.371  11.913  23.872  1.00  0.00           C  
ATOM   3405  CE1 HIS A1796       0.586  12.102  25.133  1.00  0.00           C  
ATOM   3406  NE2 HIS A1796       1.616  12.768  24.637  1.00  0.00           N  
ATOM   3407  N   ILE A1797       0.836   8.042  25.948  1.00  0.00           N  
ATOM   3408  CA  ILE A1797      -0.397   7.599  26.566  1.00  0.00           C  
ATOM   3409  C   ILE A1797      -1.670   7.902  25.708  1.00  0.00           C  
ATOM   3410  O   ILE A1797      -2.689   7.185  25.764  1.00  0.00           O  
ATOM   3411  CB  ILE A1797      -0.438   8.255  27.960  1.00  0.00           C  
ATOM   3412  CG1 ILE A1797      -1.438   7.565  28.866  1.00  0.00           C  
ATOM   3413  CG2 ILE A1797      -0.728   9.758  27.876  1.00  0.00           C  
ATOM   3414  CD1 ILE A1797      -1.419   8.133  30.300  1.00  0.00           C  
ATOM   3415  N   ARG A1798      -1.608   8.962  24.905  1.00  0.00           N  
ATOM   3416  CA  ARG A1798      -2.772   9.351  24.097  1.00  0.00           C  
ATOM   3417  C   ARG A1798      -3.251   8.209  23.210  1.00  0.00           C  
ATOM   3418  O   ARG A1798      -4.444   8.079  22.976  1.00  0.00           O  
ATOM   3419  CB  ARG A1798      -2.500  10.618  23.274  1.00  0.00           C  
ATOM   3420  CG  ARG A1798      -1.488  10.439  22.174  1.00  0.00           C  
ATOM   3421  CD  ARG A1798      -0.945  11.785  21.641  1.00  0.00           C  
ATOM   3422  NE  ARG A1798       0.199  11.526  20.769  1.00  0.00           N  
ATOM   3423  CZ  ARG A1798       1.015  12.466  20.309  1.00  0.00           C  
ATOM   3424  NH1 ARG A1798       0.796  13.730  20.634  1.00  0.00           N  
ATOM   3425  NH2 ARG A1798       2.045  12.131  19.527  1.00  0.00           N  
ATOM   3426  N   TRP A1799      -2.346   7.347  22.749  1.00  0.00           N  
ATOM   3427  CA  TRP A1799      -2.778   6.301  21.826  1.00  0.00           C  
ATOM   3428  C   TRP A1799      -3.608   5.204  22.495  1.00  0.00           C  
ATOM   3429  O   TRP A1799      -4.252   4.416  21.803  1.00  0.00           O  
ATOM   3430  CB  TRP A1799      -1.591   5.676  21.081  1.00  0.00           C  
ATOM   3431  CG  TRP A1799      -0.754   6.706  20.388  1.00  0.00           C  
ATOM   3432  CD1 TRP A1799       0.570   7.023  20.655  1.00  0.00           C  
ATOM   3433  CD2 TRP A1799      -1.173   7.594  19.331  1.00  0.00           C  
ATOM   3434  NE1 TRP A1799       0.983   8.038  19.817  1.00  0.00           N  
ATOM   3435  CE2 TRP A1799      -0.058   8.407  18.999  1.00  0.00           C  
ATOM   3436  CE3 TRP A1799      -2.374   7.768  18.619  1.00  0.00           C  
ATOM   3437  CZ2 TRP A1799      -0.098   9.369  17.966  1.00  0.00           C  
ATOM   3438  CZ3 TRP A1799      -2.423   8.752  17.608  1.00  0.00           C  
ATOM   3439  CH2 TRP A1799      -1.291   9.537  17.298  1.00  0.00           C  
ATOM   3440  N   ALA A1800      -3.618   5.177  23.829  1.00  0.00           N  
ATOM   3441  CA  ALA A1800      -4.387   4.193  24.599  1.00  0.00           C  
ATOM   3442  C   ALA A1800      -5.796   4.698  24.959  1.00  0.00           C  
ATOM   3443  O   ALA A1800      -6.595   3.969  25.558  1.00  0.00           O  
ATOM   3444  CB  ALA A1800      -3.603   3.803  25.875  1.00  0.00           C  
ATOM   3445  N   ALA A1801      -6.106   5.933  24.586  1.00  0.00           N  
ATOM   3446  CA  ALA A1801      -7.453   6.484  24.789  1.00  0.00           C  
ATOM   3447  C   ALA A1801      -8.198   6.481  23.456  1.00  0.00           C  
ATOM   3448  O   ALA A1801      -7.595   6.737  22.399  1.00  0.00           O  
ATOM   3449  CB  ALA A1801      -7.381   7.896  25.343  1.00  0.00           C  
ATOM   3450  N   LEU A1802      -9.488   6.182  23.489  1.00  0.00           N  
ATOM   3451  CA  LEU A1802     -10.231   6.113  22.241  1.00  0.00           C  
ATOM   3452  C   LEU A1802     -10.178   7.467  21.502  1.00  0.00           C  
ATOM   3453  O   LEU A1802      -9.827   7.514  20.314  1.00  0.00           O  
ATOM   3454  CB  LEU A1802     -11.673   5.631  22.468  1.00  0.00           C  
ATOM   3455  CG  LEU A1802     -12.463   5.252  21.194  1.00  0.00           C  
ATOM   3456  CD1 LEU A1802     -11.944   3.975  20.560  1.00  0.00           C  
ATOM   3457  CD2 LEU A1802     -14.001   5.142  21.464  1.00  0.00           C  
ATOM   3458  N   PHE A1803     -10.523   8.540  22.217  1.00  0.00           N  
ATOM   3459  CA  PHE A1803     -10.442   9.921  21.721  1.00  0.00           C  
ATOM   3460  C   PHE A1803      -9.701  10.696  22.798  1.00  0.00           C  
ATOM   3461  O   PHE A1803     -10.330  11.206  23.719  1.00  0.00           O  
ATOM   3462  CB  PHE A1803     -11.859  10.488  21.465  1.00  0.00           C  
ATOM   3463  CG  PHE A1803     -12.516   9.873  20.233  1.00  0.00           C  
ATOM   3464  CD1 PHE A1803     -12.395  10.491  18.991  1.00  0.00           C  
ATOM   3465  CD2 PHE A1803     -13.160   8.638  20.309  1.00  0.00           C  
ATOM   3466  CE1 PHE A1803     -12.971   9.899  17.827  1.00  0.00           C  
ATOM   3467  CE2 PHE A1803     -13.725   8.017  19.161  1.00  0.00           C  
ATOM   3468  CZ  PHE A1803     -13.630   8.674  17.915  1.00  0.00           C  
ATOM   3469  N   PRO A1804      -8.365  10.729  22.723  1.00  0.00           N  
ATOM   3470  CA  PRO A1804      -7.551  11.344  23.784  1.00  0.00           C  
ATOM   3471  C   PRO A1804      -7.875  12.795  24.035  1.00  0.00           C  
ATOM   3472  O   PRO A1804      -8.239  13.522  23.107  1.00  0.00           O  
ATOM   3473  CB  PRO A1804      -6.113  11.215  23.265  1.00  0.00           C  
ATOM   3474  CG  PRO A1804      -6.222  10.816  21.851  1.00  0.00           C  
ATOM   3475  CD  PRO A1804      -7.538  10.148  21.659  1.00  0.00           C  
ATOM   3476  N   ARG A1805      -7.727  13.206  25.290  1.00  0.00           N  
ATOM   3477  CA  ARG A1805      -7.899  14.580  25.698  1.00  0.00           C  
ATOM   3478  C   ARG A1805      -6.598  15.054  26.334  1.00  0.00           C  
ATOM   3479  O   ARG A1805      -6.098  14.424  27.273  1.00  0.00           O  
ATOM   3480  CB  ARG A1805      -9.079  14.720  26.684  1.00  0.00           C  
ATOM   3481  CG  ARG A1805     -10.433  14.300  26.080  1.00  0.00           C  
ATOM   3482  CD  ARG A1805     -10.866  15.270  25.011  1.00  0.00           C  
ATOM   3483  NE  ARG A1805     -12.084  14.934  24.286  1.00  0.00           N  
ATOM   3484  CZ  ARG A1805     -12.124  14.539  23.020  1.00  0.00           C  
ATOM   3485  NH1 ARG A1805     -13.297  14.318  22.442  1.00  0.00           N  
ATOM   3486  NH2 ARG A1805     -10.995  14.357  22.324  1.00  0.00           N  
ATOM   3487  N   THR A1806      -6.045  16.124  25.759  1.00  0.00           N  
ATOM   3488  CA  THR A1806      -4.853  16.818  26.265  1.00  0.00           C  
ATOM   3489  C   THR A1806      -5.155  18.337  26.213  1.00  0.00           C  
ATOM   3490  O   THR A1806      -6.190  18.731  25.649  1.00  0.00           O  
ATOM   3491  CB  THR A1806      -3.586  16.423  25.424  1.00  0.00           C  
ATOM   3492  OG1 THR A1806      -3.786  16.787  24.050  1.00  0.00           O  
ATOM   3493  CG2 THR A1806      -3.401  14.902  25.400  1.00  0.00           C  
ATOM   3494  N   PRO A1807      -4.328  19.185  26.839  1.00  0.00           N  
ATOM   3495  CA  PRO A1807      -4.663  20.616  26.938  1.00  0.00           C  
ATOM   3496  C   PRO A1807      -5.030  21.300  25.620  1.00  0.00           C  
ATOM   3497  O   PRO A1807      -5.908  22.148  25.624  1.00  0.00           O  
ATOM   3498  CB  PRO A1807      -3.435  21.246  27.606  1.00  0.00           C  
ATOM   3499  CG  PRO A1807      -2.858  20.122  28.423  1.00  0.00           C  
ATOM   3500  CD  PRO A1807      -3.096  18.858  27.580  1.00  0.00           C  
ATOM   3501  N   ALA A1808      -4.415  20.910  24.511  1.00  0.00           N  
ATOM   3502  CA  ALA A1808      -4.768  21.523  23.217  1.00  0.00           C  
ATOM   3503  C   ALA A1808      -5.674  20.660  22.312  1.00  0.00           C  
ATOM   3504  O   ALA A1808      -5.922  21.011  21.154  1.00  0.00           O  
ATOM   3505  CB  ALA A1808      -3.492  21.943  22.469  1.00  0.00           C  
ATOM   3506  N   ARG A1809      -6.180  19.547  22.837  1.00  0.00           N  
ATOM   3507  CA  ARG A1809      -6.921  18.585  22.014  1.00  0.00           C  
ATOM   3508  C   ARG A1809      -8.230  18.220  22.682  1.00  0.00           C  
ATOM   3509  O   ARG A1809      -8.242  17.555  23.716  1.00  0.00           O  
ATOM   3510  CB  ARG A1809      -6.103  17.302  21.797  1.00  0.00           C  
ATOM   3511  CG  ARG A1809      -4.925  17.419  20.844  1.00  0.00           C  
ATOM   3512  CD  ARG A1809      -5.320  17.296  19.395  1.00  0.00           C  
ATOM   3513  NE  ARG A1809      -4.171  17.270  18.483  1.00  0.00           N  
ATOM   3514  CZ  ARG A1809      -4.306  17.273  17.163  1.00  0.00           C  
ATOM   3515  NH1 ARG A1809      -5.527  17.316  16.639  1.00  0.00           N  
ATOM   3516  NH2 ARG A1809      -3.241  17.237  16.371  1.00  0.00           N  
ATOM   3517  N   LEU A1810      -9.321  18.653  22.059  1.00  0.00           N  
ATOM   3518  CA  LEU A1810     -10.657  18.432  22.530  1.00  0.00           C  
ATOM   3519  C   LEU A1810     -11.518  17.796  21.432  1.00  0.00           C  
ATOM   3520  O   LEU A1810     -12.665  17.434  21.667  1.00  0.00           O  
ATOM   3521  CB  LEU A1810     -11.227  19.792  22.905  1.00  0.00           C  
ATOM   3522  CG  LEU A1810     -12.368  19.921  23.881  1.00  0.00           C  
ATOM   3523  CD1 LEU A1810     -12.105  19.069  25.124  1.00  0.00           C  
ATOM   3524  CD2 LEU A1810     -12.521  21.406  24.248  1.00  0.00           C  
ATOM   3525  N   TYR A1811     -10.953  17.659  20.236  1.00  0.00           N  
ATOM   3526  CA  TYR A1811     -11.725  17.349  19.032  1.00  0.00           C  
ATOM   3527  C   TYR A1811     -10.875  16.442  18.154  1.00  0.00           C  
ATOM   3528  O   TYR A1811      -9.662  16.672  18.068  1.00  0.00           O  
ATOM   3529  CB  TYR A1811     -12.072  18.675  18.284  1.00  0.00           C  
ATOM   3530  CG  TYR A1811     -12.814  18.481  16.964  1.00  0.00           C  
ATOM   3531  CD1 TYR A1811     -14.202  18.680  16.870  1.00  0.00           C  
ATOM   3532  CD2 TYR A1811     -12.131  18.060  15.812  1.00  0.00           C  
ATOM   3533  CE1 TYR A1811     -14.882  18.473  15.657  1.00  0.00           C  
ATOM   3534  CE2 TYR A1811     -12.806  17.860  14.596  1.00  0.00           C  
ATOM   3535  CZ  TYR A1811     -14.187  18.064  14.535  1.00  0.00           C  
ATOM   3536  OH  TYR A1811     -14.859  17.862  13.344  1.00  0.00           O  
ATOM   3537  N   PRO A1812     -11.453  15.414  17.509  1.00  0.00           N  
ATOM   3538  CA  PRO A1812     -12.900  15.150  17.433  1.00  0.00           C  
ATOM   3539  C   PRO A1812     -13.483  14.683  18.750  1.00  0.00           C  
ATOM   3540  O   PRO A1812     -12.794  14.099  19.568  1.00  0.00           O  
ATOM   3541  CB  PRO A1812     -12.993  13.987  16.440  1.00  0.00           C  
ATOM   3542  CG  PRO A1812     -11.772  14.086  15.588  1.00  0.00           C  
ATOM   3543  CD  PRO A1812     -10.707  14.745  16.427  1.00  0.00           C  
ATOM   3544  OXT PRO A1812     -14.669  14.887  19.024  1.00  0.00           O  
HETATM 3545  OAX NSS A3002      -3.009  10.811  41.484  1.00  0.00           O  
HETATM 3546  SBE NSS A3002      -2.920   9.395  41.636  1.00  0.00           S  
HETATM 3547  OAY NSS A3002      -1.606   8.841  41.746  1.00  0.00           O  
HETATM 3548  NAT NSS A3002      -3.782   8.866  42.857  1.00  0.00           N  
HETATM 3549  C   NSS A3002      -5.086   9.040  43.081  1.00  0.00           C  
HETATM 3550  O   NSS A3002      -5.820   9.688  42.364  1.00  0.00           O  
HETATM 3551  CA  NSS A3002      -5.650   8.332  44.288  1.00  0.00           C  
HETATM 3552  N   NSS A3002      -6.822   9.060  44.760  1.00  0.00           N  
HETATM 3553  CB  NSS A3002      -6.057   6.928  43.812  1.00  0.00           C  
HETATM 3554  CG  NSS A3002      -6.634   6.047  44.902  1.00  0.00           C  
HETATM 3555  OD1 NSS A3002      -5.989   5.704  45.887  1.00  0.00           O  
HETATM 3556  ND2 NSS A3002      -7.907   5.666  44.718  1.00  0.00           N  
HETATM 3557  O5' NSS A3002      -3.650   8.711  40.338  1.00  0.00           O  
HETATM 3558  C5' NSS A3002      -3.678   7.267  40.343  1.00  0.00           C  
HETATM 3559  C4' NSS A3002      -3.182   6.767  39.001  1.00  0.00           C  
HETATM 3560  C3' NSS A3002      -1.704   7.120  38.741  1.00  0.00           C  
HETATM 3561  O3' NSS A3002      -0.844   6.122  39.324  1.00  0.00           O  
HETATM 3562  C2' NSS A3002      -1.650   7.134  37.230  1.00  0.00           C  
HETATM 3563  O2' NSS A3002      -1.615   5.771  36.731  1.00  0.00           O  
HETATM 3564  C1' NSS A3002      -3.018   7.674  36.855  1.00  0.00           C  
HETATM 3565  O4' NSS A3002      -3.919   7.400  37.939  1.00  0.00           O  
HETATM 3566  N9  NSS A3002      -3.024   9.131  36.469  1.00  0.00           N  
HETATM 3567  C4  NSS A3002      -3.128   9.622  35.245  1.00  0.00           C  
HETATM 3568  N3  NSS A3002      -3.239   9.056  34.027  1.00  0.00           N  
HETATM 3569  C2  NSS A3002      -3.334   9.841  32.935  1.00  0.00           C  
HETATM 3570  N1  NSS A3002      -3.315  11.170  33.036  1.00  0.00           N  
HETATM 3571  C6  NSS A3002      -3.205  11.794  34.235  1.00  0.00           C  
HETATM 3572  N6  NSS A3002      -3.219  13.156  34.278  1.00  0.00           N  
HETATM 3573  C5  NSS A3002      -3.097  11.017  35.395  1.00  0.00           C  
HETATM 3574  N7  NSS A3002      -3.005  11.358  36.716  1.00  0.00           N  
HETATM 3575  C8  NSS A3002      -2.942  10.141  37.516  1.00  0.00           C  
TER
END
