# Supplementary material for: Backbone Brackets and Arginine Tweezers delineate Class I and Class II aminoacyl tRNA synthetases
Source: PLoS Comput Biol. 2018 Apr 16;14(4):e1006101. doi: 10.1371/journal.pcbi.1006101 (PMC5919687; doi:10.1371/journal.pcbi.1006101)
Supplement: S12 File — All structures of Class II aaRS with residues renumbered according to the MSA. (GZ) [file pcbi.1006101.s024.tar.gz › 1x56_A_renum.pdb]

ATOM      1  N   MET A 166     -31.549  -7.810   9.269  1.00  0.00           N  
ATOM      2  CA  MET A 166     -30.439  -8.681   9.772  1.00  0.00           C  
ATOM      3  C   MET A 166     -29.601  -9.223   8.609  1.00  0.00           C  
ATOM      4  O   MET A 166     -29.898 -10.306   8.053  1.00  0.00           O  
ATOM      5  CB  MET A 166     -30.981  -9.821  10.645  1.00  0.00           C  
ATOM      6  CG  MET A 166     -29.927 -10.490  11.561  1.00  0.00           C  
ATOM      7  SD  MET A 166     -30.530 -11.206  13.165  1.00  0.00           S  
ATOM      8  CE  MET A 166     -31.942 -12.239  12.680  1.00  0.00           C  
ATOM      9  N   ILE A 167     -28.582  -8.431   8.228  1.00  0.00           N  
ATOM     10  CA  ILE A 167     -27.448  -8.910   7.415  1.00  0.00           C  
ATOM     11  C   ILE A 167     -26.868 -10.100   8.200  1.00  0.00           C  
ATOM     12  O   ILE A 167     -26.359  -9.899   9.320  1.00  0.00           O  
ATOM     13  CB  ILE A 167     -26.399  -7.729   7.178  1.00  0.00           C  
ATOM     14  CG1 ILE A 167     -26.865  -6.813   6.024  1.00  0.00           C  
ATOM     15  CG2 ILE A 167     -24.948  -8.241   6.956  1.00  0.00           C  
ATOM     16  CD1 ILE A 167     -26.220  -5.406   5.955  1.00  0.00           C  
ATOM     17  N   GLU A 168     -27.015 -11.330   7.694  1.00  0.00           N  
ATOM     18  CA  GLU A 168     -26.472 -12.478   8.434  1.00  0.00           C  
ATOM     19  C   GLU A 168     -25.099 -12.819   7.872  1.00  0.00           C  
ATOM     20  O   GLU A 168     -24.999 -13.484   6.835  1.00  0.00           O  
ATOM     21  CB  GLU A 168     -27.388 -13.705   8.393  1.00  0.00           C  
ATOM     22  CG  GLU A 168     -28.650 -13.614   9.243  1.00  0.00           C  
ATOM     23  CD  GLU A 168     -28.416 -13.545  10.774  1.00  0.00           C  
ATOM     24  OE1 GLU A 168     -27.317 -13.126  11.249  1.00  0.00           O  
ATOM     25  OE2 GLU A 168     -29.377 -13.886  11.532  1.00  0.00           O  
ATOM     26  N   LYS A 169     -24.046 -12.376   8.552  1.00  0.00           N  
ATOM     27  CA  LYS A 169     -22.716 -12.326   7.933  1.00  0.00           C  
ATOM     28  C   LYS A 169     -21.833 -13.427   8.482  1.00  0.00           C  
ATOM     29  O   LYS A 169     -22.101 -13.968   9.545  1.00  0.00           O  
ATOM     30  CB  LYS A 169     -22.094 -10.940   8.105  1.00  0.00           C  
ATOM     31  CG  LYS A 169     -21.824 -10.510   9.585  1.00  0.00           C  
ATOM     32  CD  LYS A 169     -20.853  -9.338   9.659  1.00  0.00           C  
ATOM     33  CE  LYS A 169     -19.434  -9.849   9.297  1.00  0.00           C  
ATOM     34  NZ  LYS A 169     -18.390  -8.827   9.314  1.00  0.00           N  
ATOM     35  N   VAL A 170     -20.817 -13.800   7.714  1.00  0.00           N  
ATOM     36  CA  VAL A 170     -19.742 -14.649   8.149  1.00  0.00           C  
ATOM     37  C   VAL A 170     -18.553 -13.694   8.414  1.00  0.00           C  
ATOM     38  O   VAL A 170     -18.218 -12.857   7.569  1.00  0.00           O  
ATOM     39  CB  VAL A 170     -19.438 -15.730   7.053  1.00  0.00           C  
ATOM     40  CG1 VAL A 170     -18.214 -16.531   7.356  1.00  0.00           C  
ATOM     41  CG2 VAL A 170     -20.666 -16.651   6.858  1.00  0.00           C  
ATOM     42  N   TYR A 171     -17.961 -13.782   9.605  1.00  0.00           N  
ATOM     43  CA  TYR A 171     -16.829 -12.949   9.960  1.00  0.00           C  
ATOM     44  C   TYR A 171     -15.597 -13.458   9.225  1.00  0.00           C  
ATOM     45  O   TYR A 171     -15.463 -14.651   8.951  1.00  0.00           O  
ATOM     46  CB  TYR A 171     -16.584 -12.917  11.503  1.00  0.00           C  
ATOM     47  CG  TYR A 171     -17.669 -12.136  12.172  1.00  0.00           C  
ATOM     48  CD1 TYR A 171     -17.573 -10.734  12.286  1.00  0.00           C  
ATOM     49  CD2 TYR A 171     -18.870 -12.770  12.564  1.00  0.00           C  
ATOM     50  CE1 TYR A 171     -18.619  -9.985  12.862  1.00  0.00           C  
ATOM     51  CE2 TYR A 171     -19.942 -12.029  13.126  1.00  0.00           C  
ATOM     52  CZ  TYR A 171     -19.798 -10.662  13.267  1.00  0.00           C  
ATOM     53  OH  TYR A 171     -20.814  -9.957  13.814  1.00  0.00           O  
ATOM     54  N   CYS A 172     -14.670 -12.551   8.942  1.00  0.00           N  
ATOM     55  CA  CYS A 172     -13.465 -12.947   8.248  1.00  0.00           C  
ATOM     56  C   CYS A 172     -12.706 -14.092   8.920  1.00  0.00           C  
ATOM     57  O   CYS A 172     -12.202 -14.990   8.233  1.00  0.00           O  
ATOM     58  CB  CYS A 172     -12.579 -11.720   8.008  1.00  0.00           C  
ATOM     59  SG  CYS A 172     -13.338 -10.636   6.753  1.00  0.00           S  
ATOM     60  N   GLN A 173     -12.636 -14.075  10.246  1.00  0.00           N  
ATOM     61  CA  GLN A 173     -11.946 -15.136  10.976  1.00  0.00           C  
ATOM     62  C   GLN A 173     -12.591 -16.497  10.759  1.00  0.00           C  
ATOM     63  O   GLN A 173     -11.930 -17.510  10.926  1.00  0.00           O  
ATOM     64  CB  GLN A 173     -11.832 -14.819  12.469  1.00  0.00           C  
ATOM     65  CG  GLN A 173     -13.084 -15.125  13.243  1.00  0.00           C  
ATOM     66  CD  GLN A 173     -13.024 -14.649  14.697  1.00  0.00           C  
ATOM     67  OE1 GLN A 173     -12.101 -13.968  15.096  1.00  0.00           O  
ATOM     68  NE2 GLN A 173     -14.037 -14.978  15.458  1.00  0.00           N  
ATOM     69  N   GLU A 174     -13.870 -16.531  10.396  1.00  0.00           N  
ATOM     70  CA  GLU A 174     -14.561 -17.808  10.171  1.00  0.00           C  
ATOM     71  C   GLU A 174     -14.254 -18.464   8.834  1.00  0.00           C  
ATOM     72  O   GLU A 174     -14.607 -19.613   8.632  1.00  0.00           O  
ATOM     73  CB  GLU A 174     -16.080 -17.670  10.397  1.00  0.00           C  
ATOM     74  CG  GLU A 174     -16.382 -17.271  11.841  1.00  0.00           C  
ATOM     75  CD  GLU A 174     -17.753 -16.631  12.099  1.00  0.00           C  
ATOM     76  OE1 GLU A 174     -18.030 -16.417  13.326  1.00  0.00           O  
ATOM     77  OE2 GLU A 174     -18.549 -16.302  11.168  1.00  0.00           O  
ATOM     78  N   VAL A 175     -13.587 -17.743   7.933  1.00  0.00           N  
ATOM     79  CA  VAL A 175     -13.343 -18.222   6.570  1.00  0.00           C  
ATOM     80  C   VAL A 175     -12.114 -19.111   6.594  1.00  0.00           C  
ATOM     81  O   VAL A 175     -10.987 -18.624   6.571  1.00  0.00           O  
ATOM     82  CB  VAL A 175     -13.257 -17.022   5.528  1.00  0.00           C  
ATOM     83  CG1 VAL A 175     -12.917 -17.492   4.112  1.00  0.00           C  
ATOM     84  CG2 VAL A 175     -14.555 -16.244   5.514  1.00  0.00           C  
ATOM     85  N   LYS A 176     -12.338 -20.426   6.652  1.00  0.00           N  
ATOM     86  CA  LYS A 176     -11.254 -21.373   6.918  1.00  0.00           C  
ATOM     87  C   LYS A 176     -11.338 -22.444   5.868  1.00  0.00           C  
ATOM     88  O   LYS A 176     -12.407 -22.557   5.250  1.00  0.00           O  
ATOM     89  CB  LYS A 176     -11.435 -22.002   8.289  1.00  0.00           C  
ATOM     90  CG  LYS A 176     -11.073 -21.084   9.428  1.00  0.00           C  
ATOM     91  CD  LYS A 176     -11.533 -21.704  10.709  1.00  0.00           C  
ATOM     92  CE  LYS A 176     -11.239 -20.811  11.893  1.00  0.00           C  
ATOM     93  NZ  LYS A 176     -11.802 -21.537  13.101  1.00  0.00           N  
ATOM     94  N   PRO A 177     -10.233 -23.174   5.604  1.00  0.00           N  
ATOM     95  CA  PRO A 177     -10.213 -24.189   4.526  1.00  0.00           C  
ATOM     96  C   PRO A 177     -11.284 -25.271   4.692  1.00  0.00           C  
ATOM     97  O   PRO A 177     -11.789 -25.765   3.689  1.00  0.00           O  
ATOM     98  CB  PRO A 177      -8.793 -24.790   4.586  1.00  0.00           C  
ATOM     99  CG  PRO A 177      -8.045 -24.048   5.591  1.00  0.00           C  
ATOM    100  CD  PRO A 177      -8.917 -23.039   6.254  1.00  0.00           C  
ATOM    101  N   GLU A 178     -11.669 -25.613   5.925  1.00  0.00           N  
ATOM    102  CA  GLU A 178     -12.768 -26.583   6.110  1.00  0.00           C  
ATOM    103  C   GLU A 178     -14.147 -26.105   5.637  1.00  0.00           C  
ATOM    104  O   GLU A 178     -15.071 -26.906   5.564  1.00  0.00           O  
ATOM    105  CB  GLU A 178     -12.877 -27.128   7.549  1.00  0.00           C  
ATOM    106  CG  GLU A 178     -12.436 -26.185   8.642  1.00  0.00           C  
ATOM    107  CD  GLU A 178     -10.924 -25.966   8.596  1.00  0.00           C  
ATOM    108  OE1 GLU A 178     -10.164 -26.921   8.279  1.00  0.00           O  
ATOM    109  OE2 GLU A 178     -10.488 -24.843   8.846  1.00  0.00           O  
ATOM    110  N   LEU A 179     -14.305 -24.822   5.319  1.00  0.00           N  
ATOM    111  CA  LEU A 179     -15.561 -24.341   4.718  1.00  0.00           C  
ATOM    112  C   LEU A 179     -15.523 -24.504   3.195  1.00  0.00           C  
ATOM    113  O   LEU A 179     -16.388 -23.984   2.503  1.00  0.00           O  
ATOM    114  CB  LEU A 179     -15.864 -22.879   5.083  1.00  0.00           C  
ATOM    115  CG  LEU A 179     -16.160 -22.470   6.525  1.00  0.00           C  
ATOM    116  CD1 LEU A 179     -16.724 -21.024   6.578  1.00  0.00           C  
ATOM    117  CD2 LEU A 179     -17.146 -23.443   7.149  1.00  0.00           C  
ATOM    118  N   ASP A 180     -14.511 -25.204   2.673  1.00  0.00           N  
ATOM    119  CA  ASP A 180     -14.379 -25.388   1.229  1.00  0.00           C  
ATOM    120  C   ASP A 180     -15.710 -25.855   0.585  1.00  0.00           C  
ATOM    121  O   ASP A 180     -16.285 -26.856   1.019  1.00  0.00           O  
ATOM    122  CB  ASP A 180     -13.269 -26.384   0.941  1.00  0.00           C  
ATOM    123  CG  ASP A 180     -13.017 -26.549  -0.529  1.00  0.00           C  
ATOM    124  OD1 ASP A 180     -12.435 -25.680  -1.187  1.00  0.00           O  
ATOM    125  OD2 ASP A 180     -13.397 -27.534  -1.128  1.00  0.00           O  
ATOM    126  N   GLY A 181     -16.205 -25.093  -0.397  1.00  0.00           N  
ATOM    127  CA  GLY A 181     -17.422 -25.404  -1.158  1.00  0.00           C  
ATOM    128  C   GLY A 181     -18.699 -24.820  -0.589  1.00  0.00           C  
ATOM    129  O   GLY A 181     -19.756 -25.015  -1.154  1.00  0.00           O  
ATOM    130  N   LYS A 182     -18.601 -24.084   0.513  1.00  0.00           N  
ATOM    131  CA  LYS A 182     -19.767 -23.490   1.174  1.00  0.00           C  
ATOM    132  C   LYS A 182     -19.925 -22.029   0.837  1.00  0.00           C  
ATOM    133  O   LYS A 182     -18.920 -21.304   0.640  1.00  0.00           O  
ATOM    134  CB  LYS A 182     -19.670 -23.645   2.688  1.00  0.00           C  
ATOM    135  CG  LYS A 182     -19.519 -25.095   3.143  1.00  0.00           C  
ATOM    136  CD  LYS A 182     -19.776 -25.269   4.625  1.00  0.00           C  
ATOM    137  CE  LYS A 182     -19.896 -26.769   4.949  1.00  0.00           C  
ATOM    138  NZ  LYS A 182     -20.384 -27.499   3.724  1.00  0.00           N  
ATOM    139  N   LYS A 183     -21.184 -21.591   0.787  1.00  0.00           N  
ATOM    140  CA  LYS A 183     -21.514 -20.192   0.542  1.00  0.00           C  
ATOM    141  C   LYS A 183     -21.347 -19.384   1.807  1.00  0.00           C  
ATOM    142  O   LYS A 183     -21.696 -19.851   2.893  1.00  0.00           O  
ATOM    143  CB  LYS A 183     -22.961 -20.050   0.115  1.00  0.00           C  
ATOM    144  CG  LYS A 183     -23.288 -20.856  -1.101  1.00  0.00           C  
ATOM    145  CD  LYS A 183     -24.430 -20.209  -1.853  1.00  0.00           C  
ATOM    146  CE  LYS A 183     -25.076 -21.214  -2.808  1.00  0.00           C  
ATOM    147  NZ  LYS A 183     -26.319 -20.585  -3.328  1.00  0.00           N  
ATOM    148  N   VAL A 184     -20.838 -18.168   1.666  1.00  0.00           N  
ATOM    149  CA  VAL A 184     -20.690 -17.276   2.783  1.00  0.00           C  
ATOM    150  C   VAL A 184     -21.071 -15.910   2.311  1.00  0.00           C  
ATOM    151  O   VAL A 184     -21.036 -15.629   1.103  1.00  0.00           O  
ATOM    152  CB  VAL A 184     -19.227 -17.229   3.350  1.00  0.00           C  
ATOM    153  CG1 VAL A 184     -18.809 -18.595   3.930  1.00  0.00           C  
ATOM    154  CG2 VAL A 184     -18.215 -16.739   2.307  1.00  0.00           C  
ATOM    155  N   ARG A 185     -21.468 -15.073   3.272  1.00  0.00           N  
ATOM    156  CA  ARG A 185     -21.705 -13.665   3.035  1.00  0.00           C  
ATOM    157  C   ARG A 185     -20.775 -12.867   3.914  1.00  0.00           C  
ATOM    158  O   ARG A 185     -20.913 -12.882   5.143  1.00  0.00           O  
ATOM    159  CB  ARG A 185     -23.139 -13.357   3.440  1.00  0.00           C  
ATOM    160  CG  ARG A 185     -23.625 -11.965   3.194  1.00  0.00           C  
ATOM    161  CD  ARG A 185     -25.120 -12.000   3.504  1.00  0.00           C  
ATOM    162  NE  ARG A 185     -25.923 -11.111   2.708  1.00  0.00           N  
ATOM    163  CZ  ARG A 185     -26.232  -9.891   3.117  1.00  0.00           C  
ATOM    164  NH1 ARG A 185     -25.753  -9.491   4.295  1.00  0.00           N  
ATOM    165  NH2 ARG A 185     -26.994  -9.075   2.367  1.00  0.00           N  
ATOM    166  N   LEU A 186     -19.866 -12.132   3.287  1.00  0.00           N  
ATOM    167  CA  LEU A 186     -18.960 -11.213   3.998  1.00  0.00           C  
ATOM    168  C   LEU A 186     -19.554  -9.821   4.036  1.00  0.00           C  
ATOM    169  O   LEU A 186     -20.297  -9.434   3.137  1.00  0.00           O  
ATOM    170  CB  LEU A 186     -17.606 -11.167   3.292  1.00  0.00           C  
ATOM    171  CG  LEU A 186     -16.833 -12.467   2.998  1.00  0.00           C  
ATOM    172  CD1 LEU A 186     -15.477 -12.050   2.387  1.00  0.00           C  
ATOM    173  CD2 LEU A 186     -16.660 -13.398   4.249  1.00  0.00           C  
ATOM    174  N   ALA A 195     -19.290  -9.083   5.104  1.00  0.00           N  
ATOM    175  CA  ALA A 195     -19.743  -7.683   5.190  1.00  0.00           C  
ATOM    176  C   ALA A 195     -18.578  -6.950   5.795  1.00  0.00           C  
ATOM    177  O   ALA A 195     -18.106  -7.283   6.899  1.00  0.00           O  
ATOM    178  CB  ALA A 195     -21.062  -7.556   6.078  1.00  0.00           C  
ATOM    179  N   GLY A 196     -18.044  -5.982   5.059  1.00  0.00           N  
ATOM    180  CA  GLY A 196     -16.902  -5.281   5.579  1.00  0.00           C  
ATOM    181  C   GLY A 196     -16.417  -4.185   4.672  1.00  0.00           C  
ATOM    182  O   GLY A 196     -17.214  -3.569   3.939  1.00  0.00           O  
ATOM    183  N   TRP A 197     -15.117  -3.909   4.767  1.00  0.00           N  
ATOM    184  CA  TRP A 197     -14.529  -2.767   4.113  1.00  0.00           C  
ATOM    185  C   TRP A 197     -13.316  -3.205   3.276  1.00  0.00           C  
ATOM    186  O   TRP A 197     -12.528  -4.057   3.718  1.00  0.00           O  
ATOM    187  CB  TRP A 197     -14.082  -1.737   5.158  1.00  0.00           C  
ATOM    188  CG  TRP A 197     -15.264  -1.157   5.907  1.00  0.00           C  
ATOM    189  CD1 TRP A 197     -15.970  -0.048   5.560  1.00  0.00           C  
ATOM    190  CD2 TRP A 197     -15.891  -1.689   7.078  1.00  0.00           C  
ATOM    191  NE1 TRP A 197     -17.011   0.145   6.435  1.00  0.00           N  
ATOM    192  CE2 TRP A 197     -16.984  -0.841   7.387  1.00  0.00           C  
ATOM    193  CE3 TRP A 197     -15.647  -2.807   7.908  1.00  0.00           C  
ATOM    194  CZ2 TRP A 197     -17.830  -1.058   8.500  1.00  0.00           C  
ATOM    195  CZ3 TRP A 197     -16.506  -3.050   8.994  1.00  0.00           C  
ATOM    196  CH2 TRP A 197     -17.572  -2.161   9.291  1.00  0.00           C  
ATOM    197  N   VAL A 198     -13.141  -2.585   2.114  1.00  0.00           N  
ATOM    198  CA  VAL A 198     -11.952  -2.888   1.281  1.00  0.00           C  
ATOM    199  C   VAL A 198     -10.645  -2.451   1.966  1.00  0.00           C  
ATOM    200  O   VAL A 198     -10.441  -1.275   2.338  1.00  0.00           O  
ATOM    201  CB  VAL A 198     -12.062  -2.341  -0.146  1.00  0.00           C  
ATOM    202  CG1 VAL A 198     -10.769  -2.695  -0.961  1.00  0.00           C  
ATOM    203  CG2 VAL A 198     -13.330  -2.916  -0.841  1.00  0.00           C  
ATOM    204  N   TYR A 199      -9.788  -3.439   2.136  1.00  0.00           N  
ATOM    205  CA  TYR A 199      -8.446  -3.260   2.696  1.00  0.00           C  
ATOM    206  C   TYR A 199      -7.429  -3.006   1.583  1.00  0.00           C  
ATOM    207  O   TYR A 199      -6.655  -2.031   1.638  1.00  0.00           O  
ATOM    208  CB  TYR A 199      -8.058  -4.496   3.482  1.00  0.00           C  
ATOM    209  CG  TYR A 199      -6.777  -4.287   4.214  1.00  0.00           C  
ATOM    210  CD1 TYR A 199      -5.588  -4.853   3.756  1.00  0.00           C  
ATOM    211  CD2 TYR A 199      -6.750  -3.490   5.355  1.00  0.00           C  
ATOM    212  CE1 TYR A 199      -4.418  -4.648   4.441  1.00  0.00           C  
ATOM    213  CE2 TYR A 199      -5.603  -3.273   6.046  1.00  0.00           C  
ATOM    214  CZ  TYR A 199      -4.442  -3.850   5.594  1.00  0.00           C  
ATOM    215  OH  TYR A 199      -3.282  -3.627   6.316  1.00  0.00           O  
ATOM    216  N   THR A 200      -7.430  -3.875   0.570  1.00  0.00           N  
ATOM    217  CA  THR A 200      -6.678  -3.621  -0.671  1.00  0.00           C  
ATOM    218  C   THR A 200      -7.446  -4.140  -1.889  1.00  0.00           C  
ATOM    219  O   THR A 200      -8.311  -5.012  -1.784  1.00  0.00           O  
ATOM    220  CB  THR A 200      -5.209  -4.234  -0.669  1.00  0.00           C  
ATOM    221  OG1 THR A 200      -5.297  -5.649  -0.593  1.00  0.00           O  
ATOM    222  CG2 THR A 200      -4.474  -3.928   0.595  1.00  0.00           C  
ATOM    223  N   ASN A 201      -7.070  -3.622  -3.054  1.00  0.00           N  
ATOM    224  CA  ASN A 201      -7.695  -3.981  -4.313  1.00  0.00           C  
ATOM    225  C   ASN A 201      -6.528  -4.154  -5.292  1.00  0.00           C  
ATOM    226  O   ASN A 201      -5.808  -3.210  -5.535  1.00  0.00           O  
ATOM    227  CB  ASN A 201      -8.631  -2.846  -4.714  1.00  0.00           C  
ATOM    228  CG  ASN A 201      -9.334  -3.079  -6.049  1.00  0.00           C  
ATOM    229  OD1 ASN A 201      -8.914  -3.937  -6.841  1.00  0.00           O  
ATOM    230  ND2 ASN A 201     -10.432  -2.343  -6.292  1.00  0.00           N  
ATOM    231  N   MET A 202      -6.287  -5.365  -5.776  1.00  0.00           N  
ATOM    232  CA  MET A 202      -5.231  -5.549  -6.749  1.00  0.00           C  
ATOM    233  C   MET A 202      -5.666  -6.476  -7.898  1.00  0.00           C  
ATOM    234  O   MET A 202      -6.329  -7.480  -7.705  1.00  0.00           O  
ATOM    235  CB  MET A 202      -3.932  -6.024  -6.064  1.00  0.00           C  
ATOM    236  CG  MET A 202      -4.036  -7.338  -5.257  1.00  0.00           C  
ATOM    237  SD  MET A 202      -4.994  -7.462  -3.638  1.00  0.00           S  
ATOM    238  CE  MET A 202      -4.335  -9.051  -3.073  1.00  0.00           C  
ATOM    239  N   ARG A 203      -5.308  -6.100  -9.108  1.00  0.00           N  
ATOM    240  CA  ARG A 203      -5.515  -6.975 -10.226  1.00  0.00           C  
ATOM    241  C   ARG A 203      -4.418  -8.064 -10.277  1.00  0.00           C  
ATOM    242  O   ARG A 203      -3.194  -7.773 -10.211  1.00  0.00           O  
ATOM    243  CB  ARG A 203      -5.562  -6.135 -11.488  1.00  0.00           C  
ATOM    244  CG  ARG A 203      -5.753  -6.935 -12.752  1.00  0.00           C  
ATOM    245  CD  ARG A 203      -5.473  -6.072 -13.970  1.00  0.00           C  
ATOM    246  NE  ARG A 203      -5.839  -6.746 -15.206  1.00  0.00           N  
ATOM    247  CZ  ARG A 203      -7.044  -6.755 -15.747  1.00  0.00           C  
ATOM    248  NH1 ARG A 203      -7.198  -7.417 -16.883  1.00  0.00           N  
ATOM    249  NH2 ARG A 203      -8.102  -6.137 -15.162  1.00  0.00           N  
ATOM    250  N   VAL A 205      -4.844  -9.316 -10.383  1.00  0.00           N  
ATOM    251  CA  VAL A 205      -3.919 -10.443 -10.411  1.00  0.00           C  
ATOM    252  C   VAL A 205      -4.338 -11.313 -11.595  1.00  0.00           C  
ATOM    253  O   VAL A 205      -5.468 -11.858 -11.624  1.00  0.00           O  
ATOM    254  CB  VAL A 205      -3.933 -11.254  -9.061  1.00  0.00           C  
ATOM    255  CG1 VAL A 205      -2.908 -12.409  -9.082  1.00  0.00           C  
ATOM    256  CG2 VAL A 205      -3.705 -10.343  -7.825  1.00  0.00           C  
ATOM    257  N   GLY A 206      -3.476 -11.416 -12.610  1.00  0.00           N  
ATOM    258  CA  GLY A 206      -3.956 -11.949 -13.901  1.00  0.00           C  
ATOM    259  C   GLY A 206      -5.101 -11.092 -14.443  1.00  0.00           C  
ATOM    260  O   GLY A 206      -4.992  -9.873 -14.469  1.00  0.00           O  
ATOM    261  N   LYS A 207      -6.184 -11.735 -14.861  1.00  0.00           N  
ATOM    262  CA  LYS A 207      -7.417 -11.103 -15.391  1.00  0.00           C  
ATOM    263  C   LYS A 207      -8.445 -10.775 -14.302  1.00  0.00           C  
ATOM    264  O   LYS A 207      -9.511 -10.204 -14.559  1.00  0.00           O  
ATOM    265  CB  LYS A 207      -8.095 -12.088 -16.344  1.00  0.00           C  
ATOM    266  CG  LYS A 207      -7.118 -12.791 -17.350  1.00  0.00           C  
ATOM    267  CD  LYS A 207      -7.875 -13.597 -18.454  1.00  0.00           C  
ATOM    268  CE  LYS A 207      -8.857 -12.728 -19.281  1.00  0.00           C  
ATOM    269  NZ  LYS A 207      -8.152 -11.971 -20.410  1.00  0.00           N  
ATOM    270  N   LYS A 208      -8.119 -11.158 -13.083  1.00  0.00           N  
ATOM    271  CA  LYS A 208      -9.080 -11.126 -11.954  1.00  0.00           C  
ATOM    272  C   LYS A 208      -8.791  -9.990 -11.000  1.00  0.00           C  
ATOM    273  O   LYS A 208      -7.678  -9.500 -10.951  1.00  0.00           O  
ATOM    274  CB  LYS A 208      -9.027 -12.473 -11.218  1.00  0.00           C  
ATOM    275  CG  LYS A 208      -9.741 -13.546 -11.986  1.00  0.00           C  
ATOM    276  CD  LYS A 208      -9.472 -14.889 -11.402  1.00  0.00           C  
ATOM    277  CE  LYS A 208     -10.014 -15.958 -12.344  1.00  0.00           C  
ATOM    278  NZ  LYS A 208      -9.577 -17.258 -11.828  1.00  0.00           N  
ATOM    279  N   ILE A 209      -9.800  -9.569 -10.248  1.00  0.00           N  
ATOM    280  CA  ILE A 209      -9.628  -8.576  -9.167  1.00  0.00           C  
ATOM    281  C   ILE A 209      -9.614  -9.266  -7.795  1.00  0.00           C  
ATOM    282  O   ILE A 209     -10.532 -10.043  -7.447  1.00  0.00           O  
ATOM    283  CB  ILE A 209     -10.699  -7.477  -9.258  1.00  0.00           C  
ATOM    284  CG1 ILE A 209     -10.399  -6.580 -10.446  1.00  0.00           C  
ATOM    285  CG2 ILE A 209     -10.693  -6.561  -8.022  1.00  0.00           C  
ATOM    286  CD1 ILE A 209     -11.536  -5.755 -10.815  1.00  0.00           C  
ATOM    287  N   PHE A 210      -8.566  -9.011  -7.009  1.00  0.00           N  
ATOM    288  CA  PHE A 210      -8.501  -9.599  -5.666  1.00  0.00           C  
ATOM    289  C   PHE A 210      -8.806  -8.466  -4.741  1.00  0.00           C  
ATOM    290  O   PHE A 210      -8.032  -7.526  -4.657  1.00  0.00           O  
ATOM    291  CB  PHE A 210      -7.106 -10.111  -5.351  1.00  0.00           C  
ATOM    292  CG  PHE A 210      -6.791 -11.440  -5.942  1.00  0.00           C  
ATOM    293  CD1 PHE A 210      -7.345 -11.857  -7.144  1.00  0.00           C  
ATOM    294  CD2 PHE A 210      -5.935 -12.292  -5.290  1.00  0.00           C  
ATOM    295  CE1 PHE A 210      -7.054 -13.129  -7.689  1.00  0.00           C  
ATOM    296  CE2 PHE A 210      -5.639 -13.560  -5.849  1.00  0.00           C  
ATOM    297  CZ  PHE A 210      -6.208 -13.955  -7.049  1.00  0.00           C  
ATOM    298  N   LEU A 211      -9.942  -8.547  -4.070  1.00  0.00           N  
ATOM    299  CA  LEU A 211     -10.305  -7.594  -3.009  1.00  0.00           C  
ATOM    300  C   LEU A 211      -9.948  -8.218  -1.676  1.00  0.00           C  
ATOM    301  O   LEU A 211     -10.367  -9.338  -1.400  1.00  0.00           O  
ATOM    302  CB  LEU A 211     -11.803  -7.303  -3.067  1.00  0.00           C  
ATOM    303  CG  LEU A 211     -12.399  -6.551  -4.272  1.00  0.00           C  
ATOM    304  CD1 LEU A 211     -13.921  -6.318  -4.068  1.00  0.00           C  
ATOM    305  CD2 LEU A 211     -11.651  -5.208  -4.621  1.00  0.00           C  
ATOM    306  N   TRP A 212      -9.147  -7.564  -0.853  1.00  0.00           N  
ATOM    307  CA  TRP A 212      -8.970  -8.071   0.511  1.00  0.00           C  
ATOM    308  C   TRP A 212      -9.994  -7.309   1.356  1.00  0.00           C  
ATOM    309  O   TRP A 212     -10.012  -6.103   1.327  1.00  0.00           O  
ATOM    310  CB  TRP A 212      -7.561  -7.840   1.041  1.00  0.00           C  
ATOM    311  CG  TRP A 212      -6.523  -8.869   0.588  1.00  0.00           C  
ATOM    312  CD1 TRP A 212      -6.649  -9.831  -0.377  1.00  0.00           C  
ATOM    313  CD2 TRP A 212      -5.191  -8.988   1.086  1.00  0.00           C  
ATOM    314  NE1 TRP A 212      -5.492 -10.562  -0.483  1.00  0.00           N  
ATOM    315  CE2 TRP A 212      -4.571 -10.063   0.391  1.00  0.00           C  
ATOM    316  CE3 TRP A 212      -4.441  -8.282   2.048  1.00  0.00           C  
ATOM    317  CZ2 TRP A 212      -3.241 -10.472   0.645  1.00  0.00           C  
ATOM    318  CZ3 TRP A 212      -3.106  -8.691   2.304  1.00  0.00           C  
ATOM    319  CH2 TRP A 212      -2.529  -9.777   1.594  1.00  0.00           C  
ATOM    320  N   ILE A 213     -10.852  -8.031   2.068  1.00  0.00           N  
ATOM    321  CA  ILE A 213     -11.979  -7.429   2.799  1.00  0.00           C  
ATOM    322  C   ILE A 213     -11.638  -7.515   4.269  1.00  0.00           C  
ATOM    323  O   ILE A 213     -11.362  -8.588   4.780  1.00  0.00           O  
ATOM    324  CB  ILE A 213     -13.336  -8.191   2.521  1.00  0.00           C  
ATOM    325  CG1 ILE A 213     -13.632  -8.386   1.001  1.00  0.00           C  
ATOM    326  CG2 ILE A 213     -14.560  -7.577   3.347  1.00  0.00           C  
ATOM    327  CD1 ILE A 213     -13.850  -7.133   0.243  1.00  0.00           C  
ATOM    328  N   ARG A 214     -11.689  -6.375   4.938  1.00  0.00           N  
ATOM    329  CA  ARG A 214     -11.402  -6.259   6.360  1.00  0.00           C  
ATOM    330  C   ARG A 214     -12.757  -6.305   7.117  1.00  0.00           C  
ATOM    331  O   ARG A 214     -13.749  -5.697   6.682  1.00  0.00           O  
ATOM    332  CB  ARG A 214     -10.727  -4.873   6.529  1.00  0.00           C  
ATOM    333  CG  ARG A 214     -10.528  -4.334   7.909  1.00  0.00           C  
ATOM    334  CD  ARG A 214      -9.987  -2.882   7.967  1.00  0.00           C  
ATOM    335  NE  ARG A 214     -10.969  -1.795   7.792  1.00  0.00           N  
ATOM    336  CZ  ARG A 214     -12.030  -1.576   8.571  1.00  0.00           C  
ATOM    337  NH1 ARG A 214     -12.338  -2.434   9.527  1.00  0.00           N  
ATOM    338  NH2 ARG A 214     -12.816  -0.534   8.351  1.00  0.00           N  
ATOM    339  N   ASP A 215     -12.801  -7.002   8.242  1.00  0.00           N  
ATOM    340  CA  ASP A 215     -13.831  -6.676   9.239  1.00  0.00           C  
ATOM    341  C   ASP A 215     -13.169  -6.682  10.615  1.00  0.00           C  
ATOM    342  O   ASP A 215     -11.935  -6.629  10.690  1.00  0.00           O  
ATOM    343  CB  ASP A 215     -15.106  -7.546   9.129  1.00  0.00           C  
ATOM    344  CG  ASP A 215     -14.888  -8.982   9.562  1.00  0.00           C  
ATOM    345  OD1 ASP A 215     -15.812  -9.791   9.346  1.00  0.00           O  
ATOM    346  OD2 ASP A 215     -13.854  -9.413  10.139  1.00  0.00           O  
ATOM    347  N   SER A 216     -13.949  -6.713  11.688  1.00  0.00           N  
ATOM    348  CA  SER A 216     -13.364  -6.602  13.026  1.00  0.00           C  
ATOM    349  C   SER A 216     -12.543  -7.816  13.458  1.00  0.00           C  
ATOM    350  O   SER A 216     -11.912  -7.774  14.510  1.00  0.00           O  
ATOM    351  CB  SER A 216     -14.477  -6.345  14.060  1.00  0.00           C  
ATOM    352  OG  SER A 216     -15.332  -7.466  14.132  1.00  0.00           O  
ATOM    353  N   THR A 217     -12.625  -8.914  12.715  1.00  0.00           N  
ATOM    354  CA  THR A 217     -11.978 -10.171  13.104  1.00  0.00           C  
ATOM    355  C   THR A 217     -10.803 -10.522  12.214  1.00  0.00           C  
ATOM    356  O   THR A 217     -10.032 -11.414  12.545  1.00  0.00           O  
ATOM    357  CB  THR A 217     -12.968 -11.344  13.074  1.00  0.00           C  
ATOM    358  OG1 THR A 217     -13.412 -11.582  11.712  1.00  0.00           O  
ATOM    359  CG2 THR A 217     -14.225 -11.027  13.887  1.00  0.00           C  
ATOM    360  N   GLY A 218     -10.665  -9.857  11.067  1.00  0.00           N  
ATOM    361  CA  GLY A 218      -9.584 -10.207  10.160  1.00  0.00           C  
ATOM    362  C   GLY A 218      -9.776  -9.763   8.711  1.00  0.00           C  
ATOM    363  O   GLY A 218     -10.627  -8.923   8.413  1.00  0.00           O  
ATOM    364  N   ILE A 219      -8.960 -10.330   7.825  1.00  0.00           N  
ATOM    365  CA  ILE A 219      -8.980  -9.988   6.398  1.00  0.00           C  
ATOM    366  C   ILE A 219      -9.106 -11.265   5.557  1.00  0.00           C  
ATOM    367  O   ILE A 219      -8.423 -12.274   5.815  1.00  0.00           O  
ATOM    368  CB  ILE A 219      -7.706  -9.185   6.048  1.00  0.00           C  
ATOM    369  CG1 ILE A 219      -7.659  -7.907   6.918  1.00  0.00           C  
ATOM    370  CG2 ILE A 219      -7.637  -8.812   4.537  1.00  0.00           C  
ATOM    371  CD1 ILE A 219      -6.311  -7.214   6.943  1.00  0.00           C  
ATOM    372  N   VAL A 220      -9.993 -11.222   4.562  1.00  0.00           N  
ATOM    373  CA  VAL A 220     -10.228 -12.346   3.680  1.00  0.00           C  
ATOM    374  C   VAL A 220     -10.069 -11.890   2.226  1.00  0.00           C  
ATOM    375  O   VAL A 220     -10.525 -10.802   1.842  1.00  0.00           O  
ATOM    376  CB  VAL A 220     -11.653 -12.958   3.890  1.00  0.00           C  
ATOM    377  CG1 VAL A 220     -12.013 -13.942   2.747  1.00  0.00           C  
ATOM    378  CG2 VAL A 220     -11.704 -13.676   5.165  1.00  0.00           C  
ATOM    379  N   GLN A 221      -9.453 -12.754   1.427  1.00  0.00           N  
ATOM    380  CA  GLN A 221      -9.261 -12.553  -0.016  1.00  0.00           C  
ATOM    381  C   GLN A 221     -10.524 -13.017  -0.779  1.00  0.00           C  
ATOM    382  O   GLN A 221     -10.932 -14.181  -0.686  1.00  0.00           O  
ATOM    383  CB  GLN A 221      -8.014 -13.322  -0.461  1.00  0.00           C  
ATOM    384  CG  GLN A 221      -7.771 -13.332  -1.943  1.00  0.00           C  
ATOM    385  CD  GLN A 221      -6.360 -13.810  -2.274  1.00  0.00           C  
ATOM    386  OE1 GLN A 221      -5.414 -13.062  -2.092  1.00  0.00           O  
ATOM    387  NE2 GLN A 221      -6.217 -15.061  -2.718  1.00  0.00           N  
ATOM    388  N   ALA A 222     -11.174 -12.057  -1.422  1.00  0.00           N  
ATOM    389  CA  ALA A 222     -12.382 -12.232  -2.242  1.00  0.00           C  
ATOM    390  C   ALA A 222     -11.971 -12.016  -3.718  1.00  0.00           C  
ATOM    391  O   ALA A 222     -11.523 -10.907  -4.093  1.00  0.00           O  
ATOM    392  CB  ALA A 222     -13.429 -11.208  -1.856  1.00  0.00           C  
ATOM    393  N   VAL A 223     -12.129 -13.072  -4.523  1.00  0.00           N  
ATOM    394  CA  VAL A 223     -11.701 -13.123  -5.927  1.00  0.00           C  
ATOM    395  C   VAL A 223     -12.864 -12.819  -6.876  1.00  0.00           C  
ATOM    396  O   VAL A 223     -13.881 -13.557  -6.925  1.00  0.00           O  
ATOM    397  CB  VAL A 223     -11.017 -14.513  -6.276  1.00  0.00           C  
ATOM    398  CG1 VAL A 223     -10.462 -14.545  -7.760  1.00  0.00           C  
ATOM    399  CG2 VAL A 223      -9.916 -14.870  -5.287  1.00  0.00           C  
ATOM    400  N   VAL A 224     -12.739 -11.727  -7.622  1.00  0.00           N  
ATOM    401  CA  VAL A 224     -13.838 -11.234  -8.476  1.00  0.00           C  
ATOM    402  C   VAL A 224     -13.475 -11.483  -9.949  1.00  0.00           C  
ATOM    403  O   VAL A 224     -12.514 -10.880 -10.468  1.00  0.00           O  
ATOM    404  CB  VAL A 224     -14.104  -9.741  -8.245  1.00  0.00           C  
ATOM    405  CG1 VAL A 224     -15.313  -9.231  -9.078  1.00  0.00           C  
ATOM    406  CG2 VAL A 224     -14.326  -9.422  -6.727  1.00  0.00           C  
ATOM    407  N   ALA A 225     -14.208 -12.359 -10.617  1.00  0.00           N  
ATOM    408  CA  ALA A 225     -13.847 -12.735 -11.993  1.00  0.00           C  
ATOM    409  C   ALA A 225     -14.896 -12.164 -12.920  1.00  0.00           C  
ATOM    410  O   ALA A 225     -16.098 -12.257 -12.631  1.00  0.00           O  
ATOM    411  CB  ALA A 225     -13.723 -14.274 -12.113  1.00  0.00           C  
ATOM    412  N   LYS A 226     -14.457 -11.488 -13.984  1.00  0.00           N  
ATOM    413  CA  LYS A 226     -15.369 -10.803 -14.898  1.00  0.00           C  
ATOM    414  C   LYS A 226     -16.422 -11.757 -15.474  1.00  0.00           C  
ATOM    415  O   LYS A 226     -17.586 -11.372 -15.597  1.00  0.00           O  
ATOM    416  CB  LYS A 226     -14.610 -10.118 -16.042  1.00  0.00           C  
ATOM    417  CG  LYS A 226     -15.475  -9.196 -16.919  1.00  0.00           C  
ATOM    418  CD  LYS A 226     -14.659  -8.507 -18.054  1.00  0.00           C  
ATOM    419  CE  LYS A 226     -15.378  -7.235 -18.552  1.00  0.00           C  
ATOM    420  NZ  LYS A 226     -14.429  -6.059 -18.959  1.00  0.00           N  
ATOM    421  N   ASN A 227     -16.014 -12.986 -15.809  1.00  0.00           N  
ATOM    422  CA  ASN A 227     -16.910 -13.946 -16.473  1.00  0.00           C  
ATOM    423  C   ASN A 227     -17.882 -14.636 -15.498  1.00  0.00           C  
ATOM    424  O   ASN A 227     -18.746 -15.410 -15.924  1.00  0.00           O  
ATOM    425  CB  ASN A 227     -16.148 -14.931 -17.388  1.00  0.00           C  
ATOM    426  CG  ASN A 227     -15.211 -15.870 -16.644  1.00  0.00           C  
ATOM    427  OD1 ASN A 227     -15.172 -15.917 -15.422  1.00  0.00           O  
ATOM    428  ND2 ASN A 227     -14.448 -16.641 -17.395  1.00  0.00           N  
ATOM    429  N   VAL A 228     -17.722 -14.355 -14.189  1.00  0.00           N  
ATOM    430  CA  VAL A 228     -18.641 -14.833 -13.146  1.00  0.00           C  
ATOM    431  C   VAL A 228     -19.635 -13.719 -12.747  1.00  0.00           C  
ATOM    432  O   VAL A 228     -20.857 -13.952 -12.703  1.00  0.00           O  
ATOM    433  CB  VAL A 228     -17.866 -15.420 -11.930  1.00  0.00           C  
ATOM    434  CG1 VAL A 228     -18.782 -15.702 -10.743  1.00  0.00           C  
ATOM    435  CG2 VAL A 228     -17.080 -16.665 -12.343  1.00  0.00           C  
ATOM    436  N   VAL A 229     -19.138 -12.511 -12.488  1.00  0.00           N  
ATOM    437  CA  VAL A 229     -19.976 -11.448 -11.950  1.00  0.00           C  
ATOM    438  C   VAL A 229     -20.543 -10.546 -13.038  1.00  0.00           C  
ATOM    439  O   VAL A 229     -21.443  -9.742 -12.761  1.00  0.00           O  
ATOM    440  CB  VAL A 229     -19.195 -10.506 -10.948  1.00  0.00           C  
ATOM    441  CG1 VAL A 229     -18.790 -11.230  -9.643  1.00  0.00           C  
ATOM    442  CG2 VAL A 229     -17.944  -9.783 -11.625  1.00  0.00           C  
ATOM    443  N   GLY A 230     -19.970 -10.614 -14.250  1.00  0.00           N  
ATOM    444  CA  GLY A 230     -20.377  -9.730 -15.345  1.00  0.00           C  
ATOM    445  C   GLY A 230     -19.685  -8.386 -15.401  1.00  0.00           C  
ATOM    446  O   GLY A 230     -19.125  -7.897 -14.401  1.00  0.00           O  
ATOM    447  N   GLU A 231     -19.749  -7.762 -16.580  1.00  0.00           N  
ATOM    448  CA  GLU A 231     -18.960  -6.578 -16.856  1.00  0.00           C  
ATOM    449  C   GLU A 231     -19.310  -5.403 -15.920  1.00  0.00           C  
ATOM    450  O   GLU A 231     -18.412  -4.699 -15.468  1.00  0.00           O  
ATOM    451  CB  GLU A 231     -19.032  -6.201 -18.359  1.00  0.00           C  
ATOM    452  CG  GLU A 231     -18.765  -4.730 -18.678  1.00  0.00           C  
ATOM    453  CD  GLU A 231     -18.373  -4.481 -20.149  1.00  0.00           C  
ATOM    454  OE1 GLU A 231     -17.989  -3.313 -20.475  1.00  0.00           O  
ATOM    455  OE2 GLU A 231     -18.409  -5.452 -20.971  1.00  0.00           O  
ATOM    456  N   GLU A 232     -20.601  -5.206 -15.621  1.00  0.00           N  
ATOM    457  CA  GLU A 232     -20.992  -4.050 -14.824  1.00  0.00           C  
ATOM    458  C   GLU A 232     -20.404  -4.111 -13.386  1.00  0.00           C  
ATOM    459  O   GLU A 232     -19.884  -3.117 -12.869  1.00  0.00           O  
ATOM    460  CB  GLU A 232     -22.505  -3.845 -14.775  1.00  0.00           C  
ATOM    461  CG  GLU A 232     -22.846  -2.486 -14.163  1.00  0.00           C  
ATOM    462  CD  GLU A 232     -24.353  -2.189 -13.974  1.00  0.00           C  
ATOM    463  OE1 GLU A 232     -25.223  -3.109 -14.135  1.00  0.00           O  
ATOM    464  OE2 GLU A 232     -24.669  -1.001 -13.631  1.00  0.00           O  
ATOM    465  N   THR A 233     -20.515  -5.286 -12.775  1.00  0.00           N  
ATOM    466  CA  THR A 233     -19.973  -5.531 -11.438  1.00  0.00           C  
ATOM    467  C   THR A 233     -18.447  -5.495 -11.450  1.00  0.00           C  
ATOM    468  O   THR A 233     -17.836  -4.969 -10.522  1.00  0.00           O  
ATOM    469  CB  THR A 233     -20.446  -6.907 -10.968  1.00  0.00           C  
ATOM    470  OG1 THR A 233     -21.867  -6.840 -10.798  1.00  0.00           O  
ATOM    471  CG2 THR A 233     -19.925  -7.224  -9.577  1.00  0.00           C  
ATOM    472  N   PHE A 234     -17.848  -6.105 -12.475  1.00  0.00           N  
ATOM    473  CA  PHE A 234     -16.407  -6.133 -12.603  1.00  0.00           C  
ATOM    474  C   PHE A 234     -15.859  -4.691 -12.691  1.00  0.00           C  
ATOM    475  O   PHE A 234     -14.875  -4.371 -12.000  1.00  0.00           O  
ATOM    476  CB  PHE A 234     -15.966  -7.016 -13.784  1.00  0.00           C  
ATOM    477  CG  PHE A 234     -14.471  -7.337 -13.807  1.00  0.00           C  
ATOM    478  CD1 PHE A 234     -13.931  -8.292 -12.941  1.00  0.00           C  
ATOM    479  CD2 PHE A 234     -13.627  -6.723 -14.727  1.00  0.00           C  
ATOM    480  CE1 PHE A 234     -12.575  -8.612 -12.985  1.00  0.00           C  
ATOM    481  CE2 PHE A 234     -12.266  -7.047 -14.774  1.00  0.00           C  
ATOM    482  CZ  PHE A 234     -11.741  -7.969 -13.899  1.00  0.00           C  
ATOM    483  N   GLU A 235     -16.482  -3.830 -13.518  1.00  0.00           N  
ATOM    484  CA  GLU A 235     -16.096  -2.402 -13.596  1.00  0.00           C  
ATOM    485  C   GLU A 235     -16.295  -1.660 -12.274  1.00  0.00           C  
ATOM    486  O   GLU A 235     -15.470  -0.805 -11.889  1.00  0.00           O  
ATOM    487  CB  GLU A 235     -16.833  -1.659 -14.746  1.00  0.00           C  
ATOM    488  CG  GLU A 235     -16.415  -2.148 -16.136  1.00  0.00           C  
ATOM    489  CD  GLU A 235     -14.937  -1.866 -16.402  1.00  0.00           C  
ATOM    490  OE1 GLU A 235     -14.186  -2.785 -16.806  1.00  0.00           O  
ATOM    491  OE2 GLU A 235     -14.530  -0.706 -16.193  1.00  0.00           O  
ATOM    492  N   LYS A 236     -17.394  -1.947 -11.584  1.00  0.00           N  
ATOM    493  CA  LYS A 236     -17.586  -1.372 -10.219  1.00  0.00           C  
ATOM    494  C   LYS A 236     -16.469  -1.800  -9.277  1.00  0.00           C  
ATOM    495  O   LYS A 236     -15.947  -0.971  -8.532  1.00  0.00           O  
ATOM    496  CB  LYS A 236     -18.900  -1.819  -9.579  1.00  0.00           C  
ATOM    497  CG  LYS A 236     -20.081  -1.063 -10.040  1.00  0.00           C  
ATOM    498  CD  LYS A 236     -21.308  -1.632  -9.392  1.00  0.00           C  
ATOM    499  CE  LYS A 236     -22.537  -1.013  -9.999  1.00  0.00           C  
ATOM    500  NZ  LYS A 236     -23.662  -1.647  -9.268  1.00  0.00           N  
ATOM    501  N   ALA A 237     -16.110  -3.088  -9.315  1.00  0.00           N  
ATOM    502  CA  ALA A 237     -15.049  -3.597  -8.439  1.00  0.00           C  
ATOM    503  C   ALA A 237     -13.717  -2.887  -8.654  1.00  0.00           C  
ATOM    504  O   ALA A 237     -12.969  -2.698  -7.704  1.00  0.00           O  
ATOM    505  CB  ALA A 237     -14.889  -5.102  -8.576  1.00  0.00           C  
ATOM    506  N   LYS A 238     -13.412  -2.490  -9.895  1.00  0.00           N  
ATOM    507  CA  LYS A 238     -12.151  -1.802 -10.203  1.00  0.00           C  
ATOM    508  C   LYS A 238     -12.035  -0.470  -9.476  1.00  0.00           C  
ATOM    509  O   LYS A 238     -10.927  -0.031  -9.154  1.00  0.00           O  
ATOM    510  CB  LYS A 238     -12.001  -1.534 -11.725  1.00  0.00           C  
ATOM    511  CG  LYS A 238     -11.722  -2.737 -12.561  1.00  0.00           C  
ATOM    512  CD  LYS A 238     -11.616  -2.341 -14.038  1.00  0.00           C  
ATOM    513  CE  LYS A 238     -11.639  -3.575 -14.931  1.00  0.00           C  
ATOM    514  NZ  LYS A 238     -11.428  -3.260 -16.386  1.00  0.00           N  
ATOM    515  N   LYS A 239     -13.168   0.168  -9.223  1.00  0.00           N  
ATOM    516  CA  LYS A 239     -13.194   1.483  -8.626  1.00  0.00           C  
ATOM    517  C   LYS A 239     -13.149   1.452  -7.086  1.00  0.00           C  
ATOM    518  O   LYS A 239     -13.200   2.503  -6.448  1.00  0.00           O  
ATOM    519  CB  LYS A 239     -14.486   2.183  -9.032  1.00  0.00           C  
ATOM    520  CG  LYS A 239     -14.642   2.378 -10.521  1.00  0.00           C  
ATOM    521  CD  LYS A 239     -15.857   3.304 -10.754  1.00  0.00           C  
ATOM    522  CE  LYS A 239     -16.147   3.498 -12.235  1.00  0.00           C  
ATOM    523  NZ  LYS A 239     -14.892   3.313 -13.012  1.00  0.00           N  
ATOM    524  N   LEU A 240     -13.098   0.273  -6.484  1.00  0.00           N  
ATOM    525  CA  LEU A 240     -13.179   0.199  -5.022  1.00  0.00           C  
ATOM    526  C   LEU A 240     -11.853   0.427  -4.328  1.00  0.00           C  
ATOM    527  O   LEU A 240     -10.989  -0.453  -4.323  1.00  0.00           O  
ATOM    528  CB  LEU A 240     -13.787  -1.125  -4.555  1.00  0.00           C  
ATOM    529  CG  LEU A 240     -15.202  -1.394  -5.062  1.00  0.00           C  
ATOM    530  CD1 LEU A 240     -15.604  -2.869  -4.713  1.00  0.00           C  
ATOM    531  CD2 LEU A 240     -16.238  -0.337  -4.628  1.00  0.00           C  
ATOM    532  N   GLY A 241     -11.704   1.615  -3.754  1.00  0.00           N  
ATOM    533  CA  GLY A 241     -10.487   1.947  -3.033  1.00  0.00           C  
ATOM    534  C   GLY A 241     -10.648   1.489  -1.590  1.00  0.00           C  
ATOM    535  O   GLY A 241     -11.687   0.920  -1.212  1.00  0.00           O  
ATOM    536  N   ARG A 242      -9.616   1.775  -0.807  1.00  0.00           N  
ATOM    537  CA  ARG A 242      -9.555   1.489   0.605  1.00  0.00           C  
ATOM    538  C   ARG A 242     -10.722   2.094   1.370  1.00  0.00           C  
ATOM    539  O   ARG A 242     -11.041   3.283   1.208  1.00  0.00           O  
ATOM    540  CB  ARG A 242      -8.260   2.067   1.159  1.00  0.00           C  
ATOM    541  CG  ARG A 242      -7.025   1.333   0.699  1.00  0.00           C  
ATOM    542  CD  ARG A 242      -5.814   1.649   1.571  1.00  0.00           C  
ATOM    543  NE  ARG A 242      -5.648   3.100   1.673  1.00  0.00           N  
ATOM    544  CZ  ARG A 242      -5.556   3.792   2.804  1.00  0.00           C  
ATOM    545  NH1 ARG A 242      -5.551   3.199   3.989  1.00  0.00           N  
ATOM    546  NH2 ARG A 242      -5.421   5.092   2.730  1.00  0.00           N  
ATOM    547  N   GLU A 243     -11.349   1.246   2.196  1.00  0.00           N  
ATOM    548  CA  GLU A 243     -12.495   1.619   3.041  1.00  0.00           C  
ATOM    549  C   GLU A 243     -13.845   1.657   2.319  1.00  0.00           C  
ATOM    550  O   GLU A 243     -14.887   2.005   2.930  1.00  0.00           O  
ATOM    551  CB  GLU A 243     -12.216   2.901   3.874  1.00  0.00           C  
ATOM    552  CG  GLU A 243     -11.096   2.729   4.904  1.00  0.00           C  
ATOM    553  CD  GLU A 243     -11.348   1.564   5.847  1.00  0.00           C  
ATOM    554  OE1 GLU A 243     -12.498   1.460   6.378  1.00  0.00           O  
ATOM    555  OE2 GLU A 243     -10.423   0.732   6.059  1.00  0.00           O  
ATOM    556  N   SER A 244     -13.867   1.243   1.040  1.00  0.00           N  
ATOM    557  CA  SER A 244     -15.173   0.973   0.388  1.00  0.00           C  
ATOM    558  C   SER A 244     -15.948  -0.050   1.203  1.00  0.00           C  
ATOM    559  O   SER A 244     -15.380  -1.081   1.587  1.00  0.00           O  
ATOM    560  CB  SER A 244     -15.004   0.460  -1.058  1.00  0.00           C  
ATOM    561  OG  SER A 244     -14.214   1.380  -1.827  1.00  0.00           O  
ATOM    562  N   SER A 245     -17.231   0.228   1.481  1.00  0.00           N  
ATOM    563  CA  SER A 245     -18.062  -0.744   2.225  1.00  0.00           C  
ATOM    564  C   SER A 245     -18.779  -1.646   1.259  1.00  0.00           C  
ATOM    565  O   SER A 245     -19.402  -1.174   0.292  1.00  0.00           O  
ATOM    566  CB  SER A 245     -19.038  -0.045   3.165  1.00  0.00           C  
ATOM    567  OG  SER A 245     -19.740   1.017   2.512  1.00  0.00           O  
ATOM    568  N   VAL A 246     -18.686  -2.946   1.505  1.00  0.00           N  
ATOM    569  CA  VAL A 246     -19.173  -3.954   0.584  1.00  0.00           C  
ATOM    570  C   VAL A 246     -19.817  -5.135   1.306  1.00  0.00           C  
ATOM    571  O   VAL A 246     -19.448  -5.474   2.463  1.00  0.00           O  
ATOM    572  CB  VAL A 246     -18.048  -4.470  -0.390  1.00  0.00           C  
ATOM    573  CG1 VAL A 246     -17.526  -3.321  -1.278  1.00  0.00           C  
ATOM    574  CG2 VAL A 246     -16.930  -5.127   0.396  1.00  0.00           C  
ATOM    575  N   ILE A 247     -20.806  -5.722   0.641  1.00  0.00           N  
ATOM    576  CA  ILE A 247     -21.332  -7.042   1.004  1.00  0.00           C  
ATOM    577  C   ILE A 247     -20.893  -7.973  -0.116  1.00  0.00           C  
ATOM    578  O   ILE A 247     -21.059  -7.648  -1.296  1.00  0.00           O  
ATOM    579  CB  ILE A 247     -22.902  -7.068   1.090  1.00  0.00           C  
ATOM    580  CG1 ILE A 247     -23.464  -6.008   2.042  1.00  0.00           C  
ATOM    581  CG2 ILE A 247     -23.395  -8.492   1.399  1.00  0.00           C  
ATOM    582  CD1 ILE A 247     -22.704  -5.895   3.285  1.00  0.00           C  
ATOM    583  N   VAL A 248     -20.322  -9.109   0.245  1.00  0.00           N  
ATOM    584  CA  VAL A 248     -19.812 -10.060  -0.713  1.00  0.00           C  
ATOM    585  C   VAL A 248     -20.431 -11.444  -0.443  1.00  0.00           C  
ATOM    586  O   VAL A 248     -20.314 -11.976   0.670  1.00  0.00           O  
ATOM    587  CB  VAL A 248     -18.253 -10.128  -0.620  1.00  0.00           C  
ATOM    588  CG1 VAL A 248     -17.696 -11.260  -1.431  1.00  0.00           C  
ATOM    589  CG2 VAL A 248     -17.660  -8.822  -1.096  1.00  0.00           C  
ATOM    590  N   GLU A 249     -21.064 -12.036  -1.452  1.00  0.00           N  
ATOM    591  CA  GLU A 249     -21.465 -13.433  -1.333  1.00  0.00           C  
ATOM    592  C   GLU A 249     -20.702 -14.312  -2.296  1.00  0.00           C  
ATOM    593  O   GLU A 249     -20.491 -13.957  -3.456  1.00  0.00           O  
ATOM    594  CB  GLU A 249     -22.953 -13.590  -1.580  1.00  0.00           C  
ATOM    595  CG  GLU A 249     -23.795 -12.747  -0.638  1.00  0.00           C  
ATOM    596  CD  GLU A 249     -25.292 -12.990  -0.851  1.00  0.00           C  
ATOM    597  OE1 GLU A 249     -26.076 -12.671   0.070  1.00  0.00           O  
ATOM    598  OE2 GLU A 249     -25.680 -13.523  -1.935  1.00  0.00           O  
ATOM    599  N   GLY A 250     -20.284 -15.466  -1.813  1.00  0.00           N  
ATOM    600  CA  GLY A 250     -19.588 -16.388  -2.678  1.00  0.00           C  
ATOM    601  C   GLY A 250     -19.308 -17.684  -1.980  1.00  0.00           C  
ATOM    602  O   GLY A 250     -19.835 -17.952  -0.894  1.00  0.00           O  
ATOM    603  N   ILE A 251     -18.480 -18.480  -2.629  1.00  0.00           N  
ATOM    604  CA  ILE A 251     -18.142 -19.820  -2.208  1.00  0.00           C  
ATOM    605  C   ILE A 251     -16.682 -19.858  -1.762  1.00  0.00           C  
ATOM    606  O   ILE A 251     -15.792 -19.384  -2.470  1.00  0.00           O  
ATOM    607  CB  ILE A 251     -18.411 -20.823  -3.399  1.00  0.00           C  
ATOM    608  CG1 ILE A 251     -19.925 -20.929  -3.652  1.00  0.00           C  
ATOM    609  CG2 ILE A 251     -17.854 -22.198  -3.098  1.00  0.00           C  
ATOM    610  CD1 ILE A 251     -20.410 -20.087  -4.794  1.00  0.00           C  
ATOM    611  N   VAL A 252     -16.460 -20.420  -0.576  1.00  0.00           N  
ATOM    612  CA  VAL A 252     -15.124 -20.602  -0.008  1.00  0.00           C  
ATOM    613  C   VAL A 252     -14.391 -21.670  -0.815  1.00  0.00           C  
ATOM    614  O   VAL A 252     -14.921 -22.739  -1.088  1.00  0.00           O  
ATOM    615  CB  VAL A 252     -15.196 -21.006   1.496  1.00  0.00           C  
ATOM    616  CG1 VAL A 252     -13.840 -21.397   2.078  1.00  0.00           C  
ATOM    617  CG2 VAL A 252     -15.921 -19.946   2.358  1.00  0.00           C  
ATOM    618  N   LYS A 253     -13.150 -21.365  -1.162  1.00  0.00           N  
ATOM    619  CA  LYS A 253     -12.247 -22.299  -1.759  1.00  0.00           C  
ATOM    620  C   LYS A 253     -10.964 -22.397  -0.910  1.00  0.00           C  
ATOM    621  O   LYS A 253     -10.276 -21.381  -0.665  1.00  0.00           O  
ATOM    622  CB  LYS A 253     -11.973 -21.858  -3.202  1.00  0.00           C  
ATOM    623  CG  LYS A 253     -10.854 -22.600  -3.923  1.00  0.00           C  
ATOM    624  CD  LYS A 253      -9.563 -21.725  -3.982  1.00  0.00           C  
ATOM    625  CE  LYS A 253      -8.690 -21.965  -5.246  1.00  0.00           C  
ATOM    626  NZ  LYS A 253      -7.863 -20.762  -5.528  1.00  0.00           N  
ATOM    627  N   ALA A 254     -10.669 -23.612  -0.425  1.00  0.00           N  
ATOM    628  CA  ALA A 254      -9.454 -23.882   0.339  1.00  0.00           C  
ATOM    629  C   ALA A 254      -8.276 -23.712  -0.612  1.00  0.00           C  
ATOM    630  O   ALA A 254      -8.245 -24.328  -1.656  1.00  0.00           O  
ATOM    631  CB  ALA A 254      -9.475 -25.302   0.917  1.00  0.00           C  
ATOM    632  N   ASP A 255      -7.352 -22.830  -0.288  1.00  0.00           N  
ATOM    633  CA  ASP A 255      -6.155 -22.645  -1.094  1.00  0.00           C  
ATOM    634  C   ASP A 255      -5.013 -22.166  -0.220  1.00  0.00           C  
ATOM    635  O   ASP A 255      -5.050 -21.055   0.323  1.00  0.00           O  
ATOM    636  CB  ASP A 255      -6.419 -21.664  -2.239  1.00  0.00           C  
ATOM    637  CG  ASP A 255      -5.238 -21.566  -3.225  1.00  0.00           C  
ATOM    638  OD1 ASP A 255      -5.396 -20.935  -4.290  1.00  0.00           O  
ATOM    639  OD2 ASP A 255      -4.122 -22.077  -3.023  1.00  0.00           O  
ATOM    640  N   GLU A 256      -3.978 -23.000  -0.134  1.00  0.00           N  
ATOM    641  CA  GLU A 256      -2.798 -22.736   0.708  1.00  0.00           C  
ATOM    642  C   GLU A 256      -2.138 -21.396   0.434  1.00  0.00           C  
ATOM    643  O   GLU A 256      -1.486 -20.824   1.308  1.00  0.00           O  
ATOM    644  CB  GLU A 256      -1.764 -23.866   0.543  1.00  0.00           C  
ATOM    645  CG  GLU A 256      -2.027 -25.065   1.440  1.00  0.00           C  
ATOM    646  CD  GLU A 256      -1.766 -24.731   2.912  1.00  0.00           C  
ATOM    647  OE1 GLU A 256      -2.740 -24.495   3.677  1.00  0.00           O  
ATOM    648  OE2 GLU A 256      -0.570 -24.673   3.301  1.00  0.00           O  
ATOM    649  N   ARG A 257      -2.327 -20.891  -0.783  1.00  0.00           N  
ATOM    650  CA  ARG A 257      -1.690 -19.655  -1.210  1.00  0.00           C  
ATOM    651  C   ARG A 257      -2.493 -18.386  -0.860  1.00  0.00           C  
ATOM    652  O   ARG A 257      -1.956 -17.274  -0.902  1.00  0.00           O  
ATOM    653  CB  ARG A 257      -1.375 -19.738  -2.709  1.00  0.00           C  
ATOM    654  CG  ARG A 257      -0.695 -18.483  -3.279  1.00  0.00           C  
ATOM    655  CD  ARG A 257       0.760 -18.197  -2.774  1.00  0.00           C  
ATOM    656  NE  ARG A 257       0.914 -16.834  -2.206  1.00  0.00           N  
ATOM    657  CZ  ARG A 257       0.947 -15.689  -2.916  1.00  0.00           C  
ATOM    658  NH1 ARG A 257       0.844 -15.705  -4.248  1.00  0.00           N  
ATOM    659  NH2 ARG A 257       1.094 -14.520  -2.286  1.00  0.00           N  
ATOM    660  N   ALA A 258      -3.766 -18.546  -0.501  1.00  0.00           N  
ATOM    661  CA  ALA A 258      -4.533 -17.432   0.002  1.00  0.00           C  
ATOM    662  C   ALA A 258      -4.323 -17.256   1.514  1.00  0.00           C  
ATOM    663  O   ALA A 258      -4.082 -18.230   2.237  1.00  0.00           O  
ATOM    664  CB  ALA A 258      -6.007 -17.657  -0.295  1.00  0.00           C  
ATOM    665  N   PRO A 259      -4.440 -16.024   1.993  1.00  0.00           N  
ATOM    666  CA  PRO A 259      -4.437 -15.742   3.422  1.00  0.00           C  
ATOM    667  C   PRO A 259      -5.439 -16.589   4.175  1.00  0.00           C  
ATOM    668  O   PRO A 259      -6.579 -16.729   3.738  1.00  0.00           O  
ATOM    669  CB  PRO A 259      -4.850 -14.240   3.505  1.00  0.00           C  
ATOM    670  CG  PRO A 259      -5.146 -13.815   2.142  1.00  0.00           C  
ATOM    671  CD  PRO A 259      -4.537 -14.783   1.204  1.00  0.00           C  
ATOM    672  N   GLY A 261      -5.014 -17.134   5.308  1.00  0.00           N  
ATOM    673  CA  GLY A 261      -5.873 -17.976   6.124  1.00  0.00           C  
ATOM    674  C   GLY A 261      -6.034 -19.349   5.497  1.00  0.00           C  
ATOM    675  O   GLY A 261      -6.785 -20.171   6.024  1.00  0.00           O  
ATOM    676  N   GLY A 262      -5.346 -19.600   4.372  1.00  0.00           N  
ATOM    677  CA  GLY A 262      -5.542 -20.835   3.568  1.00  0.00           C  
ATOM    678  C   GLY A 262      -6.937 -21.005   2.903  1.00  0.00           C  
ATOM    679  O   GLY A 262      -7.292 -22.075   2.449  1.00  0.00           O  
ATOM    680  N   ALA A 263      -7.743 -19.955   2.828  1.00  0.00           N  
ATOM    681  CA  ALA A 263      -9.057 -20.046   2.176  1.00  0.00           C  
ATOM    682  C   ALA A 263      -9.387 -18.687   1.612  1.00  0.00           C  
ATOM    683  O   ALA A 263      -9.161 -17.686   2.282  1.00  0.00           O  
ATOM    684  CB  ALA A 263     -10.126 -20.476   3.178  1.00  0.00           C  
ATOM    685  N   GLU A 264      -9.915 -18.660   0.393  1.00  0.00           N  
ATOM    686  CA  GLU A 264     -10.404 -17.450  -0.254  1.00  0.00           C  
ATOM    687  C   GLU A 264     -11.887 -17.576  -0.610  1.00  0.00           C  
ATOM    688  O   GLU A 264     -12.460 -18.658  -0.506  1.00  0.00           O  
ATOM    689  CB  GLU A 264      -9.594 -17.123  -1.511  1.00  0.00           C  
ATOM    690  CG  GLU A 264      -9.544 -18.238  -2.524  1.00  0.00           C  
ATOM    691  CD  GLU A 264      -8.623 -17.911  -3.677  1.00  0.00           C  
ATOM    692  OE1 GLU A 264      -7.648 -17.138  -3.499  1.00  0.00           O  
ATOM    693  OE2 GLU A 264      -8.909 -18.413  -4.769  1.00  0.00           O  
ATOM    694  N   VAL A 266     -12.502 -16.470  -1.011  1.00  0.00           N  
ATOM    695  CA  VAL A 266     -13.914 -16.491  -1.406  1.00  0.00           C  
ATOM    696  C   VAL A 266     -14.022 -16.212  -2.897  1.00  0.00           C  
ATOM    697  O   VAL A 266     -13.568 -15.155  -3.361  1.00  0.00           O  
ATOM    698  CB  VAL A 266     -14.814 -15.476  -0.609  1.00  0.00           C  
ATOM    699  CG1 VAL A 266     -16.246 -15.424  -1.195  1.00  0.00           C  
ATOM    700  CG2 VAL A 266     -14.846 -15.811   0.914  1.00  0.00           C  
ATOM    701  N   HIS A 267     -14.649 -17.122  -3.646  1.00  0.00           N  
ATOM    702  CA  HIS A 267     -14.872 -16.864  -5.089  1.00  0.00           C  
ATOM    703  C   HIS A 267     -16.205 -16.152  -5.226  1.00  0.00           C  
ATOM    704  O   HIS A 267     -17.265 -16.747  -4.988  1.00  0.00           O  
ATOM    705  CB  HIS A 267     -14.837 -18.184  -5.869  1.00  0.00           C  
ATOM    706  CG  HIS A 267     -13.461 -18.755  -5.987  1.00  0.00           C  
ATOM    707  ND1 HIS A 267     -13.165 -19.850  -6.775  1.00  0.00           N  
ATOM    708  CD2 HIS A 267     -12.294 -18.374  -5.414  1.00  0.00           C  
ATOM    709  CE1 HIS A 267     -11.874 -20.120  -6.675  1.00  0.00           C  
ATOM    710  NE2 HIS A 267     -11.319 -19.229  -5.866  1.00  0.00           N  
ATOM    711  N   VAL A 268     -16.145 -14.873  -5.571  1.00  0.00           N  
ATOM    712  CA  VAL A 268     -17.303 -13.979  -5.524  1.00  0.00           C  
ATOM    713  C   VAL A 268     -18.385 -14.281  -6.595  1.00  0.00           C  
ATOM    714  O   VAL A 268     -18.093 -14.346  -7.797  1.00  0.00           O  
ATOM    715  CB  VAL A 268     -16.862 -12.492  -5.600  1.00  0.00           C  
ATOM    716  CG1 VAL A 268     -18.062 -11.527  -5.627  1.00  0.00           C  
ATOM    717  CG2 VAL A 268     -15.904 -12.158  -4.432  1.00  0.00           C  
ATOM    718  N   GLU A 269     -19.619 -14.462  -6.123  1.00  0.00           N  
ATOM    719  CA  GLU A 269     -20.810 -14.577  -7.001  1.00  0.00           C  
ATOM    720  C   GLU A 269     -21.552 -13.245  -7.055  1.00  0.00           C  
ATOM    721  O   GLU A 269     -21.926 -12.783  -8.115  1.00  0.00           O  
ATOM    722  CB  GLU A 269     -21.716 -15.739  -6.529  1.00  0.00           C  
ATOM    723  CG  GLU A 269     -20.982 -17.098  -6.575  1.00  0.00           C  
ATOM    724  CD  GLU A 269     -21.512 -18.087  -7.631  1.00  0.00           C  
ATOM    725  OE1 GLU A 269     -20.834 -18.342  -8.671  1.00  0.00           O  
ATOM    726  OE2 GLU A 269     -22.625 -18.635  -7.399  1.00  0.00           O  
ATOM    727  N   LYS A 270     -21.709 -12.591  -5.914  1.00  0.00           N  
ATOM    728  CA  LYS A 270     -22.432 -11.364  -5.874  1.00  0.00           C  
ATOM    729  C   LYS A 270     -21.613 -10.341  -5.099  1.00  0.00           C  
ATOM    730  O   LYS A 270     -21.102 -10.655  -4.031  1.00  0.00           O  
ATOM    731  CB  LYS A 270     -23.800 -11.610  -5.231  1.00  0.00           C  
ATOM    732  CG  LYS A 270     -24.690 -10.400  -5.130  1.00  0.00           C  
ATOM    733  CD  LYS A 270     -25.830 -10.608  -4.070  1.00  0.00           C  
ATOM    734  CE  LYS A 270     -26.843  -9.416  -4.062  1.00  0.00           C  
ATOM    735  NZ  LYS A 270     -26.192  -8.030  -4.171  1.00  0.00           N  
ATOM    736  N   LEU A 271     -21.511  -9.123  -5.639  1.00  0.00           N  
ATOM    737  CA  LEU A 271     -20.825  -8.018  -4.996  1.00  0.00           C  
ATOM    738  C   LEU A 271     -21.774  -6.843  -4.888  1.00  0.00           C  
ATOM    739  O   LEU A 271     -22.216  -6.325  -5.895  1.00  0.00           O  
ATOM    740  CB  LEU A 271     -19.592  -7.576  -5.811  1.00  0.00           C  
ATOM    741  CG  LEU A 271     -18.830  -6.313  -5.355  1.00  0.00           C  
ATOM    742  CD1 LEU A 271     -18.154  -6.494  -3.962  1.00  0.00           C  
ATOM    743  CD2 LEU A 271     -17.810  -5.914  -6.412  1.00  0.00           C  
ATOM    744  N   GLU A 272     -22.094  -6.419  -3.676  1.00  0.00           N  
ATOM    745  CA  GLU A 272     -22.977  -5.288  -3.470  1.00  0.00           C  
ATOM    746  C   GLU A 272     -22.130  -4.187  -2.888  1.00  0.00           C  
ATOM    747  O   GLU A 272     -21.546  -4.346  -1.805  1.00  0.00           O  
ATOM    748  CB  GLU A 272     -24.082  -5.690  -2.506  1.00  0.00           C  
ATOM    749  CG  GLU A 272     -25.110  -4.645  -2.158  1.00  0.00           C  
ATOM    750  CD  GLU A 272     -26.152  -5.239  -1.176  1.00  0.00           C  
ATOM    751  OE1 GLU A 272     -26.867  -4.433  -0.481  1.00  0.00           O  
ATOM    752  OE2 GLU A 272     -26.241  -6.525  -1.078  1.00  0.00           O  
ATOM    753  N   VAL A 273     -22.038  -3.080  -3.611  1.00  0.00           N  
ATOM    754  CA  VAL A 273     -21.220  -1.952  -3.199  1.00  0.00           C  
ATOM    755  C   VAL A 273     -22.105  -1.019  -2.393  1.00  0.00           C  
ATOM    756  O   VAL A 273     -23.061  -0.427  -2.933  1.00  0.00           O  
ATOM    757  CB  VAL A 273     -20.601  -1.190  -4.400  1.00  0.00           C  
ATOM    758  CG1 VAL A 273     -19.845   0.082  -3.907  1.00  0.00           C  
ATOM    759  CG2 VAL A 273     -19.656  -2.099  -5.239  1.00  0.00           C  
ATOM    760  N   ILE A 274     -21.822  -0.877  -1.105  1.00  0.00           N  
ATOM    761  CA  ILE A 274     -22.614   0.027  -0.302  1.00  0.00           C  
ATOM    762  C   ILE A 274     -22.137   1.464  -0.538  1.00  0.00           C  
ATOM    763  O   ILE A 274     -22.951   2.355  -0.835  1.00  0.00           O  
ATOM    764  CB  ILE A 274     -22.555  -0.357   1.206  1.00  0.00           C  
ATOM    765  CG1 ILE A 274     -23.072  -1.774   1.400  1.00  0.00           C  
ATOM    766  CG2 ILE A 274     -23.333   0.666   2.066  1.00  0.00           C  
ATOM    767  CD1 ILE A 274     -22.901  -2.252   2.827  1.00  0.00           C  
ATOM    768  N   GLN A 275     -20.827   1.692  -0.390  1.00  0.00           N  
ATOM    769  CA  GLN A 275     -20.241   2.978  -0.684  1.00  0.00           C  
ATOM    770  C   GLN A 275     -18.798   2.826  -1.160  1.00  0.00           C  
ATOM    771  O   GLN A 275     -17.951   2.368  -0.411  1.00  0.00           O  
ATOM    772  CB  GLN A 275     -20.306   3.890   0.532  1.00  0.00           C  
ATOM    773  CG  GLN A 275     -19.817   5.288   0.205  1.00  0.00           C  
ATOM    774  CD  GLN A 275     -19.908   6.220   1.361  1.00  0.00           C  
ATOM    775  OE1 GLN A 275     -19.340   5.982   2.432  1.00  0.00           O  
ATOM    776  NE2 GLN A 275     -20.584   7.335   1.140  1.00  0.00           N  
ATOM    777  N   ALA A 276     -18.532   3.172  -2.427  1.00  0.00           N  
ATOM    778  CA  ALA A 276     -17.172   3.168  -2.978  1.00  0.00           C  
ATOM    779  C   ALA A 276     -16.407   4.350  -2.413  1.00  0.00           C  
ATOM    780  O   ALA A 276     -16.920   5.429  -2.316  1.00  0.00           O  
ATOM    781  CB  ALA A 276     -17.216   3.270  -4.527  1.00  0.00           C  
ATOM    782  N   VAL A 277     -15.167   4.136  -2.033  1.00  0.00           N  
ATOM    783  CA  VAL A 277     -14.332   5.188  -1.502  1.00  0.00           C  
ATOM    784  C   VAL A 277     -13.023   5.133  -2.288  1.00  0.00           C  
ATOM    785  O   VAL A 277     -12.538   4.058  -2.597  1.00  0.00           O  
ATOM    786  CB  VAL A 277     -14.059   4.950  -0.001  1.00  0.00           C  
ATOM    787  CG1 VAL A 277     -13.130   5.989   0.537  1.00  0.00           C  
ATOM    788  CG2 VAL A 277     -15.388   4.937   0.790  1.00  0.00           C  
ATOM    789  N   SER A 278     -12.422   6.275  -2.575  1.00  0.00           N  
ATOM    790  CA  SER A 278     -11.112   6.242  -3.261  1.00  0.00           C  
ATOM    791  C   SER A 278     -10.108   7.152  -2.566  1.00  0.00           C  
ATOM    792  O   SER A 278      -8.924   7.095  -2.858  1.00  0.00           O  
ATOM    793  CB  SER A 278     -11.278   6.644  -4.709  1.00  0.00           C  
ATOM    794  OG  SER A 278     -11.796   7.961  -4.755  1.00  0.00           O  
ATOM    795  N   GLU A 279     -10.567   7.955  -1.610  1.00  0.00           N  
ATOM    796  CA  GLU A 279      -9.680   8.930  -0.960  1.00  0.00           C  
ATOM    797  C   GLU A 279      -9.689   8.948   0.578  1.00  0.00           C  
ATOM    798  O   GLU A 279      -9.740  10.013   1.199  1.00  0.00           O  
ATOM    799  CB  GLU A 279     -10.003  10.316  -1.480  1.00  0.00           C  
ATOM    800  CG  GLU A 279      -9.769  10.438  -2.971  1.00  0.00           C  
ATOM    801  CD  GLU A 279      -9.871  11.872  -3.390  1.00  0.00           C  
ATOM    802  OE1 GLU A 279      -8.794  12.482  -3.631  1.00  0.00           O  
ATOM    803  OE2 GLU A 279     -11.022  12.384  -3.423  1.00  0.00           O  
ATOM    804  N   PHE A 281      -9.591   7.775   1.186  1.00  0.00           N  
ATOM    805  CA  PHE A 281      -9.506   7.694   2.633  1.00  0.00           C  
ATOM    806  C   PHE A 281      -8.315   8.532   3.132  1.00  0.00           C  
ATOM    807  O   PHE A 281      -7.225   8.311   2.649  1.00  0.00           O  
ATOM    808  CB  PHE A 281      -9.363   6.220   3.044  1.00  0.00           C  
ATOM    809  CG  PHE A 281      -9.614   5.975   4.504  1.00  0.00           C  
ATOM    810  CD1 PHE A 281     -10.854   6.315   5.082  1.00  0.00           C  
ATOM    811  CD2 PHE A 281      -8.615   5.417   5.312  1.00  0.00           C  
ATOM    812  CE1 PHE A 281     -11.092   6.072   6.458  1.00  0.00           C  
ATOM    813  CE2 PHE A 281      -8.849   5.202   6.685  1.00  0.00           C  
ATOM    814  CZ  PHE A 281     -10.096   5.535   7.237  1.00  0.00           C  
ATOM    815  N   PRO A 282      -8.508   9.466   4.075  1.00  0.00           N  
ATOM    816  CA  PRO A 282      -7.450  10.377   4.502  1.00  0.00           C  
ATOM    817  C   PRO A 282      -6.292   9.774   5.316  1.00  0.00           C  
ATOM    818  O   PRO A 282      -5.281  10.449   5.509  1.00  0.00           O  
ATOM    819  CB  PRO A 282      -8.183  11.365   5.423  1.00  0.00           C  
ATOM    820  CG  PRO A 282      -9.576  11.152   5.238  1.00  0.00           C  
ATOM    821  CD  PRO A 282      -9.758   9.734   4.803  1.00  0.00           C  
ATOM    822  N   ILE A 283      -6.457   8.577   5.871  1.00  0.00           N  
ATOM    823  CA  ILE A 283      -5.393   7.973   6.686  1.00  0.00           C  
ATOM    824  C   ILE A 283      -4.544   7.138   5.743  1.00  0.00           C  
ATOM    825  O   ILE A 283      -5.087   6.256   5.077  1.00  0.00           O  
ATOM    826  CB  ILE A 283      -5.954   7.050   7.832  1.00  0.00           C  
ATOM    827  CG1 ILE A 283      -7.021   7.740   8.719  1.00  0.00           C  
ATOM    828  CG2 ILE A 283      -4.799   6.454   8.667  1.00  0.00           C  
ATOM    829  CD1 ILE A 283      -6.543   8.906   9.485  1.00  0.00           C  
ATOM    830  N   PRO A 291      -3.234   7.385   5.687  1.00  0.00           N  
ATOM    831  CA  PRO A 291      -2.362   6.631   4.789  1.00  0.00           C  
ATOM    832  C   PRO A 291      -2.451   5.111   5.012  1.00  0.00           C  
ATOM    833  O   PRO A 291      -2.736   4.641   6.139  1.00  0.00           O  
ATOM    834  CB  PRO A 291      -0.942   7.130   5.154  1.00  0.00           C  
ATOM    835  CG  PRO A 291      -1.123   8.413   5.829  1.00  0.00           C  
ATOM    836  CD  PRO A 291      -2.482   8.371   6.489  1.00  0.00           C  
ATOM    837  N   GLU A 292      -2.177   4.354   3.942  1.00  0.00           N  
ATOM    838  CA  GLU A 292      -2.156   2.880   3.994  1.00  0.00           C  
ATOM    839  C   GLU A 292      -1.411   2.395   5.255  1.00  0.00           C  
ATOM    840  O   GLU A 292      -1.948   1.578   6.027  1.00  0.00           O  
ATOM    841  CB  GLU A 292      -1.538   2.287   2.705  1.00  0.00           C  
ATOM    842  CG  GLU A 292      -2.294   1.096   2.088  1.00  0.00           C  
ATOM    843  CD  GLU A 292      -2.103  -0.257   2.804  1.00  0.00           C  
ATOM    844  OE1 GLU A 292      -2.127  -1.300   2.111  1.00  0.00           O  
ATOM    845  OE2 GLU A 292      -1.946  -0.316   4.051  1.00  0.00           O  
ATOM    846  N   ASN A 293      -0.188   2.900   5.462  1.00  0.00           N  
ATOM    847  CA  ASN A 293       0.514   2.729   6.741  1.00  0.00           C  
ATOM    848  C   ASN A 293       0.459   4.047   7.534  1.00  0.00           C  
ATOM    849  O   ASN A 293       1.198   5.009   7.229  1.00  0.00           O  
ATOM    850  CB  ASN A 293       1.956   2.236   6.523  1.00  0.00           C  
ATOM    851  CG  ASN A 293       2.836   2.350   7.783  1.00  0.00           C  
ATOM    852  OD1 ASN A 293       4.053   2.445   7.664  1.00  0.00           O  
ATOM    853  ND2 ASN A 293       2.227   2.340   8.980  1.00  0.00           N  
ATOM    854  N   PRO A 296      -0.432   4.090   8.533  1.00  0.00           N  
ATOM    855  CA  PRO A 296      -0.787   5.343   9.203  1.00  0.00           C  
ATOM    856  C   PRO A 296       0.390   6.011   9.901  1.00  0.00           C  
ATOM    857  O   PRO A 296       0.394   7.224  10.069  1.00  0.00           O  
ATOM    858  CB  PRO A 296      -1.876   4.913  10.200  1.00  0.00           C  
ATOM    859  CG  PRO A 296      -2.453   3.663   9.579  1.00  0.00           C  
ATOM    860  CD  PRO A 296      -1.201   2.955   9.076  1.00  0.00           C  
ATOM    861  N   GLU A 297       1.409   5.244  10.262  1.00  0.00           N  
ATOM    862  CA  GLU A 297       2.558   5.871  10.895  1.00  0.00           C  
ATOM    863  C   GLU A 297       3.552   6.496   9.902  1.00  0.00           C  
ATOM    864  O   GLU A 297       4.590   7.039  10.293  1.00  0.00           O  
ATOM    865  CB  GLU A 297       3.190   4.970  11.966  1.00  0.00           C  
ATOM    866  CG  GLU A 297       4.116   3.860  11.502  1.00  0.00           C  
ATOM    867  CD  GLU A 297       4.585   3.031  12.688  1.00  0.00           C  
ATOM    868  OE1 GLU A 297       3.731   2.307  13.279  1.00  0.00           O  
ATOM    869  OE2 GLU A 297       5.793   3.121  13.039  1.00  0.00           O  
ATOM    870  N   GLN A 298       3.187   6.479   8.622  1.00  0.00           N  
ATOM    871  CA  GLN A 298       3.781   7.413   7.675  1.00  0.00           C  
ATOM    872  C   GLN A 298       3.316   8.861   7.886  1.00  0.00           C  
ATOM    873  O   GLN A 298       4.089   9.786   7.646  1.00  0.00           O  
ATOM    874  CB  GLN A 298       3.516   6.982   6.238  1.00  0.00           C  
ATOM    875  CG  GLN A 298       4.704   6.248   5.601  1.00  0.00           C  
ATOM    876  CD  GLN A 298       4.285   5.467   4.366  1.00  0.00           C  
ATOM    877  OE1 GLN A 298       3.482   4.518   4.461  1.00  0.00           O  
ATOM    878  NE2 GLN A 298       4.806   5.866   3.203  1.00  0.00           N  
ATOM    879  N   ALA A 303       2.072   9.050   8.338  1.00  0.00           N  
ATOM    880  CA  ALA A 303       1.495  10.386   8.575  1.00  0.00           C  
ATOM    881  C   ALA A 303       2.073  11.123   9.805  1.00  0.00           C  
ATOM    882  O   ALA A 303       2.586  10.493  10.743  1.00  0.00           O  
ATOM    883  CB  ALA A 303      -0.040  10.283   8.685  1.00  0.00           C  
ATOM    884  N   SER A 305       1.982  12.456   9.792  1.00  0.00           N  
ATOM    885  CA  SER A 305       2.134  13.265  11.003  1.00  0.00           C  
ATOM    886  C   SER A 305       1.120  12.833  12.099  1.00  0.00           C  
ATOM    887  O   SER A 305      -0.080  12.733  11.837  1.00  0.00           O  
ATOM    888  CB  SER A 305       1.931  14.738  10.672  1.00  0.00           C  
ATOM    889  OG  SER A 305       1.733  15.510  11.845  1.00  0.00           O  
ATOM    890  N   PRO A 306       1.588  12.588  13.317  1.00  0.00           N  
ATOM    891  CA  PRO A 306       0.669  12.299  14.433  1.00  0.00           C  
ATOM    892  C   PRO A 306      -0.472  13.325  14.552  1.00  0.00           C  
ATOM    893  O   PRO A 306      -1.572  12.986  15.008  1.00  0.00           O  
ATOM    894  CB  PRO A 306       1.570  12.333  15.677  1.00  0.00           C  
ATOM    895  CG  PRO A 306       2.936  12.785  15.182  1.00  0.00           C  
ATOM    896  CD  PRO A 306       3.004  12.496  13.708  1.00  0.00           C  
ATOM    897  N   GLU A 307      -0.230  14.559  14.129  1.00  0.00           N  
ATOM    898  CA  GLU A 307      -1.278  15.583  14.191  1.00  0.00           C  
ATOM    899  C   GLU A 307      -2.416  15.360  13.163  1.00  0.00           C  
ATOM    900  O   GLU A 307      -3.596  15.639  13.456  1.00  0.00           O  
ATOM    901  CB  GLU A 307      -0.685  17.002  14.091  1.00  0.00           C  
ATOM    902  CG  GLU A 307       0.194  17.404  15.293  1.00  0.00           C  
ATOM    903  CD  GLU A 307      -0.440  17.110  16.666  1.00  0.00           C  
ATOM    904  OE1 GLU A 307      -1.629  17.429  16.859  1.00  0.00           O  
ATOM    905  OE2 GLU A 307       0.254  16.579  17.566  1.00  0.00           O  
ATOM    906  N   LEU A 308      -2.062  14.864  11.978  1.00  0.00           N  
ATOM    907  CA  LEU A 308      -3.050  14.495  10.978  1.00  0.00           C  
ATOM    908  C   LEU A 308      -3.931  13.334  11.524  1.00  0.00           C  
ATOM    909  O   LEU A 308      -5.166  13.383  11.469  1.00  0.00           O  
ATOM    910  CB  LEU A 308      -2.351  14.115   9.659  1.00  0.00           C  
ATOM    911  CG  LEU A 308      -3.152  13.608   8.430  1.00  0.00           C  
ATOM    912  CD1 LEU A 308      -2.423  13.894   7.124  1.00  0.00           C  
ATOM    913  CD2 LEU A 308      -3.421  12.127   8.520  1.00  0.00           C  
ATOM    914  N   LEU A 309      -3.269  12.299  12.039  1.00  0.00           N  
ATOM    915  CA  LEU A 309      -3.953  11.123  12.616  1.00  0.00           C  
ATOM    916  C   LEU A 309      -4.942  11.514  13.732  1.00  0.00           C  
ATOM    917  O   LEU A 309      -6.022  10.936  13.806  1.00  0.00           O  
ATOM    918  CB  LEU A 309      -2.932  10.088  13.133  1.00  0.00           C  
ATOM    919  CG  LEU A 309      -1.935   9.460  12.128  1.00  0.00           C  
ATOM    920  CD1 LEU A 309      -0.890   8.576  12.876  1.00  0.00           C  
ATOM    921  CD2 LEU A 309      -2.634   8.681  10.976  1.00  0.00           C  
ATOM    922  N   LEU A 310      -4.561  12.480  14.571  1.00  0.00           N  
ATOM    923  CA  LEU A 310      -5.399  12.953  15.659  1.00  0.00           C  
ATOM    924  C   LEU A 310      -6.528  13.845  15.184  1.00  0.00           C  
ATOM    925  O   LEU A 310      -7.633  13.788  15.711  1.00  0.00           O  
ATOM    926  CB  LEU A 310      -4.551  13.686  16.700  1.00  0.00           C  
ATOM    927  CG  LEU A 310      -3.628  12.784  17.537  1.00  0.00           C  
ATOM    928  CD1 LEU A 310      -2.616  13.663  18.260  1.00  0.00           C  
ATOM    929  CD2 LEU A 310      -4.393  11.851  18.510  1.00  0.00           C  
ATOM    930  N   ASP A 311      -6.273  14.677  14.184  1.00  0.00           N  
ATOM    931  CA  ASP A 311      -7.344  15.469  13.580  1.00  0.00           C  
ATOM    932  C   ASP A 311      -8.371  14.584  12.903  1.00  0.00           C  
ATOM    933  O   ASP A 311      -9.566  14.943  12.823  1.00  0.00           O  
ATOM    934  CB  ASP A 311      -6.776  16.470  12.562  1.00  0.00           C  
ATOM    935  CG  ASP A 311      -6.113  17.634  13.238  1.00  0.00           C  
ATOM    936  OD1 ASP A 311      -5.110  18.146  12.723  1.00  0.00           O  
ATOM    937  OD2 ASP A 311      -6.520  18.092  14.315  1.00  0.00           O  
ATOM    938  N   TYR A 312      -7.896  13.433  12.427  1.00  0.00           N  
ATOM    939  CA  TYR A 312      -8.776  12.399  11.888  1.00  0.00           C  
ATOM    940  C   TYR A 312      -8.917  11.167  12.820  1.00  0.00           C  
ATOM    941  O   TYR A 312      -9.063  10.041  12.348  1.00  0.00           O  
ATOM    942  CB  TYR A 312      -8.292  11.972  10.505  1.00  0.00           C  
ATOM    943  CG  TYR A 312      -8.537  13.009   9.448  1.00  0.00           C  
ATOM    944  CD1 TYR A 312      -9.775  13.085   8.808  1.00  0.00           C  
ATOM    945  CD2 TYR A 312      -7.530  13.914   9.079  1.00  0.00           C  
ATOM    946  CE1 TYR A 312     -10.026  14.031   7.828  1.00  0.00           C  
ATOM    947  CE2 TYR A 312      -7.762  14.896   8.093  1.00  0.00           C  
ATOM    948  CZ  TYR A 312      -9.018  14.935   7.466  1.00  0.00           C  
ATOM    949  OH  TYR A 312      -9.285  15.874   6.483  1.00  0.00           O  
ATOM    950  N   ARG A 313      -8.911  11.403  14.138  1.00  0.00           N  
ATOM    951  CA  ARG A 313      -8.941  10.305  15.120  1.00  0.00           C  
ATOM    952  C   ARG A 313     -10.133   9.368  14.882  1.00  0.00           C  
ATOM    953  O   ARG A 313     -10.030   8.153  15.026  1.00  0.00           O  
ATOM    954  CB  ARG A 313      -8.959  10.856  16.555  1.00  0.00           C  
ATOM    955  CG  ARG A 313      -8.819   9.756  17.674  1.00  0.00           C  
ATOM    956  CD  ARG A 313      -7.680   8.705  17.451  1.00  0.00           C  
ATOM    957  NE  ARG A 313      -7.542   7.823  18.621  1.00  0.00           N  
ATOM    958  CZ  ARG A 313      -6.696   6.793  18.722  1.00  0.00           C  
ATOM    959  NH1 ARG A 313      -6.657   6.083  19.866  1.00  0.00           N  
ATOM    960  NH2 ARG A 313      -5.891   6.472  17.704  1.00  0.00           N  
ATOM    961  N   HIS A 314     -11.271   9.946  14.524  1.00  0.00           N  
ATOM    962  CA  HIS A 314     -12.490   9.175  14.300  1.00  0.00           C  
ATOM    963  C   HIS A 314     -12.326   8.149  13.169  1.00  0.00           C  
ATOM    964  O   HIS A 314     -13.094   7.179  13.123  1.00  0.00           O  
ATOM    965  CB  HIS A 314     -13.661  10.131  14.031  1.00  0.00           C  
ATOM    966  CG  HIS A 314     -13.434  11.037  12.853  1.00  0.00           C  
ATOM    967  ND1 HIS A 314     -12.426  11.980  12.818  1.00  0.00           N  
ATOM    968  CD2 HIS A 314     -14.086  11.138  11.667  1.00  0.00           C  
ATOM    969  CE1 HIS A 314     -12.466  12.619  11.660  1.00  0.00           C  
ATOM    970  NE2 HIS A 314     -13.453  12.111  10.938  1.00  0.00           N  
ATOM    971  N   LEU A 315     -11.337   8.362  12.269  1.00  0.00           N  
ATOM    972  CA  LEU A 315     -11.050   7.433  11.130  1.00  0.00           C  
ATOM    973  C   LEU A 315      -9.842   6.547  11.467  1.00  0.00           C  
ATOM    974  O   LEU A 315      -9.798   5.367  11.097  1.00  0.00           O  
ATOM    975  CB  LEU A 315     -10.720   8.220   9.847  1.00  0.00           C  
ATOM    976  CG  LEU A 315     -11.830   9.199   9.392  1.00  0.00           C  
ATOM    977  CD1 LEU A 315     -11.469   9.892   8.072  1.00  0.00           C  
ATOM    978  CD2 LEU A 315     -13.220   8.493   9.277  1.00  0.00           C  
ATOM    979  N   HIS A 316      -8.869   7.142  12.163  1.00  0.00           N  
ATOM    980  CA  HIS A 316      -7.685   6.436  12.648  1.00  0.00           C  
ATOM    981  C   HIS A 316      -8.026   5.220  13.536  1.00  0.00           C  
ATOM    982  O   HIS A 316      -7.386   4.178  13.417  1.00  0.00           O  
ATOM    983  CB  HIS A 316      -6.755   7.400  13.438  1.00  0.00           C  
ATOM    984  CG  HIS A 316      -5.437   6.779  13.804  1.00  0.00           C  
ATOM    985  ND1 HIS A 316      -4.824   6.975  15.023  1.00  0.00           N  
ATOM    986  CD2 HIS A 316      -4.627   5.936  13.108  1.00  0.00           C  
ATOM    987  CE1 HIS A 316      -3.698   6.280  15.063  1.00  0.00           C  
ATOM    988  NE2 HIS A 316      -3.553   5.652  13.907  1.00  0.00           N  
ATOM    989  N   ILE A 317      -9.039   5.333  14.401  1.00  0.00           N  
ATOM    990  CA  ILE A 317      -9.330   4.222  15.290  1.00  0.00           C  
ATOM    991  C   ILE A 317      -9.778   2.964  14.568  1.00  0.00           C  
ATOM    992  O   ILE A 317      -9.755   1.886  15.177  1.00  0.00           O  
ATOM    993  CB  ILE A 317     -10.381   4.578  16.394  1.00  0.00           C  
ATOM    994  CG1 ILE A 317     -11.691   5.092  15.779  1.00  0.00           C  
ATOM    995  CG2 ILE A 317      -9.799   5.581  17.439  1.00  0.00           C  
ATOM    996  CD1 ILE A 317     -12.887   5.029  16.785  1.00  0.00           C  
ATOM    997  N   ARG A 318     -10.229   3.069  13.311  1.00  0.00           N  
ATOM    998  CA  ARG A 318     -10.629   1.850  12.588  1.00  0.00           C  
ATOM    999  C   ARG A 318      -9.452   1.017  12.056  1.00  0.00           C  
ATOM   1000  O   ARG A 318      -9.631  -0.175  11.746  1.00  0.00           O  
ATOM   1001  CB  ARG A 318     -11.685   2.105  11.480  1.00  0.00           C  
ATOM   1002  CG  ARG A 318     -11.143   2.718  10.245  1.00  0.00           C  
ATOM   1003  CD  ARG A 318     -12.156   2.905   9.176  1.00  0.00           C  
ATOM   1004  NE  ARG A 318     -13.177   3.887   9.501  1.00  0.00           N  
ATOM   1005  CZ  ARG A 318     -14.089   4.306   8.634  1.00  0.00           C  
ATOM   1006  NH1 ARG A 318     -14.127   3.812   7.372  1.00  0.00           N  
ATOM   1007  NH2 ARG A 318     -14.994   5.209   9.018  1.00  0.00           N  
ATOM   1008  N   THR A 319      -8.261   1.615  11.977  1.00  0.00           N  
ATOM   1009  CA  THR A 319      -7.107   0.914  11.422  1.00  0.00           C  
ATOM   1010  C   THR A 319      -6.564  -0.191  12.357  1.00  0.00           C  
ATOM   1011  O   THR A 319      -6.739  -0.095  13.567  1.00  0.00           O  
ATOM   1012  CB  THR A 319      -5.976   1.910  10.983  1.00  0.00           C  
ATOM   1013  OG1 THR A 319      -5.433   2.586  12.122  1.00  0.00           O  
ATOM   1014  CG2 THR A 319      -6.559   3.006  10.056  1.00  0.00           C  
ATOM   1015  N   PRO A 320      -5.957  -1.242  11.781  1.00  0.00           N  
ATOM   1016  CA  PRO A 320      -5.539  -2.442  12.524  1.00  0.00           C  
ATOM   1017  C   PRO A 320      -4.766  -2.177  13.826  1.00  0.00           C  
ATOM   1018  O   PRO A 320      -5.108  -2.748  14.876  1.00  0.00           O  
ATOM   1019  CB  PRO A 320      -4.644  -3.185  11.517  1.00  0.00           C  
ATOM   1020  CG  PRO A 320      -5.276  -2.847  10.162  1.00  0.00           C  
ATOM   1021  CD  PRO A 320      -5.676  -1.378  10.335  1.00  0.00           C  
ATOM   1022  N   LYS A 321      -3.767  -1.313  13.790  1.00  0.00           N  
ATOM   1023  CA  LYS A 321      -2.996  -1.074  15.012  1.00  0.00           C  
ATOM   1024  C   LYS A 321      -3.759  -0.283  16.092  1.00  0.00           C  
ATOM   1025  O   LYS A 321      -3.667  -0.608  17.278  1.00  0.00           O  
ATOM   1026  CB  LYS A 321      -1.650  -0.417  14.719  1.00  0.00           C  
ATOM   1027  CG  LYS A 321      -0.467  -1.337  14.684  1.00  0.00           C  
ATOM   1028  CD  LYS A 321       0.777  -0.493  14.550  1.00  0.00           C  
ATOM   1029  CE  LYS A 321       1.900  -1.033  15.438  1.00  0.00           C  
ATOM   1030  NZ  LYS A 321       3.212  -0.349  15.224  1.00  0.00           N  
ATOM   1031  N   ALA A 322      -4.509   0.752  15.694  1.00  0.00           N  
ATOM   1032  CA  ALA A 322      -5.255   1.538  16.654  1.00  0.00           C  
ATOM   1033  C   ALA A 322      -6.338   0.662  17.277  1.00  0.00           C  
ATOM   1034  O   ALA A 322      -6.529   0.662  18.499  1.00  0.00           O  
ATOM   1035  CB  ALA A 322      -5.837   2.795  15.999  1.00  0.00           C  
ATOM   1036  N   SER A 323      -6.982  -0.156  16.452  1.00  0.00           N  
ATOM   1037  CA  SER A 323      -7.961  -1.112  16.892  1.00  0.00           C  
ATOM   1038  C   SER A 323      -7.398  -2.180  17.863  1.00  0.00           C  
ATOM   1039  O   SER A 323      -8.074  -2.579  18.831  1.00  0.00           O  
ATOM   1040  CB  SER A 323      -8.460  -1.866  15.669  1.00  0.00           C  
ATOM   1041  OG  SER A 323      -9.797  -2.178  15.869  1.00  0.00           O  
ATOM   1042  N   ALA A 324      -6.191  -2.662  17.565  1.00  0.00           N  
ATOM   1043  CA  ALA A 324      -5.513  -3.602  18.422  1.00  0.00           C  
ATOM   1044  C   ALA A 324      -5.320  -3.067  19.846  1.00  0.00           C  
ATOM   1045  O   ALA A 324      -5.464  -3.825  20.801  1.00  0.00           O  
ATOM   1046  CB  ALA A 324      -4.155  -4.026  17.799  1.00  0.00           C  
ATOM   1047  N   ILE A 325      -4.939  -1.796  19.983  1.00  0.00           N  
ATOM   1048  CA  ILE A 325      -4.793  -1.142  21.295  1.00  0.00           C  
ATOM   1049  C   ILE A 325      -6.121  -1.200  22.067  1.00  0.00           C  
ATOM   1050  O   ILE A 325      -6.135  -1.491  23.266  1.00  0.00           O  
ATOM   1051  CB  ILE A 325      -4.299   0.330  21.140  1.00  0.00           C  
ATOM   1052  CG1 ILE A 325      -2.873   0.374  20.543  1.00  0.00           C  
ATOM   1053  CG2 ILE A 325      -4.276   1.065  22.502  1.00  0.00           C  
ATOM   1054  CD1 ILE A 325      -2.541   1.794  20.063  1.00  0.00           C  
ATOM   1055  N   MET A 332      -7.236  -0.961  21.360  1.00  0.00           N  
ATOM   1056  CA  MET A 332      -8.565  -0.972  22.014  1.00  0.00           C  
ATOM   1057  C   MET A 332      -8.934  -2.390  22.456  1.00  0.00           C  
ATOM   1058  O   MET A 332      -9.529  -2.561  23.533  1.00  0.00           O  
ATOM   1059  CB  MET A 332      -9.662  -0.296  21.162  1.00  0.00           C  
ATOM   1060  CG  MET A 332      -9.335   1.176  20.730  1.00  0.00           C  
ATOM   1061  SD  MET A 332      -8.842   2.285  22.107  1.00  0.00           S  
ATOM   1062  CE  MET A 332      -7.494   3.272  21.422  1.00  0.00           C  
ATOM   1063  N   LYS A 333      -8.548  -3.400  21.663  1.00  0.00           N  
ATOM   1064  CA  LYS A 333      -8.796  -4.788  22.070  1.00  0.00           C  
ATOM   1065  C   LYS A 333      -7.957  -5.209  23.287  1.00  0.00           C  
ATOM   1066  O   LYS A 333      -8.455  -5.945  24.171  1.00  0.00           O  
ATOM   1067  CB  LYS A 333      -8.534  -5.776  20.919  1.00  0.00           C  
ATOM   1068  CG  LYS A 333      -9.483  -5.624  19.706  1.00  0.00           C  
ATOM   1069  CD  LYS A 333      -9.124  -6.635  18.624  1.00  0.00           C  
ATOM   1070  CE  LYS A 333     -10.124  -6.520  17.473  1.00  0.00           C  
ATOM   1071  NZ  LYS A 333     -10.051  -7.689  16.583  1.00  0.00           N  
ATOM   1072  N   VAL A 334      -6.683  -4.790  23.310  1.00  0.00           N  
ATOM   1073  CA  VAL A 334      -5.830  -4.990  24.488  1.00  0.00           C  
ATOM   1074  C   VAL A 334      -6.442  -4.255  25.712  1.00  0.00           C  
ATOM   1075  O   VAL A 334      -6.554  -4.854  26.801  1.00  0.00           O  
ATOM   1076  CB  VAL A 334      -4.395  -4.546  24.208  1.00  0.00           C  
ATOM   1077  CG1 VAL A 334      -3.559  -4.480  25.512  1.00  0.00           C  
ATOM   1078  CG2 VAL A 334      -3.769  -5.518  23.163  1.00  0.00           C  
ATOM   1079  N   LYS A 335      -6.863  -2.992  25.529  1.00  0.00           N  
ATOM   1080  CA  LYS A 335      -7.523  -2.245  26.621  1.00  0.00           C  
ATOM   1081  C   LYS A 335      -8.770  -2.963  27.190  1.00  0.00           C  
ATOM   1082  O   LYS A 335      -8.839  -3.149  28.403  1.00  0.00           O  
ATOM   1083  CB  LYS A 335      -7.837  -0.796  26.202  1.00  0.00           C  
ATOM   1084  CG  LYS A 335      -8.344   0.168  27.311  1.00  0.00           C  
ATOM   1085  CD  LYS A 335      -8.434   1.580  26.704  1.00  0.00           C  
ATOM   1086  CE  LYS A 335      -8.509   2.711  27.803  1.00  0.00           C  
ATOM   1087  NZ  LYS A 335      -8.554   4.072  27.234  1.00  0.00           N  
ATOM   1088  N   GLU A 336      -9.741  -3.398  26.352  1.00  0.00           N  
ATOM   1089  CA  GLU A 336     -10.923  -4.046  26.906  1.00  0.00           C  
ATOM   1090  C   GLU A 336     -10.537  -5.338  27.599  1.00  0.00           C  
ATOM   1091  O   GLU A 336     -11.245  -5.784  28.501  1.00  0.00           O  
ATOM   1092  CB  GLU A 336     -12.009  -4.362  25.837  1.00  0.00           C  
ATOM   1093  CG  GLU A 336     -11.545  -5.352  24.804  1.00  0.00           C  
ATOM   1094  CD  GLU A 336     -12.581  -5.644  23.729  1.00  0.00           C  
ATOM   1095  OE1 GLU A 336     -13.783  -5.686  24.054  1.00  0.00           O  
ATOM   1096  OE2 GLU A 336     -12.179  -5.842  22.575  1.00  0.00           O  
ATOM   1097  N   THR A 337      -9.469  -6.001  27.129  1.00  0.00           N  
ATOM   1098  CA  THR A 337      -9.108  -7.312  27.721  1.00  0.00           C  
ATOM   1099  C   THR A 337      -8.456  -7.119  29.103  1.00  0.00           C  
ATOM   1100  O   THR A 337      -8.732  -7.892  30.073  1.00  0.00           O  
ATOM   1101  CB  THR A 337      -8.112  -8.110  26.802  1.00  0.00           C  
ATOM   1102  OG1 THR A 337      -8.726  -8.336  25.547  1.00  0.00           O  
ATOM   1103  CG2 THR A 337      -7.905  -9.518  27.313  1.00  0.00           C  
ATOM   1104  N   LEU A 338      -7.555  -6.146  29.188  1.00  0.00           N  
ATOM   1105  CA  LEU A 338      -6.955  -5.782  30.495  1.00  0.00           C  
ATOM   1106  C   LEU A 338      -8.070  -5.462  31.522  1.00  0.00           C  
ATOM   1107  O   LEU A 338      -8.024  -5.883  32.700  1.00  0.00           O  
ATOM   1108  CB  LEU A 338      -6.000  -4.601  30.336  1.00  0.00           C  
ATOM   1109  CG  LEU A 338      -4.579  -4.869  29.812  1.00  0.00           C  
ATOM   1110  CD1 LEU A 338      -4.005  -3.565  29.259  1.00  0.00           C  
ATOM   1111  CD2 LEU A 338      -3.676  -5.497  30.929  1.00  0.00           C  
ATOM   1112  N   ILE A 339      -9.082  -4.737  31.067  1.00  0.00           N  
ATOM   1113  CA  ILE A 339     -10.215  -4.401  31.959  1.00  0.00           C  
ATOM   1114  C   ILE A 339     -11.100  -5.596  32.296  1.00  0.00           C  
ATOM   1115  O   ILE A 339     -11.453  -5.794  33.462  1.00  0.00           O  
ATOM   1116  CB  ILE A 339     -11.031  -3.152  31.451  1.00  0.00           C  
ATOM   1117  CG1 ILE A 339     -10.160  -1.895  31.476  1.00  0.00           C  
ATOM   1118  CG2 ILE A 339     -12.278  -2.920  32.354  1.00  0.00           C  
ATOM   1119  CD1 ILE A 339      -9.558  -1.502  32.834  1.00  0.00           C  
ATOM   1120  N   MET A 340     -11.466  -6.413  31.292  1.00  0.00           N  
ATOM   1121  CA  MET A 340     -12.191  -7.657  31.537  1.00  0.00           C  
ATOM   1122  C   MET A 340     -11.468  -8.534  32.562  1.00  0.00           C  
ATOM   1123  O   MET A 340     -12.111  -9.091  33.467  1.00  0.00           O  
ATOM   1124  CB  MET A 340     -12.364  -8.469  30.229  1.00  0.00           C  
ATOM   1125  CG  MET A 340     -13.169  -9.784  30.414  1.00  0.00           C  
ATOM   1126  SD  MET A 340     -12.694 -11.013  29.155  1.00  0.00           S  
ATOM   1127  CE  MET A 340     -11.069 -11.498  29.744  1.00  0.00           C  
ATOM   1128  N   ALA A 341     -10.144  -8.673  32.410  1.00  0.00           N  
ATOM   1129  CA  ALA A 341      -9.337  -9.463  33.331  1.00  0.00           C  
ATOM   1130  C   ALA A 341      -9.406  -8.872  34.763  1.00  0.00           C  
ATOM   1131  O   ALA A 341      -9.546  -9.630  35.719  1.00  0.00           O  
ATOM   1132  CB  ALA A 341      -7.856  -9.541  32.842  1.00  0.00           C  
ATOM   1133  N   ALA A 342      -9.285  -7.546  34.914  1.00  0.00           N  
ATOM   1134  CA  ALA A 342      -9.440  -6.918  36.247  1.00  0.00           C  
ATOM   1135  C   ALA A 342     -10.810  -7.303  36.883  1.00  0.00           C  
ATOM   1136  O   ALA A 342     -10.877  -7.639  38.047  1.00  0.00           O  
ATOM   1137  CB  ALA A 342      -9.315  -5.405  36.145  1.00  0.00           C  
ATOM   1138  N   ARG A 343     -11.901  -7.224  36.108  1.00  0.00           N  
ATOM   1139  CA  ARG A 343     -13.216  -7.552  36.617  1.00  0.00           C  
ATOM   1140  C   ARG A 343     -13.348  -9.033  37.029  1.00  0.00           C  
ATOM   1141  O   ARG A 343     -14.013  -9.339  38.012  1.00  0.00           O  
ATOM   1142  CB  ARG A 343     -14.273  -7.150  35.584  1.00  0.00           C  
ATOM   1143  CG  ARG A 343     -14.307  -5.647  35.308  1.00  0.00           C  
ATOM   1144  CD  ARG A 343     -15.653  -5.230  34.752  1.00  0.00           C  
ATOM   1145  NE  ARG A 343     -15.627  -3.862  34.234  1.00  0.00           N  
ATOM   1146  CZ  ARG A 343     -15.517  -3.512  32.937  1.00  0.00           C  
ATOM   1147  NH1 ARG A 343     -15.477  -4.423  31.963  1.00  0.00           N  
ATOM   1148  NH2 ARG A 343     -15.505  -2.232  32.622  1.00  0.00           N  
ATOM   1149  N   GLU A 344     -12.722  -9.948  36.272  1.00  0.00           N  
ATOM   1150  CA  GLU A 344     -12.651 -11.349  36.667  1.00  0.00           C  
ATOM   1151  C   GLU A 344     -12.015 -11.514  38.063  1.00  0.00           C  
ATOM   1152  O   GLU A 344     -12.557 -12.212  38.952  1.00  0.00           O  
ATOM   1153  CB  GLU A 344     -11.835 -12.136  35.662  1.00  0.00           C  
ATOM   1154  CG  GLU A 344     -12.529 -12.308  34.328  1.00  0.00           C  
ATOM   1155  CD  GLU A 344     -11.654 -12.973  33.261  1.00  0.00           C  
ATOM   1156  OE1 GLU A 344     -12.219 -13.494  32.290  1.00  0.00           O  
ATOM   1157  OE2 GLU A 344     -10.429 -13.017  33.375  1.00  0.00           O  
ATOM   1158  N   TRP A 345     -10.853 -10.892  38.230  1.00  0.00           N  
ATOM   1159  CA  TRP A 345     -10.094 -10.972  39.457  1.00  0.00           C  
ATOM   1160  C   TRP A 345     -10.915 -10.382  40.622  1.00  0.00           C  
ATOM   1161  O   TRP A 345     -11.061 -11.033  41.675  1.00  0.00           O  
ATOM   1162  CB  TRP A 345      -8.723 -10.275  39.293  1.00  0.00           C  
ATOM   1163  CG  TRP A 345      -7.815 -10.572  40.487  1.00  0.00           C  
ATOM   1164  CD1 TRP A 345      -6.875 -11.572  40.591  1.00  0.00           C  
ATOM   1165  CD2 TRP A 345      -7.799  -9.870  41.747  1.00  0.00           C  
ATOM   1166  NE1 TRP A 345      -6.265 -11.518  41.826  1.00  0.00           N  
ATOM   1167  CE2 TRP A 345      -6.817 -10.495  42.563  1.00  0.00           C  
ATOM   1168  CE3 TRP A 345      -8.521  -8.757  42.270  1.00  0.00           C  
ATOM   1169  CZ2 TRP A 345      -6.550 -10.081  43.882  1.00  0.00           C  
ATOM   1170  CZ3 TRP A 345      -8.260  -8.338  43.580  1.00  0.00           C  
ATOM   1171  CH2 TRP A 345      -7.261  -9.012  44.380  1.00  0.00           C  
ATOM   1172  N   LEU A 347     -11.483  -9.193  40.392  1.00  0.00           N  
ATOM   1173  CA  LEU A 347     -12.288  -8.438  41.384  1.00  0.00           C  
ATOM   1174  C   LEU A 347     -13.508  -9.213  41.863  1.00  0.00           C  
ATOM   1175  O   LEU A 347     -13.784  -9.238  43.061  1.00  0.00           O  
ATOM   1176  CB  LEU A 347     -12.650  -7.026  40.852  1.00  0.00           C  
ATOM   1177  CG  LEU A 347     -11.417  -6.083  40.779  1.00  0.00           C  
ATOM   1178  CD1 LEU A 347     -11.608  -4.807  39.863  1.00  0.00           C  
ATOM   1179  CD2 LEU A 347     -10.893  -5.691  42.180  1.00  0.00           C  
ATOM   1180  N   LEU A 348     -14.230  -9.843  40.925  1.00  0.00           N  
ATOM   1181  CA  LEU A 348     -15.374 -10.714  41.260  1.00  0.00           C  
ATOM   1182  C   LEU A 348     -14.934 -11.936  42.062  1.00  0.00           C  
ATOM   1183  O   LEU A 348     -15.500 -12.229  43.095  1.00  0.00           O  
ATOM   1184  CB  LEU A 348     -16.143 -11.187  40.003  1.00  0.00           C  
ATOM   1185  CG  LEU A 348     -17.539 -11.791  40.215  1.00  0.00           C  
ATOM   1186  CD1 LEU A 348     -18.456 -10.829  40.990  1.00  0.00           C  
ATOM   1187  CD2 LEU A 348     -18.188 -12.134  38.874  1.00  0.00           C  
ATOM   1188  N   LYS A 349     -13.880 -12.601  41.600  1.00  0.00           N  
ATOM   1189  CA  LYS A 349     -13.383 -13.809  42.231  1.00  0.00           C  
ATOM   1190  C   LYS A 349     -12.913 -13.522  43.656  1.00  0.00           C  
ATOM   1191  O   LYS A 349     -13.140 -14.319  44.562  1.00  0.00           O  
ATOM   1192  CB  LYS A 349     -12.220 -14.401  41.431  1.00  0.00           C  
ATOM   1193  CG  LYS A 349     -11.656 -15.635  42.068  1.00  0.00           C  
ATOM   1194  CD  LYS A 349     -11.588 -16.725  41.021  1.00  0.00           C  
ATOM   1195  CE  LYS A 349     -11.757 -18.115  41.641  1.00  0.00           C  
ATOM   1196  NZ  LYS A 349     -10.429 -18.680  42.050  1.00  0.00           N  
ATOM   1197  N   ASP A 352     -12.230 -12.398  43.836  1.00  0.00           N  
ATOM   1198  CA  ASP A 352     -11.681 -12.054  45.131  1.00  0.00           C  
ATOM   1199  C   ASP A 352     -12.704 -11.396  46.122  1.00  0.00           C  
ATOM   1200  O   ASP A 352     -12.368 -11.102  47.283  1.00  0.00           O  
ATOM   1201  CB  ASP A 352     -10.404 -11.219  44.940  1.00  0.00           C  
ATOM   1202  CG  ASP A 352      -9.600 -11.156  46.201  1.00  0.00           C  
ATOM   1203  OD1 ASP A 352      -9.284 -12.223  46.720  1.00  0.00           O  
ATOM   1204  OD2 ASP A 352      -9.308 -10.106  46.799  1.00  0.00           O  
ATOM   1205  N   GLY A 361     -13.939 -11.180  45.674  1.00  0.00           N  
ATOM   1206  CA  GLY A 361     -15.022 -10.694  46.533  1.00  0.00           C  
ATOM   1207  C   GLY A 361     -15.141  -9.178  46.675  1.00  0.00           C  
ATOM   1208  O   GLY A 361     -15.545  -8.699  47.737  1.00  0.00           O  
ATOM   1209  N   TRP A 362     -14.779  -8.414  45.638  1.00  0.00           N  
ATOM   1210  CA  TRP A 362     -14.876  -6.946  45.706  1.00  0.00           C  
ATOM   1211  C   TRP A 362     -16.198  -6.491  45.109  1.00  0.00           C  
ATOM   1212  O   TRP A 362     -16.718  -7.130  44.166  1.00  0.00           O  
ATOM   1213  CB  TRP A 362     -13.699  -6.250  44.970  1.00  0.00           C  
ATOM   1214  CG  TRP A 362     -12.370  -6.603  45.534  1.00  0.00           C  
ATOM   1215  CD1 TRP A 362     -11.728  -7.814  45.444  1.00  0.00           C  
ATOM   1216  CD2 TRP A 362     -11.508  -5.744  46.288  1.00  0.00           C  
ATOM   1217  NE1 TRP A 362     -10.530  -7.764  46.123  1.00  0.00           N  
ATOM   1218  CE2 TRP A 362     -10.369  -6.510  46.658  1.00  0.00           C  
ATOM   1219  CE3 TRP A 362     -11.607  -4.407  46.748  1.00  0.00           C  
ATOM   1220  CZ2 TRP A 362      -9.327  -5.983  47.435  1.00  0.00           C  
ATOM   1221  CZ3 TRP A 362     -10.582  -3.882  47.515  1.00  0.00           C  
ATOM   1222  CH2 TRP A 362      -9.447  -4.676  47.858  1.00  0.00           C  
ATOM   1223  N   HIS A 363     -16.775  -5.400  45.637  1.00  0.00           N  
ATOM   1224  CA  HIS A 363     -18.045  -4.914  45.122  1.00  0.00           C  
ATOM   1225  C   HIS A 363     -17.813  -3.709  44.224  1.00  0.00           C  
ATOM   1226  O   HIS A 363     -17.105  -2.769  44.610  1.00  0.00           O  
ATOM   1227  CB  HIS A 363     -18.943  -4.466  46.266  1.00  0.00           C  
ATOM   1228  CG  HIS A 363     -19.439  -5.589  47.116  1.00  0.00           C  
ATOM   1229  ND1 HIS A 363     -20.588  -6.298  46.816  1.00  0.00           N  
ATOM   1230  CD2 HIS A 363     -18.982  -6.079  48.297  1.00  0.00           C  
ATOM   1231  CE1 HIS A 363     -20.809  -7.189  47.777  1.00  0.00           C  
ATOM   1232  NE2 HIS A 363     -19.837  -7.089  48.676  1.00  0.00           N  
ATOM   1233  N   GLU A 364     -18.435  -3.711  43.048  1.00  0.00           N  
ATOM   1234  CA  GLU A 364     -18.347  -2.583  42.157  1.00  0.00           C  
ATOM   1235  C   GLU A 364     -19.327  -1.485  42.600  1.00  0.00           C  
ATOM   1236  O   GLU A 364     -20.497  -1.782  42.841  1.00  0.00           O  
ATOM   1237  CB  GLU A 364     -18.680  -2.983  40.712  1.00  0.00           C  
ATOM   1238  CG  GLU A 364     -18.429  -1.800  39.761  1.00  0.00           C  
ATOM   1239  CD  GLU A 364     -18.588  -2.142  38.288  1.00  0.00           C  
ATOM   1240  OE1 GLU A 364     -19.165  -3.218  37.985  1.00  0.00           O  
ATOM   1241  OE2 GLU A 364     -18.133  -1.321  37.429  1.00  0.00           O  
ATOM   1242  N   VAL A 365     -18.854  -0.241  42.690  1.00  0.00           N  
ATOM   1243  CA  VAL A 365     -19.728   0.927  42.926  1.00  0.00           C  
ATOM   1244  C   VAL A 365     -19.523   1.952  41.797  1.00  0.00           C  
ATOM   1245  O   VAL A 365     -18.588   1.802  40.966  1.00  0.00           O  
ATOM   1246  CB  VAL A 365     -19.580   1.524  44.351  1.00  0.00           C  
ATOM   1247  CG1 VAL A 365     -19.946   0.423  45.442  1.00  0.00           C  
ATOM   1248  CG2 VAL A 365     -18.153   2.004  44.594  1.00  0.00           C  
ATOM   1249  N   PHE A 366     -20.386   2.969  41.785  1.00  0.00           N  
ATOM   1250  CA  PHE A 366     -20.472   3.991  40.717  1.00  0.00           C  
ATOM   1251  C   PHE A 366     -20.476   5.365  41.383  1.00  0.00           C  
ATOM   1252  O   PHE A 366     -21.543   5.956  41.578  1.00  0.00           O  
ATOM   1253  CB  PHE A 366     -21.740   3.717  39.851  1.00  0.00           C  
ATOM   1254  CG  PHE A 366     -21.677   2.377  39.169  1.00  0.00           C  
ATOM   1255  CD1 PHE A 366     -22.197   1.258  39.775  1.00  0.00           C  
ATOM   1256  CD2 PHE A 366     -20.944   2.222  37.979  1.00  0.00           C  
ATOM   1257  CE1 PHE A 366     -22.071  -0.019  39.190  1.00  0.00           C  
ATOM   1258  CE2 PHE A 366     -20.830   0.946  37.352  1.00  0.00           C  
ATOM   1259  CZ  PHE A 366     -21.376  -0.162  37.950  1.00  0.00           C  
ATOM   1260  N   PRO A 368     -19.271   5.846  41.753  1.00  0.00           N  
ATOM   1261  CA  PRO A 368     -19.081   7.050  42.552  1.00  0.00           C  
ATOM   1262  C   PRO A 368     -19.287   8.272  41.688  1.00  0.00           C  
ATOM   1263  O   PRO A 368     -19.372   8.122  40.473  1.00  0.00           O  
ATOM   1264  CB  PRO A 368     -17.594   6.972  43.004  1.00  0.00           C  
ATOM   1265  CG  PRO A 368     -17.110   5.651  42.507  1.00  0.00           C  
ATOM   1266  CD  PRO A 368     -17.979   5.245  41.375  1.00  0.00           C  
ATOM   1267  N   PRO A 370     -19.426   9.448  42.328  1.00  0.00           N  
ATOM   1268  CA  PRO A 370     -19.703  10.714  41.626  1.00  0.00           C  
ATOM   1269  C   PRO A 370     -18.524  11.273  40.840  1.00  0.00           C  
ATOM   1270  O   PRO A 370     -17.368  11.121  41.236  1.00  0.00           O  
ATOM   1271  CB  PRO A 370     -20.104  11.676  42.764  1.00  0.00           C  
ATOM   1272  CG  PRO A 370     -19.310  11.129  43.998  1.00  0.00           C  
ATOM   1273  CD  PRO A 370     -19.392   9.611  43.805  1.00  0.00           C  
ATOM   1274  N   ILE A 371     -18.847  11.917  39.721  1.00  0.00           N  
ATOM   1275  CA  ILE A 371     -17.867  12.661  38.946  1.00  0.00           C  
ATOM   1276  C   ILE A 371     -17.894  14.145  39.309  1.00  0.00           C  
ATOM   1277  O   ILE A 371     -16.840  14.761  39.443  1.00  0.00           O  
ATOM   1278  CB  ILE A 371     -18.085  12.442  37.398  1.00  0.00           C  
ATOM   1279  CG1 ILE A 371     -18.126  10.929  37.010  1.00  0.00           C  
ATOM   1280  CG2 ILE A 371     -17.056  13.224  36.575  1.00  0.00           C  
ATOM   1281  CD1 ILE A 371     -16.986  10.067  37.524  1.00  0.00           C  
ATOM   1282  N   LEU A 372     -19.098  14.718  39.442  1.00  0.00           N  
ATOM   1283  CA  LEU A 372     -19.235  16.108  39.891  1.00  0.00           C  
ATOM   1284  C   LEU A 372     -19.025  16.185  41.411  1.00  0.00           C  
ATOM   1285  O   LEU A 372     -19.674  15.446  42.177  1.00  0.00           O  
ATOM   1286  CB  LEU A 372     -20.570  16.687  39.483  1.00  0.00           C  
ATOM   1287  CG  LEU A 372     -20.710  16.951  37.972  1.00  0.00           C  
ATOM   1288  CD1 LEU A 372     -22.142  17.334  37.698  1.00  0.00           C  
ATOM   1289  CD2 LEU A 372     -19.727  18.027  37.443  1.00  0.00           C  
ATOM   1290  N   VAL A 373     -18.063  17.014  41.816  1.00  0.00           N  
ATOM   1291  CA  VAL A 373     -17.771  17.243  43.248  1.00  0.00           C  
ATOM   1292  C   VAL A 373     -17.796  18.734  43.609  1.00  0.00           C  
ATOM   1293  O   VAL A 373     -17.624  19.602  42.727  1.00  0.00           O  
ATOM   1294  CB  VAL A 373     -16.418  16.605  43.686  1.00  0.00           C  
ATOM   1295  CG1 VAL A 373     -16.404  15.111  43.341  1.00  0.00           C  
ATOM   1296  CG2 VAL A 373     -15.231  17.328  43.061  1.00  0.00           C  
ATOM   1297  N   THR A 496     -18.017  19.040  44.892  1.00  0.00           N  
ATOM   1298  CA  THR A 496     -18.011  20.450  45.332  1.00  0.00           C  
ATOM   1299  C   THR A 496     -16.600  21.031  45.244  1.00  0.00           C  
ATOM   1300  O   THR A 496     -16.480  22.231  45.009  1.00  0.00           O  
ATOM   1301  CB  THR A 496     -18.504  20.625  46.769  1.00  0.00           C  
ATOM   1302  OG1 THR A 496     -17.642  19.858  47.634  1.00  0.00           O  
ATOM   1303  CG2 THR A 496     -19.891  20.058  46.964  1.00  0.00           C  
ATOM   1304  N   LEU A 497      -7.821  21.243  39.111  1.00  0.00           N  
ATOM   1305  CA  LEU A 497      -9.265  20.920  39.032  1.00  0.00           C  
ATOM   1306  C   LEU A 497     -10.156  21.718  38.045  1.00  0.00           C  
ATOM   1307  O   LEU A 497     -10.306  22.928  38.188  1.00  0.00           O  
ATOM   1308  CB  LEU A 497      -9.870  20.908  40.441  1.00  0.00           C  
ATOM   1309  CG  LEU A 497      -9.550  19.606  41.199  1.00  0.00           C  
ATOM   1310  CD1 LEU A 497      -8.761  19.878  42.468  1.00  0.00           C  
ATOM   1311  CD2 LEU A 497     -10.815  18.792  41.473  1.00  0.00           C  
ATOM   1312  N   PHE A 498     -10.764  21.055  37.054  1.00  0.00           N  
ATOM   1313  CA  PHE A 498     -11.695  21.753  36.160  1.00  0.00           C  
ATOM   1314  C   PHE A 498     -12.893  22.282  36.939  1.00  0.00           C  
ATOM   1315  O   PHE A 498     -13.451  21.575  37.800  1.00  0.00           O  
ATOM   1316  CB  PHE A 498     -12.182  20.867  35.028  1.00  0.00           C  
ATOM   1317  CG  PHE A 498     -11.118  20.527  34.034  1.00  0.00           C  
ATOM   1318  CD1 PHE A 498     -10.641  21.498  33.137  1.00  0.00           C  
ATOM   1319  CD2 PHE A 498     -10.580  19.246  33.981  1.00  0.00           C  
ATOM   1320  CE1 PHE A 498      -9.629  21.190  32.204  1.00  0.00           C  
ATOM   1321  CE2 PHE A 498      -9.578  18.918  33.038  1.00  0.00           C  
ATOM   1322  CZ  PHE A 498      -9.110  19.898  32.150  1.00  0.00           C  
ATOM   1323  N   LYS A 499     -13.280  23.522  36.642  1.00  0.00           N  
ATOM   1324  CA  LYS A 499     -14.416  24.189  37.312  1.00  0.00           C  
ATOM   1325  C   LYS A 499     -15.539  24.342  36.317  1.00  0.00           C  
ATOM   1326  O   LYS A 499     -15.291  24.582  35.135  1.00  0.00           O  
ATOM   1327  CB  LYS A 499     -13.988  25.577  37.822  1.00  0.00           C  
ATOM   1328  CG  LYS A 499     -14.922  26.221  38.888  1.00  0.00           C  
ATOM   1329  CD  LYS A 499     -14.467  27.680  39.207  1.00  0.00           C  
ATOM   1330  CE  LYS A 499     -14.740  28.062  40.683  1.00  0.00           C  
ATOM   1331  NZ  LYS A 499     -13.943  29.275  41.124  1.00  0.00           N  
ATOM   1332  N   LEU A 500     -16.778  24.204  36.770  1.00  0.00           N  
ATOM   1333  CA  LEU A 500     -17.901  24.509  35.890  1.00  0.00           C  
ATOM   1334  C   LEU A 500     -19.006  25.167  36.698  1.00  0.00           C  
ATOM   1335  O   LEU A 500     -19.072  24.972  37.921  1.00  0.00           O  
ATOM   1336  CB  LEU A 500     -18.453  23.250  35.186  1.00  0.00           C  
ATOM   1337  CG  LEU A 500     -18.890  22.032  36.018  1.00  0.00           C  
ATOM   1338  CD1 LEU A 500     -20.225  21.411  35.526  1.00  0.00           C  
ATOM   1339  CD2 LEU A 500     -17.725  21.010  36.051  1.00  0.00           C  
ATOM   1340  N   LYS A 501     -19.874  25.910  36.013  1.00  0.00           N  
ATOM   1341  CA  LYS A 501     -21.079  26.462  36.618  1.00  0.00           C  
ATOM   1342  C   LYS A 501     -22.125  25.363  36.741  1.00  0.00           C  
ATOM   1343  O   LYS A 501     -22.392  24.629  35.781  1.00  0.00           O  
ATOM   1344  CB  LYS A 501     -21.625  27.628  35.800  1.00  0.00           C  
ATOM   1345  CG  LYS A 501     -22.613  28.495  36.586  1.00  0.00           C  
ATOM   1346  CD  LYS A 501     -22.530  29.994  36.198  1.00  0.00           C  
ATOM   1347  CE  LYS A 501     -23.590  30.820  36.971  1.00  0.00           C  
ATOM   1348  NZ  LYS A 501     -24.933  30.112  36.900  1.00  0.00           N  
ATOM   1349  N   TYR A 502     -22.705  25.262  37.932  1.00  0.00           N  
ATOM   1350  CA  TYR A 502     -23.665  24.223  38.282  1.00  0.00           C  
ATOM   1351  C   TYR A 502     -24.904  24.868  38.917  1.00  0.00           C  
ATOM   1352  O   TYR A 502     -25.038  24.923  40.157  1.00  0.00           O  
ATOM   1353  CB  TYR A 502     -23.020  23.220  39.247  1.00  0.00           C  
ATOM   1354  CG  TYR A 502     -23.854  21.981  39.530  1.00  0.00           C  
ATOM   1355  CD1 TYR A 502     -23.808  20.868  38.660  1.00  0.00           C  
ATOM   1356  CD2 TYR A 502     -24.678  21.898  40.670  1.00  0.00           C  
ATOM   1357  CE1 TYR A 502     -24.554  19.710  38.907  1.00  0.00           C  
ATOM   1358  CE2 TYR A 502     -25.428  20.733  40.928  1.00  0.00           C  
ATOM   1359  CZ  TYR A 502     -25.355  19.645  40.035  1.00  0.00           C  
ATOM   1360  OH  TYR A 502     -26.075  18.508  40.262  1.00  0.00           O  
ATOM   1361  N   PHE A 651     -25.794  25.360  38.061  1.00  0.00           N  
ATOM   1362  CA  PHE A 651     -26.975  26.092  38.511  1.00  0.00           C  
ATOM   1363  C   PHE A 651     -26.562  27.312  39.365  1.00  0.00           C  
ATOM   1364  O   PHE A 651     -25.889  28.214  38.847  1.00  0.00           O  
ATOM   1365  CB  PHE A 651     -27.973  25.128  39.197  1.00  0.00           C  
ATOM   1366  CG  PHE A 651     -28.351  23.963  38.318  1.00  0.00           C  
ATOM   1367  CD1 PHE A 651     -29.359  24.102  37.357  1.00  0.00           C  
ATOM   1368  CD2 PHE A 651     -27.651  22.748  38.401  1.00  0.00           C  
ATOM   1369  CE1 PHE A 651     -29.685  23.030  36.503  1.00  0.00           C  
ATOM   1370  CE2 PHE A 651     -27.953  21.673  37.552  1.00  0.00           C  
ATOM   1371  CZ  PHE A 651     -28.964  21.806  36.601  1.00  0.00           C  
ATOM   1372  N   ASP A 652     -26.929  27.323  40.650  1.00  0.00           N  
ATOM   1373  CA  ASP A 652     -26.561  28.409  41.581  1.00  0.00           C  
ATOM   1374  C   ASP A 652     -25.194  28.216  42.254  1.00  0.00           C  
ATOM   1375  O   ASP A 652     -24.785  29.039  43.081  1.00  0.00           O  
ATOM   1376  CB  ASP A 652     -27.640  28.566  42.672  1.00  0.00           C  
ATOM   1377  CG  ASP A 652     -27.909  27.259  43.426  1.00  0.00           C  
ATOM   1378  OD1 ASP A 652     -28.209  26.242  42.755  1.00  0.00           O  
ATOM   1379  OD2 ASP A 652     -27.843  27.143  44.682  1.00  0.00           O  
ATOM   1380  N   LYS A 653     -24.507  27.121  41.929  1.00  0.00           N  
ATOM   1381  CA  LYS A 653     -23.221  26.794  42.542  1.00  0.00           C  
ATOM   1382  C   LYS A 653     -22.111  26.630  41.486  1.00  0.00           C  
ATOM   1383  O   LYS A 653     -22.305  26.906  40.298  1.00  0.00           O  
ATOM   1384  CB  LYS A 653     -23.337  25.502  43.388  1.00  0.00           C  
ATOM   1385  CG  LYS A 653     -24.437  25.532  44.421  1.00  0.00           C  
ATOM   1386  CD  LYS A 653     -24.890  24.152  44.870  1.00  0.00           C  
ATOM   1387  CE  LYS A 653     -26.023  24.336  45.901  1.00  0.00           C  
ATOM   1388  NZ  LYS A 653     -26.795  23.105  46.233  1.00  0.00           N  
ATOM   1389  N   TYR A 654     -20.953  26.180  41.952  1.00  0.00           N  
ATOM   1390  CA  TYR A 654     -19.893  25.699  41.085  1.00  0.00           C  
ATOM   1391  C   TYR A 654     -19.608  24.235  41.428  1.00  0.00           C  
ATOM   1392  O   TYR A 654     -19.727  23.810  42.597  1.00  0.00           O  
ATOM   1393  CB  TYR A 654     -18.611  26.560  41.216  1.00  0.00           C  
ATOM   1394  CG  TYR A 654     -18.775  27.946  40.642  1.00  0.00           C  
ATOM   1395  CD1 TYR A 654     -18.918  28.132  39.266  1.00  0.00           C  
ATOM   1396  CD2 TYR A 654     -18.817  29.068  41.476  1.00  0.00           C  
ATOM   1397  CE1 TYR A 654     -19.092  29.400  38.718  1.00  0.00           C  
ATOM   1398  CE2 TYR A 654     -18.989  30.359  40.946  1.00  0.00           C  
ATOM   1399  CZ  TYR A 654     -19.127  30.515  39.564  1.00  0.00           C  
ATOM   1400  OH  TYR A 654     -19.303  31.774  39.014  1.00  0.00           O  
ATOM   1401  N   ALA A 655     -19.250  23.476  40.395  1.00  0.00           N  
ATOM   1402  CA  ALA A 655     -18.831  22.079  40.534  1.00  0.00           C  
ATOM   1403  C   ALA A 655     -17.454  21.898  39.924  1.00  0.00           C  
ATOM   1404  O   ALA A 655     -17.072  22.622  38.997  1.00  0.00           O  
ATOM   1405  CB  ALA A 655     -19.838  21.145  39.870  1.00  0.00           C  
ATOM   1406  N   TYR A 656     -16.707  20.952  40.485  1.00  0.00           N  
ATOM   1407  CA  TYR A 656     -15.450  20.473  39.914  1.00  0.00           C  
ATOM   1408  C   TYR A 656     -15.587  19.045  39.363  1.00  0.00           C  
ATOM   1409  O   TYR A 656     -16.370  18.213  39.872  1.00  0.00           O  
ATOM   1410  CB  TYR A 656     -14.347  20.390  40.963  1.00  0.00           C  
ATOM   1411  CG  TYR A 656     -13.818  21.664  41.633  1.00  0.00           C  
ATOM   1412  CD1 TYR A 656     -13.015  21.538  42.781  1.00  0.00           C  
ATOM   1413  CD2 TYR A 656     -14.080  22.956  41.132  1.00  0.00           C  
ATOM   1414  CE1 TYR A 656     -12.478  22.656  43.437  1.00  0.00           C  
ATOM   1415  CE2 TYR A 656     -13.559  24.096  41.770  1.00  0.00           C  
ATOM   1416  CZ  TYR A 656     -12.744  23.934  42.938  1.00  0.00           C  
ATOM   1417  OH  TYR A 656     -12.186  25.018  43.647  1.00  0.00           O  
ATOM   1418  N   LEU A 657     -14.764  18.754  38.368  1.00  0.00           N  
ATOM   1419  CA  LEU A 657     -14.629  17.406  37.844  1.00  0.00           C  
ATOM   1420  C   LEU A 657     -13.662  16.584  38.716  1.00  0.00           C  
ATOM   1421  O   LEU A 657     -12.508  16.972  38.944  1.00  0.00           O  
ATOM   1422  CB  LEU A 657     -14.171  17.443  36.373  1.00  0.00           C  
ATOM   1423  CG  LEU A 657     -15.156  18.106  35.417  1.00  0.00           C  
ATOM   1424  CD1 LEU A 657     -14.596  18.049  34.031  1.00  0.00           C  
ATOM   1425  CD2 LEU A 657     -16.523  17.396  35.446  1.00  0.00           C  
ATOM   1426  N   SER A 658     -14.146  15.452  39.210  1.00  0.00           N  
ATOM   1427  CA  SER A 658     -13.352  14.574  40.063  1.00  0.00           C  
ATOM   1428  C   SER A 658     -11.990  14.175  39.474  1.00  0.00           C  
ATOM   1429  O   SER A 658     -11.844  13.910  38.273  1.00  0.00           O  
ATOM   1430  CB  SER A 658     -14.159  13.317  40.348  1.00  0.00           C  
ATOM   1431  OG  SER A 658     -13.486  12.537  41.297  1.00  0.00           O  
ATOM   1432  N   GLN A 659     -10.990  14.132  40.331  1.00  0.00           N  
ATOM   1433  CA  GLN A 659      -9.698  13.631  39.928  1.00  0.00           C  
ATOM   1434  C   GLN A 659      -9.479  12.186  40.434  1.00  0.00           C  
ATOM   1435  O   GLN A 659      -8.508  11.527  40.081  1.00  0.00           O  
ATOM   1436  CB  GLN A 659      -8.593  14.624  40.350  1.00  0.00           C  
ATOM   1437  CG  GLN A 659      -8.285  14.688  41.800  1.00  0.00           C  
ATOM   1438  CD  GLN A 659      -7.205  15.755  42.090  1.00  0.00           C  
ATOM   1439  OE1 GLN A 659      -7.360  16.932  41.709  1.00  0.00           O  
ATOM   1440  NE2 GLN A 659      -6.112  15.338  42.702  1.00  0.00           N  
ATOM   1441  N   SER A 660     -10.428  11.692  41.237  1.00  0.00           N  
ATOM   1442  CA  SER A 660     -10.299  10.418  41.953  1.00  0.00           C  
ATOM   1443  C   SER A 660     -11.571  10.098  42.738  1.00  0.00           C  
ATOM   1444  O   SER A 660     -12.121  10.993  43.396  1.00  0.00           O  
ATOM   1445  CB  SER A 660      -9.154  10.464  42.937  1.00  0.00           C  
ATOM   1446  OG  SER A 660      -9.181   9.283  43.736  1.00  0.00           O  
ATOM   1447  N   ALA A 661     -12.042   8.852  42.673  1.00  0.00           N  
ATOM   1448  CA  ALA A 661     -13.254   8.450  43.443  1.00  0.00           C  
ATOM   1449  C   ALA A 661     -12.936   8.084  44.893  1.00  0.00           C  
ATOM   1450  O   ALA A 661     -13.837   7.758  45.650  1.00  0.00           O  
ATOM   1451  CB  ALA A 661     -13.929   7.273  42.777  1.00  0.00           C  
ATOM   1452  N   GLN A 662     -11.660   8.138  45.269  1.00  0.00           N  
ATOM   1453  CA  GLN A 662     -11.172   7.598  46.550  1.00  0.00           C  
ATOM   1454  C   GLN A 662     -11.998   7.921  47.782  1.00  0.00           C  
ATOM   1455  O   GLN A 662     -12.352   7.010  48.537  1.00  0.00           O  
ATOM   1456  CB  GLN A 662      -9.738   8.031  46.819  1.00  0.00           C  
ATOM   1457  CG  GLN A 662      -9.244   7.496  48.141  1.00  0.00           C  
ATOM   1458  CD  GLN A 662      -7.913   8.078  48.539  1.00  0.00           C  
ATOM   1459  OE1 GLN A 662      -6.999   8.201  47.706  1.00  0.00           O  
ATOM   1460  NE2 GLN A 662      -7.755   8.341  49.835  1.00  0.00           N  
ATOM   1461  N   LEU A 663     -12.310   9.213  47.979  1.00  0.00           N  
ATOM   1462  CA  LEU A 663     -12.934   9.624  49.243  1.00  0.00           C  
ATOM   1463  C   LEU A 663     -14.324   9.033  49.357  1.00  0.00           C  
ATOM   1464  O   LEU A 663     -14.758   8.715  50.467  1.00  0.00           O  
ATOM   1465  CB  LEU A 663     -12.981  11.140  49.439  1.00  0.00           C  
ATOM   1466  CG  LEU A 663     -11.722  12.010  49.213  1.00  0.00           C  
ATOM   1467  CD1 LEU A 663     -11.852  13.386  49.917  1.00  0.00           C  
ATOM   1468  CD2 LEU A 663     -10.433  11.281  49.647  1.00  0.00           C  
ATOM   1469  N   TYR A 664     -14.984   8.851  48.208  1.00  0.00           N  
ATOM   1470  CA  TYR A 664     -16.309   8.216  48.156  1.00  0.00           C  
ATOM   1471  C   TYR A 664     -16.235   6.705  48.316  1.00  0.00           C  
ATOM   1472  O   TYR A 664     -17.132   6.098  48.894  1.00  0.00           O  
ATOM   1473  CB  TYR A 664     -17.001   8.589  46.850  1.00  0.00           C  
ATOM   1474  CG  TYR A 664     -17.228  10.091  46.757  1.00  0.00           C  
ATOM   1475  CD1 TYR A 664     -18.298  10.687  47.450  1.00  0.00           C  
ATOM   1476  CD2 TYR A 664     -16.352  10.935  46.001  1.00  0.00           C  
ATOM   1477  CE1 TYR A 664     -18.512  12.039  47.394  1.00  0.00           C  
ATOM   1478  CE2 TYR A 664     -16.567  12.322  45.933  1.00  0.00           C  
ATOM   1479  CZ  TYR A 664     -17.654  12.861  46.634  1.00  0.00           C  
ATOM   1480  OH  TYR A 664     -17.923  14.223  46.595  1.00  0.00           O  
ATOM   1481  N   LEU A 665     -15.165   6.086  47.818  1.00  0.00           N  
ATOM   1482  CA  LEU A 665     -14.964   4.654  48.095  1.00  0.00           C  
ATOM   1483  C   LEU A 665     -14.707   4.396  49.589  1.00  0.00           C  
ATOM   1484  O   LEU A 665     -15.089   3.340  50.120  1.00  0.00           O  
ATOM   1485  CB  LEU A 665     -13.816   4.077  47.248  1.00  0.00           C  
ATOM   1486  CG  LEU A 665     -13.890   4.209  45.729  1.00  0.00           C  
ATOM   1487  CD1 LEU A 665     -12.643   3.473  45.143  1.00  0.00           C  
ATOM   1488  CD2 LEU A 665     -15.226   3.648  45.201  1.00  0.00           C  
ATOM   1489  N   GLU A 666     -14.002   5.309  50.240  1.00  0.00           N  
ATOM   1490  CA  GLU A 666     -13.823   5.220  51.708  1.00  0.00           C  
ATOM   1491  C   GLU A 666     -15.167   5.243  52.446  1.00  0.00           C  
ATOM   1492  O   GLU A 666     -15.333   4.541  53.447  1.00  0.00           O  
ATOM   1493  CB  GLU A 666     -12.928   6.357  52.223  1.00  0.00           C  
ATOM   1494  CG  GLU A 666     -11.525   6.303  51.621  1.00  0.00           C  
ATOM   1495  CD  GLU A 666     -10.505   7.196  52.329  1.00  0.00           C  
ATOM   1496  OE1 GLU A 666     -10.362   7.081  53.571  1.00  0.00           O  
ATOM   1497  OE2 GLU A 666      -9.847   7.992  51.620  1.00  0.00           O  
ATOM   1498  N   ALA A 667     -16.121   6.042  51.965  1.00  0.00           N  
ATOM   1499  CA  ALA A 667     -17.458   6.056  52.586  1.00  0.00           C  
ATOM   1500  C   ALA A 667     -18.092   4.692  52.337  1.00  0.00           C  
ATOM   1501  O   ALA A 667     -18.711   4.117  53.246  1.00  0.00           O  
ATOM   1502  CB  ALA A 667     -18.363   7.212  52.029  1.00  0.00           C  
ATOM   1503  N   ALA A 668     -17.917   4.153  51.134  1.00  0.00           N  
ATOM   1504  CA  ALA A 668     -18.608   2.899  50.782  1.00  0.00           C  
ATOM   1505  C   ALA A 668     -18.073   1.609  51.461  1.00  0.00           C  
ATOM   1506  O   ALA A 668     -18.819   0.595  51.552  1.00  0.00           O  
ATOM   1507  CB  ALA A 668     -18.661   2.753  49.275  1.00  0.00           C  
ATOM   1508  N   ILE A 669     -16.818   1.608  51.923  1.00  0.00           N  
ATOM   1509  CA  ILE A 669     -16.271   0.388  52.566  1.00  0.00           C  
ATOM   1510  C   ILE A 669     -16.999   0.096  53.877  1.00  0.00           C  
ATOM   1511  O   ILE A 669     -17.022  -1.037  54.331  1.00  0.00           O  
ATOM   1512  CB  ILE A 669     -14.733   0.446  52.853  1.00  0.00           C  
ATOM   1513  CG1 ILE A 669     -14.402   1.578  53.862  1.00  0.00           C  
ATOM   1514  CG2 ILE A 669     -13.909   0.480  51.549  1.00  0.00           C  
ATOM   1515  CD1 ILE A 669     -12.965   1.624  54.348  1.00  0.00           C  
ATOM   1516  N   PHE A 670     -17.605   1.106  54.495  1.00  0.00           N  
ATOM   1517  CA  PHE A 670     -18.383   0.881  55.744  1.00  0.00           C  
ATOM   1518  C   PHE A 670     -19.643   0.019  55.573  1.00  0.00           C  
ATOM   1519  O   PHE A 670     -20.063  -0.687  56.534  1.00  0.00           O  
ATOM   1520  CB  PHE A 670     -18.651   2.230  56.460  1.00  0.00           C  
ATOM   1521  CG  PHE A 670     -17.381   2.863  56.950  1.00  0.00           C  
ATOM   1522  CD1 PHE A 670     -16.658   3.724  56.133  1.00  0.00           C  
ATOM   1523  CD2 PHE A 670     -16.836   2.475  58.192  1.00  0.00           C  
ATOM   1524  CE1 PHE A 670     -15.442   4.246  56.561  1.00  0.00           C  
ATOM   1525  CE2 PHE A 670     -15.626   2.991  58.621  1.00  0.00           C  
ATOM   1526  CZ  PHE A 670     -14.927   3.891  57.811  1.00  0.00           C  
ATOM   1527  N   GLY A 671     -20.207   0.038  54.364  1.00  0.00           N  
ATOM   1528  CA  GLY A 671     -21.273  -0.886  54.006  1.00  0.00           C  
ATOM   1529  C   GLY A 671     -20.828  -2.127  53.261  1.00  0.00           C  
ATOM   1530  O   GLY A 671     -21.372  -3.197  53.514  1.00  0.00           O  
ATOM   1531  N   LEU A 686     -19.825  -2.023  52.366  1.00  0.00           N  
ATOM   1532  CA  LEU A 686     -19.457  -3.137  51.460  1.00  0.00           C  
ATOM   1533  C   LEU A 686     -18.084  -3.817  51.685  1.00  0.00           C  
ATOM   1534  O   LEU A 686     -17.791  -4.849  51.064  1.00  0.00           O  
ATOM   1535  CB  LEU A 686     -19.577  -2.668  49.964  1.00  0.00           C  
ATOM   1536  CG  LEU A 686     -21.049  -2.328  49.613  1.00  0.00           C  
ATOM   1537  CD1 LEU A 686     -21.084  -1.577  48.262  1.00  0.00           C  
ATOM   1538  CD2 LEU A 686     -21.912  -3.603  49.583  1.00  0.00           C  
ATOM   1539  N   GLU A 687     -17.270  -3.198  52.549  1.00  0.00           N  
ATOM   1540  CA  GLU A 687     -15.941  -3.652  52.983  1.00  0.00           C  
ATOM   1541  C   GLU A 687     -14.861  -3.629  51.901  1.00  0.00           C  
ATOM   1542  O   GLU A 687     -13.790  -3.090  52.133  1.00  0.00           O  
ATOM   1543  CB  GLU A 687     -16.005  -5.022  53.680  1.00  0.00           C  
ATOM   1544  CG  GLU A 687     -16.733  -5.031  55.023  1.00  0.00           C  
ATOM   1545  CD  GLU A 687     -16.629  -6.412  55.659  1.00  0.00           C  
ATOM   1546  OE1 GLU A 687     -17.603  -7.208  55.489  1.00  0.00           O  
ATOM   1547  OE2 GLU A 687     -15.553  -6.691  56.278  1.00  0.00           O  
ATOM   1548  N   LYS A 688     -15.130  -4.201  50.733  1.00  0.00           N  
ATOM   1549  CA  LYS A 688     -14.133  -4.240  49.649  1.00  0.00           C  
ATOM   1550  C   LYS A 688     -14.857  -3.710  48.439  1.00  0.00           C  
ATOM   1551  O   LYS A 688     -15.817  -4.327  47.985  1.00  0.00           O  
ATOM   1552  CB  LYS A 688     -13.649  -5.661  49.406  1.00  0.00           C  
ATOM   1553  CG  LYS A 688     -12.763  -6.174  50.569  1.00  0.00           C  
ATOM   1554  CD  LYS A 688     -12.559  -7.689  50.528  1.00  0.00           C  
ATOM   1555  CE  LYS A 688     -11.831  -8.124  49.331  1.00  0.00           C  
ATOM   1556  NZ  LYS A 688     -11.392  -9.542  49.341  1.00  0.00           N  
ATOM   1557  N   VAL A 689     -14.432  -2.531  47.975  1.00  0.00           N  
ATOM   1558  CA  VAL A 689     -15.135  -1.834  46.870  1.00  0.00           C  
ATOM   1559  C   VAL A 689     -14.153  -1.452  45.776  1.00  0.00           C  
ATOM   1560  O   VAL A 689     -12.952  -1.261  46.049  1.00  0.00           O  
ATOM   1561  CB  VAL A 689     -15.929  -0.544  47.343  1.00  0.00           C  
ATOM   1562  CG1 VAL A 689     -17.024  -0.912  48.435  1.00  0.00           C  
ATOM   1563  CG2 VAL A 689     -15.002   0.536  47.908  1.00  0.00           C  
ATOM   1564  N   TRP A 690     -14.677  -1.284  44.564  1.00  0.00           N  
ATOM   1565  CA  TRP A 690     -13.902  -0.770  43.453  1.00  0.00           C  
ATOM   1566  C   TRP A 690     -14.766   0.045  42.486  1.00  0.00           C  
ATOM   1567  O   TRP A 690     -15.988  -0.106  42.435  1.00  0.00           O  
ATOM   1568  CB  TRP A 690     -13.197  -1.907  42.736  1.00  0.00           C  
ATOM   1569  CG  TRP A 690     -14.098  -2.827  41.972  1.00  0.00           C  
ATOM   1570  CD1 TRP A 690     -14.786  -3.927  42.463  1.00  0.00           C  
ATOM   1571  CD2 TRP A 690     -14.399  -2.749  40.575  1.00  0.00           C  
ATOM   1572  NE1 TRP A 690     -15.477  -4.520  41.428  1.00  0.00           N  
ATOM   1573  CE2 TRP A 690     -15.247  -3.827  40.265  1.00  0.00           C  
ATOM   1574  CE3 TRP A 690     -14.013  -1.870  39.536  1.00  0.00           C  
ATOM   1575  CZ2 TRP A 690     -15.703  -4.078  38.959  1.00  0.00           C  
ATOM   1576  CZ3 TRP A 690     -14.497  -2.088  38.255  1.00  0.00           C  
ATOM   1577  CH2 TRP A 690     -15.328  -3.208  37.971  1.00  0.00           C  
ATOM   1578  N   SER A 691     -14.119   0.940  41.746  1.00  0.00           N  
ATOM   1579  CA  SER A 691     -14.797   1.651  40.675  1.00  0.00           C  
ATOM   1580  C   SER A 691     -13.866   1.881  39.511  1.00  0.00           C  
ATOM   1581  O   SER A 691     -12.629   1.842  39.637  1.00  0.00           O  
ATOM   1582  CB  SER A 691     -15.411   2.968  41.164  1.00  0.00           C  
ATOM   1583  OG  SER A 691     -14.412   3.797  41.709  1.00  0.00           O  
ATOM   1584  N   LEU A 692     -14.485   2.085  38.351  1.00  0.00           N  
ATOM   1585  CA  LEU A 692     -13.759   2.447  37.158  1.00  0.00           C  
ATOM   1586  C   LEU A 692     -14.466   3.660  36.585  1.00  0.00           C  
ATOM   1587  O   LEU A 692     -15.597   3.533  36.106  1.00  0.00           O  
ATOM   1588  CB  LEU A 692     -13.723   1.273  36.159  1.00  0.00           C  
ATOM   1589  CG  LEU A 692     -13.070   1.601  34.809  1.00  0.00           C  
ATOM   1590  CD1 LEU A 692     -11.560   1.912  34.947  1.00  0.00           C  
ATOM   1591  CD2 LEU A 692     -13.289   0.428  33.830  1.00  0.00           C  
ATOM   1592  N   THR A 693     -13.801   4.827  36.664  1.00  0.00           N  
ATOM   1593  CA  THR A 693     -14.433   6.122  36.328  1.00  0.00           C  
ATOM   1594  C   THR A 693     -13.430   6.924  35.547  1.00  0.00           C  
ATOM   1595  O   THR A 693     -12.203   6.671  35.665  1.00  0.00           O  
ATOM   1596  CB  THR A 693     -14.866   6.946  37.595  1.00  0.00           C  
ATOM   1597  OG1 THR A 693     -13.726   7.121  38.448  1.00  0.00           O  
ATOM   1598  CG2 THR A 693     -15.957   6.127  38.481  1.00  0.00           C  
ATOM   1599  N   PRO A 695     -13.920   7.875  34.743  1.00  0.00           N  
ATOM   1600  CA  PRO A 695     -13.045   8.871  34.148  1.00  0.00           C  
ATOM   1601  C   PRO A 695     -12.659   9.893  35.235  1.00  0.00           C  
ATOM   1602  O   PRO A 695     -13.515  10.280  36.055  1.00  0.00           O  
ATOM   1603  CB  PRO A 695     -13.896   9.484  33.044  1.00  0.00           C  
ATOM   1604  CG  PRO A 695     -15.371   9.330  33.570  1.00  0.00           C  
ATOM   1605  CD  PRO A 695     -15.334   8.031  34.328  1.00  0.00           C  
ATOM   1606  N   SER A 696     -11.373  10.258  35.289  1.00  0.00           N  
ATOM   1607  CA  SER A 696     -10.854  11.281  36.206  1.00  0.00           C  
ATOM   1608  C   SER A 696     -10.170  12.303  35.358  1.00  0.00           C  
ATOM   1609  O   SER A 696      -9.795  12.024  34.212  1.00  0.00           O  
ATOM   1610  CB  SER A 696      -9.862  10.709  37.227  1.00  0.00           C  
ATOM   1611  OG  SER A 696     -10.492   9.698  38.044  1.00  0.00           O  
ATOM   1612  N   PHE A 697     -10.003  13.498  35.911  1.00  0.00           N  
ATOM   1613  CA  PHE A 697      -9.676  14.692  35.106  1.00  0.00           C  
ATOM   1614  C   PHE A 697      -8.507  15.414  35.739  1.00  0.00           C  
ATOM   1615  O   PHE A 697      -8.407  15.434  36.962  1.00  0.00           O  
ATOM   1616  CB  PHE A 697     -10.912  15.606  34.972  1.00  0.00           C  
ATOM   1617  CG  PHE A 697     -12.078  14.927  34.286  1.00  0.00           C  
ATOM   1618  CD1 PHE A 697     -12.202  14.969  32.884  1.00  0.00           C  
ATOM   1619  CD2 PHE A 697     -12.989  14.179  35.027  1.00  0.00           C  
ATOM   1620  CE1 PHE A 697     -13.275  14.283  32.235  1.00  0.00           C  
ATOM   1621  CE2 PHE A 697     -14.062  13.493  34.423  1.00  0.00           C  
ATOM   1622  CZ  PHE A 697     -14.217  13.550  33.015  1.00  0.00           C  
ATOM   1623  N   ARG A 698      -7.613  15.957  34.910  1.00  0.00           N  
ATOM   1624  CA  ARG A 698      -6.403  16.674  35.381  1.00  0.00           C  
ATOM   1625  C   ARG A 698      -6.295  17.968  34.634  1.00  0.00           C  
ATOM   1626  O   ARG A 698      -6.065  17.955  33.421  1.00  0.00           O  
ATOM   1627  CB  ARG A 698      -5.115  15.899  35.077  1.00  0.00           C  
ATOM   1628  CG  ARG A 698      -5.014  14.502  35.665  1.00  0.00           C  
ATOM   1629  CD  ARG A 698      -5.051  14.440  37.217  1.00  0.00           C  
ATOM   1630  NE  ARG A 698      -3.936  15.173  37.827  1.00  0.00           N  
ATOM   1631  CZ  ARG A 698      -3.679  15.201  39.133  1.00  0.00           C  
ATOM   1632  NH1 ARG A 698      -4.442  14.524  39.993  1.00  0.00           N  
ATOM   1633  NH2 ARG A 698      -2.643  15.897  39.584  1.00  0.00           N  
ATOM   1634  N   ALA A 699      -6.428  19.076  35.357  1.00  0.00           N  
ATOM   1635  CA  ALA A 699      -6.521  20.400  34.734  1.00  0.00           C  
ATOM   1636  C   ALA A 699      -5.186  21.153  34.593  1.00  0.00           C  
ATOM   1637  O   ALA A 699      -5.189  22.275  34.136  1.00  0.00           O  
ATOM   1638  CB  ALA A 699      -7.585  21.275  35.438  1.00  0.00           C  
ATOM   1639  N   GLU A 700      -4.066  20.527  34.953  1.00  0.00           N  
ATOM   1640  CA  GLU A 700      -2.723  21.122  34.790  1.00  0.00           C  
ATOM   1641  C   GLU A 700      -2.099  20.923  33.384  1.00  0.00           C  
ATOM   1642  O   GLU A 700      -2.663  20.209  32.520  1.00  0.00           O  
ATOM   1643  CB  GLU A 700      -1.786  20.608  35.887  1.00  0.00           C  
ATOM   1644  CG  GLU A 700      -1.238  19.189  35.683  1.00  0.00           C  
ATOM   1645  CD  GLU A 700      -2.136  18.058  36.217  1.00  0.00           C  
ATOM   1646  OE1 GLU A 700      -2.803  18.198  37.274  1.00  0.00           O  
ATOM   1647  OE2 GLU A 700      -2.160  16.989  35.571  1.00  0.00           O  
ATOM   1648  N   HIS A 718       0.749  12.572  29.802  1.00  0.00           N  
ATOM   1649  CA  HIS A 718      -0.341  13.360  30.399  1.00  0.00           C  
ATOM   1650  C   HIS A 718      -1.605  13.548  29.526  1.00  0.00           C  
ATOM   1651  O   HIS A 718      -1.603  14.186  28.460  1.00  0.00           O  
ATOM   1652  CB  HIS A 718       0.160  14.714  30.968  1.00  0.00           C  
ATOM   1653  CG  HIS A 718      -0.942  15.668  31.355  1.00  0.00           C  
ATOM   1654  ND1 HIS A 718      -1.340  15.864  32.660  1.00  0.00           N  
ATOM   1655  CD2 HIS A 718      -1.724  16.488  30.603  1.00  0.00           C  
ATOM   1656  CE1 HIS A 718      -2.321  16.753  32.696  1.00  0.00           C  
ATOM   1657  NE2 HIS A 718      -2.562  17.157  31.463  1.00  0.00           N  
ATOM   1658  N   LEU A 723      -2.698  12.993  30.035  1.00  0.00           N  
ATOM   1659  CA  LEU A 723      -4.005  13.194  29.477  1.00  0.00           C  
ATOM   1660  C   LEU A 723      -4.744  14.069  30.466  1.00  0.00           C  
ATOM   1661  O   LEU A 723      -4.485  13.971  31.662  1.00  0.00           O  
ATOM   1662  CB  LEU A 723      -4.701  11.835  29.385  1.00  0.00           C  
ATOM   1663  CG  LEU A 723      -4.138  10.774  28.430  1.00  0.00           C  
ATOM   1664  CD1 LEU A 723      -4.757   9.411  28.773  1.00  0.00           C  
ATOM   1665  CD2 LEU A 723      -4.396  11.158  26.990  1.00  0.00           C  
ATOM   1666  N   THR A 724      -5.676  14.899  30.009  1.00  0.00           N  
ATOM   1667  CA  THR A 724      -6.462  15.680  30.957  1.00  0.00           C  
ATOM   1668  C   THR A 724      -7.695  14.875  31.333  1.00  0.00           C  
ATOM   1669  O   THR A 724      -8.423  15.234  32.268  1.00  0.00           O  
ATOM   1670  CB  THR A 724      -6.893  17.059  30.381  1.00  0.00           C  
ATOM   1671  OG1 THR A 724      -7.610  16.839  29.171  1.00  0.00           O  
ATOM   1672  CG2 THR A 724      -5.694  17.889  29.964  1.00  0.00           C  
ATOM   1673  N   GLU A 725      -7.941  13.812  30.566  1.00  0.00           N  
ATOM   1674  CA  GLU A 725      -9.031  12.869  30.837  1.00  0.00           C  
ATOM   1675  C   GLU A 725      -8.523  11.431  30.719  1.00  0.00           C  
ATOM   1676  O   GLU A 725      -7.943  11.046  29.703  1.00  0.00           O  
ATOM   1677  CB  GLU A 725     -10.229  13.117  29.898  1.00  0.00           C  
ATOM   1678  CG  GLU A 725     -11.388  12.137  30.072  1.00  0.00           C  
ATOM   1679  CD  GLU A 725     -12.433  12.341  29.007  1.00  0.00           C  
ATOM   1680  OE1 GLU A 725     -12.972  13.452  28.947  1.00  0.00           O  
ATOM   1681  OE2 GLU A 725     -12.659  11.416  28.212  1.00  0.00           O  
ATOM   1682  N   PHE A 726      -8.743  10.641  31.769  1.00  0.00           N  
ATOM   1683  CA  PHE A 726      -8.221   9.251  31.776  1.00  0.00           C  
ATOM   1684  C   PHE A 726      -9.103   8.313  32.608  1.00  0.00           C  
ATOM   1685  O   PHE A 726      -9.905   8.763  33.419  1.00  0.00           O  
ATOM   1686  CB  PHE A 726      -6.736   9.197  32.256  1.00  0.00           C  
ATOM   1687  CG  PHE A 726      -6.546   9.479  33.722  1.00  0.00           C  
ATOM   1688  CD1 PHE A 726      -6.439   8.430  34.637  1.00  0.00           C  
ATOM   1689  CD2 PHE A 726      -6.501  10.810  34.197  1.00  0.00           C  
ATOM   1690  CE1 PHE A 726      -6.290   8.682  36.028  1.00  0.00           C  
ATOM   1691  CE2 PHE A 726      -6.369  11.083  35.566  1.00  0.00           C  
ATOM   1692  CZ  PHE A 726      -6.247  10.001  36.479  1.00  0.00           C  
ATOM   1693  N   TRP A 729      -8.899   7.018  32.434  1.00  0.00           N  
ATOM   1694  CA  TRP A 729      -9.684   6.011  33.136  1.00  0.00           C  
ATOM   1695  C   TRP A 729      -8.950   5.491  34.361  1.00  0.00           C  
ATOM   1696  O   TRP A 729      -7.782   5.156  34.288  1.00  0.00           O  
ATOM   1697  CB  TRP A 729     -10.152   4.920  32.168  1.00  0.00           C  
ATOM   1698  CG  TRP A 729     -11.295   5.476  31.321  1.00  0.00           C  
ATOM   1699  CD1 TRP A 729     -11.211   6.266  30.179  1.00  0.00           C  
ATOM   1700  CD2 TRP A 729     -12.685   5.361  31.624  1.00  0.00           C  
ATOM   1701  NE1 TRP A 729     -12.474   6.613  29.756  1.00  0.00           N  
ATOM   1702  CE2 TRP A 729     -13.402   6.048  30.601  1.00  0.00           C  
ATOM   1703  CE3 TRP A 729     -13.416   4.701  32.648  1.00  0.00           C  
ATOM   1704  CZ2 TRP A 729     -14.811   6.101  30.573  1.00  0.00           C  
ATOM   1705  CZ3 TRP A 729     -14.810   4.752  32.607  1.00  0.00           C  
ATOM   1706  CH2 TRP A 729     -15.487   5.460  31.587  1.00  0.00           C  
ATOM   1707  N   HIS A 730      -9.670   5.469  35.477  1.00  0.00           N  
ATOM   1708  CA  HIS A 730      -9.090   5.356  36.787  1.00  0.00           C  
ATOM   1709  C   HIS A 730      -9.743   4.147  37.444  1.00  0.00           C  
ATOM   1710  O   HIS A 730     -10.959   4.177  37.751  1.00  0.00           O  
ATOM   1711  CB  HIS A 730      -9.428   6.643  37.571  1.00  0.00           C  
ATOM   1712  CG  HIS A 730      -8.390   7.041  38.577  1.00  0.00           C  
ATOM   1713  ND1 HIS A 730      -8.417   8.260  39.225  1.00  0.00           N  
ATOM   1714  CD2 HIS A 730      -7.248   6.428  38.982  1.00  0.00           C  
ATOM   1715  CE1 HIS A 730      -7.370   8.353  40.034  1.00  0.00           C  
ATOM   1716  NE2 HIS A 730      -6.633   7.262  39.892  1.00  0.00           N  
ATOM   1717  N   LEU A 731      -8.965   3.084  37.648  1.00  0.00           N  
ATOM   1718  CA  LEU A 731      -9.479   1.886  38.319  1.00  0.00           C  
ATOM   1719  C   LEU A 731      -8.986   1.943  39.753  1.00  0.00           C  
ATOM   1720  O   LEU A 731      -7.768   1.846  39.991  1.00  0.00           O  
ATOM   1721  CB  LEU A 731      -8.946   0.596  37.652  1.00  0.00           C  
ATOM   1722  CG  LEU A 731      -9.325  -0.730  38.307  1.00  0.00           C  
ATOM   1723  CD1 LEU A 731     -10.846  -1.020  38.298  1.00  0.00           C  
ATOM   1724  CD2 LEU A 731      -8.568  -1.887  37.668  1.00  0.00           C  
ATOM   1725  N   GLU A 732      -9.935   2.035  40.708  1.00  0.00           N  
ATOM   1726  CA  GLU A 732      -9.629   2.356  42.097  1.00  0.00           C  
ATOM   1727  C   GLU A 732     -10.272   1.325  43.018  1.00  0.00           C  
ATOM   1728  O   GLU A 732     -11.401   0.899  42.772  1.00  0.00           O  
ATOM   1729  CB  GLU A 732     -10.163   3.755  42.406  1.00  0.00           C  
ATOM   1730  CG  GLU A 732      -9.495   4.793  41.495  1.00  0.00           C  
ATOM   1731  CD  GLU A 732      -9.919   6.243  41.769  1.00  0.00           C  
ATOM   1732  OE1 GLU A 732      -9.187   6.894  42.525  1.00  0.00           O  
ATOM   1733  OE2 GLU A 732     -10.961   6.733  41.223  1.00  0.00           O  
ATOM   1734  N   LEU A 733      -9.552   0.951  44.072  1.00  0.00           N  
ATOM   1735  CA  LEU A 733      -9.988  -0.055  45.017  1.00  0.00           C  
ATOM   1736  C   LEU A 733      -9.816   0.545  46.376  1.00  0.00           C  
ATOM   1737  O   LEU A 733      -8.861   1.309  46.584  1.00  0.00           O  
ATOM   1738  CB  LEU A 733      -9.110  -1.331  44.912  1.00  0.00           C  
ATOM   1739  CG  LEU A 733      -9.532  -2.410  43.891  1.00  0.00           C  
ATOM   1740  CD1 LEU A 733      -9.272  -1.934  42.438  1.00  0.00           C  
ATOM   1741  CD2 LEU A 733      -8.720  -3.692  44.210  1.00  0.00           C  
ATOM   1742  N   GLU A 734     -10.709   0.173  47.296  1.00  0.00           N  
ATOM   1743  CA  GLU A 734     -10.581   0.571  48.707  1.00  0.00           C  
ATOM   1744  C   GLU A 734     -11.097  -0.585  49.583  1.00  0.00           C  
ATOM   1745  O   GLU A 734     -12.086  -1.219  49.214  1.00  0.00           O  
ATOM   1746  CB  GLU A 734     -11.404   1.852  48.934  1.00  0.00           C  
ATOM   1747  CG  GLU A 734     -11.049   2.607  50.221  1.00  0.00           C  
ATOM   1748  CD  GLU A 734      -9.781   3.445  50.102  1.00  0.00           C  
ATOM   1749  OE1 GLU A 734      -9.412   3.886  49.006  1.00  0.00           O  
ATOM   1750  OE2 GLU A 734      -9.142   3.690  51.129  1.00  0.00           O  
ATOM   1751  N   ALA A 735     -10.408  -0.879  50.695  1.00  0.00           N  
ATOM   1752  CA  ALA A 735     -10.758  -2.043  51.544  1.00  0.00           C  
ATOM   1753  C   ALA A 735     -10.605  -1.698  53.024  1.00  0.00           C  
ATOM   1754  O   ALA A 735      -9.536  -1.242  53.442  1.00  0.00           O  
ATOM   1755  CB  ALA A 735      -9.864  -3.265  51.209  1.00  0.00           C  
ATOM   1756  N   ALA A 736     -11.690  -1.897  53.777  1.00  0.00           N  
ATOM   1757  CA  ALA A 736     -11.685  -1.966  55.249  1.00  0.00           C  
ATOM   1758  C   ALA A 736     -10.680  -3.008  55.681  1.00  0.00           C  
ATOM   1759  O   ALA A 736     -10.465  -4.002  54.937  1.00  0.00           O  
ATOM   1760  CB  ALA A 736     -13.090  -2.363  55.783  1.00  0.00           C  
ATOM   1761  N   TRP A 737     -10.071  -2.794  56.867  1.00  0.00           N  
ATOM   1762  CA  TRP A 737      -9.233  -3.792  57.578  1.00  0.00           C  
ATOM   1763  C   TRP A 737      -7.841  -3.963  56.987  1.00  0.00           C  
ATOM   1764  O   TRP A 737      -6.991  -4.545  57.651  1.00  0.00           O  
ATOM   1765  CB  TRP A 737      -9.877  -5.204  57.727  1.00  0.00           C  
ATOM   1766  CG  TRP A 737     -11.351  -5.176  58.003  1.00  0.00           C  
ATOM   1767  CD1 TRP A 737     -12.356  -5.630  57.178  1.00  0.00           C  
ATOM   1768  CD2 TRP A 737     -11.994  -4.648  59.170  1.00  0.00           C  
ATOM   1769  NE1 TRP A 737     -13.586  -5.422  57.767  1.00  0.00           N  
ATOM   1770  CE2 TRP A 737     -13.404  -4.794  58.976  1.00  0.00           C  
ATOM   1771  CE3 TRP A 737     -11.528  -4.055  60.365  1.00  0.00           C  
ATOM   1772  CZ2 TRP A 737     -14.351  -4.393  59.935  1.00  0.00           C  
ATOM   1773  CZ3 TRP A 737     -12.478  -3.639  61.333  1.00  0.00           C  
ATOM   1774  CH2 TRP A 737     -13.879  -3.820  61.102  1.00  0.00           C  
ATOM   1775  N   MET A 738      -7.584  -3.447  55.786  1.00  0.00           N  
ATOM   1776  CA  MET A 738      -6.298  -3.680  55.118  1.00  0.00           C  
ATOM   1777  C   MET A 738      -5.307  -2.587  55.426  1.00  0.00           C  
ATOM   1778  O   MET A 738      -5.656  -1.420  55.335  1.00  0.00           O  
ATOM   1779  CB  MET A 738      -6.518  -3.707  53.607  1.00  0.00           C  
ATOM   1780  CG  MET A 738      -7.179  -4.973  53.155  1.00  0.00           C  
ATOM   1781  SD  MET A 738      -6.782  -5.396  51.425  1.00  0.00           S  
ATOM   1782  CE  MET A 738      -8.064  -6.629  51.162  1.00  0.00           C  
ATOM   1783  N   ASP A 789      -4.064  -2.947  55.738  1.00  0.00           N  
ATOM   1784  CA  ASP A 789      -2.996  -1.934  55.883  1.00  0.00           C  
ATOM   1785  C   ASP A 789      -2.205  -1.802  54.576  1.00  0.00           C  
ATOM   1786  O   ASP A 789      -2.566  -2.398  53.558  1.00  0.00           O  
ATOM   1787  CB  ASP A 789      -2.041  -2.250  57.030  1.00  0.00           C  
ATOM   1788  CG  ASP A 789      -1.278  -3.552  56.840  1.00  0.00           C  
ATOM   1789  OD1 ASP A 789      -1.129  -4.113  55.706  1.00  0.00           O  
ATOM   1790  OD2 ASP A 789      -0.800  -4.137  57.832  1.00  0.00           O  
ATOM   1791  N   LEU A 790      -1.132  -1.025  54.603  1.00  0.00           N  
ATOM   1792  CA  LEU A 790      -0.358  -0.780  53.373  1.00  0.00           C  
ATOM   1793  C   LEU A 790       0.166  -2.058  52.762  1.00  0.00           C  
ATOM   1794  O   LEU A 790       0.074  -2.216  51.538  1.00  0.00           O  
ATOM   1795  CB  LEU A 790       0.773   0.226  53.597  1.00  0.00           C  
ATOM   1796  CG  LEU A 790       1.721   0.459  52.382  1.00  0.00           C  
ATOM   1797  CD1 LEU A 790       0.972   1.180  51.208  1.00  0.00           C  
ATOM   1798  CD2 LEU A 790       2.975   1.206  52.853  1.00  0.00           C  
ATOM   1799  N   TRP A 791       0.695  -2.981  53.589  1.00  0.00           N  
ATOM   1800  CA  TRP A 791       1.305  -4.214  53.081  1.00  0.00           C  
ATOM   1801  C   TRP A 791       0.247  -5.126  52.427  1.00  0.00           C  
ATOM   1802  O   TRP A 791       0.526  -5.776  51.397  1.00  0.00           O  
ATOM   1803  CB  TRP A 791       2.155  -4.913  54.183  1.00  0.00           C  
ATOM   1804  CG  TRP A 791       2.868  -3.814  54.993  1.00  0.00           C  
ATOM   1805  CD1 TRP A 791       2.522  -3.359  56.256  1.00  0.00           C  
ATOM   1806  CD2 TRP A 791       3.909  -2.936  54.534  1.00  0.00           C  
ATOM   1807  NE1 TRP A 791       3.314  -2.296  56.615  1.00  0.00           N  
ATOM   1808  CE2 TRP A 791       4.179  -2.013  55.583  1.00  0.00           C  
ATOM   1809  CE3 TRP A 791       4.662  -2.846  53.354  1.00  0.00           C  
ATOM   1810  CZ2 TRP A 791       5.177  -1.015  55.485  1.00  0.00           C  
ATOM   1811  CZ3 TRP A 791       5.651  -1.858  53.250  1.00  0.00           C  
ATOM   1812  CH2 TRP A 791       5.894  -0.946  54.317  1.00  0.00           C  
ATOM   1813  N   ASP A 792      -0.944  -5.148  53.024  1.00  0.00           N  
ATOM   1814  CA  ASP A 792      -2.077  -5.896  52.488  1.00  0.00           C  
ATOM   1815  C   ASP A 792      -2.472  -5.328  51.128  1.00  0.00           C  
ATOM   1816  O   ASP A 792      -2.678  -6.081  50.198  1.00  0.00           O  
ATOM   1817  CB  ASP A 792      -3.295  -5.719  53.370  1.00  0.00           C  
ATOM   1818  CG  ASP A 792      -3.143  -6.368  54.727  1.00  0.00           C  
ATOM   1819  OD1 ASP A 792      -3.857  -5.925  55.630  1.00  0.00           O  
ATOM   1820  OD2 ASP A 792      -2.355  -7.309  54.963  1.00  0.00           O  
ATOM   1821  N   ILE A 793      -2.609  -4.005  51.025  1.00  0.00           N  
ATOM   1822  CA  ILE A 793      -3.042  -3.416  49.732  1.00  0.00           C  
ATOM   1823  C   ILE A 793      -1.962  -3.615  48.637  1.00  0.00           C  
ATOM   1824  O   ILE A 793      -2.290  -3.743  47.448  1.00  0.00           O  
ATOM   1825  CB  ILE A 793      -3.574  -1.938  49.847  1.00  0.00           C  
ATOM   1826  CG1 ILE A 793      -4.582  -1.672  48.726  1.00  0.00           C  
ATOM   1827  CG2 ILE A 793      -2.455  -0.887  49.835  1.00  0.00           C  
ATOM   1828  CD1 ILE A 793      -5.956  -2.264  49.001  1.00  0.00           C  
ATOM   1829  N   MET A 794      -0.678  -3.651  49.029  1.00  0.00           N  
ATOM   1830  CA  MET A 794       0.360  -3.883  48.042  1.00  0.00           C  
ATOM   1831  C   MET A 794       0.222  -5.306  47.496  1.00  0.00           C  
ATOM   1832  O   MET A 794       0.389  -5.496  46.319  1.00  0.00           O  
ATOM   1833  CB  MET A 794       1.745  -3.596  48.609  1.00  0.00           C  
ATOM   1834  CG  MET A 794       2.003  -2.163  48.874  1.00  0.00           C  
ATOM   1835  SD  MET A 794       3.506  -1.895  49.885  1.00  0.00           S  
ATOM   1836  CE  MET A 794       4.738  -2.336  48.677  1.00  0.00           C  
ATOM   1837  N   LYS A 795      -0.137  -6.282  48.341  1.00  0.00           N  
ATOM   1838  CA  LYS A 795      -0.403  -7.666  47.861  1.00  0.00           C  
ATOM   1839  C   LYS A 795      -1.553  -7.705  46.843  1.00  0.00           C  
ATOM   1840  O   LYS A 795      -1.410  -8.289  45.759  1.00  0.00           O  
ATOM   1841  CB  LYS A 795      -0.674  -8.644  48.997  1.00  0.00           C  
ATOM   1842  CG  LYS A 795       0.566  -8.874  49.865  1.00  0.00           C  
ATOM   1843  CD  LYS A 795       0.435 -10.042  50.870  1.00  0.00           C  
ATOM   1844  CE  LYS A 795      -0.113 -11.365  50.223  1.00  0.00           C  
ATOM   1845  NZ  LYS A 795       0.860 -12.151  49.360  1.00  0.00           N  
ATOM   1846  N   VAL A 796      -2.670  -7.062  47.186  1.00  0.00           N  
ATOM   1847  CA  VAL A 796      -3.793  -6.873  46.251  1.00  0.00           C  
ATOM   1848  C   VAL A 796      -3.296  -6.297  44.903  1.00  0.00           C  
ATOM   1849  O   VAL A 796      -3.654  -6.783  43.852  1.00  0.00           O  
ATOM   1850  CB  VAL A 796      -4.879  -5.890  46.850  1.00  0.00           C  
ATOM   1851  CG1 VAL A 796      -5.937  -5.496  45.784  1.00  0.00           C  
ATOM   1852  CG2 VAL A 796      -5.558  -6.498  48.066  1.00  0.00           C  
ATOM   1853  N   GLU A 797      -2.523  -5.225  44.943  1.00  0.00           N  
ATOM   1854  CA  GLU A 797      -2.111  -4.547  43.715  1.00  0.00           C  
ATOM   1855  C   GLU A 797      -1.277  -5.462  42.826  1.00  0.00           C  
ATOM   1856  O   GLU A 797      -1.514  -5.523  41.624  1.00  0.00           O  
ATOM   1857  CB  GLU A 797      -1.312  -3.259  44.014  1.00  0.00           C  
ATOM   1858  CG  GLU A 797      -2.055  -2.214  44.826  1.00  0.00           C  
ATOM   1859  CD  GLU A 797      -1.148  -1.076  45.261  1.00  0.00           C  
ATOM   1860  OE1 GLU A 797      -1.484  -0.350  46.243  1.00  0.00           O  
ATOM   1861  OE2 GLU A 797      -0.101  -0.899  44.596  1.00  0.00           O  
ATOM   1862  N   GLU A 798      -0.314  -6.190  43.406  1.00  0.00           N  
ATOM   1863  CA  GLU A 798       0.540  -7.063  42.579  1.00  0.00           C  
ATOM   1864  C   GLU A 798      -0.237  -8.303  42.044  1.00  0.00           C  
ATOM   1865  O   GLU A 798      -0.023  -8.725  40.911  1.00  0.00           O  
ATOM   1866  CB  GLU A 798       1.852  -7.438  43.299  1.00  0.00           C  
ATOM   1867  CG  GLU A 798       1.587  -8.396  44.437  1.00  0.00           C  
ATOM   1868  CD  GLU A 798       2.817  -8.663  45.273  1.00  0.00           C  
ATOM   1869  OE1 GLU A 798       3.954  -8.285  44.881  1.00  0.00           O  
ATOM   1870  OE2 GLU A 798       2.621  -9.252  46.328  1.00  0.00           O  
ATOM   1871  N   GLU A 799      -1.157  -8.845  42.845  1.00  0.00           N  
ATOM   1872  CA  GLU A 799      -2.035  -9.923  42.404  1.00  0.00           C  
ATOM   1873  C   GLU A 799      -2.974  -9.464  41.289  1.00  0.00           C  
ATOM   1874  O   GLU A 799      -3.170 -10.181  40.316  1.00  0.00           O  
ATOM   1875  CB  GLU A 799      -2.860 -10.457  43.584  1.00  0.00           C  
ATOM   1876  CG  GLU A 799      -2.039 -11.069  44.740  1.00  0.00           C  
ATOM   1877  CD  GLU A 799      -1.400 -12.402  44.383  1.00  0.00           C  
ATOM   1878  OE1 GLU A 799      -0.310 -12.759  44.933  1.00  0.00           O  
ATOM   1879  OE2 GLU A 799      -1.989 -13.133  43.537  1.00  0.00           O  
ATOM   1880  N   LEU A 800      -3.582  -8.288  41.441  1.00  0.00           N  
ATOM   1881  CA  LEU A 800      -4.469  -7.758  40.412  1.00  0.00           C  
ATOM   1882  C   LEU A 800      -3.713  -7.456  39.094  1.00  0.00           C  
ATOM   1883  O   LEU A 800      -4.106  -7.937  38.029  1.00  0.00           O  
ATOM   1884  CB  LEU A 800      -5.233  -6.526  40.916  1.00  0.00           C  
ATOM   1885  CG  LEU A 800      -5.951  -5.698  39.851  1.00  0.00           C  
ATOM   1886  CD1 LEU A 800      -7.170  -6.503  39.302  1.00  0.00           C  
ATOM   1887  CD2 LEU A 800      -6.452  -4.427  40.472  1.00  0.00           C  
ATOM   1888  N   VAL A 801      -2.630  -6.676  39.179  1.00  0.00           N  
ATOM   1889  CA  VAL A 801      -1.846  -6.351  37.996  1.00  0.00           C  
ATOM   1890  C   VAL A 801      -1.291  -7.599  37.273  1.00  0.00           C  
ATOM   1891  O   VAL A 801      -1.325  -7.677  36.040  1.00  0.00           O  
ATOM   1892  CB  VAL A 801      -0.758  -5.309  38.310  1.00  0.00           C  
ATOM   1893  CG1 VAL A 801       0.209  -5.114  37.101  1.00  0.00           C  
ATOM   1894  CG2 VAL A 801      -1.394  -3.975  38.712  1.00  0.00           C  
ATOM   1895  N   SER A 802      -0.789  -8.572  38.031  1.00  0.00           N  
ATOM   1896  CA  SER A 802      -0.290  -9.824  37.456  1.00  0.00           C  
ATOM   1897  C   SER A 802      -1.368 -10.591  36.729  1.00  0.00           C  
ATOM   1898  O   SER A 802      -1.146 -11.063  35.630  1.00  0.00           O  
ATOM   1899  CB  SER A 802       0.299 -10.763  38.523  1.00  0.00           C  
ATOM   1900  OG  SER A 802       1.453 -10.190  39.113  1.00  0.00           O  
ATOM   1901  N   TYR A 803      -2.535 -10.717  37.332  1.00  0.00           N  
ATOM   1902  CA  TYR A 803      -3.622 -11.389  36.650  1.00  0.00           C  
ATOM   1903  C   TYR A 803      -4.035 -10.623  35.342  1.00  0.00           C  
ATOM   1904  O   TYR A 803      -4.234 -11.255  34.273  1.00  0.00           O  
ATOM   1905  CB  TYR A 803      -4.847 -11.558  37.575  1.00  0.00           C  
ATOM   1906  CG  TYR A 803      -5.945 -12.289  36.863  1.00  0.00           C  
ATOM   1907  CD1 TYR A 803      -5.908 -13.693  36.764  1.00  0.00           C  
ATOM   1908  CD2 TYR A 803      -6.963 -11.602  36.214  1.00  0.00           C  
ATOM   1909  CE1 TYR A 803      -6.864 -14.396  36.071  1.00  0.00           C  
ATOM   1910  CE2 TYR A 803      -7.948 -12.311  35.501  1.00  0.00           C  
ATOM   1911  CZ  TYR A 803      -7.896 -13.707  35.447  1.00  0.00           C  
ATOM   1912  OH  TYR A 803      -8.829 -14.441  34.750  1.00  0.00           O  
ATOM   1913  N   MET A 804      -4.162  -9.291  35.429  1.00  0.00           N  
ATOM   1914  CA  MET A 804      -4.522  -8.483  34.272  1.00  0.00           C  
ATOM   1915  C   MET A 804      -3.500  -8.738  33.119  1.00  0.00           C  
ATOM   1916  O   MET A 804      -3.904  -8.989  31.968  1.00  0.00           O  
ATOM   1917  CB  MET A 804      -4.569  -6.997  34.642  1.00  0.00           C  
ATOM   1918  CG  MET A 804      -5.762  -6.613  35.502  1.00  0.00           C  
ATOM   1919  SD  MET A 804      -5.587  -4.926  36.057  1.00  0.00           S  
ATOM   1920  CE  MET A 804      -6.076  -3.989  34.577  1.00  0.00           C  
ATOM   1921  N   VAL A 808      -2.204  -8.711  33.441  1.00  0.00           N  
ATOM   1922  CA  VAL A 808      -1.149  -8.864  32.421  1.00  0.00           C  
ATOM   1923  C   VAL A 808      -1.121 -10.312  31.915  1.00  0.00           C  
ATOM   1924  O   VAL A 808      -1.035 -10.511  30.696  1.00  0.00           O  
ATOM   1925  CB  VAL A 808       0.257  -8.432  32.929  1.00  0.00           C  
ATOM   1926  CG1 VAL A 808       1.428  -8.888  31.955  1.00  0.00           C  
ATOM   1927  CG2 VAL A 808       0.307  -6.963  33.199  1.00  0.00           C  
ATOM   1928  N   GLN A 809      -1.194 -11.308  32.807  1.00  0.00           N  
ATOM   1929  CA  GLN A 809      -1.092 -12.730  32.376  1.00  0.00           C  
ATOM   1930  C   GLN A 809      -2.295 -13.147  31.537  1.00  0.00           C  
ATOM   1931  O   GLN A 809      -2.161 -13.833  30.523  1.00  0.00           O  
ATOM   1932  CB  GLN A 809      -0.903 -13.727  33.548  1.00  0.00           C  
ATOM   1933  CG  GLN A 809       0.408 -13.564  34.308  1.00  0.00           C  
ATOM   1934  CD  GLN A 809       1.607 -13.559  33.388  1.00  0.00           C  
ATOM   1935  OE1 GLN A 809       1.695 -14.389  32.480  1.00  0.00           O  
ATOM   1936  NE2 GLN A 809       2.499 -12.592  33.575  1.00  0.00           N  
ATOM   1937  N   ARG A 810      -3.476 -12.739  31.992  1.00  0.00           N  
ATOM   1938  CA  ARG A 810      -4.720 -12.976  31.251  1.00  0.00           C  
ATOM   1939  C   ARG A 810      -4.714 -12.294  29.858  1.00  0.00           C  
ATOM   1940  O   ARG A 810      -5.224 -12.846  28.891  1.00  0.00           O  
ATOM   1941  CB  ARG A 810      -5.921 -12.503  32.103  1.00  0.00           C  
ATOM   1942  CG  ARG A 810      -7.271 -12.826  31.537  1.00  0.00           C  
ATOM   1943  CD  ARG A 810      -7.601 -14.292  31.457  1.00  0.00           C  
ATOM   1944  NE  ARG A 810      -9.034 -14.381  31.295  1.00  0.00           N  
ATOM   1945  CZ  ARG A 810      -9.664 -15.344  30.637  1.00  0.00           C  
ATOM   1946  NH1 ARG A 810      -8.986 -16.363  30.088  1.00  0.00           N  
ATOM   1947  NH2 ARG A 810     -10.973 -15.303  30.551  1.00  0.00           N  
ATOM   1948  N   THR A 811      -4.115 -11.118  29.771  1.00  0.00           N  
ATOM   1949  CA  THR A 811      -3.991 -10.412  28.507  1.00  0.00           C  
ATOM   1950  C   THR A 811      -2.923 -11.056  27.602  1.00  0.00           C  
ATOM   1951  O   THR A 811      -3.166 -11.190  26.401  1.00  0.00           O  
ATOM   1952  CB  THR A 811      -3.792  -8.869  28.739  1.00  0.00           C  
ATOM   1953  OG1 THR A 811      -4.948  -8.376  29.448  1.00  0.00           O  
ATOM   1954  CG2 THR A 811      -3.765  -8.068  27.404  1.00  0.00           C  
ATOM   1955  N   LEU A 812      -1.794 -11.499  28.152  1.00  0.00           N  
ATOM   1956  CA  LEU A 812      -0.837 -12.310  27.381  1.00  0.00           C  
ATOM   1957  C   LEU A 812      -1.495 -13.536  26.791  1.00  0.00           C  
ATOM   1958  O   LEU A 812      -1.302 -13.829  25.611  1.00  0.00           O  
ATOM   1959  CB  LEU A 812       0.367 -12.782  28.231  1.00  0.00           C  
ATOM   1960  CG  LEU A 812       1.526 -11.824  28.434  1.00  0.00           C  
ATOM   1961  CD1 LEU A 812       2.495 -12.506  29.440  1.00  0.00           C  
ATOM   1962  CD2 LEU A 812       2.232 -11.579  27.074  1.00  0.00           C  
ATOM   1963  N   GLU A 813      -2.255 -14.253  27.616  1.00  0.00           N  
ATOM   1964  CA  GLU A 813      -3.018 -15.404  27.173  1.00  0.00           C  
ATOM   1965  C   GLU A 813      -3.936 -15.118  25.960  1.00  0.00           C  
ATOM   1966  O   GLU A 813      -3.999 -15.928  25.020  1.00  0.00           O  
ATOM   1967  CB  GLU A 813      -3.869 -15.973  28.332  1.00  0.00           C  
ATOM   1968  CG  GLU A 813      -4.631 -17.255  27.988  1.00  0.00           C  
ATOM   1969  CD  GLU A 813      -5.703 -17.648  29.009  1.00  0.00           C  
ATOM   1970  OE1 GLU A 813      -6.264 -18.750  28.863  1.00  0.00           O  
ATOM   1971  OE2 GLU A 813      -6.025 -16.879  29.949  1.00  0.00           O  
ATOM   1972  N   LEU A 814      -4.640 -13.991  25.974  1.00  0.00           N  
ATOM   1973  CA  LEU A 814      -5.759 -13.791  25.055  1.00  0.00           C  
ATOM   1974  C   LEU A 814      -5.384 -12.944  23.837  1.00  0.00           C  
ATOM   1975  O   LEU A 814      -5.945 -13.118  22.753  1.00  0.00           O  
ATOM   1976  CB  LEU A 814      -6.926 -13.149  25.817  1.00  0.00           C  
ATOM   1977  CG  LEU A 814      -7.651 -14.041  26.849  1.00  0.00           C  
ATOM   1978  CD1 LEU A 814      -8.815 -13.282  27.522  1.00  0.00           C  
ATOM   1979  CD2 LEU A 814      -8.207 -15.285  26.166  1.00  0.00           C  
ATOM   1980  N   ARG A 815      -4.417 -12.042  24.048  1.00  0.00           N  
ATOM   1981  CA  ARG A 815      -4.082 -11.000  23.097  1.00  0.00           C  
ATOM   1982  C   ARG A 815      -2.648 -11.070  22.631  1.00  0.00           C  
ATOM   1983  O   ARG A 815      -2.083 -10.043  22.286  1.00  0.00           O  
ATOM   1984  CB  ARG A 815      -4.313  -9.604  23.711  1.00  0.00           C  
ATOM   1985  CG  ARG A 815      -5.783  -9.308  24.136  1.00  0.00           C  
ATOM   1986  CD  ARG A 815      -6.690  -8.813  22.989  1.00  0.00           C  
ATOM   1987  NE  ARG A 815      -7.077  -9.907  22.110  1.00  0.00           N  
ATOM   1988  CZ  ARG A 815      -8.105 -10.723  22.323  1.00  0.00           C  
ATOM   1989  NH1 ARG A 815      -8.381 -11.695  21.463  1.00  0.00           N  
ATOM   1990  NH2 ARG A 815      -8.851 -10.605  23.411  1.00  0.00           N  
ATOM   1991  N   LYS A 818      -2.035 -12.250  22.665  1.00  0.00           N  
ATOM   1992  CA  LYS A 818      -0.632 -12.357  22.221  1.00  0.00           C  
ATOM   1993  C   LYS A 818      -0.436 -11.754  20.812  1.00  0.00           C  
ATOM   1994  O   LYS A 818       0.524 -11.029  20.583  1.00  0.00           O  
ATOM   1995  CB  LYS A 818      -0.164 -13.805  22.204  1.00  0.00           C  
ATOM   1996  CG  LYS A 818       1.353 -13.987  21.919  1.00  0.00           C  
ATOM   1997  CD  LYS A 818       1.667 -15.472  21.992  1.00  0.00           C  
ATOM   1998  CE  LYS A 818       3.135 -15.775  21.775  1.00  0.00           C  
ATOM   1999  NZ  LYS A 818       3.403 -15.838  20.318  1.00  0.00           N  
ATOM   2000  N   LYS A 819      -1.357 -12.055  19.895  1.00  0.00           N  
ATOM   2001  CA  LYS A 819      -1.316 -11.528  18.523  1.00  0.00           C  
ATOM   2002  C   LYS A 819      -1.251 -10.005  18.508  1.00  0.00           C  
ATOM   2003  O   LYS A 819      -0.382  -9.429  17.857  1.00  0.00           O  
ATOM   2004  CB  LYS A 819      -2.524 -12.028  17.710  1.00  0.00           C  
ATOM   2005  CG  LYS A 819      -2.546 -11.571  16.264  1.00  0.00           C  
ATOM   2006  CD  LYS A 819      -3.884 -11.983  15.607  1.00  0.00           C  
ATOM   2007  CE  LYS A 819      -4.806 -10.779  15.344  1.00  0.00           C  
ATOM   2008  NZ  LYS A 819      -6.265 -11.238  15.255  1.00  0.00           N  
ATOM   2009  N   GLU A 820      -2.141  -9.347  19.262  1.00  0.00           N  
ATOM   2010  CA  GLU A 820      -2.141  -7.896  19.317  1.00  0.00           C  
ATOM   2011  C   GLU A 820      -0.852  -7.372  19.940  1.00  0.00           C  
ATOM   2012  O   GLU A 820      -0.233  -6.467  19.418  1.00  0.00           O  
ATOM   2013  CB  GLU A 820      -3.395  -7.360  20.059  1.00  0.00           C  
ATOM   2014  CG  GLU A 820      -4.669  -7.506  19.228  1.00  0.00           C  
ATOM   2015  CD  GLU A 820      -5.296  -8.881  19.332  1.00  0.00           C  
ATOM   2016  OE1 GLU A 820      -4.822  -9.730  20.115  1.00  0.00           O  
ATOM   2017  OE2 GLU A 820      -6.263  -9.154  18.598  1.00  0.00           O  
ATOM   2018  N   ILE A 821      -0.435  -7.941  21.063  1.00  0.00           N  
ATOM   2019  CA  ILE A 821       0.782  -7.459  21.743  1.00  0.00           C  
ATOM   2020  C   ILE A 821       2.037  -7.616  20.856  1.00  0.00           C  
ATOM   2021  O   ILE A 821       2.927  -6.753  20.866  1.00  0.00           O  
ATOM   2022  CB  ILE A 821       1.008  -8.191  23.105  1.00  0.00           C  
ATOM   2023  CG1 ILE A 821      -0.104  -7.847  24.105  1.00  0.00           C  
ATOM   2024  CG2 ILE A 821       2.426  -7.802  23.682  1.00  0.00           C  
ATOM   2025  CD1 ILE A 821      -0.247  -8.862  25.264  1.00  0.00           C  
ATOM   2026  N   GLU A 822       2.103  -8.718  20.106  1.00  0.00           N  
ATOM   2027  CA  GLU A 822       3.242  -8.899  19.183  1.00  0.00           C  
ATOM   2028  C   GLU A 822       3.360  -7.868  18.055  1.00  0.00           C  
ATOM   2029  O   GLU A 822       4.419  -7.746  17.432  1.00  0.00           O  
ATOM   2030  CB  GLU A 822       3.301 -10.317  18.657  1.00  0.00           C  
ATOM   2031  CG  GLU A 822       3.912 -11.222  19.707  1.00  0.00           C  
ATOM   2032  CD  GLU A 822       3.989 -12.684  19.290  1.00  0.00           C  
ATOM   2033  OE1 GLU A 822       4.576 -13.466  20.045  1.00  0.00           O  
ATOM   2034  OE2 GLU A 822       3.458 -13.048  18.224  1.00  0.00           O  
ATOM   2035  N   MET A 823       2.288  -7.097  17.837  1.00  0.00           N  
ATOM   2036  CA  MET A 823       2.292  -6.005  16.872  1.00  0.00           C  
ATOM   2037  C   MET A 823       3.122  -4.847  17.387  1.00  0.00           C  
ATOM   2038  O   MET A 823       3.573  -4.001  16.618  1.00  0.00           O  
ATOM   2039  CB  MET A 823       0.873  -5.519  16.604  1.00  0.00           C  
ATOM   2040  CG  MET A 823       0.059  -6.414  15.725  1.00  0.00           C  
ATOM   2041  SD  MET A 823      -1.730  -6.036  15.703  1.00  0.00           S  
ATOM   2042  CE  MET A 823      -1.686  -4.679  14.567  1.00  0.00           C  
ATOM   2043  N   PHE A 824       3.315  -4.804  18.705  1.00  0.00           N  
ATOM   2044  CA  PHE A 824       3.903  -3.643  19.360  1.00  0.00           C  
ATOM   2045  C   PHE A 824       5.216  -3.960  20.042  1.00  0.00           C  
ATOM   2046  O   PHE A 824       6.011  -3.051  20.312  1.00  0.00           O  
ATOM   2047  CB  PHE A 824       2.907  -3.100  20.402  1.00  0.00           C  
ATOM   2048  CG  PHE A 824       1.677  -2.461  19.775  1.00  0.00           C  
ATOM   2049  CD1 PHE A 824       0.542  -3.214  19.532  1.00  0.00           C  
ATOM   2050  CD2 PHE A 824       1.665  -1.115  19.461  1.00  0.00           C  
ATOM   2051  CE1 PHE A 824      -0.575  -2.641  18.959  1.00  0.00           C  
ATOM   2052  CE2 PHE A 824       0.494  -0.521  18.865  1.00  0.00           C  
ATOM   2053  CZ  PHE A 824      -0.589  -1.294  18.616  1.00  0.00           C  
ATOM   2054  N   ARG A 826       5.436  -5.239  20.329  1.00  0.00           N  
ATOM   2055  CA  ARG A 826       6.599  -5.656  21.107  1.00  0.00           C  
ATOM   2056  C   ARG A 826       7.367  -6.806  20.415  1.00  0.00           C  
ATOM   2057  O   ARG A 826       6.780  -7.791  19.967  1.00  0.00           O  
ATOM   2058  CB  ARG A 826       6.158  -6.154  22.487  1.00  0.00           C  
ATOM   2059  CG  ARG A 826       6.088  -5.093  23.593  1.00  0.00           C  
ATOM   2060  CD  ARG A 826       5.676  -5.697  24.941  1.00  0.00           C  
ATOM   2061  NE  ARG A 826       5.701  -4.675  25.993  1.00  0.00           N  
ATOM   2062  CZ  ARG A 826       6.789  -4.336  26.668  1.00  0.00           C  
ATOM   2063  NH1 ARG A 826       7.958  -4.935  26.380  1.00  0.00           N  
ATOM   2064  NH2 ARG A 826       6.725  -3.408  27.621  1.00  0.00           N  
ATOM   2065  N   ASP A 828       8.680  -6.624  20.335  1.00  0.00           N  
ATOM   2066  CA  ASP A 828       9.659  -7.661  19.935  1.00  0.00           C  
ATOM   2067  C   ASP A 828       9.962  -8.582  21.080  1.00  0.00           C  
ATOM   2068  O   ASP A 828      10.308  -9.740  20.872  1.00  0.00           O  
ATOM   2069  CB  ASP A 828      10.988  -6.982  19.511  1.00  0.00           C  
ATOM   2070  CG  ASP A 828      10.883  -6.328  18.180  1.00  0.00           C  
ATOM   2071  OD1 ASP A 828       9.964  -6.702  17.432  1.00  0.00           O  
ATOM   2072  OD2 ASP A 828      11.629  -5.411  17.810  1.00  0.00           O  
ATOM   2073  N   ASP A 894       9.836  -8.051  22.282  1.00  0.00           N  
ATOM   2074  CA  ASP A 894      10.224  -8.748  23.496  1.00  0.00           C  
ATOM   2075  C   ASP A 894       9.116  -8.702  24.592  1.00  0.00           C  
ATOM   2076  O   ASP A 894       8.784  -7.638  25.124  1.00  0.00           O  
ATOM   2077  CB  ASP A 894      11.546  -8.150  23.984  1.00  0.00           C  
ATOM   2078  CG  ASP A 894      12.076  -8.830  25.202  1.00  0.00           C  
ATOM   2079  OD1 ASP A 894      12.984  -8.246  25.831  1.00  0.00           O  
ATOM   2080  OD2 ASP A 894      11.649  -9.930  25.619  1.00  0.00           O  
ATOM   2081  N   LEU A 895       8.558  -9.871  24.880  1.00  0.00           N  
ATOM   2082  CA  LEU A 895       7.511 -10.035  25.885  1.00  0.00           C  
ATOM   2083  C   LEU A 895       8.051 -10.313  27.317  1.00  0.00           C  
ATOM   2084  O   LEU A 895       7.273 -10.540  28.240  1.00  0.00           O  
ATOM   2085  CB  LEU A 895       6.540 -11.148  25.448  1.00  0.00           C  
ATOM   2086  CG  LEU A 895       5.348 -10.913  24.488  1.00  0.00           C  
ATOM   2087  CD1 LEU A 895       5.621  -9.912  23.444  1.00  0.00           C  
ATOM   2088  CD2 LEU A 895       5.041 -12.247  23.846  1.00  0.00           C  
ATOM   2089  N   THR A 898       9.372 -10.284  27.506  1.00  0.00           N  
ATOM   2090  CA  THR A 898       9.959 -10.729  28.773  1.00  0.00           C  
ATOM   2091  C   THR A 898       9.403 -10.047  30.015  1.00  0.00           C  
ATOM   2092  O   THR A 898       8.985 -10.739  30.928  1.00  0.00           O  
ATOM   2093  CB  THR A 898      11.492 -10.546  28.774  1.00  0.00           C  
ATOM   2094  OG1 THR A 898      12.049 -11.404  27.784  1.00  0.00           O  
ATOM   2095  CG2 THR A 898      12.106 -11.085  30.094  1.00  0.00           C  
ATOM   2096  N   THR A 899       9.448  -8.713  30.080  1.00  0.00           N  
ATOM   2097  CA  THR A 899       8.960  -8.004  31.282  1.00  0.00           C  
ATOM   2098  C   THR A 899       7.489  -8.298  31.601  1.00  0.00           C  
ATOM   2099  O   THR A 899       7.124  -8.326  32.784  1.00  0.00           O  
ATOM   2100  CB  THR A 899       9.163  -6.498  31.195  1.00  0.00           C  
ATOM   2101  OG1 THR A 899       8.466  -5.991  30.040  1.00  0.00           O  
ATOM   2102  CG2 THR A 899      10.647  -6.152  30.940  1.00  0.00           C  
ATOM   2103  N   LEU A 900       6.661  -8.493  30.557  1.00  0.00           N  
ATOM   2104  CA  LEU A 900       5.269  -8.944  30.736  1.00  0.00           C  
ATOM   2105  C   LEU A 900       5.210 -10.346  31.347  1.00  0.00           C  
ATOM   2106  O   LEU A 900       4.461 -10.593  32.323  1.00  0.00           O  
ATOM   2107  CB  LEU A 900       4.470  -8.925  29.405  1.00  0.00           C  
ATOM   2108  CG  LEU A 900       4.264  -7.596  28.667  1.00  0.00           C  
ATOM   2109  CD1 LEU A 900       3.367  -7.784  27.373  1.00  0.00           C  
ATOM   2110  CD2 LEU A 900       3.697  -6.485  29.579  1.00  0.00           C  
ATOM   2111  N   LYS A 901       5.998 -11.268  30.768  1.00  0.00           N  
ATOM   2112  CA  LYS A 901       6.069 -12.627  31.266  1.00  0.00           C  
ATOM   2113  C   LYS A 901       6.568 -12.598  32.718  1.00  0.00           C  
ATOM   2114  O   LYS A 901       6.115 -13.389  33.531  1.00  0.00           O  
ATOM   2115  CB  LYS A 901       6.987 -13.467  30.375  1.00  0.00           C  
ATOM   2116  CG  LYS A 901       6.293 -13.937  29.046  1.00  0.00           C  
ATOM   2117  CD  LYS A 901       5.304 -15.119  29.278  1.00  0.00           C  
ATOM   2118  CE  LYS A 901       4.717 -15.613  27.927  1.00  0.00           C  
ATOM   2119  NZ  LYS A 901       3.311 -16.195  28.034  1.00  0.00           N  
ATOM   2120  N   ASN A 902       7.453 -11.658  33.053  1.00  0.00           N  
ATOM   2121  CA  ASN A 902       7.995 -11.585  34.427  1.00  0.00           C  
ATOM   2122  C   ASN A 902       6.999 -11.008  35.463  1.00  0.00           C  
ATOM   2123  O   ASN A 902       7.341 -10.951  36.643  1.00  0.00           O  
ATOM   2124  CB  ASN A 902       9.212 -10.659  34.509  1.00  0.00           C  
ATOM   2125  CG  ASN A 902      10.464 -11.217  33.838  1.00  0.00           C  
ATOM   2126  OD1 ASN A 902      10.556 -12.372  33.617  1.00  0.00           O  
ATOM   2127  ND2 ASN A 902      11.409 -10.342  33.505  1.00  0.00           N  
ATOM   2128  N   THR A 903       5.842 -10.501  35.003  1.00  0.00           N  
ATOM   2129  CA  THR A 903       4.834  -9.852  35.859  1.00  0.00           C  
ATOM   2130  C   THR A 903       3.974 -10.891  36.610  1.00  0.00           C  
ATOM   2131  O   THR A 903       2.848 -11.203  36.205  1.00  0.00           O  
ATOM   2132  CB  THR A 903       3.972  -8.842  35.004  1.00  0.00           C  
ATOM   2133  OG1 THR A 903       4.855  -7.902  34.355  1.00  0.00           O  
ATOM   2134  CG2 THR A 903       2.999  -7.948  35.882  1.00  0.00           C  
ATOM   2135  N   GLU A 904       4.543 -11.412  37.700  1.00  0.00           N  
ATOM   2136  CA  GLU A 904       3.905 -12.359  38.613  1.00  0.00           C  
ATOM   2137  C   GLU A 904       4.376 -11.962  40.026  1.00  0.00           C  
ATOM   2138  O   GLU A 904       5.465 -11.398  40.158  1.00  0.00           O  
ATOM   2139  CB  GLU A 904       4.380 -13.781  38.305  1.00  0.00           C  
ATOM   2140  CG  GLU A 904       4.010 -14.316  36.917  1.00  0.00           C  
ATOM   2141  CD  GLU A 904       2.664 -15.007  36.870  1.00  0.00           C  
ATOM   2142  OE1 GLU A 904       1.669 -14.490  37.458  1.00  0.00           O  
ATOM   2143  OE2 GLU A 904       2.580 -16.071  36.214  1.00  0.00           O  
ATOM   2144  N   PRO A 905       3.577 -12.207  41.075  1.00  0.00           N  
ATOM   2145  CA  PRO A 905       4.017 -11.907  42.457  1.00  0.00           C  
ATOM   2146  C   PRO A 905       5.163 -12.831  42.899  1.00  0.00           C  
ATOM   2147  O   PRO A 905       5.201 -13.959  42.415  1.00  0.00           O  
ATOM   2148  CB  PRO A 905       2.758 -12.190  43.286  1.00  0.00           C  
ATOM   2149  CG  PRO A 905       1.667 -11.991  42.309  1.00  0.00           C  
ATOM   2150  CD  PRO A 905       2.191 -12.711  41.069  1.00  0.00           C  
ATOM   2151  N   PRO A 906       6.062 -12.399  43.798  1.00  0.00           N  
ATOM   2152  CA  PRO A 906       6.091 -11.060  44.399  1.00  0.00           C  
ATOM   2153  C   PRO A 906       6.862 -10.045  43.530  1.00  0.00           C  
ATOM   2154  O   PRO A 906       7.958 -10.393  42.985  1.00  0.00           O  
ATOM   2155  CB  PRO A 906       6.877 -11.290  45.716  1.00  0.00           C  
ATOM   2156  CG  PRO A 906       7.903 -12.425  45.364  1.00  0.00           C  
ATOM   2157  CD  PRO A 906       7.122 -13.283  44.350  1.00  0.00           C  
ATOM   2158  N   PHE A 907       6.322  -8.827  43.384  1.00  0.00           N  
ATOM   2159  CA  PHE A 907       7.066  -7.761  42.713  1.00  0.00           C  
ATOM   2160  C   PHE A 907       8.154  -7.290  43.649  1.00  0.00           C  
ATOM   2161  O   PHE A 907       7.967  -7.357  44.877  1.00  0.00           O  
ATOM   2162  CB  PHE A 907       6.204  -6.560  42.337  1.00  0.00           C  
ATOM   2163  CG  PHE A 907       5.070  -6.862  41.332  1.00  0.00           C  
ATOM   2164  CD1 PHE A 907       4.972  -8.105  40.657  1.00  0.00           C  
ATOM   2165  CD2 PHE A 907       4.118  -5.869  41.031  1.00  0.00           C  
ATOM   2166  CE1 PHE A 907       3.947  -8.349  39.734  1.00  0.00           C  
ATOM   2167  CE2 PHE A 907       3.091  -6.117  40.097  1.00  0.00           C  
ATOM   2168  CZ  PHE A 907       2.999  -7.344  39.460  1.00  0.00           C  
ATOM   2169  N   PRO A 908       9.275  -6.812  43.091  1.00  0.00           N  
ATOM   2170  CA  PRO A 908      10.342  -6.216  43.903  1.00  0.00           C  
ATOM   2171  C   PRO A 908       9.826  -5.004  44.657  1.00  0.00           C  
ATOM   2172  O   PRO A 908       8.956  -4.282  44.153  1.00  0.00           O  
ATOM   2173  CB  PRO A 908      11.377  -5.768  42.852  1.00  0.00           C  
ATOM   2174  CG  PRO A 908      11.095  -6.573  41.652  1.00  0.00           C  
ATOM   2175  CD  PRO A 908       9.613  -6.803  41.649  1.00  0.00           C  
ATOM   2176  N   ARG A 909      10.352  -4.785  45.857  1.00  0.00           N  
ATOM   2177  CA  ARG A 909       9.945  -3.661  46.691  1.00  0.00           C  
ATOM   2178  C   ARG A 909      11.159  -2.898  47.179  1.00  0.00           C  
ATOM   2179  O   ARG A 909      12.052  -3.478  47.806  1.00  0.00           O  
ATOM   2180  CB  ARG A 909       9.185  -4.163  47.912  1.00  0.00           C  
ATOM   2181  CG  ARG A 909       7.787  -4.688  47.641  1.00  0.00           C  
ATOM   2182  CD  ARG A 909       7.414  -5.770  48.594  1.00  0.00           C  
ATOM   2183  NE  ARG A 909       5.987  -6.017  48.685  1.00  0.00           N  
ATOM   2184  CZ  ARG A 909       5.279  -6.790  47.857  1.00  0.00           C  
ATOM   2185  NH1 ARG A 909       3.983  -6.952  48.097  1.00  0.00           N  
ATOM   2186  NH2 ARG A 909       5.845  -7.389  46.792  1.00  0.00           N  
ATOM   2187  N   ILE A 910      11.194  -1.607  46.924  1.00  0.00           N  
ATOM   2188  CA  ILE A 910      12.229  -0.797  47.533  1.00  0.00           C  
ATOM   2189  C   ILE A 910      11.612   0.368  48.301  1.00  0.00           C  
ATOM   2190  O   ILE A 910      10.580   0.872  47.895  1.00  0.00           O  
ATOM   2191  CB  ILE A 910      13.282  -0.308  46.476  1.00  0.00           C  
ATOM   2192  CG1 ILE A 910      12.630   0.466  45.338  1.00  0.00           C  
ATOM   2193  CG2 ILE A 910      14.110  -1.480  45.928  1.00  0.00           C  
ATOM   2194  CD1 ILE A 910      13.628   1.349  44.556  1.00  0.00           C  
ATOM   2195  N   SER A 911      12.263   0.803  49.390  1.00  0.00           N  
ATOM   2196  CA  SER A 911      11.818   1.964  50.106  1.00  0.00           C  
ATOM   2197  C   SER A 911      12.200   3.195  49.304  1.00  0.00           C  
ATOM   2198  O   SER A 911      13.083   3.157  48.451  1.00  0.00           O  
ATOM   2199  CB  SER A 911      12.459   2.039  51.498  1.00  0.00           C  
ATOM   2200  OG  SER A 911      13.846   2.250  51.356  1.00  0.00           O  
ATOM   2201  N   TYR A 912      11.529   4.300  49.586  1.00  0.00           N  
ATOM   2202  CA  TYR A 912      11.915   5.558  49.016  1.00  0.00           C  
ATOM   2203  C   TYR A 912      13.393   5.844  49.342  1.00  0.00           C  
ATOM   2204  O   TYR A 912      14.085   6.400  48.513  1.00  0.00           O  
ATOM   2205  CB  TYR A 912      11.014   6.655  49.556  1.00  0.00           C  
ATOM   2206  CG  TYR A 912      11.477   8.086  49.288  1.00  0.00           C  
ATOM   2207  CD1 TYR A 912      11.000   8.784  48.192  1.00  0.00           C  
ATOM   2208  CD2 TYR A 912      12.342   8.744  50.174  1.00  0.00           C  
ATOM   2209  CE1 TYR A 912      11.360  10.086  47.961  1.00  0.00           C  
ATOM   2210  CE2 TYR A 912      12.740  10.053  49.938  1.00  0.00           C  
ATOM   2211  CZ  TYR A 912      12.255  10.722  48.848  1.00  0.00           C  
ATOM   2212  OH  TYR A 912      12.643  12.035  48.600  1.00  0.00           O  
ATOM   2213  N   ASP A 913      13.852   5.490  50.547  1.00  0.00           N  
ATOM   2214  CA  ASP A 913      15.281   5.727  50.924  1.00  0.00           C  
ATOM   2215  C   ASP A 913      16.249   5.000  49.965  1.00  0.00           C  
ATOM   2216  O   ASP A 913      17.183   5.619  49.442  1.00  0.00           O  
ATOM   2217  CB  ASP A 913      15.571   5.270  52.352  1.00  0.00           C  
ATOM   2218  CG  ASP A 913      14.693   5.944  53.376  1.00  0.00           C  
ATOM   2219  OD1 ASP A 913      14.032   6.966  53.085  1.00  0.00           O  
ATOM   2220  OD2 ASP A 913      14.610   5.526  54.533  1.00  0.00           O  
ATOM   2221  N   GLU A 914      16.013   3.709  49.733  1.00  0.00           N  
ATOM   2222  CA  GLU A 914      16.778   2.946  48.729  1.00  0.00           C  
ATOM   2223  C   GLU A 914      16.673   3.535  47.326  1.00  0.00           C  
ATOM   2224  O   GLU A 914      17.676   3.528  46.577  1.00  0.00           O  
ATOM   2225  CB  GLU A 914      16.376   1.484  48.716  1.00  0.00           C  
ATOM   2226  CG  GLU A 914      16.394   0.850  50.093  1.00  0.00           C  
ATOM   2227  CD  GLU A 914      15.869  -0.577  50.123  1.00  0.00           C  
ATOM   2228  OE1 GLU A 914      16.695  -1.474  50.374  1.00  0.00           O  
ATOM   2229  OE2 GLU A 914      14.655  -0.826  49.904  1.00  0.00           O  
ATOM   2230  N   ALA A 915      15.483   4.034  46.949  1.00  0.00           N  
ATOM   2231  CA  ALA A 915      15.313   4.731  45.657  1.00  0.00           C  
ATOM   2232  C   ALA A 915      16.305   5.923  45.514  1.00  0.00           C  
ATOM   2233  O   ALA A 915      17.053   5.989  44.527  1.00  0.00           O  
ATOM   2234  CB  ALA A 915      13.863   5.181  45.443  1.00  0.00           C  
ATOM   2235  N   ILE A 916      16.298   6.836  46.497  1.00  0.00           N  
ATOM   2236  CA  ILE A 916      17.233   7.972  46.552  1.00  0.00           C  
ATOM   2237  C   ILE A 916      18.700   7.503  46.448  1.00  0.00           C  
ATOM   2238  O   ILE A 916      19.480   8.097  45.701  1.00  0.00           O  
ATOM   2239  CB  ILE A 916      17.025   8.843  47.833  1.00  0.00           C  
ATOM   2240  CG1 ILE A 916      15.651   9.532  47.852  1.00  0.00           C  
ATOM   2241  CG2 ILE A 916      18.181   9.879  47.992  1.00  0.00           C  
ATOM   2242  CD1 ILE A 916      15.352  10.436  46.658  1.00  0.00           C  
ATOM   2243  N   ASP A 917      19.045   6.434  47.172  1.00  0.00           N  
ATOM   2244  CA  ASP A 917      20.359   5.780  47.073  1.00  0.00           C  
ATOM   2245  C   ASP A 917      20.675   5.335  45.661  1.00  0.00           C  
ATOM   2246  O   ASP A 917      21.749   5.675  45.131  1.00  0.00           O  
ATOM   2247  CB  ASP A 917      20.456   4.571  47.997  1.00  0.00           C  
ATOM   2248  CG  ASP A 917      20.685   4.972  49.450  1.00  0.00           C  
ATOM   2249  OD1 ASP A 917      20.960   6.179  49.697  1.00  0.00           O  
ATOM   2250  OD2 ASP A 917      20.596   4.148  50.400  1.00  0.00           O  
ATOM   2251  N   ILE A 918      19.756   4.577  45.054  1.00  0.00           N  
ATOM   2252  CA  ILE A 918      19.939   4.102  43.685  1.00  0.00           C  
ATOM   2253  C   ILE A 918      20.163   5.285  42.732  1.00  0.00           C  
ATOM   2254  O   ILE A 918      21.134   5.289  41.976  1.00  0.00           O  
ATOM   2255  CB  ILE A 918      18.807   3.096  43.238  1.00  0.00           C  
ATOM   2256  CG1 ILE A 918      18.876   1.807  44.068  1.00  0.00           C  
ATOM   2257  CG2 ILE A 918      18.922   2.754  41.739  1.00  0.00           C  
ATOM   2258  CD1 ILE A 918      17.584   0.984  44.124  1.00  0.00           C  
ATOM   2259  N   LEU A 919      19.326   6.312  42.821  1.00  0.00           N  
ATOM   2260  CA  LEU A 919      19.423   7.475  41.946  1.00  0.00           C  
ATOM   2261  C   LEU A 919      20.703   8.291  42.155  1.00  0.00           C  
ATOM   2262  O   LEU A 919      21.289   8.797  41.188  1.00  0.00           O  
ATOM   2263  CB  LEU A 919      18.203   8.382  42.109  1.00  0.00           C  
ATOM   2264  CG  LEU A 919      16.880   7.819  41.601  1.00  0.00           C  
ATOM   2265  CD1 LEU A 919      15.720   8.733  42.003  1.00  0.00           C  
ATOM   2266  CD2 LEU A 919      16.932   7.606  40.083  1.00  0.00           C  
ATOM   2267  N   GLN A 920      21.111   8.461  43.413  1.00  0.00           N  
ATOM   2268  CA  GLN A 920      22.367   9.179  43.704  1.00  0.00           C  
ATOM   2269  C   GLN A 920      23.550   8.373  43.189  1.00  0.00           C  
ATOM   2270  O   GLN A 920      24.423   8.928  42.528  1.00  0.00           O  
ATOM   2271  CB  GLN A 920      22.511   9.545  45.192  1.00  0.00           C  
ATOM   2272  CG  GLN A 920      21.561  10.697  45.635  1.00  0.00           C  
ATOM   2273  CD  GLN A 920      21.552  10.933  47.150  1.00  0.00           C  
ATOM   2274  OE1 GLN A 920      22.094  10.126  47.919  1.00  0.00           O  
ATOM   2275  NE2 GLN A 920      20.920  12.036  47.581  1.00  0.00           N  
ATOM   2276  N   SER A1108      23.541   7.065  43.430  1.00  0.00           N  
ATOM   2277  CA  SER A1108      24.583   6.175  42.912  1.00  0.00           C  
ATOM   2278  C   SER A1108      24.664   6.081  41.376  1.00  0.00           C  
ATOM   2279  O   SER A1108      25.637   5.543  40.851  1.00  0.00           O  
ATOM   2280  CB  SER A1108      24.476   4.772  43.527  1.00  0.00           C  
ATOM   2281  OG  SER A1108      23.657   3.911  42.745  1.00  0.00           O  
ATOM   2282  N   LYS A1116      23.655   6.557  40.655  1.00  0.00           N  
ATOM   2283  CA  LYS A1116      23.741   6.571  39.202  1.00  0.00           C  
ATOM   2284  C   LYS A1116      24.048   7.971  38.755  1.00  0.00           C  
ATOM   2285  O   LYS A1116      24.161   8.221  37.562  1.00  0.00           O  
ATOM   2286  CB  LYS A1116      22.466   6.035  38.511  1.00  0.00           C  
ATOM   2287  CG  LYS A1116      22.208   4.561  38.762  1.00  0.00           C  
ATOM   2288  CD  LYS A1116      20.820   4.133  38.286  1.00  0.00           C  
ATOM   2289  CE  LYS A1116      20.931   3.290  37.024  1.00  0.00           C  
ATOM   2290  NZ  LYS A1116      19.704   3.325  36.215  1.00  0.00           N  
ATOM   2291  N   GLY A1117      24.184   8.882  39.714  1.00  0.00           N  
ATOM   2292  CA  GLY A1117      24.625  10.240  39.420  1.00  0.00           C  
ATOM   2293  C   GLY A1117      23.543  11.287  39.337  1.00  0.00           C  
ATOM   2294  O   GLY A1117      23.804  12.388  38.862  1.00  0.00           O  
ATOM   2295  N   VAL A1118      22.334  10.956  39.812  1.00  0.00           N  
ATOM   2296  CA  VAL A1118      21.174  11.869  39.781  1.00  0.00           C  
ATOM   2297  C   VAL A1118      21.129  12.790  41.020  1.00  0.00           C  
ATOM   2298  O   VAL A1118      21.280  12.336  42.158  1.00  0.00           O  
ATOM   2299  CB  VAL A1118      19.813  11.081  39.621  1.00  0.00           C  
ATOM   2300  CG1 VAL A1118      18.594  12.042  39.457  1.00  0.00           C  
ATOM   2301  CG2 VAL A1118      19.886  10.077  38.463  1.00  0.00           C  
ATOM   2302  N   ASN A1124      20.921  14.081  40.774  1.00  0.00           N  
ATOM   2303  CA  ASN A1124      20.942  15.108  41.819  1.00  0.00           C  
ATOM   2304  C   ASN A1124      19.591  15.175  42.547  1.00  0.00           C  
ATOM   2305  O   ASN A1124      18.780  16.085  42.303  1.00  0.00           O  
ATOM   2306  CB  ASN A1124      21.324  16.494  41.225  1.00  0.00           C  
ATOM   2307  CG  ASN A1124      21.542  17.581  42.314  1.00  0.00           C  
ATOM   2308  OD1 ASN A1124      20.883  18.639  42.290  1.00  0.00           O  
ATOM   2309  ND2 ASN A1124      22.458  17.314  43.273  1.00  0.00           N  
ATOM   2310  N   VAL A1125      19.354  14.196  43.420  1.00  0.00           N  
ATOM   2311  CA  VAL A1125      18.112  14.142  44.210  1.00  0.00           C  
ATOM   2312  C   VAL A1125      18.445  14.068  45.713  1.00  0.00           C  
ATOM   2313  O   VAL A1125      19.337  13.307  46.132  1.00  0.00           O  
ATOM   2314  CB  VAL A1125      17.144  12.986  43.696  1.00  0.00           C  
ATOM   2315  CG1 VAL A1125      17.603  11.617  44.154  1.00  0.00           C  
ATOM   2316  CG2 VAL A1125      15.695  13.251  44.078  1.00  0.00           C  
ATOM   2317  N   GLU A1126      17.746  14.872  46.512  1.00  0.00           N  
ATOM   2318  CA  GLU A1126      17.979  14.923  47.961  1.00  0.00           C  
ATOM   2319  C   GLU A1126      16.782  14.260  48.667  1.00  0.00           C  
ATOM   2320  O   GLU A1126      15.642  14.399  48.202  1.00  0.00           O  
ATOM   2321  CB  GLU A1126      18.157  16.393  48.421  1.00  0.00           C  
ATOM   2322  CG  GLU A1126      19.487  16.700  49.132  1.00  0.00           C  
ATOM   2323  CD  GLU A1126      19.329  17.630  50.341  1.00  0.00           C  
ATOM   2324  OE1 GLU A1126      19.957  17.379  51.399  1.00  0.00           O  
ATOM   2325  OE2 GLU A1126      18.578  18.626  50.253  1.00  0.00           O  
ATOM   2326  N   TRP A1127      17.037  13.531  49.757  1.00  0.00           N  
ATOM   2327  CA  TRP A1127      15.941  12.971  50.562  1.00  0.00           C  
ATOM   2328  C   TRP A1127      14.898  14.075  50.837  1.00  0.00           C  
ATOM   2329  O   TRP A1127      15.251  15.207  51.243  1.00  0.00           O  
ATOM   2330  CB  TRP A1127      16.432  12.301  51.868  1.00  0.00           C  
ATOM   2331  CG  TRP A1127      15.367  11.428  52.547  1.00  0.00           C  
ATOM   2332  CD1 TRP A1127      15.285  10.070  52.510  1.00  0.00           C  
ATOM   2333  CD2 TRP A1127      14.240  11.873  53.331  1.00  0.00           C  
ATOM   2334  NE1 TRP A1127      14.179   9.632  53.208  1.00  0.00           N  
ATOM   2335  CE2 TRP A1127      13.519  10.715  53.727  1.00  0.00           C  
ATOM   2336  CE3 TRP A1127      13.751  13.136  53.724  1.00  0.00           C  
ATOM   2337  CZ2 TRP A1127      12.339  10.774  54.512  1.00  0.00           C  
ATOM   2338  CZ3 TRP A1127      12.564  13.203  54.516  1.00  0.00           C  
ATOM   2339  CH2 TRP A1127      11.880  12.016  54.892  1.00  0.00           C  
ATOM   2340  N   GLY A1128      13.628  13.762  50.548  1.00  0.00           N  
ATOM   2341  CA  GLY A1128      12.534  14.675  50.818  1.00  0.00           C  
ATOM   2342  C   GLY A1128      11.990  15.212  49.518  1.00  0.00           C  
ATOM   2343  O   GLY A1128      10.875  15.706  49.467  1.00  0.00           O  
ATOM   2344  N   ASP A1129      12.807  15.097  48.464  1.00  0.00           N  
ATOM   2345  CA  ASP A1129      12.454  15.528  47.117  1.00  0.00           C  
ATOM   2346  C   ASP A1129      11.471  14.587  46.482  1.00  0.00           C  
ATOM   2347  O   ASP A1129      11.542  13.387  46.653  1.00  0.00           O  
ATOM   2348  CB  ASP A1129      13.704  15.487  46.217  1.00  0.00           C  
ATOM   2349  CG  ASP A1129      14.586  16.745  46.329  1.00  0.00           C  
ATOM   2350  OD1 ASP A1129      14.159  17.811  46.836  1.00  0.00           O  
ATOM   2351  OD2 ASP A1129      15.741  16.734  45.861  1.00  0.00           O  
ATOM   2352  N   ASP A1130      10.588  15.153  45.684  1.00  0.00           N  
ATOM   2353  CA  ASP A1130       9.719  14.356  44.815  1.00  0.00           C  
ATOM   2354  C   ASP A1130      10.498  13.616  43.712  1.00  0.00           C  
ATOM   2355  O   ASP A1130      11.491  14.121  43.175  1.00  0.00           O  
ATOM   2356  CB  ASP A1130       8.604  15.236  44.212  1.00  0.00           C  
ATOM   2357  CG  ASP A1130       7.336  14.466  43.965  1.00  0.00           C  
ATOM   2358  OD1 ASP A1130       6.359  15.062  43.482  1.00  0.00           O  
ATOM   2359  OD2 ASP A1130       7.219  13.249  44.226  1.00  0.00           O  
ATOM   2360  N   LEU A1131      10.078  12.389  43.422  1.00  0.00           N  
ATOM   2361  CA  LEU A1131      10.545  11.675  42.227  1.00  0.00           C  
ATOM   2362  C   LEU A1131       9.541  11.966  41.109  1.00  0.00           C  
ATOM   2363  O   LEU A1131       8.420  11.439  41.109  1.00  0.00           O  
ATOM   2364  CB  LEU A1131      10.666  10.174  42.504  1.00  0.00           C  
ATOM   2365  CG  LEU A1131      11.328   9.857  43.851  1.00  0.00           C  
ATOM   2366  CD1 LEU A1131      11.293   8.361  44.145  1.00  0.00           C  
ATOM   2367  CD2 LEU A1131      12.766  10.408  43.914  1.00  0.00           C  
ATOM   2368  N   GLY A1132       9.920  12.858  40.205  1.00  0.00           N  
ATOM   2369  CA  GLY A1132       9.099  13.154  39.023  1.00  0.00           C  
ATOM   2370  C   GLY A1132       9.401  12.207  37.854  1.00  0.00           C  
ATOM   2371  O   GLY A1132      10.344  11.404  37.912  1.00  0.00           O  
ATOM   2372  N   ALA A1133       8.602  12.316  36.796  1.00  0.00           N  
ATOM   2373  CA  ALA A1133       8.781  11.536  35.563  1.00  0.00           C  
ATOM   2374  C   ALA A1133      10.235  11.080  35.252  1.00  0.00           C  
ATOM   2375  O   ALA A1133      10.496   9.879  35.049  1.00  0.00           O  
ATOM   2376  CB  ALA A1133       8.140  12.296  34.345  1.00  0.00           C  
ATOM   2377  N   ASP A1134      11.175  12.024  35.257  1.00  0.00           N  
ATOM   2378  CA  ASP A1134      12.533  11.763  34.774  1.00  0.00           C  
ATOM   2379  C   ASP A1134      13.457  10.988  35.761  1.00  0.00           C  
ATOM   2380  O   ASP A1134      14.394  10.280  35.344  1.00  0.00           O  
ATOM   2381  CB  ASP A1134      13.148  13.101  34.340  1.00  0.00           C  
ATOM   2382  CG  ASP A1134      14.438  12.937  33.524  1.00  0.00           C  
ATOM   2383  OD1 ASP A1134      15.223  13.936  33.500  1.00  0.00           O  
ATOM   2384  OD2 ASP A1134      14.757  11.880  32.878  1.00  0.00           O  
ATOM   2385  N   GLU A1135      13.214  11.124  37.071  1.00  0.00           N  
ATOM   2386  CA  GLU A1135      13.981  10.328  38.057  1.00  0.00           C  
ATOM   2387  C   GLU A1135      13.404   8.911  38.057  1.00  0.00           C  
ATOM   2388  O   GLU A1135      14.140   7.921  38.143  1.00  0.00           O  
ATOM   2389  CB  GLU A1135      13.923  10.923  39.486  1.00  0.00           C  
ATOM   2390  CG  GLU A1135      14.449  12.342  39.632  1.00  0.00           C  
ATOM   2391  CD  GLU A1135      13.510  13.365  39.010  1.00  0.00           C  
ATOM   2392  OE1 GLU A1135      12.276  13.242  39.189  1.00  0.00           O  
ATOM   2393  OE2 GLU A1135      14.006  14.289  38.315  1.00  0.00           O  
ATOM   2394  N   GLU A1136      12.073   8.833  37.963  1.00  0.00           N  
ATOM   2395  CA  GLU A1136      11.392   7.555  37.816  1.00  0.00           C  
ATOM   2396  C   GLU A1136      11.930   6.776  36.633  1.00  0.00           C  
ATOM   2397  O   GLU A1136      12.124   5.558  36.733  1.00  0.00           O  
ATOM   2398  CB  GLU A1136       9.883   7.739  37.678  1.00  0.00           C  
ATOM   2399  CG  GLU A1136       9.203   8.047  39.016  1.00  0.00           C  
ATOM   2400  CD  GLU A1136       7.685   7.944  38.972  1.00  0.00           C  
ATOM   2401  OE1 GLU A1136       7.131   7.824  37.840  1.00  0.00           O  
ATOM   2402  OE2 GLU A1136       7.075   7.970  40.080  1.00  0.00           O  
ATOM   2403  N   ARG A1137      12.166   7.467  35.518  1.00  0.00           N  
ATOM   2404  CA  ARG A1137      12.700   6.785  34.321  1.00  0.00           C  
ATOM   2405  C   ARG A1137      14.036   6.114  34.630  1.00  0.00           C  
ATOM   2406  O   ARG A1137      14.212   4.919  34.355  1.00  0.00           O  
ATOM   2407  CB  ARG A1137      12.802   7.713  33.101  1.00  0.00           C  
ATOM   2408  CG  ARG A1137      13.521   7.066  31.908  1.00  0.00           C  
ATOM   2409  CD  ARG A1137      13.870   8.019  30.782  1.00  0.00           C  
ATOM   2410  NE  ARG A1137      14.786   9.066  31.253  1.00  0.00           N  
ATOM   2411  CZ  ARG A1137      16.090   8.893  31.459  1.00  0.00           C  
ATOM   2412  NH1 ARG A1137      16.663   7.710  31.220  1.00  0.00           N  
ATOM   2413  NH2 ARG A1137      16.823   9.908  31.913  1.00  0.00           N  
ATOM   2414  N   VAL A1138      14.960   6.869  35.233  1.00  0.00           N  
ATOM   2415  CA  VAL A1138      16.264   6.314  35.607  1.00  0.00           C  
ATOM   2416  C   VAL A1138      16.128   5.179  36.607  1.00  0.00           C  
ATOM   2417  O   VAL A1138      16.728   4.129  36.427  1.00  0.00           O  
ATOM   2418  CB  VAL A1138      17.307   7.408  36.087  1.00  0.00           C  
ATOM   2419  CG1 VAL A1138      18.592   6.739  36.577  1.00  0.00           C  
ATOM   2420  CG2 VAL A1138      17.588   8.420  34.957  1.00  0.00           C  
ATOM   2421  N   LEU A1139      15.296   5.345  37.637  1.00  0.00           N  
ATOM   2422  CA  LEU A1139      14.986   4.200  38.554  1.00  0.00           C  
ATOM   2423  C   LEU A1139      14.499   2.925  37.862  1.00  0.00           C  
ATOM   2424  O   LEU A1139      14.928   1.819  38.219  1.00  0.00           O  
ATOM   2425  CB  LEU A1139      13.985   4.642  39.639  1.00  0.00           C  
ATOM   2426  CG  LEU A1139      13.758   3.759  40.850  1.00  0.00           C  
ATOM   2427  CD1 LEU A1139      15.071   3.506  41.581  1.00  0.00           C  
ATOM   2428  CD2 LEU A1139      12.767   4.493  41.738  1.00  0.00           C  
ATOM   2429  N   THR A1140      13.621   3.046  36.860  1.00  0.00           N  
ATOM   2430  CA  THR A1140      13.063   1.829  36.232  1.00  0.00           C  
ATOM   2431  C   THR A1140      14.106   0.956  35.485  1.00  0.00           C  
ATOM   2432  O   THR A1140      13.876  -0.235  35.281  1.00  0.00           O  
ATOM   2433  CB  THR A1140      11.935   2.182  35.278  1.00  0.00           C  
ATOM   2434  OG1 THR A1140      12.475   2.970  34.219  1.00  0.00           O  
ATOM   2435  CG2 THR A1140      10.894   3.109  35.950  1.00  0.00           C  
ATOM   2436  N   GLU A1141      15.244   1.554  35.103  1.00  0.00           N  
ATOM   2437  CA  GLU A1141      16.371   0.835  34.467  1.00  0.00           C  
ATOM   2438  C   GLU A1141      16.878  -0.349  35.290  1.00  0.00           C  
ATOM   2439  O   GLU A1141      17.413  -1.301  34.730  1.00  0.00           O  
ATOM   2440  CB  GLU A1141      17.544   1.782  34.174  1.00  0.00           C  
ATOM   2441  CG  GLU A1141      17.252   2.895  33.170  1.00  0.00           C  
ATOM   2442  CD  GLU A1141      18.364   3.963  33.101  1.00  0.00           C  
ATOM   2443  OE1 GLU A1141      18.142   4.989  32.395  1.00  0.00           O  
ATOM   2444  OE2 GLU A1141      19.449   3.798  33.762  1.00  0.00           O  
ATOM   2445  N   GLU A1142      16.689  -0.317  36.609  1.00  0.00           N  
ATOM   2446  CA  GLU A1142      17.183  -1.387  37.473  1.00  0.00           C  
ATOM   2447  C   GLU A1142      16.260  -2.598  37.573  1.00  0.00           C  
ATOM   2448  O   GLU A1142      16.566  -3.574  38.279  1.00  0.00           O  
ATOM   2449  CB  GLU A1142      17.520  -0.820  38.878  1.00  0.00           C  
ATOM   2450  CG  GLU A1142      18.540   0.335  38.860  1.00  0.00           C  
ATOM   2451  CD  GLU A1142      19.882  -0.083  38.224  1.00  0.00           C  
ATOM   2452  OE1 GLU A1142      20.386   0.639  37.336  1.00  0.00           O  
ATOM   2453  OE2 GLU A1142      20.405  -1.163  38.584  1.00  0.00           O  
ATOM   2454  N   PHE A1143      15.131  -2.543  36.866  1.00  0.00           N  
ATOM   2455  CA  PHE A1143      14.058  -3.513  37.066  1.00  0.00           C  
ATOM   2456  C   PHE A1143      13.578  -4.127  35.763  1.00  0.00           C  
ATOM   2457  O   PHE A1143      13.614  -3.498  34.705  1.00  0.00           O  
ATOM   2458  CB  PHE A1143      12.885  -2.868  37.869  1.00  0.00           C  
ATOM   2459  CG  PHE A1143      13.285  -2.413  39.256  1.00  0.00           C  
ATOM   2460  CD1 PHE A1143      13.701  -1.107  39.480  1.00  0.00           C  
ATOM   2461  CD2 PHE A1143      13.270  -3.299  40.325  1.00  0.00           C  
ATOM   2462  CE1 PHE A1143      14.090  -0.670  40.751  1.00  0.00           C  
ATOM   2463  CE2 PHE A1143      13.680  -2.886  41.595  1.00  0.00           C  
ATOM   2464  CZ  PHE A1143      14.083  -1.553  41.803  1.00  0.00           C  
ATOM   2465  N   ASP A1153      13.124  -5.368  35.845  1.00  0.00           N  
ATOM   2466  CA  ASP A1153      12.698  -6.086  34.654  1.00  0.00           C  
ATOM   2467  C   ASP A1153      11.227  -6.533  34.780  1.00  0.00           C  
ATOM   2468  O   ASP A1153      10.765  -7.442  34.105  1.00  0.00           O  
ATOM   2469  CB  ASP A1153      13.650  -7.280  34.394  1.00  0.00           C  
ATOM   2470  CG  ASP A1153      13.584  -8.334  35.482  1.00  0.00           C  
ATOM   2471  OD1 ASP A1153      12.956  -8.117  36.548  1.00  0.00           O  
ATOM   2472  OD2 ASP A1153      14.113  -9.444  35.349  1.00  0.00           O  
ATOM   2473  N   ARG A1154      10.520  -5.902  35.709  1.00  0.00           N  
ATOM   2474  CA  ARG A1154       9.094  -6.165  35.927  1.00  0.00           C  
ATOM   2475  C   ARG A1154       8.571  -5.011  36.794  1.00  0.00           C  
ATOM   2476  O   ARG A1154       9.373  -4.153  37.211  1.00  0.00           O  
ATOM   2477  CB  ARG A1154       8.866  -7.536  36.585  1.00  0.00           C  
ATOM   2478  CG  ARG A1154       9.421  -7.622  38.005  1.00  0.00           C  
ATOM   2479  CD  ARG A1154       9.556  -9.035  38.509  1.00  0.00           C  
ATOM   2480  NE  ARG A1154      10.705  -9.609  37.808  1.00  0.00           N  
ATOM   2481  CZ  ARG A1154      11.021 -10.897  37.752  1.00  0.00           C  
ATOM   2482  NH1 ARG A1154      10.281 -11.820  38.358  1.00  0.00           N  
ATOM   2483  NH2 ARG A1154      12.101 -11.268  37.055  1.00  0.00           N  
ATOM   2484  N   PRO A1155       7.250  -4.902  37.003  1.00  0.00           N  
ATOM   2485  CA  PRO A1155       6.759  -3.806  37.843  1.00  0.00           C  
ATOM   2486  C   PRO A1155       7.298  -3.934  39.244  1.00  0.00           C  
ATOM   2487  O   PRO A1155       7.479  -5.005  39.726  1.00  0.00           O  
ATOM   2488  CB  PRO A1155       5.227  -3.965  37.796  1.00  0.00           C  
ATOM   2489  CG  PRO A1155       4.985  -4.716  36.428  1.00  0.00           C  
ATOM   2490  CD  PRO A1155       6.145  -5.684  36.396  1.00  0.00           C  
ATOM   2491  N   PHE A1156       7.544  -2.810  39.881  1.00  0.00           N  
ATOM   2492  CA  PHE A1156       8.107  -2.818  41.207  1.00  0.00           C  
ATOM   2493  C   PHE A1156       7.480  -1.723  42.068  1.00  0.00           C  
ATOM   2494  O   PHE A1156       6.944  -0.709  41.548  1.00  0.00           O  
ATOM   2495  CB  PHE A1156       9.651  -2.627  41.120  1.00  0.00           C  
ATOM   2496  CG  PHE A1156      10.070  -1.286  40.509  1.00  0.00           C  
ATOM   2497  CD1 PHE A1156      10.039  -1.101  39.126  1.00  0.00           C  
ATOM   2498  CD2 PHE A1156      10.528  -0.222  41.330  1.00  0.00           C  
ATOM   2499  CE1 PHE A1156      10.438   0.121  38.556  1.00  0.00           C  
ATOM   2500  CE2 PHE A1156      10.934   1.013  40.753  1.00  0.00           C  
ATOM   2501  CZ  PHE A1156      10.897   1.178  39.390  1.00  0.00           C  
ATOM   2502  N   PHE A1157       7.533  -1.934  43.390  1.00  0.00           N  
ATOM   2503  CA  PHE A1157       7.018  -0.943  44.309  1.00  0.00           C  
ATOM   2504  C   PHE A1157       8.113  -0.036  44.895  1.00  0.00           C  
ATOM   2505  O   PHE A1157       9.209  -0.521  45.216  1.00  0.00           O  
ATOM   2506  CB  PHE A1157       6.344  -1.605  45.501  1.00  0.00           C  
ATOM   2507  CG  PHE A1157       5.099  -2.354  45.178  1.00  0.00           C  
ATOM   2508  CD1 PHE A1157       3.892  -1.699  45.041  1.00  0.00           C  
ATOM   2509  CD2 PHE A1157       5.134  -3.732  45.121  1.00  0.00           C  
ATOM   2510  CE1 PHE A1157       2.705  -2.444  44.802  1.00  0.00           C  
ATOM   2511  CE2 PHE A1157       3.971  -4.480  44.878  1.00  0.00           C  
ATOM   2512  CZ  PHE A1157       2.773  -3.821  44.722  1.00  0.00           C  
ATOM   2513  N   VAL A1158       7.769   1.236  45.113  1.00  0.00           N  
ATOM   2514  CA  VAL A1158       8.528   2.163  46.001  1.00  0.00           C  
ATOM   2515  C   VAL A1158       7.566   2.530  47.149  1.00  0.00           C  
ATOM   2516  O   VAL A1158       6.405   2.937  46.877  1.00  0.00           O  
ATOM   2517  CB  VAL A1158       8.984   3.454  45.261  1.00  0.00           C  
ATOM   2518  CG1 VAL A1158       9.769   4.378  46.180  1.00  0.00           C  
ATOM   2519  CG2 VAL A1158       9.784   3.141  43.965  1.00  0.00           C  
ATOM   2520  N   TYR A1159       8.016   2.397  48.410  1.00  0.00           N  
ATOM   2521  CA  TYR A1159       7.131   2.606  49.587  1.00  0.00           C  
ATOM   2522  C   TYR A1159       7.795   3.479  50.660  1.00  0.00           C  
ATOM   2523  O   TYR A1159       9.018   3.546  50.719  1.00  0.00           O  
ATOM   2524  CB  TYR A1159       6.690   1.252  50.205  1.00  0.00           C  
ATOM   2525  CG  TYR A1159       7.844   0.526  50.833  1.00  0.00           C  
ATOM   2526  CD1 TYR A1159       8.605  -0.368  50.086  1.00  0.00           C  
ATOM   2527  CD2 TYR A1159       8.235   0.794  52.164  1.00  0.00           C  
ATOM   2528  CE1 TYR A1159       9.716  -1.008  50.633  1.00  0.00           C  
ATOM   2529  CE2 TYR A1159       9.353   0.155  52.735  1.00  0.00           C  
ATOM   2530  CZ  TYR A1159      10.082  -0.725  51.950  1.00  0.00           C  
ATOM   2531  OH  TYR A1159      11.168  -1.348  52.475  1.00  0.00           O  
ATOM   2532  N   GLY A1160       7.003   4.133  51.515  1.00  0.00           N  
ATOM   2533  CA  GLY A1160       7.563   4.884  52.643  1.00  0.00           C  
ATOM   2534  C   GLY A1160       8.069   6.250  52.241  1.00  0.00           C  
ATOM   2535  O   GLY A1160       9.232   6.585  52.448  1.00  0.00           O  
ATOM   2536  N   TYR A1161       7.175   7.063  51.691  1.00  0.00           N  
ATOM   2537  CA  TYR A1161       7.527   8.389  51.191  1.00  0.00           C  
ATOM   2538  C   TYR A1161       7.566   9.423  52.290  1.00  0.00           C  
ATOM   2539  O   TYR A1161       6.821   9.308  53.268  1.00  0.00           O  
ATOM   2540  CB  TYR A1161       6.500   8.854  50.155  1.00  0.00           C  
ATOM   2541  CG  TYR A1161       6.677   8.190  48.804  1.00  0.00           C  
ATOM   2542  CD1 TYR A1161       6.249   6.880  48.587  1.00  0.00           C  
ATOM   2543  CD2 TYR A1161       7.325   8.857  47.772  1.00  0.00           C  
ATOM   2544  CE1 TYR A1161       6.433   6.272  47.346  1.00  0.00           C  
ATOM   2545  CE2 TYR A1161       7.512   8.268  46.531  1.00  0.00           C  
ATOM   2546  CZ  TYR A1161       7.047   6.991  46.316  1.00  0.00           C  
ATOM   2547  OH  TYR A1161       7.236   6.390  45.085  1.00  0.00           O  
ATOM   2548  N   PRO A1162       8.392  10.456  52.101  1.00  0.00           N  
ATOM   2549  CA  PRO A1162       8.330  11.645  52.957  1.00  0.00           C  
ATOM   2550  C   PRO A1162       6.902  12.189  52.974  1.00  0.00           C  
ATOM   2551  O   PRO A1162       6.272  12.381  51.909  1.00  0.00           O  
ATOM   2552  CB  PRO A1162       9.279  12.650  52.263  1.00  0.00           C  
ATOM   2553  CG  PRO A1162      10.246  11.781  51.485  1.00  0.00           C  
ATOM   2554  CD  PRO A1162       9.418  10.581  51.051  1.00  0.00           C  
ATOM   2555  N   LYS A1163       6.403  12.437  54.179  1.00  0.00           N  
ATOM   2556  CA  LYS A1163       5.048  12.919  54.385  1.00  0.00           C  
ATOM   2557  C   LYS A1163       4.653  14.066  53.471  1.00  0.00           C  
ATOM   2558  O   LYS A1163       3.530  14.114  52.974  1.00  0.00           O  
ATOM   2559  CB  LYS A1163       4.927  13.367  55.848  1.00  0.00           C  
ATOM   2560  CG  LYS A1163       3.675  14.063  56.227  1.00  0.00           C  
ATOM   2561  CD  LYS A1163       3.446  13.805  57.712  1.00  0.00           C  
ATOM   2562  CE  LYS A1163       2.772  14.975  58.340  1.00  0.00           C  
ATOM   2563  NZ  LYS A1163       2.304  14.647  59.720  1.00  0.00           N  
ATOM   2564  N   HIS A1416       5.576  15.004  53.238  1.00  0.00           N  
ATOM   2565  CA  HIS A1416       5.166  16.244  52.587  1.00  0.00           C  
ATOM   2566  C   HIS A1416       5.236  16.232  51.077  1.00  0.00           C  
ATOM   2567  O   HIS A1416       4.890  17.215  50.448  1.00  0.00           O  
ATOM   2568  CB  HIS A1416       5.837  17.485  53.212  1.00  0.00           C  
ATOM   2569  CG  HIS A1416       5.394  17.720  54.617  1.00  0.00           C  
ATOM   2570  ND1 HIS A1416       4.235  18.414  54.923  1.00  0.00           N  
ATOM   2571  CD2 HIS A1416       5.890  17.263  55.793  1.00  0.00           C  
ATOM   2572  CE1 HIS A1416       4.064  18.408  56.237  1.00  0.00           C  
ATOM   2573  NE2 HIS A1416       5.060  17.727  56.788  1.00  0.00           N  
ATOM   2574  N   ILE A1418       5.650  15.124  50.484  1.00  0.00           N  
ATOM   2575  CA  ILE A1418       5.401  14.974  49.054  1.00  0.00           C  
ATOM   2576  C   ILE A1418       4.143  14.144  48.689  1.00  0.00           C  
ATOM   2577  O   ILE A1418       3.950  13.837  47.545  1.00  0.00           O  
ATOM   2578  CB  ILE A1418       6.686  14.561  48.265  1.00  0.00           C  
ATOM   2579  CG1 ILE A1418       7.202  13.179  48.724  1.00  0.00           C  
ATOM   2580  CG2 ILE A1418       7.738  15.731  48.397  1.00  0.00           C  
ATOM   2581  CD1 ILE A1418       8.409  12.598  47.898  1.00  0.00           C  
ATOM   2582  N   LYS A1419       3.293  13.833  49.666  1.00  0.00           N  
ATOM   2583  CA  LYS A1419       2.136  12.985  49.444  1.00  0.00           C  
ATOM   2584  C   LYS A1419       0.899  13.659  50.041  1.00  0.00           C  
ATOM   2585  O   LYS A1419       1.022  14.584  50.834  1.00  0.00           O  
ATOM   2586  CB  LYS A1419       2.364  11.583  50.049  1.00  0.00           C  
ATOM   2587  CG  LYS A1419       3.300  10.653  49.253  1.00  0.00           C  
ATOM   2588  CD  LYS A1419       2.831  10.424  47.816  1.00  0.00           C  
ATOM   2589  CE  LYS A1419       3.593   9.258  47.230  1.00  0.00           C  
ATOM   2590  NZ  LYS A1419       3.429   9.176  45.770  1.00  0.00           N  
ATOM   2591  N   ALA A1420      -0.288  13.171  49.660  1.00  0.00           N  
ATOM   2592  CA  ALA A1420      -1.557  13.842  49.954  1.00  0.00           C  
ATOM   2593  C   ALA A1420      -1.920  13.809  51.441  1.00  0.00           C  
ATOM   2594  O   ALA A1420      -1.449  12.948  52.186  1.00  0.00           O  
ATOM   2595  CB  ALA A1420      -2.705  13.253  49.074  1.00  0.00           C  
ATOM   2596  N   PHE A1421      -2.742  14.771  51.855  1.00  0.00           N  
ATOM   2597  CA  PHE A1421      -3.106  15.005  53.283  1.00  0.00           C  
ATOM   2598  C   PHE A1421      -3.706  13.787  54.006  1.00  0.00           C  
ATOM   2599  O   PHE A1421      -3.607  13.674  55.244  1.00  0.00           O  
ATOM   2600  CB  PHE A1421      -4.092  16.195  53.361  1.00  0.00           C  
ATOM   2601  CG  PHE A1421      -5.514  15.828  52.967  1.00  0.00           C  
ATOM   2602  CD1 PHE A1421      -6.425  15.406  53.940  1.00  0.00           C  
ATOM   2603  CD2 PHE A1421      -5.917  15.843  51.629  1.00  0.00           C  
ATOM   2604  CE1 PHE A1421      -7.734  15.048  53.588  1.00  0.00           C  
ATOM   2605  CE2 PHE A1421      -7.222  15.463  51.253  1.00  0.00           C  
ATOM   2606  CZ  PHE A1421      -8.126  15.071  52.232  1.00  0.00           C  
ATOM   2607  N   TYR A1422      -4.341  12.882  53.245  1.00  0.00           N  
ATOM   2608  CA  TYR A1422      -5.152  11.782  53.840  1.00  0.00           C  
ATOM   2609  C   TYR A1422      -4.326  10.557  54.265  1.00  0.00           C  
ATOM   2610  O   TYR A1422      -4.870   9.590  54.792  1.00  0.00           O  
ATOM   2611  CB  TYR A1422      -6.293  11.361  52.866  1.00  0.00           C  
ATOM   2612  CG  TYR A1422      -5.786  10.982  51.483  1.00  0.00           C  
ATOM   2613  CD1 TYR A1422      -4.978   9.862  51.295  1.00  0.00           C  
ATOM   2614  CD2 TYR A1422      -6.085  11.780  50.360  1.00  0.00           C  
ATOM   2615  CE1 TYR A1422      -4.481   9.536  50.008  1.00  0.00           C  
ATOM   2616  CE2 TYR A1422      -5.613  11.442  49.086  1.00  0.00           C  
ATOM   2617  CZ  TYR A1422      -4.815  10.334  48.929  1.00  0.00           C  
ATOM   2618  OH  TYR A1422      -4.358  10.001  47.683  1.00  0.00           O  
ATOM   2619  N   MET A1423      -3.023  10.558  53.990  1.00  0.00           N  
ATOM   2620  CA  MET A1423      -2.210   9.350  54.185  1.00  0.00           C  
ATOM   2621  C   MET A1423      -1.808   9.104  55.629  1.00  0.00           C  
ATOM   2622  O   MET A1423      -1.515  10.041  56.360  1.00  0.00           O  
ATOM   2623  CB  MET A1423      -0.954   9.385  53.278  1.00  0.00           C  
ATOM   2624  CG  MET A1423      -1.327   9.483  51.829  1.00  0.00           C  
ATOM   2625  SD  MET A1423       0.026   8.925  50.827  1.00  0.00           S  
ATOM   2626  CE  MET A1423      -0.724   9.053  49.234  1.00  0.00           C  
ATOM   2627  N   LYS A1424      -1.809   7.839  56.032  1.00  0.00           N  
ATOM   2628  CA  LYS A1424      -1.439   7.431  57.391  1.00  0.00           C  
ATOM   2629  C   LYS A1424       0.080   7.608  57.596  1.00  0.00           C  
ATOM   2630  O   LYS A1424       0.858   7.175  56.760  1.00  0.00           O  
ATOM   2631  CB  LYS A1424      -1.822   5.955  57.671  1.00  0.00           C  
ATOM   2632  CG  LYS A1424      -1.769   5.620  59.145  1.00  0.00           C  
ATOM   2633  CD  LYS A1424      -2.249   4.228  59.449  1.00  0.00           C  
ATOM   2634  CE  LYS A1424      -2.714   4.105  60.897  1.00  0.00           C  
ATOM   2635  NZ  LYS A1424      -1.592   4.211  61.796  1.00  0.00           N  
ATOM   2636  N   GLU A1425       0.480   8.227  58.722  1.00  0.00           N  
ATOM   2637  CA  GLU A1425       1.917   8.303  59.074  1.00  0.00           C  
ATOM   2638  C   GLU A1425       2.419   6.934  59.370  1.00  0.00           C  
ATOM   2639  O   GLU A1425       1.686   6.102  59.916  1.00  0.00           O  
ATOM   2640  CB  GLU A1425       2.184   9.091  60.360  1.00  0.00           C  
ATOM   2641  CG  GLU A1425       1.965  10.566  60.259  1.00  0.00           C  
ATOM   2642  CD  GLU A1425       2.145  11.245  61.612  1.00  0.00           C  
ATOM   2643  OE1 GLU A1425       2.119  12.491  61.618  1.00  0.00           O  
ATOM   2644  OE2 GLU A1425       2.285  10.547  62.659  1.00  0.00           O  
ATOM   2645  N   ASP A1426       3.674   6.717  59.027  1.00  0.00           N  
ATOM   2646  CA  ASP A1426       4.354   5.544  59.395  1.00  0.00           C  
ATOM   2647  C   ASP A1426       4.548   5.699  60.932  1.00  0.00           C  
ATOM   2648  O   ASP A1426       5.080   6.720  61.394  1.00  0.00           O  
ATOM   2649  CB  ASP A1426       5.655   5.550  58.648  1.00  0.00           C  
ATOM   2650  CG  ASP A1426       6.497   4.362  58.948  1.00  0.00           C  
ATOM   2651  OD1 ASP A1426       7.522   4.183  58.274  1.00  0.00           O  
ATOM   2652  OD2 ASP A1426       6.243   3.565  59.862  1.00  0.00           O  
ATOM   2653  N   PRO A1427       4.066   4.739  61.724  1.00  0.00           N  
ATOM   2654  CA  PRO A1427       4.125   4.886  63.183  1.00  0.00           C  
ATOM   2655  C   PRO A1427       5.567   4.676  63.673  1.00  0.00           C  
ATOM   2656  O   PRO A1427       5.901   5.135  64.761  1.00  0.00           O  
ATOM   2657  CB  PRO A1427       3.195   3.794  63.685  1.00  0.00           C  
ATOM   2658  CG  PRO A1427       3.289   2.716  62.628  1.00  0.00           C  
ATOM   2659  CD  PRO A1427       3.480   3.444  61.315  1.00  0.00           C  
ATOM   2660  N   ASN A1437       6.407   4.045  62.848  1.00  0.00           N  
ATOM   2661  CA  ASN A1437       7.837   3.877  63.128  1.00  0.00           C  
ATOM   2662  C   ASN A1437       8.717   5.041  62.764  1.00  0.00           C  
ATOM   2663  O   ASN A1437       9.888   5.089  63.156  1.00  0.00           O  
ATOM   2664  CB  ASN A1437       8.388   2.680  62.374  1.00  0.00           C  
ATOM   2665  CG  ASN A1437       7.988   1.371  62.985  1.00  0.00           C  
ATOM   2666  OD1 ASN A1437       8.293   0.327  62.420  1.00  0.00           O  
ATOM   2667  ND2 ASN A1437       7.316   1.401  64.144  1.00  0.00           N  
ATOM   2668  N   ASP A1438       8.201   5.944  61.957  1.00  0.00           N  
ATOM   2669  CA  ASP A1438       8.954   7.101  61.561  1.00  0.00           C  
ATOM   2670  C   ASP A1438       7.967   8.109  61.029  1.00  0.00           C  
ATOM   2671  O   ASP A1438       7.675   8.120  59.830  1.00  0.00           O  
ATOM   2672  CB  ASP A1438       9.975   6.719  60.487  1.00  0.00           C  
ATOM   2673  CG  ASP A1438      10.830   7.882  60.056  1.00  0.00           C  
ATOM   2674  OD1 ASP A1438      11.782   7.617  59.287  1.00  0.00           O  
ATOM   2675  OD2 ASP A1438      10.620   9.079  60.407  1.00  0.00           O  
ATOM   2676  N   PRO A1443       7.429   8.940  61.916  1.00  0.00           N  
ATOM   2677  CA  PRO A1443       6.398   9.899  61.539  1.00  0.00           C  
ATOM   2678  C   PRO A1443       6.811  10.904  60.458  1.00  0.00           C  
ATOM   2679  O   PRO A1443       5.978  11.720  60.039  1.00  0.00           O  
ATOM   2680  CB  PRO A1443       6.090  10.623  62.856  1.00  0.00           C  
ATOM   2681  CG  PRO A1443       6.581   9.750  63.922  1.00  0.00           C  
ATOM   2682  CD  PRO A1443       7.733   8.987  63.353  1.00  0.00           C  
ATOM   2683  N   ARG A1444       8.085  10.900  60.047  1.00  0.00           N  
ATOM   2684  CA  ARG A1444       8.525  11.780  58.962  1.00  0.00           C  
ATOM   2685  C   ARG A1444       8.005  11.265  57.603  1.00  0.00           C  
ATOM   2686  O   ARG A1444       7.945  12.017  56.646  1.00  0.00           O  
ATOM   2687  CB  ARG A1444      10.059  11.837  58.875  1.00  0.00           C  
ATOM   2688  CG  ARG A1444      10.742  12.593  60.017  1.00  0.00           C  
ATOM   2689  CD  ARG A1444      12.258  12.440  59.947  1.00  0.00           C  
ATOM   2690  NE  ARG A1444      12.575  11.009  59.946  1.00  0.00           N  
ATOM   2691  CZ  ARG A1444      13.797  10.511  59.807  1.00  0.00           C  
ATOM   2692  NH1 ARG A1444      13.983   9.204  59.826  1.00  0.00           N  
ATOM   2693  NH2 ARG A1444      14.846  11.334  59.670  1.00  0.00           N  
ATOM   2694  N   LYS A1448       7.632   9.983  57.579  1.00  0.00           N  
ATOM   2695  CA  LYS A1448       7.157   9.248  56.407  1.00  0.00           C  
ATOM   2696  C   LYS A1448       5.660   8.904  56.511  1.00  0.00           C  
ATOM   2697  O   LYS A1448       5.086   8.902  57.627  1.00  0.00           O  
ATOM   2698  CB  LYS A1448       7.915   7.935  56.316  1.00  0.00           C  
ATOM   2699  CG  LYS A1448       9.340   8.139  56.011  1.00  0.00           C  
ATOM   2700  CD  LYS A1448      10.072   6.876  56.194  1.00  0.00           C  
ATOM   2701  CE  LYS A1448      11.468   7.097  55.647  1.00  0.00           C  
ATOM   2702  NZ  LYS A1448      12.240   5.842  55.899  1.00  0.00           N  
ATOM   2703  N   VAL A1456       5.042   8.625  55.348  1.00  0.00           N  
ATOM   2704  CA  VAL A1456       3.698   8.111  55.269  1.00  0.00           C  
ATOM   2705  C   VAL A1456       3.670   6.680  54.701  1.00  0.00           C  
ATOM   2706  O   VAL A1456       4.609   6.223  54.032  1.00  0.00           O  
ATOM   2707  CB  VAL A1456       2.743   9.075  54.512  1.00  0.00           C  
ATOM   2708  CG1 VAL A1456       2.520  10.377  55.337  1.00  0.00           C  
ATOM   2709  CG2 VAL A1456       3.224   9.380  53.064  1.00  0.00           C  
ATOM   2710  N   LEU A1457       2.591   5.967  54.990  1.00  0.00           N  
ATOM   2711  CA  LEU A1457       2.442   4.599  54.530  1.00  0.00           C  
ATOM   2712  C   LEU A1457       1.774   4.645  53.143  1.00  0.00           C  
ATOM   2713  O   LEU A1457       0.600   4.330  52.981  1.00  0.00           O  
ATOM   2714  CB  LEU A1457       1.631   3.786  55.534  1.00  0.00           C  
ATOM   2715  CG  LEU A1457       2.290   3.466  56.902  1.00  0.00           C  
ATOM   2716  CD1 LEU A1457       1.229   3.021  57.867  1.00  0.00           C  
ATOM   2717  CD2 LEU A1457       3.327   2.412  56.746  1.00  0.00           C  
ATOM   2718  N   ALA A1458       2.582   5.037  52.174  1.00  0.00           N  
ATOM   2719  CA  ALA A1458       2.238   5.222  50.775  1.00  0.00           C  
ATOM   2720  C   ALA A1458       3.156   4.313  49.962  1.00  0.00           C  
ATOM   2721  O   ALA A1458       4.307   4.039  50.346  1.00  0.00           O  
ATOM   2722  CB  ALA A1458       2.516   6.678  50.385  1.00  0.00           C  
ATOM   2723  N   SER A1459       2.648   3.797  48.852  1.00  0.00           N  
ATOM   2724  CA  SER A1459       3.518   3.160  47.852  1.00  0.00           C  
ATOM   2725  C   SER A1459       2.981   3.408  46.468  1.00  0.00           C  
ATOM   2726  O   SER A1459       1.773   3.587  46.280  1.00  0.00           O  
ATOM   2727  CB  SER A1459       3.711   1.661  48.061  1.00  0.00           C  
ATOM   2728  OG  SER A1459       2.535   0.947  47.741  1.00  0.00           O  
ATOM   2729  N   ASP A1460       3.918   3.471  45.514  1.00  0.00           N  
ATOM   2730  CA  ASP A1460       3.594   3.537  44.099  1.00  0.00           C  
ATOM   2731  C   ASP A1460       4.168   2.305  43.421  1.00  0.00           C  
ATOM   2732  O   ASP A1460       5.202   1.716  43.861  1.00  0.00           O  
ATOM   2733  CB  ASP A1460       4.194   4.767  43.473  1.00  0.00           C  
ATOM   2734  CG  ASP A1460       3.698   6.046  44.113  1.00  0.00           C  
ATOM   2735  OD1 ASP A1460       2.533   6.129  44.586  1.00  0.00           O  
ATOM   2736  OD2 ASP A1460       4.400   7.058  44.175  1.00  0.00           O  
ATOM   2737  N   MET A1461       3.485   1.893  42.361  1.00  0.00           N  
ATOM   2738  CA  MET A1461       3.960   0.765  41.555  1.00  0.00           C  
ATOM   2739  C   MET A1461       4.378   1.384  40.254  1.00  0.00           C  
ATOM   2740  O   MET A1461       3.598   2.073  39.594  1.00  0.00           O  
ATOM   2741  CB  MET A1461       2.875  -0.277  41.336  1.00  0.00           C  
ATOM   2742  CG  MET A1461       3.331  -1.504  40.457  1.00  0.00           C  
ATOM   2743  SD  MET A1461       2.012  -2.561  39.879  1.00  0.00           S  
ATOM   2744  CE  MET A1461       1.360  -3.220  41.417  1.00  0.00           C  
ATOM   2745  N   LEU A1462       5.619   1.152  39.892  1.00  0.00           N  
ATOM   2746  CA  LEU A1462       6.175   1.697  38.649  1.00  0.00           C  
ATOM   2747  C   LEU A1462       6.383   0.553  37.648  1.00  0.00           C  
ATOM   2748  O   LEU A1462       6.818  -0.559  38.013  1.00  0.00           O  
ATOM   2749  CB  LEU A1462       7.504   2.462  38.927  1.00  0.00           C  
ATOM   2750  CG  LEU A1462       7.565   3.846  39.611  1.00  0.00           C  
ATOM   2751  CD1 LEU A1462       6.821   3.841  40.962  1.00  0.00           C  
ATOM   2752  CD2 LEU A1462       9.035   4.323  39.811  1.00  0.00           C  
ATOM   2753  N   ALA A1463       6.006   0.806  36.393  1.00  0.00           N  
ATOM   2754  CA  ALA A1463       6.314  -0.128  35.303  1.00  0.00           C  
ATOM   2755  C   ALA A1463       7.808   0.042  34.858  1.00  0.00           C  
ATOM   2756  O   ALA A1463       8.376   1.138  34.978  1.00  0.00           O  
ATOM   2757  CB  ALA A1463       5.314   0.086  34.115  1.00  0.00           C  
ATOM   2758  N   PRO A1464       8.447  -1.038  34.402  1.00  0.00           N  
ATOM   2759  CA  PRO A1464       9.838  -0.961  33.916  1.00  0.00           C  
ATOM   2760  C   PRO A1464       9.926  -0.284  32.528  1.00  0.00           C  
ATOM   2761  O   PRO A1464       8.930   0.353  32.046  1.00  0.00           O  
ATOM   2762  CB  PRO A1464      10.270  -2.439  33.853  1.00  0.00           C  
ATOM   2763  CG  PRO A1464       8.963  -3.183  33.585  1.00  0.00           C  
ATOM   2764  CD  PRO A1464       7.926  -2.417  34.384  1.00  0.00           C  
ATOM   2765  N   GLU A1465      11.120  -0.353  31.916  1.00  0.00           N  
ATOM   2766  CA  GLU A1465      11.298   0.106  30.542  1.00  0.00           C  
ATOM   2767  C   GLU A1465      10.986   1.586  30.387  1.00  0.00           C  
ATOM   2768  O   GLU A1465      10.558   2.072  29.329  1.00  0.00           O  
ATOM   2769  CB  GLU A1465      10.444  -0.744  29.611  1.00  0.00           C  
ATOM   2770  CG  GLU A1465      10.942  -2.157  29.542  1.00  0.00           C  
ATOM   2771  CD  GLU A1465       9.922  -3.090  28.926  1.00  0.00           C  
ATOM   2772  OE1 GLU A1465       8.819  -3.316  29.520  1.00  0.00           O  
ATOM   2773  OE2 GLU A1465      10.207  -3.568  27.820  1.00  0.00           O  
ATOM   2774  N   GLY A1692      11.204   2.315  31.457  1.00  0.00           N  
ATOM   2775  CA  GLY A1692      10.989   3.736  31.411  1.00  0.00           C  
ATOM   2776  C   GLY A1692       9.577   4.228  31.674  1.00  0.00           C  
ATOM   2777  O   GLY A1692       9.374   5.428  31.684  1.00  0.00           O  
ATOM   2778  N   TYR A1693       8.597   3.326  31.871  1.00  0.00           N  
ATOM   2779  CA  TYR A1693       7.181   3.772  31.946  1.00  0.00           C  
ATOM   2780  C   TYR A1693       6.785   4.443  33.269  1.00  0.00           C  
ATOM   2781  O   TYR A1693       6.044   5.415  33.273  1.00  0.00           O  
ATOM   2782  CB  TYR A1693       6.218   2.666  31.448  1.00  0.00           C  
ATOM   2783  CG  TYR A1693       6.263   2.623  29.911  1.00  0.00           C  
ATOM   2784  CD1 TYR A1693       5.343   3.350  29.145  1.00  0.00           C  
ATOM   2785  CD2 TYR A1693       7.303   1.934  29.235  1.00  0.00           C  
ATOM   2786  CE1 TYR A1693       5.419   3.343  27.748  1.00  0.00           C  
ATOM   2787  CE2 TYR A1693       7.404   1.957  27.850  1.00  0.00           C  
ATOM   2788  CZ  TYR A1693       6.467   2.664  27.121  1.00  0.00           C  
ATOM   2789  OH  TYR A1693       6.559   2.664  25.759  1.00  0.00           O  
ATOM   2790  N   GLY A1700       7.315   3.966  34.389  1.00  0.00           N  
ATOM   2791  CA  GLY A1700       7.150   4.696  35.649  1.00  0.00           C  
ATOM   2792  C   GLY A1700       5.761   4.439  36.236  1.00  0.00           C  
ATOM   2793  O   GLY A1700       5.137   3.428  35.963  1.00  0.00           O  
ATOM   2794  N   GLU A1701       5.251   5.384  37.003  1.00  0.00           N  
ATOM   2795  CA  GLU A1701       4.103   5.117  37.907  1.00  0.00           C  
ATOM   2796  C   GLU A1701       2.804   4.657  37.191  1.00  0.00           C  
ATOM   2797  O   GLU A1701       2.313   5.328  36.278  1.00  0.00           O  
ATOM   2798  CB  GLU A1701       3.813   6.355  38.753  1.00  0.00           C  
ATOM   2799  CG  GLU A1701       2.621   6.166  39.685  1.00  0.00           C  
ATOM   2800  CD  GLU A1701       2.103   7.474  40.262  1.00  0.00           C  
ATOM   2801  OE1 GLU A1701       1.333   7.435  41.258  1.00  0.00           O  
ATOM   2802  OE2 GLU A1701       2.455   8.547  39.725  1.00  0.00           O  
ATOM   2803  N   ILE A1702       2.259   3.512  37.594  1.00  0.00           N  
ATOM   2804  CA  ILE A1702       0.948   3.041  37.061  1.00  0.00           C  
ATOM   2805  C   ILE A1702      -0.118   3.009  38.166  1.00  0.00           C  
ATOM   2806  O   ILE A1702      -1.306   3.048  37.878  1.00  0.00           O  
ATOM   2807  CB  ILE A1702       1.051   1.659  36.320  1.00  0.00           C  
ATOM   2808  CG1 ILE A1702       1.737   0.616  37.161  1.00  0.00           C  
ATOM   2809  CG2 ILE A1702       1.827   1.790  34.930  1.00  0.00           C  
ATOM   2810  CD1 ILE A1702       1.604  -0.787  36.597  1.00  0.00           C  
ATOM   2811  N   ILE A1703       0.329   2.915  39.418  1.00  0.00           N  
ATOM   2812  CA  ILE A1703      -0.545   2.850  40.599  1.00  0.00           C  
ATOM   2813  C   ILE A1703       0.046   3.719  41.656  1.00  0.00           C  
ATOM   2814  O   ILE A1703       1.266   3.663  41.895  1.00  0.00           O  
ATOM   2815  CB  ILE A1703      -0.655   1.417  41.144  1.00  0.00           C  
ATOM   2816  CG1 ILE A1703      -1.494   0.539  40.201  1.00  0.00           C  
ATOM   2817  CG2 ILE A1703      -1.236   1.438  42.595  1.00  0.00           C  
ATOM   2818  CD1 ILE A1703      -1.523  -0.925  40.605  1.00  0.00           C  
ATOM   2819  N   GLY A1704      -0.802   4.537  42.280  1.00  0.00           N  
ATOM   2820  CA  GLY A1704      -0.482   5.238  43.532  1.00  0.00           C  
ATOM   2821  C   GLY A1704      -1.513   4.826  44.584  1.00  0.00           C  
ATOM   2822  O   GLY A1704      -2.718   4.852  44.327  1.00  0.00           O  
ATOM   2823  N   GLY A1705      -1.045   4.422  45.752  1.00  0.00           N  
ATOM   2824  CA  GLY A1705      -1.942   4.040  46.826  1.00  0.00           C  
ATOM   2825  C   GLY A1705      -1.369   4.347  48.195  1.00  0.00           C  
ATOM   2826  O   GLY A1705      -0.217   4.791  48.320  1.00  0.00           O  
ATOM   2827  N   SER A1706      -2.161   4.111  49.226  1.00  0.00           N  
ATOM   2828  CA  SER A1706      -1.683   4.312  50.577  1.00  0.00           C  
ATOM   2829  C   SER A1706      -2.596   3.649  51.571  1.00  0.00           C  
ATOM   2830  O   SER A1706      -3.734   3.283  51.237  1.00  0.00           O  
ATOM   2831  CB  SER A1706      -1.577   5.809  50.897  1.00  0.00           C  
ATOM   2832  OG  SER A1706      -2.739   6.320  51.518  1.00  0.00           O  
ATOM   2833  N   GLN A1707      -2.099   3.502  52.797  1.00  0.00           N  
ATOM   2834  CA  GLN A1707      -2.986   3.320  53.944  1.00  0.00           C  
ATOM   2835  C   GLN A1707      -3.519   4.707  54.290  1.00  0.00           C  
ATOM   2836  O   GLN A1707      -2.795   5.724  54.158  1.00  0.00           O  
ATOM   2837  CB  GLN A1707      -2.277   2.625  55.136  1.00  0.00           C  
ATOM   2838  CG  GLN A1707      -3.230   2.266  56.316  1.00  0.00           C  
ATOM   2839  CD  GLN A1707      -2.610   1.301  57.279  1.00  0.00           C  
ATOM   2840  OE1 GLN A1707      -1.481   0.861  57.070  1.00  0.00           O  
ATOM   2841  NE2 GLN A1707      -3.320   0.982  58.358  1.00  0.00           N  
ATOM   2842  N   ARG A1708      -4.791   4.787  54.679  1.00  0.00           N  
ATOM   2843  CA  ARG A1708      -5.414   6.084  54.970  1.00  0.00           C  
ATOM   2844  C   ARG A1708      -5.379   6.345  56.460  1.00  0.00           C  
ATOM   2845  O   ARG A1708      -5.375   5.398  57.268  1.00  0.00           O  
ATOM   2846  CB  ARG A1708      -6.898   6.143  54.521  1.00  0.00           C  
ATOM   2847  CG  ARG A1708      -7.188   5.413  53.199  1.00  0.00           C  
ATOM   2848  CD  ARG A1708      -6.211   5.739  52.094  1.00  0.00           C  
ATOM   2849  NE  ARG A1708      -6.759   5.312  50.806  1.00  0.00           N  
ATOM   2850  CZ  ARG A1708      -6.163   5.499  49.630  1.00  0.00           C  
ATOM   2851  NH1 ARG A1708      -6.779   5.095  48.533  1.00  0.00           N  
ATOM   2852  NH2 ARG A1708      -4.945   6.057  49.549  1.00  0.00           N  
ATOM   2853  N   GLU A1709      -5.353   7.629  56.816  1.00  0.00           N  
ATOM   2854  CA  GLU A1709      -5.404   8.035  58.229  1.00  0.00           C  
ATOM   2855  C   GLU A1709      -6.803   7.693  58.750  1.00  0.00           C  
ATOM   2856  O   GLU A1709      -7.827   8.084  58.146  1.00  0.00           O  
ATOM   2857  CB  GLU A1709      -5.119   9.531  58.390  1.00  0.00           C  
ATOM   2858  CG  GLU A1709      -5.039  10.011  59.839  1.00  0.00           C  
ATOM   2859  CD  GLU A1709      -4.068   9.159  60.609  1.00  0.00           C  
ATOM   2860  OE1 GLU A1709      -2.871   9.337  60.348  1.00  0.00           O  
ATOM   2861  OE2 GLU A1709      -4.497   8.271  61.384  1.00  0.00           O  
ATOM   2862  N   ASP A1710      -6.831   6.969  59.863  1.00  0.00           N  
ATOM   2863  CA  ASP A1710      -8.080   6.492  60.481  1.00  0.00           C  
ATOM   2864  C   ASP A1710      -8.338   7.156  61.836  1.00  0.00           C  
ATOM   2865  O   ASP A1710      -9.370   6.902  62.486  1.00  0.00           O  
ATOM   2866  CB  ASP A1710      -8.049   4.970  60.662  1.00  0.00           C  
ATOM   2867  CG  ASP A1710      -6.741   4.471  61.224  1.00  0.00           C  
ATOM   2868  OD1 ASP A1710      -6.212   5.103  62.160  1.00  0.00           O  
ATOM   2869  OD2 ASP A1710      -6.131   3.478  60.790  1.00  0.00           O  
ATOM   2870  N   ASP A1711      -7.385   7.973  62.272  1.00  0.00           N  
ATOM   2871  CA  ASP A1711      -7.509   8.739  63.514  1.00  0.00           C  
ATOM   2872  C   ASP A1711      -8.064  10.106  63.235  1.00  0.00           C  
ATOM   2873  O   ASP A1711      -7.423  10.898  62.505  1.00  0.00           O  
ATOM   2874  CB  ASP A1711      -6.147   8.920  64.168  1.00  0.00           C  
ATOM   2875  CG  ASP A1711      -6.258   9.636  65.480  1.00  0.00           C  
ATOM   2876  OD1 ASP A1711      -6.268  10.872  65.496  1.00  0.00           O  
ATOM   2877  OD2 ASP A1711      -6.483   9.027  66.528  1.00  0.00           O  
ATOM   2878  N   TYR A1712      -9.226  10.407  63.824  1.00  0.00           N  
ATOM   2879  CA  TYR A1712      -9.881  11.721  63.653  1.00  0.00           C  
ATOM   2880  C   TYR A1712      -8.968  12.949  63.893  1.00  0.00           C  
ATOM   2881  O   TYR A1712      -8.901  13.836  63.045  1.00  0.00           O  
ATOM   2882  CB  TYR A1712     -11.143  11.837  64.538  1.00  0.00           C  
ATOM   2883  CG  TYR A1712     -11.897  13.135  64.352  1.00  0.00           C  
ATOM   2884  CD1 TYR A1712     -11.480  14.323  64.986  1.00  0.00           C  
ATOM   2885  CD2 TYR A1712     -13.025  13.182  63.542  1.00  0.00           C  
ATOM   2886  CE1 TYR A1712     -12.186  15.520  64.806  1.00  0.00           C  
ATOM   2887  CE2 TYR A1712     -13.736  14.341  63.363  1.00  0.00           C  
ATOM   2888  CZ  TYR A1712     -13.306  15.507  63.996  1.00  0.00           C  
ATOM   2889  OH  TYR A1712     -14.028  16.631  63.787  1.00  0.00           O  
ATOM   2890  N   ASP A1713      -8.290  12.996  65.047  1.00  0.00           N  
ATOM   2891  CA  ASP A1713      -7.495  14.179  65.410  1.00  0.00           C  
ATOM   2892  C   ASP A1713      -6.296  14.373  64.492  1.00  0.00           C  
ATOM   2893  O   ASP A1713      -6.031  15.480  64.037  1.00  0.00           O  
ATOM   2894  CB  ASP A1713      -7.066  14.126  66.877  1.00  0.00           C  
ATOM   2895  CG  ASP A1713      -8.260  14.154  67.840  1.00  0.00           C  
ATOM   2896  OD1 ASP A1713      -9.224  14.927  67.643  1.00  0.00           O  
ATOM   2897  OD2 ASP A1713      -8.313  13.416  68.823  1.00  0.00           O  
ATOM   2898  N   LYS A1714      -5.588  13.294  64.203  1.00  0.00           N  
ATOM   2899  CA  LYS A1714      -4.474  13.333  63.236  1.00  0.00           C  
ATOM   2900  C   LYS A1714      -4.902  13.830  61.860  1.00  0.00           C  
ATOM   2901  O   LYS A1714      -4.236  14.673  61.260  1.00  0.00           O  
ATOM   2902  CB  LYS A1714      -3.836  11.970  63.118  1.00  0.00           C  
ATOM   2903  CG  LYS A1714      -3.083  11.532  64.317  1.00  0.00           C  
ATOM   2904  CD  LYS A1714      -2.170  10.407  63.905  1.00  0.00           C  
ATOM   2905  CE  LYS A1714      -1.640   9.657  65.093  1.00  0.00           C  
ATOM   2906  NZ  LYS A1714      -0.631   8.614  64.649  1.00  0.00           N  
ATOM   2907  N   LEU A1715      -6.053  13.358  61.374  1.00  0.00           N  
ATOM   2908  CA  LEU A1715      -6.586  13.852  60.114  1.00  0.00           C  
ATOM   2909  C   LEU A1715      -6.986  15.332  60.158  1.00  0.00           C  
ATOM   2910  O   LEU A1715      -6.632  16.078  59.250  1.00  0.00           O  
ATOM   2911  CB  LEU A1715      -7.759  12.982  59.594  1.00  0.00           C  
ATOM   2912  CG  LEU A1715      -8.234  13.318  58.187  1.00  0.00           C  
ATOM   2913  CD1 LEU A1715      -7.091  13.161  57.145  1.00  0.00           C  
ATOM   2914  CD2 LEU A1715      -9.481  12.502  57.825  1.00  0.00           C  
ATOM   2915  N   LEU A1716      -7.755  15.722  61.185  1.00  0.00           N  
ATOM   2916  CA  LEU A1716      -8.131  17.141  61.383  1.00  0.00           C  
ATOM   2917  C   LEU A1716      -6.869  17.997  61.379  1.00  0.00           C  
ATOM   2918  O   LEU A1716      -6.786  19.013  60.668  1.00  0.00           O  
ATOM   2919  CB  LEU A1716      -8.905  17.351  62.700  1.00  0.00           C  
ATOM   2920  CG  LEU A1716      -9.317  18.780  63.091  1.00  0.00           C  
ATOM   2921  CD1 LEU A1716     -10.017  19.504  61.955  1.00  0.00           C  
ATOM   2922  CD2 LEU A1716     -10.208  18.681  64.316  1.00  0.00           C  
ATOM   2923  N   ASN A1717      -5.881  17.549  62.141  1.00  0.00           N  
ATOM   2924  CA  ASN A1717      -4.624  18.279  62.200  1.00  0.00           C  
ATOM   2925  C   ASN A1717      -3.891  18.473  60.864  1.00  0.00           C  
ATOM   2926  O   ASN A1717      -3.439  19.577  60.578  1.00  0.00           O  
ATOM   2927  CB  ASN A1717      -3.687  17.653  63.203  1.00  0.00           C  
ATOM   2928  CG  ASN A1717      -2.647  18.633  63.670  1.00  0.00           C  
ATOM   2929  OD1 ASN A1717      -1.444  18.341  63.647  1.00  0.00           O  
ATOM   2930  ND2 ASN A1717      -3.098  19.839  64.068  1.00  0.00           N  
ATOM   2931  N   ARG A1718      -3.757  17.405  60.067  1.00  0.00           N  
ATOM   2932  CA  ARG A1718      -3.215  17.503  58.702  1.00  0.00           C  
ATOM   2933  C   ARG A1718      -4.013  18.465  57.848  1.00  0.00           C  
ATOM   2934  O   ARG A1718      -3.429  19.208  57.060  1.00  0.00           O  
ATOM   2935  CB  ARG A1718      -3.203  16.142  57.984  1.00  0.00           C  
ATOM   2936  CG  ARG A1718      -1.978  15.310  58.161  1.00  0.00           C  
ATOM   2937  CD  ARG A1718      -0.655  16.006  57.800  1.00  0.00           C  
ATOM   2938  NE  ARG A1718      -0.398  16.413  56.402  1.00  0.00           N  
ATOM   2939  CZ  ARG A1718       0.090  15.596  55.460  1.00  0.00           C  
ATOM   2940  NH1 ARG A1718       0.293  14.310  55.725  1.00  0.00           N  
ATOM   2941  NH2 ARG A1718       0.333  16.041  54.234  1.00  0.00           N  
ATOM   2942  N   ILE A1719      -5.339  18.437  57.956  1.00  0.00           N  
ATOM   2943  CA  ILE A1719      -6.175  19.340  57.149  1.00  0.00           C  
ATOM   2944  C   ILE A1719      -5.823  20.812  57.492  1.00  0.00           C  
ATOM   2945  O   ILE A1719      -5.618  21.647  56.594  1.00  0.00           O  
ATOM   2946  CB  ILE A1719      -7.733  19.021  57.310  1.00  0.00           C  
ATOM   2947  CG1 ILE A1719      -8.121  17.669  56.668  1.00  0.00           C  
ATOM   2948  CG2 ILE A1719      -8.610  20.116  56.709  1.00  0.00           C  
ATOM   2949  CD1 ILE A1719      -9.587  17.213  56.950  1.00  0.00           C  
ATOM   2950  N   LEU A1720      -5.734  21.114  58.787  1.00  0.00           N  
ATOM   2951  CA  LEU A1720      -5.363  22.460  59.245  1.00  0.00           C  
ATOM   2952  C   LEU A1720      -3.955  22.828  58.725  1.00  0.00           C  
ATOM   2953  O   LEU A1720      -3.820  23.771  57.934  1.00  0.00           O  
ATOM   2954  CB  LEU A1720      -5.507  22.609  60.771  1.00  0.00           C  
ATOM   2955  CG  LEU A1720      -6.964  22.544  61.249  1.00  0.00           C  
ATOM   2956  CD1 LEU A1720      -7.040  22.103  62.681  1.00  0.00           C  
ATOM   2957  CD2 LEU A1720      -7.707  23.856  61.038  1.00  0.00           C  
ATOM   2958  N   GLU A1721      -2.945  22.045  59.104  1.00  0.00           N  
ATOM   2959  CA  GLU A1721      -1.555  22.245  58.647  1.00  0.00           C  
ATOM   2960  C   GLU A1721      -1.373  22.558  57.170  1.00  0.00           C  
ATOM   2961  O   GLU A1721      -0.479  23.331  56.796  1.00  0.00           O  
ATOM   2962  CB  GLU A1721      -0.733  21.023  58.944  1.00  0.00           C  
ATOM   2963  CG  GLU A1721      -0.492  20.801  60.406  1.00  0.00           C  
ATOM   2964  CD  GLU A1721       0.209  19.488  60.648  1.00  0.00           C  
ATOM   2965  OE1 GLU A1721       0.628  18.806  59.669  1.00  0.00           O  
ATOM   2966  OE2 GLU A1721       0.353  19.135  61.831  1.00  0.00           O  
ATOM   2967  N   GLU A1722      -2.202  21.946  56.332  1.00  0.00           N  
ATOM   2968  CA  GLU A1722      -2.169  22.165  54.885  1.00  0.00           C  
ATOM   2969  C   GLU A1722      -2.984  23.383  54.406  1.00  0.00           C  
ATOM   2970  O   GLU A1722      -3.243  23.516  53.211  1.00  0.00           O  
ATOM   2971  CB  GLU A1722      -2.672  20.906  54.163  1.00  0.00           C  
ATOM   2972  CG  GLU A1722      -1.902  19.631  54.466  1.00  0.00           C  
ATOM   2973  CD  GLU A1722      -0.489  19.664  53.933  1.00  0.00           C  
ATOM   2974  OE1 GLU A1722       0.451  19.325  54.676  1.00  0.00           O  
ATOM   2975  OE2 GLU A1722      -0.321  20.037  52.759  1.00  0.00           O  
ATOM   2976  N   GLY A1725      -3.406  24.252  55.324  1.00  0.00           N  
ATOM   2977  CA  GLY A1725      -4.238  25.412  54.969  1.00  0.00           C  
ATOM   2978  C   GLY A1725      -5.586  25.094  54.303  1.00  0.00           C  
ATOM   2979  O   GLY A1725      -6.104  25.872  53.481  1.00  0.00           O  
ATOM   2980  N   MET A1726      -6.151  23.935  54.643  1.00  0.00           N  
ATOM   2981  CA  MET A1726      -7.468  23.589  54.183  1.00  0.00           C  
ATOM   2982  C   MET A1726      -8.463  23.839  55.312  1.00  0.00           C  
ATOM   2983  O   MET A1726      -8.102  24.015  56.478  1.00  0.00           O  
ATOM   2984  CB  MET A1726      -7.501  22.145  53.696  1.00  0.00           C  
ATOM   2985  CG  MET A1726      -6.706  21.884  52.418  1.00  0.00           C  
ATOM   2986  SD  MET A1726      -6.197  20.153  52.438  1.00  0.00           S  
ATOM   2987  CE  MET A1726      -5.519  19.904  50.774  1.00  0.00           C  
ATOM   2988  N   ASP A1727      -9.727  23.874  54.941  1.00  0.00           N  
ATOM   2989  CA  ASP A1727     -10.770  24.205  55.889  1.00  0.00           C  
ATOM   2990  C   ASP A1727     -11.486  22.908  56.264  1.00  0.00           C  
ATOM   2991  O   ASP A1727     -12.118  22.266  55.409  1.00  0.00           O  
ATOM   2992  CB  ASP A1727     -11.713  25.248  55.266  1.00  0.00           C  
ATOM   2993  CG  ASP A1727     -12.901  25.605  56.156  1.00  0.00           C  
ATOM   2994  OD1 ASP A1727     -12.809  25.577  57.411  1.00  0.00           O  
ATOM   2995  OD2 ASP A1727     -13.992  25.948  55.655  1.00  0.00           O  
ATOM   2996  N   PRO A1728     -11.385  22.530  57.536  1.00  0.00           N  
ATOM   2997  CA  PRO A1728     -11.968  21.281  58.029  1.00  0.00           C  
ATOM   2998  C   PRO A1728     -13.466  21.215  57.820  1.00  0.00           C  
ATOM   2999  O   PRO A1728     -14.044  20.156  57.979  1.00  0.00           O  
ATOM   3000  CB  PRO A1728     -11.687  21.329  59.528  1.00  0.00           C  
ATOM   3001  CG  PRO A1728     -10.552  22.272  59.682  1.00  0.00           C  
ATOM   3002  CD  PRO A1728     -10.714  23.288  58.606  1.00  0.00           C  
ATOM   3003  N   LYS A1729     -14.081  22.345  57.477  1.00  0.00           N  
ATOM   3004  CA  LYS A1729     -15.507  22.443  57.304  1.00  0.00           C  
ATOM   3005  C   LYS A1729     -15.902  21.816  55.981  1.00  0.00           C  
ATOM   3006  O   LYS A1729     -16.954  21.185  55.876  1.00  0.00           O  
ATOM   3007  CB  LYS A1729     -15.932  23.916  57.350  1.00  0.00           C  
ATOM   3008  CG  LYS A1729     -17.435  24.122  57.412  1.00  0.00           C  
ATOM   3009  CD  LYS A1729     -17.981  23.718  58.791  1.00  0.00           C  
ATOM   3010  CE  LYS A1729     -19.314  23.008  58.650  1.00  0.00           C  
ATOM   3011  NZ  LYS A1729     -19.181  21.852  57.683  1.00  0.00           N  
ATOM   3012  N   ASP A1752     -15.051  22.002  54.980  1.00  0.00           N  
ATOM   3013  CA  ASP A1752     -15.224  21.411  53.651  1.00  0.00           C  
ATOM   3014  C   ASP A1752     -15.090  19.881  53.633  1.00  0.00           C  
ATOM   3015  O   ASP A1752     -15.612  19.223  52.731  1.00  0.00           O  
ATOM   3016  CB  ASP A1752     -14.167  21.961  52.685  1.00  0.00           C  
ATOM   3017  CG  ASP A1752     -14.129  23.468  52.658  1.00  0.00           C  
ATOM   3018  OD1 ASP A1752     -13.056  24.044  52.952  1.00  0.00           O  
ATOM   3019  OD2 ASP A1752     -15.118  24.162  52.366  1.00  0.00           O  
ATOM   3020  N   TYR A1753     -14.373  19.338  54.617  1.00  0.00           N  
ATOM   3021  CA  TYR A1753     -14.112  17.902  54.696  1.00  0.00           C  
ATOM   3022  C   TYR A1753     -14.894  17.203  55.797  1.00  0.00           C  
ATOM   3023  O   TYR A1753     -14.519  16.105  56.202  1.00  0.00           O  
ATOM   3024  CB  TYR A1753     -12.632  17.667  54.964  1.00  0.00           C  
ATOM   3025  CG  TYR A1753     -11.753  18.090  53.853  1.00  0.00           C  
ATOM   3026  CD1 TYR A1753     -11.199  19.368  53.851  1.00  0.00           C  
ATOM   3027  CD2 TYR A1753     -11.462  17.227  52.789  1.00  0.00           C  
ATOM   3028  CE1 TYR A1753     -10.352  19.787  52.815  1.00  0.00           C  
ATOM   3029  CE2 TYR A1753     -10.635  17.636  51.739  1.00  0.00           C  
ATOM   3030  CZ  TYR A1753     -10.084  18.929  51.769  1.00  0.00           C  
ATOM   3031  OH  TYR A1753      -9.260  19.384  50.778  1.00  0.00           O  
ATOM   3032  N   GLU A1757     -15.950  17.845  56.295  1.00  0.00           N  
ATOM   3033  CA  GLU A1757     -16.672  17.338  57.450  1.00  0.00           C  
ATOM   3034  C   GLU A1757     -17.190  15.894  57.211  1.00  0.00           C  
ATOM   3035  O   GLU A1757     -17.097  15.064  58.103  1.00  0.00           O  
ATOM   3036  CB  GLU A1757     -17.805  18.290  57.875  1.00  0.00           C  
ATOM   3037  CG  GLU A1757     -18.453  17.890  59.191  1.00  0.00           C  
ATOM   3038  CD  GLU A1757     -19.827  18.527  59.429  1.00  0.00           C  
ATOM   3039  OE1 GLU A1757     -20.043  19.708  59.053  1.00  0.00           O  
ATOM   3040  OE2 GLU A1757     -20.713  17.834  59.985  1.00  0.00           O  
ATOM   3041  N   TRP A1758     -17.749  15.616  56.029  1.00  0.00           N  
ATOM   3042  CA  TRP A1758     -18.265  14.263  55.737  1.00  0.00           C  
ATOM   3043  C   TRP A1758     -17.092  13.252  55.707  1.00  0.00           C  
ATOM   3044  O   TRP A1758     -17.212  12.124  56.160  1.00  0.00           O  
ATOM   3045  CB  TRP A1758     -19.103  14.254  54.458  1.00  0.00           C  
ATOM   3046  CG  TRP A1758     -18.344  14.369  53.150  1.00  0.00           C  
ATOM   3047  CD1 TRP A1758     -18.146  15.517  52.425  1.00  0.00           C  
ATOM   3048  CD2 TRP A1758     -17.696  13.318  52.411  1.00  0.00           C  
ATOM   3049  NE1 TRP A1758     -17.418  15.249  51.289  1.00  0.00           N  
ATOM   3050  CE2 TRP A1758     -17.117  13.910  51.252  1.00  0.00           C  
ATOM   3051  CE3 TRP A1758     -17.542  11.925  52.600  1.00  0.00           C  
ATOM   3052  CZ2 TRP A1758     -16.418  13.161  50.277  1.00  0.00           C  
ATOM   3053  CZ3 TRP A1758     -16.822  11.178  51.622  1.00  0.00           C  
ATOM   3054  CH2 TRP A1758     -16.276  11.806  50.487  1.00  0.00           C  
ATOM   3055  N   TYR A1759     -15.935  13.687  55.221  1.00  0.00           N  
ATOM   3056  CA  TYR A1759     -14.750  12.827  55.176  1.00  0.00           C  
ATOM   3057  C   TYR A1759     -14.254  12.512  56.605  1.00  0.00           C  
ATOM   3058  O   TYR A1759     -13.936  11.365  56.938  1.00  0.00           O  
ATOM   3059  CB  TYR A1759     -13.670  13.480  54.283  1.00  0.00           C  
ATOM   3060  CG  TYR A1759     -12.498  12.564  53.963  1.00  0.00           C  
ATOM   3061  CD1 TYR A1759     -12.690  11.361  53.256  1.00  0.00           C  
ATOM   3062  CD2 TYR A1759     -11.191  12.901  54.373  1.00  0.00           C  
ATOM   3063  CE1 TYR A1759     -11.603  10.512  52.973  1.00  0.00           C  
ATOM   3064  CE2 TYR A1759     -10.105  12.057  54.109  1.00  0.00           C  
ATOM   3065  CZ  TYR A1759     -10.306  10.882  53.388  1.00  0.00           C  
ATOM   3066  OH  TYR A1759      -9.219  10.052  53.126  1.00  0.00           O  
ATOM   3067  N   LEU A1760     -14.260  13.540  57.461  1.00  0.00           N  
ATOM   3068  CA  LEU A1760     -13.938  13.414  58.883  1.00  0.00           C  
ATOM   3069  C   LEU A1760     -14.965  12.582  59.627  1.00  0.00           C  
ATOM   3070  O   LEU A1760     -14.617  11.873  60.549  1.00  0.00           O  
ATOM   3071  CB  LEU A1760     -13.786  14.822  59.540  1.00  0.00           C  
ATOM   3072  CG  LEU A1760     -12.447  15.552  59.259  1.00  0.00           C  
ATOM   3073  CD1 LEU A1760     -12.621  17.067  59.393  1.00  0.00           C  
ATOM   3074  CD2 LEU A1760     -11.277  15.041  60.150  1.00  0.00           C  
ATOM   3075  N   ASP A1764     -16.225  12.645  59.209  1.00  0.00           N  
ATOM   3076  CA  ASP A1764     -17.274  11.741  59.781  1.00  0.00           C  
ATOM   3077  C   ASP A1764     -16.873  10.272  59.779  1.00  0.00           C  
ATOM   3078  O   ASP A1764     -17.256   9.501  60.671  1.00  0.00           O  
ATOM   3079  CB  ASP A1764     -18.603  11.879  59.034  1.00  0.00           C  
ATOM   3080  CG  ASP A1764     -19.406  13.068  59.486  1.00  0.00           C  
ATOM   3081  OD1 ASP A1764     -19.088  13.644  60.570  1.00  0.00           O  
ATOM   3082  OD2 ASP A1764     -20.369  13.482  58.818  1.00  0.00           O  
ATOM   3083  N   LEU A1765     -16.137   9.864  58.744  1.00  0.00           N  
ATOM   3084  CA  LEU A1765     -15.721   8.463  58.609  1.00  0.00           C  
ATOM   3085  C   LEU A1765     -14.727   8.062  59.700  1.00  0.00           C  
ATOM   3086  O   LEU A1765     -14.476   6.881  59.872  1.00  0.00           O  
ATOM   3087  CB  LEU A1765     -15.169   8.154  57.192  1.00  0.00           C  
ATOM   3088  CG  LEU A1765     -16.045   8.558  55.990  1.00  0.00           C  
ATOM   3089  CD1 LEU A1765     -15.229   8.261  54.716  1.00  0.00           C  
ATOM   3090  CD2 LEU A1765     -17.455   7.830  56.015  1.00  0.00           C  
ATOM   3091  N   ARG A1767     -14.120   9.033  60.396  1.00  0.00           N  
ATOM   3092  CA  ARG A1767     -13.219   8.741  61.513  1.00  0.00           C  
ATOM   3093  C   ARG A1767     -13.959   8.944  62.852  1.00  0.00           C  
ATOM   3094  O   ARG A1767     -13.337   8.864  63.931  1.00  0.00           O  
ATOM   3095  CB  ARG A1767     -11.999   9.677  61.479  1.00  0.00           C  
ATOM   3096  CG  ARG A1767     -10.945   9.363  60.387  1.00  0.00           C  
ATOM   3097  CD  ARG A1767     -11.450   9.481  58.925  1.00  0.00           C  
ATOM   3098  NE  ARG A1767     -10.412   9.018  58.006  1.00  0.00           N  
ATOM   3099  CZ  ARG A1767     -10.545   8.981  56.689  1.00  0.00           C  
ATOM   3100  NH1 ARG A1767     -11.690   9.419  56.119  1.00  0.00           N  
ATOM   3101  NH2 ARG A1767      -9.523   8.510  55.944  1.00  0.00           N  
ATOM   3102  N   ARG A1768     -15.263   9.222  62.760  1.00  0.00           N  
ATOM   3103  CA  ARG A1768     -16.095   9.570  63.935  1.00  0.00           C  
ATOM   3104  C   ARG A1768     -17.095   8.420  64.219  1.00  0.00           C  
ATOM   3105  O   ARG A1768     -17.423   8.108  65.366  1.00  0.00           O  
ATOM   3106  CB  ARG A1768     -16.814  10.903  63.649  1.00  0.00           C  
ATOM   3107  CG  ARG A1768     -17.784  11.417  64.740  1.00  0.00           C  
ATOM   3108  CD  ARG A1768     -18.453  12.746  64.388  1.00  0.00           C  
ATOM   3109  NE  ARG A1768     -17.507  13.860  64.370  1.00  0.00           N  
ATOM   3110  CZ  ARG A1768     -17.220  14.565  65.476  1.00  0.00           C  
ATOM   3111  NH1 ARG A1768     -16.351  15.578  65.439  1.00  0.00           N  
ATOM   3112  NH2 ARG A1768     -17.812  14.251  66.638  1.00  0.00           N  
ATOM   3113  N   TYR A1770     -17.592   7.784  63.158  1.00  0.00           N  
ATOM   3114  CA  TYR A1770     -18.663   6.822  63.323  1.00  0.00           C  
ATOM   3115  C   TYR A1770     -18.220   5.377  63.071  1.00  0.00           C  
ATOM   3116  O   TYR A1770     -18.796   4.688  62.215  1.00  0.00           O  
ATOM   3117  CB  TYR A1770     -19.872   7.231  62.460  1.00  0.00           C  
ATOM   3118  CG  TYR A1770     -20.410   8.617  62.821  1.00  0.00           C  
ATOM   3119  CD1 TYR A1770     -20.997   8.850  64.077  1.00  0.00           C  
ATOM   3120  CD2 TYR A1770     -20.309   9.695  61.930  1.00  0.00           C  
ATOM   3121  CE1 TYR A1770     -21.468  10.123  64.438  1.00  0.00           C  
ATOM   3122  CE2 TYR A1770     -20.794  10.978  62.267  1.00  0.00           C  
ATOM   3123  CZ  TYR A1770     -21.366  11.164  63.526  1.00  0.00           C  
ATOM   3124  OH  TYR A1770     -21.843  12.387  63.886  1.00  0.00           O  
ATOM   3125  N   GLY A1771     -17.239   4.885  63.831  1.00  0.00           N  
ATOM   3126  CA  GLY A1771     -16.832   3.497  63.684  1.00  0.00           C  
ATOM   3127  C   GLY A1771     -15.708   3.380  62.657  1.00  0.00           C  
ATOM   3128  O   GLY A1771     -15.708   2.474  61.801  1.00  0.00           O  
ATOM   3129  N   SER A1772     -14.747   4.296  62.768  1.00  0.00           N  
ATOM   3130  CA  SER A1772     -13.492   4.256  62.021  1.00  0.00           C  
ATOM   3131  C   SER A1772     -12.892   2.856  62.042  1.00  0.00           C  
ATOM   3132  O   SER A1772     -12.962   2.124  63.059  1.00  0.00           O  
ATOM   3133  CB  SER A1772     -12.458   5.203  62.634  1.00  0.00           C  
ATOM   3134  OG  SER A1772     -11.369   5.419  61.716  1.00  0.00           O  
ATOM   3135  N   VAL A1773     -12.287   2.464  60.919  1.00  0.00           N  
ATOM   3136  CA  VAL A1773     -11.567   1.187  60.876  1.00  0.00           C  
ATOM   3137  C   VAL A1773     -10.282   1.468  60.096  1.00  0.00           C  
ATOM   3138  O   VAL A1773     -10.264   2.375  59.268  1.00  0.00           O  
ATOM   3139  CB  VAL A1773     -12.418   0.031  60.206  1.00  0.00           C  
ATOM   3140  CG1 VAL A1773     -13.644  -0.332  61.091  1.00  0.00           C  
ATOM   3141  CG2 VAL A1773     -12.820   0.362  58.679  1.00  0.00           C  
ATOM   3142  N   PRO A1774      -9.208   0.733  60.333  1.00  0.00           N  
ATOM   3143  CA  PRO A1774      -8.048   0.874  59.429  1.00  0.00           C  
ATOM   3144  C   PRO A1774      -8.471   0.475  57.994  1.00  0.00           C  
ATOM   3145  O   PRO A1774      -9.346  -0.411  57.828  1.00  0.00           O  
ATOM   3146  CB  PRO A1774      -7.019  -0.120  59.966  1.00  0.00           C  
ATOM   3147  CG  PRO A1774      -7.696  -0.887  61.108  1.00  0.00           C  
ATOM   3148  CD  PRO A1774      -9.018  -0.273  61.397  1.00  0.00           C  
ATOM   3149  N   HIS A1775      -7.899   1.141  56.999  1.00  0.00           N  
ATOM   3150  CA  HIS A1775      -8.231   0.887  55.608  1.00  0.00           C  
ATOM   3151  C   HIS A1775      -7.207   1.508  54.657  1.00  0.00           C  
ATOM   3152  O   HIS A1775      -6.469   2.416  55.047  1.00  0.00           O  
ATOM   3153  CB  HIS A1775      -9.689   1.311  55.256  1.00  0.00           C  
ATOM   3154  CG  HIS A1775      -9.942   2.794  55.322  1.00  0.00           C  
ATOM   3155  ND1 HIS A1775     -10.196   3.466  56.507  1.00  0.00           N  
ATOM   3156  CD2 HIS A1775     -10.026   3.727  54.341  1.00  0.00           C  
ATOM   3157  CE1 HIS A1775     -10.408   4.751  56.254  1.00  0.00           C  
ATOM   3158  NE2 HIS A1775     -10.316   4.936  54.943  1.00  0.00           N  
ATOM   3159  N   SER A1776      -7.139   0.962  53.438  1.00  0.00           N  
ATOM   3160  CA  SER A1776      -6.150   1.327  52.428  1.00  0.00           C  
ATOM   3161  C   SER A1776      -6.777   1.163  51.064  1.00  0.00           C  
ATOM   3162  O   SER A1776      -7.769   0.420  50.883  1.00  0.00           O  
ATOM   3163  CB  SER A1776      -4.964   0.363  52.466  1.00  0.00           C  
ATOM   3164  OG  SER A1776      -4.393   0.288  53.740  1.00  0.00           O  
ATOM   3165  N   GLY A1777      -6.172   1.785  50.078  1.00  0.00           N  
ATOM   3166  CA  GLY A1777      -6.685   1.653  48.709  1.00  0.00           C  
ATOM   3167  C   GLY A1777      -5.642   2.223  47.727  1.00  0.00           C  
ATOM   3168  O   GLY A1777      -4.553   2.632  48.118  1.00  0.00           O  
ATOM   3169  N   PHE A1778      -5.999   2.269  46.451  1.00  0.00           N  
ATOM   3170  CA  PHE A1778      -5.087   2.711  45.421  1.00  0.00           C  
ATOM   3171  C   PHE A1778      -5.880   2.993  44.143  1.00  0.00           C  
ATOM   3172  O   PHE A1778      -7.046   2.600  44.021  1.00  0.00           O  
ATOM   3173  CB  PHE A1778      -3.984   1.655  45.145  1.00  0.00           C  
ATOM   3174  CG  PHE A1778      -4.506   0.364  44.552  1.00  0.00           C  
ATOM   3175  CD1 PHE A1778      -4.555   0.177  43.151  1.00  0.00           C  
ATOM   3176  CD2 PHE A1778      -4.951  -0.669  45.391  1.00  0.00           C  
ATOM   3177  CE1 PHE A1778      -5.027  -1.040  42.611  1.00  0.00           C  
ATOM   3178  CE2 PHE A1778      -5.436  -1.932  44.856  1.00  0.00           C  
ATOM   3179  CZ  PHE A1778      -5.453  -2.085  43.436  1.00  0.00           C  
ATOM   3180  N   GLY A1779      -5.217   3.663  43.196  1.00  0.00           N  
ATOM   3181  CA  GLY A1779      -5.799   3.982  41.892  1.00  0.00           C  
ATOM   3182  C   GLY A1779      -4.776   3.534  40.839  1.00  0.00           C  
ATOM   3183  O   GLY A1779      -3.581   3.738  41.019  1.00  0.00           O  
ATOM   3184  N   LEU A1782      -5.254   2.912  39.775  1.00  0.00           N  
ATOM   3185  CA  LEU A1782      -4.420   2.532  38.644  1.00  0.00           C  
ATOM   3186  C   LEU A1782      -4.858   3.381  37.438  1.00  0.00           C  
ATOM   3187  O   LEU A1782      -6.079   3.622  37.213  1.00  0.00           O  
ATOM   3188  CB  LEU A1782      -4.621   1.014  38.355  1.00  0.00           C  
ATOM   3189  CG  LEU A1782      -4.066   0.279  37.109  1.00  0.00           C  
ATOM   3190  CD1 LEU A1782      -3.987  -1.207  37.448  1.00  0.00           C  
ATOM   3191  CD2 LEU A1782      -5.058   0.352  36.031  1.00  0.00           C  
ATOM   3192  N   GLY A1783      -3.868   3.825  36.674  1.00  0.00           N  
ATOM   3193  CA  GLY A1783      -4.129   4.558  35.451  1.00  0.00           C  
ATOM   3194  C   GLY A1783      -4.196   3.543  34.310  1.00  0.00           C  
ATOM   3195  O   GLY A1783      -3.167   2.929  33.943  1.00  0.00           O  
ATOM   3196  N   VAL A1784      -5.398   3.367  33.747  1.00  0.00           N  
ATOM   3197  CA  VAL A1784      -5.617   2.365  32.705  1.00  0.00           C  
ATOM   3198  C   VAL A1784      -4.743   2.605  31.434  1.00  0.00           C  
ATOM   3199  O   VAL A1784      -4.067   1.686  30.955  1.00  0.00           O  
ATOM   3200  CB  VAL A1784      -7.080   2.222  32.367  1.00  0.00           C  
ATOM   3201  CG1 VAL A1784      -7.300   1.202  31.219  1.00  0.00           C  
ATOM   3202  CG2 VAL A1784      -7.863   1.795  33.654  1.00  0.00           C  
ATOM   3203  N   GLU A1785      -4.785   3.823  30.919  1.00  0.00           N  
ATOM   3204  CA  GLU A1785      -3.990   4.213  29.759  1.00  0.00           C  
ATOM   3205  C   GLU A1785      -2.483   4.088  30.011  1.00  0.00           C  
ATOM   3206  O   GLU A1785      -1.756   3.667  29.118  1.00  0.00           O  
ATOM   3207  CB  GLU A1785      -4.313   5.639  29.320  1.00  0.00           C  
ATOM   3208  CG  GLU A1785      -5.712   5.797  28.770  1.00  0.00           C  
ATOM   3209  CD  GLU A1785      -6.799   5.876  29.834  1.00  0.00           C  
ATOM   3210  OE1 GLU A1785      -6.551   6.172  31.016  1.00  0.00           O  
ATOM   3211  OE2 GLU A1785      -7.954   5.614  29.463  1.00  0.00           O  
ATOM   3212  N   ARG A1786      -2.024   4.449  31.214  1.00  0.00           N  
ATOM   3213  CA  ARG A1786      -0.609   4.207  31.590  1.00  0.00           C  
ATOM   3214  C   ARG A1786      -0.246   2.755  31.491  1.00  0.00           C  
ATOM   3215  O   ARG A1786       0.811   2.405  30.904  1.00  0.00           O  
ATOM   3216  CB  ARG A1786      -0.276   4.684  33.001  1.00  0.00           C  
ATOM   3217  CG  ARG A1786      -0.597   6.105  33.243  1.00  0.00           C  
ATOM   3218  CD  ARG A1786      -0.049   6.533  34.597  1.00  0.00           C  
ATOM   3219  NE  ARG A1786      -0.374   7.910  34.959  1.00  0.00           N  
ATOM   3220  CZ  ARG A1786       0.338   8.639  35.816  1.00  0.00           C  
ATOM   3221  NH1 ARG A1786       1.430   8.125  36.403  1.00  0.00           N  
ATOM   3222  NH2 ARG A1786      -0.045   9.881  36.097  1.00  0.00           N  
ATOM   3223  N   LEU A1787      -1.083   1.891  32.072  1.00  0.00           N  
ATOM   3224  CA  LEU A1787      -0.837   0.442  31.981  1.00  0.00           C  
ATOM   3225  C   LEU A1787      -0.827  -0.051  30.504  1.00  0.00           C  
ATOM   3226  O   LEU A1787       0.082  -0.757  30.093  1.00  0.00           O  
ATOM   3227  CB  LEU A1787      -1.874  -0.365  32.800  1.00  0.00           C  
ATOM   3228  CG  LEU A1787      -1.749  -1.912  32.723  1.00  0.00           C  
ATOM   3229  CD1 LEU A1787      -0.424  -2.423  33.358  1.00  0.00           C  
ATOM   3230  CD2 LEU A1787      -2.986  -2.567  33.355  1.00  0.00           C  
ATOM   3231  N   VAL A1788      -1.873   0.265  29.737  1.00  0.00           N  
ATOM   3232  CA  VAL A1788      -1.898  -0.076  28.319  1.00  0.00           C  
ATOM   3233  C   VAL A1788      -0.602   0.431  27.587  1.00  0.00           C  
ATOM   3234  O   VAL A1788      -0.032  -0.284  26.748  1.00  0.00           O  
ATOM   3235  CB  VAL A1788      -3.142   0.522  27.611  1.00  0.00           C  
ATOM   3236  CG1 VAL A1788      -3.073   0.315  26.087  1.00  0.00           C  
ATOM   3237  CG2 VAL A1788      -4.457  -0.061  28.175  1.00  0.00           C  
ATOM   3238  N   ALA A1789      -0.192   1.667  27.858  1.00  0.00           N  
ATOM   3239  CA  ALA A1789       1.006   2.229  27.184  1.00  0.00           C  
ATOM   3240  C   ALA A1789       2.251   1.419  27.509  1.00  0.00           C  
ATOM   3241  O   ALA A1789       3.058   1.180  26.613  1.00  0.00           O  
ATOM   3242  CB  ALA A1789       1.237   3.708  27.542  1.00  0.00           C  
ATOM   3243  N   TRP A1790       2.405   0.999  28.770  1.00  0.00           N  
ATOM   3244  CA  TRP A1790       3.542   0.092  29.087  1.00  0.00           C  
ATOM   3245  C   TRP A1790       3.428  -1.298  28.388  1.00  0.00           C  
ATOM   3246  O   TRP A1790       4.393  -1.820  27.748  1.00  0.00           O  
ATOM   3247  CB  TRP A1790       3.733  -0.064  30.617  1.00  0.00           C  
ATOM   3248  CG  TRP A1790       4.674  -1.218  30.896  1.00  0.00           C  
ATOM   3249  CD1 TRP A1790       5.982  -1.310  30.492  1.00  0.00           C  
ATOM   3250  CD2 TRP A1790       4.389  -2.436  31.624  1.00  0.00           C  
ATOM   3251  NE1 TRP A1790       6.521  -2.505  30.911  1.00  0.00           N  
ATOM   3252  CE2 TRP A1790       5.578  -3.215  31.617  1.00  0.00           C  
ATOM   3253  CE3 TRP A1790       3.258  -2.935  32.312  1.00  0.00           C  
ATOM   3254  CZ2 TRP A1790       5.668  -4.485  32.234  1.00  0.00           C  
ATOM   3255  CZ3 TRP A1790       3.334  -4.208  32.928  1.00  0.00           C  
ATOM   3256  CH2 TRP A1790       4.550  -4.961  32.891  1.00  0.00           C  
ATOM   3257  N   VAL A1791       2.241  -1.900  28.480  1.00  0.00           N  
ATOM   3258  CA  VAL A1791       2.000  -3.237  27.937  1.00  0.00           C  
ATOM   3259  C   VAL A1791       2.364  -3.311  26.410  1.00  0.00           C  
ATOM   3260  O   VAL A1791       2.935  -4.285  25.935  1.00  0.00           O  
ATOM   3261  CB  VAL A1791       0.526  -3.693  28.219  1.00  0.00           C  
ATOM   3262  CG1 VAL A1791       0.116  -4.855  27.311  1.00  0.00           C  
ATOM   3263  CG2 VAL A1791       0.318  -4.073  29.752  1.00  0.00           C  
ATOM   3264  N   LEU A1792       2.015  -2.267  25.666  1.00  0.00           N  
ATOM   3265  CA  LEU A1792       2.246  -2.194  24.212  1.00  0.00           C  
ATOM   3266  C   LEU A1792       3.453  -1.316  23.837  1.00  0.00           C  
ATOM   3267  O   LEU A1792       3.643  -0.989  22.652  1.00  0.00           O  
ATOM   3268  CB  LEU A1792       0.938  -1.710  23.503  1.00  0.00           C  
ATOM   3269  CG  LEU A1792      -0.297  -2.581  23.777  1.00  0.00           C  
ATOM   3270  CD1 LEU A1792      -1.575  -1.990  23.103  1.00  0.00           C  
ATOM   3271  CD2 LEU A1792       0.003  -4.023  23.322  1.00  0.00           C  
ATOM   3272  N   LYS A1793       4.242  -0.913  24.833  1.00  0.00           N  
ATOM   3273  CA  LYS A1793       5.376   0.007  24.618  1.00  0.00           C  
ATOM   3274  C   LYS A1793       5.061   1.181  23.696  1.00  0.00           C  
ATOM   3275  O   LYS A1793       5.759   1.407  22.712  1.00  0.00           O  
ATOM   3276  CB  LYS A1793       6.553  -0.727  23.996  1.00  0.00           C  
ATOM   3277  CG  LYS A1793       7.481  -1.397  24.963  1.00  0.00           C  
ATOM   3278  CD  LYS A1793       8.803  -1.730  24.255  1.00  0.00           C  
ATOM   3279  CE  LYS A1793       9.961  -0.913  24.816  1.00  0.00           C  
ATOM   3280  NZ  LYS A1793      10.701  -0.275  23.692  1.00  0.00           N  
ATOM   3281  N   LEU A1794       4.016   1.936  24.022  1.00  0.00           N  
ATOM   3282  CA  LEU A1794       3.556   3.032  23.200  1.00  0.00           C  
ATOM   3283  C   LEU A1794       4.468   4.216  23.466  1.00  0.00           C  
ATOM   3284  O   LEU A1794       5.055   4.325  24.547  1.00  0.00           O  
ATOM   3285  CB  LEU A1794       2.092   3.374  23.534  1.00  0.00           C  
ATOM   3286  CG  LEU A1794       1.077   2.244  23.345  1.00  0.00           C  
ATOM   3287  CD1 LEU A1794      -0.371   2.740  23.617  1.00  0.00           C  
ATOM   3288  CD2 LEU A1794       1.181   1.627  21.952  1.00  0.00           C  
ATOM   3289  N   ASP A1795       4.605   5.086  22.476  1.00  0.00           N  
ATOM   3290  CA  ASP A1795       5.553   6.207  22.571  1.00  0.00           C  
ATOM   3291  C   ASP A1795       4.828   7.437  23.100  1.00  0.00           C  
ATOM   3292  O   ASP A1795       5.454   8.457  23.428  1.00  0.00           O  
ATOM   3293  CB  ASP A1795       6.214   6.491  21.212  1.00  0.00           C  
ATOM   3294  CG  ASP A1795       5.198   6.954  20.134  1.00  0.00           C  
ATOM   3295  OD1 ASP A1795       5.527   6.872  18.931  1.00  0.00           O  
ATOM   3296  OD2 ASP A1795       4.044   7.386  20.382  1.00  0.00           O  
ATOM   3297  N   HIS A1796       3.501   7.348  23.192  1.00  0.00           N  
ATOM   3298  CA  HIS A1796       2.747   8.385  23.851  1.00  0.00           C  
ATOM   3299  C   HIS A1796       1.489   7.743  24.422  1.00  0.00           C  
ATOM   3300  O   HIS A1796       0.869   6.908  23.765  1.00  0.00           O  
ATOM   3301  CB  HIS A1796       2.369   9.458  22.831  1.00  0.00           C  
ATOM   3302  CG  HIS A1796       2.023  10.794  23.440  1.00  0.00           C  
ATOM   3303  ND1 HIS A1796       0.970  10.971  24.318  1.00  0.00           N  
ATOM   3304  CD2 HIS A1796       2.566  12.026  23.249  1.00  0.00           C  
ATOM   3305  CE1 HIS A1796       0.895  12.246  24.663  1.00  0.00           C  
ATOM   3306  NE2 HIS A1796       1.853  12.909  24.028  1.00  0.00           N  
ATOM   3307  N   ILE A1797       1.113   8.155  25.625  1.00  0.00           N  
ATOM   3308  CA  ILE A1797      -0.065   7.631  26.299  1.00  0.00           C  
ATOM   3309  C   ILE A1797      -1.359   7.955  25.515  1.00  0.00           C  
ATOM   3310  O   ILE A1797      -2.343   7.205  25.581  1.00  0.00           O  
ATOM   3311  CB  ILE A1797      -0.109   8.164  27.763  1.00  0.00           C  
ATOM   3312  CG1 ILE A1797      -1.100   7.345  28.602  1.00  0.00           C  
ATOM   3313  CG2 ILE A1797      -0.391   9.675  27.781  1.00  0.00           C  
ATOM   3314  CD1 ILE A1797      -1.217   7.727  30.078  1.00  0.00           C  
ATOM   3315  N   ARG A1798      -1.355   9.038  24.740  1.00  0.00           N  
ATOM   3316  CA  ARG A1798      -2.561   9.443  24.015  1.00  0.00           C  
ATOM   3317  C   ARG A1798      -3.081   8.329  23.093  1.00  0.00           C  
ATOM   3318  O   ARG A1798      -4.282   8.265  22.869  1.00  0.00           O  
ATOM   3319  CB  ARG A1798      -2.324  10.702  23.192  1.00  0.00           C  
ATOM   3320  CG  ARG A1798      -1.463  10.468  21.941  1.00  0.00           C  
ATOM   3321  CD  ARG A1798      -0.989  11.787  21.365  1.00  0.00           C  
ATOM   3322  NE  ARG A1798       0.179  11.604  20.522  1.00  0.00           N  
ATOM   3323  CZ  ARG A1798       0.920  12.593  20.040  1.00  0.00           C  
ATOM   3324  NH1 ARG A1798       0.618  13.855  20.332  1.00  0.00           N  
ATOM   3325  NH2 ARG A1798       1.967  12.303  19.262  1.00  0.00           N  
ATOM   3326  N   TRP A1799      -2.199   7.459  22.569  1.00  0.00           N  
ATOM   3327  CA  TRP A1799      -2.659   6.404  21.655  1.00  0.00           C  
ATOM   3328  C   TRP A1799      -3.520   5.333  22.377  1.00  0.00           C  
ATOM   3329  O   TRP A1799      -4.275   4.610  21.723  1.00  0.00           O  
ATOM   3330  CB  TRP A1799      -1.489   5.751  20.914  1.00  0.00           C  
ATOM   3331  CG  TRP A1799      -0.655   6.763  20.171  1.00  0.00           C  
ATOM   3332  CD1 TRP A1799       0.701   7.033  20.342  1.00  0.00           C  
ATOM   3333  CD2 TRP A1799      -1.115   7.657  19.147  1.00  0.00           C  
ATOM   3334  NE1 TRP A1799       1.092   8.006  19.452  1.00  0.00           N  
ATOM   3335  CE2 TRP A1799       0.005   8.412  18.712  1.00  0.00           C  
ATOM   3336  CE3 TRP A1799      -2.352   7.869  18.522  1.00  0.00           C  
ATOM   3337  CZ2 TRP A1799      -0.090   9.384  17.690  1.00  0.00           C  
ATOM   3338  CZ3 TRP A1799      -2.442   8.819  17.506  1.00  0.00           C  
ATOM   3339  CH2 TRP A1799      -1.307   9.565  17.099  1.00  0.00           C  
ATOM   3340  N   ALA A1800      -3.445   5.284  23.710  1.00  0.00           N  
ATOM   3341  CA  ALA A1800      -4.235   4.342  24.537  1.00  0.00           C  
ATOM   3342  C   ALA A1800      -5.645   4.854  24.864  1.00  0.00           C  
ATOM   3343  O   ALA A1800      -6.422   4.169  25.517  1.00  0.00           O  
ATOM   3344  CB  ALA A1800      -3.456   4.016  25.843  1.00  0.00           C  
ATOM   3345  N   ALA A1801      -5.958   6.082  24.461  1.00  0.00           N  
ATOM   3346  CA  ALA A1801      -7.310   6.654  24.656  1.00  0.00           C  
ATOM   3347  C   ALA A1801      -8.099   6.552  23.354  1.00  0.00           C  
ATOM   3348  O   ALA A1801      -7.553   6.786  22.286  1.00  0.00           O  
ATOM   3349  CB  ALA A1801      -7.199   8.136  25.102  1.00  0.00           C  
ATOM   3350  N   LEU A1802      -9.379   6.198  23.416  1.00  0.00           N  
ATOM   3351  CA  LEU A1802     -10.167   6.170  22.167  1.00  0.00           C  
ATOM   3352  C   LEU A1802     -10.127   7.543  21.432  1.00  0.00           C  
ATOM   3353  O   LEU A1802      -9.783   7.616  20.246  1.00  0.00           O  
ATOM   3354  CB  LEU A1802     -11.627   5.689  22.405  1.00  0.00           C  
ATOM   3355  CG  LEU A1802     -12.398   5.313  21.132  1.00  0.00           C  
ATOM   3356  CD1 LEU A1802     -11.869   4.025  20.524  1.00  0.00           C  
ATOM   3357  CD2 LEU A1802     -13.894   5.189  21.414  1.00  0.00           C  
ATOM   3358  N   PHE A1803     -10.468   8.599  22.160  1.00  0.00           N  
ATOM   3359  CA  PHE A1803     -10.399   9.988  21.681  1.00  0.00           C  
ATOM   3360  C   PHE A1803      -9.663  10.800  22.761  1.00  0.00           C  
ATOM   3361  O   PHE A1803     -10.285  11.314  23.709  1.00  0.00           O  
ATOM   3362  CB  PHE A1803     -11.815  10.563  21.399  1.00  0.00           C  
ATOM   3363  CG  PHE A1803     -12.483   9.963  20.164  1.00  0.00           C  
ATOM   3364  CD1 PHE A1803     -12.440  10.625  18.945  1.00  0.00           C  
ATOM   3365  CD2 PHE A1803     -13.127   8.719  20.232  1.00  0.00           C  
ATOM   3366  CE1 PHE A1803     -13.040  10.083  17.801  1.00  0.00           C  
ATOM   3367  CE2 PHE A1803     -13.714   8.140  19.086  1.00  0.00           C  
ATOM   3368  CZ  PHE A1803     -13.675   8.808  17.870  1.00  0.00           C  
ATOM   3369  N   PRO A1804      -8.338  10.896  22.633  1.00  0.00           N  
ATOM   3370  CA  PRO A1804      -7.506  11.532  23.679  1.00  0.00           C  
ATOM   3371  C   PRO A1804      -7.844  13.010  23.952  1.00  0.00           C  
ATOM   3372  O   PRO A1804      -8.228  13.780  23.039  1.00  0.00           O  
ATOM   3373  CB  PRO A1804      -6.057  11.375  23.159  1.00  0.00           C  
ATOM   3374  CG  PRO A1804      -6.172  10.999  21.703  1.00  0.00           C  
ATOM   3375  CD  PRO A1804      -7.541  10.396  21.497  1.00  0.00           C  
ATOM   3376  N   ARG A1805      -7.742  13.379  25.225  1.00  0.00           N  
ATOM   3377  CA  ARG A1805      -7.937  14.742  25.659  1.00  0.00           C  
ATOM   3378  C   ARG A1805      -6.626  15.153  26.276  1.00  0.00           C  
ATOM   3379  O   ARG A1805      -6.128  14.467  27.180  1.00  0.00           O  
ATOM   3380  CB  ARG A1805      -9.075  14.825  26.683  1.00  0.00           C  
ATOM   3381  CG  ARG A1805     -10.466  14.451  26.121  1.00  0.00           C  
ATOM   3382  CD  ARG A1805     -10.907  15.422  25.082  1.00  0.00           C  
ATOM   3383  NE  ARG A1805     -12.151  15.067  24.380  1.00  0.00           N  
ATOM   3384  CZ  ARG A1805     -12.240  14.663  23.122  1.00  0.00           C  
ATOM   3385  NH1 ARG A1805     -13.439  14.430  22.631  1.00  0.00           N  
ATOM   3386  NH2 ARG A1805     -11.158  14.455  22.362  1.00  0.00           N  
ATOM   3387  N   THR A1806      -6.034  16.222  25.723  1.00  0.00           N  
ATOM   3388  CA  THR A1806      -4.805  16.870  26.289  1.00  0.00           C  
ATOM   3389  C   THR A1806      -5.054  18.395  26.376  1.00  0.00           C  
ATOM   3390  O   THR A1806      -6.069  18.879  25.823  1.00  0.00           O  
ATOM   3391  CB  THR A1806      -3.537  16.603  25.382  1.00  0.00           C  
ATOM   3392  OG1 THR A1806      -3.825  17.008  24.051  1.00  0.00           O  
ATOM   3393  CG2 THR A1806      -3.234  15.121  25.229  1.00  0.00           C  
ATOM   3394  N   PRO A1807      -4.153  19.168  27.018  1.00  0.00           N  
ATOM   3395  CA  PRO A1807      -4.368  20.633  27.100  1.00  0.00           C  
ATOM   3396  C   PRO A1807      -4.614  21.282  25.731  1.00  0.00           C  
ATOM   3397  O   PRO A1807      -5.470  22.177  25.609  1.00  0.00           O  
ATOM   3398  CB  PRO A1807      -3.108  21.154  27.798  1.00  0.00           C  
ATOM   3399  CG  PRO A1807      -2.648  19.974  28.622  1.00  0.00           C  
ATOM   3400  CD  PRO A1807      -2.909  18.753  27.714  1.00  0.00           C  
ATOM   3401  N   ALA A1808      -3.924  20.774  24.710  1.00  0.00           N  
ATOM   3402  CA  ALA A1808      -4.050  21.286  23.340  1.00  0.00           C  
ATOM   3403  C   ALA A1808      -5.223  20.714  22.543  1.00  0.00           C  
ATOM   3404  O   ALA A1808      -5.597  21.285  21.529  1.00  0.00           O  
ATOM   3405  CB  ALA A1808      -2.717  21.046  22.554  1.00  0.00           C  
ATOM   3406  N   ARG A1809      -5.772  19.577  22.978  1.00  0.00           N  
ATOM   3407  CA  ARG A1809      -6.629  18.770  22.107  1.00  0.00           C  
ATOM   3408  C   ARG A1809      -7.951  18.367  22.795  1.00  0.00           C  
ATOM   3409  O   ARG A1809      -7.943  17.619  23.774  1.00  0.00           O  
ATOM   3410  CB  ARG A1809      -5.826  17.547  21.644  1.00  0.00           C  
ATOM   3411  CG  ARG A1809      -6.506  16.633  20.645  1.00  0.00           C  
ATOM   3412  CD  ARG A1809      -5.525  16.183  19.555  1.00  0.00           C  
ATOM   3413  NE  ARG A1809      -5.927  16.703  18.241  1.00  0.00           N  
ATOM   3414  CZ  ARG A1809      -5.088  17.082  17.281  1.00  0.00           C  
ATOM   3415  NH1 ARG A1809      -3.777  17.042  17.459  1.00  0.00           N  
ATOM   3416  NH2 ARG A1809      -5.559  17.523  16.131  1.00  0.00           N  
ATOM   3417  N   LEU A1810      -9.058  18.899  22.267  1.00  0.00           N  
ATOM   3418  CA  LEU A1810     -10.413  18.567  22.667  1.00  0.00           C  
ATOM   3419  C   LEU A1810     -11.193  17.902  21.512  1.00  0.00           C  
ATOM   3420  O   LEU A1810     -12.321  17.448  21.683  1.00  0.00           O  
ATOM   3421  CB  LEU A1810     -11.114  19.847  23.147  1.00  0.00           C  
ATOM   3422  CG  LEU A1810     -12.478  19.838  23.839  1.00  0.00           C  
ATOM   3423  CD1 LEU A1810     -12.511  18.913  25.081  1.00  0.00           C  
ATOM   3424  CD2 LEU A1810     -12.843  21.282  24.204  1.00  0.00           C  
ATOM   3425  N   TYR A1811     -10.576  17.800  20.345  1.00  0.00           N  
ATOM   3426  CA  TYR A1811     -11.293  17.436  19.129  1.00  0.00           C  
ATOM   3427  C   TYR A1811     -10.657  16.186  18.496  1.00  0.00           C  
ATOM   3428  O   TYR A1811      -9.449  15.982  18.688  1.00  0.00           O  
ATOM   3429  CB  TYR A1811     -11.210  18.638  18.173  1.00  0.00           C  
ATOM   3430  CG  TYR A1811     -11.767  18.370  16.804  1.00  0.00           C  
ATOM   3431  CD1 TYR A1811     -13.095  18.677  16.492  1.00  0.00           C  
ATOM   3432  CD2 TYR A1811     -10.961  17.792  15.817  1.00  0.00           C  
ATOM   3433  CE1 TYR A1811     -13.609  18.398  15.234  1.00  0.00           C  
ATOM   3434  CE2 TYR A1811     -11.473  17.504  14.558  1.00  0.00           C  
ATOM   3435  CZ  TYR A1811     -12.778  17.815  14.281  1.00  0.00           C  
ATOM   3436  OH  TYR A1811     -13.229  17.527  13.032  1.00  0.00           O  
ATOM   3437  N   PRO A1812     -11.397  15.358  17.731  1.00  0.00           N  
ATOM   3438  CA  PRO A1812     -12.871  15.299  17.680  1.00  0.00           C  
ATOM   3439  C   PRO A1812     -13.513  14.851  18.992  1.00  0.00           C  
ATOM   3440  O   PRO A1812     -12.881  14.301  19.899  1.00  0.00           O  
ATOM   3441  CB  PRO A1812     -13.155  14.242  16.601  1.00  0.00           C  
ATOM   3442  CG  PRO A1812     -11.821  13.850  16.007  1.00  0.00           C  
ATOM   3443  CD  PRO A1812     -10.766  14.279  16.942  1.00  0.00           C  
ATOM   3444  OXT PRO A1812     -14.695  15.060  19.170  1.00  0.00           O  
TER
END
