# Supplementary material for: Backbone Brackets and Arginine Tweezers delineate Class I and Class II aminoacyl tRNA synthetases
Source: PLoS Comput Biol. 2018 Apr 16;14(4):e1006101. doi: 10.1371/journal.pcbi.1006101 (PMC5919687; doi:10.1371/journal.pcbi.1006101)
Supplement: S12 File — All structures of Class II aaRS with residues renumbered according to the MSA. (GZ) [file pcbi.1006101.s024.tar.gz › 1yfr_A_renum.pdb]

ATOM      1  N   SER A 332     109.728  23.337  34.807  1.00  0.00           N  
ATOM      2  CA  SER A 332     110.449  22.046  35.005  1.00  0.00           C  
ATOM      3  C   SER A 332     111.752  22.049  34.215  1.00  0.00           C  
ATOM      4  O   SER A 332     112.721  21.425  34.612  1.00  0.00           O  
ATOM      5  CB  SER A 332     109.573  20.895  34.535  1.00  0.00           C  
ATOM      6  OG  SER A 332     110.119  19.642  34.899  1.00  0.00           O  
ATOM      7  N   LEU A 333     111.762  22.765  33.097  1.00  0.00           N  
ATOM      8  CA  LEU A 333     112.931  22.882  32.236  1.00  0.00           C  
ATOM      9  C   LEU A 333     113.481  21.553  31.709  1.00  0.00           C  
ATOM     10  O   LEU A 333     113.764  20.611  32.491  1.00  0.00           O  
ATOM     11  CB  LEU A 333     114.031  23.632  32.979  1.00  0.00           C  
ATOM     12  CG  LEU A 333     113.646  24.991  33.567  1.00  0.00           C  
ATOM     13  CD1 LEU A 333     114.827  25.536  34.405  1.00  0.00           C  
ATOM     14  CD2 LEU A 333     113.312  25.966  32.432  1.00  0.00           C  
ATOM     15  N   SER A 334     113.655  21.495  30.385  1.00  0.00           N  
ATOM     16  CA  SER A 334     114.182  20.299  29.736  1.00  0.00           C  
ATOM     17  C   SER A 334     115.703  20.362  29.725  1.00  0.00           C  
ATOM     18  O   SER A 334     116.268  21.384  30.063  1.00  0.00           O  
ATOM     19  CB  SER A 334     113.657  20.187  28.301  1.00  0.00           C  
ATOM     20  OG  SER A 334     114.167  21.211  27.479  1.00  0.00           O  
ATOM     21  N   ALA A 335     116.364  19.287  29.317  1.00  0.00           N  
ATOM     22  CA  ALA A 335     117.818  19.250  29.266  1.00  0.00           C  
ATOM     23  C   ALA A 335     118.354  20.399  28.423  1.00  0.00           C  
ATOM     24  O   ALA A 335     119.172  21.186  28.876  1.00  0.00           O  
ATOM     25  CB  ALA A 335     118.275  17.918  28.683  1.00  0.00           C  
ATOM     26  N   HIS A 336     117.856  20.510  27.200  1.00  0.00           N  
ATOM     27  CA  HIS A 336     118.302  21.549  26.282  1.00  0.00           C  
ATOM     28  C   HIS A 336     117.799  22.912  26.694  1.00  0.00           C  
ATOM     29  O   HIS A 336     118.100  23.915  26.052  1.00  0.00           O  
ATOM     30  CB  HIS A 336     117.825  21.232  24.867  1.00  0.00           C  
ATOM     31  CG  HIS A 336     118.310  19.912  24.361  1.00  0.00           C  
ATOM     32  ND1 HIS A 336     119.629  19.533  24.444  1.00  0.00           N  
ATOM     33  CD2 HIS A 336     117.654  18.882  23.777  1.00  0.00           C  
ATOM     34  CE1 HIS A 336     119.770  18.323  23.932  1.00  0.00           C  
ATOM     35  NE2 HIS A 336     118.590  17.906  23.520  1.00  0.00           N  
ATOM     36  N   GLU A 337     117.024  22.953  27.765  1.00  0.00           N  
ATOM     37  CA  GLU A 337     116.500  24.226  28.228  1.00  0.00           C  
ATOM     38  C   GLU A 337     117.373  24.733  29.399  1.00  0.00           C  
ATOM     39  O   GLU A 337     117.597  25.952  29.587  1.00  0.00           O  
ATOM     40  CB  GLU A 337     115.047  24.044  28.670  1.00  0.00           C  
ATOM     41  CG  GLU A 337     114.227  25.309  28.654  1.00  0.00           C  
ATOM     42  CD  GLU A 337     112.730  25.006  28.761  1.00  0.00           C  
ATOM     43  OE1 GLU A 337     112.196  24.202  27.946  1.00  0.00           O  
ATOM     44  OE2 GLU A 337     112.097  25.577  29.675  1.00  0.00           O  
ATOM     45  N   ILE A 338     117.847  23.790  30.208  1.00  0.00           N  
ATOM     46  CA  ILE A 338     118.702  24.131  31.348  1.00  0.00           C  
ATOM     47  C   ILE A 338     120.075  24.601  30.830  1.00  0.00           C  
ATOM     48  O   ILE A 338     120.629  25.600  31.297  1.00  0.00           O  
ATOM     49  CB  ILE A 338     118.921  22.926  32.253  1.00  0.00           C  
ATOM     50  CG1 ILE A 338     117.571  22.314  32.645  1.00  0.00           C  
ATOM     51  CG2 ILE A 338     119.728  23.352  33.482  1.00  0.00           C  
ATOM     52  CD1 ILE A 338     117.690  21.020  33.430  1.00  0.00           C  
ATOM     53  N   ARG A 339     120.611  23.892  29.840  1.00  0.00           N  
ATOM     54  CA  ARG A 339     121.905  24.248  29.271  1.00  0.00           C  
ATOM     55  C   ARG A 339     121.836  25.614  28.636  1.00  0.00           C  
ATOM     56  O   ARG A 339     122.800  26.382  28.731  1.00  0.00           O  
ATOM     57  CB  ARG A 339     122.344  23.244  28.201  1.00  0.00           C  
ATOM     58  CG  ARG A 339     123.790  23.396  27.798  1.00  0.00           C  
ATOM     59  CD  ARG A 339     124.140  22.705  26.474  1.00  0.00           C  
ATOM     60  NE  ARG A 339     123.755  21.299  26.445  1.00  0.00           N  
ATOM     61  CZ  ARG A 339     122.592  20.852  25.981  1.00  0.00           C  
ATOM     62  NH1 ARG A 339     121.692  21.710  25.496  1.00  0.00           N  
ATOM     63  NH2 ARG A 339     122.329  19.544  26.003  1.00  0.00           N  
ATOM     64  N   GLU A 340     120.703  25.912  27.996  1.00  0.00           N  
ATOM     65  CA  GLU A 340     120.523  27.197  27.326  1.00  0.00           C  
ATOM     66  C   GLU A 340     120.291  28.317  28.327  1.00  0.00           C  
ATOM     67  O   GLU A 340     120.625  29.471  28.054  1.00  0.00           O  
ATOM     68  CB  GLU A 340     119.361  27.123  26.329  1.00  0.00           C  
ATOM     69  CG  GLU A 340     118.971  28.448  25.706  1.00  0.00           C  
ATOM     70  CD  GLU A 340     120.157  29.207  25.121  1.00  0.00           C  
ATOM     71  OE1 GLU A 340     120.817  28.680  24.202  1.00  0.00           O  
ATOM     72  OE2 GLU A 340     120.435  30.333  25.591  1.00  0.00           O  
ATOM     73  N   LEU A 341     119.756  27.969  29.498  1.00  0.00           N  
ATOM     74  CA  LEU A 341     119.494  28.969  30.529  1.00  0.00           C  
ATOM     75  C   LEU A 341     120.779  29.292  31.257  1.00  0.00           C  
ATOM     76  O   LEU A 341     120.975  30.406  31.751  1.00  0.00           O  
ATOM     77  CB  LEU A 341     118.464  28.463  31.546  1.00  0.00           C  
ATOM     78  CG  LEU A 341     116.975  28.435  31.202  1.00  0.00           C  
ATOM     79  CD1 LEU A 341     116.227  27.794  32.352  1.00  0.00           C  
ATOM     80  CD2 LEU A 341     116.464  29.896  30.986  1.00  0.00           C  
ATOM     81  N   PHE A 342     121.665  28.307  31.307  1.00  0.00           N  
ATOM     82  CA  PHE A 342     122.923  28.481  32.006  1.00  0.00           C  
ATOM     83  C   PHE A 342     123.832  29.462  31.259  1.00  0.00           C  
ATOM     84  O   PHE A 342     124.204  30.542  31.759  1.00  0.00           O  
ATOM     85  CB  PHE A 342     123.645  27.122  32.173  1.00  0.00           C  
ATOM     86  CG  PHE A 342     124.915  27.207  32.991  1.00  0.00           C  
ATOM     87  CD1 PHE A 342     124.850  27.143  34.382  1.00  0.00           C  
ATOM     88  CD2 PHE A 342     126.161  27.342  32.371  1.00  0.00           C  
ATOM     89  CE1 PHE A 342     125.961  27.204  35.151  1.00  0.00           C  
ATOM     90  CE2 PHE A 342     127.301  27.408  33.136  1.00  0.00           C  
ATOM     91  CZ  PHE A 342     127.185  27.334  34.561  1.00  0.00           C  
ATOM     92  N   LEU A 343     124.165  29.075  30.034  1.00  0.00           N  
ATOM     93  CA  LEU A 343     125.067  29.845  29.184  1.00  0.00           C  
ATOM     94  C   LEU A 343     124.530  31.253  28.877  1.00  0.00           C  
ATOM     95  O   LEU A 343     125.297  32.229  28.804  1.00  0.00           O  
ATOM     96  CB  LEU A 343     125.300  29.076  27.877  1.00  0.00           C  
ATOM     97  CG  LEU A 343     125.406  27.563  28.050  1.00  0.00           C  
ATOM     98  CD1 LEU A 343     125.444  26.908  26.705  1.00  0.00           C  
ATOM     99  CD2 LEU A 343     126.656  27.223  28.873  1.00  0.00           C  
ATOM    100  N   SER A 344     123.214  31.363  28.705  1.00  0.00           N  
ATOM    101  CA  SER A 344     122.620  32.655  28.390  1.00  0.00           C  
ATOM    102  C   SER A 344     122.639  33.535  29.633  1.00  0.00           C  
ATOM    103  O   SER A 344     122.750  34.753  29.538  1.00  0.00           O  
ATOM    104  CB  SER A 344     121.165  32.487  27.906  1.00  0.00           C  
ATOM    105  OG  SER A 344     120.279  32.168  28.983  1.00  0.00           O  
ATOM    106  N   PHE A 345     122.494  32.912  30.800  1.00  0.00           N  
ATOM    107  CA  PHE A 345     122.467  33.638  32.067  1.00  0.00           C  
ATOM    108  C   PHE A 345     123.788  34.306  32.396  1.00  0.00           C  
ATOM    109  O   PHE A 345     123.823  35.487  32.716  1.00  0.00           O  
ATOM    110  CB  PHE A 345     122.091  32.703  33.217  1.00  0.00           C  
ATOM    111  CG  PHE A 345     122.290  33.308  34.564  1.00  0.00           C  
ATOM    112  CD1 PHE A 345     121.500  34.374  34.984  1.00  0.00           C  
ATOM    113  CD2 PHE A 345     123.276  32.826  35.414  1.00  0.00           C  
ATOM    114  CE1 PHE A 345     121.690  34.957  36.256  1.00  0.00           C  
ATOM    115  CE2 PHE A 345     123.476  33.390  36.668  1.00  0.00           C  
ATOM    116  CZ  PHE A 345     122.683  34.461  37.097  1.00  0.00           C  
ATOM    117  N   PHE A 347     124.874  33.545  32.324  1.00  0.00           N  
ATOM    118  CA  PHE A 347     126.195  34.078  32.636  1.00  0.00           C  
ATOM    119  C   PHE A 347     126.697  35.044  31.573  1.00  0.00           C  
ATOM    120  O   PHE A 347     127.532  35.902  31.844  1.00  0.00           O  
ATOM    121  CB  PHE A 347     127.189  32.925  32.856  1.00  0.00           C  
ATOM    122  CG  PHE A 347     127.132  32.333  34.245  1.00  0.00           C  
ATOM    123  CD1 PHE A 347     127.721  32.990  35.325  1.00  0.00           C  
ATOM    124  CD2 PHE A 347     126.429  31.160  34.484  1.00  0.00           C  
ATOM    125  CE1 PHE A 347     127.612  32.488  36.613  1.00  0.00           C  
ATOM    126  CE2 PHE A 347     126.315  30.652  35.767  1.00  0.00           C  
ATOM    127  CZ  PHE A 347     126.905  31.321  36.835  1.00  0.00           C  
ATOM    128  N   GLU A 348     126.195  34.900  30.354  1.00  0.00           N  
ATOM    129  CA  GLU A 348     126.577  35.808  29.281  1.00  0.00           C  
ATOM    130  C   GLU A 348     126.148  37.193  29.767  1.00  0.00           C  
ATOM    131  O   GLU A 348     126.841  38.200  29.559  1.00  0.00           O  
ATOM    132  CB  GLU A 348     125.827  35.462  27.992  1.00  0.00           C  
ATOM    133  CG  GLU A 348     126.501  34.453  27.102  1.00  0.00           C  
ATOM    134  CD  GLU A 348     125.690  34.144  25.843  1.00  0.00           C  
ATOM    135  OE1 GLU A 348     124.604  33.537  25.965  1.00  0.00           O  
ATOM    136  OE2 GLU A 348     126.134  34.508  24.726  1.00  0.00           O  
ATOM    137  N   LYS A 349     124.999  37.214  30.435  1.00  0.00           N  
ATOM    138  CA  LYS A 349     124.435  38.441  30.987  1.00  0.00           C  
ATOM    139  C   LYS A 349     125.359  38.978  32.078  1.00  0.00           C  
ATOM    140  O   LYS A 349     125.460  40.186  32.296  1.00  0.00           O  
ATOM    141  CB  LYS A 349     123.060  38.161  31.595  1.00  0.00           C  
ATOM    142  CG  LYS A 349     122.125  37.369  30.711  1.00  0.00           C  
ATOM    143  CD  LYS A 349     120.844  37.025  31.456  1.00  0.00           C  
ATOM    144  CE  LYS A 349     119.928  36.128  30.611  1.00  0.00           C  
ATOM    145  NZ  LYS A 349     118.681  35.806  31.315  1.00  0.00           N  
ATOM    146  N   LYS A 352     126.043  38.063  32.753  1.00  0.00           N  
ATOM    147  CA  LYS A 352     126.949  38.418  33.831  1.00  0.00           C  
ATOM    148  C   LYS A 352     128.316  38.763  33.272  1.00  0.00           C  
ATOM    149  O   LYS A 352     129.288  38.813  34.018  1.00  0.00           O  
ATOM    150  CB  LYS A 352     127.074  37.260  34.836  1.00  0.00           C  
ATOM    151  CG  LYS A 352     125.755  36.714  35.349  1.00  0.00           C  
ATOM    152  CD  LYS A 352     125.110  37.592  36.402  1.00  0.00           C  
ATOM    153  CE  LYS A 352     124.255  38.715  35.795  1.00  0.00           C  
ATOM    154  NZ  LYS A 352     123.081  38.175  35.009  1.00  0.00           N  
ATOM    155  N   GLY A 361     128.394  38.991  31.963  1.00  0.00           N  
ATOM    156  CA  GLY A 361     129.664  39.342  31.353  1.00  0.00           C  
ATOM    157  C   GLY A 361     130.534  38.163  30.964  1.00  0.00           C  
ATOM    158  O   GLY A 361     131.740  38.346  30.754  1.00  0.00           O  
ATOM    159  N   HIS A 362     129.946  36.969  30.857  1.00  0.00           N  
ATOM    160  CA  HIS A 362     130.702  35.775  30.484  1.00  0.00           C  
ATOM    161  C   HIS A 362     130.525  35.386  28.999  1.00  0.00           C  
ATOM    162  O   HIS A 362     129.458  34.877  28.585  1.00  0.00           O  
ATOM    163  CB  HIS A 362     130.283  34.602  31.364  1.00  0.00           C  
ATOM    164  CG  HIS A 362     130.443  34.856  32.828  1.00  0.00           C  
ATOM    165  ND1 HIS A 362     129.855  35.924  33.469  1.00  0.00           N  
ATOM    166  CD2 HIS A 362     131.107  34.161  33.779  1.00  0.00           C  
ATOM    167  CE1 HIS A 362     130.151  35.874  34.756  1.00  0.00           C  
ATOM    168  NE2 HIS A 362     130.908  34.816  34.972  1.00  0.00           N  
ATOM    169  N   THR A 363     131.564  35.628  28.197  1.00  0.00           N  
ATOM    170  CA  THR A 363     131.488  35.289  26.782  1.00  0.00           C  
ATOM    171  C   THR A 363     131.279  33.782  26.653  1.00  0.00           C  
ATOM    172  O   THR A 363     132.120  32.989  27.119  1.00  0.00           O  
ATOM    173  CB  THR A 363     132.780  35.647  26.028  1.00  0.00           C  
ATOM    174  OG1 THR A 363     133.900  35.061  26.698  1.00  0.00           O  
ATOM    175  CG2 THR A 363     132.972  37.135  25.965  1.00  0.00           C  
ATOM    176  N   ARG A 364     130.165  33.392  26.031  1.00  0.00           N  
ATOM    177  CA  ARG A 364     129.859  31.982  25.846  1.00  0.00           C  
ATOM    178  C   ARG A 364     130.885  31.358  24.925  1.00  0.00           C  
ATOM    179  O   ARG A 364     131.119  31.854  23.832  1.00  0.00           O  
ATOM    180  CB  ARG A 364     128.461  31.788  25.255  1.00  0.00           C  
ATOM    181  CG  ARG A 364     128.069  30.304  25.153  1.00  0.00           C  
ATOM    182  CD  ARG A 364     126.737  30.100  24.431  1.00  0.00           C  
ATOM    183  NE  ARG A 364     125.599  30.662  25.163  1.00  0.00           N  
ATOM    184  CZ  ARG A 364     124.335  30.281  24.980  1.00  0.00           C  
ATOM    185  NH1 ARG A 364     124.044  29.342  24.086  1.00  0.00           N  
ATOM    186  NH2 ARG A 364     123.357  30.811  25.705  1.00  0.00           N  
ATOM    187  N   VAL A 365     131.492  30.265  25.369  1.00  0.00           N  
ATOM    188  CA  VAL A 365     132.506  29.575  24.575  1.00  0.00           C  
ATOM    189  C   VAL A 365     131.988  28.211  24.119  1.00  0.00           C  
ATOM    190  O   VAL A 365     131.164  27.592  24.790  1.00  0.00           O  
ATOM    191  CB  VAL A 365     133.801  29.364  25.395  1.00  0.00           C  
ATOM    192  CG1 VAL A 365     134.908  28.717  24.510  1.00  0.00           C  
ATOM    193  CG2 VAL A 365     134.267  30.698  25.961  1.00  0.00           C  
ATOM    194  N   LYS A 366     132.488  27.751  22.977  1.00  0.00           N  
ATOM    195  CA  LYS A 366     132.103  26.463  22.416  1.00  0.00           C  
ATOM    196  C   LYS A 366     132.921  25.330  23.045  1.00  0.00           C  
ATOM    197  O   LYS A 366     134.164  25.369  23.051  1.00  0.00           O  
ATOM    198  CB  LYS A 366     132.328  26.476  20.907  1.00  0.00           C  
ATOM    199  CG  LYS A 366     132.011  25.153  20.233  1.00  0.00           C  
ATOM    200  CD  LYS A 366     132.385  25.176  18.746  1.00  0.00           C  
ATOM    201  CE  LYS A 366     131.945  23.893  18.036  1.00  0.00           C  
ATOM    202  NZ  LYS A 366     132.441  22.664  18.706  1.00  0.00           N  
ATOM    203  N   SER A 368     132.223  24.325  23.564  1.00  0.00           N  
ATOM    204  CA  SER A 368     132.891  23.205  24.193  1.00  0.00           C  
ATOM    205  C   SER A 368     133.956  22.613  23.293  1.00  0.00           C  
ATOM    206  O   SER A 368     133.688  22.276  22.146  1.00  0.00           O  
ATOM    207  CB  SER A 368     131.883  22.130  24.544  1.00  0.00           C  
ATOM    208  OG  SER A 368     132.536  20.880  24.710  1.00  0.00           O  
ATOM    209  N   ALA A 370     135.176  22.506  23.805  1.00  0.00           N  
ATOM    210  CA  ALA A 370     136.263  21.929  23.023  1.00  0.00           C  
ATOM    211  C   ALA A 370     135.973  20.449  22.802  1.00  0.00           C  
ATOM    212  O   ALA A 370     135.112  19.884  23.460  1.00  0.00           O  
ATOM    213  CB  ALA A 370     137.591  22.112  23.746  1.00  0.00           C  
ATOM    214  N   PRO A 371     136.654  19.814  21.834  1.00  0.00           N  
ATOM    215  CA  PRO A 371     136.417  18.385  21.581  1.00  0.00           C  
ATOM    216  C   PRO A 371     136.862  17.494  22.760  1.00  0.00           C  
ATOM    217  O   PRO A 371     137.724  17.873  23.570  1.00  0.00           O  
ATOM    218  CB  PRO A 371     137.238  18.119  20.317  1.00  0.00           C  
ATOM    219  CG  PRO A 371     138.407  19.087  20.468  1.00  0.00           C  
ATOM    220  CD  PRO A 371     137.692  20.351  20.931  1.00  0.00           C  
ATOM    221  N   LEU A 372     136.263  16.314  22.860  1.00  0.00           N  
ATOM    222  CA  LEU A 372     136.602  15.389  23.918  1.00  0.00           C  
ATOM    223  C   LEU A 372     138.076  15.060  23.856  1.00  0.00           C  
ATOM    224  O   LEU A 372     138.653  14.653  24.863  1.00  0.00           O  
ATOM    225  CB  LEU A 372     135.779  14.104  23.770  1.00  0.00           C  
ATOM    226  CG  LEU A 372     134.266  14.232  23.987  1.00  0.00           C  
ATOM    227  CD1 LEU A 372     133.595  12.909  23.716  1.00  0.00           C  
ATOM    228  CD2 LEU A 372     134.009  14.707  25.450  1.00  0.00           C  
ATOM    229  N   VAL A 373     138.671  15.248  22.678  1.00  0.00           N  
ATOM    230  CA  VAL A 373     140.075  14.925  22.457  1.00  0.00           C  
ATOM    231  C   VAL A 373     140.917  16.152  22.653  1.00  0.00           C  
ATOM    232  O   VAL A 373     140.794  17.098  21.897  1.00  0.00           O  
ATOM    233  CB  VAL A 373     140.311  14.374  21.040  1.00  0.00           C  
ATOM    234  CG1 VAL A 373     141.785  14.046  20.859  1.00  0.00           C  
ATOM    235  CG2 VAL A 373     139.473  13.157  20.818  1.00  0.00           C  
ATOM    236  N   PRO A 374     141.773  16.157  23.691  1.00  0.00           N  
ATOM    237  CA  PRO A 374     142.656  17.282  24.013  1.00  0.00           C  
ATOM    238  C   PRO A 374     143.534  17.626  22.829  1.00  0.00           C  
ATOM    239  O   PRO A 374     144.140  16.740  22.221  1.00  0.00           O  
ATOM    240  CB  PRO A 374     143.460  16.765  25.203  1.00  0.00           C  
ATOM    241  CG  PRO A 374     142.514  15.833  25.865  1.00  0.00           C  
ATOM    242  CD  PRO A 374     141.930  15.082  24.687  1.00  0.00           C  
ATOM    243  N   GLU A 375     143.621  18.911  22.508  1.00  0.00           N  
ATOM    244  CA  GLU A 375     144.413  19.331  21.360  1.00  0.00           C  
ATOM    245  C   GLU A 375     145.902  19.065  21.563  1.00  0.00           C  
ATOM    246  O   GLU A 375     146.468  18.151  20.971  1.00  0.00           O  
ATOM    247  CB  GLU A 375     144.177  20.819  21.054  1.00  0.00           C  
ATOM    248  CG  GLU A 375     144.170  21.123  19.561  1.00  0.00           C  
ATOM    249  CD  GLU A 375     143.223  20.215  18.811  1.00  0.00           C  
ATOM    250  OE1 GLU A 375     141.985  20.384  18.957  1.00  0.00           O  
ATOM    251  OE2 GLU A 375     143.724  19.315  18.097  1.00  0.00           O  
ATOM    252  N   ASN A 376     146.537  19.859  22.413  1.00  0.00           N  
ATOM    253  CA  ASN A 376     147.958  19.691  22.668  1.00  0.00           C  
ATOM    254  C   ASN A 376     148.264  19.210  24.089  1.00  0.00           C  
ATOM    255  O   ASN A 376     148.751  19.975  24.921  1.00  0.00           O  
ATOM    256  CB  ASN A 376     148.687  21.006  22.399  1.00  0.00           C  
ATOM    257  CG  ASN A 376     150.186  20.858  22.476  1.00  0.00           C  
ATOM    258  OD1 ASN A 376     150.786  20.050  21.772  1.00  0.00           O  
ATOM    259  ND2 ASN A 376     150.802  21.641  23.335  1.00  0.00           N  
ATOM    260  N   ASP A 652     147.976  17.937  24.353  1.00  0.00           N  
ATOM    261  CA  ASP A 652     148.228  17.302  25.648  1.00  0.00           C  
ATOM    262  C   ASP A 652     148.043  15.792  25.454  1.00  0.00           C  
ATOM    263  O   ASP A 652     146.930  15.258  25.574  1.00  0.00           O  
ATOM    264  CB  ASP A 652     147.254  17.817  26.702  1.00  0.00           C  
ATOM    265  CG  ASP A 652     147.677  17.446  28.101  1.00  0.00           C  
ATOM    266  OD1 ASP A 652     147.783  16.240  28.411  1.00  0.00           O  
ATOM    267  OD2 ASP A 652     147.921  18.373  28.893  1.00  0.00           O  
ATOM    268  N   PRO A 653     149.143  15.088  25.144  1.00  0.00           N  
ATOM    269  CA  PRO A 653     149.131  13.644  24.917  1.00  0.00           C  
ATOM    270  C   PRO A 653     148.841  12.797  26.146  1.00  0.00           C  
ATOM    271  O   PRO A 653     148.365  11.662  26.017  1.00  0.00           O  
ATOM    272  CB  PRO A 653     150.522  13.385  24.348  1.00  0.00           C  
ATOM    273  CG  PRO A 653     151.354  14.405  25.062  1.00  0.00           C  
ATOM    274  CD  PRO A 653     150.505  15.630  24.987  1.00  0.00           C  
ATOM    275  N   THR A 654     149.146  13.330  27.327  1.00  0.00           N  
ATOM    276  CA  THR A 654     148.916  12.587  28.566  1.00  0.00           C  
ATOM    277  C   THR A 654     147.417  12.434  28.878  1.00  0.00           C  
ATOM    278  O   THR A 654     146.893  11.321  29.053  1.00  0.00           O  
ATOM    279  CB  THR A 654     149.611  13.278  29.762  1.00  0.00           C  
ATOM    280  OG1 THR A 654     149.216  14.656  29.825  1.00  0.00           O  
ATOM    281  CG2 THR A 654     151.106  13.194  29.602  1.00  0.00           C  
ATOM    282  N   LEU A 655     146.723  13.566  28.936  1.00  0.00           N  
ATOM    283  CA  LEU A 655     145.286  13.570  29.228  1.00  0.00           C  
ATOM    284  C   LEU A 655     144.525  12.994  28.022  1.00  0.00           C  
ATOM    285  O   LEU A 655     144.290  13.688  27.022  1.00  0.00           O  
ATOM    286  CB  LEU A 655     144.813  14.999  29.500  1.00  0.00           C  
ATOM    287  CG  LEU A 655     143.336  15.208  29.839  1.00  0.00           C  
ATOM    288  CD1 LEU A 655     142.978  14.464  31.139  1.00  0.00           C  
ATOM    289  CD2 LEU A 655     143.069  16.697  29.985  1.00  0.00           C  
ATOM    290  N   LEU A 656     144.128  11.729  28.115  1.00  0.00           N  
ATOM    291  CA  LEU A 656     143.427  11.060  27.010  1.00  0.00           C  
ATOM    292  C   LEU A 656     142.122  11.743  26.577  1.00  0.00           C  
ATOM    293  O   LEU A 656     141.895  11.990  25.378  1.00  0.00           O  
ATOM    294  CB  LEU A 656     143.141   9.605  27.379  1.00  0.00           C  
ATOM    295  CG  LEU A 656     144.364   8.687  27.518  1.00  0.00           C  
ATOM    296  CD1 LEU A 656     143.894   7.264  27.874  1.00  0.00           C  
ATOM    297  CD2 LEU A 656     145.148   8.679  26.230  1.00  0.00           C  
ATOM    298  N   PHE A 657     141.278  12.092  27.545  1.00  0.00           N  
ATOM    299  CA  PHE A 657     139.999  12.753  27.241  1.00  0.00           C  
ATOM    300  C   PHE A 657     139.718  13.896  28.225  1.00  0.00           C  
ATOM    301  O   PHE A 657     140.099  13.845  29.421  1.00  0.00           O  
ATOM    302  CB  PHE A 657     138.841  11.748  27.323  1.00  0.00           C  
ATOM    303  CG  PHE A 657     138.853  10.720  26.242  1.00  0.00           C  
ATOM    304  CD1 PHE A 657     138.639  11.107  24.903  1.00  0.00           C  
ATOM    305  CD2 PHE A 657     139.026   9.359  26.553  1.00  0.00           C  
ATOM    306  CE1 PHE A 657     138.595  10.139  23.859  1.00  0.00           C  
ATOM    307  CE2 PHE A 657     138.990   8.389  25.554  1.00  0.00           C  
ATOM    308  CZ  PHE A 657     138.767   8.774  24.194  1.00  0.00           C  
ATOM    309  N   VAL A 658     139.058  14.931  27.709  1.00  0.00           N  
ATOM    310  CA  VAL A 658     138.693  16.071  28.529  1.00  0.00           C  
ATOM    311  C   VAL A 658     137.869  15.520  29.693  1.00  0.00           C  
ATOM    312  O   VAL A 658     137.327  14.419  29.622  1.00  0.00           O  
ATOM    313  CB  VAL A 658     137.850  17.098  27.717  1.00  0.00           C  
ATOM    314  CG1 VAL A 658     137.627  18.336  28.532  1.00  0.00           C  
ATOM    315  CG2 VAL A 658     138.557  17.432  26.401  1.00  0.00           C  
ATOM    316  N   ASN A 659     137.791  16.275  30.779  1.00  0.00           N  
ATOM    317  CA  ASN A 659     137.016  15.824  31.920  1.00  0.00           C  
ATOM    318  C   ASN A 659     136.364  16.981  32.701  1.00  0.00           C  
ATOM    319  O   ASN A 659     135.761  16.739  33.757  1.00  0.00           O  
ATOM    320  CB  ASN A 659     137.932  15.018  32.832  1.00  0.00           C  
ATOM    321  CG  ASN A 659     139.063  15.852  33.368  1.00  0.00           C  
ATOM    322  OD1 ASN A 659     139.693  16.626  32.646  1.00  0.00           O  
ATOM    323  ND2 ASN A 659     139.328  15.706  34.644  1.00  0.00           N  
ATOM    324  N   ALA A 660     136.516  18.222  32.226  1.00  0.00           N  
ATOM    325  CA  ALA A 660     135.923  19.371  32.903  1.00  0.00           C  
ATOM    326  C   ALA A 660     135.925  20.616  32.021  1.00  0.00           C  
ATOM    327  O   ALA A 660     136.500  20.635  30.926  1.00  0.00           O  
ATOM    328  CB  ALA A 660     136.638  19.627  34.170  1.00  0.00           C  
ATOM    329  N   GLY A 661     135.232  21.648  32.474  1.00  0.00           N  
ATOM    330  CA  GLY A 661     135.153  22.850  31.671  1.00  0.00           C  
ATOM    331  C   GLY A 661     136.393  23.713  31.737  1.00  0.00           C  
ATOM    332  O   GLY A 661     136.555  24.638  30.938  1.00  0.00           O  
ATOM    333  N   MET A 662     137.272  23.415  32.692  1.00  0.00           N  
ATOM    334  CA  MET A 662     138.506  24.182  32.859  1.00  0.00           C  
ATOM    335  C   MET A 662     139.694  23.497  32.180  1.00  0.00           C  
ATOM    336  O   MET A 662     140.819  23.992  32.208  1.00  0.00           O  
ATOM    337  CB  MET A 662     138.796  24.406  34.342  1.00  0.00           C  
ATOM    338  CG  MET A 662     139.048  23.154  35.145  1.00  0.00           C  
ATOM    339  SD  MET A 662     140.757  22.568  35.107  1.00  0.00           S  
ATOM    340  CE  MET A 662     140.528  20.915  34.467  1.00  0.00           C  
ATOM    341  N   VAL A 663     139.428  22.366  31.540  1.00  0.00           N  
ATOM    342  CA  VAL A 663     140.464  21.628  30.830  1.00  0.00           C  
ATOM    343  C   VAL A 663     141.110  22.443  29.702  1.00  0.00           C  
ATOM    344  O   VAL A 663     142.344  22.591  29.652  1.00  0.00           O  
ATOM    345  CB  VAL A 663     139.898  20.341  30.233  1.00  0.00           C  
ATOM    346  CG1 VAL A 663     140.999  19.594  29.486  1.00  0.00           C  
ATOM    347  CG2 VAL A 663     139.357  19.459  31.340  1.00  0.00           C  
ATOM    348  N   PRO A 664     140.286  22.976  28.775  1.00  0.00           N  
ATOM    349  CA  PRO A 664     140.822  23.771  27.665  1.00  0.00           C  
ATOM    350  C   PRO A 664     141.417  25.113  28.120  1.00  0.00           C  
ATOM    351  O   PRO A 664     142.185  25.746  27.388  1.00  0.00           O  
ATOM    352  CB  PRO A 664     139.598  23.969  26.762  1.00  0.00           C  
ATOM    353  CG  PRO A 664     138.464  24.068  27.758  1.00  0.00           C  
ATOM    354  CD  PRO A 664     138.808  22.928  28.715  1.00  0.00           C  
ATOM    355  N   PHE A 665     141.013  25.564  29.303  1.00  0.00           N  
ATOM    356  CA  PHE A 665     141.485  26.830  29.856  1.00  0.00           C  
ATOM    357  C   PHE A 665     142.544  26.608  30.932  1.00  0.00           C  
ATOM    358  O   PHE A 665     142.836  27.533  31.705  1.00  0.00           O  
ATOM    359  CB  PHE A 665     140.323  27.590  30.489  1.00  0.00           C  
ATOM    360  CG  PHE A 665     139.238  27.956  29.521  1.00  0.00           C  
ATOM    361  CD1 PHE A 665     139.449  28.913  28.526  1.00  0.00           C  
ATOM    362  CD2 PHE A 665     137.996  27.343  29.594  1.00  0.00           C  
ATOM    363  CE1 PHE A 665     138.443  29.236  27.622  1.00  0.00           C  
ATOM    364  CE2 PHE A 665     136.978  27.676  28.672  1.00  0.00           C  
ATOM    365  CZ  PHE A 665     137.206  28.617  27.702  1.00  0.00           C  
ATOM    366  N   LYS A 666     143.105  25.399  30.996  1.00  0.00           N  
ATOM    367  CA  LYS A 666     144.121  25.095  31.993  1.00  0.00           C  
ATOM    368  C   LYS A 666     145.375  25.934  31.817  1.00  0.00           C  
ATOM    369  O   LYS A 666     146.141  26.096  32.758  1.00  0.00           O  
ATOM    370  CB  LYS A 666     144.499  23.618  31.934  1.00  0.00           C  
ATOM    371  CG  LYS A 666     145.355  23.148  33.104  1.00  0.00           C  
ATOM    372  CD  LYS A 666     145.600  21.644  33.061  1.00  0.00           C  
ATOM    373  CE  LYS A 666     146.446  21.225  34.265  1.00  0.00           C  
ATOM    374  NZ  LYS A 666     146.679  19.732  34.295  1.00  0.00           N  
ATOM    375  N   ASN A 667     145.580  26.481  30.623  1.00  0.00           N  
ATOM    376  CA  ASN A 667     146.779  27.277  30.368  1.00  0.00           C  
ATOM    377  C   ASN A 667     146.508  28.767  30.592  1.00  0.00           C  
ATOM    378  O   ASN A 667     147.393  29.609  30.428  1.00  0.00           O  
ATOM    379  CB  ASN A 667     147.278  27.049  28.934  1.00  0.00           C  
ATOM    380  CG  ASN A 667     147.387  25.585  28.579  1.00  0.00           C  
ATOM    381  OD1 ASN A 667     146.409  24.961  28.134  1.00  0.00           O  
ATOM    382  ND2 ASN A 667     148.578  25.016  28.780  1.00  0.00           N  
ATOM    383  N   VAL A 668     145.270  29.090  30.955  1.00  0.00           N  
ATOM    384  CA  VAL A 668     144.871  30.472  31.210  1.00  0.00           C  
ATOM    385  C   VAL A 668     145.148  30.762  32.664  1.00  0.00           C  
ATOM    386  O   VAL A 668     145.840  31.728  32.996  1.00  0.00           O  
ATOM    387  CB  VAL A 668     143.376  30.690  30.952  1.00  0.00           C  
ATOM    388  CG1 VAL A 668     143.075  32.173  30.905  1.00  0.00           C  
ATOM    389  CG2 VAL A 668     142.969  30.008  29.654  1.00  0.00           C  
ATOM    390  N   PHE A 669     144.608  29.908  33.529  1.00  0.00           N  
ATOM    391  CA  PHE A 669     144.815  30.043  34.972  1.00  0.00           C  
ATOM    392  C   PHE A 669     146.303  30.063  35.298  1.00  0.00           C  
ATOM    393  O   PHE A 669     146.732  30.663  36.278  1.00  0.00           O  
ATOM    394  CB  PHE A 669     144.149  28.884  35.713  1.00  0.00           C  
ATOM    395  CG  PHE A 669     142.706  28.706  35.361  1.00  0.00           C  
ATOM    396  CD1 PHE A 669     141.820  29.770  35.470  1.00  0.00           C  
ATOM    397  CD2 PHE A 669     142.220  27.472  34.937  1.00  0.00           C  
ATOM    398  CE1 PHE A 669     140.463  29.608  35.165  1.00  0.00           C  
ATOM    399  CE2 PHE A 669     140.858  27.306  34.631  1.00  0.00           C  
ATOM    400  CZ  PHE A 669     139.985  28.372  34.747  1.00  0.00           C  
ATOM    401  N   LEU A 670     147.079  29.390  34.458  1.00  0.00           N  
ATOM    402  CA  LEU A 670     148.524  29.318  34.617  1.00  0.00           C  
ATOM    403  C   LEU A 670     149.173  30.646  34.226  1.00  0.00           C  
ATOM    404  O   LEU A 670     150.234  31.013  34.743  1.00  0.00           O  
ATOM    405  CB  LEU A 670     149.097  28.185  33.753  1.00  0.00           C  
ATOM    406  CG  LEU A 670     148.829  26.775  34.268  1.00  0.00           C  
ATOM    407  CD1 LEU A 670     149.456  25.759  33.335  1.00  0.00           C  
ATOM    408  CD2 LEU A 670     149.418  26.642  35.673  1.00  0.00           C  
ATOM    409  N   GLY A 671     148.543  31.356  33.298  1.00  0.00           N  
ATOM    410  CA  GLY A 671     149.083  32.633  32.873  1.00  0.00           C  
ATOM    411  C   GLY A 671     149.727  32.581  31.499  1.00  0.00           C  
ATOM    412  O   GLY A 671     150.231  33.596  31.009  1.00  0.00           O  
ATOM    413  N   LEU A 672     149.723  31.405  30.878  1.00  0.00           N  
ATOM    414  CA  LEU A 672     150.295  31.263  29.546  1.00  0.00           C  
ATOM    415  C   LEU A 672     149.420  31.949  28.500  1.00  0.00           C  
ATOM    416  O   LEU A 672     149.881  32.838  27.779  1.00  0.00           O  
ATOM    417  CB  LEU A 672     150.476  29.785  29.182  1.00  0.00           C  
ATOM    418  CG  LEU A 672     151.705  29.074  29.764  1.00  0.00           C  
ATOM    419  CD1 LEU A 672     151.439  28.650  31.202  1.00  0.00           C  
ATOM    420  CD2 LEU A 672     152.016  27.845  28.920  1.00  0.00           C  
ATOM    421  N   GLU A 681     148.162  31.534  28.412  1.00  0.00           N  
ATOM    422  CA  GLU A 681     147.249  32.125  27.449  1.00  0.00           C  
ATOM    423  C   GLU A 681     146.633  33.399  28.024  1.00  0.00           C  
ATOM    424  O   GLU A 681     146.534  33.561  29.238  1.00  0.00           O  
ATOM    425  CB  GLU A 681     146.130  31.141  27.106  1.00  0.00           C  
ATOM    426  CG  GLU A 681     146.579  29.729  26.871  1.00  0.00           C  
ATOM    427  CD  GLU A 681     145.405  28.800  26.551  1.00  0.00           C  
ATOM    428  OE1 GLU A 681     144.365  28.896  27.228  1.00  0.00           O  
ATOM    429  OE2 GLU A 681     145.513  27.967  25.631  1.00  0.00           O  
ATOM    430  N   LYS A 683     146.196  34.285  27.137  1.00  0.00           N  
ATOM    431  CA  LYS A 683     145.563  35.534  27.532  1.00  0.00           C  
ATOM    432  C   LYS A 683     144.342  35.799  26.651  1.00  0.00           C  
ATOM    433  O   LYS A 683     144.362  36.709  25.824  1.00  0.00           O  
ATOM    434  CB  LYS A 683     146.549  36.701  27.391  1.00  0.00           C  
ATOM    435  CG  LYS A 683     147.891  36.371  26.711  1.00  0.00           C  
ATOM    436  CD  LYS A 683     148.878  35.780  27.723  1.00  0.00           C  
ATOM    437  CE  LYS A 683     150.294  35.814  27.174  1.00  0.00           C  
ATOM    438  NZ  LYS A 683     150.655  37.183  26.712  1.00  0.00           N  
ATOM    439  N   ARG A 684     143.288  35.008  26.832  1.00  0.00           N  
ATOM    440  CA  ARG A 684     142.078  35.166  26.051  1.00  0.00           C  
ATOM    441  C   ARG A 684     141.584  36.598  26.129  1.00  0.00           C  
ATOM    442  O   ARG A 684     141.842  37.304  27.107  1.00  0.00           O  
ATOM    443  CB  ARG A 684     140.992  34.220  26.549  1.00  0.00           C  
ATOM    444  CG  ARG A 684     141.081  32.777  26.060  1.00  0.00           C  
ATOM    445  CD  ARG A 684     142.217  32.009  26.702  1.00  0.00           C  
ATOM    446  NE  ARG A 684     141.988  30.566  26.619  1.00  0.00           N  
ATOM    447  CZ  ARG A 684     142.002  29.856  25.489  1.00  0.00           C  
ATOM    448  NH1 ARG A 684     142.236  30.446  24.320  1.00  0.00           N  
ATOM    449  NH2 ARG A 684     141.763  28.547  25.523  1.00  0.00           N  
ATOM    450  N   PRO A 685     140.880  37.054  25.078  1.00  0.00           N  
ATOM    451  CA  PRO A 685     140.342  38.417  25.009  1.00  0.00           C  
ATOM    452  C   PRO A 685     139.374  38.734  26.130  1.00  0.00           C  
ATOM    453  O   PRO A 685     139.191  39.895  26.497  1.00  0.00           O  
ATOM    454  CB  PRO A 685     139.655  38.454  23.640  1.00  0.00           C  
ATOM    455  CG  PRO A 685     140.453  37.452  22.834  1.00  0.00           C  
ATOM    456  CD  PRO A 685     140.648  36.335  23.812  1.00  0.00           C  
ATOM    457  N   TYR A 686     138.741  37.693  26.653  1.00  0.00           N  
ATOM    458  CA  TYR A 686     137.772  37.841  27.727  1.00  0.00           C  
ATOM    459  C   TYR A 686     138.297  37.434  29.104  1.00  0.00           C  
ATOM    460  O   TYR A 686     138.974  36.412  29.252  1.00  0.00           O  
ATOM    461  CB  TYR A 686     136.516  37.025  27.389  1.00  0.00           C  
ATOM    462  CG  TYR A 686     136.804  35.670  26.756  1.00  0.00           C  
ATOM    463  CD1 TYR A 686     137.256  34.592  27.521  1.00  0.00           C  
ATOM    464  CD2 TYR A 686     136.643  35.480  25.379  1.00  0.00           C  
ATOM    465  CE1 TYR A 686     137.540  33.359  26.923  1.00  0.00           C  
ATOM    466  CE2 TYR A 686     136.917  34.255  24.770  1.00  0.00           C  
ATOM    467  CZ  TYR A 686     137.363  33.200  25.541  1.00  0.00           C  
ATOM    468  OH  TYR A 686     137.599  31.981  24.948  1.00  0.00           O  
ATOM    469  N   LYS A 687     137.978  38.251  30.104  1.00  0.00           N  
ATOM    470  CA  LYS A 687     138.364  37.991  31.484  1.00  0.00           C  
ATOM    471  C   LYS A 687     137.374  37.019  32.101  1.00  0.00           C  
ATOM    472  O   LYS A 687     137.598  36.490  33.184  1.00  0.00           O  
ATOM    473  CB  LYS A 687     138.356  39.289  32.292  1.00  0.00           C  
ATOM    474  CG  LYS A 687     139.672  40.049  32.284  1.00  0.00           C  
ATOM    475  CD  LYS A 687     140.779  39.202  32.901  1.00  0.00           C  
ATOM    476  CE  LYS A 687     142.091  39.958  32.946  1.00  0.00           C  
ATOM    477  NZ  LYS A 687     141.979  41.199  33.719  1.00  0.00           N  
ATOM    478  N   ARG A 688     136.264  36.817  31.404  1.00  0.00           N  
ATOM    479  CA  ARG A 688     135.211  35.922  31.849  1.00  0.00           C  
ATOM    480  C   ARG A 688     134.801  34.992  30.711  1.00  0.00           C  
ATOM    481  O   ARG A 688     134.849  35.361  29.542  1.00  0.00           O  
ATOM    482  CB  ARG A 688     134.011  36.747  32.308  1.00  0.00           C  
ATOM    483  CG  ARG A 688     134.326  37.694  33.436  1.00  0.00           C  
ATOM    484  CD  ARG A 688     133.094  38.480  33.843  1.00  0.00           C  
ATOM    485  NE  ARG A 688     133.334  39.281  35.043  1.00  0.00           N  
ATOM    486  CZ  ARG A 688     132.502  40.207  35.507  1.00  0.00           C  
ATOM    487  NH1 ARG A 688     131.367  40.460  34.866  1.00  0.00           N  
ATOM    488  NH2 ARG A 688     132.803  40.860  36.621  1.00  0.00           N  
ATOM    489  N   ALA A 689     134.389  33.780  31.052  1.00  0.00           N  
ATOM    490  CA  ALA A 689     133.972  32.823  30.034  1.00  0.00           C  
ATOM    491  C   ALA A 689     133.132  31.689  30.626  1.00  0.00           C  
ATOM    492  O   ALA A 689     133.514  31.064  31.622  1.00  0.00           O  
ATOM    493  CB  ALA A 689     135.198  32.246  29.329  1.00  0.00           C  
ATOM    494  N   THR A 690     131.986  31.431  30.005  1.00  0.00           N  
ATOM    495  CA  THR A 690     131.095  30.366  30.439  1.00  0.00           C  
ATOM    496  C   THR A 690     131.019  29.310  29.333  1.00  0.00           C  
ATOM    497  O   THR A 690     131.129  29.631  28.153  1.00  0.00           O  
ATOM    498  CB  THR A 690     129.667  30.911  30.727  1.00  0.00           C  
ATOM    499  OG1 THR A 690     128.817  29.825  31.115  1.00  0.00           O  
ATOM    500  CG2 THR A 690     129.080  31.591  29.490  1.00  0.00           C  
ATOM    501  N   SER A 691     130.794  28.055  29.704  1.00  0.00           N  
ATOM    502  CA  SER A 691     130.724  27.004  28.706  1.00  0.00           C  
ATOM    503  C   SER A 691     130.139  25.669  29.158  1.00  0.00           C  
ATOM    504  O   SER A 691     130.176  25.311  30.321  1.00  0.00           O  
ATOM    505  CB  SER A 691     132.123  26.799  28.133  1.00  0.00           C  
ATOM    506  OG  SER A 691     132.240  25.574  27.459  1.00  0.00           O  
ATOM    507  N   CYS A 692     129.591  24.926  28.209  1.00  0.00           N  
ATOM    508  CA  CYS A 692     129.028  23.606  28.491  1.00  0.00           C  
ATOM    509  C   CYS A 692     129.981  22.614  27.833  1.00  0.00           C  
ATOM    510  O   CYS A 692     129.787  22.234  26.687  1.00  0.00           O  
ATOM    511  CB  CYS A 692     127.641  23.467  27.863  1.00  0.00           C  
ATOM    512  SG  CYS A 692     127.045  21.768  27.851  1.00  0.00           S  
ATOM    513  N   GLN A 693     131.017  22.221  28.563  1.00  0.00           N  
ATOM    514  CA  GLN A 693     132.039  21.318  28.061  1.00  0.00           C  
ATOM    515  C   GLN A 693     131.591  19.863  28.027  1.00  0.00           C  
ATOM    516  O   GLN A 693     130.895  19.363  28.918  1.00  0.00           O  
ATOM    517  CB  GLN A 693     133.298  21.441  28.924  1.00  0.00           C  
ATOM    518  CG  GLN A 693     134.551  20.816  28.311  1.00  0.00           C  
ATOM    519  CD  GLN A 693     135.145  21.638  27.187  1.00  0.00           C  
ATOM    520  OE1 GLN A 693     136.063  21.197  26.506  1.00  0.00           O  
ATOM    521  NE2 GLN A 693     134.628  22.836  26.993  1.00  0.00           N  
ATOM    522  N   LYS A 695     131.969  19.186  26.956  1.00  0.00           N  
ATOM    523  CA  LYS A 695     131.649  17.771  26.823  1.00  0.00           C  
ATOM    524  C   LYS A 695     132.724  17.007  27.582  1.00  0.00           C  
ATOM    525  O   LYS A 695     133.907  17.185  27.309  1.00  0.00           O  
ATOM    526  CB  LYS A 695     131.655  17.402  25.352  1.00  0.00           C  
ATOM    527  CG  LYS A 695     130.462  18.016  24.580  1.00  0.00           C  
ATOM    528  CD  LYS A 695     130.505  17.696  23.090  1.00  0.00           C  
ATOM    529  CE  LYS A 695     131.640  18.409  22.404  1.00  0.00           C  
ATOM    530  NZ  LYS A 695     131.724  18.133  20.958  1.00  0.00           N  
ATOM    531  N   CYS A 696     132.320  16.167  28.536  1.00  0.00           N  
ATOM    532  CA  CYS A 696     133.279  15.447  29.383  1.00  0.00           C  
ATOM    533  C   CYS A 696     133.225  13.951  29.253  1.00  0.00           C  
ATOM    534  O   CYS A 696     132.178  13.386  28.959  1.00  0.00           O  
ATOM    535  CB  CYS A 696     133.092  15.824  30.869  1.00  0.00           C  
ATOM    536  SG  CYS A 696     133.108  17.660  31.123  1.00  0.00           S  
ATOM    537  N   LEU A 697     134.362  13.323  29.540  1.00  0.00           N  
ATOM    538  CA  LEU A 697     134.518  11.868  29.463  1.00  0.00           C  
ATOM    539  C   LEU A 697     135.396  11.364  30.624  1.00  0.00           C  
ATOM    540  O   LEU A 697     136.623  11.438  30.540  1.00  0.00           O  
ATOM    541  CB  LEU A 697     135.171  11.502  28.119  1.00  0.00           C  
ATOM    542  CG  LEU A 697     134.488  10.517  27.168  1.00  0.00           C  
ATOM    543  CD1 LEU A 697     135.301  10.455  25.883  1.00  0.00           C  
ATOM    544  CD2 LEU A 697     134.429   9.113  27.800  1.00  0.00           C  
ATOM    545  N   ARG A 698     134.756  10.818  31.662  1.00  0.00           N  
ATOM    546  CA  ARG A 698     135.458  10.323  32.832  1.00  0.00           C  
ATOM    547  C   ARG A 698     135.713   8.833  32.701  1.00  0.00           C  
ATOM    548  O   ARG A 698     135.016   8.026  33.302  1.00  0.00           O  
ATOM    549  CB  ARG A 698     134.655  10.627  34.109  1.00  0.00           C  
ATOM    550  CG  ARG A 698     134.622  12.119  34.521  1.00  0.00           C  
ATOM    551  CD  ARG A 698     133.747  12.355  35.750  1.00  0.00           C  
ATOM    552  NE  ARG A 698     134.195  11.609  36.932  1.00  0.00           N  
ATOM    553  CZ  ARG A 698     135.217  11.965  37.711  1.00  0.00           C  
ATOM    554  NH1 ARG A 698     135.897  13.064  37.431  1.00  0.00           N  
ATOM    555  NH2 ARG A 698     135.570  11.221  38.755  1.00  0.00           N  
ATOM    556  N   VAL A 699     136.736   8.462  31.940  1.00  0.00           N  
ATOM    557  CA  VAL A 699     137.025   7.037  31.746  1.00  0.00           C  
ATOM    558  C   VAL A 699     138.511   6.755  31.723  1.00  0.00           C  
ATOM    559  O   VAL A 699     138.933   5.656  31.320  1.00  0.00           O  
ATOM    560  CB  VAL A 699     136.406   6.526  30.417  1.00  0.00           C  
ATOM    561  CG1 VAL A 699     134.907   6.615  30.498  1.00  0.00           C  
ATOM    562  CG2 VAL A 699     136.887   7.389  29.261  1.00  0.00           C  
ATOM    563  N   SER A 700     139.309   7.733  32.158  1.00  0.00           N  
ATOM    564  CA  SER A 700     140.774   7.566  32.147  1.00  0.00           C  
ATOM    565  C   SER A 700     141.440   8.263  33.338  1.00  0.00           C  
ATOM    566  O   SER A 700     140.824   9.040  34.056  1.00  0.00           O  
ATOM    567  CB  SER A 700     141.384   8.079  30.814  1.00  0.00           C  
ATOM    568  OG  SER A 700     142.807   7.996  30.787  1.00  0.00           O  
ATOM    569  N   GLY A 703     142.711   7.959  33.554  1.00  0.00           N  
ATOM    570  CA  GLY A 703     143.427   8.553  34.669  1.00  0.00           C  
ATOM    571  C   GLY A 703     142.835   8.321  36.054  1.00  0.00           C  
ATOM    572  O   GLY A 703     142.286   7.254  36.319  1.00  0.00           O  
ATOM    573  N   LYS A 704     142.937   9.337  36.912  1.00  0.00           N  
ATOM    574  CA  LYS A 704     142.464   9.288  38.285  1.00  0.00           C  
ATOM    575  C   LYS A 704     140.958   9.472  38.403  1.00  0.00           C  
ATOM    576  O   LYS A 704     140.375   9.208  39.456  1.00  0.00           O  
ATOM    577  CB  LYS A 704     143.186  10.347  39.109  1.00  0.00           C  
ATOM    578  CG  LYS A 704     144.697  10.181  39.163  1.00  0.00           C  
ATOM    579  CD  LYS A 704     145.091   8.936  39.945  1.00  0.00           C  
ATOM    580  CE  LYS A 704     144.712   9.102  41.427  1.00  0.00           C  
ATOM    581  NZ  LYS A 704     145.473  10.170  42.089  1.00  0.00           N  
ATOM    582  N   HIS A 705     140.328   9.922  37.323  1.00  0.00           N  
ATOM    583  CA  HIS A 705     138.880  10.106  37.296  1.00  0.00           C  
ATOM    584  C   HIS A 705     138.251   9.078  36.352  1.00  0.00           C  
ATOM    585  O   HIS A 705     137.713   9.432  35.281  1.00  0.00           O  
ATOM    586  CB  HIS A 705     138.545  11.530  36.839  1.00  0.00           C  
ATOM    587  CG  HIS A 705     139.537  12.104  35.869  1.00  0.00           C  
ATOM    588  ND1 HIS A 705     140.752  12.615  36.268  1.00  0.00           N  
ATOM    589  CD2 HIS A 705     139.507  12.214  34.518  1.00  0.00           C  
ATOM    590  CE1 HIS A 705     141.430  13.014  35.207  1.00  0.00           C  
ATOM    591  NE2 HIS A 705     140.700  12.781  34.133  1.00  0.00           N  
ATOM    592  N   ASN A 706     138.325   7.812  36.759  1.00  0.00           N  
ATOM    593  CA  ASN A 706     137.803   6.720  35.950  1.00  0.00           C  
ATOM    594  C   ASN A 706     136.505   6.184  36.538  1.00  0.00           C  
ATOM    595  O   ASN A 706     136.533   5.476  37.548  1.00  0.00           O  
ATOM    596  CB  ASN A 706     138.832   5.592  35.890  1.00  0.00           C  
ATOM    597  CG  ASN A 706     138.448   4.479  34.911  1.00  0.00           C  
ATOM    598  OD1 ASN A 706     137.284   4.087  34.801  1.00  0.00           O  
ATOM    599  ND2 ASN A 706     139.441   3.947  34.217  1.00  0.00           N  
ATOM    600  N   ASP A 707     135.366   6.535  35.945  1.00  0.00           N  
ATOM    601  CA  ASP A 707     134.075   6.054  36.444  1.00  0.00           C  
ATOM    602  C   ASP A 707     133.508   4.842  35.657  1.00  0.00           C  
ATOM    603  O   ASP A 707     132.522   4.215  36.028  1.00  0.00           O  
ATOM    604  CB  ASP A 707     133.075   7.213  36.414  1.00  0.00           C  
ATOM    605  CG  ASP A 707     133.074   8.011  37.706  1.00  0.00           C  
ATOM    606  OD1 ASP A 707     133.175   7.383  38.798  1.00  0.00           O  
ATOM    607  OD2 ASP A 707     132.956   9.255  37.630  1.00  0.00           O  
ATOM    608  N   LEU A 708     134.122   4.547  34.524  1.00  0.00           N  
ATOM    609  CA  LEU A 708     133.691   3.444  33.654  1.00  0.00           C  
ATOM    610  C   LEU A 708     133.210   2.205  34.416  1.00  0.00           C  
ATOM    611  O   LEU A 708     132.331   1.489  33.968  1.00  0.00           O  
ATOM    612  CB  LEU A 708     134.847   3.047  32.732  1.00  0.00           C  
ATOM    613  CG  LEU A 708     134.560   1.951  31.722  1.00  0.00           C  
ATOM    614  CD1 LEU A 708     133.474   2.388  30.795  1.00  0.00           C  
ATOM    615  CD2 LEU A 708     135.832   1.706  30.930  1.00  0.00           C  
ATOM    616  N   GLU A 709     133.838   1.921  35.545  1.00  0.00           N  
ATOM    617  CA  GLU A 709     133.450   0.765  36.341  1.00  0.00           C  
ATOM    618  C   GLU A 709     132.024   0.786  36.912  1.00  0.00           C  
ATOM    619  O   GLU A 709     131.283  -0.209  36.803  1.00  0.00           O  
ATOM    620  CB  GLU A 709     134.440   0.578  37.487  1.00  0.00           C  
ATOM    621  CG  GLU A 709     134.598   1.786  38.417  1.00  0.00           C  
ATOM    622  CD  GLU A 709     135.681   1.570  39.485  1.00  0.00           C  
ATOM    623  OE1 GLU A 709     135.750   2.361  40.446  1.00  0.00           O  
ATOM    624  OE2 GLU A 709     136.468   0.605  39.379  1.00  0.00           O  
ATOM    625  N   GLN A 710     131.630   1.916  37.496  1.00  0.00           N  
ATOM    626  CA  GLN A 710     130.304   2.047  38.104  1.00  0.00           C  
ATOM    627  C   GLN A 710     129.192   2.403  37.107  1.00  0.00           C  
ATOM    628  O   GLN A 710     128.023   2.473  37.454  1.00  0.00           O  
ATOM    629  CB  GLN A 710     130.353   3.105  39.204  1.00  0.00           C  
ATOM    630  CG  GLN A 710     131.321   2.817  40.315  1.00  0.00           C  
ATOM    631  CD  GLN A 710     131.521   4.014  41.216  1.00  0.00           C  
ATOM    632  OE1 GLN A 710     132.077   5.064  40.789  1.00  0.00           O  
ATOM    633  NE2 GLN A 710     131.074   3.876  42.487  1.00  0.00           N  
ATOM    634  N   VAL A 711     129.563   2.654  35.869  1.00  0.00           N  
ATOM    635  CA  VAL A 711     128.583   2.983  34.850  1.00  0.00           C  
ATOM    636  C   VAL A 711     127.579   1.842  34.611  1.00  0.00           C  
ATOM    637  O   VAL A 711     127.928   0.743  34.141  1.00  0.00           O  
ATOM    638  CB  VAL A 711     129.291   3.335  33.517  1.00  0.00           C  
ATOM    639  CG1 VAL A 711     128.235   3.581  32.422  1.00  0.00           C  
ATOM    640  CG2 VAL A 711     130.153   4.558  33.673  1.00  0.00           C  
ATOM    641  N   GLY A 712     126.322   2.139  34.918  1.00  0.00           N  
ATOM    642  CA  GLY A 712     125.282   1.149  34.753  1.00  0.00           C  
ATOM    643  C   GLY A 712     124.853   0.561  36.093  1.00  0.00           C  
ATOM    644  O   GLY A 712     123.739   0.018  36.220  1.00  0.00           O  
ATOM    645  N   TYR A 713     125.738   0.648  37.090  1.00  0.00           N  
ATOM    646  CA  TYR A 713     125.472   0.130  38.439  1.00  0.00           C  
ATOM    647  C   TYR A 713     124.725   1.111  39.350  1.00  0.00           C  
ATOM    648  O   TYR A 713     124.046   0.706  40.290  1.00  0.00           O  
ATOM    649  CB  TYR A 713     126.783  -0.286  39.103  1.00  0.00           C  
ATOM    650  CG  TYR A 713     127.290  -1.608  38.582  1.00  0.00           C  
ATOM    651  CD1 TYR A 713     126.790  -2.817  39.082  1.00  0.00           C  
ATOM    652  CD2 TYR A 713     128.234  -1.665  37.544  1.00  0.00           C  
ATOM    653  CE1 TYR A 713     127.229  -4.061  38.545  1.00  0.00           C  
ATOM    654  CE2 TYR A 713     128.658  -2.882  37.019  1.00  0.00           C  
ATOM    655  CZ  TYR A 713     128.159  -4.071  37.517  1.00  0.00           C  
ATOM    656  OH  TYR A 713     128.577  -5.275  36.983  1.00  0.00           O  
ATOM    657  N   THR A 714     124.866   2.400  39.072  1.00  0.00           N  
ATOM    658  CA  THR A 714     124.203   3.427  39.857  1.00  0.00           C  
ATOM    659  C   THR A 714     123.353   4.316  38.958  1.00  0.00           C  
ATOM    660  O   THR A 714     123.134   4.015  37.776  1.00  0.00           O  
ATOM    661  CB  THR A 714     125.212   4.321  40.611  1.00  0.00           C  
ATOM    662  OG1 THR A 714     126.388   3.568  40.941  1.00  0.00           O  
ATOM    663  CG2 THR A 714     124.581   4.817  41.899  1.00  0.00           C  
ATOM    664  N   SER A 715     122.854   5.409  39.528  1.00  0.00           N  
ATOM    665  CA  SER A 715     122.029   6.349  38.764  1.00  0.00           C  
ATOM    666  C   SER A 715     122.669   7.743  38.622  1.00  0.00           C  
ATOM    667  O   SER A 715     121.994   8.723  38.232  1.00  0.00           O  
ATOM    668  CB  SER A 715     120.638   6.483  39.404  1.00  0.00           C  
ATOM    669  OG  SER A 715     120.733   6.892  40.747  1.00  0.00           O  
ATOM    670  N   ARG A 716     123.960   7.829  38.954  1.00  0.00           N  
ATOM    671  CA  ARG A 716     124.674   9.096  38.880  1.00  0.00           C  
ATOM    672  C   ARG A 716     126.053   9.027  38.195  1.00  0.00           C  
ATOM    673  O   ARG A 716     126.734  10.041  38.112  1.00  0.00           O  
ATOM    674  CB  ARG A 716     124.841   9.677  40.292  1.00  0.00           C  
ATOM    675  CG  ARG A 716     123.587   9.696  41.127  1.00  0.00           C  
ATOM    676  CD  ARG A 716     122.509  10.610  40.550  1.00  0.00           C  
ATOM    677  NE  ARG A 716     121.454  10.846  41.533  1.00  0.00           N  
ATOM    678  CZ  ARG A 716     120.329  11.496  41.260  1.00  0.00           C  
ATOM    679  NH1 ARG A 716     120.118  11.963  40.036  1.00  0.00           N  
ATOM    680  NH2 ARG A 716     119.422  11.700  42.203  1.00  0.00           N  
ATOM    681  N   HIS A 718     126.456   7.856  37.710  1.00  0.00           N  
ATOM    682  CA  HIS A 718     127.747   7.709  37.070  1.00  0.00           C  
ATOM    683  C   HIS A 718     127.699   7.451  35.561  1.00  0.00           C  
ATOM    684  O   HIS A 718     127.202   6.438  35.084  1.00  0.00           O  
ATOM    685  CB  HIS A 718     128.538   6.597  37.768  1.00  0.00           C  
ATOM    686  CG  HIS A 718     129.003   6.955  39.147  1.00  0.00           C  
ATOM    687  ND1 HIS A 718     129.704   8.112  39.408  1.00  0.00           N  
ATOM    688  CD2 HIS A 718     128.876   6.319  40.337  1.00  0.00           C  
ATOM    689  CE1 HIS A 718     129.987   8.176  40.698  1.00  0.00           C  
ATOM    690  NE2 HIS A 718     129.496   7.099  41.284  1.00  0.00           N  
ATOM    691  N   HIS A 723     128.266   8.389  34.819  1.00  0.00           N  
ATOM    692  CA  HIS A 723     128.345   8.303  33.369  1.00  0.00           C  
ATOM    693  C   HIS A 723     129.782   8.383  32.889  1.00  0.00           C  
ATOM    694  O   HIS A 723     130.657   8.819  33.617  1.00  0.00           O  
ATOM    695  CB  HIS A 723     127.584   9.465  32.750  1.00  0.00           C  
ATOM    696  CG  HIS A 723     126.510  10.021  33.629  1.00  0.00           C  
ATOM    697  ND1 HIS A 723     126.771  10.591  34.860  1.00  0.00           N  
ATOM    698  CD2 HIS A 723     125.168  10.092  33.464  1.00  0.00           C  
ATOM    699  CE1 HIS A 723     125.639  10.985  35.409  1.00  0.00           C  
ATOM    700  NE2 HIS A 723     124.649  10.695  34.584  1.00  0.00           N  
ATOM    701  N   THR A 724     130.016   7.950  31.660  1.00  0.00           N  
ATOM    702  CA  THR A 724     131.334   8.034  31.063  1.00  0.00           C  
ATOM    703  C   THR A 724     131.314   9.403  30.421  1.00  0.00           C  
ATOM    704  O   THR A 724     132.168  10.255  30.692  1.00  0.00           O  
ATOM    705  CB  THR A 724     131.531   6.950  29.961  1.00  0.00           C  
ATOM    706  OG1 THR A 724     130.480   7.050  28.982  1.00  0.00           O  
ATOM    707  CG2 THR A 724     131.530   5.556  30.598  1.00  0.00           C  
ATOM    708  N   PHE A 725     130.334   9.591  29.549  1.00  0.00           N  
ATOM    709  CA  PHE A 725     130.201  10.853  28.858  1.00  0.00           C  
ATOM    710  C   PHE A 725     129.181  11.647  29.604  1.00  0.00           C  
ATOM    711  O   PHE A 725     128.192  11.076  30.073  1.00  0.00           O  
ATOM    712  CB  PHE A 725     129.699  10.663  27.440  1.00  0.00           C  
ATOM    713  CG  PHE A 725     129.168  11.921  26.822  1.00  0.00           C  
ATOM    714  CD1 PHE A 725     130.064  12.923  26.408  1.00  0.00           C  
ATOM    715  CD2 PHE A 725     127.773  12.115  26.650  1.00  0.00           C  
ATOM    716  CE1 PHE A 725     129.576  14.111  25.806  1.00  0.00           C  
ATOM    717  CE2 PHE A 725     127.272  13.279  26.062  1.00  0.00           C  
ATOM    718  CZ  PHE A 725     128.163  14.290  25.639  1.00  0.00           C  
ATOM    719  N   PHE A 726     129.417  12.948  29.743  1.00  0.00           N  
ATOM    720  CA  PHE A 726     128.455  13.807  30.451  1.00  0.00           C  
ATOM    721  C   PHE A 726     128.734  15.253  30.157  1.00  0.00           C  
ATOM    722  O   PHE A 726     129.837  15.587  29.789  1.00  0.00           O  
ATOM    723  CB  PHE A 726     128.484  13.546  31.962  1.00  0.00           C  
ATOM    724  CG  PHE A 726     129.604  14.232  32.687  1.00  0.00           C  
ATOM    725  CD1 PHE A 726     129.407  15.501  33.239  1.00  0.00           C  
ATOM    726  CD2 PHE A 726     130.850  13.605  32.850  1.00  0.00           C  
ATOM    727  CE1 PHE A 726     130.435  16.134  33.955  1.00  0.00           C  
ATOM    728  CE2 PHE A 726     131.886  14.231  33.564  1.00  0.00           C  
ATOM    729  CZ  PHE A 726     131.684  15.486  34.111  1.00  0.00           C  
ATOM    730  N   GLU A 728     127.711  16.087  30.281  1.00  0.00           N  
ATOM    731  CA  GLU A 728     127.827  17.501  29.992  1.00  0.00           C  
ATOM    732  C   GLU A 728     128.068  18.325  31.240  1.00  0.00           C  
ATOM    733  O   GLU A 728     127.202  18.401  32.119  1.00  0.00           O  
ATOM    734  CB  GLU A 728     126.558  17.981  29.263  1.00  0.00           C  
ATOM    735  CG  GLU A 728     126.446  17.446  27.864  1.00  0.00           C  
ATOM    736  CD  GLU A 728     125.029  17.478  27.331  1.00  0.00           C  
ATOM    737  OE1 GLU A 728     124.175  16.764  27.916  1.00  0.00           O  
ATOM    738  OE2 GLU A 728     124.793  18.210  26.335  1.00  0.00           O  
ATOM    739  N   MET A 730     129.229  18.970  31.310  1.00  0.00           N  
ATOM    740  CA  MET A 730     129.542  19.819  32.468  1.00  0.00           C  
ATOM    741  C   MET A 730     129.327  21.270  32.089  1.00  0.00           C  
ATOM    742  O   MET A 730     129.764  21.704  31.006  1.00  0.00           O  
ATOM    743  CB  MET A 730     130.991  19.629  32.887  1.00  0.00           C  
ATOM    744  CG  MET A 730     131.394  20.279  34.159  1.00  0.00           C  
ATOM    745  SD  MET A 730     133.099  19.977  34.627  1.00  0.00           S  
ATOM    746  CE  MET A 730     132.995  18.751  35.935  1.00  0.00           C  
ATOM    747  N   LEU A 731     128.604  21.990  32.952  1.00  0.00           N  
ATOM    748  CA  LEU A 731     128.314  23.404  32.745  1.00  0.00           C  
ATOM    749  C   LEU A 731     129.164  24.192  33.735  1.00  0.00           C  
ATOM    750  O   LEU A 731     129.493  23.686  34.811  1.00  0.00           O  
ATOM    751  CB  LEU A 731     126.840  23.691  33.028  1.00  0.00           C  
ATOM    752  CG  LEU A 731     125.773  23.052  32.125  1.00  0.00           C  
ATOM    753  CD1 LEU A 731     124.406  23.136  32.809  1.00  0.00           C  
ATOM    754  CD2 LEU A 731     125.751  23.779  30.737  1.00  0.00           C  
ATOM    755  N   GLY A 732     129.532  25.417  33.377  1.00  0.00           N  
ATOM    756  CA  GLY A 732     130.302  26.210  34.304  1.00  0.00           C  
ATOM    757  C   GLY A 732     130.786  27.545  33.804  1.00  0.00           C  
ATOM    758  O   GLY A 732     130.820  27.829  32.599  1.00  0.00           O  
ATOM    759  N   ASN A 733     131.185  28.366  34.766  1.00  0.00           N  
ATOM    760  CA  ASN A 733     131.701  29.700  34.484  1.00  0.00           C  
ATOM    761  C   ASN A 733     133.163  29.673  34.932  1.00  0.00           C  
ATOM    762  O   ASN A 733     133.532  28.897  35.820  1.00  0.00           O  
ATOM    763  CB  ASN A 733     130.915  30.742  35.289  1.00  0.00           C  
ATOM    764  CG  ASN A 733     130.959  30.461  36.783  1.00  0.00           C  
ATOM    765  OD1 ASN A 733     131.995  30.627  37.444  1.00  0.00           O  
ATOM    766  ND2 ASN A 733     129.842  29.994  37.316  1.00  0.00           N  
ATOM    767  N   PHE A 734     133.981  30.521  34.322  1.00  0.00           N  
ATOM    768  CA  PHE A 734     135.386  30.568  34.641  1.00  0.00           C  
ATOM    769  C   PHE A 734     135.800  32.022  34.681  1.00  0.00           C  
ATOM    770  O   PHE A 734     135.437  32.792  33.801  1.00  0.00           O  
ATOM    771  CB  PHE A 734     136.176  29.829  33.560  1.00  0.00           C  
ATOM    772  CG  PHE A 734     135.558  28.525  33.141  1.00  0.00           C  
ATOM    773  CD1 PHE A 734     135.639  27.376  33.942  1.00  0.00           C  
ATOM    774  CD2 PHE A 734     134.865  28.452  31.948  1.00  0.00           C  
ATOM    775  CE1 PHE A 734     135.019  26.175  33.546  1.00  0.00           C  
ATOM    776  CE2 PHE A 734     134.243  27.250  31.552  1.00  0.00           C  
ATOM    777  CZ  PHE A 734     134.327  26.118  32.357  1.00  0.00           C  
ATOM    778  N   SER A 735     136.562  32.389  35.702  1.00  0.00           N  
ATOM    779  CA  SER A 735     137.043  33.755  35.856  1.00  0.00           C  
ATOM    780  C   SER A 735     138.560  33.769  35.809  1.00  0.00           C  
ATOM    781  O   SER A 735     139.224  33.269  36.717  1.00  0.00           O  
ATOM    782  CB  SER A 735     136.579  34.344  37.186  1.00  0.00           C  
ATOM    783  OG  SER A 735     137.328  35.517  37.486  1.00  0.00           O  
ATOM    784  N   PHE A 736     139.110  34.372  34.763  1.00  0.00           N  
ATOM    785  CA  PHE A 736     140.559  34.423  34.592  1.00  0.00           C  
ATOM    786  C   PHE A 736     141.148  35.662  35.272  1.00  0.00           C  
ATOM    787  O   PHE A 736     141.414  36.688  34.623  1.00  0.00           O  
ATOM    788  CB  PHE A 736     140.911  34.428  33.101  1.00  0.00           C  
ATOM    789  CG  PHE A 736     140.119  33.430  32.287  1.00  0.00           C  
ATOM    790  CD1 PHE A 736     140.143  32.076  32.609  1.00  0.00           C  
ATOM    791  CD2 PHE A 736     139.322  33.851  31.222  1.00  0.00           C  
ATOM    792  CE1 PHE A 736     139.375  31.152  31.892  1.00  0.00           C  
ATOM    793  CE2 PHE A 736     138.558  32.944  30.504  1.00  0.00           C  
ATOM    794  CZ  PHE A 736     138.587  31.589  30.841  1.00  0.00           C  
ATOM    795  N   GLY A 737     141.340  35.560  36.585  1.00  0.00           N  
ATOM    796  CA  GLY A 737     141.891  36.659  37.359  1.00  0.00           C  
ATOM    797  C   GLY A 737     140.968  37.851  37.405  1.00  0.00           C  
ATOM    798  O   GLY A 737     141.416  38.974  37.586  1.00  0.00           O  
ATOM    799  N   ASP A 738     139.673  37.599  37.234  1.00  0.00           N  
ATOM    800  CA  ASP A 738     138.664  38.661  37.259  1.00  0.00           C  
ATOM    801  C   ASP A 738     138.018  38.731  38.637  1.00  0.00           C  
ATOM    802  O   ASP A 738     138.699  38.928  39.630  1.00  0.00           O  
ATOM    803  CB  ASP A 738     137.596  38.403  36.186  1.00  0.00           C  
ATOM    804  CG  ASP A 738     136.792  39.641  35.856  1.00  0.00           C  
ATOM    805  OD1 ASP A 738     137.333  40.525  35.153  1.00  0.00           O  
ATOM    806  OD2 ASP A 738     135.632  39.728  36.319  1.00  0.00           O  
ATOM    807  N   TYR A 788     136.703  38.552  38.687  1.00  0.00           N  
ATOM    808  CA  TYR A 788     135.957  38.572  39.941  1.00  0.00           C  
ATOM    809  C   TYR A 788     136.364  37.356  40.763  1.00  0.00           C  
ATOM    810  O   TYR A 788     137.086  36.491  40.257  1.00  0.00           O  
ATOM    811  CB  TYR A 788     134.449  38.552  39.662  1.00  0.00           C  
ATOM    812  CG  TYR A 788     133.963  37.292  38.974  1.00  0.00           C  
ATOM    813  CD1 TYR A 788     133.647  36.138  39.711  1.00  0.00           C  
ATOM    814  CD2 TYR A 788     133.786  37.267  37.591  1.00  0.00           C  
ATOM    815  CE1 TYR A 788     133.168  35.005  39.100  1.00  0.00           C  
ATOM    816  CE2 TYR A 788     133.299  36.124  36.954  1.00  0.00           C  
ATOM    817  CZ  TYR A 788     132.996  34.999  37.720  1.00  0.00           C  
ATOM    818  OH  TYR A 788     132.547  33.868  37.097  1.00  0.00           O  
ATOM    819  N   PHE A 789     135.875  37.267  42.001  1.00  0.00           N  
ATOM    820  CA  PHE A 789     136.267  36.175  42.884  1.00  0.00           C  
ATOM    821  C   PHE A 789     135.110  35.436  43.558  1.00  0.00           C  
ATOM    822  O   PHE A 789     134.114  35.059  42.897  1.00  0.00           O  
ATOM    823  CB  PHE A 789     137.283  36.688  43.936  1.00  0.00           C  
ATOM    824  CG  PHE A 789     138.038  35.587  44.656  1.00  0.00           C  
ATOM    825  CD1 PHE A 789     138.521  34.484  43.956  1.00  0.00           C  
ATOM    826  CD2 PHE A 789     138.279  35.667  46.024  1.00  0.00           C  
ATOM    827  CE1 PHE A 789     139.243  33.491  44.600  1.00  0.00           C  
ATOM    828  CE2 PHE A 789     138.992  34.695  46.680  1.00  0.00           C  
ATOM    829  CZ  PHE A 789     139.476  33.594  45.975  1.00  0.00           C  
ATOM    830  N   LYS A 790     135.249  35.223  44.865  1.00  0.00           N  
ATOM    831  CA  LYS A 790     134.246  34.490  45.635  1.00  0.00           C  
ATOM    832  C   LYS A 790     132.935  35.249  45.848  1.00  0.00           C  
ATOM    833  O   LYS A 790     131.857  34.692  45.744  1.00  0.00           O  
ATOM    834  CB  LYS A 790     134.812  34.085  47.006  1.00  0.00           C  
ATOM    835  CG  LYS A 790     135.876  33.037  46.964  1.00  0.00           C  
ATOM    836  CD  LYS A 790     136.511  32.825  48.337  1.00  0.00           C  
ATOM    837  CE  LYS A 790     137.652  31.818  48.277  1.00  0.00           C  
ATOM    838  NZ  LYS A 790     138.524  31.883  49.503  1.00  0.00           N  
ATOM    839  N   LYS A 791     133.022  36.527  46.175  1.00  0.00           N  
ATOM    840  CA  LYS A 791     131.818  37.335  46.407  1.00  0.00           C  
ATOM    841  C   LYS A 791     130.932  37.446  45.176  1.00  0.00           C  
ATOM    842  O   LYS A 791     129.724  37.677  45.294  1.00  0.00           O  
ATOM    843  CB  LYS A 791     132.189  38.740  46.875  1.00  0.00           C  
ATOM    844  CG  LYS A 791     130.993  39.554  47.357  1.00  0.00           C  
ATOM    845  CD  LYS A 791     131.439  40.842  48.030  1.00  0.00           C  
ATOM    846  CE  LYS A 791     130.238  41.603  48.607  1.00  0.00           C  
ATOM    847  NZ  LYS A 791     130.680  42.864  49.311  1.00  0.00           N  
ATOM    848  N   GLU A 792     131.527  37.237  44.003  1.00  0.00           N  
ATOM    849  CA  GLU A 792     130.794  37.309  42.744  1.00  0.00           C  
ATOM    850  C   GLU A 792     130.406  35.920  42.257  1.00  0.00           C  
ATOM    851  O   GLU A 792     129.312  35.732  41.723  1.00  0.00           O  
ATOM    852  CB  GLU A 792     131.630  38.014  41.661  1.00  0.00           C  
ATOM    853  CG  GLU A 792     132.023  39.445  41.995  1.00  0.00           C  
ATOM    854  CD  GLU A 792     133.021  39.548  43.138  1.00  0.00           C  
ATOM    855  OE1 GLU A 792     134.100  38.922  43.025  1.00  0.00           O  
ATOM    856  OE2 GLU A 792     132.733  40.270  44.130  1.00  0.00           O  
ATOM    857  N   ALA A 793     131.309  34.959  42.440  1.00  0.00           N  
ATOM    858  CA  ALA A 793     131.080  33.591  42.009  1.00  0.00           C  
ATOM    859  C   ALA A 793     129.877  32.989  42.701  1.00  0.00           C  
ATOM    860  O   ALA A 793     129.181  32.136  42.112  1.00  0.00           O  
ATOM    861  CB  ALA A 793     132.312  32.730  42.286  1.00  0.00           C  
ATOM    862  N   ILE A 794     129.643  33.410  43.947  1.00  0.00           N  
ATOM    863  CA  ILE A 794     128.521  32.889  44.729  1.00  0.00           C  
ATOM    864  C   ILE A 794     127.203  33.544  44.359  1.00  0.00           C  
ATOM    865  O   ILE A 794     126.183  32.873  44.200  1.00  0.00           O  
ATOM    866  CB  ILE A 794     128.761  33.076  46.242  1.00  0.00           C  
ATOM    867  CG1 ILE A 794     130.074  32.401  46.634  1.00  0.00           C  
ATOM    868  CG2 ILE A 794     127.627  32.500  47.037  1.00  0.00           C  
ATOM    869  CD1 ILE A 794     130.465  32.638  48.095  1.00  0.00           C  
ATOM    870  N   GLU A 795     127.226  34.863  44.236  1.00  0.00           N  
ATOM    871  CA  GLU A 795     126.028  35.613  43.879  1.00  0.00           C  
ATOM    872  C   GLU A 795     125.465  35.098  42.562  1.00  0.00           C  
ATOM    873  O   GLU A 795     124.287  34.778  42.457  1.00  0.00           O  
ATOM    874  CB  GLU A 795     126.364  37.101  43.746  1.00  0.00           C  
ATOM    875  CG  GLU A 795     126.696  37.790  45.047  1.00  0.00           C  
ATOM    876  CD  GLU A 795     127.285  39.173  44.836  1.00  0.00           C  
ATOM    877  OE1 GLU A 795     127.150  39.726  43.720  1.00  0.00           O  
ATOM    878  OE2 GLU A 795     127.871  39.713  45.797  1.00  0.00           O  
ATOM    879  N   TYR A 796     126.328  35.030  41.556  1.00  0.00           N  
ATOM    880  CA  TYR A 796     125.946  34.554  40.235  1.00  0.00           C  
ATOM    881  C   TYR A 796     125.607  33.063  40.268  1.00  0.00           C  
ATOM    882  O   TYR A 796     125.100  32.496  39.289  1.00  0.00           O  
ATOM    883  CB  TYR A 796     127.090  34.797  39.242  1.00  0.00           C  
ATOM    884  CG  TYR A 796     127.602  36.221  39.200  1.00  0.00           C  
ATOM    885  CD1 TYR A 796     126.790  37.294  39.588  1.00  0.00           C  
ATOM    886  CD2 TYR A 796     128.894  36.504  38.753  1.00  0.00           C  
ATOM    887  CE1 TYR A 796     127.260  38.624  39.531  1.00  0.00           C  
ATOM    888  CE2 TYR A 796     129.364  37.817  38.693  1.00  0.00           C  
ATOM    889  CZ  TYR A 796     128.544  38.867  39.085  1.00  0.00           C  
ATOM    890  OH  TYR A 796     129.008  40.159  39.056  1.00  0.00           O  
ATOM    891  N   ALA A 797     125.901  32.425  41.396  1.00  0.00           N  
ATOM    892  CA  ALA A 797     125.637  30.998  41.550  1.00  0.00           C  
ATOM    893  C   ALA A 797     124.340  30.725  42.326  1.00  0.00           C  
ATOM    894  O   ALA A 797     123.730  29.657  42.198  1.00  0.00           O  
ATOM    895  CB  ALA A 797     126.803  30.351  42.240  1.00  0.00           C  
ATOM    896  N   TRP A 798     123.914  31.703  43.119  1.00  0.00           N  
ATOM    897  CA  TRP A 798     122.692  31.573  43.912  1.00  0.00           C  
ATOM    898  C   TRP A 798     121.474  32.107  43.167  1.00  0.00           C  
ATOM    899  O   TRP A 798     120.353  31.637  43.365  1.00  0.00           O  
ATOM    900  CB  TRP A 798     122.857  32.307  45.240  1.00  0.00           C  
ATOM    901  CG  TRP A 798     121.643  32.313  46.080  1.00  0.00           C  
ATOM    902  CD1 TRP A 798     120.679  33.285  46.127  1.00  0.00           C  
ATOM    903  CD2 TRP A 798     121.229  31.300  46.999  1.00  0.00           C  
ATOM    904  NE1 TRP A 798     119.696  32.949  47.039  1.00  0.00           N  
ATOM    905  CE2 TRP A 798     120.022  31.745  47.610  1.00  0.00           C  
ATOM    906  CE3 TRP A 798     121.789  30.093  47.424  1.00  0.00           C  
ATOM    907  CZ2 TRP A 798     119.326  30.990  48.568  1.00  0.00           C  
ATOM    908  CZ3 TRP A 798     121.097  29.346  48.391  1.00  0.00           C  
ATOM    909  CH2 TRP A 798     119.891  29.816  48.970  1.00  0.00           C  
ATOM    910  N   GLU A 799     121.697  33.094  42.310  1.00  0.00           N  
ATOM    911  CA  GLU A 799     120.611  33.672  41.526  1.00  0.00           C  
ATOM    912  C   GLU A 799     120.132  32.670  40.476  1.00  0.00           C  
ATOM    913  O   GLU A 799     118.939  32.542  40.227  1.00  0.00           O  
ATOM    914  CB  GLU A 799     121.083  34.941  40.831  1.00  0.00           C  
ATOM    915  CG  GLU A 799     120.013  35.654  40.008  1.00  0.00           C  
ATOM    916  CD  GLU A 799     120.265  37.159  39.911  1.00  0.00           C  
ATOM    917  OE1 GLU A 799     120.453  37.794  40.971  1.00  0.00           O  
ATOM    918  OE2 GLU A 799     120.267  37.703  38.786  1.00  0.00           O  
ATOM    919  N   PHE A 800     121.069  31.952  39.868  1.00  0.00           N  
ATOM    920  CA  PHE A 800     120.730  30.970  38.852  1.00  0.00           C  
ATOM    921  C   PHE A 800     119.926  29.835  39.447  1.00  0.00           C  
ATOM    922  O   PHE A 800     118.925  29.416  38.851  1.00  0.00           O  
ATOM    923  CB  PHE A 800     122.004  30.418  38.220  1.00  0.00           C  
ATOM    924  CG  PHE A 800     121.758  29.495  37.072  1.00  0.00           C  
ATOM    925  CD1 PHE A 800     121.191  29.967  35.892  1.00  0.00           C  
ATOM    926  CD2 PHE A 800     122.060  28.144  37.180  1.00  0.00           C  
ATOM    927  CE1 PHE A 800     120.929  29.115  34.838  1.00  0.00           C  
ATOM    928  CE2 PHE A 800     121.799  27.280  36.126  1.00  0.00           C  
ATOM    929  CZ  PHE A 800     121.228  27.775  34.951  1.00  0.00           C  
ATOM    930  N   VAL A 801     120.376  29.325  40.597  1.00  0.00           N  
ATOM    931  CA  VAL A 801     119.681  28.230  41.282  1.00  0.00           C  
ATOM    932  C   VAL A 801     118.276  28.588  41.811  1.00  0.00           C  
ATOM    933  O   VAL A 801     117.354  27.758  41.765  1.00  0.00           O  
ATOM    934  CB  VAL A 801     120.509  27.705  42.470  1.00  0.00           C  
ATOM    935  CG1 VAL A 801     119.787  26.559  43.143  1.00  0.00           C  
ATOM    936  CG2 VAL A 801     121.897  27.259  41.988  1.00  0.00           C  
ATOM    937  N   THR A 802     118.109  29.814  42.305  1.00  0.00           N  
ATOM    938  CA  THR A 802     116.819  30.243  42.854  1.00  0.00           C  
ATOM    939  C   THR A 802     116.017  31.139  41.921  1.00  0.00           C  
ATOM    940  O   THR A 802     114.840  30.874  41.673  1.00  0.00           O  
ATOM    941  CB  THR A 802     117.002  30.991  44.178  1.00  0.00           C  
ATOM    942  OG1 THR A 802     117.539  32.294  43.916  1.00  0.00           O  
ATOM    943  CG2 THR A 802     117.965  30.222  45.093  1.00  0.00           C  
ATOM    944  N   GLU A 803     116.655  32.183  41.390  1.00  0.00           N  
ATOM    945  CA  GLU A 803     115.981  33.122  40.491  1.00  0.00           C  
ATOM    946  C   GLU A 803     115.938  32.653  39.034  1.00  0.00           C  
ATOM    947  O   GLU A 803     115.358  33.331  38.171  1.00  0.00           O  
ATOM    948  CB  GLU A 803     116.660  34.497  40.547  1.00  0.00           C  
ATOM    949  CG  GLU A 803     116.523  35.227  41.872  1.00  0.00           C  
ATOM    950  CD  GLU A 803     115.127  35.726  42.135  1.00  0.00           C  
ATOM    951  OE1 GLU A 803     114.605  36.498  41.301  1.00  0.00           O  
ATOM    952  OE2 GLU A 803     114.561  35.354  43.187  1.00  0.00           O  
ATOM    953  N   VAL A 804     116.539  31.497  38.757  1.00  0.00           N  
ATOM    954  CA  VAL A 804     116.580  30.993  37.387  1.00  0.00           C  
ATOM    955  C   VAL A 804     116.158  29.541  37.262  1.00  0.00           C  
ATOM    956  O   VAL A 804     115.605  29.151  36.237  1.00  0.00           O  
ATOM    957  CB  VAL A 804     117.997  31.159  36.766  1.00  0.00           C  
ATOM    958  CG1 VAL A 804     117.979  30.791  35.281  1.00  0.00           C  
ATOM    959  CG2 VAL A 804     118.470  32.590  36.958  1.00  0.00           C  
ATOM    960  N   LEU A 807     116.444  28.742  38.286  1.00  0.00           N  
ATOM    961  CA  LEU A 807     116.063  27.338  38.284  1.00  0.00           C  
ATOM    962  C   LEU A 807     114.757  27.112  39.066  1.00  0.00           C  
ATOM    963  O   LEU A 807     114.231  25.991  39.138  1.00  0.00           O  
ATOM    964  CB  LEU A 807     117.186  26.499  38.884  1.00  0.00           C  
ATOM    965  CG  LEU A 807     118.501  26.492  38.106  1.00  0.00           C  
ATOM    966  CD1 LEU A 807     119.568  25.814  38.911  1.00  0.00           C  
ATOM    967  CD2 LEU A 807     118.289  25.803  36.770  1.00  0.00           C  
ATOM    968  N   LYS A 808     114.243  28.187  39.656  1.00  0.00           N  
ATOM    969  CA  LYS A 808     113.001  28.128  40.416  1.00  0.00           C  
ATOM    970  C   LYS A 808     113.028  27.104  41.541  1.00  0.00           C  
ATOM    971  O   LYS A 808     111.989  26.554  41.903  1.00  0.00           O  
ATOM    972  CB  LYS A 808     111.836  27.822  39.477  1.00  0.00           C  
ATOM    973  CG  LYS A 808     111.563  28.917  38.434  1.00  0.00           C  
ATOM    974  CD  LYS A 808     110.836  30.118  39.046  1.00  0.00           C  
ATOM    975  CE  LYS A 808     110.501  31.162  37.999  1.00  0.00           C  
ATOM    976  NZ  LYS A 808     111.717  31.673  37.304  1.00  0.00           N  
ATOM    977  N   LEU A1141     114.214  26.826  42.072  1.00  0.00           N  
ATOM    978  CA  LEU A1141     114.341  25.895  43.188  1.00  0.00           C  
ATOM    979  C   LEU A1141     114.230  26.729  44.471  1.00  0.00           C  
ATOM    980  O   LEU A1141     115.007  27.668  44.690  1.00  0.00           O  
ATOM    981  CB  LEU A1141     115.696  25.191  43.165  1.00  0.00           C  
ATOM    982  CG  LEU A1141     115.957  24.156  42.062  1.00  0.00           C  
ATOM    983  CD1 LEU A1141     117.364  23.570  42.230  1.00  0.00           C  
ATOM    984  CD2 LEU A1141     114.916  23.046  42.120  1.00  0.00           C  
ATOM    985  N   PRO A1142     113.255  26.408  45.334  1.00  0.00           N  
ATOM    986  CA  PRO A1142     113.101  27.171  46.576  1.00  0.00           C  
ATOM    987  C   PRO A1142     114.373  27.216  47.400  1.00  0.00           C  
ATOM    988  O   PRO A1142     115.162  26.268  47.415  1.00  0.00           O  
ATOM    989  CB  PRO A1142     111.970  26.444  47.294  1.00  0.00           C  
ATOM    990  CG  PRO A1142     112.099  25.052  46.786  1.00  0.00           C  
ATOM    991  CD  PRO A1142     112.364  25.237  45.327  1.00  0.00           C  
ATOM    992  N   LYS A1143     114.567  28.338  48.081  1.00  0.00           N  
ATOM    993  CA  LYS A1143     115.742  28.539  48.915  1.00  0.00           C  
ATOM    994  C   LYS A1143     115.572  27.947  50.308  1.00  0.00           C  
ATOM    995  O   LYS A1143     116.438  28.106  51.157  1.00  0.00           O  
ATOM    996  CB  LYS A1143     116.064  30.034  49.020  1.00  0.00           C  
ATOM    997  CG  LYS A1143     114.900  30.917  49.454  1.00  0.00           C  
ATOM    998  CD  LYS A1143     115.290  32.381  49.408  1.00  0.00           C  
ATOM    999  CE  LYS A1143     114.098  33.278  49.527  1.00  0.00           C  
ATOM   1000  NZ  LYS A1143     113.331  33.092  50.795  1.00  0.00           N  
ATOM   1001  N   GLU A1153     114.462  27.253  50.535  1.00  0.00           N  
ATOM   1002  CA  GLU A1153     114.192  26.643  51.832  1.00  0.00           C  
ATOM   1003  C   GLU A1153     114.745  25.221  51.881  1.00  0.00           C  
ATOM   1004  O   GLU A1153     114.887  24.652  52.965  1.00  0.00           O  
ATOM   1005  CB  GLU A1153     112.681  26.606  52.111  1.00  0.00           C  
ATOM   1006  CG  GLU A1153     111.891  27.823  51.642  1.00  0.00           C  
ATOM   1007  CD  GLU A1153     112.425  29.138  52.157  1.00  0.00           C  
ATOM   1008  OE1 GLU A1153     112.575  29.304  53.380  1.00  0.00           O  
ATOM   1009  OE2 GLU A1153     112.693  30.021  51.329  1.00  0.00           O  
ATOM   1010  N   LYS A1154     115.038  24.655  50.710  1.00  0.00           N  
ATOM   1011  CA  LYS A1154     115.564  23.292  50.636  1.00  0.00           C  
ATOM   1012  C   LYS A1154     116.991  23.212  50.110  1.00  0.00           C  
ATOM   1013  O   LYS A1154     117.501  22.132  49.795  1.00  0.00           O  
ATOM   1014  CB  LYS A1154     114.648  22.429  49.766  1.00  0.00           C  
ATOM   1015  CG  LYS A1154     113.215  22.291  50.319  1.00  0.00           C  
ATOM   1016  CD  LYS A1154     113.146  21.353  51.508  1.00  0.00           C  
ATOM   1017  CE  LYS A1154     113.376  19.888  51.071  1.00  0.00           C  
ATOM   1018  NZ  LYS A1154     112.314  19.466  50.115  1.00  0.00           N  
ATOM   1019  N   LEU A1155     117.630  24.369  50.007  1.00  0.00           N  
ATOM   1020  CA  LEU A1155     118.997  24.435  49.503  1.00  0.00           C  
ATOM   1021  C   LEU A1155     120.013  24.284  50.619  1.00  0.00           C  
ATOM   1022  O   LEU A1155     119.747  24.652  51.763  1.00  0.00           O  
ATOM   1023  CB  LEU A1155     119.240  25.754  48.760  1.00  0.00           C  
ATOM   1024  CG  LEU A1155     118.542  25.908  47.407  1.00  0.00           C  
ATOM   1025  CD1 LEU A1155     118.723  27.366  46.913  1.00  0.00           C  
ATOM   1026  CD2 LEU A1155     119.115  24.938  46.402  1.00  0.00           C  
ATOM   1027  N   TYR A1156     121.172  23.726  50.276  1.00  0.00           N  
ATOM   1028  CA  TYR A1156     122.261  23.506  51.224  1.00  0.00           C  
ATOM   1029  C   TYR A1156     123.572  23.814  50.544  1.00  0.00           C  
ATOM   1030  O   TYR A1156     123.674  23.655  49.333  1.00  0.00           O  
ATOM   1031  CB  TYR A1156     122.253  22.057  51.714  1.00  0.00           C  
ATOM   1032  CG  TYR A1156     121.542  21.889  53.052  1.00  0.00           C  
ATOM   1033  CD1 TYR A1156     122.226  22.081  54.253  1.00  0.00           C  
ATOM   1034  CD2 TYR A1156     120.194  21.541  53.113  1.00  0.00           C  
ATOM   1035  CE1 TYR A1156     121.599  21.926  55.462  1.00  0.00           C  
ATOM   1036  CE2 TYR A1156     119.553  21.384  54.321  1.00  0.00           C  
ATOM   1037  CZ  TYR A1156     120.257  21.575  55.499  1.00  0.00           C  
ATOM   1038  OH  TYR A1156     119.631  21.400  56.718  1.00  0.00           O  
ATOM   1039  N   VAL A1157     124.558  24.249  51.321  1.00  0.00           N  
ATOM   1040  CA  VAL A1157     125.853  24.578  50.779  1.00  0.00           C  
ATOM   1041  C   VAL A1157     127.004  24.166  51.687  1.00  0.00           C  
ATOM   1042  O   VAL A1157     126.845  23.979  52.878  1.00  0.00           O  
ATOM   1043  CB  VAL A1157     125.952  26.088  50.504  1.00  0.00           C  
ATOM   1044  CG1 VAL A1157     125.115  26.463  49.312  1.00  0.00           C  
ATOM   1045  CG2 VAL A1157     125.523  26.855  51.718  1.00  0.00           C  
ATOM   1046  N   SER A1158     128.188  24.067  51.110  1.00  0.00           N  
ATOM   1047  CA  SER A1158     129.370  23.695  51.869  1.00  0.00           C  
ATOM   1048  C   SER A1158     130.547  24.600  51.542  1.00  0.00           C  
ATOM   1049  O   SER A1158     130.629  25.155  50.455  1.00  0.00           O  
ATOM   1050  CB  SER A1158     129.750  22.253  51.578  1.00  0.00           C  
ATOM   1051  OG  SER A1158     129.942  22.069  50.200  1.00  0.00           O  
ATOM   1052  N   VAL A1159     131.450  24.751  52.503  1.00  0.00           N  
ATOM   1053  CA  VAL A1159     132.629  25.575  52.332  1.00  0.00           C  
ATOM   1054  C   VAL A1159     133.746  24.989  53.166  1.00  0.00           C  
ATOM   1055  O   VAL A1159     133.493  24.270  54.139  1.00  0.00           O  
ATOM   1056  CB  VAL A1159     132.368  27.006  52.786  1.00  0.00           C  
ATOM   1057  CG1 VAL A1159     131.390  27.674  51.839  1.00  0.00           C  
ATOM   1058  CG2 VAL A1159     131.821  27.008  54.196  1.00  0.00           C  
ATOM   1059  N   TYR A1160     134.979  25.254  52.750  1.00  0.00           N  
ATOM   1060  CA  TYR A1160     136.138  24.764  53.478  1.00  0.00           C  
ATOM   1061  C   TYR A1160     136.124  25.437  54.868  1.00  0.00           C  
ATOM   1062  O   TYR A1160     136.134  26.662  54.989  1.00  0.00           O  
ATOM   1063  CB  TYR A1160     137.420  25.098  52.696  1.00  0.00           C  
ATOM   1064  CG  TYR A1160     138.703  24.605  53.341  1.00  0.00           C  
ATOM   1065  CD1 TYR A1160     138.887  23.252  53.634  1.00  0.00           C  
ATOM   1066  CD2 TYR A1160     139.751  25.493  53.634  1.00  0.00           C  
ATOM   1067  CE1 TYR A1160     140.086  22.806  54.196  1.00  0.00           C  
ATOM   1068  CE2 TYR A1160     140.935  25.053  54.193  1.00  0.00           C  
ATOM   1069  CZ  TYR A1160     141.096  23.715  54.464  1.00  0.00           C  
ATOM   1070  OH  TYR A1160     142.298  23.283  54.960  1.00  0.00           O  
ATOM   1071  N   LYS A1161     136.088  24.632  55.922  1.00  0.00           N  
ATOM   1072  CA  LYS A1161     136.032  25.166  57.279  1.00  0.00           C  
ATOM   1073  C   LYS A1161     136.972  26.354  57.533  1.00  0.00           C  
ATOM   1074  O   LYS A1161     136.540  27.401  58.013  1.00  0.00           O  
ATOM   1075  CB  LYS A1161     136.308  24.037  58.282  1.00  0.00           C  
ATOM   1076  CG  LYS A1161     137.563  23.224  57.998  1.00  0.00           C  
ATOM   1077  CD  LYS A1161     137.720  22.092  59.005  1.00  0.00           C  
ATOM   1078  CE  LYS A1161     139.077  21.379  58.857  1.00  0.00           C  
ATOM   1079  NZ  LYS A1161     140.211  22.233  59.306  1.00  0.00           N  
ATOM   1080  N   ASP A1387     138.253  26.200  57.210  1.00  0.00           N  
ATOM   1081  CA  ASP A1387     139.219  27.270  57.434  1.00  0.00           C  
ATOM   1082  C   ASP A1387     139.081  28.380  56.410  1.00  0.00           C  
ATOM   1083  O   ASP A1387     139.975  29.202  56.257  1.00  0.00           O  
ATOM   1084  CB  ASP A1387     140.644  26.720  57.409  1.00  0.00           C  
ATOM   1085  CG  ASP A1387     140.987  25.946  58.668  1.00  0.00           C  
ATOM   1086  OD1 ASP A1387     140.851  26.514  59.764  1.00  0.00           O  
ATOM   1087  OD2 ASP A1387     141.391  24.773  58.579  1.00  0.00           O  
ATOM   1088  N   ASP A1388     137.961  28.400  55.696  1.00  0.00           N  
ATOM   1089  CA  ASP A1388     137.702  29.446  54.703  1.00  0.00           C  
ATOM   1090  C   ASP A1388     136.516  30.295  55.153  1.00  0.00           C  
ATOM   1091  O   ASP A1388     135.423  30.196  54.585  1.00  0.00           O  
ATOM   1092  CB  ASP A1388     137.392  28.829  53.334  1.00  0.00           C  
ATOM   1093  CG  ASP A1388     137.369  29.857  52.215  1.00  0.00           C  
ATOM   1094  OD1 ASP A1388     136.464  30.724  52.205  1.00  0.00           O  
ATOM   1095  OD2 ASP A1388     138.263  29.803  51.340  1.00  0.00           O  
ATOM   1096  N   GLU A1389     136.745  31.106  56.182  1.00  0.00           N  
ATOM   1097  CA  GLU A1389     135.727  31.988  56.730  1.00  0.00           C  
ATOM   1098  C   GLU A1389     135.276  32.976  55.654  1.00  0.00           C  
ATOM   1099  O   GLU A1389     134.172  33.537  55.729  1.00  0.00           O  
ATOM   1100  CB  GLU A1389     136.298  32.761  57.921  1.00  0.00           C  
ATOM   1101  CG  GLU A1389     137.082  31.909  58.901  1.00  0.00           C  
ATOM   1102  CD  GLU A1389     136.197  30.947  59.690  1.00  0.00           C  
ATOM   1103  OE1 GLU A1389     135.752  29.912  59.139  1.00  0.00           O  
ATOM   1104  OE2 GLU A1389     135.944  31.242  60.876  1.00  0.00           O  
ATOM   1105  N   GLU A1390     136.161  33.231  54.689  1.00  0.00           N  
ATOM   1106  CA  GLU A1390     135.870  34.144  53.577  1.00  0.00           C  
ATOM   1107  C   GLU A1390     134.566  33.788  52.822  1.00  0.00           C  
ATOM   1108  O   GLU A1390     133.750  34.649  52.523  1.00  0.00           O  
ATOM   1109  CB  GLU A1390     137.046  34.139  52.599  1.00  0.00           C  
ATOM   1110  CG  GLU A1390     136.852  35.016  51.365  1.00  0.00           C  
ATOM   1111  CD  GLU A1390     136.512  36.448  51.712  1.00  0.00           C  
ATOM   1112  OE1 GLU A1390     137.073  36.964  52.705  1.00  0.00           O  
ATOM   1113  OE2 GLU A1390     135.691  37.053  50.986  1.00  0.00           O  
ATOM   1114  N   ALA A1391     134.366  32.507  52.542  1.00  0.00           N  
ATOM   1115  CA  ALA A1391     133.180  32.047  51.834  1.00  0.00           C  
ATOM   1116  C   ALA A1391     131.965  31.932  52.773  1.00  0.00           C  
ATOM   1117  O   ALA A1391     130.811  32.174  52.362  1.00  0.00           O  
ATOM   1118  CB  ALA A1391     133.482  30.698  51.171  1.00  0.00           C  
ATOM   1119  N   TYR A1392     132.224  31.583  54.033  1.00  0.00           N  
ATOM   1120  CA  TYR A1392     131.149  31.432  55.005  1.00  0.00           C  
ATOM   1121  C   TYR A1392     130.482  32.782  55.282  1.00  0.00           C  
ATOM   1122  O   TYR A1392     129.286  32.857  55.578  1.00  0.00           O  
ATOM   1123  CB  TYR A1392     131.682  30.840  56.313  1.00  0.00           C  
ATOM   1124  CG  TYR A1392     130.575  30.411  57.251  1.00  0.00           C  
ATOM   1125  CD1 TYR A1392     129.782  29.282  56.970  1.00  0.00           C  
ATOM   1126  CD2 TYR A1392     130.330  31.112  58.430  1.00  0.00           C  
ATOM   1127  CE1 TYR A1392     128.772  28.866  57.848  1.00  0.00           C  
ATOM   1128  CE2 TYR A1392     129.315  30.702  59.326  1.00  0.00           C  
ATOM   1129  CZ  TYR A1392     128.542  29.584  59.024  1.00  0.00           C  
ATOM   1130  OH  TYR A1392     127.512  29.209  59.860  1.00  0.00           O  
ATOM   1131  N   ARG A1393     131.257  33.857  55.192  1.00  0.00           N  
ATOM   1132  CA  ARG A1393     130.707  35.190  55.445  1.00  0.00           C  
ATOM   1133  C   ARG A1393     129.751  35.566  54.312  1.00  0.00           C  
ATOM   1134  O   ARG A1393     128.617  35.984  54.548  1.00  0.00           O  
ATOM   1135  CB  ARG A1393     131.825  36.234  55.518  1.00  0.00           C  
ATOM   1136  CG  ARG A1393     131.485  37.435  56.348  1.00  0.00           C  
ATOM   1137  CD  ARG A1393     132.429  38.612  56.086  1.00  0.00           C  
ATOM   1138  NE  ARG A1393     132.109  39.296  54.840  1.00  0.00           N  
ATOM   1139  CZ  ARG A1393     130.970  39.944  54.625  1.00  0.00           C  
ATOM   1140  NH1 ARG A1393     130.047  39.997  55.580  1.00  0.00           N  
ATOM   1141  NH2 ARG A1393     130.749  40.527  53.455  1.00  0.00           N  
ATOM   1142  N   ILE A1394     130.215  35.398  53.076  1.00  0.00           N  
ATOM   1143  CA  ILE A1394     129.422  35.723  51.901  1.00  0.00           C  
ATOM   1144  C   ILE A1394     128.104  34.963  51.966  1.00  0.00           C  
ATOM   1145  O   ILE A1394     127.039  35.540  51.840  1.00  0.00           O  
ATOM   1146  CB  ILE A1394     130.172  35.332  50.602  1.00  0.00           C  
ATOM   1147  CG1 ILE A1394     131.596  35.885  50.636  1.00  0.00           C  
ATOM   1148  CG2 ILE A1394     129.450  35.889  49.382  1.00  0.00           C  
ATOM   1149  CD1 ILE A1394     132.498  35.288  49.557  1.00  0.00           C  
ATOM   1150  N   TRP A1395     128.191  33.659  52.175  1.00  0.00           N  
ATOM   1151  CA  TRP A1395     127.015  32.802  52.247  1.00  0.00           C  
ATOM   1152  C   TRP A1395     126.085  33.181  53.395  1.00  0.00           C  
ATOM   1153  O   TRP A1395     124.993  33.693  53.190  1.00  0.00           O  
ATOM   1154  CB  TRP A1395     127.454  31.349  52.417  1.00  0.00           C  
ATOM   1155  CG  TRP A1395     127.881  30.669  51.167  1.00  0.00           C  
ATOM   1156  CD1 TRP A1395     129.138  30.276  50.849  1.00  0.00           C  
ATOM   1157  CD2 TRP A1395     127.053  30.302  50.057  1.00  0.00           C  
ATOM   1158  NE1 TRP A1395     129.157  29.685  49.608  1.00  0.00           N  
ATOM   1159  CE2 TRP A1395     127.884  29.691  49.096  1.00  0.00           C  
ATOM   1160  CE3 TRP A1395     125.687  30.437  49.778  1.00  0.00           C  
ATOM   1161  CZ2 TRP A1395     127.405  29.207  47.876  1.00  0.00           C  
ATOM   1162  CZ3 TRP A1395     125.204  29.959  48.563  1.00  0.00           C  
ATOM   1163  CH2 TRP A1395     126.065  29.352  47.624  1.00  0.00           C  
ATOM   1164  N   ASN A1396     126.538  32.947  54.616  1.00  0.00           N  
ATOM   1165  CA  ASN A1396     125.740  33.244  55.798  1.00  0.00           C  
ATOM   1166  C   ASN A1396     125.370  34.703  56.045  1.00  0.00           C  
ATOM   1167  O   ASN A1396     124.237  35.000  56.369  1.00  0.00           O  
ATOM   1168  CB  ASN A1396     126.453  32.710  57.037  1.00  0.00           C  
ATOM   1169  CG  ASN A1396     125.767  33.108  58.305  1.00  0.00           C  
ATOM   1170  OD1 ASN A1396     124.666  32.661  58.586  1.00  0.00           O  
ATOM   1171  ND2 ASN A1396     126.414  33.954  59.085  1.00  0.00           N  
ATOM   1172  N   GLU A1397     126.328  35.610  55.900  1.00  0.00           N  
ATOM   1173  CA  GLU A1397     126.106  37.034  56.154  1.00  0.00           C  
ATOM   1174  C   GLU A1397     125.587  37.859  54.981  1.00  0.00           C  
ATOM   1175  O   GLU A1397     124.515  38.468  55.087  1.00  0.00           O  
ATOM   1176  CB  GLU A1397     127.396  37.668  56.685  1.00  0.00           C  
ATOM   1177  CG  GLU A1397     127.750  37.250  58.095  1.00  0.00           C  
ATOM   1178  CD  GLU A1397     128.876  38.079  58.685  1.00  0.00           C  
ATOM   1179  OE1 GLU A1397     128.852  39.317  58.494  1.00  0.00           O  
ATOM   1180  OE2 GLU A1397     129.771  37.490  59.343  1.00  0.00           O  
ATOM   1181  N   HIS A1398     126.351  37.896  53.886  1.00  0.00           N  
ATOM   1182  CA  HIS A1398     125.958  38.660  52.706  1.00  0.00           C  
ATOM   1183  C   HIS A1398     124.661  38.125  52.091  1.00  0.00           C  
ATOM   1184  O   HIS A1398     123.595  38.749  52.217  1.00  0.00           O  
ATOM   1185  CB  HIS A1398     127.081  38.654  51.663  1.00  0.00           C  
ATOM   1186  CG  HIS A1398     126.870  39.644  50.553  1.00  0.00           C  
ATOM   1187  ND1 HIS A1398     126.643  40.980  50.783  1.00  0.00           N  
ATOM   1188  CD2 HIS A1398     126.895  39.492  49.204  1.00  0.00           C  
ATOM   1189  CE1 HIS A1398     126.539  41.616  49.627  1.00  0.00           C  
ATOM   1190  NE2 HIS A1398     126.689  40.737  48.657  1.00  0.00           N  
ATOM   1191  N   ILE A1399     124.758  36.981  51.418  1.00  0.00           N  
ATOM   1192  CA  ILE A1399     123.585  36.350  50.810  1.00  0.00           C  
ATOM   1193  C   ILE A1399     122.474  36.131  51.855  1.00  0.00           C  
ATOM   1194  O   ILE A1399     121.286  36.084  51.523  1.00  0.00           O  
ATOM   1195  CB  ILE A1399     123.957  34.987  50.166  1.00  0.00           C  
ATOM   1196  CG1 ILE A1399     124.890  35.213  48.975  1.00  0.00           C  
ATOM   1197  CG2 ILE A1399     122.714  34.259  49.706  1.00  0.00           C  
ATOM   1198  CD1 ILE A1399     124.269  36.011  47.832  1.00  0.00           C  
ATOM   1199  N   GLY A1400     122.874  35.999  53.116  1.00  0.00           N  
ATOM   1200  CA  GLY A1400     121.915  35.806  54.181  1.00  0.00           C  
ATOM   1201  C   GLY A1400     121.323  34.421  54.225  1.00  0.00           C  
ATOM   1202  O   GLY A1400     120.135  34.238  53.967  1.00  0.00           O  
ATOM   1203  N   ILE A1401     122.146  33.439  54.570  1.00  0.00           N  
ATOM   1204  CA  ILE A1401     121.671  32.066  54.666  1.00  0.00           C  
ATOM   1205  C   ILE A1401     121.868  31.565  56.094  1.00  0.00           C  
ATOM   1206  O   ILE A1401     122.876  31.840  56.714  1.00  0.00           O  
ATOM   1207  CB  ILE A1401     122.454  31.146  53.695  1.00  0.00           C  
ATOM   1208  CG1 ILE A1401     122.438  31.746  52.290  1.00  0.00           C  
ATOM   1209  CG2 ILE A1401     121.874  29.727  53.698  1.00  0.00           C  
ATOM   1210  CD1 ILE A1401     121.033  31.850  51.681  1.00  0.00           C  
ATOM   1211  N   PRO A1402     120.897  30.826  56.637  1.00  0.00           N  
ATOM   1212  CA  PRO A1402     121.006  30.300  57.998  1.00  0.00           C  
ATOM   1213  C   PRO A1402     122.212  29.384  58.154  1.00  0.00           C  
ATOM   1214  O   PRO A1402     122.532  28.589  57.252  1.00  0.00           O  
ATOM   1215  CB  PRO A1402     119.695  29.555  58.176  1.00  0.00           C  
ATOM   1216  CG  PRO A1402     118.735  30.381  57.341  1.00  0.00           C  
ATOM   1217  CD  PRO A1402     119.550  30.597  56.091  1.00  0.00           C  
ATOM   1218  N   SER A1403     122.873  29.499  59.303  1.00  0.00           N  
ATOM   1219  CA  SER A1403     124.054  28.693  59.597  1.00  0.00           C  
ATOM   1220  C   SER A1403     123.816  27.176  59.580  1.00  0.00           C  
ATOM   1221  O   SER A1403     124.635  26.421  59.046  1.00  0.00           O  
ATOM   1222  CB  SER A1403     124.641  29.102  60.956  1.00  0.00           C  
ATOM   1223  OG  SER A1403     123.652  29.021  61.979  1.00  0.00           O  
ATOM   1224  N   GLU A1404     122.715  26.729  60.181  1.00  0.00           N  
ATOM   1225  CA  GLU A1404     122.393  25.298  60.219  1.00  0.00           C  
ATOM   1226  C   GLU A1404     122.323  24.689  58.811  1.00  0.00           C  
ATOM   1227  O   GLU A1404     122.467  23.471  58.635  1.00  0.00           O  
ATOM   1228  CB  GLU A1404     121.048  25.040  60.920  1.00  0.00           C  
ATOM   1229  CG  GLU A1404     120.531  26.156  61.817  1.00  0.00           C  
ATOM   1230  CD  GLU A1404     119.958  27.326  61.034  1.00  0.00           C  
ATOM   1231  OE1 GLU A1404     119.451  27.076  59.920  1.00  0.00           O  
ATOM   1232  OE2 GLU A1404     120.001  28.478  61.533  1.00  0.00           O  
ATOM   1233  N   ARG A1405     122.093  25.536  57.812  1.00  0.00           N  
ATOM   1234  CA  ARG A1405     121.993  25.068  56.432  1.00  0.00           C  
ATOM   1235  C   ARG A1405     123.342  25.143  55.687  1.00  0.00           C  
ATOM   1236  O   ARG A1405     123.408  24.990  54.461  1.00  0.00           O  
ATOM   1237  CB  ARG A1405     120.914  25.878  55.692  1.00  0.00           C  
ATOM   1238  CG  ARG A1405     119.806  25.040  55.132  1.00  0.00           C  
ATOM   1239  CD  ARG A1405     118.764  25.920  54.421  1.00  0.00           C  
ATOM   1240  NE  ARG A1405     118.031  26.785  55.352  1.00  0.00           N  
ATOM   1241  CZ  ARG A1405     117.123  26.354  56.224  1.00  0.00           C  
ATOM   1242  NH1 ARG A1405     116.818  25.063  56.289  1.00  0.00           N  
ATOM   1243  NH2 ARG A1405     116.538  27.213  57.051  1.00  0.00           N  
ATOM   1244  N   ILE A1406     124.420  25.368  56.436  1.00  0.00           N  
ATOM   1245  CA  ILE A1406     125.752  25.473  55.843  1.00  0.00           C  
ATOM   1246  C   ILE A1406     126.722  24.562  56.579  1.00  0.00           C  
ATOM   1247  O   ILE A1406     126.764  24.559  57.819  1.00  0.00           O  
ATOM   1248  CB  ILE A1406     126.286  26.919  55.919  1.00  0.00           C  
ATOM   1249  CG1 ILE A1406     125.225  27.878  55.386  1.00  0.00           C  
ATOM   1250  CG2 ILE A1406     127.579  27.054  55.104  1.00  0.00           C  
ATOM   1251  CD1 ILE A1406     125.640  29.351  55.457  1.00  0.00           C  
ATOM   1252  N   TRP A1407     127.482  23.780  55.811  1.00  0.00           N  
ATOM   1253  CA  TRP A1407     128.449  22.861  56.403  1.00  0.00           C  
ATOM   1254  C   TRP A1407     129.901  23.210  56.132  1.00  0.00           C  
ATOM   1255  O   TRP A1407     130.245  23.511  55.011  1.00  0.00           O  
ATOM   1256  CB  TRP A1407     128.212  21.424  55.918  1.00  0.00           C  
ATOM   1257  CG  TRP A1407     126.784  20.983  55.908  1.00  0.00           C  
ATOM   1258  CD1 TRP A1407     125.839  21.228  56.857  1.00  0.00           C  
ATOM   1259  CD2 TRP A1407     126.155  20.158  54.916  1.00  0.00           C  
ATOM   1260  NE1 TRP A1407     124.663  20.589  56.525  1.00  0.00           N  
ATOM   1261  CE2 TRP A1407     124.846  19.908  55.343  1.00  0.00           C  
ATOM   1262  CE3 TRP A1407     126.606  19.566  53.711  1.00  0.00           C  
ATOM   1263  CZ2 TRP A1407     123.960  19.130  54.603  1.00  0.00           C  
ATOM   1264  CZ3 TRP A1407     125.711  18.775  52.964  1.00  0.00           C  
ATOM   1265  CH2 TRP A1407     124.417  18.560  53.426  1.00  0.00           C  
ATOM   1266  N   ARG A1408     130.742  23.144  57.159  1.00  0.00           N  
ATOM   1267  CA  ARG A1408     132.172  23.410  57.027  1.00  0.00           C  
ATOM   1268  C   ARG A1408     132.928  22.085  57.185  1.00  0.00           C  
ATOM   1269  O   ARG A1408     133.117  21.583  58.278  1.00  0.00           O  
ATOM   1270  CB  ARG A1408     132.599  24.413  58.088  1.00  0.00           C  
ATOM   1271  CG  ARG A1408     132.365  25.870  57.674  1.00  0.00           C  
ATOM   1272  CD  ARG A1408     132.488  26.817  58.856  1.00  0.00           C  
ATOM   1273  NE  ARG A1408     131.630  26.392  59.963  1.00  0.00           N  
ATOM   1274  CZ  ARG A1408     131.246  27.180  60.962  1.00  0.00           C  
ATOM   1275  NH1 ARG A1408     131.652  28.449  60.977  1.00  0.00           N  
ATOM   1276  NH2 ARG A1408     130.464  26.698  61.938  1.00  0.00           N  
ATOM   1277  N   LEU A1409     133.356  21.516  56.071  1.00  0.00           N  
ATOM   1278  CA  LEU A1409     134.050  20.235  56.064  1.00  0.00           C  
ATOM   1279  C   LEU A1409     135.573  20.380  55.941  1.00  0.00           C  
ATOM   1280  O   LEU A1409     136.113  21.470  56.059  1.00  0.00           O  
ATOM   1281  CB  LEU A1409     133.503  19.399  54.913  1.00  0.00           C  
ATOM   1282  CG  LEU A1409     131.990  19.257  54.887  1.00  0.00           C  
ATOM   1283  CD1 LEU A1409     131.474  19.581  53.514  1.00  0.00           C  
ATOM   1284  CD2 LEU A1409     131.632  17.843  55.325  1.00  0.00           C  
ATOM   1285  N   GLY A1410     136.262  19.270  55.702  1.00  0.00           N  
ATOM   1286  CA  GLY A1410     137.715  19.297  55.620  1.00  0.00           C  
ATOM   1287  C   GLY A1410     138.291  19.552  54.245  1.00  0.00           C  
ATOM   1288  O   GLY A1410     137.637  20.165  53.391  1.00  0.00           O  
ATOM   1289  N   GLU A1418     139.513  19.063  54.033  1.00  0.00           N  
ATOM   1290  CA  GLU A1418     140.197  19.210  52.748  1.00  0.00           C  
ATOM   1291  C   GLU A1418     139.695  18.210  51.706  1.00  0.00           C  
ATOM   1292  O   GLU A1418     139.591  18.538  50.525  1.00  0.00           O  
ATOM   1293  CB  GLU A1418     141.708  19.021  52.904  1.00  0.00           C  
ATOM   1294  CG  GLU A1418     142.395  20.095  53.736  1.00  0.00           C  
ATOM   1295  CD  GLU A1418     142.264  19.866  55.236  1.00  0.00           C  
ATOM   1296  OE1 GLU A1418     142.523  18.720  55.679  1.00  0.00           O  
ATOM   1297  OE2 GLU A1418     141.925  20.832  55.964  1.00  0.00           O  
ATOM   1298  N   GLU A1420     139.374  16.997  52.147  1.00  0.00           N  
ATOM   1299  CA  GLU A1420     138.903  15.943  51.245  1.00  0.00           C  
ATOM   1300  C   GLU A1420     137.534  16.253  50.660  1.00  0.00           C  
ATOM   1301  O   GLU A1420     137.086  15.624  49.710  1.00  0.00           O  
ATOM   1302  CB  GLU A1420     138.837  14.600  51.982  1.00  0.00           C  
ATOM   1303  CG  GLU A1420     140.180  14.030  52.368  1.00  0.00           C  
ATOM   1304  CD  GLU A1420     141.078  13.795  51.189  1.00  0.00           C  
ATOM   1305  OE1 GLU A1420     140.627  13.224  50.183  1.00  0.00           O  
ATOM   1306  OE2 GLU A1420     142.257  14.166  51.264  1.00  0.00           O  
ATOM   1307  N   ASP A1421     136.863  17.230  51.242  1.00  0.00           N  
ATOM   1308  CA  ASP A1421     135.539  17.603  50.779  1.00  0.00           C  
ATOM   1309  C   ASP A1421     135.408  19.029  50.222  1.00  0.00           C  
ATOM   1310  O   ASP A1421     134.511  19.281  49.410  1.00  0.00           O  
ATOM   1311  CB  ASP A1421     134.544  17.418  51.921  1.00  0.00           C  
ATOM   1312  CG  ASP A1421     134.541  16.000  52.471  1.00  0.00           C  
ATOM   1313  OD1 ASP A1421     133.660  15.661  53.287  1.00  0.00           O  
ATOM   1314  OD2 ASP A1421     135.428  15.221  52.085  1.00  0.00           O  
ATOM   1315  N   ASN A1422     136.284  19.948  50.642  1.00  0.00           N  
ATOM   1316  CA  ASN A1422     136.211  21.333  50.176  1.00  0.00           C  
ATOM   1317  C   ASN A1422     137.539  22.019  49.815  1.00  0.00           C  
ATOM   1318  O   ASN A1422     137.772  23.167  50.153  1.00  0.00           O  
ATOM   1319  CB  ASN A1422     135.457  22.160  51.213  1.00  0.00           C  
ATOM   1320  CG  ASN A1422     133.974  21.891  51.193  1.00  0.00           C  
ATOM   1321  OD1 ASN A1422     133.231  22.612  50.542  1.00  0.00           O  
ATOM   1322  ND2 ASN A1422     133.534  20.838  51.882  1.00  0.00           N  
ATOM   1323  N   PHE A1423     138.410  21.304  49.122  1.00  0.00           N  
ATOM   1324  CA  PHE A1423     139.661  21.869  48.665  1.00  0.00           C  
ATOM   1325  C   PHE A1423     140.026  21.189  47.342  1.00  0.00           C  
ATOM   1326  O   PHE A1423     140.434  20.019  47.306  1.00  0.00           O  
ATOM   1327  CB  PHE A1423     140.775  21.651  49.684  1.00  0.00           C  
ATOM   1328  CG  PHE A1423     141.920  22.603  49.522  1.00  0.00           C  
ATOM   1329  CD1 PHE A1423     141.854  23.889  50.067  1.00  0.00           C  
ATOM   1330  CD2 PHE A1423     143.037  22.251  48.764  1.00  0.00           C  
ATOM   1331  CE1 PHE A1423     142.881  24.805  49.860  1.00  0.00           C  
ATOM   1332  CE2 PHE A1423     144.078  23.177  48.553  1.00  0.00           C  
ATOM   1333  CZ  PHE A1423     143.990  24.448  49.100  1.00  0.00           C  
ATOM   1334  N   TRP A1424     139.877  21.938  46.258  1.00  0.00           N  
ATOM   1335  CA  TRP A1424     140.194  21.439  44.938  1.00  0.00           C  
ATOM   1336  C   TRP A1424     141.631  21.778  44.540  1.00  0.00           C  
ATOM   1337  O   TRP A1424     142.171  22.823  44.894  1.00  0.00           O  
ATOM   1338  CB  TRP A1424     139.228  22.053  43.934  1.00  0.00           C  
ATOM   1339  CG  TRP A1424     139.311  21.497  42.550  1.00  0.00           C  
ATOM   1340  CD1 TRP A1424     138.730  20.341  42.078  1.00  0.00           C  
ATOM   1341  CD2 TRP A1424     140.029  22.067  41.453  1.00  0.00           C  
ATOM   1342  NE1 TRP A1424     139.061  20.158  40.757  1.00  0.00           N  
ATOM   1343  CE2 TRP A1424     139.872  21.190  40.353  1.00  0.00           C  
ATOM   1344  CE3 TRP A1424     140.835  23.211  41.300  1.00  0.00           C  
ATOM   1345  CZ2 TRP A1424     140.447  21.451  39.102  1.00  0.00           C  
ATOM   1346  CZ3 TRP A1424     141.411  23.468  40.065  1.00  0.00           C  
ATOM   1347  CH2 TRP A1424     141.229  22.577  38.983  1.00  0.00           C  
ATOM   1348  N   GLN A1425     142.253  20.883  43.786  1.00  0.00           N  
ATOM   1349  CA  GLN A1425     143.621  21.105  43.323  1.00  0.00           C  
ATOM   1350  C   GLN A1425     143.762  20.754  41.849  1.00  0.00           C  
ATOM   1351  O   GLN A1425     143.066  19.862  41.350  1.00  0.00           O  
ATOM   1352  CB  GLN A1425     144.607  20.255  44.132  1.00  0.00           C  
ATOM   1353  CG  GLN A1425     144.423  18.759  43.944  1.00  0.00           C  
ATOM   1354  CD  GLN A1425     145.461  17.944  44.678  1.00  0.00           C  
ATOM   1355  OE1 GLN A1425     145.372  16.714  44.731  1.00  0.00           O  
ATOM   1356  NE2 GLN A1425     146.459  18.621  45.245  1.00  0.00           N  
ATOM   1357  N   MET A1426     144.672  21.443  41.162  1.00  0.00           N  
ATOM   1358  CA  MET A1426     144.916  21.172  39.750  1.00  0.00           C  
ATOM   1359  C   MET A1426     146.179  20.302  39.625  1.00  0.00           C  
ATOM   1360  O   MET A1426     147.095  20.615  38.871  1.00  0.00           O  
ATOM   1361  CB  MET A1426     145.093  22.491  38.994  1.00  0.00           C  
ATOM   1362  CG  MET A1426     145.267  22.334  37.490  1.00  0.00           C  
ATOM   1363  SD  MET A1426     145.507  23.880  36.589  1.00  0.00           S  
ATOM   1364  CE  MET A1426     143.831  24.217  36.062  1.00  0.00           C  
ATOM   1365  N   GLY A1427     146.220  19.213  40.386  1.00  0.00           N  
ATOM   1366  CA  GLY A1427     147.370  18.325  40.364  1.00  0.00           C  
ATOM   1367  C   GLY A1427     148.246  18.481  41.603  1.00  0.00           C  
ATOM   1368  O   GLY A1427     147.839  19.063  42.618  1.00  0.00           O  
ATOM   1369  N   ASP A1437     149.466  17.965  41.514  1.00  0.00           N  
ATOM   1370  CA  ASP A1437     150.404  18.041  42.620  1.00  0.00           C  
ATOM   1371  C   ASP A1437     150.928  19.455  42.802  1.00  0.00           C  
ATOM   1372  O   ASP A1437     151.143  19.910  43.935  1.00  0.00           O  
ATOM   1373  CB  ASP A1437     151.578  17.084  42.386  1.00  0.00           C  
ATOM   1374  CG  ASP A1437     152.406  17.459  41.185  1.00  0.00           C  
ATOM   1375  OD1 ASP A1437     151.930  17.283  40.058  1.00  0.00           O  
ATOM   1376  OD2 ASP A1437     153.538  17.940  41.355  1.00  0.00           O  
ATOM   1377  N   VAL A1438     151.143  20.134  41.675  1.00  0.00           N  
ATOM   1378  CA  VAL A1438     151.646  21.506  41.675  1.00  0.00           C  
ATOM   1379  C   VAL A1438     150.751  22.394  40.809  1.00  0.00           C  
ATOM   1380  O   VAL A1438     150.056  21.902  39.900  1.00  0.00           O  
ATOM   1381  CB  VAL A1438     153.089  21.585  41.129  1.00  0.00           C  
ATOM   1382  CG1 VAL A1438     154.042  20.943  42.102  1.00  0.00           C  
ATOM   1383  CG2 VAL A1438     153.172  20.912  39.764  1.00  0.00           C  
ATOM   1384  N   GLY A1443     150.741  23.691  41.109  1.00  0.00           N  
ATOM   1385  CA  GLY A1443     149.931  24.603  40.325  1.00  0.00           C  
ATOM   1386  C   GLY A1443     148.811  25.218  41.136  1.00  0.00           C  
ATOM   1387  O   GLY A1443     148.716  24.960  42.338  1.00  0.00           O  
ATOM   1388  N   PRO A1444     147.939  26.023  40.507  1.00  0.00           N  
ATOM   1389  CA  PRO A1444     146.825  26.671  41.202  1.00  0.00           C  
ATOM   1390  C   PRO A1444     145.810  25.717  41.812  1.00  0.00           C  
ATOM   1391  O   PRO A1444     145.432  24.740  41.199  1.00  0.00           O  
ATOM   1392  CB  PRO A1444     146.222  27.548  40.116  1.00  0.00           C  
ATOM   1393  CG  PRO A1444     146.459  26.745  38.880  1.00  0.00           C  
ATOM   1394  CD  PRO A1444     147.893  26.324  39.064  1.00  0.00           C  
ATOM   1395  N   CYS A1448     145.410  26.001  43.042  1.00  0.00           N  
ATOM   1396  CA  CYS A1448     144.434  25.208  43.767  1.00  0.00           C  
ATOM   1397  C   CYS A1448     143.783  26.113  44.798  1.00  0.00           C  
ATOM   1398  O   CYS A1448     143.933  27.336  44.729  1.00  0.00           O  
ATOM   1399  CB  CYS A1448     145.120  24.040  44.470  1.00  0.00           C  
ATOM   1400  SG  CYS A1448     146.231  24.492  45.877  1.00  0.00           S  
ATOM   1401  N   GLY A1456     143.062  25.530  45.753  1.00  0.00           N  
ATOM   1402  CA  GLY A1456     142.430  26.354  46.767  1.00  0.00           C  
ATOM   1403  C   GLY A1456     141.117  25.812  47.295  1.00  0.00           C  
ATOM   1404  O   GLY A1456     140.678  24.744  46.881  1.00  0.00           O  
ATOM   1405  N   PRO A1457     140.492  26.500  48.259  1.00  0.00           N  
ATOM   1406  CA  PRO A1457     139.210  26.072  48.837  1.00  0.00           C  
ATOM   1407  C   PRO A1457     138.078  26.057  47.803  1.00  0.00           C  
ATOM   1408  O   PRO A1457     138.135  26.732  46.767  1.00  0.00           O  
ATOM   1409  CB  PRO A1457     138.956  27.104  49.925  1.00  0.00           C  
ATOM   1410  CG  PRO A1457     139.554  28.334  49.333  1.00  0.00           C  
ATOM   1411  CD  PRO A1457     140.880  27.825  48.767  1.00  0.00           C  
ATOM   1412  N   SER A1458     137.057  25.257  48.086  1.00  0.00           N  
ATOM   1413  CA  SER A1458     135.910  25.150  47.198  1.00  0.00           C  
ATOM   1414  C   SER A1458     134.580  25.301  47.954  1.00  0.00           C  
ATOM   1415  O   SER A1458     134.561  25.511  49.182  1.00  0.00           O  
ATOM   1416  CB  SER A1458     135.944  23.801  46.475  1.00  0.00           C  
ATOM   1417  OG  SER A1458     136.272  22.742  47.357  1.00  0.00           O  
ATOM   1418  N   SER A1459     133.477  25.235  47.211  1.00  0.00           N  
ATOM   1419  CA  SER A1459     132.152  25.327  47.802  1.00  0.00           C  
ATOM   1420  C   SER A1459     131.129  24.605  46.925  1.00  0.00           C  
ATOM   1421  O   SER A1459     131.022  24.890  45.726  1.00  0.00           O  
ATOM   1422  CB  SER A1459     131.782  26.789  47.968  1.00  0.00           C  
ATOM   1423  OG  SER A1459     130.472  26.928  48.458  1.00  0.00           O  
ATOM   1424  N   GLU A1460     130.373  23.693  47.535  1.00  0.00           N  
ATOM   1425  CA  GLU A1460     129.368  22.913  46.817  1.00  0.00           C  
ATOM   1426  C   GLU A1460     127.938  23.279  47.176  1.00  0.00           C  
ATOM   1427  O   GLU A1460     127.655  23.613  48.319  1.00  0.00           O  
ATOM   1428  CB  GLU A1460     129.608  21.422  47.045  1.00  0.00           C  
ATOM   1429  CG  GLU A1460     130.962  20.967  46.547  1.00  0.00           C  
ATOM   1430  CD  GLU A1460     131.042  19.438  46.362  1.00  0.00           C  
ATOM   1431  OE1 GLU A1460     131.122  18.693  47.382  1.00  0.00           O  
ATOM   1432  OE2 GLU A1460     131.010  19.007  45.176  1.00  0.00           O  
ATOM   1433  N   ILE A1461     127.057  23.253  46.178  1.00  0.00           N  
ATOM   1434  CA  ILE A1461     125.653  23.589  46.360  1.00  0.00           C  
ATOM   1435  C   ILE A1461     124.829  22.309  46.315  1.00  0.00           C  
ATOM   1436  O   ILE A1461     124.844  21.580  45.311  1.00  0.00           O  
ATOM   1437  CB  ILE A1461     125.168  24.540  45.268  1.00  0.00           C  
ATOM   1438  CG1 ILE A1461     126.062  25.777  45.217  1.00  0.00           C  
ATOM   1439  CG2 ILE A1461     123.718  24.963  45.566  1.00  0.00           C  
ATOM   1440  CD1 ILE A1461     125.815  26.627  44.025  1.00  0.00           C  
ATOM   1441  N   TYR A1462     124.140  22.018  47.420  1.00  0.00           N  
ATOM   1442  CA  TYR A1462     123.333  20.790  47.519  1.00  0.00           C  
ATOM   1443  C   TYR A1462     121.848  21.070  47.569  1.00  0.00           C  
ATOM   1444  O   TYR A1462     121.440  22.036  48.196  1.00  0.00           O  
ATOM   1445  CB  TYR A1462     123.727  19.991  48.770  1.00  0.00           C  
ATOM   1446  CG  TYR A1462     125.203  19.636  48.823  1.00  0.00           C  
ATOM   1447  CD1 TYR A1462     125.742  18.727  47.913  1.00  0.00           C  
ATOM   1448  CD2 TYR A1462     126.057  20.203  49.784  1.00  0.00           C  
ATOM   1449  CE1 TYR A1462     127.073  18.393  47.952  1.00  0.00           C  
ATOM   1450  CE2 TYR A1462     127.382  19.866  49.827  1.00  0.00           C  
ATOM   1451  CZ  TYR A1462     127.892  18.956  48.905  1.00  0.00           C  
ATOM   1452  OH  TYR A1462     129.226  18.573  48.922  1.00  0.00           O  
ATOM   1453  N   VAL A1463     121.057  20.217  46.925  1.00  0.00           N  
ATOM   1454  CA  VAL A1463     119.611  20.356  46.896  1.00  0.00           C  
ATOM   1455  C   VAL A1463     119.013  19.205  47.707  1.00  0.00           C  
ATOM   1456  O   VAL A1463     119.216  18.039  47.379  1.00  0.00           O  
ATOM   1457  CB  VAL A1463     119.059  20.291  45.437  1.00  0.00           C  
ATOM   1458  CG1 VAL A1463     117.536  20.272  45.464  1.00  0.00           C  
ATOM   1459  CG2 VAL A1463     119.559  21.460  44.633  1.00  0.00           C  
ATOM   1460  N   ASP A1464     118.238  19.551  48.736  1.00  0.00           N  
ATOM   1461  CA  ASP A1464     117.605  18.584  49.636  1.00  0.00           C  
ATOM   1462  C   ASP A1464     116.387  18.001  48.926  1.00  0.00           C  
ATOM   1463  O   ASP A1464     115.559  18.727  48.392  1.00  0.00           O  
ATOM   1464  CB  ASP A1464     117.194  19.270  50.947  1.00  0.00           C  
ATOM   1465  CG  ASP A1464     116.821  18.281  52.016  1.00  0.00           C  
ATOM   1466  OD1 ASP A1464     116.229  17.235  51.695  1.00  0.00           O  
ATOM   1467  OD2 ASP A1464     117.123  18.553  53.185  1.00  0.00           O  
ATOM   1468  N   ARG A1465     116.296  16.677  48.894  1.00  0.00           N  
ATOM   1469  CA  ARG A1465     115.199  16.002  48.193  1.00  0.00           C  
ATOM   1470  C   ARG A1465     114.092  15.404  49.041  1.00  0.00           C  
ATOM   1471  O   ARG A1465     113.313  14.603  48.538  1.00  0.00           O  
ATOM   1472  CB  ARG A1465     115.753  14.934  47.220  1.00  0.00           C  
ATOM   1473  CG  ARG A1465     116.481  15.527  46.026  1.00  0.00           C  
ATOM   1474  CD  ARG A1465     117.358  14.495  45.307  1.00  0.00           C  
ATOM   1475  NE  ARG A1465     116.748  13.918  44.120  1.00  0.00           N  
ATOM   1476  CZ  ARG A1465     116.101  12.763  44.095  1.00  0.00           C  
ATOM   1477  NH1 ARG A1465     115.966  12.037  45.210  1.00  0.00           N  
ATOM   1478  NH2 ARG A1465     115.602  12.350  42.934  1.00  0.00           N  
ATOM   1479  N   GLY A1475     114.008  15.796  50.311  1.00  0.00           N  
ATOM   1480  CA  GLY A1475     112.929  15.310  51.166  1.00  0.00           C  
ATOM   1481  C   GLY A1475     113.360  14.531  52.393  1.00  0.00           C  
ATOM   1482  O   GLY A1475     114.390  14.866  52.995  1.00  0.00           O  
ATOM   1483  N   GLU A1684     112.585  13.501  52.748  1.00  0.00           N  
ATOM   1484  CA  GLU A1684     112.869  12.644  53.896  1.00  0.00           C  
ATOM   1485  C   GLU A1684     112.900  11.160  53.522  1.00  0.00           C  
ATOM   1486  O   GLU A1684     113.399  10.333  54.287  1.00  0.00           O  
ATOM   1487  CB  GLU A1684     111.819  12.850  54.984  1.00  0.00           C  
ATOM   1488  CG  GLU A1684     112.122  13.907  56.018  1.00  0.00           C  
ATOM   1489  CD  GLU A1684     112.014  15.294  55.491  1.00  0.00           C  
ATOM   1490  OE1 GLU A1684     111.370  15.476  54.437  1.00  0.00           O  
ATOM   1491  OE2 GLU A1684     112.555  16.201  56.158  1.00  0.00           O  
ATOM   1492  N   GLU A1685     112.357  10.822  52.358  1.00  0.00           N  
ATOM   1493  CA  GLU A1685     112.342   9.437  51.907  1.00  0.00           C  
ATOM   1494  C   GLU A1685     113.716   8.957  51.468  1.00  0.00           C  
ATOM   1495  O   GLU A1685     113.972   7.751  51.469  1.00  0.00           O  
ATOM   1496  CB  GLU A1685     111.353   9.284  50.759  1.00  0.00           C  
ATOM   1497  CG  GLU A1685     111.689  10.130  49.521  1.00  0.00           C  
ATOM   1498  CD  GLU A1685     110.566  10.140  48.502  1.00  0.00           C  
ATOM   1499  OE1 GLU A1685     109.493  10.734  48.784  1.00  0.00           O  
ATOM   1500  OE2 GLU A1685     110.776   9.541  47.420  1.00  0.00           O  
ATOM   1501  N   TYR A1686     114.597   9.903  51.132  1.00  0.00           N  
ATOM   1502  CA  TYR A1686     115.954   9.597  50.690  1.00  0.00           C  
ATOM   1503  C   TYR A1686     116.984   9.683  51.827  1.00  0.00           C  
ATOM   1504  O   TYR A1686     116.676  10.118  52.928  1.00  0.00           O  
ATOM   1505  CB  TYR A1686     116.333  10.552  49.555  1.00  0.00           C  
ATOM   1506  CG  TYR A1686     115.403  10.450  48.369  1.00  0.00           C  
ATOM   1507  CD1 TYR A1686     115.377   9.316  47.572  1.00  0.00           C  
ATOM   1508  CD2 TYR A1686     114.507  11.472  48.083  1.00  0.00           C  
ATOM   1509  CE1 TYR A1686     114.479   9.200  46.535  1.00  0.00           C  
ATOM   1510  CE2 TYR A1686     113.601  11.377  47.035  1.00  0.00           C  
ATOM   1511  CZ  TYR A1686     113.591  10.231  46.267  1.00  0.00           C  
ATOM   1512  OH  TYR A1686     112.685  10.081  45.250  1.00  0.00           O  
ATOM   1513  N   GLU A1687     118.219   9.283  51.546  1.00  0.00           N  
ATOM   1514  CA  GLU A1687     119.286   9.321  52.535  1.00  0.00           C  
ATOM   1515  C   GLU A1687     120.676   9.503  51.911  1.00  0.00           C  
ATOM   1516  O   GLU A1687     120.978   8.941  50.838  1.00  0.00           O  
ATOM   1517  CB  GLU A1687     119.287   8.025  53.328  1.00  0.00           C  
ATOM   1518  CG  GLU A1687     118.084   7.849  54.240  1.00  0.00           C  
ATOM   1519  CD  GLU A1687     118.085   6.506  54.948  1.00  0.00           C  
ATOM   1520  OE1 GLU A1687     117.186   6.273  55.784  1.00  0.00           O  
ATOM   1521  OE2 GLU A1687     118.983   5.687  54.663  1.00  0.00           O  
ATOM   1522  N   GLY A1688     121.513  10.284  52.595  1.00  0.00           N  
ATOM   1523  CA  GLY A1688     122.875  10.514  52.148  1.00  0.00           C  
ATOM   1524  C   GLY A1688     123.038  11.505  51.003  1.00  0.00           C  
ATOM   1525  O   GLY A1688     122.257  12.471  50.850  1.00  0.00           O  
ATOM   1526  N   ASP A1689     124.053  11.259  50.172  1.00  0.00           N  
ATOM   1527  CA  ASP A1689     124.341  12.153  49.039  1.00  0.00           C  
ATOM   1528  C   ASP A1689     123.170  12.220  48.057  1.00  0.00           C  
ATOM   1529  O   ASP A1689     123.100  13.112  47.209  1.00  0.00           O  
ATOM   1530  CB  ASP A1689     125.604  11.710  48.311  1.00  0.00           C  
ATOM   1531  CG  ASP A1689     125.562  10.245  47.933  1.00  0.00           C  
ATOM   1532  OD1 ASP A1689     124.564   9.820  47.304  1.00  0.00           O  
ATOM   1533  OD2 ASP A1689     126.532   9.520  48.255  1.00  0.00           O  
ATOM   1534  N   GLU A1690     122.246  11.275  48.182  1.00  0.00           N  
ATOM   1535  CA  GLU A1690     121.063  11.267  47.332  1.00  0.00           C  
ATOM   1536  C   GLU A1690     120.149  12.413  47.741  1.00  0.00           C  
ATOM   1537  O   GLU A1690     119.924  13.340  46.995  1.00  0.00           O  
ATOM   1538  CB  GLU A1690     120.327   9.936  47.459  1.00  0.00           C  
ATOM   1539  CG  GLU A1690     120.742   8.914  46.406  1.00  0.00           C  
ATOM   1540  CD  GLU A1690     120.596   9.450  44.976  1.00  0.00           C  
ATOM   1541  OE1 GLU A1690     119.477   9.841  44.575  1.00  0.00           O  
ATOM   1542  OE2 GLU A1690     121.600   9.477  44.238  1.00  0.00           O  
ATOM   1543  N   ARG A1692     119.645  12.344  48.959  1.00  0.00           N  
ATOM   1544  CA  ARG A1692     118.788  13.374  49.498  1.00  0.00           C  
ATOM   1545  C   ARG A1692     119.470  14.740  49.390  1.00  0.00           C  
ATOM   1546  O   ARG A1692     118.798  15.757  49.169  1.00  0.00           O  
ATOM   1547  CB  ARG A1692     118.471  13.061  50.955  1.00  0.00           C  
ATOM   1548  CG  ARG A1692     117.662  14.182  51.643  1.00  0.00           C  
ATOM   1549  CD  ARG A1692     117.350  13.793  53.114  1.00  0.00           C  
ATOM   1550  NE  ARG A1692     116.975  14.953  53.900  1.00  0.00           N  
ATOM   1551  CZ  ARG A1692     116.554  14.884  55.154  1.00  0.00           C  
ATOM   1552  NH1 ARG A1692     116.452  13.708  55.773  1.00  0.00           N  
ATOM   1553  NH2 ARG A1692     116.234  15.999  55.790  1.00  0.00           N  
ATOM   1554  N   TYR A1693     120.795  14.756  49.552  1.00  0.00           N  
ATOM   1555  CA  TYR A1693     121.574  15.983  49.444  1.00  0.00           C  
ATOM   1556  C   TYR A1693     122.426  15.904  48.181  1.00  0.00           C  
ATOM   1557  O   TYR A1693     123.654  15.903  48.240  1.00  0.00           O  
ATOM   1558  CB  TYR A1693     122.458  16.159  50.682  1.00  0.00           C  
ATOM   1559  CG  TYR A1693     121.666  16.313  51.964  1.00  0.00           C  
ATOM   1560  CD1 TYR A1693     120.903  17.474  52.210  1.00  0.00           C  
ATOM   1561  CD2 TYR A1693     121.640  15.289  52.912  1.00  0.00           C  
ATOM   1562  CE1 TYR A1693     120.137  17.609  53.355  1.00  0.00           C  
ATOM   1563  CE2 TYR A1693     120.869  15.421  54.083  1.00  0.00           C  
ATOM   1564  CZ  TYR A1693     120.131  16.579  54.281  1.00  0.00           C  
ATOM   1565  OH  TYR A1693     119.407  16.696  55.423  1.00  0.00           O  
ATOM   1566  N   LEU A1700     121.754  15.856  47.038  1.00  0.00           N  
ATOM   1567  CA  LEU A1700     122.425  15.745  45.763  1.00  0.00           C  
ATOM   1568  C   LEU A1700     123.306  16.911  45.416  1.00  0.00           C  
ATOM   1569  O   LEU A1700     122.860  18.047  45.425  1.00  0.00           O  
ATOM   1570  CB  LEU A1700     121.390  15.572  44.667  1.00  0.00           C  
ATOM   1571  CG  LEU A1700     121.885  15.290  43.242  1.00  0.00           C  
ATOM   1572  CD1 LEU A1700     122.564  13.890  43.213  1.00  0.00           C  
ATOM   1573  CD2 LEU A1700     120.661  15.300  42.256  1.00  0.00           C  
ATOM   1574  N   GLU A1701     124.561  16.625  45.095  1.00  0.00           N  
ATOM   1575  CA  GLU A1701     125.478  17.687  44.706  1.00  0.00           C  
ATOM   1576  C   GLU A1701     125.011  18.137  43.345  1.00  0.00           C  
ATOM   1577  O   GLU A1701     124.805  17.309  42.477  1.00  0.00           O  
ATOM   1578  CB  GLU A1701     126.918  17.170  44.602  1.00  0.00           C  
ATOM   1579  CG  GLU A1701     127.879  18.110  43.887  1.00  0.00           C  
ATOM   1580  CD  GLU A1701     129.116  17.380  43.353  1.00  0.00           C  
ATOM   1581  OE1 GLU A1701     129.907  18.034  42.637  1.00  0.00           O  
ATOM   1582  OE2 GLU A1701     129.295  16.170  43.655  1.00  0.00           O  
ATOM   1583  N   ILE A1702     124.865  19.440  43.143  1.00  0.00           N  
ATOM   1584  CA  ILE A1702     124.395  19.937  41.860  1.00  0.00           C  
ATOM   1585  C   ILE A1702     125.341  20.944  41.238  1.00  0.00           C  
ATOM   1586  O   ILE A1702     125.347  21.123  40.009  1.00  0.00           O  
ATOM   1587  CB  ILE A1702     123.009  20.600  41.981  1.00  0.00           C  
ATOM   1588  CG1 ILE A1702     123.146  21.983  42.629  1.00  0.00           C  
ATOM   1589  CG2 ILE A1702     122.083  19.698  42.771  1.00  0.00           C  
ATOM   1590  CD1 ILE A1702     121.879  22.809  42.616  1.00  0.00           C  
ATOM   1591  N   TRP A1703     126.123  21.613  42.085  1.00  0.00           N  
ATOM   1592  CA  TRP A1703     127.086  22.591  41.597  1.00  0.00           C  
ATOM   1593  C   TRP A1703     128.395  22.580  42.407  1.00  0.00           C  
ATOM   1594  O   TRP A1703     128.381  22.518  43.655  1.00  0.00           O  
ATOM   1595  CB  TRP A1703     126.481  23.991  41.645  1.00  0.00           C  
ATOM   1596  CG  TRP A1703     127.017  24.906  40.592  1.00  0.00           C  
ATOM   1597  CD1 TRP A1703     128.177  24.761  39.892  1.00  0.00           C  
ATOM   1598  CD2 TRP A1703     126.432  26.134  40.151  1.00  0.00           C  
ATOM   1599  NE1 TRP A1703     128.353  25.821  39.033  1.00  0.00           N  
ATOM   1600  CE2 TRP A1703     127.285  26.673  39.159  1.00  0.00           C  
ATOM   1601  CE3 TRP A1703     125.244  26.810  40.473  1.00  0.00           C  
ATOM   1602  CZ2 TRP A1703     127.013  27.877  38.504  1.00  0.00           C  
ATOM   1603  CZ3 TRP A1703     124.962  28.007  39.817  1.00  0.00           C  
ATOM   1604  CH2 TRP A1703     125.842  28.520  38.828  1.00  0.00           C  
ATOM   1605  N   ASN A1704     129.524  22.664  41.708  1.00  0.00           N  
ATOM   1606  CA  ASN A1704     130.810  22.675  42.390  1.00  0.00           C  
ATOM   1607  C   ASN A1704     131.542  23.978  42.110  1.00  0.00           C  
ATOM   1608  O   ASN A1704     132.104  24.159  41.038  1.00  0.00           O  
ATOM   1609  CB  ASN A1704     131.670  21.506  41.912  1.00  0.00           C  
ATOM   1610  CG  ASN A1704     132.842  21.188  42.860  1.00  0.00           C  
ATOM   1611  OD1 ASN A1704     132.639  20.681  43.960  1.00  0.00           O  
ATOM   1612  ND2 ASN A1704     134.064  21.473  42.424  1.00  0.00           N  
ATOM   1613  N   LEU A1705     131.515  24.902  43.059  1.00  0.00           N  
ATOM   1614  CA  LEU A1705     132.224  26.166  42.883  1.00  0.00           C  
ATOM   1615  C   LEU A1705     133.661  26.052  43.410  1.00  0.00           C  
ATOM   1616  O   LEU A1705     133.868  25.960  44.621  1.00  0.00           O  
ATOM   1617  CB  LEU A1705     131.505  27.277  43.641  1.00  0.00           C  
ATOM   1618  CG  LEU A1705     129.999  27.507  43.449  1.00  0.00           C  
ATOM   1619  CD1 LEU A1705     129.606  28.799  44.194  1.00  0.00           C  
ATOM   1620  CD2 LEU A1705     129.642  27.573  41.928  1.00  0.00           C  
ATOM   1621  N   VAL A1706     134.644  26.078  42.512  1.00  0.00           N  
ATOM   1622  CA  VAL A1706     136.043  25.957  42.893  1.00  0.00           C  
ATOM   1623  C   VAL A1706     136.701  27.332  42.927  1.00  0.00           C  
ATOM   1624  O   VAL A1706     136.477  28.172  42.073  1.00  0.00           O  
ATOM   1625  CB  VAL A1706     136.805  25.057  41.916  1.00  0.00           C  
ATOM   1626  CG1 VAL A1706     138.297  24.944  42.368  1.00  0.00           C  
ATOM   1627  CG2 VAL A1706     136.121  23.697  41.800  1.00  0.00           C  
ATOM   1628  N   PHE A1707     137.479  27.589  43.968  1.00  0.00           N  
ATOM   1629  CA  PHE A1707     138.137  28.890  44.125  1.00  0.00           C  
ATOM   1630  C   PHE A1707     139.649  28.764  44.048  1.00  0.00           C  
ATOM   1631  O   PHE A1707     140.296  28.399  45.030  1.00  0.00           O  
ATOM   1632  CB  PHE A1707     137.772  29.519  45.479  1.00  0.00           C  
ATOM   1633  CG  PHE A1707     136.300  29.517  45.775  1.00  0.00           C  
ATOM   1634  CD1 PHE A1707     135.393  30.145  44.896  1.00  0.00           C  
ATOM   1635  CD2 PHE A1707     135.816  28.885  46.935  1.00  0.00           C  
ATOM   1636  CE1 PHE A1707     134.021  30.156  45.178  1.00  0.00           C  
ATOM   1637  CE2 PHE A1707     134.456  28.880  47.243  1.00  0.00           C  
ATOM   1638  CZ  PHE A1707     133.546  29.507  46.374  1.00  0.00           C  
ATOM   1639  N   MET A1708     140.220  29.052  42.883  1.00  0.00           N  
ATOM   1640  CA  MET A1708     141.672  28.972  42.735  1.00  0.00           C  
ATOM   1641  C   MET A1708     142.284  30.114  43.554  1.00  0.00           C  
ATOM   1642  O   MET A1708     142.285  31.277  43.123  1.00  0.00           O  
ATOM   1643  CB  MET A1708     142.080  29.111  41.267  1.00  0.00           C  
ATOM   1644  CG  MET A1708     141.505  28.060  40.363  1.00  0.00           C  
ATOM   1645  SD  MET A1708     142.507  27.861  38.900  1.00  0.00           S  
ATOM   1646  CE  MET A1708     143.181  26.186  39.228  1.00  0.00           C  
ATOM   1647  N   GLN A1709     142.770  29.783  44.747  1.00  0.00           N  
ATOM   1648  CA  GLN A1709     143.364  30.784  45.620  1.00  0.00           C  
ATOM   1649  C   GLN A1709     144.871  30.626  45.886  1.00  0.00           C  
ATOM   1650  O   GLN A1709     145.611  31.611  45.962  1.00  0.00           O  
ATOM   1651  CB  GLN A1709     142.607  30.775  46.939  1.00  0.00           C  
ATOM   1652  CG  GLN A1709     143.108  31.765  47.986  1.00  0.00           C  
ATOM   1653  CD  GLN A1709     142.173  31.819  49.201  1.00  0.00           C  
ATOM   1654  OE1 GLN A1709     141.813  30.768  49.791  1.00  0.00           O  
ATOM   1655  NE2 GLN A1709     141.767  33.044  49.582  1.00  0.00           N  
ATOM   1656  N   TYR A1710     145.318  29.387  46.017  1.00  0.00           N  
ATOM   1657  CA  TYR A1710     146.712  29.114  46.297  1.00  0.00           C  
ATOM   1658  C   TYR A1710     147.361  28.264  45.206  1.00  0.00           C  
ATOM   1659  O   TYR A1710     146.694  27.446  44.568  1.00  0.00           O  
ATOM   1660  CB  TYR A1710     146.816  28.367  47.630  1.00  0.00           C  
ATOM   1661  CG  TYR A1710     146.129  29.036  48.797  1.00  0.00           C  
ATOM   1662  CD1 TYR A1710     146.653  30.188  49.377  1.00  0.00           C  
ATOM   1663  CD2 TYR A1710     144.961  28.495  49.329  1.00  0.00           C  
ATOM   1664  CE1 TYR A1710     146.029  30.789  50.464  1.00  0.00           C  
ATOM   1665  CE2 TYR A1710     144.311  29.081  50.413  1.00  0.00           C  
ATOM   1666  CZ  TYR A1710     144.845  30.236  50.983  1.00  0.00           C  
ATOM   1667  OH  TYR A1710     144.181  30.861  52.023  1.00  0.00           O  
ATOM   1668  N   ASN A1711     148.663  28.446  45.017  1.00  0.00           N  
ATOM   1669  CA  ASN A1711     149.402  27.658  44.054  1.00  0.00           C  
ATOM   1670  C   ASN A1711     150.402  26.778  44.817  1.00  0.00           C  
ATOM   1671  O   ASN A1711     151.443  27.261  45.311  1.00  0.00           O  
ATOM   1672  CB  ASN A1711     150.144  28.573  43.093  1.00  0.00           C  
ATOM   1673  CG  ASN A1711     151.012  27.804  42.114  1.00  0.00           C  
ATOM   1674  OD1 ASN A1711     152.096  27.324  42.471  1.00  0.00           O  
ATOM   1675  ND2 ASN A1711     150.536  27.673  40.870  1.00  0.00           N  
ATOM   1676  N   ARG A1757     150.071  25.496  44.940  1.00  0.00           N  
ATOM   1677  CA  ARG A1757     150.958  24.573  45.631  1.00  0.00           C  
ATOM   1678  C   ARG A1757     152.273  24.376  44.869  1.00  0.00           C  
ATOM   1679  O   ARG A1757     152.277  24.074  43.666  1.00  0.00           O  
ATOM   1680  CB  ARG A1757     150.254  23.216  45.839  1.00  0.00           C  
ATOM   1681  CG  ARG A1757     150.855  22.360  46.920  1.00  0.00           C  
ATOM   1682  CD  ARG A1757     150.087  21.043  47.190  1.00  0.00           C  
ATOM   1683  NE  ARG A1757     148.949  21.180  48.122  1.00  0.00           N  
ATOM   1684  CZ  ARG A1757     147.712  21.559  47.787  1.00  0.00           C  
ATOM   1685  NH1 ARG A1757     147.391  21.852  46.536  1.00  0.00           N  
ATOM   1686  NH2 ARG A1757     146.771  21.647  48.706  1.00  0.00           N  
ATOM   1687  N   ASP A1758     153.384  24.535  45.583  1.00  0.00           N  
ATOM   1688  CA  ASP A1758     154.713  24.359  45.010  1.00  0.00           C  
ATOM   1689  C   ASP A1758     155.168  22.901  45.018  1.00  0.00           C  
ATOM   1690  O   ASP A1758     154.367  22.001  45.257  1.00  0.00           O  
ATOM   1691  CB  ASP A1758     155.714  25.225  45.757  1.00  0.00           C  
ATOM   1692  CG  ASP A1758     155.636  25.039  47.243  1.00  0.00           C  
ATOM   1693  OD1 ASP A1758     155.865  23.919  47.735  1.00  0.00           O  
ATOM   1694  OD2 ASP A1758     155.346  26.024  47.932  1.00  0.00           O  
ATOM   1695  N   GLU A1759     156.460  22.677  44.795  1.00  0.00           N  
ATOM   1696  CA  GLU A1759     157.004  21.325  44.720  1.00  0.00           C  
ATOM   1697  C   GLU A1759     157.242  20.698  46.089  1.00  0.00           C  
ATOM   1698  O   GLU A1759     157.580  19.537  46.208  1.00  0.00           O  
ATOM   1699  CB  GLU A1759     158.312  21.342  43.902  1.00  0.00           C  
ATOM   1700  CG  GLU A1759     159.420  22.204  44.452  1.00  0.00           C  
ATOM   1701  CD  GLU A1759     160.645  22.261  43.524  1.00  0.00           C  
ATOM   1702  OE1 GLU A1759     161.239  21.221  43.200  1.00  0.00           O  
ATOM   1703  OE2 GLU A1759     161.048  23.358  43.118  1.00  0.00           O  
ATOM   1704  N   ASN A1760     157.097  21.484  47.139  1.00  0.00           N  
ATOM   1705  CA  ASN A1760     157.328  20.991  48.495  1.00  0.00           C  
ATOM   1706  C   ASN A1760     156.012  20.872  49.247  1.00  0.00           C  
ATOM   1707  O   ASN A1760     156.015  20.517  50.439  1.00  0.00           O  
ATOM   1708  CB  ASN A1760     158.285  21.943  49.266  1.00  0.00           C  
ATOM   1709  CG  ASN A1760     159.677  21.992  48.658  1.00  0.00           C  
ATOM   1710  OD1 ASN A1760     160.379  20.996  48.638  1.00  0.00           O  
ATOM   1711  ND2 ASN A1760     160.062  23.137  48.139  1.00  0.00           N  
ATOM   1712  N   GLY A1764     154.905  21.213  48.580  1.00  0.00           N  
ATOM   1713  CA  GLY A1764     153.616  21.116  49.233  1.00  0.00           C  
ATOM   1714  C   GLY A1764     153.208  22.338  50.027  1.00  0.00           C  
ATOM   1715  O   GLY A1764     152.229  22.288  50.790  1.00  0.00           O  
ATOM   1716  N   VAL A1765     153.972  23.420  49.887  1.00  0.00           N  
ATOM   1717  CA  VAL A1765     153.640  24.674  50.569  1.00  0.00           C  
ATOM   1718  C   VAL A1765     152.687  25.495  49.696  1.00  0.00           C  
ATOM   1719  O   VAL A1765     152.842  25.546  48.469  1.00  0.00           O  
ATOM   1720  CB  VAL A1765     154.887  25.515  50.843  1.00  0.00           C  
ATOM   1721  CG1 VAL A1765     154.490  26.878  51.428  1.00  0.00           C  
ATOM   1722  CG2 VAL A1765     155.818  24.744  51.803  1.00  0.00           C  
ATOM   1723  N   LEU A1767     151.718  26.147  50.333  1.00  0.00           N  
ATOM   1724  CA  LEU A1767     150.710  26.928  49.625  1.00  0.00           C  
ATOM   1725  C   LEU A1767     150.951  28.423  49.673  1.00  0.00           C  
ATOM   1726  O   LEU A1767     151.005  29.009  50.755  1.00  0.00           O  
ATOM   1727  CB  LEU A1767     149.309  26.611  50.194  1.00  0.00           C  
ATOM   1728  CG  LEU A1767     148.786  25.191  49.888  1.00  0.00           C  
ATOM   1729  CD1 LEU A1767     147.554  24.863  50.718  1.00  0.00           C  
ATOM   1730  CD2 LEU A1767     148.474  25.087  48.403  1.00  0.00           C  
ATOM   1731  N   THR A1768     151.054  29.026  48.489  1.00  0.00           N  
ATOM   1732  CA  THR A1768     151.253  30.461  48.349  1.00  0.00           C  
ATOM   1733  C   THR A1768     150.102  31.077  47.548  1.00  0.00           C  
ATOM   1734  O   THR A1768     149.702  30.566  46.502  1.00  0.00           O  
ATOM   1735  CB  THR A1768     152.591  30.775  47.648  1.00  0.00           C  
ATOM   1736  OG1 THR A1768     152.831  29.824  46.603  1.00  0.00           O  
ATOM   1737  CG2 THR A1768     153.734  30.725  48.658  1.00  0.00           C  
ATOM   1738  N   PRO A1770     149.549  32.189  48.037  1.00  0.00           N  
ATOM   1739  CA  PRO A1770     148.442  32.855  47.344  1.00  0.00           C  
ATOM   1740  C   PRO A1770     148.808  33.295  45.923  1.00  0.00           C  
ATOM   1741  O   PRO A1770     149.989  33.382  45.562  1.00  0.00           O  
ATOM   1742  CB  PRO A1770     148.135  34.044  48.247  1.00  0.00           C  
ATOM   1743  CG  PRO A1770     148.508  33.544  49.614  1.00  0.00           C  
ATOM   1744  CD  PRO A1770     149.824  32.832  49.332  1.00  0.00           C  
ATOM   1745  N   LEU A1771     147.784  33.549  45.115  1.00  0.00           N  
ATOM   1746  CA  LEU A1771     147.988  34.004  43.745  1.00  0.00           C  
ATOM   1747  C   LEU A1771     147.699  35.512  43.704  1.00  0.00           C  
ATOM   1748  O   LEU A1771     146.891  36.031  44.488  1.00  0.00           O  
ATOM   1749  CB  LEU A1771     147.056  33.256  42.779  1.00  0.00           C  
ATOM   1750  CG  LEU A1771     147.243  31.742  42.616  1.00  0.00           C  
ATOM   1751  CD1 LEU A1771     146.020  31.136  41.974  1.00  0.00           C  
ATOM   1752  CD2 LEU A1771     148.476  31.452  41.817  1.00  0.00           C  
ATOM   1753  N   PRO A1772     148.365  36.238  42.792  1.00  0.00           N  
ATOM   1754  CA  PRO A1772     148.149  37.684  42.683  1.00  0.00           C  
ATOM   1755  C   PRO A1772     146.854  37.992  41.924  1.00  0.00           C  
ATOM   1756  O   PRO A1772     146.331  39.115  41.986  1.00  0.00           O  
ATOM   1757  CB  PRO A1772     149.396  38.158  41.936  1.00  0.00           C  
ATOM   1758  CG  PRO A1772     149.653  37.024  40.990  1.00  0.00           C  
ATOM   1759  CD  PRO A1772     149.435  35.796  41.877  1.00  0.00           C  
ATOM   1760  N   HIS A1773     146.338  36.995  41.206  1.00  0.00           N  
ATOM   1761  CA  HIS A1773     145.099  37.155  40.433  1.00  0.00           C  
ATOM   1762  C   HIS A1773     144.340  35.818  40.506  1.00  0.00           C  
ATOM   1763  O   HIS A1773     144.513  34.942  39.641  1.00  0.00           O  
ATOM   1764  CB  HIS A1773     145.432  37.479  38.966  1.00  0.00           C  
ATOM   1765  CG  HIS A1773     146.448  38.567  38.796  1.00  0.00           C  
ATOM   1766  ND1 HIS A1773     146.183  39.885  39.107  1.00  0.00           N  
ATOM   1767  CD2 HIS A1773     147.727  38.542  38.352  1.00  0.00           C  
ATOM   1768  CE1 HIS A1773     147.249  40.619  38.861  1.00  0.00           C  
ATOM   1769  NE2 HIS A1773     148.205  39.828  38.401  1.00  0.00           N  
ATOM   1770  N   PRO A1774     143.460  35.663  41.511  1.00  0.00           N  
ATOM   1771  CA  PRO A1774     142.690  34.429  41.684  1.00  0.00           C  
ATOM   1772  C   PRO A1774     141.812  34.060  40.486  1.00  0.00           C  
ATOM   1773  O   PRO A1774     141.644  34.839  39.547  1.00  0.00           O  
ATOM   1774  CB  PRO A1774     141.890  34.712  42.948  1.00  0.00           C  
ATOM   1775  CG  PRO A1774     141.666  36.206  42.865  1.00  0.00           C  
ATOM   1776  CD  PRO A1774     143.026  36.691  42.476  1.00  0.00           C  
ATOM   1777  N   ASN A1775     141.251  32.859  40.520  1.00  0.00           N  
ATOM   1778  CA  ASN A1775     140.402  32.397  39.426  1.00  0.00           C  
ATOM   1779  C   ASN A1775     139.150  31.707  39.952  1.00  0.00           C  
ATOM   1780  O   ASN A1775     139.014  31.456  41.169  1.00  0.00           O  
ATOM   1781  CB  ASN A1775     141.162  31.417  38.532  1.00  0.00           C  
ATOM   1782  CG  ASN A1775     142.461  31.971  38.046  1.00  0.00           C  
ATOM   1783  OD1 ASN A1775     142.490  33.006  37.384  1.00  0.00           O  
ATOM   1784  ND2 ASN A1775     143.558  31.291  38.371  1.00  0.00           N  
ATOM   1785  N   ILE A1776     138.230  31.418  39.032  1.00  0.00           N  
ATOM   1786  CA  ILE A1776     136.979  30.749  39.383  1.00  0.00           C  
ATOM   1787  C   ILE A1776     136.667  29.613  38.418  1.00  0.00           C  
ATOM   1788  O   ILE A1776     136.745  29.775  37.208  1.00  0.00           O  
ATOM   1789  CB  ILE A1776     135.791  31.725  39.391  1.00  0.00           C  
ATOM   1790  CG1 ILE A1776     135.865  32.643  40.621  1.00  0.00           C  
ATOM   1791  CG2 ILE A1776     134.482  30.939  39.396  1.00  0.00           C  
ATOM   1792  CD1 ILE A1776     135.643  31.923  41.951  1.00  0.00           C  
ATOM   1793  N   ASP A1777     136.323  28.460  38.974  1.00  0.00           N  
ATOM   1794  CA  ASP A1777     136.009  27.277  38.188  1.00  0.00           C  
ATOM   1795  C   ASP A1777     134.780  26.587  38.780  1.00  0.00           C  
ATOM   1796  O   ASP A1777     134.767  26.172  39.953  1.00  0.00           O  
ATOM   1797  CB  ASP A1777     137.200  26.298  38.184  1.00  0.00           C  
ATOM   1798  CG  ASP A1777     136.966  25.097  37.285  1.00  0.00           C  
ATOM   1799  OD1 ASP A1777     137.593  24.038  37.529  1.00  0.00           O  
ATOM   1800  OD2 ASP A1777     136.162  25.227  36.332  1.00  0.00           O  
ATOM   1801  N   THR A1778     133.739  26.491  37.961  1.00  0.00           N  
ATOM   1802  CA  THR A1778     132.514  25.839  38.383  1.00  0.00           C  
ATOM   1803  C   THR A1778     132.110  24.694  37.462  1.00  0.00           C  
ATOM   1804  O   THR A1778     132.311  24.767  36.263  1.00  0.00           O  
ATOM   1805  CB  THR A1778     131.355  26.851  38.487  1.00  0.00           C  
ATOM   1806  OG1 THR A1778     131.002  27.323  37.184  1.00  0.00           O  
ATOM   1807  CG2 THR A1778     131.757  28.045  39.368  1.00  0.00           C  
ATOM   1808  N   GLY A1779     131.569  23.620  38.031  1.00  0.00           N  
ATOM   1809  CA  GLY A1779     131.136  22.497  37.216  1.00  0.00           C  
ATOM   1810  C   GLY A1779     129.807  21.874  37.654  1.00  0.00           C  
ATOM   1811  O   GLY A1779     129.769  20.989  38.525  1.00  0.00           O  
ATOM   1812  N   MET A1782     128.708  22.316  37.046  1.00  0.00           N  
ATOM   1813  CA  MET A1782     127.388  21.769  37.351  1.00  0.00           C  
ATOM   1814  C   MET A1782     126.986  20.707  36.340  1.00  0.00           C  
ATOM   1815  O   MET A1782     126.920  20.975  35.142  1.00  0.00           O  
ATOM   1816  CB  MET A1782     126.350  22.868  37.317  1.00  0.00           C  
ATOM   1817  CG  MET A1782     124.918  22.380  37.439  1.00  0.00           C  
ATOM   1818  SD  MET A1782     123.832  23.622  36.990  1.00  0.00           S  
ATOM   1819  CE  MET A1782     123.472  24.456  38.454  1.00  0.00           C  
ATOM   1820  N   GLY A1783     126.760  19.487  36.813  1.00  0.00           N  
ATOM   1821  CA  GLY A1783     126.346  18.428  35.909  1.00  0.00           C  
ATOM   1822  C   GLY A1783     124.981  18.717  35.293  1.00  0.00           C  
ATOM   1823  O   GLY A1783     123.999  18.925  36.019  1.00  0.00           O  
ATOM   1824  N   LEU A1784     124.906  18.720  33.962  1.00  0.00           N  
ATOM   1825  CA  LEU A1784     123.650  19.016  33.285  1.00  0.00           C  
ATOM   1826  C   LEU A1784     122.648  17.942  33.616  1.00  0.00           C  
ATOM   1827  O   LEU A1784     121.599  18.211  34.197  1.00  0.00           O  
ATOM   1828  CB  LEU A1784     123.850  19.072  31.773  1.00  0.00           C  
ATOM   1829  CG  LEU A1784     122.647  19.542  30.964  1.00  0.00           C  
ATOM   1830  CD1 LEU A1784     122.436  20.979  31.245  1.00  0.00           C  
ATOM   1831  CD2 LEU A1784     122.873  19.273  29.464  1.00  0.00           C  
ATOM   1832  N   GLU A1785     122.997  16.716  33.248  1.00  0.00           N  
ATOM   1833  CA  GLU A1785     122.153  15.547  33.495  1.00  0.00           C  
ATOM   1834  C   GLU A1785     121.775  15.367  34.977  1.00  0.00           C  
ATOM   1835  O   GLU A1785     120.672  14.911  35.312  1.00  0.00           O  
ATOM   1836  CB  GLU A1785     122.873  14.289  33.005  1.00  0.00           C  
ATOM   1837  CG  GLU A1785     123.142  14.305  31.522  1.00  0.00           C  
ATOM   1838  CD  GLU A1785     124.371  13.529  31.131  1.00  0.00           C  
ATOM   1839  OE1 GLU A1785     124.397  12.292  31.364  1.00  0.00           O  
ATOM   1840  OE2 GLU A1785     125.303  14.164  30.575  1.00  0.00           O  
ATOM   1841  N   ARG A1786     122.683  15.741  35.872  1.00  0.00           N  
ATOM   1842  CA  ARG A1786     122.420  15.587  37.301  1.00  0.00           C  
ATOM   1843  C   ARG A1786     121.378  16.585  37.842  1.00  0.00           C  
ATOM   1844  O   ARG A1786     120.478  16.200  38.594  1.00  0.00           O  
ATOM   1845  CB  ARG A1786     123.731  15.699  38.098  1.00  0.00           C  
ATOM   1846  CG  ARG A1786     123.595  15.202  39.547  1.00  0.00           C  
ATOM   1847  CD  ARG A1786     124.889  15.290  40.326  1.00  0.00           C  
ATOM   1848  NE  ARG A1786     125.681  14.069  40.295  1.00  0.00           N  
ATOM   1849  CZ  ARG A1786     126.674  13.800  41.136  1.00  0.00           C  
ATOM   1850  NH1 ARG A1786     127.037  14.656  42.088  1.00  0.00           N  
ATOM   1851  NH2 ARG A1786     127.268  12.628  41.064  1.00  0.00           N  
ATOM   1852  N   ILE A1787     121.514  17.857  37.473  1.00  0.00           N  
ATOM   1853  CA  ILE A1787     120.579  18.872  37.930  1.00  0.00           C  
ATOM   1854  C   ILE A1787     119.282  18.737  37.167  1.00  0.00           C  
ATOM   1855  O   ILE A1787     118.223  19.116  37.660  1.00  0.00           O  
ATOM   1856  CB  ILE A1787     121.136  20.306  37.738  1.00  0.00           C  
ATOM   1857  CG1 ILE A1787     120.137  21.332  38.278  1.00  0.00           C  
ATOM   1858  CG2 ILE A1787     121.455  20.566  36.289  1.00  0.00           C  
ATOM   1859  CD1 ILE A1787     119.919  21.276  39.749  1.00  0.00           C  
ATOM   1860  N   ALA A1788     119.371  18.223  35.945  1.00  0.00           N  
ATOM   1861  CA  ALA A1788     118.187  18.025  35.118  1.00  0.00           C  
ATOM   1862  C   ALA A1788     117.261  17.057  35.823  1.00  0.00           C  
ATOM   1863  O   ALA A1788     116.054  17.190  35.737  1.00  0.00           O  
ATOM   1864  CB  ALA A1788     118.572  17.466  33.776  1.00  0.00           C  
ATOM   1865  N   SER A1789     117.837  16.087  36.530  1.00  0.00           N  
ATOM   1866  CA  SER A1789     117.048  15.086  37.264  1.00  0.00           C  
ATOM   1867  C   SER A1789     116.155  15.785  38.289  1.00  0.00           C  
ATOM   1868  O   SER A1789     114.954  15.539  38.360  1.00  0.00           O  
ATOM   1869  CB  SER A1789     117.961  14.100  37.996  1.00  0.00           C  
ATOM   1870  OG  SER A1789     118.527  14.696  39.153  1.00  0.00           O  
ATOM   1871  N   VAL A1790     116.764  16.666  39.078  1.00  0.00           N  
ATOM   1872  CA  VAL A1790     116.061  17.445  40.094  1.00  0.00           C  
ATOM   1873  C   VAL A1790     114.857  18.186  39.509  1.00  0.00           C  
ATOM   1874  O   VAL A1790     113.727  17.964  39.932  1.00  0.00           O  
ATOM   1875  CB  VAL A1790     116.999  18.487  40.739  1.00  0.00           C  
ATOM   1876  CG1 VAL A1790     116.209  19.388  41.677  1.00  0.00           C  
ATOM   1877  CG2 VAL A1790     118.116  17.778  41.499  1.00  0.00           C  
ATOM   1878  N   LEU A1791     115.104  19.068  38.543  1.00  0.00           N  
ATOM   1879  CA  LEU A1791     114.033  19.838  37.907  1.00  0.00           C  
ATOM   1880  C   LEU A1791     112.965  18.955  37.230  1.00  0.00           C  
ATOM   1881  O   LEU A1791     111.756  19.261  37.225  1.00  0.00           O  
ATOM   1882  CB  LEU A1791     114.639  20.798  36.885  1.00  0.00           C  
ATOM   1883  CG  LEU A1791     115.601  21.836  37.504  1.00  0.00           C  
ATOM   1884  CD1 LEU A1791     116.320  22.599  36.432  1.00  0.00           C  
ATOM   1885  CD2 LEU A1791     114.843  22.812  38.420  1.00  0.00           C  
ATOM   1886  N   GLN A1792     113.402  17.832  36.679  1.00  0.00           N  
ATOM   1887  CA  GLN A1792     112.460  16.929  36.019  1.00  0.00           C  
ATOM   1888  C   GLN A1792     111.873  15.931  37.022  1.00  0.00           C  
ATOM   1889  O   GLN A1792     111.410  14.848  36.644  1.00  0.00           O  
ATOM   1890  CB  GLN A1792     113.158  16.176  34.880  1.00  0.00           C  
ATOM   1891  CG  GLN A1792     113.409  17.048  33.644  1.00  0.00           C  
ATOM   1892  CD  GLN A1792     114.405  16.464  32.703  1.00  0.00           C  
ATOM   1893  OE1 GLN A1792     114.321  15.301  32.305  1.00  0.00           O  
ATOM   1894  NE2 GLN A1792     115.370  17.274  32.335  1.00  0.00           N  
ATOM   1895  N   GLY A1793     111.928  16.295  38.303  1.00  0.00           N  
ATOM   1896  CA  GLY A1793     111.399  15.443  39.352  1.00  0.00           C  
ATOM   1897  C   GLY A1793     111.714  13.970  39.193  1.00  0.00           C  
ATOM   1898  O   GLY A1793     110.869  13.128  39.451  1.00  0.00           O  
ATOM   1899  N   LYS A1794     112.929  13.661  38.759  1.00  0.00           N  
ATOM   1900  CA  LYS A1794     113.359  12.287  38.584  1.00  0.00           C  
ATOM   1901  C   LYS A1794     114.374  11.884  39.659  1.00  0.00           C  
ATOM   1902  O   LYS A1794     114.995  12.748  40.314  1.00  0.00           O  
ATOM   1903  CB  LYS A1794     113.971  12.121  37.192  1.00  0.00           C  
ATOM   1904  CG  LYS A1794     112.964  12.269  36.049  1.00  0.00           C  
ATOM   1905  CD  LYS A1794     111.811  11.317  36.215  1.00  0.00           C  
ATOM   1906  CE  LYS A1794     110.775  11.500  35.148  1.00  0.00           C  
ATOM   1907  NZ  LYS A1794     109.504  10.724  35.435  1.00  0.00           N  
ATOM   1908  N   ASN A1795     114.530  10.569  39.836  1.00  0.00           N  
ATOM   1909  CA  ASN A1795     115.471  10.036  40.813  1.00  0.00           C  
ATOM   1910  C   ASN A1795     116.564   9.208  40.128  1.00  0.00           C  
ATOM   1911  O   ASN A1795     117.143   8.284  40.716  1.00  0.00           O  
ATOM   1912  CB  ASN A1795     114.720   9.206  41.849  1.00  0.00           C  
ATOM   1913  CG  ASN A1795     115.554   8.917  43.071  1.00  0.00           C  
ATOM   1914  OD1 ASN A1795     116.169   9.817  43.636  1.00  0.00           O  
ATOM   1915  ND2 ASN A1795     115.569   7.661  43.496  1.00  0.00           N  
ATOM   1916  N   SER A1796     116.847   9.553  38.874  1.00  0.00           N  
ATOM   1917  CA  SER A1796     117.878   8.861  38.091  1.00  0.00           C  
ATOM   1918  C   SER A1796     118.273   9.722  36.899  1.00  0.00           C  
ATOM   1919  O   SER A1796     117.405  10.256  36.227  1.00  0.00           O  
ATOM   1920  CB  SER A1796     117.359   7.514  37.594  1.00  0.00           C  
ATOM   1921  OG  SER A1796     118.395   6.777  36.971  1.00  0.00           O  
ATOM   1922  N   ASN A1797     119.570   9.865  36.639  1.00  0.00           N  
ATOM   1923  CA  ASN A1797     120.016  10.700  35.535  1.00  0.00           C  
ATOM   1924  C   ASN A1797     119.641  10.015  34.251  1.00  0.00           C  
ATOM   1925  O   ASN A1797     119.696  10.623  33.186  1.00  0.00           O  
ATOM   1926  CB  ASN A1797     121.536  10.928  35.574  1.00  0.00           C  
ATOM   1927  CG  ASN A1797     121.981  11.721  36.790  1.00  0.00           C  
ATOM   1928  OD1 ASN A1797     121.262  12.601  37.248  1.00  0.00           O  
ATOM   1929  ND2 ASN A1797     123.185  11.430  37.301  1.00  0.00           N  
ATOM   1930  N   PHE A1798     119.277   8.743  34.360  1.00  0.00           N  
ATOM   1931  CA  PHE A1798     118.883   7.963  33.202  1.00  0.00           C  
ATOM   1932  C   PHE A1798     117.392   8.078  32.874  1.00  0.00           C  
ATOM   1933  O   PHE A1798     116.885   7.380  32.004  1.00  0.00           O  
ATOM   1934  CB  PHE A1798     119.257   6.497  33.424  1.00  0.00           C  
ATOM   1935  CG  PHE A1798     120.731   6.253  33.464  1.00  0.00           C  
ATOM   1936  CD1 PHE A1798     121.443   6.048  32.295  1.00  0.00           C  
ATOM   1937  CD2 PHE A1798     121.402   6.213  34.676  1.00  0.00           C  
ATOM   1938  CE1 PHE A1798     122.804   5.807  32.335  1.00  0.00           C  
ATOM   1939  CE2 PHE A1798     122.757   5.975  34.723  1.00  0.00           C  
ATOM   1940  CZ  PHE A1798     123.462   5.766  33.544  1.00  0.00           C  
ATOM   1941  N   GLU A1799     116.692   8.941  33.597  1.00  0.00           N  
ATOM   1942  CA  GLU A1799     115.272   9.151  33.390  1.00  0.00           C  
ATOM   1943  C   GLU A1799     114.954  10.519  32.805  1.00  0.00           C  
ATOM   1944  O   GLU A1799     113.794  10.889  32.713  1.00  0.00           O  
ATOM   1945  CB  GLU A1799     114.545   8.978  34.718  1.00  0.00           C  
ATOM   1946  CG  GLU A1799     114.662   7.567  35.324  1.00  0.00           C  
ATOM   1947  CD  GLU A1799     113.756   7.396  36.522  1.00  0.00           C  
ATOM   1948  OE1 GLU A1799     112.566   7.764  36.406  1.00  0.00           O  
ATOM   1949  OE2 GLU A1799     114.226   6.898  37.569  1.00  0.00           O  
ATOM   1950  N   ILE A1800     115.983  11.260  32.408  1.00  0.00           N  
ATOM   1951  CA  ILE A1800     115.793  12.581  31.833  1.00  0.00           C  
ATOM   1952  C   ILE A1800     115.339  12.517  30.383  1.00  0.00           C  
ATOM   1953  O   ILE A1800     115.565  11.508  29.692  1.00  0.00           O  
ATOM   1954  CB  ILE A1800     117.073  13.418  31.931  1.00  0.00           C  
ATOM   1955  CG1 ILE A1800     118.241  12.667  31.299  1.00  0.00           C  
ATOM   1956  CG2 ILE A1800     117.368  13.762  33.419  1.00  0.00           C  
ATOM   1957  CD1 ILE A1800     119.581  13.373  31.464  1.00  0.00           C  
ATOM   1958  N   ASP A1801     114.685  13.595  29.947  1.00  0.00           N  
ATOM   1959  CA  ASP A1801     114.159  13.713  28.591  1.00  0.00           C  
ATOM   1960  C   ASP A1801     115.166  13.361  27.473  1.00  0.00           C  
ATOM   1961  O   ASP A1801     114.759  13.084  26.337  1.00  0.00           O  
ATOM   1962  CB  ASP A1801     113.635  15.138  28.376  1.00  0.00           C  
ATOM   1963  CG  ASP A1801     114.682  16.196  28.710  1.00  0.00           C  
ATOM   1964  OD1 ASP A1801     115.241  16.132  29.835  1.00  0.00           O  
ATOM   1965  OD2 ASP A1801     114.947  17.084  27.860  1.00  0.00           O  
ATOM   1966  N   ILE A1802     116.462  13.370  27.776  1.00  0.00           N  
ATOM   1967  CA  ILE A1802     117.461  13.068  26.758  1.00  0.00           C  
ATOM   1968  C   ILE A1802     118.070  11.660  26.802  1.00  0.00           C  
ATOM   1969  O   ILE A1802     118.634  11.193  25.808  1.00  0.00           O  
ATOM   1970  CB  ILE A1802     118.625  14.063  26.825  1.00  0.00           C  
ATOM   1971  CG1 ILE A1802     119.188  14.133  28.257  1.00  0.00           C  
ATOM   1972  CG2 ILE A1802     118.169  15.435  26.320  1.00  0.00           C  
ATOM   1973  CD1 ILE A1802     120.544  14.878  28.346  1.00  0.00           C  
ATOM   1974  N   ILE A1803     117.994  10.989  27.947  1.00  0.00           N  
ATOM   1975  CA  ILE A1803     118.574   9.657  28.044  1.00  0.00           C  
ATOM   1976  C   ILE A1803     117.548   8.532  28.088  1.00  0.00           C  
ATOM   1977  O   ILE A1803     117.820   7.439  27.582  1.00  0.00           O  
ATOM   1978  CB  ILE A1803     119.464   9.531  29.284  1.00  0.00           C  
ATOM   1979  CG1 ILE A1803     120.510  10.650  29.290  1.00  0.00           C  
ATOM   1980  CG2 ILE A1803     120.134   8.165  29.305  1.00  0.00           C  
ATOM   1981  CD1 ILE A1803     121.452  10.604  30.486  1.00  0.00           C  
ATOM   1982  N   PHE A1804     116.381   8.781  28.684  1.00  0.00           N  
ATOM   1983  CA  PHE A1804     115.343   7.749  28.773  1.00  0.00           C  
ATOM   1984  C   PHE A1804     115.047   7.091  27.419  1.00  0.00           C  
ATOM   1985  O   PHE A1804     115.027   5.868  27.305  1.00  0.00           O  
ATOM   1986  CB  PHE A1804     114.033   8.336  29.321  1.00  0.00           C  
ATOM   1987  CG  PHE A1804     113.134   7.325  29.939  1.00  0.00           C  
ATOM   1988  CD1 PHE A1804     113.412   6.785  31.206  1.00  0.00           C  
ATOM   1989  CD2 PHE A1804     112.048   6.839  29.237  1.00  0.00           C  
ATOM   1990  CE1 PHE A1804     112.592   5.764  31.761  1.00  0.00           C  
ATOM   1991  CE2 PHE A1804     111.233   5.821  29.795  1.00  0.00           C  
ATOM   1992  CZ  PHE A1804     111.513   5.291  31.035  1.00  0.00           C  
ATOM   1993  N   PRO A1805     114.803   7.895  26.373  1.00  0.00           N  
ATOM   1994  CA  PRO A1805     114.511   7.318  25.060  1.00  0.00           C  
ATOM   1995  C   PRO A1805     115.546   6.264  24.679  1.00  0.00           C  
ATOM   1996  O   PRO A1805     115.232   5.285  23.988  1.00  0.00           O  
ATOM   1997  CB  PRO A1805     114.549   8.535  24.149  1.00  0.00           C  
ATOM   1998  CG  PRO A1805     114.032   9.597  25.016  1.00  0.00           C  
ATOM   1999  CD  PRO A1805     114.735   9.365  26.314  1.00  0.00           C  
ATOM   2000  N   LEU A1806     116.781   6.480  25.123  1.00  0.00           N  
ATOM   2001  CA  LEU A1806     117.867   5.559  24.843  1.00  0.00           C  
ATOM   2002  C   LEU A1806     117.673   4.243  25.611  1.00  0.00           C  
ATOM   2003  O   LEU A1806     118.009   3.155  25.112  1.00  0.00           O  
ATOM   2004  CB  LEU A1806     119.181   6.215  25.236  1.00  0.00           C  
ATOM   2005  CG  LEU A1806     119.385   7.610  24.654  1.00  0.00           C  
ATOM   2006  CD1 LEU A1806     120.641   8.239  25.203  1.00  0.00           C  
ATOM   2007  CD2 LEU A1806     119.441   7.495  23.143  1.00  0.00           C  
ATOM   2008  N   ILE A1807     117.134   4.347  26.823  1.00  0.00           N  
ATOM   2009  CA  ILE A1807     116.877   3.174  27.657  1.00  0.00           C  
ATOM   2010  C   ILE A1807     115.791   2.336  26.984  1.00  0.00           C  
ATOM   2011  O   ILE A1807     115.952   1.119  26.805  1.00  0.00           O  
ATOM   2012  CB  ILE A1807     116.363   3.583  29.052  1.00  0.00           C  
ATOM   2013  CG1 ILE A1807     117.314   4.605  29.686  1.00  0.00           C  
ATOM   2014  CG2 ILE A1807     116.185   2.340  29.917  1.00  0.00           C  
ATOM   2015  CD1 ILE A1807     118.673   4.014  30.025  1.00  0.00           C  
ATOM   2016  N   GLN A1808     114.674   2.986  26.650  1.00  0.00           N  
ATOM   2017  CA  GLN A1808     113.572   2.302  25.983  1.00  0.00           C  
ATOM   2018  C   GLN A1808     114.064   1.661  24.691  1.00  0.00           C  
ATOM   2019  O   GLN A1808     113.544   0.632  24.271  1.00  0.00           O  
ATOM   2020  CB  GLN A1808     112.448   3.281  25.683  1.00  0.00           C  
ATOM   2021  CG  GLN A1808     111.862   3.941  26.936  1.00  0.00           C  
ATOM   2022  CD  GLN A1808     110.757   4.944  26.574  1.00  0.00           C  
ATOM   2023  OE1 GLN A1808     110.955   5.844  25.729  1.00  0.00           O  
ATOM   2024  NE2 GLN A1808     109.584   4.784  27.197  1.00  0.00           N  
ATOM   2025  N   PHE A1809     115.069   2.273  24.072  1.00  0.00           N  
ATOM   2026  CA  PHE A1809     115.652   1.753  22.847  1.00  0.00           C  
ATOM   2027  C   PHE A1809     116.253   0.390  23.144  1.00  0.00           C  
ATOM   2028  O   PHE A1809     116.301  -0.466  22.283  1.00  0.00           O  
ATOM   2029  CB  PHE A1809     116.731   2.702  22.334  1.00  0.00           C  
ATOM   2030  CG  PHE A1809     117.655   2.077  21.322  1.00  0.00           C  
ATOM   2031  CD1 PHE A1809     117.168   1.523  20.136  1.00  0.00           C  
ATOM   2032  CD2 PHE A1809     119.007   2.021  21.564  1.00  0.00           C  
ATOM   2033  CE1 PHE A1809     118.034   0.923  19.212  1.00  0.00           C  
ATOM   2034  CE2 PHE A1809     119.875   1.428  20.652  1.00  0.00           C  
ATOM   2035  CZ  PHE A1809     119.407   0.883  19.490  1.00  0.00           C  
ATOM   2036  N   GLY A1810     116.763   0.221  24.357  1.00  0.00           N  
ATOM   2037  CA  GLY A1810     117.308  -1.061  24.769  1.00  0.00           C  
ATOM   2038  C   GLY A1810     116.129  -1.993  24.999  1.00  0.00           C  
ATOM   2039  O   GLY A1810     116.127  -3.116  24.501  1.00  0.00           O  
ATOM   2040  N   GLU A1811     115.121  -1.517  25.734  1.00  0.00           N  
ATOM   2041  CA  GLU A1811     113.902  -2.280  26.005  1.00  0.00           C  
ATOM   2042  C   GLU A1811     113.349  -2.895  24.714  1.00  0.00           C  
ATOM   2043  O   GLU A1811     112.960  -4.092  24.683  1.00  0.00           O  
ATOM   2044  CB  GLU A1811     112.813  -1.370  26.596  1.00  0.00           C  
ATOM   2045  CG  GLU A1811     112.980  -1.015  28.078  1.00  0.00           C  
ATOM   2046  CD  GLU A1811     111.977  -0.012  28.532  1.00  0.00           C  
ATOM   2047  OE1 GLU A1811     111.803   0.122  29.757  1.00  0.00           O  
ATOM   2048  OE2 GLU A1811     111.360   0.647  27.669  1.00  0.00           O  
ATOM   2049  N   GLU A1812     113.315  -2.071  23.660  1.00  0.00           N  
ATOM   2050  CA  GLU A1812     112.782  -2.495  22.369  1.00  0.00           C  
ATOM   2051  C   GLU A1812     113.676  -3.470  21.613  1.00  0.00           C  
ATOM   2052  O   GLU A1812     113.169  -4.382  20.970  1.00  0.00           O  
ATOM   2053  CB  GLU A1812     112.508  -1.291  21.472  1.00  0.00           C  
ATOM   2054  CG  GLU A1812     111.945  -1.669  20.124  1.00  0.00           C  
ATOM   2055  CD  GLU A1812     111.920  -0.487  19.147  1.00  0.00           C  
ATOM   2056  OE1 GLU A1812     111.260   0.529  19.457  1.00  0.00           O  
ATOM   2057  OE2 GLU A1812     112.554  -0.563  18.068  1.00  0.00           O  
ATOM   2058  N   VAL A1813     114.991  -3.269  21.676  1.00  0.00           N  
ATOM   2059  CA  VAL A1813     115.926  -4.142  20.980  1.00  0.00           C  
ATOM   2060  C   VAL A1813     115.970  -5.531  21.599  1.00  0.00           C  
ATOM   2061  O   VAL A1813     116.171  -6.535  20.898  1.00  0.00           O  
ATOM   2062  CB  VAL A1813     117.369  -3.554  20.982  1.00  0.00           C  
ATOM   2063  CG1 VAL A1813     118.345  -4.542  20.340  1.00  0.00           C  
ATOM   2064  CG2 VAL A1813     117.385  -2.244  20.219  1.00  0.00           C  
ATOM   2065  N   SER A1814     115.780  -5.591  22.914  1.00  0.00           N  
ATOM   2066  CA  SER A1814     115.840  -6.871  23.614  1.00  0.00           C  
ATOM   2067  C   SER A1814     114.455  -7.439  23.887  1.00  0.00           C  
ATOM   2068  O   SER A1814     114.225  -8.643  23.764  1.00  0.00           O  
ATOM   2069  CB  SER A1814     116.590  -6.714  24.939  1.00  0.00           C  
ATOM   2070  OG  SER A1814     115.942  -5.762  25.768  1.00  0.00           O  
ATOM   2071  N   GLY A1815     113.515  -6.549  24.178  1.00  0.00           N  
ATOM   2072  CA  GLY A1815     112.160  -6.964  24.500  1.00  0.00           C  
ATOM   2073  C   GLY A1815     111.921  -6.813  25.994  1.00  0.00           C  
ATOM   2074  O   GLY A1815     110.789  -6.815  26.476  1.00  0.00           O  
ATOM   2075  N   LYS A1816     113.021  -6.668  26.723  1.00  0.00           N  
ATOM   2076  CA  LYS A1816     112.993  -6.532  28.164  1.00  0.00           C  
ATOM   2077  C   LYS A1816     112.458  -5.162  28.537  1.00  0.00           C  
ATOM   2078  O   LYS A1816     112.352  -4.279  27.683  1.00  0.00           O  
ATOM   2079  CB  LYS A1816     114.404  -6.683  28.725  1.00  0.00           C  
ATOM   2080  CG  LYS A1816     115.133  -7.958  28.393  1.00  0.00           C  
ATOM   2081  CD  LYS A1816     114.428  -9.183  28.970  1.00  0.00           C  
ATOM   2082  CE  LYS A1816     115.358 -10.396  29.098  1.00  0.00           C  
ATOM   2083  NZ  LYS A1816     116.033 -10.690  27.817  1.00  0.00           N  
ATOM   2084  N   LYS A1817     112.088  -4.994  29.805  1.00  0.00           N  
ATOM   2085  CA  LYS A1817     111.587  -3.706  30.288  1.00  0.00           C  
ATOM   2086  C   LYS A1817     112.335  -3.258  31.544  1.00  0.00           C  
ATOM   2087  O   LYS A1817     113.149  -4.002  32.098  1.00  0.00           O  
ATOM   2088  CB  LYS A1817     110.090  -3.780  30.604  1.00  0.00           C  
ATOM   2089  CG  LYS A1817     109.213  -3.185  29.530  1.00  0.00           C  
ATOM   2090  CD  LYS A1817     109.354  -3.966  28.223  1.00  0.00           C  
ATOM   2091  CE  LYS A1817     109.431  -3.047  27.020  1.00  0.00           C  
ATOM   2092  NZ  LYS A1817     109.831  -3.800  25.800  1.00  0.00           N  
ATOM   2093  N   TYR A1818     112.034  -2.042  31.992  1.00  0.00           N  
ATOM   2094  CA  TYR A1818     112.662  -1.465  33.177  1.00  0.00           C  
ATOM   2095  C   TYR A1818     111.831  -1.846  34.383  1.00  0.00           C  
ATOM   2096  O   TYR A1818     110.636  -2.076  34.253  1.00  0.00           O  
ATOM   2097  CB  TYR A1818     112.703   0.055  33.052  1.00  0.00           C  
ATOM   2098  CG  TYR A1818     113.714   0.757  33.935  1.00  0.00           C  
ATOM   2099  CD1 TYR A1818     115.087   0.582  33.746  1.00  0.00           C  
ATOM   2100  CD2 TYR A1818     113.291   1.605  34.960  1.00  0.00           C  
ATOM   2101  CE1 TYR A1818     116.012   1.241  34.559  1.00  0.00           C  
ATOM   2102  CE2 TYR A1818     114.199   2.265  35.780  1.00  0.00           C  
ATOM   2103  CZ  TYR A1818     115.562   2.082  35.580  1.00  0.00           C  
ATOM   2104  OH  TYR A1818     116.472   2.736  36.394  1.00  0.00           O  
ATOM   2105  N   GLY A1819     112.465  -1.926  35.549  1.00  0.00           N  
ATOM   2106  CA  GLY A1819     111.750  -2.278  36.763  1.00  0.00           C  
ATOM   2107  C   GLY A1819     111.329  -3.733  36.850  1.00  0.00           C  
ATOM   2108  O   GLY A1819     110.151  -4.064  36.747  1.00  0.00           O  
ATOM   2109  N   GLU A1820     112.308  -4.606  37.046  1.00  0.00           N  
ATOM   2110  CA  GLU A1820     112.067  -6.045  37.186  1.00  0.00           C  
ATOM   2111  C   GLU A1820     113.239  -6.709  37.929  1.00  0.00           C  
ATOM   2112  O   GLU A1820     113.102  -7.139  39.072  1.00  0.00           O  
ATOM   2113  CB  GLU A1820     111.868  -6.691  35.810  1.00  0.00           C  
ATOM   2114  CG  GLU A1820     110.445  -6.571  35.302  1.00  0.00           C  
ATOM   2115  CD  GLU A1820     110.334  -6.802  33.803  1.00  0.00           C  
ATOM   2116  OE1 GLU A1820     111.027  -6.085  33.025  1.00  0.00           O  
ATOM   2117  OE2 GLU A1820     109.545  -7.700  33.418  1.00  0.00           O  
ATOM   2118  N   LYS A1821     114.391  -6.784  37.278  1.00  0.00           N  
ATOM   2119  CA  LYS A1821     115.572  -7.361  37.888  1.00  0.00           C  
ATOM   2120  C   LYS A1821     116.689  -6.306  37.950  1.00  0.00           C  
ATOM   2121  O   LYS A1821     116.659  -5.283  37.259  1.00  0.00           O  
ATOM   2122  CB  LYS A1821     116.026  -8.581  37.086  1.00  0.00           C  
ATOM   2123  CG  LYS A1821     115.131  -9.778  37.244  1.00  0.00           C  
ATOM   2124  CD  LYS A1821     115.603 -10.966  36.426  1.00  0.00           C  
ATOM   2125  CE  LYS A1821     116.956 -11.497  36.919  1.00  0.00           C  
ATOM   2126  NZ  LYS A1821     116.933 -11.834  38.363  1.00  0.00           N  
ATOM   2127  N   PHE A1822     117.686  -6.560  38.779  1.00  0.00           N  
ATOM   2128  CA  PHE A1822     118.785  -5.623  38.920  1.00  0.00           C  
ATOM   2129  C   PHE A1822     119.782  -5.727  37.772  1.00  0.00           C  
ATOM   2130  O   PHE A1822     120.190  -4.712  37.211  1.00  0.00           O  
ATOM   2131  CB  PHE A1822     119.509  -5.879  40.230  1.00  0.00           C  
ATOM   2132  CG  PHE A1822     120.545  -4.848  40.554  1.00  0.00           C  
ATOM   2133  CD1 PHE A1822     120.161  -3.549  40.854  1.00  0.00           C  
ATOM   2134  CD2 PHE A1822     121.907  -5.180  40.565  1.00  0.00           C  
ATOM   2135  CE1 PHE A1822     121.116  -2.580  41.167  1.00  0.00           C  
ATOM   2136  CE2 PHE A1822     122.863  -4.240  40.871  1.00  0.00           C  
ATOM   2137  CZ  PHE A1822     122.467  -2.925  41.178  1.00  0.00           C  
ATOM   2138  N   GLU A1830     120.186  -6.955  37.442  1.00  0.00           N  
ATOM   2139  CA  GLU A1830     121.146  -7.193  36.364  1.00  0.00           C  
ATOM   2140  C   GLU A1830     120.553  -6.893  34.985  1.00  0.00           C  
ATOM   2141  O   GLU A1830     121.166  -7.170  33.962  1.00  0.00           O  
ATOM   2142  CB  GLU A1830     121.655  -8.644  36.406  1.00  0.00           C  
ATOM   2143  CG  GLU A1830     120.587  -9.685  36.112  1.00  0.00           C  
ATOM   2144  CD  GLU A1830     121.114 -11.092  36.155  1.00  0.00           C  
ATOM   2145  OE1 GLU A1830     121.455 -11.575  37.257  1.00  0.00           O  
ATOM   2146  OE2 GLU A1830     121.184 -11.717  35.077  1.00  0.00           O  
ATOM   2147  N   THR A1831     119.359  -6.312  34.967  1.00  0.00           N  
ATOM   2148  CA  THR A1831     118.680  -5.972  33.719  1.00  0.00           C  
ATOM   2149  C   THR A1831     118.658  -4.455  33.527  1.00  0.00           C  
ATOM   2150  O   THR A1831     118.945  -3.943  32.441  1.00  0.00           O  
ATOM   2151  CB  THR A1831     117.202  -6.534  33.689  1.00  0.00           C  
ATOM   2152  OG1 THR A1831     117.209  -7.967  33.741  1.00  0.00           O  
ATOM   2153  CG2 THR A1831     116.496  -6.102  32.434  1.00  0.00           C  
ATOM   2154  N   ASP A1832     118.299  -3.734  34.580  1.00  0.00           N  
ATOM   2155  CA  ASP A1832     118.263  -2.280  34.500  1.00  0.00           C  
ATOM   2156  C   ASP A1832     119.662  -1.753  34.248  1.00  0.00           C  
ATOM   2157  O   ASP A1832     119.826  -0.667  33.651  1.00  0.00           O  
ATOM   2158  CB  ASP A1832     117.719  -1.690  35.790  1.00  0.00           C  
ATOM   2159  CG  ASP A1832     116.358  -2.250  36.149  1.00  0.00           C  
ATOM   2160  OD1 ASP A1832     115.523  -2.487  35.245  1.00  0.00           O  
ATOM   2161  OD2 ASP A1832     116.120  -2.435  37.357  1.00  0.00           O  
ATOM   2162  N   VAL A1833     120.650  -2.531  34.710  1.00  0.00           N  
ATOM   2163  CA  VAL A1833     122.055  -2.184  34.525  1.00  0.00           C  
ATOM   2164  C   VAL A1833     122.414  -2.083  33.031  1.00  0.00           C  
ATOM   2165  O   VAL A1833     122.762  -0.987  32.534  1.00  0.00           O  
ATOM   2166  CB  VAL A1833     122.979  -3.209  35.175  1.00  0.00           C  
ATOM   2167  CG1 VAL A1833     124.434  -2.831  34.864  1.00  0.00           C  
ATOM   2168  CG2 VAL A1833     122.729  -3.271  36.663  1.00  0.00           C  
ATOM   2169  N   ALA A1834     122.311  -3.212  32.320  1.00  0.00           N  
ATOM   2170  CA  ALA A1834     122.591  -3.251  30.884  1.00  0.00           C  
ATOM   2171  C   ALA A1834     121.848  -2.136  30.192  1.00  0.00           C  
ATOM   2172  O   ALA A1834     122.377  -1.508  29.325  1.00  0.00           O  
ATOM   2173  CB  ALA A1834     122.164  -4.598  30.256  1.00  0.00           C  
ATOM   2174  N   LEU A1835     120.599  -1.907  30.561  1.00  0.00           N  
ATOM   2175  CA  LEU A1835     119.789  -0.855  29.949  1.00  0.00           C  
ATOM   2176  C   LEU A1835     120.501   0.483  30.075  1.00  0.00           C  
ATOM   2177  O   LEU A1835     120.567   1.237  29.104  1.00  0.00           O  
ATOM   2178  CB  LEU A1835     118.407  -0.772  30.614  1.00  0.00           C  
ATOM   2179  CG  LEU A1835     117.501  -1.990  30.455  1.00  0.00           C  
ATOM   2180  CD1 LEU A1835     116.142  -1.710  31.070  1.00  0.00           C  
ATOM   2181  CD2 LEU A1835     117.338  -2.285  28.967  1.00  0.00           C  
ATOM   2182  N   ARG A1836     121.023   0.768  31.266  1.00  0.00           N  
ATOM   2183  CA  ARG A1836     121.751   2.002  31.501  1.00  0.00           C  
ATOM   2184  C   ARG A1836     123.102   1.980  30.786  1.00  0.00           C  
ATOM   2185  O   ARG A1836     123.628   3.038  30.348  1.00  0.00           O  
ATOM   2186  CB  ARG A1836     121.993   2.189  32.982  1.00  0.00           C  
ATOM   2187  CG  ARG A1836     120.746   2.491  33.800  1.00  0.00           C  
ATOM   2188  CD  ARG A1836     121.133   2.918  35.193  1.00  0.00           C  
ATOM   2189  NE  ARG A1836     121.509   1.810  36.058  1.00  0.00           N  
ATOM   2190  CZ  ARG A1836     120.668   1.136  36.837  1.00  0.00           C  
ATOM   2191  NH1 ARG A1836     119.389   1.454  36.852  1.00  0.00           N  
ATOM   2192  NH2 ARG A1836     121.108   0.173  37.640  1.00  0.00           N  
ATOM   2193  N   VAL A1837     123.654   0.771  30.678  1.00  0.00           N  
ATOM   2194  CA  VAL A1837     124.932   0.569  30.006  1.00  0.00           C  
ATOM   2195  C   VAL A1837     124.851   0.959  28.533  1.00  0.00           C  
ATOM   2196  O   VAL A1837     125.698   1.699  28.022  1.00  0.00           O  
ATOM   2197  CB  VAL A1837     125.390  -0.903  30.109  1.00  0.00           C  
ATOM   2198  CG1 VAL A1837     126.593  -1.157  29.227  1.00  0.00           C  
ATOM   2199  CG2 VAL A1837     125.803  -1.204  31.527  1.00  0.00           C  
ATOM   2200  N   ILE A1838     123.831   0.451  27.847  1.00  0.00           N  
ATOM   2201  CA  ILE A1838     123.638   0.745  26.425  1.00  0.00           C  
ATOM   2202  C   ILE A1838     123.479   2.257  26.233  1.00  0.00           C  
ATOM   2203  O   ILE A1838     124.270   2.898  25.542  1.00  0.00           O  
ATOM   2204  CB  ILE A1838     122.367   0.058  25.876  1.00  0.00           C  
ATOM   2205  CG1 ILE A1838     122.377  -1.437  26.225  1.00  0.00           C  
ATOM   2206  CG2 ILE A1838     122.303   0.247  24.369  1.00  0.00           C  
ATOM   2207  CD1 ILE A1838     123.458  -2.234  25.533  1.00  0.00           C  
ATOM   2208  N   ALA A1839     122.474   2.819  26.901  1.00  0.00           N  
ATOM   2209  CA  ALA A1839     122.165   4.229  26.789  1.00  0.00           C  
ATOM   2210  C   ALA A1839     123.349   5.127  27.095  1.00  0.00           C  
ATOM   2211  O   ALA A1839     123.647   6.036  26.316  1.00  0.00           O  
ATOM   2212  CB  ALA A1839     121.025   4.546  27.662  1.00  0.00           C  
ATOM   2213  N   ASP A1840     124.061   4.835  28.179  1.00  0.00           N  
ATOM   2214  CA  ASP A1840     125.216   5.633  28.557  1.00  0.00           C  
ATOM   2215  C   ASP A1840     126.320   5.466  27.522  1.00  0.00           C  
ATOM   2216  O   ASP A1840     126.693   6.417  26.814  1.00  0.00           O  
ATOM   2217  CB  ASP A1840     125.733   5.219  29.941  1.00  0.00           C  
ATOM   2218  CG  ASP A1840     126.953   5.987  30.344  1.00  0.00           C  
ATOM   2219  OD1 ASP A1840     126.842   6.866  31.201  1.00  0.00           O  
ATOM   2220  OD2 ASP A1840     128.031   5.716  29.804  1.00  0.00           O  
ATOM   2221  N   HIS A1841     126.834   4.249  27.432  1.00  0.00           N  
ATOM   2222  CA  HIS A1841     127.888   3.962  26.484  1.00  0.00           C  
ATOM   2223  C   HIS A1841     127.575   4.473  25.061  1.00  0.00           C  
ATOM   2224  O   HIS A1841     128.492   4.809  24.304  1.00  0.00           O  
ATOM   2225  CB  HIS A1841     128.121   2.457  26.452  1.00  0.00           C  
ATOM   2226  CG  HIS A1841     128.752   1.922  27.699  1.00  0.00           C  
ATOM   2227  ND1 HIS A1841     129.172   0.609  27.821  1.00  0.00           N  
ATOM   2228  CD2 HIS A1841     129.021   2.512  28.886  1.00  0.00           C  
ATOM   2229  CE1 HIS A1841     129.667   0.422  29.030  1.00  0.00           C  
ATOM   2230  NE2 HIS A1841     129.588   1.558  29.698  1.00  0.00           N  
ATOM   2231  N   LEU A1842     126.293   4.512  24.694  1.00  0.00           N  
ATOM   2232  CA  LEU A1842     125.888   4.983  23.376  1.00  0.00           C  
ATOM   2233  C   LEU A1842     126.302   6.438  23.211  1.00  0.00           C  
ATOM   2234  O   LEU A1842     126.816   6.806  22.148  1.00  0.00           O  
ATOM   2235  CB  LEU A1842     124.392   4.838  23.228  1.00  0.00           C  
ATOM   2236  CG  LEU A1842     123.929   3.785  22.238  1.00  0.00           C  
ATOM   2237  CD1 LEU A1842     122.339   3.747  22.262  1.00  0.00           C  
ATOM   2238  CD2 LEU A1842     124.393   4.220  20.797  1.00  0.00           C  
ATOM   2239  N   ARG A1843     126.099   7.236  24.262  1.00  0.00           N  
ATOM   2240  CA  ARG A1843     126.497   8.627  24.247  1.00  0.00           C  
ATOM   2241  C   ARG A1843     128.019   8.768  24.152  1.00  0.00           C  
ATOM   2242  O   ARG A1843     128.545   9.667  23.486  1.00  0.00           O  
ATOM   2243  CB  ARG A1843     125.955   9.306  25.505  1.00  0.00           C  
ATOM   2244  CG  ARG A1843     124.474   9.044  25.715  1.00  0.00           C  
ATOM   2245  CD  ARG A1843     124.088   9.186  27.186  1.00  0.00           C  
ATOM   2246  NE  ARG A1843     124.425  10.494  27.748  1.00  0.00           N  
ATOM   2247  CZ  ARG A1843     125.433  10.709  28.588  1.00  0.00           C  
ATOM   2248  NH1 ARG A1843     126.209   9.679  28.959  1.00  0.00           N  
ATOM   2249  NH2 ARG A1843     125.662  11.942  29.059  1.00  0.00           N  
ATOM   2250  N   ALA A1844     128.705   7.906  24.884  1.00  0.00           N  
ATOM   2251  CA  ALA A1844     130.140   7.877  24.919  1.00  0.00           C  
ATOM   2252  C   ALA A1844     130.698   7.648  23.521  1.00  0.00           C  
ATOM   2253  O   ALA A1844     131.417   8.469  23.006  1.00  0.00           O  
ATOM   2254  CB  ALA A1844     130.588   6.741  25.865  1.00  0.00           C  
ATOM   2255  N   ILE A1845     130.385   6.495  22.944  1.00  0.00           N  
ATOM   2256  CA  ILE A1845     130.869   6.096  21.635  1.00  0.00           C  
ATOM   2257  C   ILE A1845     130.321   6.977  20.500  1.00  0.00           C  
ATOM   2258  O   ILE A1845     130.816   6.884  19.383  1.00  0.00           O  
ATOM   2259  CB  ILE A1845     130.509   4.606  21.354  1.00  0.00           C  
ATOM   2260  CG1 ILE A1845     129.003   4.431  21.387  1.00  0.00           C  
ATOM   2261  CG2 ILE A1845     131.156   3.709  22.324  1.00  0.00           C  
ATOM   2262  CD1 ILE A1845     128.558   2.975  21.348  1.00  0.00           C  
ATOM   2263  N   THR A1847     129.315   7.814  20.780  1.00  0.00           N  
ATOM   2264  CA  THR A1847     128.747   8.690  19.751  1.00  0.00           C  
ATOM   2265  C   THR A1847     129.576   9.953  19.571  1.00  0.00           C  
ATOM   2266  O   THR A1847     130.131  10.196  18.492  1.00  0.00           O  
ATOM   2267  CB  THR A1847     127.300   9.089  20.083  1.00  0.00           C  
ATOM   2268  OG1 THR A1847     126.424   8.007  19.748  1.00  0.00           O  
ATOM   2269  CG2 THR A1847     126.896  10.309  19.294  1.00  0.00           C  
ATOM   2270  N   PHE A1848     129.622  10.772  20.618  1.00  0.00           N  
ATOM   2271  CA  PHE A1848     130.403  11.999  20.596  1.00  0.00           C  
ATOM   2272  C   PHE A1848     131.896  11.701  20.397  1.00  0.00           C  
ATOM   2273  O   PHE A1848     132.604  12.486  19.800  1.00  0.00           O  
ATOM   2274  CB  PHE A1848     130.209  12.760  21.914  1.00  0.00           C  
ATOM   2275  CG  PHE A1848     128.817  13.303  22.101  1.00  0.00           C  
ATOM   2276  CD1 PHE A1848     128.533  14.613  21.780  1.00  0.00           C  
ATOM   2277  CD2 PHE A1848     127.778  12.474  22.527  1.00  0.00           C  
ATOM   2278  CE1 PHE A1848     127.236  15.090  21.847  1.00  0.00           C  
ATOM   2279  CE2 PHE A1848     126.468  12.929  22.600  1.00  0.00           C  
ATOM   2280  CZ  PHE A1848     126.190  14.258  22.260  1.00  0.00           C  
ATOM   2281  N   ALA A1849     132.371  10.578  20.922  1.00  0.00           N  
ATOM   2282  CA  ALA A1849     133.766  10.203  20.797  1.00  0.00           C  
ATOM   2283  C   ALA A1849     134.191  10.104  19.345  1.00  0.00           C  
ATOM   2284  O   ALA A1849     135.156  10.748  18.932  1.00  0.00           O  
ATOM   2285  CB  ALA A1849     134.021   8.865  21.528  1.00  0.00           C  
ATOM   2286  N   ILE A1850     133.480   9.284  18.586  1.00  0.00           N  
ATOM   2287  CA  ILE A1850     133.795   9.087  17.192  1.00  0.00           C  
ATOM   2288  C   ILE A1850     133.584  10.351  16.393  1.00  0.00           C  
ATOM   2289  O   ILE A1850     134.160  10.495  15.334  1.00  0.00           O  
ATOM   2290  CB  ILE A1850     132.932   7.956  16.596  1.00  0.00           C  
ATOM   2291  CG1 ILE A1850     133.239   6.625  17.318  1.00  0.00           C  
ATOM   2292  CG2 ILE A1850     133.235   7.801  15.073  1.00  0.00           C  
ATOM   2293  CD1 ILE A1850     132.200   5.556  17.041  1.00  0.00           C  
ATOM   2294  N   SER A1851     132.760  11.260  16.898  1.00  0.00           N  
ATOM   2295  CA  SER A1851     132.465  12.509  16.199  1.00  0.00           C  
ATOM   2296  C   SER A1851     133.658  13.423  16.450  1.00  0.00           C  
ATOM   2297  O   SER A1851     134.011  14.235  15.613  1.00  0.00           O  
ATOM   2298  CB  SER A1851     131.186  13.157  16.779  1.00  0.00           C  
ATOM   2299  OG  SER A1851     130.705  14.224  15.981  1.00  0.00           O  
ATOM   2300  N   ASP A1852     134.278  13.297  17.615  1.00  0.00           N  
ATOM   2301  CA  ASP A1852     135.408  14.158  17.951  1.00  0.00           C  
ATOM   2302  C   ASP A1852     136.733  13.577  17.455  1.00  0.00           C  
ATOM   2303  O   ASP A1852     137.825  13.974  17.902  1.00  0.00           O  
ATOM   2304  CB  ASP A1852     135.463  14.410  19.471  1.00  0.00           C  
ATOM   2305  CG  ASP A1852     134.380  15.368  19.948  1.00  0.00           C  
ATOM   2306  OD1 ASP A1852     134.494  16.562  19.610  1.00  0.00           O  
ATOM   2307  OD2 ASP A1852     133.422  14.934  20.636  1.00  0.00           O  
ATOM   2308  N   GLY A1853     136.621  12.619  16.540  1.00  0.00           N  
ATOM   2309  CA  GLY A1853     137.809  12.023  15.960  1.00  0.00           C  
ATOM   2310  C   GLY A1853     138.447  10.775  16.547  1.00  0.00           C  
ATOM   2311  O   GLY A1853     139.668  10.657  16.534  1.00  0.00           O  
ATOM   2312  N   VAL A1854     137.658   9.822  17.023  1.00  0.00           N  
ATOM   2313  CA  VAL A1854     138.245   8.609  17.590  1.00  0.00           C  
ATOM   2314  C   VAL A1854     137.756   7.360  16.861  1.00  0.00           C  
ATOM   2315  O   VAL A1854     136.547   7.221  16.580  1.00  0.00           O  
ATOM   2316  CB  VAL A1854     137.899   8.445  19.084  1.00  0.00           C  
ATOM   2317  CG1 VAL A1854     138.598   7.230  19.623  1.00  0.00           C  
ATOM   2318  CG2 VAL A1854     138.285   9.682  19.866  1.00  0.00           C  
ATOM   2319  N   ILE A1855     138.700   6.478  16.532  1.00  0.00           N  
ATOM   2320  CA  ILE A1855     138.372   5.242  15.844  1.00  0.00           C  
ATOM   2321  C   ILE A1855     138.763   4.063  16.724  1.00  0.00           C  
ATOM   2322  O   ILE A1855     139.820   4.057  17.337  1.00  0.00           O  
ATOM   2323  CB  ILE A1855     139.135   5.142  14.497  1.00  0.00           C  
ATOM   2324  CG1 ILE A1855     138.781   6.329  13.602  1.00  0.00           C  
ATOM   2325  CG2 ILE A1855     138.834   3.837  13.813  1.00  0.00           C  
ATOM   2326  CD1 ILE A1855     137.345   6.341  13.114  1.00  0.00           C  
ATOM   2327  N   PRO A1856     137.898   3.053  16.815  1.00  0.00           N  
ATOM   2328  CA  PRO A1856     138.184   1.867  17.627  1.00  0.00           C  
ATOM   2329  C   PRO A1856     139.518   1.203  17.248  1.00  0.00           C  
ATOM   2330  O   PRO A1856     139.636   0.564  16.197  1.00  0.00           O  
ATOM   2331  CB  PRO A1856     136.996   0.958  17.322  1.00  0.00           C  
ATOM   2332  CG  PRO A1856     135.887   1.970  17.174  1.00  0.00           C  
ATOM   2333  CD  PRO A1856     136.537   2.995  16.267  1.00  0.00           C  
ATOM   2334  N   SER A1857     140.510   1.327  18.127  1.00  0.00           N  
ATOM   2335  CA  SER A1857     141.831   0.733  17.896  1.00  0.00           C  
ATOM   2336  C   SER A1857     142.164  -0.214  19.043  1.00  0.00           C  
ATOM   2337  O   SER A1857     141.252  -0.782  19.657  1.00  0.00           O  
ATOM   2338  CB  SER A1857     142.909   1.822  17.795  1.00  0.00           C  
ATOM   2339  OG  SER A1857     142.925   2.590  18.977  1.00  0.00           O  
ATOM   2340  N   ASN A1860     143.456  -0.359  19.341  1.00  0.00           N  
ATOM   2341  CA  ASN A1860     143.886  -1.238  20.421  1.00  0.00           C  
ATOM   2342  C   ASN A1860     144.741  -0.563  21.491  1.00  0.00           C  
ATOM   2343  O   ASN A1860     145.402  -1.232  22.259  1.00  0.00           O  
ATOM   2344  CB  ASN A1860     144.645  -2.442  19.853  1.00  0.00           C  
ATOM   2345  CG  ASN A1860     143.775  -3.312  18.986  1.00  0.00           C  
ATOM   2346  OD1 ASN A1860     142.589  -3.445  19.243  1.00  0.00           O  
ATOM   2347  ND2 ASN A1860     144.361  -3.927  17.963  1.00  0.00           N  
ATOM   2348  N   GLU A1861     144.731   0.761  21.555  1.00  0.00           N  
ATOM   2349  CA  GLU A1861     145.533   1.468  22.557  1.00  0.00           C  
ATOM   2350  C   GLU A1861     145.089   2.903  22.825  1.00  0.00           C  
ATOM   2351  O   GLU A1861     144.524   3.577  21.967  1.00  0.00           O  
ATOM   2352  CB  GLU A1861     147.018   1.450  22.148  1.00  0.00           C  
ATOM   2353  CG  GLU A1861     147.248   1.502  20.607  1.00  0.00           C  
ATOM   2354  CD  GLU A1861     146.975   2.862  20.001  1.00  0.00           C  
ATOM   2355  OE1 GLU A1861     146.616   2.931  18.800  1.00  0.00           O  
ATOM   2356  OE2 GLU A1861     147.130   3.868  20.725  1.00  0.00           O  
ATOM   2357  N   GLY A1862     145.341   3.344  24.051  1.00  0.00           N  
ATOM   2358  CA  GLY A1862     144.989   4.694  24.459  1.00  0.00           C  
ATOM   2359  C   GLY A1862     143.526   5.073  24.270  1.00  0.00           C  
ATOM   2360  O   GLY A1862     142.607   4.307  24.651  1.00  0.00           O  
ATOM   2361  N   ARG A1863     143.317   6.271  23.722  1.00  0.00           N  
ATOM   2362  CA  ARG A1863     141.982   6.766  23.466  1.00  0.00           C  
ATOM   2363  C   ARG A1863     141.222   5.805  22.570  1.00  0.00           C  
ATOM   2364  O   ARG A1863     140.122   5.357  22.903  1.00  0.00           O  
ATOM   2365  CB  ARG A1863     142.075   8.128  22.808  1.00  0.00           C  
ATOM   2366  CG  ARG A1863     142.847   9.147  23.640  1.00  0.00           C  
ATOM   2367  CD  ARG A1863     143.098  10.443  22.851  1.00  0.00           C  
ATOM   2368  NE  ARG A1863     143.809  11.429  23.648  1.00  0.00           N  
ATOM   2369  CZ  ARG A1863     144.484  12.447  23.137  1.00  0.00           C  
ATOM   2370  NH1 ARG A1863     144.532  12.624  21.815  1.00  0.00           N  
ATOM   2371  NH2 ARG A1863     145.152  13.247  23.961  1.00  0.00           N  
ATOM   2372  N   GLY A1864     141.838   5.484  21.439  1.00  0.00           N  
ATOM   2373  CA  GLY A1864     141.240   4.583  20.478  1.00  0.00           C  
ATOM   2374  C   GLY A1864     140.848   3.244  21.056  1.00  0.00           C  
ATOM   2375  O   GLY A1864     140.094   2.505  20.421  1.00  0.00           O  
ATOM   2376  N   TYR A1865     141.342   2.925  22.249  1.00  0.00           N  
ATOM   2377  CA  TYR A1865     141.002   1.652  22.879  1.00  0.00           C  
ATOM   2378  C   TYR A1865     139.986   1.857  23.990  1.00  0.00           C  
ATOM   2379  O   TYR A1865     139.451   0.906  24.525  1.00  0.00           O  
ATOM   2380  CB  TYR A1865     142.248   0.972  23.449  1.00  0.00           C  
ATOM   2381  CG  TYR A1865     141.986  -0.387  24.022  1.00  0.00           C  
ATOM   2382  CD1 TYR A1865     141.554  -1.432  23.210  1.00  0.00           C  
ATOM   2383  CD2 TYR A1865     142.171  -0.629  25.371  1.00  0.00           C  
ATOM   2384  CE1 TYR A1865     141.314  -2.682  23.725  1.00  0.00           C  
ATOM   2385  CE2 TYR A1865     141.927  -1.903  25.917  1.00  0.00           C  
ATOM   2386  CZ  TYR A1865     141.498  -2.932  25.101  1.00  0.00           C  
ATOM   2387  OH  TYR A1865     141.224  -4.183  25.663  1.00  0.00           O  
ATOM   2388  N   VAL A1866     139.780   3.104  24.392  1.00  0.00           N  
ATOM   2389  CA  VAL A1866     138.775   3.420  25.411  1.00  0.00           C  
ATOM   2390  C   VAL A1866     137.385   3.326  24.744  1.00  0.00           C  
ATOM   2391  O   VAL A1866     136.393   2.897  25.350  1.00  0.00           O  
ATOM   2392  CB  VAL A1866     138.955   4.860  25.942  1.00  0.00           C  
ATOM   2393  CG1 VAL A1866     137.904   5.167  26.997  1.00  0.00           C  
ATOM   2394  CG2 VAL A1866     140.377   5.037  26.493  1.00  0.00           C  
ATOM   2395  N   ILE A1867     137.299   3.780  23.498  1.00  0.00           N  
ATOM   2396  CA  ILE A1867     136.034   3.708  22.755  1.00  0.00           C  
ATOM   2397  C   ILE A1867     135.721   2.234  22.487  1.00  0.00           C  
ATOM   2398  O   ILE A1867     134.584   1.788  22.607  1.00  0.00           O  
ATOM   2399  CB  ILE A1867     136.141   4.435  21.402  1.00  0.00           C  
ATOM   2400  CG1 ILE A1867     135.904   5.931  21.592  1.00  0.00           C  
ATOM   2401  CG2 ILE A1867     135.165   3.855  20.406  1.00  0.00           C  
ATOM   2402  CD1 ILE A1867     136.894   6.626  22.555  1.00  0.00           C  
ATOM   2403  N   ARG A1878     136.739   1.479  22.097  1.00  0.00           N  
ATOM   2404  CA  ARG A1878     136.545   0.061  21.830  1.00  0.00           C  
ATOM   2405  C   ARG A1878     136.081  -0.693  23.073  1.00  0.00           C  
ATOM   2406  O   ARG A1878     135.292  -1.646  22.971  1.00  0.00           O  
ATOM   2407  CB  ARG A1878     137.836  -0.568  21.267  1.00  0.00           C  
ATOM   2408  CG  ARG A1878     137.804  -2.091  21.194  1.00  0.00           C  
ATOM   2409  CD  ARG A1878     138.734  -2.612  20.158  1.00  0.00           C  
ATOM   2410  NE  ARG A1878     138.364  -2.154  18.821  1.00  0.00           N  
ATOM   2411  CZ  ARG A1878     139.104  -2.359  17.735  1.00  0.00           C  
ATOM   2412  NH1 ARG A1878     140.255  -3.016  17.834  1.00  0.00           N  
ATOM   2413  NH2 ARG A1878     138.701  -1.902  16.553  1.00  0.00           N  
ATOM   2414  N   ARG A1879     136.588  -0.292  24.238  1.00  0.00           N  
ATOM   2415  CA  ARG A1879     136.184  -0.936  25.486  1.00  0.00           C  
ATOM   2416  C   ARG A1879     134.740  -0.577  25.794  1.00  0.00           C  
ATOM   2417  O   ARG A1879     133.958  -1.425  26.159  1.00  0.00           O  
ATOM   2418  CB  ARG A1879     137.054  -0.476  26.644  1.00  0.00           C  
ATOM   2419  CG  ARG A1879     138.157  -1.438  27.020  1.00  0.00           C  
ATOM   2420  CD  ARG A1879     138.905  -0.888  28.261  1.00  0.00           C  
ATOM   2421  NE  ARG A1879     139.385   0.476  28.026  1.00  0.00           N  
ATOM   2422  CZ  ARG A1879     139.920   1.255  28.951  1.00  0.00           C  
ATOM   2423  NH1 ARG A1879     140.030   0.791  30.163  1.00  0.00           N  
ATOM   2424  NH2 ARG A1879     140.359   2.467  28.668  1.00  0.00           N  
ATOM   2425  N   ILE A1880     134.403   0.696  25.638  1.00  0.00           N  
ATOM   2426  CA  ILE A1880     133.060   1.195  25.880  1.00  0.00           C  
ATOM   2427  C   ILE A1880     132.077   0.571  24.893  1.00  0.00           C  
ATOM   2428  O   ILE A1880     130.910   0.320  25.226  1.00  0.00           O  
ATOM   2429  CB  ILE A1880     133.035   2.723  25.722  1.00  0.00           C  
ATOM   2430  CG1 ILE A1880     133.944   3.367  26.769  1.00  0.00           C  
ATOM   2431  CG2 ILE A1880     131.621   3.241  25.885  1.00  0.00           C  
ATOM   2432  CD1 ILE A1880     134.290   4.840  26.455  1.00  0.00           C  
ATOM   2433  N   LEU A1881     132.556   0.352  23.672  1.00  0.00           N  
ATOM   2434  CA  LEU A1881     131.734  -0.225  22.618  1.00  0.00           C  
ATOM   2435  C   LEU A1881     131.619  -1.743  22.762  1.00  0.00           C  
ATOM   2436  O   LEU A1881     130.646  -2.358  22.335  1.00  0.00           O  
ATOM   2437  CB  LEU A1881     132.318   0.172  21.262  1.00  0.00           C  
ATOM   2438  CG  LEU A1881     131.353   0.330  20.098  1.00  0.00           C  
ATOM   2439  CD1 LEU A1881     131.967   1.217  19.102  1.00  0.00           C  
ATOM   2440  CD2 LEU A1881     131.050  -1.060  19.490  1.00  0.00           C  
ATOM   2441  N   ARG A1882     132.610  -2.341  23.407  1.00  0.00           N  
ATOM   2442  CA  ARG A1882     132.614  -3.781  23.609  1.00  0.00           C  
ATOM   2443  C   ARG A1882     131.857  -4.180  24.857  1.00  0.00           C  
ATOM   2444  O   ARG A1882     131.337  -5.295  24.956  1.00  0.00           O  
ATOM   2445  CB  ARG A1882     134.047  -4.305  23.722  1.00  0.00           C  
ATOM   2446  CG  ARG A1882     134.153  -5.832  23.610  1.00  0.00           C  
ATOM   2447  CD  ARG A1882     133.775  -6.314  22.209  1.00  0.00           C  
ATOM   2448  NE  ARG A1882     134.820  -5.911  21.271  1.00  0.00           N  
ATOM   2449  CZ  ARG A1882     136.082  -6.347  21.316  1.00  0.00           C  
ATOM   2450  NH1 ARG A1882     136.464  -7.219  22.262  1.00  0.00           N  
ATOM   2451  NH2 ARG A1882     136.958  -5.891  20.416  1.00  0.00           N  
ATOM   2452  N   ARG A1883     131.771  -3.251  25.801  1.00  0.00           N  
ATOM   2453  CA  ARG A1883     131.083  -3.551  27.044  1.00  0.00           C  
ATOM   2454  C   ARG A1883     129.568  -3.412  26.765  1.00  0.00           C  
ATOM   2455  O   ARG A1883     128.729  -4.035  27.423  1.00  0.00           O  
ATOM   2456  CB  ARG A1883     131.545  -2.579  28.139  1.00  0.00           C  
ATOM   2457  CG  ARG A1883     131.154  -2.984  29.560  1.00  0.00           C  
ATOM   2458  CD  ARG A1883     131.605  -1.899  30.562  1.00  0.00           C  
ATOM   2459  NE  ARG A1883     131.246  -2.254  31.929  1.00  0.00           N  
ATOM   2460  CZ  ARG A1883     130.498  -1.483  32.707  1.00  0.00           C  
ATOM   2461  NH1 ARG A1883     130.046  -0.332  32.250  1.00  0.00           N  
ATOM   2462  NH2 ARG A1883     130.166  -1.867  33.923  1.00  0.00           N  
ATOM   2463  N   ALA A1884     129.221  -2.573  25.793  1.00  0.00           N  
ATOM   2464  CA  ALA A1884     127.825  -2.369  25.409  1.00  0.00           C  
ATOM   2465  C   ALA A1884     127.458  -3.628  24.699  1.00  0.00           C  
ATOM   2466  O   ALA A1884     126.402  -4.170  24.939  1.00  0.00           O  
ATOM   2467  CB  ALA A1884     127.672  -1.213  24.471  1.00  0.00           C  
ATOM   2468  N   MET A1885     128.350  -4.103  23.838  1.00  0.00           N  
ATOM   2469  CA  MET A1885     128.138  -5.333  23.085  1.00  0.00           C  
ATOM   2470  C   MET A1885     127.883  -6.529  24.003  1.00  0.00           C  
ATOM   2471  O   MET A1885     127.112  -7.412  23.675  1.00  0.00           O  
ATOM   2472  CB  MET A1885     129.364  -5.625  22.203  1.00  0.00           C  
ATOM   2473  CG  MET A1885     129.337  -4.929  20.832  1.00  0.00           C  
ATOM   2474  SD  MET A1885     130.691  -5.427  19.720  1.00  0.00           S  
ATOM   2475  CE  MET A1885     131.944  -4.293  20.302  1.00  0.00           C  
ATOM   2476  N   ARG A1886     128.568  -6.563  25.139  1.00  0.00           N  
ATOM   2477  CA  ARG A1886     128.430  -7.653  26.094  1.00  0.00           C  
ATOM   2478  C   ARG A1886     127.091  -7.641  26.839  1.00  0.00           C  
ATOM   2479  O   ARG A1886     126.385  -8.639  26.865  1.00  0.00           O  
ATOM   2480  CB  ARG A1886     129.596  -7.622  27.101  1.00  0.00           C  
ATOM   2481  CG  ARG A1886     129.495  -8.724  28.163  1.00  0.00           C  
ATOM   2482  CD  ARG A1886     128.790  -8.248  29.412  1.00  0.00           C  
ATOM   2483  NE  ARG A1886     128.489  -9.359  30.327  1.00  0.00           N  
ATOM   2484  CZ  ARG A1886     128.473  -9.253  31.656  1.00  0.00           C  
ATOM   2485  NH1 ARG A1886     128.751  -8.084  32.251  1.00  0.00           N  
ATOM   2486  NH2 ARG A1886     128.145 -10.309  32.393  1.00  0.00           N  
ATOM   2487  N   PHE A1887     126.752  -6.531  27.478  1.00  0.00           N  
ATOM   2488  CA  PHE A1887     125.489  -6.438  28.197  1.00  0.00           C  
ATOM   2489  C   PHE A1887     124.320  -6.630  27.232  1.00  0.00           C  
ATOM   2490  O   PHE A1887     123.250  -7.148  27.617  1.00  0.00           O  
ATOM   2491  CB  PHE A1887     125.383  -5.082  28.885  1.00  0.00           C  
ATOM   2492  CG  PHE A1887     126.140  -5.003  30.173  1.00  0.00           C  
ATOM   2493  CD1 PHE A1887     125.593  -5.523  31.347  1.00  0.00           C  
ATOM   2494  CD2 PHE A1887     127.414  -4.460  30.213  1.00  0.00           C  
ATOM   2495  CE1 PHE A1887     126.306  -5.497  32.568  1.00  0.00           C  
ATOM   2496  CE2 PHE A1887     128.146  -4.420  31.418  1.00  0.00           C  
ATOM   2497  CZ  PHE A1887     127.600  -4.942  32.599  1.00  0.00           C  
ATOM   2498  N   GLY A1888     124.522  -6.201  25.984  1.00  0.00           N  
ATOM   2499  CA  GLY A1888     123.475  -6.348  24.988  1.00  0.00           C  
ATOM   2500  C   GLY A1888     123.275  -7.827  24.728  1.00  0.00           C  
ATOM   2501  O   GLY A1888     122.149  -8.330  24.594  1.00  0.00           O  
ATOM   2502  N   TYR A1889     124.397  -8.530  24.640  1.00  0.00           N  
ATOM   2503  CA  TYR A1889     124.353  -9.965  24.417  1.00  0.00           C  
ATOM   2504  C   TYR A1889     123.797 -10.658  25.659  1.00  0.00           C  
ATOM   2505  O   TYR A1889     123.186 -11.731  25.590  1.00  0.00           O  
ATOM   2506  CB  TYR A1889     125.755 -10.500  24.121  1.00  0.00           C  
ATOM   2507  CG  TYR A1889     125.773 -11.962  23.705  1.00  0.00           C  
ATOM   2508  CD1 TYR A1889     124.937 -12.427  22.684  1.00  0.00           C  
ATOM   2509  CD2 TYR A1889     126.615 -12.886  24.349  1.00  0.00           C  
ATOM   2510  CE1 TYR A1889     124.950 -13.784  22.313  1.00  0.00           C  
ATOM   2511  CE2 TYR A1889     126.621 -14.199  24.005  1.00  0.00           C  
ATOM   2512  CZ  TYR A1889     125.790 -14.634  22.985  1.00  0.00           C  
ATOM   2513  OH  TYR A1889     125.816 -15.940  22.633  1.00  0.00           O  
ATOM   2514  N   LYS A1890     124.016 -10.037  26.810  1.00  0.00           N  
ATOM   2515  CA  LYS A1890     123.537 -10.598  28.065  1.00  0.00           C  
ATOM   2516  C   LYS A1890     122.037 -10.437  28.116  1.00  0.00           C  
ATOM   2517  O   LYS A1890     121.369 -11.179  28.810  1.00  0.00           O  
ATOM   2518  CB  LYS A1890     124.171  -9.883  29.249  1.00  0.00           C  
ATOM   2519  CG  LYS A1890     123.648 -10.343  30.615  1.00  0.00           C  
ATOM   2520  CD  LYS A1890     124.781 -10.393  31.624  1.00  0.00           C  
ATOM   2521  CE  LYS A1890     124.243 -10.711  33.031  1.00  0.00           C  
ATOM   2522  NZ  LYS A1890     123.407 -11.953  33.023  1.00  0.00           N  
ATOM   2523  N   LEU A1891     121.519  -9.478  27.356  1.00  0.00           N  
ATOM   2524  CA  LEU A1891     120.086  -9.232  27.281  1.00  0.00           C  
ATOM   2525  C   LEU A1891     119.446 -10.158  26.249  1.00  0.00           C  
ATOM   2526  O   LEU A1891     118.208 -10.318  26.206  1.00  0.00           O  
ATOM   2527  CB  LEU A1891     119.804  -7.786  26.881  1.00  0.00           C  
ATOM   2528  CG  LEU A1891     120.106  -6.724  27.927  1.00  0.00           C  
ATOM   2529  CD1 LEU A1891     119.619  -5.378  27.412  1.00  0.00           C  
ATOM   2530  CD2 LEU A1891     119.447  -7.077  29.225  1.00  0.00           C  
ATOM   2531  N   GLY A1892     120.293 -10.761  25.422  1.00  0.00           N  
ATOM   2532  CA  GLY A1892     119.776 -11.655  24.418  1.00  0.00           C  
ATOM   2533  C   GLY A1892     119.868 -11.126  23.021  1.00  0.00           C  
ATOM   2534  O   GLY A1892     119.603 -11.844  22.096  1.00  0.00           O  
ATOM   2535  N   ILE A1893     120.243  -9.868  22.881  1.00  0.00           N  
ATOM   2536  CA  ILE A1893     120.372  -9.234  21.581  1.00  0.00           C  
ATOM   2537  C   ILE A1893     121.582  -9.830  20.869  1.00  0.00           C  
ATOM   2538  O   ILE A1893     122.741  -9.421  21.137  1.00  0.00           O  
ATOM   2539  CB  ILE A1893     120.609  -7.735  21.755  1.00  0.00           C  
ATOM   2540  CG1 ILE A1893     119.474  -7.124  22.573  1.00  0.00           C  
ATOM   2541  CG2 ILE A1893     120.632  -7.027  20.382  1.00  0.00           C  
ATOM   2542  CD1 ILE A1893     119.784  -5.714  23.088  1.00  0.00           C  
ATOM   2543  N   GLU A1894     121.302 -10.793  19.987  1.00  0.00           N  
ATOM   2544  CA  GLU A1894     122.332 -11.478  19.241  1.00  0.00           C  
ATOM   2545  C   GLU A1894     122.770 -10.869  17.927  1.00  0.00           C  
ATOM   2546  O   GLU A1894     123.375 -11.565  17.100  1.00  0.00           O  
ATOM   2547  CB  GLU A1894     121.908 -12.911  19.000  1.00  0.00           C  
ATOM   2548  CG  GLU A1894     121.499 -13.636  20.288  1.00  0.00           C  
ATOM   2549  CD  GLU A1894     121.335 -15.122  20.096  1.00  0.00           C  
ATOM   2550  OE1 GLU A1894     122.336 -15.782  19.731  1.00  0.00           O  
ATOM   2551  OE2 GLU A1894     120.205 -15.614  20.314  1.00  0.00           O  
ATOM   2552  N   ASN A1895     122.533  -9.569  17.755  1.00  0.00           N  
ATOM   2553  CA  ASN A1895     122.903  -8.880  16.508  1.00  0.00           C  
ATOM   2554  C   ASN A1895     123.394  -7.457  16.748  1.00  0.00           C  
ATOM   2555  O   ASN A1895     123.154  -6.857  17.812  1.00  0.00           O  
ATOM   2556  CB  ASN A1895     121.703  -8.817  15.547  1.00  0.00           C  
ATOM   2557  CG  ASN A1895     121.287 -10.201  15.031  1.00  0.00           C  
ATOM   2558  OD1 ASN A1895     122.008 -10.834  14.224  1.00  0.00           O  
ATOM   2559  ND2 ASN A1895     120.135 -10.695  15.518  1.00  0.00           N  
ATOM   2560  N   PRO A1896     124.099  -6.896  15.757  1.00  0.00           N  
ATOM   2561  CA  PRO A1896     124.592  -5.526  15.918  1.00  0.00           C  
ATOM   2562  C   PRO A1896     123.377  -4.637  16.160  1.00  0.00           C  
ATOM   2563  O   PRO A1896     122.454  -4.642  15.364  1.00  0.00           O  
ATOM   2564  CB  PRO A1896     125.280  -5.238  14.572  1.00  0.00           C  
ATOM   2565  CG  PRO A1896     125.743  -6.631  14.145  1.00  0.00           C  
ATOM   2566  CD  PRO A1896     124.543  -7.483  14.482  1.00  0.00           C  
ATOM   2567  N   PHE A1898     123.382  -3.842  17.225  1.00  0.00           N  
ATOM   2568  CA  PHE A1898     122.235  -2.984  17.522  1.00  0.00           C  
ATOM   2569  C   PHE A1898     122.629  -1.557  17.814  1.00  0.00           C  
ATOM   2570  O   PHE A1898     121.920  -0.647  17.424  1.00  0.00           O  
ATOM   2571  CB  PHE A1898     121.429  -3.545  18.713  1.00  0.00           C  
ATOM   2572  CG  PHE A1898     122.231  -3.697  19.999  1.00  0.00           C  
ATOM   2573  CD1 PHE A1898     121.981  -2.849  21.084  1.00  0.00           C  
ATOM   2574  CD2 PHE A1898     123.246  -4.659  20.117  1.00  0.00           C  
ATOM   2575  CE1 PHE A1898     122.718  -2.932  22.281  1.00  0.00           C  
ATOM   2576  CE2 PHE A1898     123.996  -4.762  21.303  1.00  0.00           C  
ATOM   2577  CZ  PHE A1898     123.726  -3.883  22.393  1.00  0.00           C  
ATOM   2578  N   LEU A1899     123.783  -1.358  18.447  1.00  0.00           N  
ATOM   2579  CA  LEU A1899     124.230  -0.012  18.826  1.00  0.00           C  
ATOM   2580  C   LEU A1899     124.306   0.931  17.625  1.00  0.00           C  
ATOM   2581  O   LEU A1899     124.184   2.151  17.766  1.00  0.00           O  
ATOM   2582  CB  LEU A1899     125.598  -0.077  19.481  1.00  0.00           C  
ATOM   2583  CG  LEU A1899     125.726  -0.777  20.811  1.00  0.00           C  
ATOM   2584  CD1 LEU A1899     127.201  -1.154  21.047  1.00  0.00           C  
ATOM   2585  CD2 LEU A1899     125.196   0.170  21.892  1.00  0.00           C  
ATOM   2586  N   TYR A1900     124.474   0.376  16.432  1.00  0.00           N  
ATOM   2587  CA  TYR A1900     124.557   1.228  15.257  1.00  0.00           C  
ATOM   2588  C   TYR A1900     123.245   1.932  14.970  1.00  0.00           C  
ATOM   2589  O   TYR A1900     123.229   2.963  14.292  1.00  0.00           O  
ATOM   2590  CB  TYR A1900     125.017   0.416  14.053  1.00  0.00           C  
ATOM   2591  CG  TYR A1900     123.946  -0.435  13.392  1.00  0.00           C  
ATOM   2592  CD1 TYR A1900     123.147   0.073  12.358  1.00  0.00           C  
ATOM   2593  CD2 TYR A1900     123.753  -1.763  13.768  1.00  0.00           C  
ATOM   2594  CE1 TYR A1900     122.209  -0.721  11.736  1.00  0.00           C  
ATOM   2595  CE2 TYR A1900     122.822  -2.542  13.138  1.00  0.00           C  
ATOM   2596  CZ  TYR A1900     122.057  -2.022  12.131  1.00  0.00           C  
ATOM   2597  OH  TYR A1900     121.124  -2.820  11.508  1.00  0.00           O  
ATOM   2598  N   LYS A1901     122.159   1.389  15.521  1.00  0.00           N  
ATOM   2599  CA  LYS A1901     120.840   1.971  15.345  1.00  0.00           C  
ATOM   2600  C   LYS A1901     120.663   3.042  16.402  1.00  0.00           C  
ATOM   2601  O   LYS A1901     119.897   3.979  16.223  1.00  0.00           O  
ATOM   2602  CB  LYS A1901     119.732   0.914  15.502  1.00  0.00           C  
ATOM   2603  CG  LYS A1901     119.764  -0.194  14.490  1.00  0.00           C  
ATOM   2604  CD  LYS A1901     118.660  -1.211  14.756  1.00  0.00           C  
ATOM   2605  CE  LYS A1901     119.142  -2.599  14.456  1.00  0.00           C  
ATOM   2606  NZ  LYS A1901     120.422  -2.881  15.168  1.00  0.00           N  
ATOM   2607  N   GLY A1902     121.408   2.900  17.492  1.00  0.00           N  
ATOM   2608  CA  GLY A1902     121.315   3.835  18.595  1.00  0.00           C  
ATOM   2609  C   GLY A1902     122.053   5.130  18.334  1.00  0.00           C  
ATOM   2610  O   GLY A1902     121.850   6.118  19.022  1.00  0.00           O  
ATOM   2611  N   VAL A1903     122.941   5.137  17.347  1.00  0.00           N  
ATOM   2612  CA  VAL A1903     123.689   6.358  17.008  1.00  0.00           C  
ATOM   2613  C   VAL A1903     122.772   7.451  16.466  1.00  0.00           C  
ATOM   2614  O   VAL A1903     122.973   8.648  16.766  1.00  0.00           O  
ATOM   2615  CB  VAL A1903     124.804   6.090  15.974  1.00  0.00           C  
ATOM   2616  CG1 VAL A1903     124.217   5.612  14.686  1.00  0.00           C  
ATOM   2617  CG2 VAL A1903     125.603   7.316  15.745  1.00  0.00           C  
ATOM   2618  N   ASP A1904     121.759   7.037  15.706  1.00  0.00           N  
ATOM   2619  CA  ASP A1904     120.786   7.988  15.160  1.00  0.00           C  
ATOM   2620  C   ASP A1904     120.000   8.698  16.276  1.00  0.00           C  
ATOM   2621  O   ASP A1904     119.838   9.929  16.282  1.00  0.00           O  
ATOM   2622  CB  ASP A1904     119.765   7.269  14.271  1.00  0.00           C  
ATOM   2623  CG  ASP A1904     120.406   6.401  13.197  1.00  0.00           C  
ATOM   2624  OD1 ASP A1904     120.976   6.906  12.212  1.00  0.00           O  
ATOM   2625  OD2 ASP A1904     120.312   5.175  13.346  1.00  0.00           O  
ATOM   2626  N   LEU A1905     119.485   7.899  17.209  1.00  0.00           N  
ATOM   2627  CA  LEU A1905     118.677   8.418  18.318  1.00  0.00           C  
ATOM   2628  C   LEU A1905     119.408   9.528  19.075  1.00  0.00           C  
ATOM   2629  O   LEU A1905     118.847  10.564  19.412  1.00  0.00           O  
ATOM   2630  CB  LEU A1905     118.295   7.274  19.272  1.00  0.00           C  
ATOM   2631  CG  LEU A1905     117.270   7.574  20.363  1.00  0.00           C  
ATOM   2632  CD1 LEU A1905     116.045   8.271  19.759  1.00  0.00           C  
ATOM   2633  CD2 LEU A1905     116.868   6.306  21.035  1.00  0.00           C  
ATOM   2634  N   VAL A1906     120.682   9.299  19.325  1.00  0.00           N  
ATOM   2635  CA  VAL A1906     121.514  10.265  20.027  1.00  0.00           C  
ATOM   2636  C   VAL A1906     121.635  11.572  19.247  1.00  0.00           C  
ATOM   2637  O   VAL A1906     121.459  12.674  19.822  1.00  0.00           O  
ATOM   2638  CB  VAL A1906     122.945   9.691  20.288  1.00  0.00           C  
ATOM   2639  CG1 VAL A1906     123.768  10.688  21.106  1.00  0.00           C  
ATOM   2640  CG2 VAL A1906     122.831   8.341  21.013  1.00  0.00           C  
ATOM   2641  N   VAL A1907     121.941  11.452  17.950  1.00  0.00           N  
ATOM   2642  CA  VAL A1907     122.117  12.641  17.108  1.00  0.00           C  
ATOM   2643  C   VAL A1907     120.835  13.435  17.103  1.00  0.00           C  
ATOM   2644  O   VAL A1907     120.853  14.665  17.196  1.00  0.00           O  
ATOM   2645  CB  VAL A1907     122.472  12.279  15.648  1.00  0.00           C  
ATOM   2646  CG1 VAL A1907     122.670  13.515  14.817  1.00  0.00           C  
ATOM   2647  CG2 VAL A1907     123.696  11.408  15.634  1.00  0.00           C  
ATOM   2648  N   ASP A1909     119.721  12.708  17.051  1.00  0.00           N  
ATOM   2649  CA  ASP A1909     118.396  13.316  17.017  1.00  0.00           C  
ATOM   2650  C   ASP A1909     118.076  14.033  18.329  1.00  0.00           C  
ATOM   2651  O   ASP A1909     117.468  15.114  18.316  1.00  0.00           O  
ATOM   2652  CB  ASP A1909     117.324  12.250  16.738  1.00  0.00           C  
ATOM   2653  CG  ASP A1909     117.466  11.607  15.379  1.00  0.00           C  
ATOM   2654  OD1 ASP A1909     117.568  12.350  14.384  1.00  0.00           O  
ATOM   2655  OD2 ASP A1909     117.461  10.360  15.306  1.00  0.00           O  
ATOM   2656  N   ILE A1910     118.464  13.423  19.452  1.00  0.00           N  
ATOM   2657  CA  ILE A1910     118.226  14.021  20.758  1.00  0.00           C  
ATOM   2658  C   ILE A1910     119.220  15.127  21.068  1.00  0.00           C  
ATOM   2659  O   ILE A1910     118.893  16.071  21.802  1.00  0.00           O  
ATOM   2660  CB  ILE A1910     118.339  12.976  21.888  1.00  0.00           C  
ATOM   2661  CG1 ILE A1910     117.413  11.790  21.596  1.00  0.00           C  
ATOM   2662  CG2 ILE A1910     118.011  13.609  23.217  1.00  0.00           C  
ATOM   2663  CD1 ILE A1910     117.575  10.625  22.562  1.00  0.00           C  
ATOM   2664  N   MET A1913     120.419  15.018  20.498  1.00  0.00           N  
ATOM   2665  CA  MET A1913     121.487  15.981  20.769  1.00  0.00           C  
ATOM   2666  C   MET A1913     121.830  16.923  19.601  1.00  0.00           C  
ATOM   2667  O   MET A1913     122.861  17.618  19.646  1.00  0.00           O  
ATOM   2668  CB  MET A1913     122.766  15.230  21.183  1.00  0.00           C  
ATOM   2669  CG  MET A1913     122.617  14.285  22.354  1.00  0.00           C  
ATOM   2670  SD  MET A1913     122.394  15.093  23.920  1.00  0.00           S  
ATOM   2671  CE  MET A1913     120.701  14.992  24.172  1.00  0.00           C  
ATOM   2672  N   LYS A1914     120.986  16.962  18.569  1.00  0.00           N  
ATOM   2673  CA  LYS A1914     121.287  17.814  17.418  1.00  0.00           C  
ATOM   2674  C   LYS A1914     121.005  19.297  17.648  1.00  0.00           C  
ATOM   2675  O   LYS A1914     121.432  20.141  16.880  1.00  0.00           O  
ATOM   2676  CB  LYS A1914     120.554  17.307  16.167  1.00  0.00           C  
ATOM   2677  CG  LYS A1914     119.049  17.455  16.202  1.00  0.00           C  
ATOM   2678  CD  LYS A1914     118.419  16.478  15.224  1.00  0.00           C  
ATOM   2679  CE  LYS A1914     116.904  16.602  15.185  1.00  0.00           C  
ATOM   2680  NZ  LYS A1914     116.297  15.669  14.181  1.00  0.00           N  
ATOM   2681  N   GLU A1915     120.299  19.614  18.723  1.00  0.00           N  
ATOM   2682  CA  GLU A1915     119.988  21.003  19.014  1.00  0.00           C  
ATOM   2683  C   GLU A1915     121.187  21.772  19.544  1.00  0.00           C  
ATOM   2684  O   GLU A1915     121.575  22.789  18.973  1.00  0.00           O  
ATOM   2685  CB  GLU A1915     118.822  21.107  20.011  1.00  0.00           C  
ATOM   2686  CG  GLU A1915     117.443  20.896  19.375  1.00  0.00           C  
ATOM   2687  CD  GLU A1915     116.297  21.095  20.365  1.00  0.00           C  
ATOM   2688  OE1 GLU A1915     116.242  22.181  21.000  1.00  0.00           O  
ATOM   2689  OE2 GLU A1915     115.460  20.165  20.516  1.00  0.00           O  
ATOM   2690  N   PRO A1916     121.791  21.299  20.644  1.00  0.00           N  
ATOM   2691  CA  PRO A1916     122.947  21.995  21.211  1.00  0.00           C  
ATOM   2692  C   PRO A1916     124.212  21.703  20.422  1.00  0.00           C  
ATOM   2693  O   PRO A1916     125.118  22.521  20.358  1.00  0.00           O  
ATOM   2694  CB  PRO A1916     123.011  21.431  22.627  1.00  0.00           C  
ATOM   2695  CG  PRO A1916     122.657  20.003  22.393  1.00  0.00           C  
ATOM   2696  CD  PRO A1916     121.421  20.149  21.493  1.00  0.00           C  
ATOM   2697  N   TYR A1917     124.254  20.527  19.813  1.00  0.00           N  
ATOM   2698  CA  TYR A1917     125.405  20.096  19.037  1.00  0.00           C  
ATOM   2699  C   TYR A1917     124.953  19.618  17.646  1.00  0.00           C  
ATOM   2700  O   TYR A1917     125.003  18.425  17.319  1.00  0.00           O  
ATOM   2701  CB  TYR A1917     126.130  18.956  19.758  1.00  0.00           C  
ATOM   2702  CG  TYR A1917     126.588  19.260  21.173  1.00  0.00           C  
ATOM   2703  CD1 TYR A1917     127.590  20.191  21.430  1.00  0.00           C  
ATOM   2704  CD2 TYR A1917     126.005  18.609  22.248  1.00  0.00           C  
ATOM   2705  CE1 TYR A1917     127.999  20.462  22.736  1.00  0.00           C  
ATOM   2706  CE2 TYR A1917     126.389  18.859  23.549  1.00  0.00           C  
ATOM   2707  CZ  TYR A1917     127.389  19.791  23.804  1.00  0.00           C  
ATOM   2708  OH  TYR A1917     127.747  20.067  25.114  1.00  0.00           O  
ATOM   2709  N   PRO A1918     124.542  20.560  16.783  1.00  0.00           N  
ATOM   2710  CA  PRO A1918     124.093  20.195  15.435  1.00  0.00           C  
ATOM   2711  C   PRO A1918     125.211  19.476  14.672  1.00  0.00           C  
ATOM   2712  O   PRO A1918     124.961  18.748  13.717  1.00  0.00           O  
ATOM   2713  CB  PRO A1918     123.723  21.555  14.813  1.00  0.00           C  
ATOM   2714  CG  PRO A1918     124.643  22.478  15.485  1.00  0.00           C  
ATOM   2715  CD  PRO A1918     124.609  22.024  16.920  1.00  0.00           C  
ATOM   2716  N   GLU A1929     126.445  19.743  15.086  1.00  0.00           N  
ATOM   2717  CA  GLU A1929     127.643  19.144  14.510  1.00  0.00           C  
ATOM   2718  C   GLU A1929     127.493  17.629  14.299  1.00  0.00           C  
ATOM   2719  O   GLU A1929     127.969  17.081  13.303  1.00  0.00           O  
ATOM   2720  CB  GLU A1929     128.812  19.406  15.461  1.00  0.00           C  
ATOM   2721  CG  GLU A1929     128.413  19.171  16.948  1.00  0.00           C  
ATOM   2722  CD  GLU A1929     129.487  19.631  17.932  1.00  0.00           C  
ATOM   2723  OE1 GLU A1929     129.886  20.826  17.859  1.00  0.00           O  
ATOM   2724  OE2 GLU A1929     129.931  18.795  18.760  1.00  0.00           O  
ATOM   2725  N   LEU A1930     126.833  16.961  15.244  1.00  0.00           N  
ATOM   2726  CA  LEU A1930     126.635  15.513  15.203  1.00  0.00           C  
ATOM   2727  C   LEU A1930     125.948  15.027  13.927  1.00  0.00           C  
ATOM   2728  O   LEU A1930     126.283  13.972  13.388  1.00  0.00           O  
ATOM   2729  CB  LEU A1930     125.818  15.070  16.428  1.00  0.00           C  
ATOM   2730  CG  LEU A1930     126.157  15.737  17.763  1.00  0.00           C  
ATOM   2731  CD1 LEU A1930     125.158  15.299  18.818  1.00  0.00           C  
ATOM   2732  CD2 LEU A1930     127.614  15.363  18.172  1.00  0.00           C  
ATOM   2733  N   GLU A1931     124.980  15.796  13.444  1.00  0.00           N  
ATOM   2734  CA  GLU A1931     124.245  15.406  12.249  1.00  0.00           C  
ATOM   2735  C   GLU A1931     125.167  15.019  11.117  1.00  0.00           C  
ATOM   2736  O   GLU A1931     124.954  14.038  10.444  1.00  0.00           O  
ATOM   2737  CB  GLU A1931     123.322  16.546  11.791  1.00  0.00           C  
ATOM   2738  CG  GLU A1931     122.238  16.934  12.795  1.00  0.00           C  
ATOM   2739  CD  GLU A1931     121.010  17.541  12.110  1.00  0.00           C  
ATOM   2740  OE1 GLU A1931     120.457  16.894  11.182  1.00  0.00           O  
ATOM   2741  OE2 GLU A1931     120.601  18.661  12.504  1.00  0.00           O  
ATOM   2742  N   LEU A1932     126.208  15.807  10.916  1.00  0.00           N  
ATOM   2743  CA  LEU A1932     127.156  15.564   9.837  1.00  0.00           C  
ATOM   2744  C   LEU A1932     127.981  14.322  10.089  1.00  0.00           C  
ATOM   2745  O   LEU A1932     128.461  13.678   9.142  1.00  0.00           O  
ATOM   2746  CB  LEU A1932     128.073  16.780   9.652  1.00  0.00           C  
ATOM   2747  CG  LEU A1932     127.377  18.070   9.201  1.00  0.00           C  
ATOM   2748  CD1 LEU A1932     128.195  19.278   9.680  1.00  0.00           C  
ATOM   2749  CD2 LEU A1932     127.207  18.077   7.694  1.00  0.00           C  
ATOM   2750  N   SER A1933     128.145  13.990  11.368  1.00  0.00           N  
ATOM   2751  CA  SER A1933     128.906  12.798  11.751  1.00  0.00           C  
ATOM   2752  C   SER A1933     128.022  11.563  12.005  1.00  0.00           C  
ATOM   2753  O   SER A1933     128.520  10.443  12.267  1.00  0.00           O  
ATOM   2754  CB  SER A1933     129.739  13.087  13.003  1.00  0.00           C  
ATOM   2755  OG  SER A1933     130.674  14.128  12.752  1.00  0.00           O  
ATOM   2756  N   ARG A1934     126.708  11.771  11.928  1.00  0.00           N  
ATOM   2757  CA  ARG A1934     125.752  10.685  12.171  1.00  0.00           C  
ATOM   2758  C   ARG A1934     126.055   9.434  11.334  1.00  0.00           C  
ATOM   2759  O   ARG A1934     126.453   8.405  11.848  1.00  0.00           O  
ATOM   2760  CB  ARG A1934     124.316  11.148  11.880  1.00  0.00           C  
ATOM   2761  CG  ARG A1934     123.291  10.104  12.227  1.00  0.00           C  
ATOM   2762  CD  ARG A1934     121.906  10.394  11.677  1.00  0.00           C  
ATOM   2763  NE  ARG A1934     121.259  11.543  12.285  1.00  0.00           N  
ATOM   2764  CZ  ARG A1934     121.168  12.738  11.707  1.00  0.00           C  
ATOM   2765  NH1 ARG A1934     121.688  12.960  10.497  1.00  0.00           N  
ATOM   2766  NH2 ARG A1934     120.526  13.721  12.330  1.00  0.00           N  
ATOM   2767  N   GLU A1941     125.870   9.536  10.028  1.00  0.00           N  
ATOM   2768  CA  GLU A1941     126.115   8.413   9.127  1.00  0.00           C  
ATOM   2769  C   GLU A1941     127.540   7.936   9.260  1.00  0.00           C  
ATOM   2770  O   GLU A1941     127.788   6.744   9.256  1.00  0.00           O  
ATOM   2771  CB  GLU A1941     125.830   8.810   7.669  1.00  0.00           C  
ATOM   2772  CG  GLU A1941     124.388   9.246   7.398  1.00  0.00           C  
ATOM   2773  CD  GLU A1941     123.395   8.123   7.639  1.00  0.00           C  
ATOM   2774  OE1 GLU A1941     123.674   6.982   7.207  1.00  0.00           O  
ATOM   2775  OE2 GLU A1941     122.333   8.367   8.255  1.00  0.00           O  
ATOM   2776  N   PHE A1942     128.471   8.873   9.384  1.00  0.00           N  
ATOM   2777  CA  PHE A1942     129.885   8.545   9.543  1.00  0.00           C  
ATOM   2778  C   PHE A1942     130.021   7.621  10.737  1.00  0.00           C  
ATOM   2779  O   PHE A1942     130.357   6.454  10.587  1.00  0.00           O  
ATOM   2780  CB  PHE A1942     130.686   9.814   9.806  1.00  0.00           C  
ATOM   2781  CG  PHE A1942     132.166   9.586   9.971  1.00  0.00           C  
ATOM   2782  CD1 PHE A1942     132.947   9.167   8.903  1.00  0.00           C  
ATOM   2783  CD2 PHE A1942     132.779   9.815  11.198  1.00  0.00           C  
ATOM   2784  CE1 PHE A1942     134.316   8.973   9.057  1.00  0.00           C  
ATOM   2785  CE2 PHE A1942     134.152   9.624  11.367  1.00  0.00           C  
ATOM   2786  CZ  PHE A1942     134.925   9.202  10.284  1.00  0.00           C  
ATOM   2787  N   VAL A1943     129.760   8.162  11.921  1.00  0.00           N  
ATOM   2788  CA  VAL A1943     129.829   7.397  13.154  1.00  0.00           C  
ATOM   2789  C   VAL A1943     128.951   6.136  13.126  1.00  0.00           C  
ATOM   2790  O   VAL A1943     129.240   5.158  13.832  1.00  0.00           O  
ATOM   2791  CB  VAL A1943     129.413   8.275  14.366  1.00  0.00           C  
ATOM   2792  CG1 VAL A1943     129.531   7.478  15.653  1.00  0.00           C  
ATOM   2793  CG2 VAL A1943     130.269   9.512  14.435  1.00  0.00           C  
ATOM   2794  N   LYS A1945     127.892   6.154  12.317  1.00  0.00           N  
ATOM   2795  CA  LYS A1945     127.006   5.006  12.250  1.00  0.00           C  
ATOM   2796  C   LYS A1945     127.753   3.860  11.592  1.00  0.00           C  
ATOM   2797  O   LYS A1945     127.550   2.690  11.958  1.00  0.00           O  
ATOM   2798  CB  LYS A1945     125.749   5.328  11.435  1.00  0.00           C  
ATOM   2799  CG  LYS A1945     124.673   4.243  11.489  1.00  0.00           C  
ATOM   2800  CD  LYS A1945     123.389   4.726  10.834  1.00  0.00           C  
ATOM   2801  CE  LYS A1945     122.187   3.854  11.243  1.00  0.00           C  
ATOM   2802  NZ  LYS A1945     122.125   2.535  10.548  1.00  0.00           N  
ATOM   2803  N   GLY A1946     128.618   4.180  10.629  1.00  0.00           N  
ATOM   2804  CA  GLY A1946     129.346   3.129   9.946  1.00  0.00           C  
ATOM   2805  C   GLY A1946     130.390   2.516  10.853  1.00  0.00           C  
ATOM   2806  O   GLY A1946     130.746   1.356  10.690  1.00  0.00           O  
ATOM   2807  N   ILE A1947     130.902   3.315  11.784  1.00  0.00           N  
ATOM   2808  CA  ILE A1947     131.933   2.870  12.710  1.00  0.00           C  
ATOM   2809  C   ILE A1947     131.378   1.922  13.759  1.00  0.00           C  
ATOM   2810  O   ILE A1947     131.857   0.802  13.888  1.00  0.00           O  
ATOM   2811  CB  ILE A1947     132.584   4.055  13.427  1.00  0.00           C  
ATOM   2812  CG1 ILE A1947     133.040   5.108  12.420  1.00  0.00           C  
ATOM   2813  CG2 ILE A1947     133.739   3.558  14.274  1.00  0.00           C  
ATOM   2814  CD1 ILE A1947     134.188   4.690  11.527  1.00  0.00           C  
ATOM   2815  N   VAL A1950     130.380   2.374  14.512  1.00  0.00           N  
ATOM   2816  CA  VAL A1950     129.753   1.535  15.528  1.00  0.00           C  
ATOM   2817  C   VAL A1950     129.228   0.233  14.917  1.00  0.00           C  
ATOM   2818  O   VAL A1950     129.195  -0.802  15.595  1.00  0.00           O  
ATOM   2819  CB  VAL A1950     128.568   2.239  16.202  1.00  0.00           C  
ATOM   2820  CG1 VAL A1950     128.056   1.396  17.330  1.00  0.00           C  
ATOM   2821  CG2 VAL A1950     128.992   3.597  16.680  1.00  0.00           C  
ATOM   2822  N   LYS A1951     128.820   0.273  13.647  1.00  0.00           N  
ATOM   2823  CA  LYS A1951     128.308  -0.924  12.952  1.00  0.00           C  
ATOM   2824  C   LYS A1951     129.499  -1.744  12.455  1.00  0.00           C  
ATOM   2825  O   LYS A1951     129.478  -2.952  12.382  1.00  0.00           O  
ATOM   2826  CB  LYS A1951     127.434  -0.527  11.760  1.00  0.00           C  
ATOM   2827  CG  LYS A1951     126.888  -1.740  11.013  1.00  0.00           C  
ATOM   2828  CD  LYS A1951     126.023  -1.331   9.832  1.00  0.00           C  
ATOM   2829  CE  LYS A1951     125.285  -2.509   9.225  1.00  0.00           C  
ATOM   2830  NZ  LYS A1951     124.304  -2.095   8.206  1.00  0.00           N  
ATOM   2831  N   GLY A1952     130.577  -1.053  12.154  1.00  0.00           N  
ATOM   2832  CA  GLY A1952     131.761  -1.730  11.679  1.00  0.00           C  
ATOM   2833  C   GLY A1952     132.387  -2.560  12.775  1.00  0.00           C  
ATOM   2834  O   GLY A1952     132.778  -3.695  12.545  1.00  0.00           O  
ATOM   2835  N   GLU A1953     132.489  -1.995  13.970  1.00  0.00           N  
ATOM   2836  CA  GLU A1953     133.064  -2.717  15.097  1.00  0.00           C  
ATOM   2837  C   GLU A1953     132.239  -3.940  15.530  1.00  0.00           C  
ATOM   2838  O   GLU A1953     132.786  -5.039  15.749  1.00  0.00           O  
ATOM   2839  CB  GLU A1953     133.255  -1.775  16.300  1.00  0.00           C  
ATOM   2840  CG  GLU A1953     133.816  -2.502  17.511  1.00  0.00           C  
ATOM   2841  CD  GLU A1953     134.563  -1.608  18.471  1.00  0.00           C  
ATOM   2842  OE1 GLU A1953     135.410  -2.115  19.240  1.00  0.00           O  
ATOM   2843  OE2 GLU A1953     134.294  -0.399  18.458  1.00  0.00           O  
ATOM   2844  N   GLU A1954     130.936  -3.731  15.702  1.00  0.00           N  
ATOM   2845  CA  GLU A1954     130.063  -4.809  16.114  1.00  0.00           C  
ATOM   2846  C   GLU A1954     130.143  -6.061  15.243  1.00  0.00           C  
ATOM   2847  O   GLU A1954     130.368  -7.164  15.752  1.00  0.00           O  
ATOM   2848  CB  GLU A1954     128.619  -4.301  16.178  1.00  0.00           C  
ATOM   2849  CG  GLU A1954     128.408  -3.245  17.269  1.00  0.00           C  
ATOM   2850  CD  GLU A1954     126.949  -2.862  17.429  1.00  0.00           C  
ATOM   2851  OE1 GLU A1954     126.170  -3.695  18.005  1.00  0.00           O  
ATOM   2852  OE2 GLU A1954     126.623  -1.722  16.974  1.00  0.00           O  
ATOM   2853  N   LYS A1955     129.923  -5.902  13.940  1.00  0.00           N  
ATOM   2854  CA  LYS A1955     129.950  -7.055  13.031  1.00  0.00           C  
ATOM   2855  C   LYS A1955     131.338  -7.703  13.015  1.00  0.00           C  
ATOM   2856  O   LYS A1955     131.483  -8.873  12.636  1.00  0.00           O  
ATOM   2857  CB  LYS A1955     129.540  -6.637  11.612  1.00  0.00           C  
ATOM   2858  CG  LYS A1955     128.124  -6.223  11.495  1.00  0.00           C  
ATOM   2859  CD  LYS A1955     127.855  -5.398  10.242  1.00  0.00           C  
ATOM   2860  CE  LYS A1955     127.892  -6.258   8.945  1.00  0.00           C  
ATOM   2861  NZ  LYS A1955     127.669  -5.414   7.687  1.00  0.00           N  
ATOM   2862  N   ARG A1956     132.339  -6.968  13.503  1.00  0.00           N  
ATOM   2863  CA  ARG A1956     133.703  -7.488  13.528  1.00  0.00           C  
ATOM   2864  C   ARG A1956     133.944  -8.418  14.726  1.00  0.00           C  
ATOM   2865  O   ARG A1956     134.350  -9.577  14.586  1.00  0.00           O  
ATOM   2866  CB  ARG A1956     134.697  -6.320  13.562  1.00  0.00           C  
ATOM   2867  CG  ARG A1956     136.163  -6.731  13.561  1.00  0.00           C  
ATOM   2868  CD  ARG A1956     136.566  -7.317  12.231  1.00  0.00           C  
ATOM   2869  NE  ARG A1956     136.679  -6.282  11.203  1.00  0.00           N  
ATOM   2870  CZ  ARG A1956     137.652  -5.375  11.139  1.00  0.00           C  
ATOM   2871  NH1 ARG A1956     138.623  -5.361  12.054  1.00  0.00           N  
ATOM   2872  NH2 ARG A1956     137.667  -4.486  10.140  1.00  0.00           N  
ATOM   2873  N   PHE A1957     133.628  -7.925  15.917  1.00  0.00           N  
ATOM   2874  CA  PHE A1957     133.862  -8.678  17.149  1.00  0.00           C  
ATOM   2875  C   PHE A1957     132.685  -9.491  17.638  1.00  0.00           C  
ATOM   2876  O   PHE A1957     132.867 -10.349  18.507  1.00  0.00           O  
ATOM   2877  CB  PHE A1957     134.286  -7.709  18.252  1.00  0.00           C  
ATOM   2878  CG  PHE A1957     135.551  -6.974  17.941  1.00  0.00           C  
ATOM   2879  CD1 PHE A1957     136.772  -7.648  17.902  1.00  0.00           C  
ATOM   2880  CD2 PHE A1957     135.530  -5.608  17.680  1.00  0.00           C  
ATOM   2881  CE1 PHE A1957     137.941  -6.964  17.609  1.00  0.00           C  
ATOM   2882  CE2 PHE A1957     136.709  -4.912  17.382  1.00  0.00           C  
ATOM   2883  CZ  PHE A1957     137.910  -5.585  17.349  1.00  0.00           C  
ATOM   2884  N   ILE A2003     131.486  -9.229  17.113  1.00  0.00           N  
ATOM   2885  CA  ILE A2003     130.281  -9.960  17.558  1.00  0.00           C  
ATOM   2886  C   ILE A2003     130.448 -11.498  17.666  1.00  0.00           C  
ATOM   2887  O   ILE A2003     130.177 -12.105  18.710  1.00  0.00           O  
ATOM   2888  CB  ILE A2003     129.067  -9.628  16.646  1.00  0.00           C  
ATOM   2889  CG1 ILE A2003     127.836 -10.410  17.125  1.00  0.00           C  
ATOM   2890  CG2 ILE A2003     129.374  -9.981  15.137  1.00  0.00           C  
ATOM   2891  CD1 ILE A2003     126.845  -9.607  17.980  1.00  0.00           C  
ATOM   2892  N   LYS A2004     130.912 -12.117  16.583  1.00  0.00           N  
ATOM   2893  CA  LYS A2004     131.146 -13.561  16.561  1.00  0.00           C  
ATOM   2894  C   LYS A2004     132.146 -14.045  17.617  1.00  0.00           C  
ATOM   2895  O   LYS A2004     132.013 -15.161  18.151  1.00  0.00           O  
ATOM   2896  CB  LYS A2004     131.583 -14.039  15.158  1.00  0.00           C  
ATOM   2897  CG  LYS A2004     130.457 -14.090  14.170  1.00  0.00           C  
ATOM   2898  CD  LYS A2004     129.472 -15.218  14.464  1.00  0.00           C  
ATOM   2899  CE  LYS A2004     130.121 -16.581  14.214  1.00  0.00           C  
ATOM   2900  NZ  LYS A2004     129.117 -17.676  14.101  1.00  0.00           N  
ATOM   2901  N   THR A2005     133.147 -13.210  17.892  1.00  0.00           N  
ATOM   2902  CA  THR A2005     134.155 -13.531  18.881  1.00  0.00           C  
ATOM   2903  C   THR A2005     133.602 -13.302  20.280  1.00  0.00           C  
ATOM   2904  O   THR A2005     133.834 -14.094  21.200  1.00  0.00           O  
ATOM   2905  CB  THR A2005     135.425 -12.668  18.689  1.00  0.00           C  
ATOM   2906  OG1 THR A2005     135.924 -12.837  17.356  1.00  0.00           O  
ATOM   2907  CG2 THR A2005     136.522 -13.132  19.661  1.00  0.00           C  
ATOM   2908  N   LEU A2006     132.904 -12.184  20.437  1.00  0.00           N  
ATOM   2909  CA  LEU A2006     132.311 -11.826  21.719  1.00  0.00           C  
ATOM   2910  C   LEU A2006     131.439 -12.951  22.261  1.00  0.00           C  
ATOM   2911  O   LEU A2006     131.364 -13.166  23.462  1.00  0.00           O  
ATOM   2912  CB  LEU A2006     131.471 -10.544  21.573  1.00  0.00           C  
ATOM   2913  CG  LEU A2006     130.563 -10.159  22.742  1.00  0.00           C  
ATOM   2914  CD1 LEU A2006     131.406  -9.969  24.035  1.00  0.00           C  
ATOM   2915  CD2 LEU A2006     129.827  -8.879  22.374  1.00  0.00           C  
ATOM   2916  N   LYS A2007     130.743 -13.634  21.363  1.00  0.00           N  
ATOM   2917  CA  LYS A2007     129.869 -14.727  21.744  1.00  0.00           C  
ATOM   2918  C   LYS A2007     130.708 -15.946  22.105  1.00  0.00           C  
ATOM   2919  O   LYS A2007     130.639 -16.455  23.219  1.00  0.00           O  
ATOM   2920  CB  LYS A2007     128.908 -15.064  20.592  1.00  0.00           C  
ATOM   2921  CG  LYS A2007     128.022 -13.921  20.178  1.00  0.00           C  
ATOM   2922  CD  LYS A2007     127.029 -14.314  19.090  1.00  0.00           C  
ATOM   2923  CE  LYS A2007     125.997 -13.253  18.875  1.00  0.00           C  
ATOM   2924  NZ  LYS A2007     124.938 -13.688  17.867  1.00  0.00           N  
ATOM   2925  N   ALA A2008     131.472 -16.441  21.141  1.00  0.00           N  
ATOM   2926  CA  ALA A2008     132.325 -17.598  21.375  1.00  0.00           C  
ATOM   2927  C   ALA A2008     133.043 -17.447  22.684  1.00  0.00           C  
ATOM   2928  O   ALA A2008     133.209 -18.412  23.405  1.00  0.00           O  
ATOM   2929  CB  ALA A2008     133.361 -17.776  20.222  1.00  0.00           C  
ATOM   2930  N   GLY A2009     133.495 -16.232  22.962  1.00  0.00           N  
ATOM   2931  CA  GLY A2009     134.189 -15.974  24.202  1.00  0.00           C  
ATOM   2932  C   GLY A2009     133.298 -16.148  25.421  1.00  0.00           C  
ATOM   2933  O   GLY A2009     133.747 -16.707  26.448  1.00  0.00           O  
ATOM   2934  N   MET A2010     132.060 -15.651  25.334  1.00  0.00           N  
ATOM   2935  CA  MET A2010     131.127 -15.752  26.461  1.00  0.00           C  
ATOM   2936  C   MET A2010     130.861 -17.204  26.807  1.00  0.00           C  
ATOM   2937  O   MET A2010     130.545 -17.528  27.939  1.00  0.00           O  
ATOM   2938  CB  MET A2010     129.797 -15.045  26.165  1.00  0.00           C  
ATOM   2939  CG  MET A2010     129.889 -13.534  26.156  1.00  0.00           C  
ATOM   2940  SD  MET A2010     130.586 -12.927  27.694  1.00  0.00           S  
ATOM   2941  CE  MET A2010     129.111 -12.853  28.752  1.00  0.00           C  
ATOM   2942  N   GLU A2011     131.015 -18.084  25.831  1.00  0.00           N  
ATOM   2943  CA  GLU A2011     130.776 -19.500  26.067  1.00  0.00           C  
ATOM   2944  C   GLU A2011     132.031 -20.096  26.707  1.00  0.00           C  
ATOM   2945  O   GLU A2011     131.964 -21.019  27.502  1.00  0.00           O  
ATOM   2946  CB  GLU A2011     130.426 -20.221  24.756  1.00  0.00           C  
ATOM   2947  CG  GLU A2011     130.251 -21.729  24.930  1.00  0.00           C  
ATOM   2948  CD  GLU A2011     130.123 -22.451  23.601  1.00  0.00           C  
ATOM   2949  OE1 GLU A2011     130.824 -22.059  22.643  1.00  0.00           O  
ATOM   2950  OE2 GLU A2011     129.348 -23.426  23.503  1.00  0.00           O  
ATOM   2951  N   TYR A2012     133.185 -19.545  26.363  1.00  0.00           N  
ATOM   2952  CA  TYR A2012     134.457 -19.989  26.926  1.00  0.00           C  
ATOM   2953  C   TYR A2012     134.587 -19.555  28.398  1.00  0.00           C  
ATOM   2954  O   TYR A2012     134.749 -20.368  29.329  1.00  0.00           O  
ATOM   2955  CB  TYR A2012     135.612 -19.373  26.132  1.00  0.00           C  
ATOM   2956  CG  TYR A2012     136.938 -19.508  26.842  1.00  0.00           C  
ATOM   2957  CD1 TYR A2012     137.565 -20.757  26.995  1.00  0.00           C  
ATOM   2958  CD2 TYR A2012     137.560 -18.393  27.385  1.00  0.00           C  
ATOM   2959  CE1 TYR A2012     138.793 -20.877  27.686  1.00  0.00           C  
ATOM   2960  CE2 TYR A2012     138.764 -18.502  28.057  1.00  0.00           C  
ATOM   2961  CZ  TYR A2012     139.369 -19.741  28.205  1.00  0.00           C  
ATOM   2962  OH  TYR A2012     140.535 -19.841  28.908  1.00  0.00           O  
ATOM   2963  N   ILE A2013     134.563 -18.245  28.587  1.00  0.00           N  
ATOM   2964  CA  ILE A2013     134.676 -17.679  29.922  1.00  0.00           C  
ATOM   2965  C   ILE A2013     133.680 -18.307  30.909  1.00  0.00           C  
ATOM   2966  O   ILE A2013     134.069 -18.802  31.961  1.00  0.00           O  
ATOM   2967  CB  ILE A2013     134.456 -16.158  29.869  1.00  0.00           C  
ATOM   2968  CG1 ILE A2013     135.357 -15.542  28.788  1.00  0.00           C  
ATOM   2969  CG2 ILE A2013     134.747 -15.530  31.237  1.00  0.00           C  
ATOM   2970  CD1 ILE A2013     135.059 -14.080  28.528  1.00  0.00           C  
ATOM   2971  N   GLN A2014     132.390 -18.249  30.592  1.00  0.00           N  
ATOM   2972  CA  GLN A2014     131.375 -18.852  31.458  1.00  0.00           C  
ATOM   2973  C   GLN A2014     131.650 -20.333  31.708  1.00  0.00           C  
ATOM   2974  O   GLN A2014     131.366 -20.845  32.791  1.00  0.00           O  
ATOM   2975  CB  GLN A2014     129.993 -18.696  30.839  1.00  0.00           C  
ATOM   2976  CG  GLN A2014     129.471 -17.248  30.832  1.00  0.00           C  
ATOM   2977  CD  GLN A2014     129.117 -16.750  32.234  1.00  0.00           C  
ATOM   2978  OE1 GLN A2014     129.320 -17.460  33.233  1.00  0.00           O  
ATOM   2979  NE2 GLN A2014     128.539 -15.548  32.312  1.00  0.00           N  
ATOM   2980  N   GLU A2015     132.211 -21.015  30.710  1.00  0.00           N  
ATOM   2981  CA  GLU A2015     132.564 -22.434  30.834  1.00  0.00           C  
ATOM   2982  C   GLU A2015     133.627 -22.678  31.919  1.00  0.00           C  
ATOM   2983  O   GLU A2015     133.553 -23.654  32.665  1.00  0.00           O  
ATOM   2984  CB  GLU A2015     133.092 -22.952  29.498  1.00  0.00           C  
ATOM   2985  CG  GLU A2015     133.522 -24.414  29.475  1.00  0.00           C  
ATOM   2986  CD  GLU A2015     132.439 -25.362  29.866  1.00  0.00           C  
ATOM   2987  OE1 GLU A2015     131.309 -25.184  29.392  1.00  0.00           O  
ATOM   2988  OE2 GLU A2015     132.718 -26.302  30.636  1.00  0.00           O  
ATOM   2989  N   VAL A2016     134.614 -21.794  32.011  1.00  0.00           N  
ATOM   2990  CA  VAL A2016     135.668 -21.944  33.006  1.00  0.00           C  
ATOM   2991  C   VAL A2016     135.262 -21.307  34.339  1.00  0.00           C  
ATOM   2992  O   VAL A2016     136.062 -21.248  35.268  1.00  0.00           O  
ATOM   2993  CB  VAL A2016     136.986 -21.297  32.518  1.00  0.00           C  
ATOM   2994  CG1 VAL A2016     137.352 -21.832  31.142  1.00  0.00           C  
ATOM   2995  CG2 VAL A2016     136.850 -19.803  32.481  1.00  0.00           C  
ATOM   2996  N   ILE A2017     134.030 -20.805  34.419  1.00  0.00           N  
ATOM   2997  CA  ILE A2017     133.533 -20.178  35.638  1.00  0.00           C  
ATOM   2998  C   ILE A2017     132.930 -21.237  36.540  1.00  0.00           C  
ATOM   2999  O   ILE A2017     133.395 -21.420  37.664  1.00  0.00           O  
ATOM   3000  CB  ILE A2017     132.484 -19.106  35.328  1.00  0.00           C  
ATOM   3001  CG1 ILE A2017     133.138 -17.925  34.590  1.00  0.00           C  
ATOM   3002  CG2 ILE A2017     131.843 -18.635  36.620  1.00  0.00           C  
ATOM   3003  CD1 ILE A2017     132.164 -16.874  34.132  1.00  0.00           C  
ATOM   3004  N   GLN A2018     131.912 -21.947  36.045  1.00  0.00           N  
ATOM   3005  CA  GLN A2018     131.285 -23.023  36.817  1.00  0.00           C  
ATOM   3006  C   GLN A2018     132.319 -24.127  37.028  1.00  0.00           C  
ATOM   3007  O   GLN A2018     132.330 -24.802  38.067  1.00  0.00           O  
ATOM   3008  CB  GLN A2018     130.084 -23.622  36.077  1.00  0.00           C  
ATOM   3009  CG  GLN A2018     128.770 -22.877  36.249  1.00  0.00           C  
ATOM   3010  CD  GLN A2018     128.802 -21.461  35.656  1.00  0.00           C  
ATOM   3011  OE1 GLN A2018     129.261 -21.246  34.530  1.00  0.00           O  
ATOM   3012  NE2 GLN A2018     128.295 -20.496  36.410  1.00  0.00           N  
ATOM   3013  N   LYS A2019     133.194 -24.287  36.039  1.00  0.00           N  
ATOM   3014  CA  LYS A2019     134.239 -25.293  36.093  1.00  0.00           C  
ATOM   3015  C   LYS A2019     135.171 -24.996  37.263  1.00  0.00           C  
ATOM   3016  O   LYS A2019     135.599 -25.918  37.980  1.00  0.00           O  
ATOM   3017  CB  LYS A2019     135.047 -25.274  34.801  1.00  0.00           C  
ATOM   3018  CG  LYS A2019     135.378 -26.636  34.245  1.00  0.00           C  
ATOM   3019  CD  LYS A2019     136.325 -26.524  33.061  1.00  0.00           C  
ATOM   3020  CE  LYS A2019     136.270 -27.786  32.185  1.00  0.00           C  
ATOM   3021  NZ  LYS A2019     136.565 -29.039  32.958  1.00  0.00           N  
ATOM   3022  N   ALA A2020     135.485 -23.712  37.448  1.00  0.00           N  
ATOM   3023  CA  ALA A2020     136.386 -23.287  38.516  1.00  0.00           C  
ATOM   3024  C   ALA A2020     135.777 -23.423  39.907  1.00  0.00           C  
ATOM   3025  O   ALA A2020     136.405 -23.966  40.809  1.00  0.00           O  
ATOM   3026  CB  ALA A2020     136.826 -21.837  38.286  1.00  0.00           C  
ATOM   3027  N   LEU A2025     134.553 -22.927  40.072  1.00  0.00           N  
ATOM   3028  CA  LEU A2025     133.880 -22.961  41.366  1.00  0.00           C  
ATOM   3029  C   LEU A2025     133.528 -24.360  41.836  1.00  0.00           C  
ATOM   3030  O   LEU A2025     133.108 -24.549  42.979  1.00  0.00           O  
ATOM   3031  CB  LEU A2025     132.621 -22.074  41.355  1.00  0.00           C  
ATOM   3032  CG  LEU A2025     131.669 -22.158  40.170  1.00  0.00           C  
ATOM   3033  CD1 LEU A2025     130.883 -23.432  40.248  1.00  0.00           C  
ATOM   3034  CD2 LEU A2025     130.756 -20.962  40.175  1.00  0.00           C  
ATOM   3035  N   GLU A2028     133.693 -25.343  40.956  1.00  0.00           N  
ATOM   3036  CA  GLU A2028     133.410 -26.729  41.310  1.00  0.00           C  
ATOM   3037  C   GLU A2028     134.635 -27.289  42.013  1.00  0.00           C  
ATOM   3038  O   GLU A2028     134.514 -27.914  43.065  1.00  0.00           O  
ATOM   3039  CB  GLU A2028     133.114 -27.557  40.063  1.00  0.00           C  
ATOM   3040  CG  GLU A2028     132.581 -28.950  40.346  1.00  0.00           C  
ATOM   3041  CD  GLU A2028     131.393 -28.945  41.310  1.00  0.00           C  
ATOM   3042  OE1 GLU A2028     130.550 -28.019  41.204  1.00  0.00           O  
ATOM   3043  OE2 GLU A2028     131.299 -29.875  42.151  1.00  0.00           O  
ATOM   3044  N   GLU A2029     135.817 -27.052  41.436  1.00  0.00           N  
ATOM   3045  CA  GLU A2029     137.066 -27.530  42.031  1.00  0.00           C  
ATOM   3046  C   GLU A2029     137.486 -26.646  43.211  1.00  0.00           C  
ATOM   3047  O   GLU A2029     138.606 -26.745  43.714  1.00  0.00           O  
ATOM   3048  CB  GLU A2029     138.192 -27.581  40.984  1.00  0.00           C  
ATOM   3049  CG  GLU A2029     138.091 -28.745  40.006  1.00  0.00           C  
ATOM   3050  CD  GLU A2029     137.249 -28.412  38.765  1.00  0.00           C  
ATOM   3051  OE1 GLU A2029     137.801 -27.807  37.798  1.00  0.00           O  
ATOM   3052  OE2 GLU A2029     136.039 -28.768  38.773  1.00  0.00           O  
ATOM   3053  N   GLY A2030     136.574 -25.780  43.638  1.00  0.00           N  
ATOM   3054  CA  GLY A2030     136.841 -24.906  44.769  1.00  0.00           C  
ATOM   3055  C   GLY A2030     137.749 -23.711  44.534  1.00  0.00           C  
ATOM   3056  O   GLY A2030     138.229 -23.107  45.484  1.00  0.00           O  
ATOM   3057  N   ARG A2031     137.965 -23.339  43.277  1.00  0.00           N  
ATOM   3058  CA  ARG A2031     138.820 -22.193  42.963  1.00  0.00           C  
ATOM   3059  C   ARG A2031     138.049 -20.887  43.101  1.00  0.00           C  
ATOM   3060  O   ARG A2031     136.928 -20.759  42.611  1.00  0.00           O  
ATOM   3061  CB  ARG A2031     139.391 -22.315  41.545  1.00  0.00           C  
ATOM   3062  CG  ARG A2031     140.296 -23.520  41.339  1.00  0.00           C  
ATOM   3063  CD  ARG A2031     141.202 -23.317  40.133  1.00  0.00           C  
ATOM   3064  NE  ARG A2031     140.465 -23.274  38.873  1.00  0.00           N  
ATOM   3065  CZ  ARG A2031     139.845 -24.319  38.326  1.00  0.00           C  
ATOM   3066  NH1 ARG A2031     139.870 -25.510  38.920  1.00  0.00           N  
ATOM   3067  NH2 ARG A2031     139.179 -24.171  37.186  1.00  0.00           N  
ATOM   3068  N   LYS A2032     138.673 -19.919  43.766  1.00  0.00           N  
ATOM   3069  CA  LYS A2032     138.049 -18.626  44.007  1.00  0.00           C  
ATOM   3070  C   LYS A2032     138.408 -17.615  42.946  1.00  0.00           C  
ATOM   3071  O   LYS A2032     137.927 -16.485  42.968  1.00  0.00           O  
ATOM   3072  CB  LYS A2032     138.472 -18.082  45.375  1.00  0.00           C  
ATOM   3073  CG  LYS A2032     138.240 -19.055  46.531  1.00  0.00           C  
ATOM   3074  CD  LYS A2032     136.777 -19.236  46.830  1.00  0.00           C  
ATOM   3075  CE  LYS A2032     136.567 -20.313  47.920  1.00  0.00           C  
ATOM   3076  NZ  LYS A2032     137.364 -21.534  47.577  1.00  0.00           N  
ATOM   3077  N   THR A2033     139.245 -18.026  42.005  1.00  0.00           N  
ATOM   3078  CA  THR A2033     139.685 -17.131  40.941  1.00  0.00           C  
ATOM   3079  C   THR A2033     139.924 -17.864  39.637  1.00  0.00           C  
ATOM   3080  O   THR A2033     139.924 -19.097  39.594  1.00  0.00           O  
ATOM   3081  CB  THR A2033     140.977 -16.395  41.322  1.00  0.00           C  
ATOM   3082  OG1 THR A2033     141.954 -17.342  41.765  1.00  0.00           O  
ATOM   3083  CG2 THR A2033     140.707 -15.390  42.431  1.00  0.00           C  
ATOM   3084  N   LEU A2034     140.081 -17.092  38.564  1.00  0.00           N  
ATOM   3085  CA  LEU A2034     140.333 -17.666  37.246  1.00  0.00           C  
ATOM   3086  C   LEU A2034     141.845 -17.673  37.062  1.00  0.00           C  
ATOM   3087  O   LEU A2034     142.523 -16.689  37.431  1.00  0.00           O  
ATOM   3088  CB  LEU A2034     139.662 -16.836  36.123  1.00  0.00           C  
ATOM   3089  CG  LEU A2034     138.137 -16.911  36.080  1.00  0.00           C  
ATOM   3090  CD1 LEU A2034     137.601 -15.962  35.006  1.00  0.00           C  
ATOM   3091  CD2 LEU A2034     137.745 -18.406  35.843  1.00  0.00           C  
ATOM   3092  N   SER A2035     142.360 -18.760  36.480  1.00  0.00           N  
ATOM   3093  CA  SER A2035     143.796 -18.900  36.261  1.00  0.00           C  
ATOM   3094  C   SER A2035     144.323 -17.880  35.268  1.00  0.00           C  
ATOM   3095  O   SER A2035     143.575 -17.369  34.443  1.00  0.00           O  
ATOM   3096  CB  SER A2035     144.128 -20.305  35.764  1.00  0.00           C  
ATOM   3097  OG  SER A2035     143.791 -20.436  34.391  1.00  0.00           O  
ATOM   3098  N   GLY A2036     145.614 -17.589  35.366  1.00  0.00           N  
ATOM   3099  CA  GLY A2036     146.233 -16.635  34.469  1.00  0.00           C  
ATOM   3100  C   GLY A2036     146.117 -17.123  33.032  1.00  0.00           C  
ATOM   3101  O   GLY A2036     145.962 -16.308  32.110  1.00  0.00           O  
ATOM   3102  N   LYS A2037     146.201 -18.443  32.840  1.00  0.00           N  
ATOM   3103  CA  LYS A2037     146.118 -19.049  31.513  1.00  0.00           C  
ATOM   3104  C   LYS A2037     144.680 -19.089  31.018  1.00  0.00           C  
ATOM   3105  O   LYS A2037     144.398 -19.611  29.944  1.00  0.00           O  
ATOM   3106  CB  LYS A2037     146.684 -20.470  31.541  1.00  0.00           C  
ATOM   3107  CG  LYS A2037     148.075 -20.574  32.191  1.00  0.00           C  
ATOM   3108  CD  LYS A2037     148.594 -22.010  32.101  1.00  0.00           C  
ATOM   3109  CE  LYS A2037     149.881 -22.212  32.861  1.00  0.00           C  
ATOM   3110  NZ  LYS A2037     150.925 -21.311  32.366  1.00  0.00           N  
ATOM   3111  N   GLU A2038     143.765 -18.526  31.797  1.00  0.00           N  
ATOM   3112  CA  GLU A2038     142.363 -18.507  31.413  1.00  0.00           C  
ATOM   3113  C   GLU A2038     141.906 -17.107  31.027  1.00  0.00           C  
ATOM   3114  O   GLU A2038     141.211 -16.941  30.021  1.00  0.00           O  
ATOM   3115  CB  GLU A2038     141.482 -19.046  32.551  1.00  0.00           C  
ATOM   3116  CG  GLU A2038     141.539 -20.557  32.681  1.00  0.00           C  
ATOM   3117  CD  GLU A2038     140.738 -21.076  33.822  1.00  0.00           C  
ATOM   3118  OE1 GLU A2038     140.962 -20.643  34.986  1.00  0.00           O  
ATOM   3119  OE2 GLU A2038     139.888 -21.936  33.503  1.00  0.00           O  
ATOM   3120  N   VAL A2039     142.274 -16.114  31.836  1.00  0.00           N  
ATOM   3121  CA  VAL A2039     141.891 -14.737  31.573  1.00  0.00           C  
ATOM   3122  C   VAL A2039     142.665 -14.268  30.352  1.00  0.00           C  
ATOM   3123  O   VAL A2039     142.244 -13.342  29.646  1.00  0.00           O  
ATOM   3124  CB  VAL A2039     142.235 -13.823  32.764  1.00  0.00           C  
ATOM   3125  CG1 VAL A2039     141.453 -12.537  32.656  1.00  0.00           C  
ATOM   3126  CG2 VAL A2039     141.913 -14.541  34.088  1.00  0.00           C  
ATOM   3127  N   PHE A2040     143.805 -14.912  30.108  1.00  0.00           N  
ATOM   3128  CA  PHE A2040     144.657 -14.550  28.977  1.00  0.00           C  
ATOM   3129  C   PHE A2040     144.030 -15.039  27.679  1.00  0.00           C  
ATOM   3130  O   PHE A2040     143.968 -14.304  26.696  1.00  0.00           O  
ATOM   3131  CB  PHE A2040     146.049 -15.160  29.138  1.00  0.00           C  
ATOM   3132  CG  PHE A2040     147.024 -14.745  28.079  1.00  0.00           C  
ATOM   3133  CD1 PHE A2040     147.392 -13.414  27.941  1.00  0.00           C  
ATOM   3134  CD2 PHE A2040     147.561 -15.688  27.211  1.00  0.00           C  
ATOM   3135  CE1 PHE A2040     148.279 -13.022  26.970  1.00  0.00           C  
ATOM   3136  CE2 PHE A2040     148.455 -15.312  26.226  1.00  0.00           C  
ATOM   3137  CZ  PHE A2040     148.815 -13.963  26.103  1.00  0.00           C  
ATOM   3138  N   THR A2041     143.560 -16.284  27.682  1.00  0.00           N  
ATOM   3139  CA  THR A2041     142.919 -16.875  26.505  1.00  0.00           C  
ATOM   3140  C   THR A2041     141.821 -15.930  26.063  1.00  0.00           C  
ATOM   3141  O   THR A2041     141.680 -15.621  24.876  1.00  0.00           O  
ATOM   3142  CB  THR A2041     142.273 -18.242  26.834  1.00  0.00           C  
ATOM   3143  OG1 THR A2041     143.284 -19.160  27.263  1.00  0.00           O  
ATOM   3144  CG2 THR A2041     141.563 -18.817  25.625  1.00  0.00           C  
ATOM   3145  N   ALA A2042     141.061 -15.442  27.037  1.00  0.00           N  
ATOM   3146  CA  ALA A2042     139.960 -14.537  26.734  1.00  0.00           C  
ATOM   3147  C   ALA A2042     140.451 -13.176  26.272  1.00  0.00           C  
ATOM   3148  O   ALA A2042     139.729 -12.456  25.591  1.00  0.00           O  
ATOM   3149  CB  ALA A2042     139.044 -14.379  27.956  1.00  0.00           C  
ATOM   3150  N   TYR A2043     141.679 -12.833  26.648  1.00  0.00           N  
ATOM   3151  CA  TYR A2043     142.266 -11.551  26.289  1.00  0.00           C  
ATOM   3152  C   TYR A2043     142.873 -11.592  24.893  1.00  0.00           C  
ATOM   3153  O   TYR A2043     142.731 -10.665  24.111  1.00  0.00           O  
ATOM   3154  CB  TYR A2043     143.335 -11.163  27.312  1.00  0.00           C  
ATOM   3155  CG  TYR A2043     144.095  -9.882  26.968  1.00  0.00           C  
ATOM   3156  CD1 TYR A2043     143.423  -8.679  26.727  1.00  0.00           C  
ATOM   3157  CD2 TYR A2043     145.487  -9.867  26.925  1.00  0.00           C  
ATOM   3158  CE1 TYR A2043     144.114  -7.505  26.460  1.00  0.00           C  
ATOM   3159  CE2 TYR A2043     146.189  -8.700  26.660  1.00  0.00           C  
ATOM   3160  CZ  TYR A2043     145.501  -7.524  26.430  1.00  0.00           C  
ATOM   3161  OH  TYR A2043     146.213  -6.379  26.177  1.00  0.00           O  
ATOM   3162  N   ASP A2044     143.539 -12.693  24.585  1.00  0.00           N  
ATOM   3163  CA  ASP A2044     144.158 -12.887  23.281  1.00  0.00           C  
ATOM   3164  C   ASP A2044     143.219 -13.605  22.343  1.00  0.00           C  
ATOM   3165  O   ASP A2044     142.667 -12.997  21.430  1.00  0.00           O  
ATOM   3166  CB  ASP A2044     145.461 -13.695  23.400  1.00  0.00           C  
ATOM   3167  CG  ASP A2044     146.689 -12.811  23.558  1.00  0.00           C  
ATOM   3168  OD1 ASP A2044     146.776 -12.033  24.514  1.00  0.00           O  
ATOM   3169  OD2 ASP A2044     147.600 -12.884  22.723  1.00  0.00           O  
ATOM   3170  N   THR A2045     143.061 -14.904  22.574  1.00  0.00           N  
ATOM   3171  CA  THR A2045     142.209 -15.749  21.755  1.00  0.00           C  
ATOM   3172  C   THR A2045     140.808 -15.170  21.524  1.00  0.00           C  
ATOM   3173  O   THR A2045     140.100 -15.608  20.621  1.00  0.00           O  
ATOM   3174  CB  THR A2045     142.043 -17.144  22.383  1.00  0.00           C  
ATOM   3175  OG1 THR A2045     143.307 -17.597  22.889  1.00  0.00           O  
ATOM   3176  CG2 THR A2045     141.527 -18.155  21.315  1.00  0.00           C  
ATOM   3177  N   TYR A2046     140.411 -14.184  22.324  1.00  0.00           N  
ATOM   3178  CA  TYR A2046     139.088 -13.583  22.191  1.00  0.00           C  
ATOM   3179  C   TYR A2046     139.057 -12.050  22.180  1.00  0.00           C  
ATOM   3180  O   TYR A2046     137.993 -11.448  22.074  1.00  0.00           O  
ATOM   3181  CB  TYR A2046     138.193 -14.116  23.305  1.00  0.00           C  
ATOM   3182  CG  TYR A2046     137.884 -15.593  23.157  1.00  0.00           C  
ATOM   3183  CD1 TYR A2046     137.096 -16.058  22.088  1.00  0.00           C  
ATOM   3184  CD2 TYR A2046     138.397 -16.541  24.065  1.00  0.00           C  
ATOM   3185  CE1 TYR A2046     136.830 -17.425  21.923  1.00  0.00           C  
ATOM   3186  CE2 TYR A2046     138.121 -17.912  23.896  1.00  0.00           C  
ATOM   3187  CZ  TYR A2046     137.339 -18.331  22.821  1.00  0.00           C  
ATOM   3188  OH  TYR A2046     137.064 -19.667  22.641  1.00  0.00           O  
ATOM   3189  N   GLY A2047     140.225 -11.426  22.288  1.00  0.00           N  
ATOM   3190  CA  GLY A2047     140.303  -9.975  22.273  1.00  0.00           C  
ATOM   3191  C   GLY A2047     139.480  -9.274  23.335  1.00  0.00           C  
ATOM   3192  O   GLY A2047     139.234  -8.085  23.236  1.00  0.00           O  
ATOM   3193  N   PHE A2048     139.035 -10.004  24.350  1.00  0.00           N  
ATOM   3194  CA  PHE A2048     138.229  -9.416  25.431  1.00  0.00           C  
ATOM   3195  C   PHE A2048     139.046  -8.475  26.314  1.00  0.00           C  
ATOM   3196  O   PHE A2048     140.151  -8.821  26.733  1.00  0.00           O  
ATOM   3197  CB  PHE A2048     137.646 -10.512  26.341  1.00  0.00           C  
ATOM   3198  CG  PHE A2048     136.364 -11.105  25.843  1.00  0.00           C  
ATOM   3199  CD1 PHE A2048     136.258 -11.603  24.542  1.00  0.00           C  
ATOM   3200  CD2 PHE A2048     135.271 -11.191  26.695  1.00  0.00           C  
ATOM   3201  CE1 PHE A2048     135.067 -12.177  24.086  1.00  0.00           C  
ATOM   3202  CE2 PHE A2048     134.046 -11.770  26.264  1.00  0.00           C  
ATOM   3203  CZ  PHE A2048     133.936 -12.266  24.966  1.00  0.00           C  
ATOM   3204  N   PRO A2052     138.528  -7.264  26.586  1.00  0.00           N  
ATOM   3205  CA  PRO A2052     139.273  -6.346  27.447  1.00  0.00           C  
ATOM   3206  C   PRO A2052     139.461  -7.040  28.800  1.00  0.00           C  
ATOM   3207  O   PRO A2052     138.555  -7.719  29.314  1.00  0.00           O  
ATOM   3208  CB  PRO A2052     138.345  -5.146  27.550  1.00  0.00           C  
ATOM   3209  CG  PRO A2052     137.686  -5.131  26.194  1.00  0.00           C  
ATOM   3210  CD  PRO A2052     137.354  -6.597  26.001  1.00  0.00           C  
ATOM   3211  N   VAL A2053     140.635  -6.859  29.394  1.00  0.00           N  
ATOM   3212  CA  VAL A2053     140.902  -7.497  30.683  1.00  0.00           C  
ATOM   3213  C   VAL A2053     139.894  -7.076  31.786  1.00  0.00           C  
ATOM   3214  O   VAL A2053     139.561  -7.852  32.690  1.00  0.00           O  
ATOM   3215  CB  VAL A2053     142.322  -7.209  31.175  1.00  0.00           C  
ATOM   3216  CG1 VAL A2053     142.632  -8.129  32.388  1.00  0.00           C  
ATOM   3217  CG2 VAL A2053     143.309  -7.450  30.071  1.00  0.00           C  
ATOM   3218  N   ASP A2054     139.400  -5.846  31.695  1.00  0.00           N  
ATOM   3219  CA  ASP A2054     138.430  -5.330  32.659  1.00  0.00           C  
ATOM   3220  C   ASP A2054     137.094  -6.033  32.479  1.00  0.00           C  
ATOM   3221  O   ASP A2054     136.362  -6.285  33.451  1.00  0.00           O  
ATOM   3222  CB  ASP A2054     138.242  -3.824  32.459  1.00  0.00           C  
ATOM   3223  CG  ASP A2054     139.558  -3.063  32.501  1.00  0.00           C  
ATOM   3224  OD1 ASP A2054     140.338  -3.278  33.449  1.00  0.00           O  
ATOM   3225  OD2 ASP A2054     139.830  -2.253  31.593  1.00  0.00           O  
ATOM   3226  N   LEU A2055     136.756  -6.311  31.221  1.00  0.00           N  
ATOM   3227  CA  LEU A2055     135.494  -6.999  30.925  1.00  0.00           C  
ATOM   3228  C   LEU A2055     135.501  -8.446  31.428  1.00  0.00           C  
ATOM   3229  O   LEU A2055     134.514  -8.932  31.994  1.00  0.00           O  
ATOM   3230  CB  LEU A2055     135.203  -6.997  29.425  1.00  0.00           C  
ATOM   3231  CG  LEU A2055     133.954  -7.770  28.987  1.00  0.00           C  
ATOM   3232  CD1 LEU A2055     132.729  -7.188  29.685  1.00  0.00           C  
ATOM   3233  CD2 LEU A2055     133.791  -7.674  27.451  1.00  0.00           C  
ATOM   3234  N   ILE A2056     136.626  -9.123  31.222  1.00  0.00           N  
ATOM   3235  CA  ILE A2056     136.782 -10.497  31.666  1.00  0.00           C  
ATOM   3236  C   ILE A2056     136.528 -10.532  33.168  1.00  0.00           C  
ATOM   3237  O   ILE A2056     135.925 -11.457  33.696  1.00  0.00           O  
ATOM   3238  CB  ILE A2056     138.203 -11.030  31.406  1.00  0.00           C  
ATOM   3239  CG1 ILE A2056     138.634 -10.709  29.980  1.00  0.00           C  
ATOM   3240  CG2 ILE A2056     138.215 -12.564  31.622  1.00  0.00           C  
ATOM   3241  CD1 ILE A2056     140.053 -11.146  29.634  1.00  0.00           C  
ATOM   3242  N   ASP A2057     136.974  -9.482  33.837  1.00  0.00           N  
ATOM   3243  CA  ASP A2057     136.831  -9.343  35.277  1.00  0.00           C  
ATOM   3244  C   ASP A2057     135.386  -9.146  35.725  1.00  0.00           C  
ATOM   3245  O   ASP A2057     134.954  -9.701  36.749  1.00  0.00           O  
ATOM   3246  CB  ASP A2057     137.686  -8.162  35.768  1.00  0.00           C  
ATOM   3247  CG  ASP A2057     137.466  -7.857  37.242  1.00  0.00           C  
ATOM   3248  OD1 ASP A2057     137.928  -8.652  38.090  1.00  0.00           O  
ATOM   3249  OD2 ASP A2057     136.817  -6.833  37.545  1.00  0.00           O  
ATOM   3250  N   GLU A2058     134.648  -8.349  34.962  1.00  0.00           N  
ATOM   3251  CA  GLU A2058     133.262  -8.072  35.289  1.00  0.00           C  
ATOM   3252  C   GLU A2058     132.406  -9.305  35.027  1.00  0.00           C  
ATOM   3253  O   GLU A2058     131.450  -9.567  35.762  1.00  0.00           O  
ATOM   3254  CB  GLU A2058     132.754  -6.919  34.432  1.00  0.00           C  
ATOM   3255  CG  GLU A2058     131.263  -6.563  34.652  1.00  0.00           C  
ATOM   3256  CD  GLU A2058     130.842  -5.367  33.849  1.00  0.00           C  
ATOM   3257  OE1 GLU A2058     130.975  -5.443  32.618  1.00  0.00           O  
ATOM   3258  OE2 GLU A2058     130.377  -4.367  34.433  1.00  0.00           O  
ATOM   3259  N   ILE A2059     132.767 -10.060  33.990  1.00  0.00           N  
ATOM   3260  CA  ILE A2059     132.028 -11.254  33.593  1.00  0.00           C  
ATOM   3261  C   ILE A2059     132.196 -12.374  34.629  1.00  0.00           C  
ATOM   3262  O   ILE A2059     131.302 -13.227  34.785  1.00  0.00           O  
ATOM   3263  CB  ILE A2059     132.530 -11.755  32.235  1.00  0.00           C  
ATOM   3264  CG1 ILE A2059     132.373 -10.642  31.194  1.00  0.00           C  
ATOM   3265  CG2 ILE A2059     131.767 -13.007  31.814  1.00  0.00           C  
ATOM   3266  CD1 ILE A2059     133.067 -10.894  29.883  1.00  0.00           C  
ATOM   3267  N   ALA A2060     133.335 -12.376  35.326  1.00  0.00           N  
ATOM   3268  CA  ALA A2060     133.600 -13.398  36.338  1.00  0.00           C  
ATOM   3269  C   ALA A2060     133.159 -12.922  37.726  1.00  0.00           C  
ATOM   3270  O   ALA A2060     132.725 -13.708  38.553  1.00  0.00           O  
ATOM   3271  CB  ALA A2060     135.052 -13.737  36.341  1.00  0.00           C  
ATOM   3272  N   ARG A2061     133.231 -11.616  37.951  1.00  0.00           N  
ATOM   3273  CA  ARG A2061     132.861 -10.997  39.215  1.00  0.00           C  
ATOM   3274  C   ARG A2061     131.421 -11.281  39.569  1.00  0.00           C  
ATOM   3275  O   ARG A2061     131.045 -11.175  40.737  1.00  0.00           O  
ATOM   3276  CB  ARG A2061     133.083  -9.483  39.140  1.00  0.00           C  
ATOM   3277  CG  ARG A2061     132.893  -8.767  40.435  1.00  0.00           C  
ATOM   3278  CD  ARG A2061     133.143  -7.269  40.263  1.00  0.00           C  
ATOM   3279  NE  ARG A2061     134.529  -6.955  39.905  1.00  0.00           N  
ATOM   3280  CZ  ARG A2061     135.579  -7.139  40.708  1.00  0.00           C  
ATOM   3281  NH1 ARG A2061     135.421  -7.636  41.928  1.00  0.00           N  
ATOM   3282  NH2 ARG A2061     136.799  -6.834  40.295  1.00  0.00           N  
ATOM   3283  N   GLU A2067     130.626 -11.649  38.567  1.00  0.00           N  
ATOM   3284  CA  GLU A2067     129.212 -11.948  38.775  1.00  0.00           C  
ATOM   3285  C   GLU A2067     129.053 -13.164  39.677  1.00  0.00           C  
ATOM   3286  O   GLU A2067     128.323 -13.126  40.663  1.00  0.00           O  
ATOM   3287  CB  GLU A2067     128.532 -12.221  37.437  1.00  0.00           C  
ATOM   3288  CG  GLU A2067     128.663 -11.095  36.426  1.00  0.00           C  
ATOM   3289  CD  GLU A2067     128.184 -11.503  35.043  1.00  0.00           C  
ATOM   3290  OE1 GLU A2067     128.886 -12.260  34.326  1.00  0.00           O  
ATOM   3291  OE2 GLU A2067     127.077 -11.061  34.681  1.00  0.00           O  
ATOM   3292  N   LYS A2068     129.732 -14.252  39.329  1.00  0.00           N  
ATOM   3293  CA  LYS A2068     129.666 -15.479  40.119  1.00  0.00           C  
ATOM   3294  C   LYS A2068     130.502 -15.378  41.403  1.00  0.00           C  
ATOM   3295  O   LYS A2068     130.676 -16.372  42.134  1.00  0.00           O  
ATOM   3296  CB  LYS A2068     130.143 -16.668  39.278  1.00  0.00           C  
ATOM   3297  CG  LYS A2068     129.313 -16.940  38.043  1.00  0.00           C  
ATOM   3298  CD  LYS A2068     127.991 -17.571  38.404  1.00  0.00           C  
ATOM   3299  CE  LYS A2068     127.032 -17.592  37.207  1.00  0.00           C  
ATOM   3300  NZ  LYS A2068     126.665 -16.185  36.795  1.00  0.00           N  
ATOM   3301  N   GLY A2071     131.011 -14.181  41.688  1.00  0.00           N  
ATOM   3302  CA  GLY A2071     131.818 -14.018  42.891  1.00  0.00           C  
ATOM   3303  C   GLY A2071     133.291 -14.400  42.678  1.00  0.00           C  
ATOM   3304  O   GLY A2071     134.163 -14.159  43.530  1.00  0.00           O  
ATOM   3305  N   LEU A2072     133.586 -14.975  41.518  1.00  0.00           N  
ATOM   3306  CA  LEU A2072     134.953 -15.376  41.200  1.00  0.00           C  
ATOM   3307  C   LEU A2072     135.794 -14.148  40.906  1.00  0.00           C  
ATOM   3308  O   LEU A2072     135.271 -13.076  40.596  1.00  0.00           O  
ATOM   3309  CB  LEU A2072     134.990 -16.293  39.978  1.00  0.00           C  
ATOM   3310  CG  LEU A2072     134.587 -17.757  40.118  1.00  0.00           C  
ATOM   3311  CD1 LEU A2072     134.832 -18.453  38.753  1.00  0.00           C  
ATOM   3312  CD2 LEU A2072     135.423 -18.411  41.181  1.00  0.00           C  
ATOM   3313  N   GLY A2073     137.106 -14.311  41.025  1.00  0.00           N  
ATOM   3314  CA  GLY A2073     138.027 -13.224  40.736  1.00  0.00           C  
ATOM   3315  C   GLY A2073     138.983 -13.707  39.666  1.00  0.00           C  
ATOM   3316  O   GLY A2073     138.689 -14.650  38.955  1.00  0.00           O  
ATOM   3317  N   ILE A2080     140.133 -13.064  39.552  1.00  0.00           N  
ATOM   3318  CA  ILE A2080     141.121 -13.446  38.570  1.00  0.00           C  
ATOM   3319  C   ILE A2080     142.523 -13.229  39.145  1.00  0.00           C  
ATOM   3320  O   ILE A2080     142.966 -12.093  39.344  1.00  0.00           O  
ATOM   3321  CB  ILE A2080     140.966 -12.625  37.257  1.00  0.00           C  
ATOM   3322  CG1 ILE A2080     140.728 -11.148  37.570  1.00  0.00           C  
ATOM   3323  CG2 ILE A2080     139.846 -13.178  36.424  1.00  0.00           C  
ATOM   3324  CD1 ILE A2080     140.777 -10.256  36.352  1.00  0.00           C  
ATOM   3325  N   ASP A2081     143.219 -14.335  39.388  1.00  0.00           N  
ATOM   3326  CA  ASP A2081     144.559 -14.295  39.949  1.00  0.00           C  
ATOM   3327  C   ASP A2081     145.420 -13.348  39.129  1.00  0.00           C  
ATOM   3328  O   ASP A2081     145.849 -13.691  38.021  1.00  0.00           O  
ATOM   3329  CB  ASP A2081     145.157 -15.694  39.935  1.00  0.00           C  
ATOM   3330  CG  ASP A2081     146.491 -15.768  40.683  1.00  0.00           C  
ATOM   3331  OD1 ASP A2081     147.475 -15.111  40.250  1.00  0.00           O  
ATOM   3332  OD2 ASP A2081     146.534 -16.491  41.711  1.00  0.00           O  
ATOM   3333  N   LEU A2082     145.631 -12.152  39.677  1.00  0.00           N  
ATOM   3334  CA  LEU A2082     146.399 -11.096  39.034  1.00  0.00           C  
ATOM   3335  C   LEU A2082     147.805 -11.559  38.681  1.00  0.00           C  
ATOM   3336  O   LEU A2082     148.236 -11.433  37.521  1.00  0.00           O  
ATOM   3337  CB  LEU A2082     146.459  -9.870  39.951  1.00  0.00           C  
ATOM   3338  CG  LEU A2082     145.089  -9.296  40.339  1.00  0.00           C  
ATOM   3339  CD1 LEU A2082     145.273  -8.179  41.376  1.00  0.00           C  
ATOM   3340  CD2 LEU A2082     144.385  -8.755  39.111  1.00  0.00           C  
ATOM   3341  N   GLU A2083     148.508 -12.108  39.675  1.00  0.00           N  
ATOM   3342  CA  GLU A2083     149.873 -12.589  39.476  1.00  0.00           C  
ATOM   3343  C   GLU A2083     149.942 -13.572  38.294  1.00  0.00           C  
ATOM   3344  O   GLU A2083     150.893 -13.559  37.501  1.00  0.00           O  
ATOM   3345  CB  GLU A2083     150.387 -13.254  40.765  1.00  0.00           C  
ATOM   3346  CG  GLU A2083     151.844 -13.658  40.721  1.00  0.00           C  
ATOM   3347  CD  GLU A2083     152.763 -12.497  40.368  1.00  0.00           C  
ATOM   3348  OE1 GLU A2083     152.567 -11.388  40.926  1.00  0.00           O  
ATOM   3349  OE2 GLU A2083     153.686 -12.702  39.543  1.00  0.00           O  
ATOM   3350  N   GLY A2084     148.925 -14.421  38.182  1.00  0.00           N  
ATOM   3351  CA  GLY A2084     148.895 -15.391  37.106  1.00  0.00           C  
ATOM   3352  C   GLY A2084     148.879 -14.672  35.776  1.00  0.00           C  
ATOM   3353  O   GLY A2084     149.648 -14.997  34.873  1.00  0.00           O  
ATOM   3354  N   PHE A2085     148.006 -13.678  35.664  1.00  0.00           N  
ATOM   3355  CA  PHE A2085     147.899 -12.890  34.444  1.00  0.00           C  
ATOM   3356  C   PHE A2085     149.227 -12.160  34.239  1.00  0.00           C  
ATOM   3357  O   PHE A2085     149.665 -11.933  33.103  1.00  0.00           O  
ATOM   3358  CB  PHE A2085     146.751 -11.883  34.585  1.00  0.00           C  
ATOM   3359  CG  PHE A2085     146.303 -11.269  33.285  1.00  0.00           C  
ATOM   3360  CD1 PHE A2085     145.754 -12.056  32.287  1.00  0.00           C  
ATOM   3361  CD2 PHE A2085     146.417  -9.905  33.067  1.00  0.00           C  
ATOM   3362  CE1 PHE A2085     145.316 -11.507  31.098  1.00  0.00           C  
ATOM   3363  CE2 PHE A2085     145.979  -9.333  31.869  1.00  0.00           C  
ATOM   3364  CZ  PHE A2085     145.428 -10.141  30.880  1.00  0.00           C  
ATOM   3365  N   GLN A2086     149.871 -11.822  35.353  1.00  0.00           N  
ATOM   3366  CA  GLN A2086     151.151 -11.124  35.330  1.00  0.00           C  
ATOM   3367  C   GLN A2086     152.229 -12.010  34.719  1.00  0.00           C  
ATOM   3368  O   GLN A2086     152.860 -11.647  33.727  1.00  0.00           O  
ATOM   3369  CB  GLN A2086     151.566 -10.734  36.747  1.00  0.00           C  
ATOM   3370  CG  GLN A2086     152.928 -10.028  36.838  1.00  0.00           C  
ATOM   3371  CD  GLN A2086     152.921  -8.656  36.179  1.00  0.00           C  
ATOM   3372  OE1 GLN A2086     152.363  -7.694  36.713  1.00  0.00           O  
ATOM   3373  NE2 GLN A2086     153.524  -8.566  35.002  1.00  0.00           N  
ATOM   3374  N   CYS A2087     152.445 -13.169  35.331  1.00  0.00           N  
ATOM   3375  CA  CYS A2087     153.433 -14.120  34.845  1.00  0.00           C  
ATOM   3376  C   CYS A2087     153.114 -14.530  33.410  1.00  0.00           C  
ATOM   3377  O   CYS A2087     154.007 -14.667  32.568  1.00  0.00           O  
ATOM   3378  CB  CYS A2087     153.433 -15.366  35.735  1.00  0.00           C  
ATOM   3379  SG  CYS A2087     153.892 -15.053  37.472  1.00  0.00           S  
ATOM   3380  N   GLU A2088     151.832 -14.739  33.137  1.00  0.00           N  
ATOM   3381  CA  GLU A2088     151.414 -15.161  31.809  1.00  0.00           C  
ATOM   3382  C   GLU A2088     151.772 -14.120  30.757  1.00  0.00           C  
ATOM   3383  O   GLU A2088     152.088 -14.458  29.605  1.00  0.00           O  
ATOM   3384  CB  GLU A2088     149.915 -15.424  31.784  1.00  0.00           C  
ATOM   3385  CG  GLU A2088     149.464 -16.176  30.545  1.00  0.00           C  
ATOM   3386  CD  GLU A2088     150.191 -17.493  30.365  1.00  0.00           C  
ATOM   3387  OE1 GLU A2088     150.029 -18.390  31.204  1.00  0.00           O  
ATOM   3388  OE2 GLU A2088     150.932 -17.646  29.384  1.00  0.00           O  
ATOM   3389  N   LEU A2089     151.733 -12.852  31.153  1.00  0.00           N  
ATOM   3390  CA  LEU A2089     152.084 -11.782  30.227  1.00  0.00           C  
ATOM   3391  C   LEU A2089     153.594 -11.785  29.940  1.00  0.00           C  
ATOM   3392  O   LEU A2089     154.036 -11.455  28.836  1.00  0.00           O  
ATOM   3393  CB  LEU A2089     151.651 -10.433  30.800  1.00  0.00           C  
ATOM   3394  CG  LEU A2089     150.167 -10.110  30.619  1.00  0.00           C  
ATOM   3395  CD1 LEU A2089     149.746  -8.986  31.537  1.00  0.00           C  
ATOM   3396  CD2 LEU A2089     149.918  -9.755  29.172  1.00  0.00           C  
ATOM   3397  N   GLU A2090     154.385 -12.158  30.940  1.00  0.00           N  
ATOM   3398  CA  GLU A2090     155.830 -12.219  30.771  1.00  0.00           C  
ATOM   3399  C   GLU A2090     156.161 -13.472  29.958  1.00  0.00           C  
ATOM   3400  O   GLU A2090     157.142 -13.504  29.209  1.00  0.00           O  
ATOM   3401  CB  GLU A2090     156.533 -12.303  32.130  1.00  0.00           C  
ATOM   3402  CG  GLU A2090     156.396 -11.078  32.994  1.00  0.00           C  
ATOM   3403  CD  GLU A2090     157.250 -11.154  34.266  1.00  0.00           C  
ATOM   3404  OE1 GLU A2090     158.494 -11.225  34.150  1.00  0.00           O  
ATOM   3405  OE2 GLU A2090     156.679 -11.134  35.381  1.00  0.00           O  
ATOM   3406  N   GLU A2091     155.320 -14.492  30.110  1.00  0.00           N  
ATOM   3407  CA  GLU A2091     155.497 -15.768  29.434  1.00  0.00           C  
ATOM   3408  C   GLU A2091     155.218 -15.619  27.945  1.00  0.00           C  
ATOM   3409  O   GLU A2091     155.347 -16.579  27.185  1.00  0.00           O  
ATOM   3410  CB  GLU A2091     154.538 -16.803  30.030  1.00  0.00           C  
ATOM   3411  CG  GLU A2091     155.118 -18.169  30.197  1.00  0.00           C  
ATOM   3412  CD  GLU A2091     156.109 -18.233  31.332  1.00  0.00           C  
ATOM   3413  OE1 GLU A2091     156.743 -19.293  31.515  1.00  0.00           O  
ATOM   3414  OE2 GLU A2091     156.250 -17.222  32.049  1.00  0.00           O  
ATOM   3415  N   GLN A2092     154.826 -14.417  27.534  1.00  0.00           N  
ATOM   3416  CA  GLN A2092     154.523 -14.160  26.136  1.00  0.00           C  
ATOM   3417  C   GLN A2092     155.460 -13.093  25.588  1.00  0.00           C  
ATOM   3418  O   GLN A2092     155.758 -13.056  24.392  1.00  0.00           O  
ATOM   3419  CB  GLN A2092     153.076 -13.696  25.999  1.00  0.00           C  
ATOM   3420  CG  GLN A2092     152.061 -14.644  26.604  1.00  0.00           C  
ATOM   3421  CD  GLN A2092     151.864 -15.912  25.798  1.00  0.00           C  
ATOM   3422  OE1 GLN A2092     151.131 -16.813  26.208  1.00  0.00           O  
ATOM   3423  NE2 GLN A2092     152.513 -15.988  24.646  1.00  0.00           N  
ATOM   3424  N   ARG A2093     155.922 -12.219  26.473  1.00  0.00           N  
ATOM   3425  CA  ARG A2093     156.833 -11.158  26.072  1.00  0.00           C  
ATOM   3426  C   ARG A2093     158.237 -11.751  25.968  1.00  0.00           C  
ATOM   3427  O   ARG A2093     159.136 -11.172  25.360  1.00  0.00           O  
ATOM   3428  CB  ARG A2093     156.777 -10.017  27.098  1.00  0.00           C  
ATOM   3429  CG  ARG A2093     157.713  -8.850  26.830  1.00  0.00           C  
ATOM   3430  CD  ARG A2093     159.018  -9.031  27.582  1.00  0.00           C  
ATOM   3431  NE  ARG A2093     159.770  -7.782  27.666  1.00  0.00           N  
ATOM   3432  CZ  ARG A2093     160.446  -7.230  26.655  1.00  0.00           C  
ATOM   3433  NH1 ARG A2093     160.478  -7.820  25.457  1.00  0.00           N  
ATOM   3434  NH2 ARG A2093     161.098  -6.079  26.846  1.00  0.00           N  
ATOM   3435  N   GLU A2094     158.413 -12.922  26.570  1.00  0.00           N  
ATOM   3436  CA  GLU A2094     159.688 -13.621  26.533  1.00  0.00           C  
ATOM   3437  C   GLU A2094     159.575 -14.715  25.467  1.00  0.00           C  
ATOM   3438  O   GLU A2094     160.566 -15.089  24.831  1.00  0.00           O  
ATOM   3439  CB  GLU A2094     159.989 -14.248  27.899  1.00  0.00           C  
ATOM   3440  CG  GLU A2094     161.291 -15.030  27.941  1.00  0.00           C  
ATOM   3441  CD  GLU A2094     161.638 -15.518  29.339  1.00  0.00           C  
ATOM   3442  OE1 GLU A2094     160.796 -16.227  29.939  1.00  0.00           O  
ATOM   3443  OE2 GLU A2094     162.747 -15.195  29.834  1.00  0.00           O  
ATOM   3444  N   ARG A2095     158.359 -15.216  25.275  1.00  0.00           N  
ATOM   3445  CA  ARG A2095     158.114 -16.264  24.301  1.00  0.00           C  
ATOM   3446  C   ARG A2095     158.076 -15.661  22.906  1.00  0.00           C  
ATOM   3447  O   ARG A2095     158.807 -16.087  22.019  1.00  0.00           O  
ATOM   3448  CB  ARG A2095     156.799 -16.950  24.620  1.00  0.00           C  
ATOM   3449  CG  ARG A2095     156.525 -18.203  23.793  1.00  0.00           C  
ATOM   3450  CD  ARG A2095     155.748 -19.230  24.633  1.00  0.00           C  
ATOM   3451  NE  ARG A2095     156.580 -19.768  25.705  1.00  0.00           N  
ATOM   3452  CZ  ARG A2095     157.643 -20.543  25.504  1.00  0.00           C  
ATOM   3453  NH1 ARG A2095     158.009 -20.880  24.277  1.00  0.00           N  
ATOM   3454  NH2 ARG A2095     158.349 -20.982  26.533  1.00  0.00           N  
ATOM   3455  N   ALA A2096     157.209 -14.673  22.714  1.00  0.00           N  
ATOM   3456  CA  ALA A2096     157.101 -13.986  21.430  1.00  0.00           C  
ATOM   3457  C   ALA A2096     158.474 -13.443  21.057  1.00  0.00           C  
ATOM   3458  O   ALA A2096     158.832 -13.395  19.881  1.00  0.00           O  
ATOM   3459  CB  ALA A2096     156.099 -12.832  21.523  1.00  0.00           C  
ATOM   3460  N   ARG A2097     159.235 -13.044  22.074  1.00  0.00           N  
ATOM   3461  CA  ARG A2097     160.575 -12.495  21.883  1.00  0.00           C  
ATOM   3462  C   ARG A2097     161.679 -13.544  21.969  1.00  0.00           C  
ATOM   3463  O   ARG A2097     162.795 -13.244  22.381  1.00  0.00           O  
ATOM   3464  CB  ARG A2097     160.849 -11.396  22.915  1.00  0.00           C  
ATOM   3465  CG  ARG A2097     160.537  -9.979  22.445  1.00  0.00           C  
ATOM   3466  CD  ARG A2097     159.081  -9.786  22.077  1.00  0.00           C  
ATOM   3467  NE  ARG A2097     158.843  -8.431  21.587  1.00  0.00           N  
ATOM   3468  CZ  ARG A2097     157.683  -7.995  21.107  1.00  0.00           C  
ATOM   3469  NH1 ARG A2097     156.635  -8.806  21.047  1.00  0.00           N  
ATOM   3470  NH2 ARG A2097     157.574  -6.744  20.679  1.00  0.00           N  
ATOM   3471  N   LYS A2098     161.371 -14.774  21.578  1.00  0.00           N  
ATOM   3472  CA  LYS A2098     162.357 -15.844  21.613  1.00  0.00           C  
ATOM   3473  C   LYS A2098     162.114 -16.949  20.588  1.00  0.00           C  
ATOM   3474  O   LYS A2098     163.068 -17.440  19.974  1.00  0.00           O  
ATOM   3475  CB  LYS A2098     162.430 -16.462  23.014  1.00  0.00           C  
ATOM   3476  CG  LYS A2098     163.346 -15.735  23.979  1.00  0.00           C  
ATOM   3477  CD  LYS A2098     163.455 -16.501  25.283  1.00  0.00           C  
ATOM   3478  CE  LYS A2098     164.455 -15.855  26.231  1.00  0.00           C  
ATOM   3479  NZ  LYS A2098     164.660 -16.678  27.454  1.00  0.00           N  
ATOM   3480  N   HIS A2099     160.853 -17.344  20.410  1.00  0.00           N  
ATOM   3481  CA  HIS A2099     160.533 -18.410  19.469  1.00  0.00           C  
ATOM   3482  C   HIS A2099     159.995 -17.867  18.150  1.00  0.00           C  
ATOM   3483  O   HIS A2099     159.563 -18.631  17.281  1.00  0.00           O  
ATOM   3484  CB  HIS A2099     159.511 -19.370  20.080  1.00  0.00           C  
ATOM   3485  CG  HIS A2099     158.093 -18.912  19.935  1.00  0.00           C  
ATOM   3486  ND1 HIS A2099     157.582 -17.841  20.633  1.00  0.00           N  
ATOM   3487  CD2 HIS A2099     157.087 -19.380  19.162  1.00  0.00           C  
ATOM   3488  CE1 HIS A2099     156.315 -17.668  20.295  1.00  0.00           C  
ATOM   3489  NE2 HIS A2099     155.990 -18.586  19.406  1.00  0.00           N  
ATOM   3490  N   PRO A2100     151.793   1.687  18.383  1.00  0.00           N  
ATOM   3491  CA  PRO A2100     152.479   0.703  19.227  1.00  0.00           C  
ATOM   3492  C   PRO A2100     152.586   1.140  20.690  1.00  0.00           C  
ATOM   3493  O   PRO A2100     152.631   2.337  21.000  1.00  0.00           O  
ATOM   3494  CB  PRO A2100     153.852   0.568  18.563  1.00  0.00           C  
ATOM   3495  CG  PRO A2100     154.068   1.920  17.952  1.00  0.00           C  
ATOM   3496  CD  PRO A2100     152.700   2.215  17.350  1.00  0.00           C  
ATOM   3497  N   VAL A2101     152.651   0.153  21.582  1.00  0.00           N  
ATOM   3498  CA  VAL A2101     152.753   0.401  23.018  1.00  0.00           C  
ATOM   3499  C   VAL A2101     153.905  -0.380  23.673  1.00  0.00           C  
ATOM   3500  O   VAL A2101     154.045  -1.603  23.489  1.00  0.00           O  
ATOM   3501  CB  VAL A2101     151.444   0.012  23.726  1.00  0.00           C  
ATOM   3502  CG1 VAL A2101     151.572   0.230  25.232  1.00  0.00           C  
ATOM   3503  CG2 VAL A2101     150.287   0.832  23.155  1.00  0.00           C  
ATOM   3504  N   TYR A2102     154.735   0.339  24.424  1.00  0.00           N  
ATOM   3505  CA  TYR A2102     155.854  -0.272  25.122  1.00  0.00           C  
ATOM   3506  C   TYR A2102     155.511  -0.366  26.601  1.00  0.00           C  
ATOM   3507  O   TYR A2102     155.037   0.606  27.191  1.00  0.00           O  
ATOM   3508  CB  TYR A2102     157.123   0.562  24.938  1.00  0.00           C  
ATOM   3509  CG  TYR A2102     158.314   0.006  25.682  1.00  0.00           C  
ATOM   3510  CD1 TYR A2102     159.009  -1.108  25.201  1.00  0.00           C  
ATOM   3511  CD2 TYR A2102     158.745   0.587  26.879  1.00  0.00           C  
ATOM   3512  CE1 TYR A2102     160.114  -1.628  25.904  1.00  0.00           C  
ATOM   3513  CE2 TYR A2102     159.841   0.078  27.581  1.00  0.00           C  
ATOM   3514  CZ  TYR A2102     160.514  -1.026  27.090  1.00  0.00           C  
ATOM   3515  OH  TYR A2102     161.576  -1.536  27.796  1.00  0.00           O  
ATOM   3516  N   SER A2103     155.765  -1.520  27.207  1.00  0.00           N  
ATOM   3517  CA  SER A2103     155.449  -1.692  28.623  1.00  0.00           C  
ATOM   3518  C   SER A2103     156.587  -2.348  29.401  1.00  0.00           C  
ATOM   3519  O   SER A2103     157.260  -3.247  28.902  1.00  0.00           O  
ATOM   3520  CB  SER A2103     154.172  -2.528  28.785  1.00  0.00           C  
ATOM   3521  OG  SER A2103     153.883  -2.732  30.155  1.00  0.00           O  
ATOM   3522  N   HIS A2104     156.795  -1.891  30.630  1.00  0.00           N  
ATOM   3523  CA  HIS A2104     157.833  -2.438  31.500  1.00  0.00           C  
ATOM   3524  C   HIS A2104     157.450  -3.857  31.903  1.00  0.00           C  
ATOM   3525  O   HIS A2104     156.419  -4.386  31.475  1.00  0.00           O  
ATOM   3526  CB  HIS A2104     157.946  -1.597  32.777  1.00  0.00           C  
ATOM   3527  CG  HIS A2104     158.649  -0.293  32.581  1.00  0.00           C  
ATOM   3528  ND1 HIS A2104     158.559   0.750  33.500  1.00  0.00           N  
ATOM   3529  CD2 HIS A2104     159.507   0.129  31.634  1.00  0.00           C  
ATOM   3530  CE1 HIS A2104     159.334   1.732  33.112  1.00  0.00           C  
ATOM   3531  NE2 HIS A2104     159.930   1.391  31.980  1.00  0.00           N  
ATOM   3532  N   LEU A2105     158.289  -4.461  32.737  1.00  0.00           N  
ATOM   3533  CA  LEU A2105     158.023  -5.797  33.245  1.00  0.00           C  
ATOM   3534  C   LEU A2105     157.540  -5.551  34.668  1.00  0.00           C  
ATOM   3535  O   LEU A2105     157.963  -4.588  35.301  1.00  0.00           O  
ATOM   3536  CB  LEU A2105     159.297  -6.637  33.256  1.00  0.00           C  
ATOM   3537  CG  LEU A2105     159.066  -8.149  33.152  1.00  0.00           C  
ATOM   3538  CD1 LEU A2105     158.402  -8.472  31.790  1.00  0.00           C  
ATOM   3539  CD2 LEU A2105     160.408  -8.891  33.273  1.00  0.00           C  
ATOM   3540  N   LYS A2106     156.643  -6.404  35.157  1.00  0.00           N  
ATOM   3541  CA  LYS A2106     156.069  -6.258  36.492  1.00  0.00           C  
ATOM   3542  C   LYS A2106     155.081  -5.092  36.447  1.00  0.00           C  
ATOM   3543  O   LYS A2106     154.269  -4.906  37.356  1.00  0.00           O  
ATOM   3544  CB  LYS A2106     157.163  -5.972  37.528  1.00  0.00           C  
ATOM   3545  CG  LYS A2106     157.944  -7.193  38.006  1.00  0.00           C  
ATOM   3546  CD  LYS A2106     158.811  -7.779  36.917  1.00  0.00           C  
ATOM   3547  CE  LYS A2106     159.642  -8.911  37.437  1.00  0.00           C  
ATOM   3548  NZ  LYS A2106     160.725  -9.287  36.475  1.00  0.00           N  
ATOM   3549  N   GLU A2107     155.177  -4.303  35.378  1.00  0.00           N  
ATOM   3550  CA  GLU A2107     154.309  -3.148  35.171  1.00  0.00           C  
ATOM   3551  C   GLU A2107     153.383  -3.430  33.996  1.00  0.00           C  
ATOM   3552  O   GLU A2107     152.727  -2.528  33.449  1.00  0.00           O  
ATOM   3553  CB  GLU A2107     155.135  -1.889  34.896  1.00  0.00           C  
ATOM   3554  CG  GLU A2107     155.983  -1.441  36.074  1.00  0.00           C  
ATOM   3555  CD  GLU A2107     155.137  -1.045  37.271  1.00  0.00           C  
ATOM   3556  OE1 GLU A2107     154.540   0.060  37.215  1.00  0.00           O  
ATOM   3557  OE2 GLU A2107     155.059  -1.836  38.250  1.00  0.00           O  
ATOM   3558  N   LEU A2108     153.359  -4.697  33.602  1.00  0.00           N  
ATOM   3559  CA  LEU A2108     152.494  -5.133  32.529  1.00  0.00           C  
ATOM   3560  C   LEU A2108     151.018  -5.028  32.903  1.00  0.00           C  
ATOM   3561  O   LEU A2108     150.185  -4.730  32.041  1.00  0.00           O  
ATOM   3562  CB  LEU A2108     152.821  -6.577  32.153  1.00  0.00           C  
ATOM   3563  CG  LEU A2108     153.972  -6.804  31.169  1.00  0.00           C  
ATOM   3564  CD1 LEU A2108     154.363  -8.261  31.143  1.00  0.00           C  
ATOM   3565  CD2 LEU A2108     153.558  -6.299  29.786  1.00  0.00           C  
ATOM   3566  N   GLY A2109     150.708  -5.273  34.177  1.00  0.00           N  
ATOM   3567  CA  GLY A2109     149.330  -5.224  34.632  1.00  0.00           C  
ATOM   3568  C   GLY A2109     148.786  -3.821  34.812  1.00  0.00           C  
ATOM   3569  O   GLY A2109     147.576  -3.616  34.979  1.00  0.00           O  
ATOM   3570  N   LYS A2110     149.683  -2.844  34.796  1.00  0.00           N  
ATOM   3571  CA  LYS A2110     149.270  -1.457  34.955  1.00  0.00           C  
ATOM   3572  C   LYS A2110     148.983  -0.844  33.582  1.00  0.00           C  
ATOM   3573  O   LYS A2110     148.624   0.348  33.473  1.00  0.00           O  
ATOM   3574  CB  LYS A2110     150.377  -0.659  35.635  1.00  0.00           C  
ATOM   3575  CG  LYS A2110     149.947   0.700  36.149  1.00  0.00           C  
ATOM   3576  CD  LYS A2110     151.163   1.537  36.554  1.00  0.00           C  
ATOM   3577  CE  LYS A2110     150.752   2.710  37.398  1.00  0.00           C  
ATOM   3578  NZ  LYS A2110     149.957   2.250  38.593  1.00  0.00           N  
ATOM   3579  N   THR A2111     149.148  -1.664  32.544  1.00  0.00           N  
ATOM   3580  CA  THR A2111     148.931  -1.223  31.177  1.00  0.00           C  
ATOM   3581  C   THR A2111     148.044  -2.199  30.399  1.00  0.00           C  
ATOM   3582  O   THR A2111     147.400  -1.816  29.410  1.00  0.00           O  
ATOM   3583  CB  THR A2111     150.277  -1.063  30.439  1.00  0.00           C  
ATOM   3584  OG1 THR A2111     151.164  -0.250  31.223  1.00  0.00           O  
ATOM   3585  CG2 THR A2111     150.048  -0.396  29.074  1.00  0.00           C  
ATOM   3586  N   SER A2112     147.993  -3.447  30.865  1.00  0.00           N  
ATOM   3587  CA  SER A2112     147.212  -4.489  30.200  1.00  0.00           C  
ATOM   3588  C   SER A2112     145.718  -4.215  30.292  1.00  0.00           C  
ATOM   3589  O   SER A2112     144.929  -4.805  29.564  1.00  0.00           O  
ATOM   3590  CB  SER A2112     147.495  -5.863  30.814  1.00  0.00           C  
ATOM   3591  OG  SER A2112     146.762  -6.008  32.030  1.00  0.00           O  
ATOM   3592  N   ALA A2113     145.322  -3.323  31.192  1.00  0.00           N  
ATOM   3593  CA  ALA A2113     143.909  -2.976  31.348  1.00  0.00           C  
ATOM   3594  C   ALA A2113     143.561  -1.713  30.554  1.00  0.00           C  
ATOM   3595  O   ALA A2113     142.449  -1.205  30.636  1.00  0.00           O  
ATOM   3596  CB  ALA A2113     143.577  -2.768  32.826  1.00  0.00           C  
ATOM   3597  N   PHE A2114     144.514  -1.214  29.776  1.00  0.00           N  
ATOM   3598  CA  PHE A2114     144.293  -0.012  28.993  1.00  0.00           C  
ATOM   3599  C   PHE A2114     144.707  -0.174  27.534  1.00  0.00           C  
ATOM   3600  O   PHE A2114     144.434   0.703  26.715  1.00  0.00           O  
ATOM   3601  CB  PHE A2114     145.071   1.137  29.621  1.00  0.00           C  
ATOM   3602  CG  PHE A2114     144.875   1.255  31.105  1.00  0.00           C  
ATOM   3603  CD1 PHE A2114     143.630   1.583  31.638  1.00  0.00           C  
ATOM   3604  CD2 PHE A2114     145.924   0.989  31.977  1.00  0.00           C  
ATOM   3605  CE1 PHE A2114     143.437   1.643  33.014  1.00  0.00           C  
ATOM   3606  CE2 PHE A2114     145.735   1.048  33.361  1.00  0.00           C  
ATOM   3607  CZ  PHE A2114     144.484   1.374  33.874  1.00  0.00           C  
ATOM   3608  N   VAL A2115     145.351  -1.294  27.210  1.00  0.00           N  
ATOM   3609  CA  VAL A2115     145.810  -1.556  25.845  1.00  0.00           C  
ATOM   3610  C   VAL A2115     145.504  -2.994  25.424  1.00  0.00           C  
ATOM   3611  O   VAL A2115     145.630  -3.932  26.220  1.00  0.00           O  
ATOM   3612  CB  VAL A2115     147.335  -1.315  25.690  1.00  0.00           C  
ATOM   3613  CG1 VAL A2115     147.696   0.075  26.163  1.00  0.00           C  
ATOM   3614  CG2 VAL A2115     148.119  -2.380  26.444  1.00  0.00           C  
ATOM   3615  N   GLY A2116     145.085  -3.166  24.174  1.00  0.00           N  
ATOM   3616  CA  GLY A2116     144.762  -4.496  23.694  1.00  0.00           C  
ATOM   3617  C   GLY A2116     145.980  -5.377  23.506  1.00  0.00           C  
ATOM   3618  O   GLY A2116     147.104  -4.901  23.440  1.00  0.00           O  
ATOM   3619  N   ALA A2117     145.760  -6.683  23.434  1.00  0.00           N  
ATOM   3620  CA  ALA A2117     146.854  -7.637  23.239  1.00  0.00           C  
ATOM   3621  C   ALA A2117     147.616  -7.329  21.946  1.00  0.00           C  
ATOM   3622  O   ALA A2117     148.834  -7.433  21.875  1.00  0.00           O  
ATOM   3623  CB  ALA A2117     146.287  -9.063  23.180  1.00  0.00           C  
ATOM   3624  N   ALA A2118     146.876  -6.967  20.911  1.00  0.00           N  
ATOM   3625  CA  ALA A2118     147.469  -6.644  19.615  1.00  0.00           C  
ATOM   3626  C   ALA A2118     148.324  -5.373  19.623  1.00  0.00           C  
ATOM   3627  O   ALA A2118     149.068  -5.111  18.669  1.00  0.00           O  
ATOM   3628  CB  ALA A2118     146.353  -6.518  18.544  1.00  0.00           C  
ATOM   3629  N   ALA A2119     148.215  -4.584  20.688  1.00  0.00           N  
ATOM   3630  CA  ALA A2119     148.977  -3.337  20.780  1.00  0.00           C  
ATOM   3631  C   ALA A2119     149.965  -3.368  21.938  1.00  0.00           C  
ATOM   3632  O   ALA A2119     151.005  -2.695  21.900  1.00  0.00           O  
ATOM   3633  CB  ALA A2119     148.033  -2.151  20.931  1.00  0.00           C  
ATOM   3634  N   LEU A2120     149.631  -4.153  22.959  1.00  0.00           N  
ATOM   3635  CA  LEU A2120     150.485  -4.301  24.129  1.00  0.00           C  
ATOM   3636  C   LEU A2120     151.842  -4.889  23.760  1.00  0.00           C  
ATOM   3637  O   LEU A2120     151.926  -6.024  23.309  1.00  0.00           O  
ATOM   3638  CB  LEU A2120     149.805  -5.202  25.155  1.00  0.00           C  
ATOM   3639  CG  LEU A2120     150.632  -5.664  26.349  1.00  0.00           C  
ATOM   3640  CD1 LEU A2120     150.977  -4.497  27.232  1.00  0.00           C  
ATOM   3641  CD2 LEU A2120     149.839  -6.716  27.103  1.00  0.00           C  
HETATM 3642  PG  ATP A1500     130.069  13.264  42.697  1.00  0.00           P  
HETATM 3643  O1G ATP A1500     130.661  12.330  43.729  1.00  0.00           O  
HETATM 3644  O2G ATP A1500     130.216  12.751  41.259  1.00  0.00           O  
HETATM 3645  O3G ATP A1500     128.626  13.636  43.061  1.00  0.00           O  
HETATM 3646  PB  ATP A1500     132.415  14.916  42.151  1.00  0.00           P  
HETATM 3647  O1B ATP A1500     133.252  15.723  43.103  1.00  0.00           O  
HETATM 3648  O2B ATP A1500     132.983  13.716  41.462  1.00  0.00           O  
HETATM 3649  O3B ATP A1500     131.020  14.544  42.875  1.00  0.00           O  
HETATM 3650  PA  ATP A1500     132.511  17.304  40.521  1.00  0.00           P  
HETATM 3651  O1A ATP A1500     132.167  18.217  41.630  1.00  0.00           O  
HETATM 3652  O2A ATP A1500     133.915  17.216  40.060  1.00  0.00           O  
HETATM 3653  O3A ATP A1500     131.983  15.869  40.956  1.00  0.00           O  
HETATM 3654  O5' ATP A1500     131.588  17.579  39.253  1.00  0.00           O  
HETATM 3655  C5' ATP A1500     130.598  18.603  39.273  1.00  0.00           C  
HETATM 3656  C4' ATP A1500     129.223  17.999  39.347  1.00  0.00           C  
HETATM 3657  O4' ATP A1500     129.026  17.187  38.171  1.00  0.00           O  
HETATM 3658  C3' ATP A1500     128.987  17.053  40.487  1.00  0.00           C  
HETATM 3659  O3' ATP A1500     128.573  17.761  41.638  1.00  0.00           O  
HETATM 3660  C2' ATP A1500     127.824  16.238  39.958  1.00  0.00           C  
HETATM 3661  O2' ATP A1500     126.649  16.970  40.143  1.00  0.00           O  
HETATM 3662  C1' ATP A1500     128.161  16.118  38.467  1.00  0.00           C  
HETATM 3663  N9  ATP A1500     128.798  14.862  38.008  1.00  0.00           N  
HETATM 3664  C8  ATP A1500     130.119  14.492  38.083  1.00  0.00           C  
HETATM 3665  N7  ATP A1500     130.365  13.308  37.564  1.00  0.00           N  
HETATM 3666  C5  ATP A1500     129.131  12.869  37.113  1.00  0.00           C  
HETATM 3667  C6  ATP A1500     128.700  11.669  36.429  1.00  0.00           C  
HETATM 3668  N6  ATP A1500     129.496  10.644  36.122  1.00  0.00           N  
HETATM 3669  N1  ATP A1500     127.394  11.567  36.096  1.00  0.00           N  
HETATM 3670  C2  ATP A1500     126.565  12.569  36.442  1.00  0.00           C  
HETATM 3671  N3  ATP A1500     126.836  13.723  37.093  1.00  0.00           N  
HETATM 3672  C4  ATP A1500     128.144  13.817  37.385  1.00  0.00           C  
TER
END
