# Supplementary material for: Backbone Brackets and Arginine Tweezers delineate Class I and Class II aminoacyl tRNA synthetases
Source: PLoS Comput Biol. 2018 Apr 16;14(4):e1006101. doi: 10.1371/journal.pcbi.1006101 (PMC5919687; doi:10.1371/journal.pcbi.1006101)
Supplement: S12 File — All structures of Class II aaRS with residues renumbered according to the MSA. (GZ) [file pcbi.1006101.s024.tar.gz › 1yfr_B_renum.pdb]

ATOM      1  N   SER B 332      65.319 -19.119  -4.573  1.00  0.00           N  
ATOM      2  CA  SER B 332      66.107 -19.223  -3.305  1.00  0.00           C  
ATOM      3  C   SER B 332      67.306 -20.139  -3.522  1.00  0.00           C  
ATOM      4  O   SER B 332      68.444 -19.804  -3.192  1.00  0.00           O  
ATOM      5  CB  SER B 332      65.229 -19.769  -2.169  1.00  0.00           C  
ATOM      6  OG  SER B 332      65.913 -19.707  -0.925  1.00  0.00           O  
ATOM      7  N   LEU B 333      67.044 -21.303  -4.102  1.00  0.00           N  
ATOM      8  CA  LEU B 333      68.100 -22.273  -4.389  1.00  0.00           C  
ATOM      9  C   LEU B 333      68.679 -22.828  -3.100  1.00  0.00           C  
ATOM     10  O   LEU B 333      68.704 -22.132  -2.069  1.00  0.00           O  
ATOM     11  CB  LEU B 333      69.242 -21.616  -5.187  1.00  0.00           C  
ATOM     12  CG  LEU B 333      68.846 -20.726  -6.374  1.00  0.00           C  
ATOM     13  CD1 LEU B 333      70.054 -19.872  -6.789  1.00  0.00           C  
ATOM     14  CD2 LEU B 333      68.347 -21.564  -7.542  1.00  0.00           C  
ATOM     15  N   SER B 334      69.140 -24.077  -3.156  1.00  0.00           N  
ATOM     16  CA  SER B 334      69.766 -24.683  -1.993  1.00  0.00           C  
ATOM     17  C   SER B 334      71.268 -24.460  -2.153  1.00  0.00           C  
ATOM     18  O   SER B 334      71.717 -24.016  -3.188  1.00  0.00           O  
ATOM     19  CB  SER B 334      69.486 -26.185  -1.946  1.00  0.00           C  
ATOM     20  OG  SER B 334      70.226 -26.871  -2.951  1.00  0.00           O  
ATOM     21  N   ALA B 335      72.051 -24.779  -1.133  1.00  0.00           N  
ATOM     22  CA  ALA B 335      73.499 -24.619  -1.213  1.00  0.00           C  
ATOM     23  C   ALA B 335      74.007 -25.353  -2.446  1.00  0.00           C  
ATOM     24  O   ALA B 335      74.950 -24.911  -3.097  1.00  0.00           O  
ATOM     25  CB  ALA B 335      74.162 -25.191   0.050  1.00  0.00           C  
ATOM     26  N   HIS B 336      73.368 -26.476  -2.762  1.00  0.00           N  
ATOM     27  CA  HIS B 336      73.751 -27.286  -3.917  1.00  0.00           C  
ATOM     28  C   HIS B 336      73.347 -26.598  -5.211  1.00  0.00           C  
ATOM     29  O   HIS B 336      74.070 -26.624  -6.187  1.00  0.00           O  
ATOM     30  CB  HIS B 336      73.101 -28.673  -3.818  1.00  0.00           C  
ATOM     31  CG  HIS B 336      73.481 -29.428  -2.574  1.00  0.00           C  
ATOM     32  ND1 HIS B 336      72.907 -30.628  -2.220  1.00  0.00           N  
ATOM     33  CD2 HIS B 336      74.420 -29.168  -1.632  1.00  0.00           C  
ATOM     34  CE1 HIS B 336      73.480 -31.081  -1.113  1.00  0.00           C  
ATOM     35  NE2 HIS B 336      74.399 -30.214  -0.740  1.00  0.00           N  
ATOM     36  N   GLU B 337      72.174 -25.984  -5.207  1.00  0.00           N  
ATOM     37  CA  GLU B 337      71.674 -25.263  -6.370  1.00  0.00           C  
ATOM     38  C   GLU B 337      72.634 -24.120  -6.680  1.00  0.00           C  
ATOM     39  O   GLU B 337      73.174 -24.023  -7.783  1.00  0.00           O  
ATOM     40  CB  GLU B 337      70.279 -24.685  -6.080  1.00  0.00           C  
ATOM     41  CG  GLU B 337      69.164 -25.702  -6.050  1.00  0.00           C  
ATOM     42  CD  GLU B 337      68.693 -26.086  -7.440  1.00  0.00           C  
ATOM     43  OE1 GLU B 337      68.129 -25.206  -8.132  1.00  0.00           O  
ATOM     44  OE2 GLU B 337      68.884 -27.262  -7.832  1.00  0.00           O  
ATOM     45  N   ILE B 338      72.833 -23.259  -5.688  1.00  0.00           N  
ATOM     46  CA  ILE B 338      73.709 -22.104  -5.812  1.00  0.00           C  
ATOM     47  C   ILE B 338      75.123 -22.533  -6.222  1.00  0.00           C  
ATOM     48  O   ILE B 338      75.884 -21.750  -6.798  1.00  0.00           O  
ATOM     49  CB  ILE B 338      73.787 -21.342  -4.469  1.00  0.00           C  
ATOM     50  CG1 ILE B 338      72.380 -20.927  -4.028  1.00  0.00           C  
ATOM     51  CG2 ILE B 338      74.691 -20.121  -4.617  1.00  0.00           C  
ATOM     52  CD1 ILE B 338      72.292 -20.390  -2.607  1.00  0.00           C  
ATOM     53  N   ARG B 339      75.476 -23.772  -5.899  1.00  0.00           N  
ATOM     54  CA  ARG B 339      76.794 -24.294  -6.221  1.00  0.00           C  
ATOM     55  C   ARG B 339      76.840 -24.752  -7.676  1.00  0.00           C  
ATOM     56  O   ARG B 339      77.732 -24.373  -8.429  1.00  0.00           O  
ATOM     57  CB  ARG B 339      77.141 -25.486  -5.321  1.00  0.00           C  
ATOM     58  CG  ARG B 339      78.533 -26.027  -5.592  1.00  0.00           C  
ATOM     59  CD  ARG B 339      78.706 -27.419  -5.104  1.00  0.00           C  
ATOM     60  NE  ARG B 339      78.650 -27.551  -3.654  1.00  0.00           N  
ATOM     61  CZ  ARG B 339      77.759 -28.295  -3.009  1.00  0.00           C  
ATOM     62  NH1 ARG B 339      76.844 -28.973  -3.687  1.00  0.00           N  
ATOM     63  NH2 ARG B 339      77.779 -28.358  -1.684  1.00  0.00           N  
ATOM     64  N   GLU B 340      75.896 -25.607  -8.055  1.00  0.00           N  
ATOM     65  CA  GLU B 340      75.835 -26.122  -9.416  1.00  0.00           C  
ATOM     66  C   GLU B 340      75.595 -24.980 -10.404  1.00  0.00           C  
ATOM     67  O   GLU B 340      76.114 -24.984 -11.523  1.00  0.00           O  
ATOM     68  CB  GLU B 340      74.708 -27.150  -9.525  1.00  0.00           C  
ATOM     69  CG  GLU B 340      74.557 -27.764 -10.905  1.00  0.00           C  
ATOM     70  CD  GLU B 340      75.750 -28.579 -11.332  1.00  0.00           C  
ATOM     71  OE1 GLU B 340      76.192 -29.451 -10.558  1.00  0.00           O  
ATOM     72  OE2 GLU B 340      76.243 -28.359 -12.458  1.00  0.00           O  
ATOM     73  N   LEU B 341      74.806 -24.000  -9.974  1.00  0.00           N  
ATOM     74  CA  LEU B 341      74.472 -22.843 -10.799  1.00  0.00           C  
ATOM     75  C   LEU B 341      75.724 -22.018 -11.046  1.00  0.00           C  
ATOM     76  O   LEU B 341      75.693 -21.018 -11.761  1.00  0.00           O  
ATOM     77  CB  LEU B 341      73.425 -21.980 -10.093  1.00  0.00           C  
ATOM     78  CG  LEU B 341      72.087 -21.828 -10.813  1.00  0.00           C  
ATOM     79  CD1 LEU B 341      71.099 -21.105  -9.911  1.00  0.00           C  
ATOM     80  CD2 LEU B 341      72.289 -21.075 -12.115  1.00  0.00           C  
ATOM     81  N   PHE B 342      76.826 -22.461 -10.445  1.00  0.00           N  
ATOM     82  CA  PHE B 342      78.120 -21.797 -10.552  1.00  0.00           C  
ATOM     83  C   PHE B 342      79.048 -22.673 -11.381  1.00  0.00           C  
ATOM     84  O   PHE B 342      79.491 -22.290 -12.463  1.00  0.00           O  
ATOM     85  CB  PHE B 342      78.724 -21.607  -9.159  1.00  0.00           C  
ATOM     86  CG  PHE B 342      79.805 -20.572  -9.111  1.00  0.00           C  
ATOM     87  CD1 PHE B 342      79.511 -19.244  -8.790  1.00  0.00           C  
ATOM     88  CD2 PHE B 342      81.124 -20.925  -9.385  1.00  0.00           C  
ATOM     89  CE1 PHE B 342      80.531 -18.279  -8.755  1.00  0.00           C  
ATOM     90  CE2 PHE B 342      82.138 -19.981  -9.354  1.00  0.00           C  
ATOM     91  CZ  PHE B 342      81.845 -18.654  -9.032  1.00  0.00           C  
ATOM     92  N   LEU B 343      79.326 -23.861 -10.859  1.00  0.00           N  
ATOM     93  CA  LEU B 343      80.201 -24.809 -11.526  1.00  0.00           C  
ATOM     94  C   LEU B 343      79.789 -25.130 -12.958  1.00  0.00           C  
ATOM     95  O   LEU B 343      80.539 -25.786 -13.688  1.00  0.00           O  
ATOM     96  CB  LEU B 343      80.271 -26.100 -10.723  1.00  0.00           C  
ATOM     97  CG  LEU B 343      80.884 -25.971  -9.325  1.00  0.00           C  
ATOM     98  CD1 LEU B 343      80.833 -27.312  -8.608  1.00  0.00           C  
ATOM     99  CD2 LEU B 343      82.347 -25.473  -9.439  1.00  0.00           C  
ATOM    100  N   SER B 344      78.602 -24.682 -13.361  1.00  0.00           N  
ATOM    101  CA  SER B 344      78.126 -24.932 -14.722  1.00  0.00           C  
ATOM    102  C   SER B 344      78.013 -23.621 -15.491  1.00  0.00           C  
ATOM    103  O   SER B 344      78.199 -23.581 -16.697  1.00  0.00           O  
ATOM    104  CB  SER B 344      76.757 -25.622 -14.702  1.00  0.00           C  
ATOM    105  OG  SER B 344      75.742 -24.728 -14.267  1.00  0.00           O  
ATOM    106  N   PHE B 345      77.711 -22.543 -14.777  1.00  0.00           N  
ATOM    107  CA  PHE B 345      77.562 -21.219 -15.380  1.00  0.00           C  
ATOM    108  C   PHE B 345      78.883 -20.734 -15.982  1.00  0.00           C  
ATOM    109  O   PHE B 345      78.912 -19.794 -16.795  1.00  0.00           O  
ATOM    110  CB  PHE B 345      77.092 -20.218 -14.322  1.00  0.00           C  
ATOM    111  CG  PHE B 345      76.768 -18.864 -14.877  1.00  0.00           C  
ATOM    112  CD1 PHE B 345      75.716 -18.707 -15.772  1.00  0.00           C  
ATOM    113  CD2 PHE B 345      77.511 -17.738 -14.495  1.00  0.00           C  
ATOM    114  CE1 PHE B 345      75.421 -17.447 -16.306  1.00  0.00           C  
ATOM    115  CE2 PHE B 345      77.231 -16.476 -15.016  1.00  0.00           C  
ATOM    116  CZ  PHE B 345      76.178 -16.325 -15.915  1.00  0.00           C  
ATOM    117  N   PHE B 347      79.976 -21.383 -15.585  1.00  0.00           N  
ATOM    118  CA  PHE B 347      81.290 -21.009 -16.088  1.00  0.00           C  
ATOM    119  C   PHE B 347      81.878 -21.997 -17.088  1.00  0.00           C  
ATOM    120  O   PHE B 347      82.685 -21.613 -17.946  1.00  0.00           O  
ATOM    121  CB  PHE B 347      82.249 -20.792 -14.919  1.00  0.00           C  
ATOM    122  CG  PHE B 347      81.963 -19.540 -14.143  1.00  0.00           C  
ATOM    123  CD1 PHE B 347      82.336 -18.292 -14.644  1.00  0.00           C  
ATOM    124  CD2 PHE B 347      81.286 -19.598 -12.932  1.00  0.00           C  
ATOM    125  CE1 PHE B 347      82.036 -17.124 -13.951  1.00  0.00           C  
ATOM    126  CE2 PHE B 347      80.986 -18.436 -12.241  1.00  0.00           C  
ATOM    127  CZ  PHE B 347      81.363 -17.198 -12.751  1.00  0.00           C  
ATOM    128  N   GLU B 348      81.500 -23.269 -16.971  1.00  0.00           N  
ATOM    129  CA  GLU B 348      81.993 -24.274 -17.914  1.00  0.00           C  
ATOM    130  C   GLU B 348      81.360 -23.955 -19.259  1.00  0.00           C  
ATOM    131  O   GLU B 348      81.863 -24.327 -20.317  1.00  0.00           O  
ATOM    132  CB  GLU B 348      81.588 -25.684 -17.481  1.00  0.00           C  
ATOM    133  CG  GLU B 348      82.549 -26.331 -16.482  1.00  0.00           C  
ATOM    134  CD  GLU B 348      82.234 -27.797 -16.260  1.00  0.00           C  
ATOM    135  OE1 GLU B 348      81.177 -28.099 -15.661  1.00  0.00           O  
ATOM    136  OE2 GLU B 348      83.041 -28.645 -16.701  1.00  0.00           O  
ATOM    137  N   LYS B 349      80.243 -23.244 -19.191  1.00  0.00           N  
ATOM    138  CA  LYS B 349      79.499 -22.845 -20.366  1.00  0.00           C  
ATOM    139  C   LYS B 349      80.228 -21.707 -21.051  1.00  0.00           C  
ATOM    140  O   LYS B 349      79.929 -21.381 -22.197  1.00  0.00           O  
ATOM    141  CB  LYS B 349      78.097 -22.389 -19.954  1.00  0.00           C  
ATOM    142  CG  LYS B 349      77.209 -23.507 -19.409  1.00  0.00           C  
ATOM    143  CD  LYS B 349      75.975 -22.957 -18.743  1.00  0.00           C  
ATOM    144  CE  LYS B 349      75.207 -24.068 -18.031  1.00  0.00           C  
ATOM    145  NZ  LYS B 349      73.855 -23.627 -17.587  1.00  0.00           N  
ATOM    146  N   LYS B 352      81.174 -21.102 -20.334  1.00  0.00           N  
ATOM    147  CA  LYS B 352      81.950 -19.978 -20.854  1.00  0.00           C  
ATOM    148  C   LYS B 352      83.290 -20.475 -21.383  1.00  0.00           C  
ATOM    149  O   LYS B 352      84.015 -19.759 -22.069  1.00  0.00           O  
ATOM    150  CB  LYS B 352      82.173 -18.928 -19.754  1.00  0.00           C  
ATOM    151  CG  LYS B 352      80.928 -18.165 -19.331  1.00  0.00           C  
ATOM    152  CD  LYS B 352      80.462 -17.242 -20.432  1.00  0.00           C  
ATOM    153  CE  LYS B 352      79.166 -16.498 -20.035  1.00  0.00           C  
ATOM    154  NZ  LYS B 352      78.646 -15.653 -21.134  1.00  0.00           N  
ATOM    155  N   GLY B 361      83.613 -21.720 -21.058  1.00  0.00           N  
ATOM    156  CA  GLY B 361      84.861 -22.302 -21.520  1.00  0.00           C  
ATOM    157  C   GLY B 361      85.831 -22.637 -20.402  1.00  0.00           C  
ATOM    158  O   GLY B 361      87.047 -22.619 -20.599  1.00  0.00           O  
ATOM    159  N   HIS B 362      85.300 -22.936 -19.222  1.00  0.00           N  
ATOM    160  CA  HIS B 362      86.132 -23.261 -18.080  1.00  0.00           C  
ATOM    161  C   HIS B 362      86.167 -24.767 -17.854  1.00  0.00           C  
ATOM    162  O   HIS B 362      85.249 -25.493 -18.239  1.00  0.00           O  
ATOM    163  CB  HIS B 362      85.607 -22.553 -16.823  1.00  0.00           C  
ATOM    164  CG  HIS B 362      85.610 -21.056 -16.915  1.00  0.00           C  
ATOM    165  ND1 HIS B 362      85.403 -20.247 -15.826  1.00  0.00           N  
ATOM    166  CD2 HIS B 362      85.797 -20.232 -17.976  1.00  0.00           C  
ATOM    167  CE1 HIS B 362      85.462 -18.977 -16.206  1.00  0.00           C  
ATOM    168  NE2 HIS B 362      85.698 -18.946 -17.501  1.00  0.00           N  
ATOM    169  N   THR B 363      87.232 -25.227 -17.211  1.00  0.00           N  
ATOM    170  CA  THR B 363      87.402 -26.645 -16.917  1.00  0.00           C  
ATOM    171  C   THR B 363      87.110 -26.919 -15.445  1.00  0.00           C  
ATOM    172  O   THR B 363      87.848 -26.491 -14.567  1.00  0.00           O  
ATOM    173  CB  THR B 363      88.833 -27.097 -17.225  1.00  0.00           C  
ATOM    174  OG1 THR B 363      89.123 -26.856 -18.610  1.00  0.00           O  
ATOM    175  CG2 THR B 363      88.998 -28.582 -16.901  1.00  0.00           C  
ATOM    176  N   ARG B 364      86.030 -27.641 -15.180  1.00  0.00           N  
ATOM    177  CA  ARG B 364      85.642 -27.946 -13.816  1.00  0.00           C  
ATOM    178  C   ARG B 364      86.691 -28.864 -13.217  1.00  0.00           C  
ATOM    179  O   ARG B 364      86.700 -30.068 -13.490  1.00  0.00           O  
ATOM    180  CB  ARG B 364      84.264 -28.620 -13.804  1.00  0.00           C  
ATOM    181  CG  ARG B 364      83.794 -29.045 -12.394  1.00  0.00           C  
ATOM    182  CD  ARG B 364      82.432 -29.710 -12.424  1.00  0.00           C  
ATOM    183  NE  ARG B 364      81.396 -28.796 -12.876  1.00  0.00           N  
ATOM    184  CZ  ARG B 364      80.105 -29.083 -12.843  1.00  0.00           C  
ATOM    185  NH1 ARG B 364      79.710 -30.261 -12.388  1.00  0.00           N  
ATOM    186  NH2 ARG B 364      79.216 -28.180 -13.223  1.00  0.00           N  
ATOM    187  N   VAL B 365      87.582 -28.289 -12.414  1.00  0.00           N  
ATOM    188  CA  VAL B 365      88.648 -29.057 -11.791  1.00  0.00           C  
ATOM    189  C   VAL B 365      88.219 -29.619 -10.443  1.00  0.00           C  
ATOM    190  O   VAL B 365      87.719 -28.885  -9.579  1.00  0.00           O  
ATOM    191  CB  VAL B 365      89.916 -28.188 -11.598  1.00  0.00           C  
ATOM    192  CG1 VAL B 365      90.933 -28.926 -10.757  1.00  0.00           C  
ATOM    193  CG2 VAL B 365      90.526 -27.854 -12.956  1.00  0.00           C  
ATOM    194  N   LYS B 366      88.433 -30.920 -10.256  1.00  0.00           N  
ATOM    195  CA  LYS B 366      88.068 -31.576  -8.999  1.00  0.00           C  
ATOM    196  C   LYS B 366      88.741 -30.910  -7.809  1.00  0.00           C  
ATOM    197  O   LYS B 366      89.942 -30.726  -7.810  1.00  0.00           O  
ATOM    198  CB  LYS B 366      88.462 -33.049  -9.039  1.00  0.00           C  
ATOM    199  CG  LYS B 366      88.203 -33.784  -7.738  1.00  0.00           C  
ATOM    200  CD  LYS B 366      88.695 -35.218  -7.796  1.00  0.00           C  
ATOM    201  CE  LYS B 366      90.203 -35.292  -7.876  1.00  0.00           C  
ATOM    202  NZ  LYS B 366      90.674 -36.706  -7.712  1.00  0.00           N  
ATOM    203  N   SER B 368      87.948 -30.557  -6.804  1.00  0.00           N  
ATOM    204  CA  SER B 368      88.438 -29.900  -5.606  1.00  0.00           C  
ATOM    205  C   SER B 368      89.544 -30.707  -4.954  1.00  0.00           C  
ATOM    206  O   SER B 368      89.281 -31.729  -4.324  1.00  0.00           O  
ATOM    207  CB  SER B 368      87.291 -29.709  -4.607  1.00  0.00           C  
ATOM    208  OG  SER B 368      87.763 -29.199  -3.366  1.00  0.00           O  
ATOM    209  N   ALA B 370      90.773 -30.222  -5.073  1.00  0.00           N  
ATOM    210  CA  ALA B 370      91.921 -30.903  -4.501  1.00  0.00           C  
ATOM    211  C   ALA B 370      91.626 -31.177  -3.039  1.00  0.00           C  
ATOM    212  O   ALA B 370      90.916 -30.391  -2.392  1.00  0.00           O  
ATOM    213  CB  ALA B 370      93.154 -30.043  -4.643  1.00  0.00           C  
ATOM    214  N   PRO B 371      92.124 -32.312  -2.508  1.00  0.00           N  
ATOM    215  CA  PRO B 371      91.860 -32.613  -1.100  1.00  0.00           C  
ATOM    216  C   PRO B 371      92.465 -31.557  -0.188  1.00  0.00           C  
ATOM    217  O   PRO B 371      93.462 -30.923  -0.534  1.00  0.00           O  
ATOM    218  CB  PRO B 371      92.493 -33.991  -0.911  1.00  0.00           C  
ATOM    219  CG  PRO B 371      93.591 -34.007  -1.943  1.00  0.00           C  
ATOM    220  CD  PRO B 371      92.939 -33.374  -3.133  1.00  0.00           C  
ATOM    221  N   LEU B 372      91.836 -31.348   0.963  1.00  0.00           N  
ATOM    222  CA  LEU B 372      92.320 -30.378   1.938  1.00  0.00           C  
ATOM    223  C   LEU B 372      93.836 -30.423   2.120  1.00  0.00           C  
ATOM    224  O   LEU B 372      94.471 -29.387   2.256  1.00  0.00           O  
ATOM    225  CB  LEU B 372      91.631 -30.609   3.289  1.00  0.00           C  
ATOM    226  CG  LEU B 372      90.143 -30.265   3.339  1.00  0.00           C  
ATOM    227  CD1 LEU B 372      89.571 -30.751   4.670  1.00  0.00           C  
ATOM    228  CD2 LEU B 372      89.952 -28.778   3.141  1.00  0.00           C  
ATOM    229  N   VAL B 373      94.398 -31.626   2.135  1.00  0.00           N  
ATOM    230  CA  VAL B 373      95.826 -31.809   2.297  1.00  0.00           C  
ATOM    231  C   VAL B 373      96.525 -31.858   0.940  1.00  0.00           C  
ATOM    232  O   VAL B 373      96.282 -32.765   0.131  1.00  0.00           O  
ATOM    233  CB  VAL B 373      96.139 -33.123   3.061  1.00  0.00           C  
ATOM    234  CG1 VAL B 373      97.629 -33.281   3.227  1.00  0.00           C  
ATOM    235  CG2 VAL B 373      95.456 -33.117   4.422  1.00  0.00           C  
ATOM    236  N   PRO B 374      97.397 -30.869   0.670  1.00  0.00           N  
ATOM    237  CA  PRO B 374      98.145 -30.798  -0.593  1.00  0.00           C  
ATOM    238  C   PRO B 374      99.129 -31.971  -0.769  1.00  0.00           C  
ATOM    239  O   PRO B 374      99.665 -32.516   0.206  1.00  0.00           O  
ATOM    240  CB  PRO B 374      98.875 -29.461  -0.488  1.00  0.00           C  
ATOM    241  CG  PRO B 374      97.969 -28.651   0.413  1.00  0.00           C  
ATOM    242  CD  PRO B 374      97.587 -29.642   1.465  1.00  0.00           C  
ATOM    243  N   GLU B 375      99.378 -32.335  -2.023  1.00  0.00           N  
ATOM    244  CA  GLU B 375     100.278 -33.440  -2.328  1.00  0.00           C  
ATOM    245  C   GLU B 375     101.598 -33.275  -1.567  1.00  0.00           C  
ATOM    246  O   GLU B 375     101.812 -33.908  -0.504  1.00  0.00           O  
ATOM    247  CB  GLU B 375     100.547 -33.510  -3.836  1.00  0.00           C  
ATOM    248  CG  GLU B 375     101.340 -34.738  -4.265  1.00  0.00           C  
ATOM    249  CD  GLU B 375     100.542 -36.014  -4.131  1.00  0.00           C  
ATOM    250  OE1 GLU B 375      99.536 -36.145  -4.849  1.00  0.00           O  
ATOM    251  OE2 GLU B 375     100.904 -36.881  -3.311  1.00  0.00           O  
ATOM    252  N   ASN B 376     102.473 -32.415  -2.092  1.00  0.00           N  
ATOM    253  CA  ASN B 376     103.755 -32.195  -1.440  1.00  0.00           C  
ATOM    254  C   ASN B 376     104.052 -30.726  -1.180  1.00  0.00           C  
ATOM    255  O   ASN B 376     104.659 -30.047  -2.011  1.00  0.00           O  
ATOM    256  CB  ASN B 376     104.882 -32.804  -2.270  1.00  0.00           C  
ATOM    257  CG  ASN B 376     106.175 -32.903  -1.503  1.00  0.00           C  
ATOM    258  OD1 ASN B 376     106.652 -31.920  -0.952  1.00  0.00           O  
ATOM    259  ND2 ASN B 376     106.755 -34.094  -1.468  1.00  0.00           N  
ATOM    260  N   ASP B 652     103.621 -30.243  -0.016  1.00  0.00           N  
ATOM    261  CA  ASP B 652     103.842 -28.849   0.395  1.00  0.00           C  
ATOM    262  C   ASP B 652     103.622 -28.804   1.910  1.00  0.00           C  
ATOM    263  O   ASP B 652     102.530 -28.471   2.390  1.00  0.00           O  
ATOM    264  CB  ASP B 652     102.849 -27.910  -0.300  1.00  0.00           C  
ATOM    265  CG  ASP B 652     103.249 -26.461  -0.191  1.00  0.00           C  
ATOM    266  OD1 ASP B 652     103.380 -25.949   0.936  1.00  0.00           O  
ATOM    267  OD2 ASP B 652     103.439 -25.829  -1.240  1.00  0.00           O  
ATOM    268  N   PRO B 653     104.659 -29.165   2.681  1.00  0.00           N  
ATOM    269  CA  PRO B 653     104.613 -29.189   4.142  1.00  0.00           C  
ATOM    270  C   PRO B 653     104.537 -27.829   4.806  1.00  0.00           C  
ATOM    271  O   PRO B 653     104.506 -27.747   6.032  1.00  0.00           O  
ATOM    272  CB  PRO B 653     105.886 -29.943   4.503  1.00  0.00           C  
ATOM    273  CG  PRO B 653     106.823 -29.459   3.450  1.00  0.00           C  
ATOM    274  CD  PRO B 653     105.992 -29.563   2.202  1.00  0.00           C  
ATOM    275  N   THR B 654     104.477 -26.765   4.011  1.00  0.00           N  
ATOM    276  CA  THR B 654     104.415 -25.412   4.573  1.00  0.00           C  
ATOM    277  C   THR B 654     103.000 -24.835   4.573  1.00  0.00           C  
ATOM    278  O   THR B 654     102.695 -23.915   5.339  1.00  0.00           O  
ATOM    279  CB  THR B 654     105.312 -24.457   3.791  1.00  0.00           C  
ATOM    280  OG1 THR B 654     104.700 -24.167   2.528  1.00  0.00           O  
ATOM    281  CG2 THR B 654     106.679 -25.108   3.559  1.00  0.00           C  
ATOM    282  N   LEU B 655     102.135 -25.391   3.728  1.00  0.00           N  
ATOM    283  CA  LEU B 655     100.759 -24.913   3.616  1.00  0.00           C  
ATOM    284  C   LEU B 655      99.805 -25.996   4.089  1.00  0.00           C  
ATOM    285  O   LEU B 655      99.403 -26.869   3.320  1.00  0.00           O  
ATOM    286  CB  LEU B 655     100.460 -24.530   2.163  1.00  0.00           C  
ATOM    287  CG  LEU B 655      99.074 -23.974   1.826  1.00  0.00           C  
ATOM    288  CD1 LEU B 655      98.758 -22.767   2.770  1.00  0.00           C  
ATOM    289  CD2 LEU B 655      99.045 -23.525   0.358  1.00  0.00           C  
ATOM    290  N   LEU B 656      99.466 -25.943   5.371  1.00  0.00           N  
ATOM    291  CA  LEU B 656      98.573 -26.923   5.970  1.00  0.00           C  
ATOM    292  C   LEU B 656      97.410 -27.330   5.076  1.00  0.00           C  
ATOM    293  O   LEU B 656      97.430 -28.396   4.482  1.00  0.00           O  
ATOM    294  CB  LEU B 656      98.027 -26.379   7.283  1.00  0.00           C  
ATOM    295  CG  LEU B 656      99.027 -26.252   8.441  1.00  0.00           C  
ATOM    296  CD1 LEU B 656      98.322 -25.766   9.695  1.00  0.00           C  
ATOM    297  CD2 LEU B 656      99.658 -27.603   8.707  1.00  0.00           C  
ATOM    298  N   PHE B 657      96.396 -26.473   4.978  1.00  0.00           N  
ATOM    299  CA  PHE B 657      95.214 -26.759   4.164  1.00  0.00           C  
ATOM    300  C   PHE B 657      95.084 -25.793   3.033  1.00  0.00           C  
ATOM    301  O   PHE B 657      95.754 -24.790   3.031  1.00  0.00           O  
ATOM    302  CB  PHE B 657      93.965 -26.646   5.031  1.00  0.00           C  
ATOM    303  CG  PHE B 657      94.095 -27.370   6.351  1.00  0.00           C  
ATOM    304  CD1 PHE B 657      93.712 -28.711   6.488  1.00  0.00           C  
ATOM    305  CD2 PHE B 657      94.590 -26.706   7.466  1.00  0.00           C  
ATOM    306  CE1 PHE B 657      93.825 -29.371   7.705  1.00  0.00           C  
ATOM    307  CE2 PHE B 657      94.712 -27.367   8.705  1.00  0.00           C  
ATOM    308  CZ  PHE B 657      94.320 -28.692   8.822  1.00  0.00           C  
ATOM    309  N   VAL B 658      94.195 -26.092   2.093  1.00  0.00           N  
ATOM    310  CA  VAL B 658      93.903 -25.207   0.968  1.00  0.00           C  
ATOM    311  C   VAL B 658      92.907 -24.151   1.498  1.00  0.00           C  
ATOM    312  O   VAL B 658      91.747 -24.464   1.759  1.00  0.00           O  
ATOM    313  CB  VAL B 658      93.237 -25.985  -0.178  1.00  0.00           C  
ATOM    314  CG1 VAL B 658      93.094 -25.084  -1.408  1.00  0.00           C  
ATOM    315  CG2 VAL B 658      94.049 -27.215  -0.496  1.00  0.00           C  
ATOM    316  N   ASN B 659      93.358 -22.908   1.633  1.00  0.00           N  
ATOM    317  CA  ASN B 659      92.533 -21.839   2.167  1.00  0.00           C  
ATOM    318  C   ASN B 659      91.794 -21.045   1.107  1.00  0.00           C  
ATOM    319  O   ASN B 659      90.920 -20.245   1.433  1.00  0.00           O  
ATOM    320  CB  ASN B 659      93.406 -20.902   2.990  1.00  0.00           C  
ATOM    321  CG  ASN B 659      94.426 -20.169   2.148  1.00  0.00           C  
ATOM    322  OD1 ASN B 659      95.258 -20.778   1.471  1.00  0.00           O  
ATOM    323  ND2 ASN B 659      94.375 -18.847   2.195  1.00  0.00           N  
ATOM    324  N   ALA B 660      92.145 -21.242  -0.157  1.00  0.00           N  
ATOM    325  CA  ALA B 660      91.471 -20.532  -1.238  1.00  0.00           C  
ATOM    326  C   ALA B 660      91.476 -21.431  -2.475  1.00  0.00           C  
ATOM    327  O   ALA B 660      92.373 -22.291  -2.644  1.00  0.00           O  
ATOM    328  CB  ALA B 660      92.182 -19.227  -1.534  1.00  0.00           C  
ATOM    329  N   GLY B 661      90.488 -21.233  -3.343  1.00  0.00           N  
ATOM    330  CA  GLY B 661      90.405 -22.047  -4.547  1.00  0.00           C  
ATOM    331  C   GLY B 661      91.587 -21.949  -5.513  1.00  0.00           C  
ATOM    332  O   GLY B 661      91.657 -22.702  -6.502  1.00  0.00           O  
ATOM    333  N   MET B 662      92.524 -21.039  -5.246  1.00  0.00           N  
ATOM    334  CA  MET B 662      93.672 -20.878  -6.141  1.00  0.00           C  
ATOM    335  C   MET B 662      94.928 -21.622  -5.712  1.00  0.00           C  
ATOM    336  O   MET B 662      95.882 -21.724  -6.457  1.00  0.00           O  
ATOM    337  CB  MET B 662      93.975 -19.390  -6.328  1.00  0.00           C  
ATOM    338  CG  MET B 662      94.619 -18.706  -5.123  1.00  0.00           C  
ATOM    339  SD  MET B 662      96.434 -18.896  -5.117  1.00  0.00           S  
ATOM    340  CE  MET B 662      96.699 -19.605  -3.476  1.00  0.00           C  
ATOM    341  N   VAL B 663      94.903 -22.173  -4.513  1.00  0.00           N  
ATOM    342  CA  VAL B 663      96.051 -22.890  -3.990  1.00  0.00           C  
ATOM    343  C   VAL B 663      96.526 -24.029  -4.879  1.00  0.00           C  
ATOM    344  O   VAL B 663      97.702 -24.069  -5.270  1.00  0.00           O  
ATOM    345  CB  VAL B 663      95.769 -23.461  -2.573  1.00  0.00           C  
ATOM    346  CG1 VAL B 663      96.933 -24.326  -2.135  1.00  0.00           C  
ATOM    347  CG2 VAL B 663      95.562 -22.338  -1.581  1.00  0.00           C  
ATOM    348  N   PRO B 664      95.614 -24.955  -5.226  1.00  0.00           N  
ATOM    349  CA  PRO B 664      95.953 -26.104  -6.067  1.00  0.00           C  
ATOM    350  C   PRO B 664      96.323 -25.759  -7.502  1.00  0.00           C  
ATOM    351  O   PRO B 664      96.554 -26.648  -8.323  1.00  0.00           O  
ATOM    352  CB  PRO B 664      94.696 -26.967  -5.977  1.00  0.00           C  
ATOM    353  CG  PRO B 664      93.617 -25.929  -5.889  1.00  0.00           C  
ATOM    354  CD  PRO B 664      94.177 -24.971  -4.885  1.00  0.00           C  
ATOM    355  N   PHE B 665      96.388 -24.467  -7.804  1.00  0.00           N  
ATOM    356  CA  PHE B 665      96.716 -24.027  -9.156  1.00  0.00           C  
ATOM    357  C   PHE B 665      97.813 -22.968  -9.108  1.00  0.00           C  
ATOM    358  O   PHE B 665      98.061 -22.257 -10.080  1.00  0.00           O  
ATOM    359  CB  PHE B 665      95.476 -23.438  -9.832  1.00  0.00           C  
ATOM    360  CG  PHE B 665      94.240 -24.259  -9.653  1.00  0.00           C  
ATOM    361  CD1 PHE B 665      94.214 -25.592 -10.028  1.00  0.00           C  
ATOM    362  CD2 PHE B 665      93.093 -23.694  -9.107  1.00  0.00           C  
ATOM    363  CE1 PHE B 665      93.049 -26.357  -9.860  1.00  0.00           C  
ATOM    364  CE2 PHE B 665      91.929 -24.448  -8.937  1.00  0.00           C  
ATOM    365  CZ  PHE B 665      91.911 -25.779  -9.314  1.00  0.00           C  
ATOM    366  N   LYS B 666      98.482 -22.876  -7.971  1.00  0.00           N  
ATOM    367  CA  LYS B 666      99.524 -21.880  -7.810  1.00  0.00           C  
ATOM    368  C   LYS B 666     100.646 -22.077  -8.820  1.00  0.00           C  
ATOM    369  O   LYS B 666     100.949 -21.172  -9.587  1.00  0.00           O  
ATOM    370  CB  LYS B 666     100.074 -21.915  -6.377  1.00  0.00           C  
ATOM    371  CG  LYS B 666     100.845 -20.681  -6.019  1.00  0.00           C  
ATOM    372  CD  LYS B 666     101.436 -20.725  -4.625  1.00  0.00           C  
ATOM    373  CE  LYS B 666     100.407 -20.472  -3.537  1.00  0.00           C  
ATOM    374  NZ  LYS B 666      99.401 -21.550  -3.419  1.00  0.00           N  
ATOM    375  N   ASN B 667     101.256 -23.258  -8.811  1.00  0.00           N  
ATOM    376  CA  ASN B 667     102.357 -23.586  -9.715  1.00  0.00           C  
ATOM    377  C   ASN B 667     101.951 -23.344 -11.166  1.00  0.00           C  
ATOM    378  O   ASN B 667     102.736 -22.857 -11.968  1.00  0.00           O  
ATOM    379  CB  ASN B 667     102.766 -25.050  -9.533  1.00  0.00           C  
ATOM    380  CG  ASN B 667     102.960 -25.415  -8.091  1.00  0.00           C  
ATOM    381  OD1 ASN B 667     102.008 -25.429  -7.311  1.00  0.00           O  
ATOM    382  ND2 ASN B 667     104.199 -25.710  -7.719  1.00  0.00           N  
ATOM    383  N   VAL B 668     100.713 -23.683 -11.497  1.00  0.00           N  
ATOM    384  CA  VAL B 668     100.213 -23.493 -12.847  1.00  0.00           C  
ATOM    385  C   VAL B 668     100.067 -22.002 -13.122  1.00  0.00           C  
ATOM    386  O   VAL B 668     100.148 -21.558 -14.268  1.00  0.00           O  
ATOM    387  CB  VAL B 668      98.841 -24.165 -13.024  1.00  0.00           C  
ATOM    388  CG1 VAL B 668      98.491 -24.251 -14.495  1.00  0.00           C  
ATOM    389  CG2 VAL B 668      98.857 -25.547 -12.411  1.00  0.00           C  
ATOM    390  N   PHE B 669      99.841 -21.232 -12.060  1.00  0.00           N  
ATOM    391  CA  PHE B 669      99.684 -19.780 -12.174  1.00  0.00           C  
ATOM    392  C   PHE B 669     101.040 -19.107 -12.344  1.00  0.00           C  
ATOM    393  O   PHE B 669     101.127 -17.946 -12.736  1.00  0.00           O  
ATOM    394  CB  PHE B 669      98.997 -19.203 -10.929  1.00  0.00           C  
ATOM    395  CG  PHE B 669      97.508 -19.066 -11.061  1.00  0.00           C  
ATOM    396  CD1 PHE B 669      96.951 -18.493 -12.206  1.00  0.00           C  
ATOM    397  CD2 PHE B 669      96.663 -19.475 -10.030  1.00  0.00           C  
ATOM    398  CE1 PHE B 669      95.580 -18.333 -12.328  1.00  0.00           C  
ATOM    399  CE2 PHE B 669      95.290 -19.319 -10.142  1.00  0.00           C  
ATOM    400  CZ  PHE B 669      94.744 -18.744 -11.296  1.00  0.00           C  
ATOM    401  N   LEU B 670     102.096 -19.851 -12.042  1.00  0.00           N  
ATOM    402  CA  LEU B 670     103.453 -19.341 -12.157  1.00  0.00           C  
ATOM    403  C   LEU B 670     104.138 -19.839 -13.432  1.00  0.00           C  
ATOM    404  O   LEU B 670     105.155 -19.288 -13.860  1.00  0.00           O  
ATOM    405  CB  LEU B 670     104.257 -19.766 -10.932  1.00  0.00           C  
ATOM    406  CG  LEU B 670     103.638 -19.402  -9.578  1.00  0.00           C  
ATOM    407  CD1 LEU B 670     104.368 -20.150  -8.474  1.00  0.00           C  
ATOM    408  CD2 LEU B 670     103.696 -17.912  -9.350  1.00  0.00           C  
ATOM    409  N   GLY B 671     103.585 -20.893 -14.024  1.00  0.00           N  
ATOM    410  CA  GLY B 671     104.149 -21.436 -15.245  1.00  0.00           C  
ATOM    411  C   GLY B 671     104.931 -22.725 -15.060  1.00  0.00           C  
ATOM    412  O   GLY B 671     105.301 -23.380 -16.044  1.00  0.00           O  
ATOM    413  N   LEU B 672     105.187 -23.093 -13.809  1.00  0.00           N  
ATOM    414  CA  LEU B 672     105.953 -24.295 -13.528  1.00  0.00           C  
ATOM    415  C   LEU B 672     105.362 -25.540 -14.167  1.00  0.00           C  
ATOM    416  O   LEU B 672     105.903 -26.077 -15.139  1.00  0.00           O  
ATOM    417  CB  LEU B 672     106.077 -24.506 -12.019  1.00  0.00           C  
ATOM    418  CG  LEU B 672     107.285 -23.868 -11.324  1.00  0.00           C  
ATOM    419  CD1 LEU B 672     107.146 -22.348 -11.312  1.00  0.00           C  
ATOM    420  CD2 LEU B 672     107.403 -24.419  -9.889  1.00  0.00           C  
ATOM    421  N   GLU B 681     104.253 -26.009 -13.608  1.00  0.00           N  
ATOM    422  CA  GLU B 681     103.614 -27.210 -14.119  1.00  0.00           C  
ATOM    423  C   GLU B 681     102.721 -26.917 -15.299  1.00  0.00           C  
ATOM    424  O   GLU B 681     101.721 -26.223 -15.156  1.00  0.00           O  
ATOM    425  CB  GLU B 681     102.790 -27.890 -13.020  1.00  0.00           C  
ATOM    426  CG  GLU B 681     103.579 -28.201 -11.758  1.00  0.00           C  
ATOM    427  CD  GLU B 681     102.761 -28.990 -10.748  1.00  0.00           C  
ATOM    428  OE1 GLU B 681     103.245 -29.185  -9.609  1.00  0.00           O  
ATOM    429  OE2 GLU B 681     101.638 -29.422 -11.099  1.00  0.00           O  
ATOM    430  N   LYS B 683     103.062 -27.466 -16.462  1.00  0.00           N  
ATOM    431  CA  LYS B 683     102.239 -27.249 -17.652  1.00  0.00           C  
ATOM    432  C   LYS B 683     100.850 -27.793 -17.412  1.00  0.00           C  
ATOM    433  O   LYS B 683     100.687 -28.719 -16.620  1.00  0.00           O  
ATOM    434  CB  LYS B 683     102.839 -27.940 -18.872  1.00  0.00           C  
ATOM    435  CG  LYS B 683     103.426 -29.310 -18.572  1.00  0.00           C  
ATOM    436  CD  LYS B 683     103.593 -30.131 -19.833  1.00  0.00           C  
ATOM    437  CE  LYS B 683     102.382 -31.022 -20.041  1.00  0.00           C  
ATOM    438  NZ  LYS B 683     101.112 -30.266 -20.103  1.00  0.00           N  
ATOM    439  N   ARG B 684      99.857 -27.205 -18.079  1.00  0.00           N  
ATOM    440  CA  ARG B 684      98.467 -27.636 -17.927  1.00  0.00           C  
ATOM    441  C   ARG B 684      97.787 -27.714 -19.285  1.00  0.00           C  
ATOM    442  O   ARG B 684      97.970 -26.843 -20.125  1.00  0.00           O  
ATOM    443  CB  ARG B 684      97.697 -26.662 -17.031  1.00  0.00           C  
ATOM    444  CG  ARG B 684      97.056 -27.324 -15.807  1.00  0.00           C  
ATOM    445  CD  ARG B 684      98.113 -27.958 -14.910  1.00  0.00           C  
ATOM    446  NE  ARG B 684      97.505 -28.856 -13.940  1.00  0.00           N  
ATOM    447  CZ  ARG B 684      98.139 -29.382 -12.900  1.00  0.00           C  
ATOM    448  NH1 ARG B 684      99.414 -29.099 -12.676  1.00  0.00           N  
ATOM    449  NH2 ARG B 684      97.497 -30.216 -12.099  1.00  0.00           N  
ATOM    450  N   PRO B 685      97.000 -28.771 -19.523  1.00  0.00           N  
ATOM    451  CA  PRO B 685      96.301 -28.942 -20.805  1.00  0.00           C  
ATOM    452  C   PRO B 685      95.352 -27.796 -21.081  1.00  0.00           C  
ATOM    453  O   PRO B 685      95.580 -26.988 -21.969  1.00  0.00           O  
ATOM    454  CB  PRO B 685      95.550 -30.252 -20.621  1.00  0.00           C  
ATOM    455  CG  PRO B 685      96.436 -31.007 -19.636  1.00  0.00           C  
ATOM    456  CD  PRO B 685      96.771 -29.922 -18.637  1.00  0.00           C  
ATOM    457  N   TYR B 686      94.274 -27.748 -20.310  1.00  0.00           N  
ATOM    458  CA  TYR B 686      93.258 -26.702 -20.427  1.00  0.00           C  
ATOM    459  C   TYR B 686      93.817 -25.285 -20.226  1.00  0.00           C  
ATOM    460  O   TYR B 686      94.815 -25.081 -19.526  1.00  0.00           O  
ATOM    461  CB  TYR B 686      92.134 -26.958 -19.414  1.00  0.00           C  
ATOM    462  CG  TYR B 686      92.634 -27.292 -18.023  1.00  0.00           C  
ATOM    463  CD1 TYR B 686      93.185 -26.310 -17.210  1.00  0.00           C  
ATOM    464  CD2 TYR B 686      92.564 -28.595 -17.526  1.00  0.00           C  
ATOM    465  CE1 TYR B 686      93.655 -26.611 -15.932  1.00  0.00           C  
ATOM    466  CE2 TYR B 686      93.030 -28.910 -16.251  1.00  0.00           C  
ATOM    467  CZ  TYR B 686      93.577 -27.912 -15.456  1.00  0.00           C  
ATOM    468  OH  TYR B 686      94.049 -28.219 -14.194  1.00  0.00           O  
ATOM    469  N   LYS B 687      93.156 -24.311 -20.845  1.00  0.00           N  
ATOM    470  CA  LYS B 687      93.567 -22.915 -20.754  1.00  0.00           C  
ATOM    471  C   LYS B 687      92.962 -22.232 -19.546  1.00  0.00           C  
ATOM    472  O   LYS B 687      93.647 -21.480 -18.857  1.00  0.00           O  
ATOM    473  CB  LYS B 687      93.167 -22.153 -22.021  1.00  0.00           C  
ATOM    474  CG  LYS B 687      94.334 -21.797 -22.936  1.00  0.00           C  
ATOM    475  CD  LYS B 687      95.281 -20.800 -22.260  1.00  0.00           C  
ATOM    476  CE  LYS B 687      96.380 -20.339 -23.199  1.00  0.00           C  
ATOM    477  NZ  LYS B 687      95.823 -19.636 -24.382  1.00  0.00           N  
ATOM    478  N   ARG B 688      91.685 -22.510 -19.287  1.00  0.00           N  
ATOM    479  CA  ARG B 688      90.972 -21.918 -18.159  1.00  0.00           C  
ATOM    480  C   ARG B 688      90.698 -22.970 -17.092  1.00  0.00           C  
ATOM    481  O   ARG B 688      91.171 -24.104 -17.191  1.00  0.00           O  
ATOM    482  CB  ARG B 688      89.643 -21.317 -18.621  1.00  0.00           C  
ATOM    483  CG  ARG B 688      89.754 -20.344 -19.781  1.00  0.00           C  
ATOM    484  CD  ARG B 688      88.389 -19.754 -20.093  1.00  0.00           C  
ATOM    485  NE  ARG B 688      88.435 -18.701 -21.108  1.00  0.00           N  
ATOM    486  CZ  ARG B 688      87.365 -18.012 -21.507  1.00  0.00           C  
ATOM    487  NH1 ARG B 688      86.174 -18.275 -20.967  1.00  0.00           N  
ATOM    488  NH2 ARG B 688      87.473 -17.066 -22.440  1.00  0.00           N  
ATOM    489  N   ALA B 689      89.921 -22.591 -16.080  1.00  0.00           N  
ATOM    490  CA  ALA B 689      89.576 -23.495 -14.992  1.00  0.00           C  
ATOM    491  C   ALA B 689      88.369 -23.001 -14.207  1.00  0.00           C  
ATOM    492  O   ALA B 689      87.789 -21.980 -14.528  1.00  0.00           O  
ATOM    493  CB  ALA B 689      90.771 -23.671 -14.063  1.00  0.00           C  
ATOM    494  N   THR B 690      88.003 -23.742 -13.172  1.00  0.00           N  
ATOM    495  CA  THR B 690      86.865 -23.407 -12.323  1.00  0.00           C  
ATOM    496  C   THR B 690      86.697 -24.495 -11.264  1.00  0.00           C  
ATOM    497  O   THR B 690      86.921 -25.684 -11.544  1.00  0.00           O  
ATOM    498  CB  THR B 690      85.576 -23.297 -13.144  1.00  0.00           C  
ATOM    499  OG1 THR B 690      84.451 -23.194 -12.261  1.00  0.00           O  
ATOM    500  CG2 THR B 690      85.416 -24.514 -14.042  1.00  0.00           C  
ATOM    501  N   SER B 691      86.324 -24.099 -10.047  1.00  0.00           N  
ATOM    502  CA  SER B 691      86.176 -25.085  -8.982  1.00  0.00           C  
ATOM    503  C   SER B 691      85.292 -24.656  -7.821  1.00  0.00           C  
ATOM    504  O   SER B 691      84.848 -23.507  -7.722  1.00  0.00           O  
ATOM    505  CB  SER B 691      87.553 -25.466  -8.409  1.00  0.00           C  
ATOM    506  OG  SER B 691      88.461 -25.906  -9.407  1.00  0.00           O  
ATOM    507  N   CYS B 692      85.082 -25.616  -6.925  1.00  0.00           N  
ATOM    508  CA  CYS B 692      84.285 -25.442  -5.718  1.00  0.00           C  
ATOM    509  C   CYS B 692      85.094 -26.153  -4.656  1.00  0.00           C  
ATOM    510  O   CYS B 692      84.628 -27.088  -4.045  1.00  0.00           O  
ATOM    511  CB  CYS B 692      82.903 -26.103  -5.866  1.00  0.00           C  
ATOM    512  SG  CYS B 692      81.782 -25.718  -4.529  1.00  0.00           S  
ATOM    513  N   GLN B 693      86.317 -25.679  -4.459  1.00  0.00           N  
ATOM    514  CA  GLN B 693      87.274 -26.230  -3.516  1.00  0.00           C  
ATOM    515  C   GLN B 693      86.840 -26.211  -2.061  1.00  0.00           C  
ATOM    516  O   GLN B 693      86.107 -25.326  -1.618  1.00  0.00           O  
ATOM    517  CB  GLN B 693      88.596 -25.468  -3.640  1.00  0.00           C  
ATOM    518  CG  GLN B 693      89.687 -25.881  -2.607  1.00  0.00           C  
ATOM    519  CD  GLN B 693      90.281 -27.242  -2.901  1.00  0.00           C  
ATOM    520  OE1 GLN B 693      90.845 -27.869  -2.030  1.00  0.00           O  
ATOM    521  NE2 GLN B 693      90.156 -27.697  -4.133  1.00  0.00           N  
ATOM    522  N   LYS B 695      87.343 -27.190  -1.314  1.00  0.00           N  
ATOM    523  CA  LYS B 695      87.047 -27.323   0.109  1.00  0.00           C  
ATOM    524  C   LYS B 695      88.125 -26.462   0.763  1.00  0.00           C  
ATOM    525  O   LYS B 695      89.325 -26.788   0.693  1.00  0.00           O  
ATOM    526  CB  LYS B 695      87.191 -28.786   0.570  1.00  0.00           C  
ATOM    527  CG  LYS B 695      86.316 -29.765  -0.178  1.00  0.00           C  
ATOM    528  CD  LYS B 695      86.592 -31.206   0.257  1.00  0.00           C  
ATOM    529  CE  LYS B 695      87.962 -31.668  -0.225  1.00  0.00           C  
ATOM    530  NZ  LYS B 695      88.657 -32.552   0.795  1.00  0.00           N  
ATOM    531  N   CYS B 696      87.692 -25.362   1.373  1.00  0.00           N  
ATOM    532  CA  CYS B 696      88.617 -24.454   2.007  1.00  0.00           C  
ATOM    533  C   CYS B 696      88.585 -24.424   3.522  1.00  0.00           C  
ATOM    534  O   CYS B 696      87.531 -24.457   4.149  1.00  0.00           O  
ATOM    535  CB  CYS B 696      88.402 -23.056   1.474  1.00  0.00           C  
ATOM    536  SG  CYS B 696      88.705 -22.876  -0.271  1.00  0.00           S  
ATOM    537  N   LEU B 697      89.774 -24.431   4.107  1.00  0.00           N  
ATOM    538  CA  LEU B 697      89.923 -24.380   5.565  1.00  0.00           C  
ATOM    539  C   LEU B 697      90.816 -23.190   5.925  1.00  0.00           C  
ATOM    540  O   LEU B 697      91.717 -22.844   5.171  1.00  0.00           O  
ATOM    541  CB  LEU B 697      90.554 -25.672   6.078  1.00  0.00           C  
ATOM    542  CG  LEU B 697      89.626 -26.725   6.660  1.00  0.00           C  
ATOM    543  CD1 LEU B 697      90.340 -28.047   6.705  1.00  0.00           C  
ATOM    544  CD2 LEU B 697      89.194 -26.295   8.030  1.00  0.00           C  
ATOM    545  N   ARG B 698      90.540 -22.550   7.057  1.00  0.00           N  
ATOM    546  CA  ARG B 698      91.320 -21.411   7.510  1.00  0.00           C  
ATOM    547  C   ARG B 698      91.568 -21.503   8.996  1.00  0.00           C  
ATOM    548  O   ARG B 698      90.787 -20.988   9.783  1.00  0.00           O  
ATOM    549  CB  ARG B 698      90.595 -20.104   7.169  1.00  0.00           C  
ATOM    550  CG  ARG B 698      90.564 -19.797   5.695  1.00  0.00           C  
ATOM    551  CD  ARG B 698      89.886 -18.490   5.362  1.00  0.00           C  
ATOM    552  NE  ARG B 698      90.552 -17.324   5.939  1.00  0.00           N  
ATOM    553  CZ  ARG B 698      90.104 -16.075   5.831  1.00  0.00           C  
ATOM    554  NH1 ARG B 698      88.981 -15.830   5.155  1.00  0.00           N  
ATOM    555  NH2 ARG B 698      90.763 -15.073   6.423  1.00  0.00           N  
ATOM    556  N   VAL B 699      92.655 -22.176   9.368  1.00  0.00           N  
ATOM    557  CA  VAL B 699      93.011 -22.341  10.771  1.00  0.00           C  
ATOM    558  C   VAL B 699      94.512 -22.174  11.049  1.00  0.00           C  
ATOM    559  O   VAL B 699      95.017 -22.641  12.083  1.00  0.00           O  
ATOM    560  CB  VAL B 699      92.564 -23.721  11.305  1.00  0.00           C  
ATOM    561  CG1 VAL B 699      91.079 -23.730  11.553  1.00  0.00           C  
ATOM    562  CG2 VAL B 699      92.942 -24.797  10.331  1.00  0.00           C  
ATOM    563  N   SER B 700      95.236 -21.523  10.140  1.00  0.00           N  
ATOM    564  CA  SER B 700      96.673 -21.325  10.348  1.00  0.00           C  
ATOM    565  C   SER B 700      97.260 -20.240   9.449  1.00  0.00           C  
ATOM    566  O   SER B 700      96.762 -19.981   8.356  1.00  0.00           O  
ATOM    567  CB  SER B 700      97.432 -22.641  10.112  1.00  0.00           C  
ATOM    568  OG  SER B 700      97.662 -22.900   8.732  1.00  0.00           O  
ATOM    569  N   GLY B 703      98.337 -19.626   9.917  1.00  0.00           N  
ATOM    570  CA  GLY B 703      98.991 -18.589   9.149  1.00  0.00           C  
ATOM    571  C   GLY B 703      98.339 -17.226   9.183  1.00  0.00           C  
ATOM    572  O   GLY B 703      97.695 -16.838  10.153  1.00  0.00           O  
ATOM    573  N   LYS B 704      98.520 -16.500   8.086  1.00  0.00           N  
ATOM    574  CA  LYS B 704      97.951 -15.162   7.922  1.00  0.00           C  
ATOM    575  C   LYS B 704      96.476 -15.224   7.516  1.00  0.00           C  
ATOM    576  O   LYS B 704      95.839 -14.202   7.260  1.00  0.00           O  
ATOM    577  CB  LYS B 704      98.738 -14.402   6.855  1.00  0.00           C  
ATOM    578  CG  LYS B 704     100.221 -14.435   7.114  1.00  0.00           C  
ATOM    579  CD  LYS B 704     100.566 -13.589   8.339  1.00  0.00           C  
ATOM    580  CE  LYS B 704     100.543 -12.107   7.981  1.00  0.00           C  
ATOM    581  NZ  LYS B 704     101.558 -11.813   6.925  1.00  0.00           N  
ATOM    582  N   HIS B 705      95.944 -16.438   7.456  1.00  0.00           N  
ATOM    583  CA  HIS B 705      94.557 -16.661   7.075  1.00  0.00           C  
ATOM    584  C   HIS B 705      93.878 -17.509   8.147  1.00  0.00           C  
ATOM    585  O   HIS B 705      92.995 -18.330   7.862  1.00  0.00           O  
ATOM    586  CB  HIS B 705      94.493 -17.397   5.739  1.00  0.00           C  
ATOM    587  CG  HIS B 705      95.790 -17.428   4.999  1.00  0.00           C  
ATOM    588  ND1 HIS B 705      96.449 -16.286   4.596  1.00  0.00           N  
ATOM    589  CD2 HIS B 705      96.562 -18.467   4.592  1.00  0.00           C  
ATOM    590  CE1 HIS B 705      97.566 -16.616   3.978  1.00  0.00           C  
ATOM    591  NE2 HIS B 705      97.657 -17.937   3.961  1.00  0.00           N  
ATOM    592  N   ASN B 706      94.294 -17.300   9.389  1.00  0.00           N  
ATOM    593  CA  ASN B 706      93.744 -18.041  10.521  1.00  0.00           C  
ATOM    594  C   ASN B 706      92.507 -17.348  11.093  1.00  0.00           C  
ATOM    595  O   ASN B 706      92.555 -16.167  11.458  1.00  0.00           O  
ATOM    596  CB  ASN B 706      94.812 -18.183  11.621  1.00  0.00           C  
ATOM    597  CG  ASN B 706      94.431 -19.184  12.683  1.00  0.00           C  
ATOM    598  OD1 ASN B 706      93.248 -19.357  13.008  1.00  0.00           O  
ATOM    599  ND2 ASN B 706      95.438 -19.841  13.251  1.00  0.00           N  
ATOM    600  N   ASP B 707      91.404 -18.094  11.175  1.00  0.00           N  
ATOM    601  CA  ASP B 707      90.157 -17.571  11.732  1.00  0.00           C  
ATOM    602  C   ASP B 707      89.580 -18.498  12.816  1.00  0.00           C  
ATOM    603  O   ASP B 707      88.433 -18.349  13.250  1.00  0.00           O  
ATOM    604  CB  ASP B 707      89.102 -17.373  10.644  1.00  0.00           C  
ATOM    605  CG  ASP B 707      89.409 -16.220   9.719  1.00  0.00           C  
ATOM    606  OD1 ASP B 707      90.272 -15.405  10.075  1.00  0.00           O  
ATOM    607  OD2 ASP B 707      88.782 -16.114   8.638  1.00  0.00           O  
ATOM    608  N   LEU B 708      90.396 -19.435  13.278  1.00  0.00           N  
ATOM    609  CA  LEU B 708      89.966 -20.356  14.313  1.00  0.00           C  
ATOM    610  C   LEU B 708      89.283 -19.656  15.488  1.00  0.00           C  
ATOM    611  O   LEU B 708      88.067 -19.701  15.616  1.00  0.00           O  
ATOM    612  CB  LEU B 708      91.160 -21.156  14.845  1.00  0.00           C  
ATOM    613  CG  LEU B 708      90.805 -22.368  15.709  1.00  0.00           C  
ATOM    614  CD1 LEU B 708      90.053 -23.360  14.852  1.00  0.00           C  
ATOM    615  CD2 LEU B 708      92.061 -23.011  16.283  1.00  0.00           C  
ATOM    616  N   GLU B 709      90.072 -19.000  16.330  1.00  0.00           N  
ATOM    617  CA  GLU B 709      89.564 -18.338  17.522  1.00  0.00           C  
ATOM    618  C   GLU B 709      88.394 -17.367  17.286  1.00  0.00           C  
ATOM    619  O   GLU B 709      87.692 -17.006  18.235  1.00  0.00           O  
ATOM    620  CB  GLU B 709      90.720 -17.611  18.199  1.00  0.00           C  
ATOM    621  CG  GLU B 709      91.161 -16.329  17.473  1.00  0.00           C  
ATOM    622  CD  GLU B 709      92.390 -15.693  18.115  1.00  0.00           C  
ATOM    623  OE1 GLU B 709      93.533 -16.209  17.938  1.00  0.00           O  
ATOM    624  OE2 GLU B 709      92.189 -14.677  18.823  1.00  0.00           O  
ATOM    625  N   GLN B 710      88.183 -16.954  16.035  1.00  0.00           N  
ATOM    626  CA  GLN B 710      87.101 -16.027  15.708  1.00  0.00           C  
ATOM    627  C   GLN B 710      85.805 -16.718  15.303  1.00  0.00           C  
ATOM    628  O   GLN B 710      84.748 -16.111  15.357  1.00  0.00           O  
ATOM    629  CB  GLN B 710      87.530 -15.053  14.591  1.00  0.00           C  
ATOM    630  CG  GLN B 710      88.151 -13.739  15.093  1.00  0.00           C  
ATOM    631  CD  GLN B 710      89.561 -13.900  15.637  1.00  0.00           C  
ATOM    632  OE1 GLN B 710      89.848 -13.545  16.799  1.00  0.00           O  
ATOM    633  NE2 GLN B 710      90.459 -14.433  14.798  1.00  0.00           N  
ATOM    634  N   VAL B 711      85.889 -17.983  14.911  1.00  0.00           N  
ATOM    635  CA  VAL B 711      84.725 -18.732  14.469  1.00  0.00           C  
ATOM    636  C   VAL B 711      83.748 -19.016  15.605  1.00  0.00           C  
ATOM    637  O   VAL B 711      84.159 -19.364  16.706  1.00  0.00           O  
ATOM    638  CB  VAL B 711      85.142 -20.071  13.818  1.00  0.00           C  
ATOM    639  CG1 VAL B 711      83.871 -20.863  13.421  1.00  0.00           C  
ATOM    640  CG2 VAL B 711      85.980 -19.824  12.595  1.00  0.00           C  
ATOM    641  N   GLY B 712      82.458 -18.839  15.328  1.00  0.00           N  
ATOM    642  CA  GLY B 712      81.415 -19.089  16.311  1.00  0.00           C  
ATOM    643  C   GLY B 712      80.923 -17.811  16.974  1.00  0.00           C  
ATOM    644  O   GLY B 712      79.757 -17.718  17.370  1.00  0.00           O  
ATOM    645  N   TYR B 713      81.812 -16.824  17.098  1.00  0.00           N  
ATOM    646  CA  TYR B 713      81.471 -15.531  17.699  1.00  0.00           C  
ATOM    647  C   TYR B 713      80.737 -14.603  16.736  1.00  0.00           C  
ATOM    648  O   TYR B 713      79.918 -13.791  17.155  1.00  0.00           O  
ATOM    649  CB  TYR B 713      82.734 -14.841  18.206  1.00  0.00           C  
ATOM    650  CG  TYR B 713      83.381 -15.565  19.375  1.00  0.00           C  
ATOM    651  CD1 TYR B 713      83.249 -15.087  20.680  1.00  0.00           C  
ATOM    652  CD2 TYR B 713      84.135 -16.710  19.181  1.00  0.00           C  
ATOM    653  CE1 TYR B 713      83.843 -15.720  21.760  1.00  0.00           C  
ATOM    654  CE2 TYR B 713      84.750 -17.354  20.257  1.00  0.00           C  
ATOM    655  CZ  TYR B 713      84.601 -16.854  21.542  1.00  0.00           C  
ATOM    656  OH  TYR B 713      85.220 -17.471  22.601  1.00  0.00           O  
ATOM    657  N   THR B 714      81.018 -14.744  15.445  1.00  0.00           N  
ATOM    658  CA  THR B 714      80.381 -13.917  14.425  1.00  0.00           C  
ATOM    659  C   THR B 714      79.423 -14.741  13.560  1.00  0.00           C  
ATOM    660  O   THR B 714      79.166 -15.908  13.846  1.00  0.00           O  
ATOM    661  CB  THR B 714      81.439 -13.253  13.509  1.00  0.00           C  
ATOM    662  OG1 THR B 714      81.940 -14.208  12.570  1.00  0.00           O  
ATOM    663  CG2 THR B 714      82.595 -12.755  14.318  1.00  0.00           C  
ATOM    664  N   SER B 715      78.885 -14.132  12.511  1.00  0.00           N  
ATOM    665  CA  SER B 715      77.972 -14.834  11.615  1.00  0.00           C  
ATOM    666  C   SER B 715      78.549 -14.999  10.200  1.00  0.00           C  
ATOM    667  O   SER B 715      77.801 -15.124   9.222  1.00  0.00           O  
ATOM    668  CB  SER B 715      76.671 -14.054  11.506  1.00  0.00           C  
ATOM    669  OG  SER B 715      76.814 -12.967  10.596  1.00  0.00           O  
ATOM    670  N   ARG B 716      79.870 -14.968  10.082  1.00  0.00           N  
ATOM    671  CA  ARG B 716      80.505 -15.086   8.783  1.00  0.00           C  
ATOM    672  C   ARG B 716      81.802 -15.913   8.838  1.00  0.00           C  
ATOM    673  O   ARG B 716      82.183 -16.542   7.849  1.00  0.00           O  
ATOM    674  CB  ARG B 716      80.809 -13.684   8.254  1.00  0.00           C  
ATOM    675  CG  ARG B 716      79.601 -12.841   8.028  1.00  0.00           C  
ATOM    676  CD  ARG B 716      78.674 -13.474   6.967  1.00  0.00           C  
ATOM    677  NE  ARG B 716      77.282 -13.051   7.115  1.00  0.00           N  
ATOM    678  CZ  ARG B 716      76.289 -13.508   6.358  1.00  0.00           C  
ATOM    679  NH1 ARG B 716      76.534 -14.394   5.402  1.00  0.00           N  
ATOM    680  NH2 ARG B 716      75.050 -13.097   6.564  1.00  0.00           N  
ATOM    681  N   HIS B 718      82.483 -15.913   9.985  1.00  0.00           N  
ATOM    682  CA  HIS B 718      83.739 -16.658  10.131  1.00  0.00           C  
ATOM    683  C   HIS B 718      83.538 -18.161  10.313  1.00  0.00           C  
ATOM    684  O   HIS B 718      82.956 -18.599  11.309  1.00  0.00           O  
ATOM    685  CB  HIS B 718      84.540 -16.109  11.315  1.00  0.00           C  
ATOM    686  CG  HIS B 718      84.876 -14.655  11.191  1.00  0.00           C  
ATOM    687  ND1 HIS B 718      85.031 -14.037   9.971  1.00  0.00           N  
ATOM    688  CD2 HIS B 718      85.120 -13.711  12.128  1.00  0.00           C  
ATOM    689  CE1 HIS B 718      85.359 -12.770  10.160  1.00  0.00           C  
ATOM    690  NE2 HIS B 718      85.420 -12.546  11.459  1.00  0.00           N  
ATOM    691  N   HIS B 723      84.045 -18.938   9.354  1.00  0.00           N  
ATOM    692  CA  HIS B 723      83.939 -20.391   9.371  1.00  0.00           C  
ATOM    693  C   HIS B 723      85.326 -20.974   9.430  1.00  0.00           C  
ATOM    694  O   HIS B 723      86.283 -20.324   9.035  1.00  0.00           O  
ATOM    695  CB  HIS B 723      83.277 -20.909   8.101  1.00  0.00           C  
ATOM    696  CG  HIS B 723      81.915 -20.357   7.856  1.00  0.00           C  
ATOM    697  ND1 HIS B 723      80.810 -20.730   8.598  1.00  0.00           N  
ATOM    698  CD2 HIS B 723      81.466 -19.508   6.910  1.00  0.00           C  
ATOM    699  CE1 HIS B 723      79.741 -20.136   8.107  1.00  0.00           C  
ATOM    700  NE2 HIS B 723      80.108 -19.387   7.080  1.00  0.00           N  
ATOM    701  N   THR B 724      85.438 -22.193   9.950  1.00  0.00           N  
ATOM    702  CA  THR B 724      86.731 -22.873  10.011  1.00  0.00           C  
ATOM    703  C   THR B 724      86.834 -23.573   8.661  1.00  0.00           C  
ATOM    704  O   THR B 724      87.839 -23.452   7.959  1.00  0.00           O  
ATOM    705  CB  THR B 724      86.780 -23.931  11.118  1.00  0.00           C  
ATOM    706  OG1 THR B 724      85.763 -24.913  10.883  1.00  0.00           O  
ATOM    707  CG2 THR B 724      86.593 -23.291  12.451  1.00  0.00           C  
ATOM    708  N   PHE B 725      85.762 -24.276   8.291  1.00  0.00           N  
ATOM    709  CA  PHE B 725      85.675 -24.977   7.005  1.00  0.00           C  
ATOM    710  C   PHE B 725      84.644 -24.253   6.163  1.00  0.00           C  
ATOM    711  O   PHE B 725      83.637 -23.771   6.688  1.00  0.00           O  
ATOM    712  CB  PHE B 725      85.222 -26.421   7.205  1.00  0.00           C  
ATOM    713  CG  PHE B 725      84.855 -27.119   5.939  1.00  0.00           C  
ATOM    714  CD1 PHE B 725      85.832 -27.500   5.032  1.00  0.00           C  
ATOM    715  CD2 PHE B 725      83.527 -27.354   5.625  1.00  0.00           C  
ATOM    716  CE1 PHE B 725      85.493 -28.103   3.815  1.00  0.00           C  
ATOM    717  CE2 PHE B 725      83.182 -27.956   4.410  1.00  0.00           C  
ATOM    718  CZ  PHE B 725      84.171 -28.329   3.505  1.00  0.00           C  
ATOM    719  N   PHE B 726      84.907 -24.143   4.868  1.00  0.00           N  
ATOM    720  CA  PHE B 726      83.963 -23.470   3.991  1.00  0.00           C  
ATOM    721  C   PHE B 726      84.255 -23.794   2.544  1.00  0.00           C  
ATOM    722  O   PHE B 726      85.364 -24.218   2.232  1.00  0.00           O  
ATOM    723  CB  PHE B 726      83.973 -21.942   4.239  1.00  0.00           C  
ATOM    724  CG  PHE B 726      85.251 -21.242   3.853  1.00  0.00           C  
ATOM    725  CD1 PHE B 726      85.312 -20.474   2.691  1.00  0.00           C  
ATOM    726  CD2 PHE B 726      86.385 -21.344   4.658  1.00  0.00           C  
ATOM    727  CE1 PHE B 726      86.489 -19.813   2.329  1.00  0.00           C  
ATOM    728  CE2 PHE B 726      87.565 -20.696   4.314  1.00  0.00           C  
ATOM    729  CZ  PHE B 726      87.615 -19.922   3.133  1.00  0.00           C  
ATOM    730  N   GLU B 728      83.270 -23.589   1.668  1.00  0.00           N  
ATOM    731  CA  GLU B 728      83.424 -23.874   0.241  1.00  0.00           C  
ATOM    732  C   GLU B 728      83.622 -22.601  -0.573  1.00  0.00           C  
ATOM    733  O   GLU B 728      82.881 -21.624  -0.430  1.00  0.00           O  
ATOM    734  CB  GLU B 728      82.200 -24.624  -0.275  1.00  0.00           C  
ATOM    735  CG  GLU B 728      81.964 -25.968   0.431  1.00  0.00           C  
ATOM    736  CD  GLU B 728      80.712 -26.681  -0.069  1.00  0.00           C  
ATOM    737  OE1 GLU B 728      79.597 -26.118   0.067  1.00  0.00           O  
ATOM    738  OE2 GLU B 728      80.847 -27.802  -0.610  1.00  0.00           O  
ATOM    739  N   MET B 730      84.619 -22.630  -1.447  1.00  0.00           N  
ATOM    740  CA  MET B 730      84.927 -21.470  -2.274  1.00  0.00           C  
ATOM    741  C   MET B 730      84.633 -21.727  -3.742  1.00  0.00           C  
ATOM    742  O   MET B 730      84.995 -22.774  -4.270  1.00  0.00           O  
ATOM    743  CB  MET B 730      86.401 -21.078  -2.106  1.00  0.00           C  
ATOM    744  CG  MET B 730      86.796 -19.778  -2.818  1.00  0.00           C  
ATOM    745  SD  MET B 730      88.438 -19.179  -2.298  1.00  0.00           S  
ATOM    746  CE  MET B 730      88.053 -18.440  -0.739  1.00  0.00           C  
ATOM    747  N   LEU B 731      83.947 -20.776  -4.377  1.00  0.00           N  
ATOM    748  CA  LEU B 731      83.593 -20.841  -5.800  1.00  0.00           C  
ATOM    749  C   LEU B 731      84.357 -19.769  -6.594  1.00  0.00           C  
ATOM    750  O   LEU B 731      84.509 -18.638  -6.121  1.00  0.00           O  
ATOM    751  CB  LEU B 731      82.090 -20.610  -5.981  1.00  0.00           C  
ATOM    752  CG  LEU B 731      81.121 -21.734  -5.595  1.00  0.00           C  
ATOM    753  CD1 LEU B 731      79.717 -21.199  -5.615  1.00  0.00           C  
ATOM    754  CD2 LEU B 731      81.260 -22.947  -6.561  1.00  0.00           C  
ATOM    755  N   GLY B 732      84.806 -20.105  -7.804  1.00  0.00           N  
ATOM    756  CA  GLY B 732      85.550 -19.133  -8.583  1.00  0.00           C  
ATOM    757  C   GLY B 732      85.912 -19.529 -10.002  1.00  0.00           C  
ATOM    758  O   GLY B 732      85.655 -20.639 -10.473  1.00  0.00           O  
ATOM    759  N   ASN B 733      86.497 -18.576 -10.710  1.00  0.00           N  
ATOM    760  CA  ASN B 733      86.922 -18.792 -12.088  1.00  0.00           C  
ATOM    761  C   ASN B 733      88.423 -18.461 -12.158  1.00  0.00           C  
ATOM    762  O   ASN B 733      88.899 -17.504 -11.519  1.00  0.00           O  
ATOM    763  CB  ASN B 733      86.128 -17.878 -13.032  1.00  0.00           C  
ATOM    764  CG  ASN B 733      86.197 -16.406 -12.615  1.00  0.00           C  
ATOM    765  OD1 ASN B 733      87.290 -15.847 -12.487  1.00  0.00           O  
ATOM    766  ND2 ASN B 733      85.030 -15.778 -12.394  1.00  0.00           N  
ATOM    767  N   PHE B 734      89.172 -19.224 -12.950  1.00  0.00           N  
ATOM    768  CA  PHE B 734      90.616 -18.995 -13.026  1.00  0.00           C  
ATOM    769  C   PHE B 734      91.148 -18.991 -14.455  1.00  0.00           C  
ATOM    770  O   PHE B 734      90.774 -19.846 -15.262  1.00  0.00           O  
ATOM    771  CB  PHE B 734      91.363 -20.075 -12.206  1.00  0.00           C  
ATOM    772  CG  PHE B 734      90.906 -20.191 -10.784  1.00  0.00           C  
ATOM    773  CD1 PHE B 734      91.502 -19.415  -9.793  1.00  0.00           C  
ATOM    774  CD2 PHE B 734      89.835 -21.025 -10.441  1.00  0.00           C  
ATOM    775  CE1 PHE B 734      91.051 -19.482  -8.460  1.00  0.00           C  
ATOM    776  CE2 PHE B 734      89.382 -21.097  -9.130  1.00  0.00           C  
ATOM    777  CZ  PHE B 734      89.981 -20.316  -8.134  1.00  0.00           C  
ATOM    778  N   SER B 735      92.041 -18.046 -14.747  1.00  0.00           N  
ATOM    779  CA  SER B 735      92.664 -17.939 -16.059  1.00  0.00           C  
ATOM    780  C   SER B 735      94.170 -17.874 -15.899  1.00  0.00           C  
ATOM    781  O   SER B 735      94.666 -17.096 -15.083  1.00  0.00           O  
ATOM    782  CB  SER B 735      92.192 -16.678 -16.764  1.00  0.00           C  
ATOM    783  OG  SER B 735      92.588 -15.521 -16.052  1.00  0.00           O  
ATOM    784  N   PHE B 736      94.882 -18.688 -16.675  1.00  0.00           N  
ATOM    785  CA  PHE B 736      96.337 -18.717 -16.628  1.00  0.00           C  
ATOM    786  C   PHE B 736      96.942 -17.728 -17.620  1.00  0.00           C  
ATOM    787  O   PHE B 736      98.177 -17.634 -17.766  1.00  0.00           O  
ATOM    788  CB  PHE B 736      96.838 -20.131 -16.919  1.00  0.00           C  
ATOM    789  CG  PHE B 736      96.270 -21.177 -15.990  1.00  0.00           C  
ATOM    790  CD1 PHE B 736      96.482 -21.098 -14.608  1.00  0.00           C  
ATOM    791  CD2 PHE B 736      95.517 -22.237 -16.498  1.00  0.00           C  
ATOM    792  CE1 PHE B 736      95.956 -22.049 -13.749  1.00  0.00           C  
ATOM    793  CE2 PHE B 736      94.984 -23.197 -15.654  1.00  0.00           C  
ATOM    794  CZ  PHE B 736      95.203 -23.105 -14.269  1.00  0.00           C  
ATOM    795  N   GLY B 737      96.063 -16.993 -18.297  1.00  0.00           N  
ATOM    796  CA  GLY B 737      96.513 -16.014 -19.264  1.00  0.00           C  
ATOM    797  C   GLY B 737      95.557 -15.924 -20.432  1.00  0.00           C  
ATOM    798  O   GLY B 737      95.977 -15.866 -21.594  1.00  0.00           O  
ATOM    799  N   ASP B 738      94.263 -15.914 -20.124  1.00  0.00           N  
ATOM    800  CA  ASP B 738      93.239 -15.843 -21.158  1.00  0.00           C  
ATOM    801  C   ASP B 738      92.420 -14.568 -21.047  1.00  0.00           C  
ATOM    802  O   ASP B 738      92.707 -13.577 -21.702  1.00  0.00           O  
ATOM    803  CB  ASP B 738      92.306 -17.059 -21.073  1.00  0.00           C  
ATOM    804  CG  ASP B 738      93.057 -18.381 -21.215  1.00  0.00           C  
ATOM    805  OD1 ASP B 738      93.859 -18.693 -20.300  1.00  0.00           O  
ATOM    806  OD2 ASP B 738      92.853 -19.094 -22.234  1.00  0.00           O  
ATOM    807  N   TYR B 788      91.396 -14.598 -20.204  1.00  0.00           N  
ATOM    808  CA  TYR B 788      90.523 -13.440 -19.998  1.00  0.00           C  
ATOM    809  C   TYR B 788      91.029 -12.597 -18.828  1.00  0.00           C  
ATOM    810  O   TYR B 788      91.727 -13.109 -17.950  1.00  0.00           O  
ATOM    811  CB  TYR B 788      89.093 -13.915 -19.736  1.00  0.00           C  
ATOM    812  CG  TYR B 788      88.959 -14.893 -18.590  1.00  0.00           C  
ATOM    813  CD1 TYR B 788      88.669 -14.453 -17.300  1.00  0.00           C  
ATOM    814  CD2 TYR B 788      89.139 -16.254 -18.790  1.00  0.00           C  
ATOM    815  CE1 TYR B 788      88.563 -15.341 -16.243  1.00  0.00           C  
ATOM    816  CE2 TYR B 788      89.031 -17.151 -17.728  1.00  0.00           C  
ATOM    817  CZ  TYR B 788      88.745 -16.687 -16.462  1.00  0.00           C  
ATOM    818  OH  TYR B 788      88.642 -17.575 -15.414  1.00  0.00           O  
ATOM    819  N   PHE B 789      90.695 -11.308 -18.821  1.00  0.00           N  
ATOM    820  CA  PHE B 789      91.165 -10.429 -17.759  1.00  0.00           C  
ATOM    821  C   PHE B 789      90.092  -9.597 -17.055  1.00  0.00           C  
ATOM    822  O   PHE B 789      88.951 -10.037 -16.933  1.00  0.00           O  
ATOM    823  CB  PHE B 789      92.263  -9.526 -18.309  1.00  0.00           C  
ATOM    824  CG  PHE B 789      93.203  -8.995 -17.255  1.00  0.00           C  
ATOM    825  CD1 PHE B 789      93.674  -9.820 -16.231  1.00  0.00           C  
ATOM    826  CD2 PHE B 789      93.635  -7.673 -17.301  1.00  0.00           C  
ATOM    827  CE1 PHE B 789      94.543  -9.347 -15.290  1.00  0.00           C  
ATOM    828  CE2 PHE B 789      94.518  -7.193 -16.346  1.00  0.00           C  
ATOM    829  CZ  PHE B 789      94.968  -8.039 -15.342  1.00  0.00           C  
ATOM    830  N   LYS B 790      90.479  -8.418 -16.567  1.00  0.00           N  
ATOM    831  CA  LYS B 790      89.585  -7.524 -15.841  1.00  0.00           C  
ATOM    832  C   LYS B 790      88.206  -7.395 -16.458  1.00  0.00           C  
ATOM    833  O   LYS B 790      87.209  -7.423 -15.760  1.00  0.00           O  
ATOM    834  CB  LYS B 790      90.218  -6.139 -15.728  1.00  0.00           C  
ATOM    835  CG  LYS B 790      91.541  -6.117 -14.972  1.00  0.00           C  
ATOM    836  CD  LYS B 790      92.162  -4.735 -14.994  1.00  0.00           C  
ATOM    837  CE  LYS B 790      93.376  -4.667 -14.081  1.00  0.00           C  
ATOM    838  NZ  LYS B 790      93.885  -3.263 -13.935  1.00  0.00           N  
ATOM    839  N   LYS B 791      88.149  -7.239 -17.773  1.00  0.00           N  
ATOM    840  CA  LYS B 791      86.871  -7.102 -18.469  1.00  0.00           C  
ATOM    841  C   LYS B 791      86.015  -8.346 -18.248  1.00  0.00           C  
ATOM    842  O   LYS B 791      84.939  -8.268 -17.630  1.00  0.00           O  
ATOM    843  CB  LYS B 791      87.090  -6.907 -19.978  1.00  0.00           C  
ATOM    844  CG  LYS B 791      85.807  -6.672 -20.757  1.00  0.00           C  
ATOM    845  CD  LYS B 791      85.915  -7.147 -22.205  1.00  0.00           C  
ATOM    846  CE  LYS B 791      84.569  -7.102 -22.884  1.00  0.00           C  
ATOM    847  NZ  LYS B 791      84.625  -7.622 -24.253  1.00  0.00           N  
ATOM    848  N   GLU B 792      86.494  -9.484 -18.758  1.00  0.00           N  
ATOM    849  CA  GLU B 792      85.762 -10.741 -18.628  1.00  0.00           C  
ATOM    850  C   GLU B 792      85.555 -11.160 -17.170  1.00  0.00           C  
ATOM    851  O   GLU B 792      84.521 -11.755 -16.823  1.00  0.00           O  
ATOM    852  CB  GLU B 792      86.468 -11.868 -19.392  1.00  0.00           C  
ATOM    853  CG  GLU B 792      86.514 -11.694 -20.905  1.00  0.00           C  
ATOM    854  CD  GLU B 792      87.715 -10.897 -21.392  1.00  0.00           C  
ATOM    855  OE1 GLU B 792      87.876 -10.758 -22.630  1.00  0.00           O  
ATOM    856  OE2 GLU B 792      88.493 -10.420 -20.537  1.00  0.00           O  
ATOM    857  N   ALA B 793      86.531 -10.844 -16.323  1.00  0.00           N  
ATOM    858  CA  ALA B 793      86.440 -11.182 -14.914  1.00  0.00           C  
ATOM    859  C   ALA B 793      85.193 -10.551 -14.310  1.00  0.00           C  
ATOM    860  O   ALA B 793      84.323 -11.250 -13.777  1.00  0.00           O  
ATOM    861  CB  ALA B 793      87.665 -10.694 -14.194  1.00  0.00           C  
ATOM    862  N   ILE B 794      85.117  -9.227 -14.406  1.00  0.00           N  
ATOM    863  CA  ILE B 794      83.995  -8.474 -13.872  1.00  0.00           C  
ATOM    864  C   ILE B 794      82.664  -8.934 -14.463  1.00  0.00           C  
ATOM    865  O   ILE B 794      81.633  -8.902 -13.775  1.00  0.00           O  
ATOM    866  CB  ILE B 794      84.177  -6.961 -14.134  1.00  0.00           C  
ATOM    867  CG1 ILE B 794      85.401  -6.465 -13.362  1.00  0.00           C  
ATOM    868  CG2 ILE B 794      82.919  -6.187 -13.713  1.00  0.00           C  
ATOM    869  CD1 ILE B 794      85.741  -5.048 -13.620  1.00  0.00           C  
ATOM    870  N   GLU B 795      82.686  -9.355 -15.729  1.00  0.00           N  
ATOM    871  CA  GLU B 795      81.475  -9.814 -16.404  1.00  0.00           C  
ATOM    872  C   GLU B 795      81.075 -11.192 -15.913  1.00  0.00           C  
ATOM    873  O   GLU B 795      79.934 -11.597 -16.071  1.00  0.00           O  
ATOM    874  CB  GLU B 795      81.676  -9.844 -17.925  1.00  0.00           C  
ATOM    875  CG  GLU B 795      81.878  -8.458 -18.556  1.00  0.00           C  
ATOM    876  CD  GLU B 795      81.939  -8.513 -20.074  1.00  0.00           C  
ATOM    877  OE1 GLU B 795      82.620  -9.411 -20.620  1.00  0.00           O  
ATOM    878  OE2 GLU B 795      81.310  -7.652 -20.723  1.00  0.00           O  
ATOM    879  N   TYR B 796      82.026 -11.918 -15.336  1.00  0.00           N  
ATOM    880  CA  TYR B 796      81.750 -13.251 -14.809  1.00  0.00           C  
ATOM    881  C   TYR B 796      81.176 -13.221 -13.393  1.00  0.00           C  
ATOM    882  O   TYR B 796      80.900 -14.289 -12.814  1.00  0.00           O  
ATOM    883  CB  TYR B 796      83.019 -14.113 -14.799  1.00  0.00           C  
ATOM    884  CG  TYR B 796      83.432 -14.661 -16.150  1.00  0.00           C  
ATOM    885  CD1 TYR B 796      82.487 -14.982 -17.110  1.00  0.00           C  
ATOM    886  CD2 TYR B 796      84.766 -14.888 -16.449  1.00  0.00           C  
ATOM    887  CE1 TYR B 796      82.854 -15.515 -18.329  1.00  0.00           C  
ATOM    888  CE2 TYR B 796      85.154 -15.425 -17.675  1.00  0.00           C  
ATOM    889  CZ  TYR B 796      84.192 -15.740 -18.615  1.00  0.00           C  
ATOM    890  OH  TYR B 796      84.572 -16.297 -19.823  1.00  0.00           O  
ATOM    891  N   ALA B 797      81.020 -12.019 -12.833  1.00  0.00           N  
ATOM    892  CA  ALA B 797      80.476 -11.877 -11.485  1.00  0.00           C  
ATOM    893  C   ALA B 797      79.111 -11.192 -11.484  1.00  0.00           C  
ATOM    894  O   ALA B 797      78.111 -11.745 -10.995  1.00  0.00           O  
ATOM    895  CB  ALA B 797      81.439 -11.103 -10.621  1.00  0.00           C  
ATOM    896  N   TRP B 798      79.075  -9.981 -12.027  1.00  0.00           N  
ATOM    897  CA  TRP B 798      77.840  -9.220 -12.091  1.00  0.00           C  
ATOM    898  C   TRP B 798      76.768  -9.992 -12.869  1.00  0.00           C  
ATOM    899  O   TRP B 798      75.621 -10.088 -12.431  1.00  0.00           O  
ATOM    900  CB  TRP B 798      78.108  -7.853 -12.741  1.00  0.00           C  
ATOM    901  CG  TRP B 798      76.987  -6.866 -12.577  1.00  0.00           C  
ATOM    902  CD1 TRP B 798      75.948  -6.632 -13.445  1.00  0.00           C  
ATOM    903  CD2 TRP B 798      76.786  -5.984 -11.472  1.00  0.00           C  
ATOM    904  NE1 TRP B 798      75.123  -5.655 -12.944  1.00  0.00           N  
ATOM    905  CE2 TRP B 798      75.615  -5.240 -11.735  1.00  0.00           C  
ATOM    906  CE3 TRP B 798      77.481  -5.747 -10.282  1.00  0.00           C  
ATOM    907  CZ2 TRP B 798      75.122  -4.280 -10.851  1.00  0.00           C  
ATOM    908  CZ3 TRP B 798      76.987  -4.793  -9.403  1.00  0.00           C  
ATOM    909  CH2 TRP B 798      75.819  -4.070  -9.694  1.00  0.00           C  
ATOM    910  N   GLU B 799      77.148 -10.551 -14.015  1.00  0.00           N  
ATOM    911  CA  GLU B 799      76.209 -11.297 -14.838  1.00  0.00           C  
ATOM    912  C   GLU B 799      75.619 -12.416 -13.986  1.00  0.00           C  
ATOM    913  O   GLU B 799      74.478 -12.838 -14.189  1.00  0.00           O  
ATOM    914  CB  GLU B 799      76.921 -11.898 -16.056  1.00  0.00           C  
ATOM    915  CG  GLU B 799      75.973 -12.508 -17.066  1.00  0.00           C  
ATOM    916  CD  GLU B 799      76.688 -13.309 -18.139  1.00  0.00           C  
ATOM    917  OE1 GLU B 799      76.004 -13.856 -19.033  1.00  0.00           O  
ATOM    918  OE2 GLU B 799      77.935 -13.388 -18.088  1.00  0.00           O  
ATOM    919  N   PHE B 800      76.412 -12.903 -13.034  1.00  0.00           N  
ATOM    920  CA  PHE B 800      75.969 -13.984 -12.158  1.00  0.00           C  
ATOM    921  C   PHE B 800      75.111 -13.477 -10.994  1.00  0.00           C  
ATOM    922  O   PHE B 800      74.314 -14.242 -10.424  1.00  0.00           O  
ATOM    923  CB  PHE B 800      77.175 -14.745 -11.589  1.00  0.00           C  
ATOM    924  CG  PHE B 800      76.801 -15.965 -10.810  1.00  0.00           C  
ATOM    925  CD1 PHE B 800      76.271 -17.077 -11.458  1.00  0.00           C  
ATOM    926  CD2 PHE B 800      76.944 -15.993  -9.426  1.00  0.00           C  
ATOM    927  CE1 PHE B 800      75.880 -18.219 -10.733  1.00  0.00           C  
ATOM    928  CE2 PHE B 800      76.564 -17.115  -8.685  1.00  0.00           C  
ATOM    929  CZ  PHE B 800      76.027 -18.236  -9.339  1.00  0.00           C  
ATOM    930  N   VAL B 801      75.260 -12.199 -10.648  1.00  0.00           N  
ATOM    931  CA  VAL B 801      74.507 -11.652  -9.526  1.00  0.00           C  
ATOM    932  C   VAL B 801      73.139 -11.104  -9.899  1.00  0.00           C  
ATOM    933  O   VAL B 801      72.208 -11.141  -9.078  1.00  0.00           O  
ATOM    934  CB  VAL B 801      75.307 -10.539  -8.806  1.00  0.00           C  
ATOM    935  CG1 VAL B 801      74.516  -9.988  -7.630  1.00  0.00           C  
ATOM    936  CG2 VAL B 801      76.640 -11.092  -8.321  1.00  0.00           C  
ATOM    937  N   THR B 802      73.012 -10.586 -11.119  1.00  0.00           N  
ATOM    938  CA  THR B 802      71.736 -10.017 -11.575  1.00  0.00           C  
ATOM    939  C   THR B 802      71.020 -10.885 -12.618  1.00  0.00           C  
ATOM    940  O   THR B 802      69.810 -11.015 -12.598  1.00  0.00           O  
ATOM    941  CB  THR B 802      71.942  -8.598 -12.180  1.00  0.00           C  
ATOM    942  OG1 THR B 802      72.722  -8.691 -13.384  1.00  0.00           O  
ATOM    943  CG2 THR B 802      72.655  -7.701 -11.177  1.00  0.00           C  
ATOM    944  N   GLU B 803      71.775 -11.475 -13.535  1.00  0.00           N  
ATOM    945  CA  GLU B 803      71.198 -12.308 -14.583  1.00  0.00           C  
ATOM    946  C   GLU B 803      70.950 -13.747 -14.158  1.00  0.00           C  
ATOM    947  O   GLU B 803      70.197 -14.472 -14.819  1.00  0.00           O  
ATOM    948  CB  GLU B 803      72.100 -12.293 -15.820  1.00  0.00           C  
ATOM    949  CG  GLU B 803      72.083 -10.973 -16.564  1.00  0.00           C  
ATOM    950  CD  GLU B 803      70.771 -10.739 -17.302  1.00  0.00           C  
ATOM    951  OE1 GLU B 803      70.611  -9.636 -17.881  1.00  0.00           O  
ATOM    952  OE2 GLU B 803      69.914 -11.662 -17.312  1.00  0.00           O  
ATOM    953  N   VAL B 804      71.574 -14.168 -13.061  1.00  0.00           N  
ATOM    954  CA  VAL B 804      71.397 -15.540 -12.586  1.00  0.00           C  
ATOM    955  C   VAL B 804      70.661 -15.595 -11.242  1.00  0.00           C  
ATOM    956  O   VAL B 804      69.527 -16.078 -11.160  1.00  0.00           O  
ATOM    957  CB  VAL B 804      72.759 -16.262 -12.440  1.00  0.00           C  
ATOM    958  CG1 VAL B 804      72.551 -17.680 -11.958  1.00  0.00           C  
ATOM    959  CG2 VAL B 804      73.489 -16.250 -13.759  1.00  0.00           C  
ATOM    960  N   LEU B 807      71.301 -15.085 -10.195  1.00  0.00           N  
ATOM    961  CA  LEU B 807      70.708 -15.098  -8.860  1.00  0.00           C  
ATOM    962  C   LEU B 807      69.650 -14.005  -8.781  1.00  0.00           C  
ATOM    963  O   LEU B 807      68.725 -14.072  -7.965  1.00  0.00           O  
ATOM    964  CB  LEU B 807      71.791 -14.872  -7.799  1.00  0.00           C  
ATOM    965  CG  LEU B 807      73.061 -15.707  -7.968  1.00  0.00           C  
ATOM    966  CD1 LEU B 807      74.084 -15.266  -6.948  1.00  0.00           C  
ATOM    967  CD2 LEU B 807      72.745 -17.182  -7.803  1.00  0.00           C  
ATOM    968  N   LYS B 808      69.797 -13.005  -9.649  1.00  0.00           N  
ATOM    969  CA  LYS B 808      68.870 -11.882  -9.721  1.00  0.00           C  
ATOM    970  C   LYS B 808      68.747 -11.074  -8.429  1.00  0.00           C  
ATOM    971  O   LYS B 808      67.657 -10.944  -7.876  1.00  0.00           O  
ATOM    972  CB  LYS B 808      67.486 -12.377 -10.156  1.00  0.00           C  
ATOM    973  CG  LYS B 808      67.372 -12.641 -11.653  1.00  0.00           C  
ATOM    974  CD  LYS B 808      66.118 -13.453 -11.975  1.00  0.00           C  
ATOM    975  CE  LYS B 808      66.378 -14.960 -11.842  1.00  0.00           C  
ATOM    976  NZ  LYS B 808      67.395 -15.415 -12.836  1.00  0.00           N  
ATOM    977  N   LEU B1141      69.866 -10.525  -7.966  1.00  0.00           N  
ATOM    978  CA  LEU B1141      69.891  -9.698  -6.774  1.00  0.00           C  
ATOM    979  C   LEU B1141      69.764  -8.233  -7.208  1.00  0.00           C  
ATOM    980  O   LEU B1141      70.340  -7.814  -8.221  1.00  0.00           O  
ATOM    981  CB  LEU B1141      71.207  -9.906  -6.028  1.00  0.00           C  
ATOM    982  CG  LEU B1141      71.441 -11.317  -5.468  1.00  0.00           C  
ATOM    983  CD1 LEU B1141      72.937 -11.530  -5.230  1.00  0.00           C  
ATOM    984  CD2 LEU B1141      70.670 -11.507  -4.169  1.00  0.00           C  
ATOM    985  N   PRO B1142      69.013  -7.433  -6.440  1.00  0.00           N  
ATOM    986  CA  PRO B1142      68.832  -6.018  -6.773  1.00  0.00           C  
ATOM    987  C   PRO B1142      70.150  -5.257  -6.847  1.00  0.00           C  
ATOM    988  O   PRO B1142      70.847  -5.104  -5.835  1.00  0.00           O  
ATOM    989  CB  PRO B1142      67.934  -5.509  -5.649  1.00  0.00           C  
ATOM    990  CG  PRO B1142      68.290  -6.396  -4.490  1.00  0.00           C  
ATOM    991  CD  PRO B1142      68.376  -7.759  -5.152  1.00  0.00           C  
ATOM    992  N   LYS B1143      70.476  -4.773  -8.044  1.00  0.00           N  
ATOM    993  CA  LYS B1143      71.710  -4.019  -8.254  1.00  0.00           C  
ATOM    994  C   LYS B1143      71.806  -2.750  -7.391  1.00  0.00           C  
ATOM    995  O   LYS B1143      72.891  -2.235  -7.135  1.00  0.00           O  
ATOM    996  CB  LYS B1143      71.849  -3.658  -9.734  1.00  0.00           C  
ATOM    997  CG  LYS B1143      70.655  -2.922 -10.313  1.00  0.00           C  
ATOM    998  CD  LYS B1143      70.737  -2.871 -11.833  1.00  0.00           C  
ATOM    999  CE  LYS B1143      70.446  -4.233 -12.458  1.00  0.00           C  
ATOM   1000  NZ  LYS B1143      69.064  -4.700 -12.150  1.00  0.00           N  
ATOM   1001  N   GLU B1153      70.665  -2.248  -6.938  1.00  0.00           N  
ATOM   1002  CA  GLU B1153      70.652  -1.053  -6.106  1.00  0.00           C  
ATOM   1003  C   GLU B1153      71.066  -1.355  -4.665  1.00  0.00           C  
ATOM   1004  O   GLU B1153      71.120  -0.455  -3.813  1.00  0.00           O  
ATOM   1005  CB  GLU B1153      69.263  -0.400  -6.126  1.00  0.00           C  
ATOM   1006  CG  GLU B1153      68.071  -1.376  -6.158  1.00  0.00           C  
ATOM   1007  CD  GLU B1153      67.889  -2.018  -7.538  1.00  0.00           C  
ATOM   1008  OE1 GLU B1153      68.000  -1.288  -8.553  1.00  0.00           O  
ATOM   1009  OE2 GLU B1153      67.623  -3.238  -7.607  1.00  0.00           O  
ATOM   1010  N   LYS B1154      71.360  -2.625  -4.397  1.00  0.00           N  
ATOM   1011  CA  LYS B1154      71.786  -3.061  -3.064  1.00  0.00           C  
ATOM   1012  C   LYS B1154      73.144  -3.758  -3.214  1.00  0.00           C  
ATOM   1013  O   LYS B1154      73.577  -4.519  -2.350  1.00  0.00           O  
ATOM   1014  CB  LYS B1154      70.768  -4.045  -2.471  1.00  0.00           C  
ATOM   1015  CG  LYS B1154      69.364  -3.471  -2.285  1.00  0.00           C  
ATOM   1016  CD  LYS B1154      69.266  -2.689  -0.978  1.00  0.00           C  
ATOM   1017  CE  LYS B1154      68.266  -1.572  -1.108  1.00  0.00           C  
ATOM   1018  NZ  LYS B1154      68.642  -0.667  -2.224  1.00  0.00           N  
ATOM   1019  N   LEU B1155      73.812  -3.501  -4.332  1.00  0.00           N  
ATOM   1020  CA  LEU B1155      75.117  -4.106  -4.604  1.00  0.00           C  
ATOM   1021  C   LEU B1155      76.227  -3.050  -4.535  1.00  0.00           C  
ATOM   1022  O   LEU B1155      76.037  -1.887  -4.944  1.00  0.00           O  
ATOM   1023  CB  LEU B1155      75.122  -4.757  -5.990  1.00  0.00           C  
ATOM   1024  CG  LEU B1155      74.244  -6.003  -6.150  1.00  0.00           C  
ATOM   1025  CD1 LEU B1155      74.161  -6.423  -7.598  1.00  0.00           C  
ATOM   1026  CD2 LEU B1155      74.819  -7.130  -5.291  1.00  0.00           C  
ATOM   1027  N   TYR B1156      77.388  -3.451  -4.024  1.00  0.00           N  
ATOM   1028  CA  TYR B1156      78.500  -2.520  -3.891  1.00  0.00           C  
ATOM   1029  C   TYR B1156      79.818  -3.122  -4.355  1.00  0.00           C  
ATOM   1030  O   TYR B1156      80.005  -4.335  -4.336  1.00  0.00           O  
ATOM   1031  CB  TYR B1156      78.625  -2.071  -2.433  1.00  0.00           C  
ATOM   1032  CG  TYR B1156      77.578  -1.090  -1.995  1.00  0.00           C  
ATOM   1033  CD1 TYR B1156      77.854   0.281  -1.978  1.00  0.00           C  
ATOM   1034  CD2 TYR B1156      76.302  -1.516  -1.636  1.00  0.00           C  
ATOM   1035  CE1 TYR B1156      76.899   1.198  -1.625  1.00  0.00           C  
ATOM   1036  CE2 TYR B1156      75.328  -0.588  -1.272  1.00  0.00           C  
ATOM   1037  CZ  TYR B1156      75.639   0.772  -1.271  1.00  0.00           C  
ATOM   1038  OH  TYR B1156      74.691   1.706  -0.905  1.00  0.00           O  
ATOM   1039  N   VAL B1157      80.739  -2.247  -4.742  1.00  0.00           N  
ATOM   1040  CA  VAL B1157      82.054  -2.652  -5.222  1.00  0.00           C  
ATOM   1041  C   VAL B1157      83.193  -1.897  -4.527  1.00  0.00           C  
ATOM   1042  O   VAL B1157      82.961  -0.978  -3.751  1.00  0.00           O  
ATOM   1043  CB  VAL B1157      82.167  -2.428  -6.739  1.00  0.00           C  
ATOM   1044  CG1 VAL B1157      81.239  -3.376  -7.457  1.00  0.00           C  
ATOM   1045  CG2 VAL B1157      81.844  -1.000  -7.085  1.00  0.00           C  
ATOM   1046  N   SER B1158      84.426  -2.289  -4.814  1.00  0.00           N  
ATOM   1047  CA  SER B1158      85.588  -1.639  -4.231  1.00  0.00           C  
ATOM   1048  C   SER B1158      86.855  -2.017  -4.996  1.00  0.00           C  
ATOM   1049  O   SER B1158      87.277  -3.181  -4.991  1.00  0.00           O  
ATOM   1050  CB  SER B1158      85.732  -2.052  -2.779  1.00  0.00           C  
ATOM   1051  OG  SER B1158      85.931  -3.449  -2.658  1.00  0.00           O  
ATOM   1052  N   VAL B1159      87.467  -1.035  -5.646  1.00  0.00           N  
ATOM   1053  CA  VAL B1159      88.677  -1.281  -6.428  1.00  0.00           C  
ATOM   1054  C   VAL B1159      89.853  -0.578  -5.792  1.00  0.00           C  
ATOM   1055  O   VAL B1159      89.665   0.282  -4.941  1.00  0.00           O  
ATOM   1056  CB  VAL B1159      88.524  -0.771  -7.882  1.00  0.00           C  
ATOM   1057  CG1 VAL B1159      87.404  -1.507  -8.562  1.00  0.00           C  
ATOM   1058  CG2 VAL B1159      88.268   0.727  -7.888  1.00  0.00           C  
ATOM   1059  N   TYR B1160      91.063  -0.955  -6.195  1.00  0.00           N  
ATOM   1060  CA  TYR B1160      92.279  -0.345  -5.671  1.00  0.00           C  
ATOM   1061  C   TYR B1160      92.328   1.100  -6.129  1.00  0.00           C  
ATOM   1062  O   TYR B1160      92.197   1.379  -7.319  1.00  0.00           O  
ATOM   1063  CB  TYR B1160      93.518  -1.092  -6.185  1.00  0.00           C  
ATOM   1064  CG  TYR B1160      94.823  -0.619  -5.589  1.00  0.00           C  
ATOM   1065  CD1 TYR B1160      94.995  -0.525  -4.208  1.00  0.00           C  
ATOM   1066  CD2 TYR B1160      95.877  -0.256  -6.405  1.00  0.00           C  
ATOM   1067  CE1 TYR B1160      96.194  -0.076  -3.649  1.00  0.00           C  
ATOM   1068  CE2 TYR B1160      97.085   0.201  -5.868  1.00  0.00           C  
ATOM   1069  CZ  TYR B1160      97.243   0.288  -4.486  1.00  0.00           C  
ATOM   1070  OH  TYR B1160      98.447   0.720  -3.957  1.00  0.00           O  
ATOM   1071  N   LYS B1161      92.529   2.014  -5.182  1.00  0.00           N  
ATOM   1072  CA  LYS B1161      92.595   3.447  -5.492  1.00  0.00           C  
ATOM   1073  C   LYS B1161      93.446   3.777  -6.725  1.00  0.00           C  
ATOM   1074  O   LYS B1161      92.988   4.506  -7.623  1.00  0.00           O  
ATOM   1075  CB  LYS B1161      93.107   4.248  -4.275  1.00  0.00           C  
ATOM   1076  CG  LYS B1161      94.442   3.777  -3.697  1.00  0.00           C  
ATOM   1077  CD  LYS B1161      94.715   4.458  -2.376  1.00  0.00           C  
ATOM   1078  CE  LYS B1161      95.932   3.886  -1.664  1.00  0.00           C  
ATOM   1079  NZ  LYS B1161      97.222   4.269  -2.306  1.00  0.00           N  
ATOM   1080  N   ASP B1387      94.670   3.249  -6.782  1.00  0.00           N  
ATOM   1081  CA  ASP B1387      95.545   3.521  -7.927  1.00  0.00           C  
ATOM   1082  C   ASP B1387      95.228   2.647  -9.145  1.00  0.00           C  
ATOM   1083  O   ASP B1387      96.115   2.301  -9.927  1.00  0.00           O  
ATOM   1084  CB  ASP B1387      97.017   3.334  -7.547  1.00  0.00           C  
ATOM   1085  CG  ASP B1387      97.564   4.486  -6.710  1.00  0.00           C  
ATOM   1086  OD1 ASP B1387      97.783   5.590  -7.275  1.00  0.00           O  
ATOM   1087  OD2 ASP B1387      97.770   4.286  -5.485  1.00  0.00           O  
ATOM   1088  N   ASP B1388      93.957   2.298  -9.307  1.00  0.00           N  
ATOM   1089  CA  ASP B1388      93.520   1.476 -10.435  1.00  0.00           C  
ATOM   1090  C   ASP B1388      92.274   2.101 -11.075  1.00  0.00           C  
ATOM   1091  O   ASP B1388      91.141   1.721 -10.744  1.00  0.00           O  
ATOM   1092  CB  ASP B1388      93.197   0.050  -9.963  1.00  0.00           C  
ATOM   1093  CG  ASP B1388      93.022  -0.918 -11.114  1.00  0.00           C  
ATOM   1094  OD1 ASP B1388      92.069  -0.721 -11.898  1.00  0.00           O  
ATOM   1095  OD2 ASP B1388      93.835  -1.866 -11.233  1.00  0.00           O  
ATOM   1096  N   GLU B1389      92.500   3.037 -11.997  1.00  0.00           N  
ATOM   1097  CA  GLU B1389      91.426   3.730 -12.684  1.00  0.00           C  
ATOM   1098  C   GLU B1389      90.819   2.837 -13.761  1.00  0.00           C  
ATOM   1099  O   GLU B1389      89.830   3.209 -14.407  1.00  0.00           O  
ATOM   1100  CB  GLU B1389      91.961   5.003 -13.330  1.00  0.00           C  
ATOM   1101  CG  GLU B1389      93.092   5.697 -12.575  1.00  0.00           C  
ATOM   1102  CD  GLU B1389      94.164   6.235 -13.518  1.00  0.00           C  
ATOM   1103  OE1 GLU B1389      93.816   7.009 -14.434  1.00  0.00           O  
ATOM   1104  OE2 GLU B1389      95.353   5.893 -13.350  1.00  0.00           O  
ATOM   1105  N   GLU B1390      91.410   1.662 -13.960  1.00  0.00           N  
ATOM   1106  CA  GLU B1390      90.917   0.724 -14.966  1.00  0.00           C  
ATOM   1107  C   GLU B1390      89.627   0.069 -14.485  1.00  0.00           C  
ATOM   1108  O   GLU B1390      88.545   0.307 -15.044  1.00  0.00           O  
ATOM   1109  CB  GLU B1390      91.967  -0.353 -15.258  1.00  0.00           C  
ATOM   1110  CG  GLU B1390      91.470  -1.461 -16.157  1.00  0.00           C  
ATOM   1111  CD  GLU B1390      91.114  -0.975 -17.542  1.00  0.00           C  
ATOM   1112  OE1 GLU B1390      92.026  -0.562 -18.291  1.00  0.00           O  
ATOM   1113  OE2 GLU B1390      89.915  -1.001 -17.881  1.00  0.00           O  
ATOM   1114  N   ALA B1391      89.749  -0.749 -13.441  1.00  0.00           N  
ATOM   1115  CA  ALA B1391      88.594  -1.435 -12.875  1.00  0.00           C  
ATOM   1116  C   ALA B1391      87.516  -0.426 -12.500  1.00  0.00           C  
ATOM   1117  O   ALA B1391      86.327  -0.651 -12.732  1.00  0.00           O  
ATOM   1118  CB  ALA B1391      89.000  -2.250 -11.635  1.00  0.00           C  
ATOM   1119  N   TYR B1392      87.937   0.681 -11.897  1.00  0.00           N  
ATOM   1120  CA  TYR B1392      87.006   1.730 -11.490  1.00  0.00           C  
ATOM   1121  C   TYR B1392      86.165   2.175 -12.673  1.00  0.00           C  
ATOM   1122  O   TYR B1392      85.005   2.537 -12.520  1.00  0.00           O  
ATOM   1123  CB  TYR B1392      87.772   2.946 -10.942  1.00  0.00           C  
ATOM   1124  CG  TYR B1392      86.890   4.121 -10.577  1.00  0.00           C  
ATOM   1125  CD1 TYR B1392      85.969   4.025  -9.542  1.00  0.00           C  
ATOM   1126  CD2 TYR B1392      86.961   5.316 -11.283  1.00  0.00           C  
ATOM   1127  CE1 TYR B1392      85.151   5.075  -9.218  1.00  0.00           C  
ATOM   1128  CE2 TYR B1392      86.132   6.393 -10.961  1.00  0.00           C  
ATOM   1129  CZ  TYR B1392      85.231   6.260  -9.927  1.00  0.00           C  
ATOM   1130  OH  TYR B1392      84.428   7.323  -9.583  1.00  0.00           O  
ATOM   1131  N   ARG B1393      86.771   2.149 -13.854  1.00  0.00           N  
ATOM   1132  CA  ARG B1393      86.110   2.581 -15.077  1.00  0.00           C  
ATOM   1133  C   ARG B1393      85.227   1.464 -15.645  1.00  0.00           C  
ATOM   1134  O   ARG B1393      84.134   1.723 -16.151  1.00  0.00           O  
ATOM   1135  CB  ARG B1393      87.178   3.040 -16.085  1.00  0.00           C  
ATOM   1136  CG  ARG B1393      86.648   3.635 -17.352  1.00  0.00           C  
ATOM   1137  CD  ARG B1393      86.398   2.539 -18.360  1.00  0.00           C  
ATOM   1138  NE  ARG B1393      85.242   2.805 -19.211  1.00  0.00           N  
ATOM   1139  CZ  ARG B1393      84.705   1.902 -20.021  1.00  0.00           C  
ATOM   1140  NH1 ARG B1393      85.237   0.688 -20.074  1.00  0.00           N  
ATOM   1141  NH2 ARG B1393      83.641   2.201 -20.762  1.00  0.00           N  
ATOM   1142  N   ILE B1394      85.683   0.218 -15.532  1.00  0.00           N  
ATOM   1143  CA  ILE B1394      84.910  -0.932 -16.025  1.00  0.00           C  
ATOM   1144  C   ILE B1394      83.570  -1.075 -15.286  1.00  0.00           C  
ATOM   1145  O   ILE B1394      82.604  -1.632 -15.808  1.00  0.00           O  
ATOM   1146  CB  ILE B1394      85.703  -2.232 -15.867  1.00  0.00           C  
ATOM   1147  CG1 ILE B1394      87.075  -2.071 -16.535  1.00  0.00           C  
ATOM   1148  CG2 ILE B1394      84.926  -3.387 -16.472  1.00  0.00           C  
ATOM   1149  CD1 ILE B1394      87.961  -3.276 -16.386  1.00  0.00           C  
ATOM   1150  N   TRP B1395      83.518  -0.552 -14.067  1.00  0.00           N  
ATOM   1151  CA  TRP B1395      82.298  -0.599 -13.267  1.00  0.00           C  
ATOM   1152  C   TRP B1395      81.514   0.693 -13.460  1.00  0.00           C  
ATOM   1153  O   TRP B1395      80.297   0.698 -13.385  1.00  0.00           O  
ATOM   1154  CB  TRP B1395      82.618  -0.733 -11.773  1.00  0.00           C  
ATOM   1155  CG  TRP B1395      83.185  -2.033 -11.361  1.00  0.00           C  
ATOM   1156  CD1 TRP B1395      84.497  -2.324 -11.149  1.00  0.00           C  
ATOM   1157  CD2 TRP B1395      82.457  -3.220 -11.068  1.00  0.00           C  
ATOM   1158  NE1 TRP B1395      84.636  -3.625 -10.739  1.00  0.00           N  
ATOM   1159  CE2 TRP B1395      83.395  -4.204 -10.685  1.00  0.00           C  
ATOM   1160  CE3 TRP B1395      81.100  -3.560 -11.101  1.00  0.00           C  
ATOM   1161  CZ2 TRP B1395      83.025  -5.496 -10.317  1.00  0.00           C  
ATOM   1162  CZ3 TRP B1395      80.728  -4.853 -10.735  1.00  0.00           C  
ATOM   1163  CH2 TRP B1395      81.691  -5.805 -10.354  1.00  0.00           C  
ATOM   1164  N   ASN B1396      82.234   1.782 -13.699  1.00  0.00           N  
ATOM   1165  CA  ASN B1396      81.648   3.104 -13.864  1.00  0.00           C  
ATOM   1166  C   ASN B1396      80.922   3.345 -15.182  1.00  0.00           C  
ATOM   1167  O   ASN B1396      80.007   4.158 -15.238  1.00  0.00           O  
ATOM   1168  CB  ASN B1396      82.734   4.165 -13.701  1.00  0.00           C  
ATOM   1169  CG  ASN B1396      82.246   5.377 -12.921  1.00  0.00           C  
ATOM   1170  OD1 ASN B1396      82.059   5.314 -11.703  1.00  0.00           O  
ATOM   1171  ND2 ASN B1396      82.022   6.483 -13.622  1.00  0.00           N  
ATOM   1172  N   GLU B1397      81.314   2.645 -16.239  1.00  0.00           N  
ATOM   1173  CA  GLU B1397      80.682   2.848 -17.542  1.00  0.00           C  
ATOM   1174  C   GLU B1397      80.272   1.554 -18.244  1.00  0.00           C  
ATOM   1175  O   GLU B1397      79.143   1.443 -18.751  1.00  0.00           O  
ATOM   1176  CB  GLU B1397      81.619   3.653 -18.451  1.00  0.00           C  
ATOM   1177  CG  GLU B1397      81.835   5.083 -17.992  1.00  0.00           C  
ATOM   1178  CD  GLU B1397      82.991   5.753 -18.696  1.00  0.00           C  
ATOM   1179  OE1 GLU B1397      83.053   5.679 -19.937  1.00  0.00           O  
ATOM   1180  OE2 GLU B1397      83.840   6.359 -18.012  1.00  0.00           O  
ATOM   1181  N   HIS B1398      81.180   0.579 -18.274  1.00  0.00           N  
ATOM   1182  CA  HIS B1398      80.887  -0.697 -18.920  1.00  0.00           C  
ATOM   1183  C   HIS B1398      79.624  -1.338 -18.334  1.00  0.00           C  
ATOM   1184  O   HIS B1398      78.533  -1.207 -18.897  1.00  0.00           O  
ATOM   1185  CB  HIS B1398      82.063  -1.656 -18.779  1.00  0.00           C  
ATOM   1186  CG  HIS B1398      81.877  -2.938 -19.522  1.00  0.00           C  
ATOM   1187  ND1 HIS B1398      81.533  -2.977 -20.858  1.00  0.00           N  
ATOM   1188  CD2 HIS B1398      82.011  -4.224 -19.132  1.00  0.00           C  
ATOM   1189  CE1 HIS B1398      81.467  -4.234 -21.255  1.00  0.00           C  
ATOM   1190  NE2 HIS B1398      81.754  -5.012 -20.227  1.00  0.00           N  
ATOM   1191  N   ILE B1399      79.774  -2.018 -17.199  1.00  0.00           N  
ATOM   1192  CA  ILE B1399      78.647  -2.663 -16.550  1.00  0.00           C  
ATOM   1193  C   ILE B1399      77.621  -1.587 -16.206  1.00  0.00           C  
ATOM   1194  O   ILE B1399      76.413  -1.824 -16.270  1.00  0.00           O  
ATOM   1195  CB  ILE B1399      79.086  -3.386 -15.258  1.00  0.00           C  
ATOM   1196  CG1 ILE B1399      80.155  -4.431 -15.571  1.00  0.00           C  
ATOM   1197  CG2 ILE B1399      77.887  -4.054 -14.605  1.00  0.00           C  
ATOM   1198  CD1 ILE B1399      79.700  -5.533 -16.492  1.00  0.00           C  
ATOM   1199  N   GLY B1400      78.114  -0.406 -15.836  1.00  0.00           N  
ATOM   1200  CA  GLY B1400      77.230   0.698 -15.497  1.00  0.00           C  
ATOM   1201  C   GLY B1400      76.853   0.813 -14.031  1.00  0.00           C  
ATOM   1202  O   GLY B1400      75.771   0.367 -13.626  1.00  0.00           O  
ATOM   1203  N   ILE B1401      77.733   1.416 -13.234  1.00  0.00           N  
ATOM   1204  CA  ILE B1401      77.475   1.589 -11.808  1.00  0.00           C  
ATOM   1205  C   ILE B1401      77.709   3.047 -11.465  1.00  0.00           C  
ATOM   1206  O   ILE B1401      78.694   3.637 -11.902  1.00  0.00           O  
ATOM   1207  CB  ILE B1401      78.430   0.741 -10.934  1.00  0.00           C  
ATOM   1208  CG1 ILE B1401      78.501  -0.696 -11.464  1.00  0.00           C  
ATOM   1209  CG2 ILE B1401      77.957   0.764  -9.483  1.00  0.00           C  
ATOM   1210  CD1 ILE B1401      77.190  -1.427 -11.470  1.00  0.00           C  
ATOM   1211  N   PRO B1402      76.796   3.660 -10.697  1.00  0.00           N  
ATOM   1212  CA  PRO B1402      76.994   5.070 -10.338  1.00  0.00           C  
ATOM   1213  C   PRO B1402      78.249   5.222  -9.476  1.00  0.00           C  
ATOM   1214  O   PRO B1402      78.697   4.261  -8.846  1.00  0.00           O  
ATOM   1215  CB  PRO B1402      75.722   5.411  -9.563  1.00  0.00           C  
ATOM   1216  CG  PRO B1402      74.702   4.497 -10.189  1.00  0.00           C  
ATOM   1217  CD  PRO B1402      75.466   3.193 -10.275  1.00  0.00           C  
ATOM   1218  N   SER B1403      78.825   6.418  -9.455  1.00  0.00           N  
ATOM   1219  CA  SER B1403      80.017   6.651  -8.648  1.00  0.00           C  
ATOM   1220  C   SER B1403      79.680   6.869  -7.161  1.00  0.00           C  
ATOM   1221  O   SER B1403      80.461   7.471  -6.421  1.00  0.00           O  
ATOM   1222  CB  SER B1403      80.778   7.860  -9.189  1.00  0.00           C  
ATOM   1223  OG  SER B1403      79.994   9.026  -9.116  1.00  0.00           O  
ATOM   1224  N   GLU B1404      78.517   6.381  -6.734  1.00  0.00           N  
ATOM   1225  CA  GLU B1404      78.083   6.534  -5.352  1.00  0.00           C  
ATOM   1226  C   GLU B1404      78.113   5.223  -4.579  1.00  0.00           C  
ATOM   1227  O   GLU B1404      77.928   5.214  -3.357  1.00  0.00           O  
ATOM   1228  CB  GLU B1404      76.672   7.126  -5.291  1.00  0.00           C  
ATOM   1229  CG  GLU B1404      76.554   8.583  -5.780  1.00  0.00           C  
ATOM   1230  CD  GLU B1404      76.920   8.729  -7.245  1.00  0.00           C  
ATOM   1231  OE1 GLU B1404      76.367   7.953  -8.068  1.00  0.00           O  
ATOM   1232  OE2 GLU B1404      77.754   9.612  -7.565  1.00  0.00           O  
ATOM   1233  N   ARG B1405      78.342   4.116  -5.278  1.00  0.00           N  
ATOM   1234  CA  ARG B1405      78.417   2.818  -4.608  1.00  0.00           C  
ATOM   1235  C   ARG B1405      79.719   2.076  -4.941  1.00  0.00           C  
ATOM   1236  O   ARG B1405      79.777   0.841  -4.940  1.00  0.00           O  
ATOM   1237  CB  ARG B1405      77.195   1.956  -4.952  1.00  0.00           C  
ATOM   1238  CG  ARG B1405      76.757   1.970  -6.399  1.00  0.00           C  
ATOM   1239  CD  ARG B1405      75.407   1.249  -6.494  1.00  0.00           C  
ATOM   1240  NE  ARG B1405      74.780   1.380  -7.801  1.00  0.00           N  
ATOM   1241  CZ  ARG B1405      73.482   1.194  -8.010  1.00  0.00           C  
ATOM   1242  NH1 ARG B1405      72.686   0.866  -6.999  1.00  0.00           N  
ATOM   1243  NH2 ARG B1405      72.972   1.371  -9.218  1.00  0.00           N  
ATOM   1244  N   ILE B1406      80.764   2.852  -5.215  1.00  0.00           N  
ATOM   1245  CA  ILE B1406      82.079   2.315  -5.540  1.00  0.00           C  
ATOM   1246  C   ILE B1406      83.063   2.855  -4.518  1.00  0.00           C  
ATOM   1247  O   ILE B1406      83.235   4.058  -4.390  1.00  0.00           O  
ATOM   1248  CB  ILE B1406      82.533   2.750  -6.932  1.00  0.00           C  
ATOM   1249  CG1 ILE B1406      81.497   2.336  -7.976  1.00  0.00           C  
ATOM   1250  CG2 ILE B1406      83.881   2.133  -7.235  1.00  0.00           C  
ATOM   1251  CD1 ILE B1406      81.903   2.720  -9.410  1.00  0.00           C  
ATOM   1252  N   TRP B1407      83.702   1.961  -3.775  1.00  0.00           N  
ATOM   1253  CA  TRP B1407      84.647   2.384  -2.749  1.00  0.00           C  
ATOM   1254  C   TRP B1407      86.088   2.072  -3.092  1.00  0.00           C  
ATOM   1255  O   TRP B1407      86.548   0.938  -2.890  1.00  0.00           O  
ATOM   1256  CB  TRP B1407      84.319   1.729  -1.402  1.00  0.00           C  
ATOM   1257  CG  TRP B1407      82.888   1.820  -0.985  1.00  0.00           C  
ATOM   1258  CD1 TRP B1407      82.020   2.841  -1.245  1.00  0.00           C  
ATOM   1259  CD2 TRP B1407      82.168   0.878  -0.171  1.00  0.00           C  
ATOM   1260  NE1 TRP B1407      80.800   2.591  -0.643  1.00  0.00           N  
ATOM   1261  CE2 TRP B1407      80.862   1.380   0.003  1.00  0.00           C  
ATOM   1262  CE3 TRP B1407      82.494  -0.371   0.392  1.00  0.00           C  
ATOM   1263  CZ2 TRP B1407      79.895   0.699   0.752  1.00  0.00           C  
ATOM   1264  CZ3 TRP B1407      81.533  -1.048   1.126  1.00  0.00           C  
ATOM   1265  CH2 TRP B1407      80.246  -0.524   1.281  1.00  0.00           C  
ATOM   1266  N   ARG B1408      86.790   3.073  -3.618  1.00  0.00           N  
ATOM   1267  CA  ARG B1408      88.194   2.904  -3.939  1.00  0.00           C  
ATOM   1268  C   ARG B1408      88.970   2.763  -2.638  1.00  0.00           C  
ATOM   1269  O   ARG B1408      89.409   3.740  -2.060  1.00  0.00           O  
ATOM   1270  CB  ARG B1408      88.705   4.094  -4.747  1.00  0.00           C  
ATOM   1271  CG  ARG B1408      88.701   3.819  -6.285  1.00  0.00           C  
ATOM   1272  CD  ARG B1408      88.934   5.085  -7.080  1.00  0.00           C  
ATOM   1273  NE  ARG B1408      87.840   6.047  -6.946  1.00  0.00           N  
ATOM   1274  CZ  ARG B1408      87.578   7.016  -7.812  1.00  0.00           C  
ATOM   1275  NH1 ARG B1408      88.317   7.169  -8.884  1.00  0.00           N  
ATOM   1276  NH2 ARG B1408      86.572   7.838  -7.607  1.00  0.00           N  
ATOM   1277  N   LEU B1409      89.120   1.522  -2.191  1.00  0.00           N  
ATOM   1278  CA  LEU B1409      89.812   1.196  -0.961  1.00  0.00           C  
ATOM   1279  C   LEU B1409      91.315   1.403  -1.064  1.00  0.00           C  
ATOM   1280  O   LEU B1409      91.817   1.972  -2.038  1.00  0.00           O  
ATOM   1281  CB  LEU B1409      89.504  -0.255  -0.568  1.00  0.00           C  
ATOM   1282  CG  LEU B1409      88.089  -0.536  -0.073  1.00  0.00           C  
ATOM   1283  CD1 LEU B1409      87.874  -2.037  -0.023  1.00  0.00           C  
ATOM   1284  CD2 LEU B1409      87.883   0.108   1.294  1.00  0.00           C  
ATOM   1285  N   GLY B1410      92.034   0.916  -0.057  1.00  0.00           N  
ATOM   1286  CA  GLY B1410      93.479   1.074  -0.036  1.00  0.00           C  
ATOM   1287  C   GLY B1410      94.340  -0.153  -0.301  1.00  0.00           C  
ATOM   1288  O   GLY B1410      93.896  -1.160  -0.885  1.00  0.00           O  
ATOM   1289  N   GLU B1418      95.591  -0.045   0.138  1.00  0.00           N  
ATOM   1290  CA  GLU B1418      96.575  -1.083  -0.055  1.00  0.00           C  
ATOM   1291  C   GLU B1418      96.293  -2.389   0.658  1.00  0.00           C  
ATOM   1292  O   GLU B1418      96.536  -3.466   0.092  1.00  0.00           O  
ATOM   1293  CB  GLU B1418      97.953  -0.552   0.350  1.00  0.00           C  
ATOM   1294  CG  GLU B1418      98.314   0.733  -0.353  1.00  0.00           C  
ATOM   1295  CD  GLU B1418      99.659   1.316   0.104  1.00  0.00           C  
ATOM   1296  OE1 GLU B1418      99.782   1.654   1.314  1.00  0.00           O  
ATOM   1297  OE2 GLU B1418     100.576   1.440  -0.757  1.00  0.00           O  
ATOM   1298  N   GLU B1420      95.787  -2.288   1.887  1.00  0.00           N  
ATOM   1299  CA  GLU B1420      95.501  -3.460   2.718  1.00  0.00           C  
ATOM   1300  C   GLU B1420      94.119  -4.054   2.456  1.00  0.00           C  
ATOM   1301  O   GLU B1420      93.785  -5.129   2.933  1.00  0.00           O  
ATOM   1302  CB  GLU B1420      95.627  -3.098   4.204  1.00  0.00           C  
ATOM   1303  CG  GLU B1420      96.796  -2.192   4.540  1.00  0.00           C  
ATOM   1304  CD  GLU B1420      98.151  -2.852   4.372  1.00  0.00           C  
ATOM   1305  OE1 GLU B1420      98.405  -3.430   3.291  1.00  0.00           O  
ATOM   1306  OE2 GLU B1420      98.968  -2.771   5.318  1.00  0.00           O  
ATOM   1307  N   ASP B1421      93.313  -3.338   1.692  1.00  0.00           N  
ATOM   1308  CA  ASP B1421      91.985  -3.799   1.352  1.00  0.00           C  
ATOM   1309  C   ASP B1421      91.816  -4.210  -0.112  1.00  0.00           C  
ATOM   1310  O   ASP B1421      91.031  -5.137  -0.404  1.00  0.00           O  
ATOM   1311  CB  ASP B1421      90.989  -2.707   1.672  1.00  0.00           C  
ATOM   1312  CG  ASP B1421      90.894  -2.442   3.155  1.00  0.00           C  
ATOM   1313  OD1 ASP B1421      90.640  -3.392   3.936  1.00  0.00           O  
ATOM   1314  OD2 ASP B1421      91.084  -1.277   3.546  1.00  0.00           O  
ATOM   1315  N   ASN B1422      92.552  -3.554  -1.018  1.00  0.00           N  
ATOM   1316  CA  ASN B1422      92.412  -3.826  -2.447  1.00  0.00           C  
ATOM   1317  C   ASN B1422      93.674  -4.168  -3.230  1.00  0.00           C  
ATOM   1318  O   ASN B1422      93.721  -3.990  -4.438  1.00  0.00           O  
ATOM   1319  CB  ASN B1422      91.720  -2.644  -3.115  1.00  0.00           C  
ATOM   1320  CG  ASN B1422      90.290  -2.959  -3.544  1.00  0.00           C  
ATOM   1321  OD1 ASN B1422      90.046  -3.621  -4.559  1.00  0.00           O  
ATOM   1322  ND2 ASN B1422      89.336  -2.484  -2.762  1.00  0.00           N  
ATOM   1323  N   PHE B1423      94.713  -4.637  -2.558  1.00  0.00           N  
ATOM   1324  CA  PHE B1423      95.914  -5.046  -3.283  1.00  0.00           C  
ATOM   1325  C   PHE B1423      96.364  -6.421  -2.818  1.00  0.00           C  
ATOM   1326  O   PHE B1423      96.789  -6.599  -1.673  1.00  0.00           O  
ATOM   1327  CB  PHE B1423      97.061  -4.068  -3.088  1.00  0.00           C  
ATOM   1328  CG  PHE B1423      98.064  -4.091  -4.219  1.00  0.00           C  
ATOM   1329  CD1 PHE B1423      97.804  -3.425  -5.419  1.00  0.00           C  
ATOM   1330  CD2 PHE B1423      99.242  -4.829  -4.101  1.00  0.00           C  
ATOM   1331  CE1 PHE B1423      98.695  -3.503  -6.469  1.00  0.00           C  
ATOM   1332  CE2 PHE B1423     100.134  -4.912  -5.143  1.00  0.00           C  
ATOM   1333  CZ  PHE B1423      99.859  -4.246  -6.336  1.00  0.00           C  
ATOM   1334  N   TRP B1424      96.294  -7.381  -3.732  1.00  0.00           N  
ATOM   1335  CA  TRP B1424      96.651  -8.758  -3.443  1.00  0.00           C  
ATOM   1336  C   TRP B1424      98.091  -9.101  -3.797  1.00  0.00           C  
ATOM   1337  O   TRP B1424      98.758  -8.376  -4.548  1.00  0.00           O  
ATOM   1338  CB  TRP B1424      95.700  -9.682  -4.202  1.00  0.00           C  
ATOM   1339  CG  TRP B1424      95.709 -11.094  -3.738  1.00  0.00           C  
ATOM   1340  CD1 TRP B1424      95.278 -11.565  -2.525  1.00  0.00           C  
ATOM   1341  CD2 TRP B1424      96.154 -12.238  -4.475  1.00  0.00           C  
ATOM   1342  NE1 TRP B1424      95.423 -12.935  -2.463  1.00  0.00           N  
ATOM   1343  CE2 TRP B1424      95.962 -13.372  -3.644  1.00  0.00           C  
ATOM   1344  CE3 TRP B1424      96.718 -12.416  -5.745  1.00  0.00           C  
ATOM   1345  CZ2 TRP B1424      96.302 -14.663  -4.054  1.00  0.00           C  
ATOM   1346  CZ3 TRP B1424      97.066 -13.702  -6.141  1.00  0.00           C  
ATOM   1347  CH2 TRP B1424      96.860 -14.804  -5.298  1.00  0.00           C  
ATOM   1348  N   GLN B1425      98.567 -10.217  -3.252  1.00  0.00           N  
ATOM   1349  CA  GLN B1425      99.938 -10.675  -3.505  1.00  0.00           C  
ATOM   1350  C   GLN B1425     100.002 -12.185  -3.305  1.00  0.00           C  
ATOM   1351  O   GLN B1425      98.951 -12.849  -3.242  1.00  0.00           O  
ATOM   1352  CB  GLN B1425     100.932  -9.978  -2.560  1.00  0.00           C  
ATOM   1353  CG  GLN B1425     100.857 -10.448  -1.130  1.00  0.00           C  
ATOM   1354  CD  GLN B1425     101.860  -9.747  -0.231  1.00  0.00           C  
ATOM   1355  OE1 GLN B1425     102.080 -10.166   0.920  1.00  0.00           O  
ATOM   1356  NE2 GLN B1425     102.474  -8.668  -0.744  1.00  0.00           N  
ATOM   1357  N   MET B1426     101.221 -12.713  -3.185  1.00  0.00           N  
ATOM   1358  CA  MET B1426     101.422 -14.144  -2.995  1.00  0.00           C  
ATOM   1359  C   MET B1426     102.609 -14.398  -2.072  1.00  0.00           C  
ATOM   1360  O   MET B1426     103.702 -14.726  -2.539  1.00  0.00           O  
ATOM   1361  CB  MET B1426     101.668 -14.826  -4.348  1.00  0.00           C  
ATOM   1362  CG  MET B1426     101.680 -16.340  -4.307  1.00  0.00           C  
ATOM   1363  SD  MET B1426     101.921 -17.094  -5.966  1.00  0.00           S  
ATOM   1364  CE  MET B1426     100.242 -17.309  -6.474  1.00  0.00           C  
ATOM   1365  N   GLY B1427     102.388 -14.248  -0.766  1.00  0.00           N  
ATOM   1366  CA  GLY B1427     103.452 -14.472   0.195  1.00  0.00           C  
ATOM   1367  C   GLY B1427     104.216 -13.191   0.457  1.00  0.00           C  
ATOM   1368  O   GLY B1427     103.811 -12.373   1.293  1.00  0.00           O  
ATOM   1369  N   ASP B1437     105.323 -13.005  -0.259  1.00  0.00           N  
ATOM   1370  CA  ASP B1437     106.145 -11.808  -0.088  1.00  0.00           C  
ATOM   1371  C   ASP B1437     106.716 -11.351  -1.440  1.00  0.00           C  
ATOM   1372  O   ASP B1437     107.016 -10.178  -1.637  1.00  0.00           O  
ATOM   1373  CB  ASP B1437     107.285 -12.098   0.907  1.00  0.00           C  
ATOM   1374  CG  ASP B1437     108.276 -13.141   0.380  1.00  0.00           C  
ATOM   1375  OD1 ASP B1437     107.819 -14.092  -0.304  1.00  0.00           O  
ATOM   1376  OD2 ASP B1437     109.497 -13.015   0.650  1.00  0.00           O  
ATOM   1377  N   VAL B1438     106.851 -12.293  -2.367  1.00  0.00           N  
ATOM   1378  CA  VAL B1438     107.375 -12.018  -3.697  1.00  0.00           C  
ATOM   1379  C   VAL B1438     106.595 -12.850  -4.699  1.00  0.00           C  
ATOM   1380  O   VAL B1438     106.363 -14.046  -4.479  1.00  0.00           O  
ATOM   1381  CB  VAL B1438     108.888 -12.378  -3.804  1.00  0.00           C  
ATOM   1382  CG1 VAL B1438     109.714 -11.473  -2.894  1.00  0.00           C  
ATOM   1383  CG2 VAL B1438     109.104 -13.800  -3.415  1.00  0.00           C  
ATOM   1384  N   GLY B1443     106.201 -12.222  -5.804  1.00  0.00           N  
ATOM   1385  CA  GLY B1443     105.456 -12.952  -6.813  1.00  0.00           C  
ATOM   1386  C   GLY B1443     104.303 -12.186  -7.430  1.00  0.00           C  
ATOM   1387  O   GLY B1443     104.025 -11.064  -7.027  1.00  0.00           O  
ATOM   1388  N   PRO B1444     103.614 -12.769  -8.421  1.00  0.00           N  
ATOM   1389  CA  PRO B1444     102.475 -12.153  -9.108  1.00  0.00           C  
ATOM   1390  C   PRO B1444     101.437 -11.547  -8.155  1.00  0.00           C  
ATOM   1391  O   PRO B1444     100.784 -12.248  -7.387  1.00  0.00           O  
ATOM   1392  CB  PRO B1444     101.909 -13.306  -9.940  1.00  0.00           C  
ATOM   1393  CG  PRO B1444     102.339 -14.526  -9.191  1.00  0.00           C  
ATOM   1394  CD  PRO B1444     103.749 -14.181  -8.811  1.00  0.00           C  
ATOM   1395  N   CYS B1448     101.306 -10.230  -8.210  1.00  0.00           N  
ATOM   1396  CA  CYS B1448     100.363  -9.513  -7.378  1.00  0.00           C  
ATOM   1397  C   CYS B1448      99.523  -8.579  -8.261  1.00  0.00           C  
ATOM   1398  O   CYS B1448      99.610  -8.610  -9.495  1.00  0.00           O  
ATOM   1399  CB  CYS B1448     101.123  -8.688  -6.337  1.00  0.00           C  
ATOM   1400  SG  CYS B1448     102.129  -7.341  -7.052  1.00  0.00           S  
ATOM   1401  N   GLY B1456      98.725  -7.730  -7.620  1.00  0.00           N  
ATOM   1402  CA  GLY B1456      97.894  -6.797  -8.364  1.00  0.00           C  
ATOM   1403  C   GLY B1456      96.664  -6.326  -7.611  1.00  0.00           C  
ATOM   1404  O   GLY B1456      96.450  -6.698  -6.455  1.00  0.00           O  
ATOM   1405  N   PRO B1457      95.817  -5.515  -8.256  1.00  0.00           N  
ATOM   1406  CA  PRO B1457      94.588  -4.980  -7.664  1.00  0.00           C  
ATOM   1407  C   PRO B1457      93.540  -6.047  -7.334  1.00  0.00           C  
ATOM   1408  O   PRO B1457      93.691  -7.223  -7.684  1.00  0.00           O  
ATOM   1409  CB  PRO B1457      94.102  -4.003  -8.720  1.00  0.00           C  
ATOM   1410  CG  PRO B1457      94.523  -4.649  -9.967  1.00  0.00           C  
ATOM   1411  CD  PRO B1457      95.929  -5.117  -9.670  1.00  0.00           C  
ATOM   1412  N   SER B1458      92.476  -5.614  -6.662  1.00  0.00           N  
ATOM   1413  CA  SER B1458      91.392  -6.498  -6.242  1.00  0.00           C  
ATOM   1414  C   SER B1458      90.074  -5.786  -6.448  1.00  0.00           C  
ATOM   1415  O   SER B1458      90.024  -4.653  -6.908  1.00  0.00           O  
ATOM   1416  CB  SER B1458      91.501  -6.884  -4.749  1.00  0.00           C  
ATOM   1417  OG  SER B1458      92.541  -7.811  -4.513  1.00  0.00           O  
ATOM   1418  N   SER B1459      88.991  -6.457  -6.089  1.00  0.00           N  
ATOM   1419  CA  SER B1459      87.660  -5.880  -6.234  1.00  0.00           C  
ATOM   1420  C   SER B1459      86.636  -6.836  -5.628  1.00  0.00           C  
ATOM   1421  O   SER B1459      86.694  -8.066  -5.855  1.00  0.00           O  
ATOM   1422  CB  SER B1459      87.348  -5.628  -7.704  1.00  0.00           C  
ATOM   1423  OG  SER B1459      86.348  -4.638  -7.818  1.00  0.00           O  
ATOM   1424  N   GLU B1460      85.705  -6.280  -4.851  1.00  0.00           N  
ATOM   1425  CA  GLU B1460      84.695  -7.104  -4.169  1.00  0.00           C  
ATOM   1426  C   GLU B1460      83.295  -6.536  -4.340  1.00  0.00           C  
ATOM   1427  O   GLU B1460      83.134  -5.337  -4.605  1.00  0.00           O  
ATOM   1428  CB  GLU B1460      85.006  -7.192  -2.673  1.00  0.00           C  
ATOM   1429  CG  GLU B1460      86.466  -7.501  -2.381  1.00  0.00           C  
ATOM   1430  CD  GLU B1460      86.803  -7.501  -0.909  1.00  0.00           C  
ATOM   1431  OE1 GLU B1460      86.914  -6.423  -0.297  1.00  0.00           O  
ATOM   1432  OE2 GLU B1460      86.962  -8.601  -0.368  1.00  0.00           O  
ATOM   1433  N   ILE B1461      82.291  -7.401  -4.196  1.00  0.00           N  
ATOM   1434  CA  ILE B1461      80.889  -7.010  -4.332  1.00  0.00           C  
ATOM   1435  C   ILE B1461      80.221  -7.139  -2.976  1.00  0.00           C  
ATOM   1436  O   ILE B1461      80.266  -8.203  -2.349  1.00  0.00           O  
ATOM   1437  CB  ILE B1461      80.150  -7.922  -5.305  1.00  0.00           C  
ATOM   1438  CG1 ILE B1461      80.971  -8.079  -6.586  1.00  0.00           C  
ATOM   1439  CG2 ILE B1461      78.815  -7.330  -5.630  1.00  0.00           C  
ATOM   1440  CD1 ILE B1461      80.426  -9.068  -7.571  1.00  0.00           C  
ATOM   1441  N   TYR B1462      79.586  -6.062  -2.528  1.00  0.00           N  
ATOM   1442  CA  TYR B1462      78.941  -6.059  -1.215  1.00  0.00           C  
ATOM   1443  C   TYR B1462      77.423  -6.020  -1.347  1.00  0.00           C  
ATOM   1444  O   TYR B1462      76.860  -5.193  -2.075  1.00  0.00           O  
ATOM   1445  CB  TYR B1462      79.412  -4.847  -0.393  1.00  0.00           C  
ATOM   1446  CG  TYR B1462      80.897  -4.813  -0.188  1.00  0.00           C  
ATOM   1447  CD1 TYR B1462      81.479  -5.486   0.881  1.00  0.00           C  
ATOM   1448  CD2 TYR B1462      81.725  -4.135  -1.076  1.00  0.00           C  
ATOM   1449  CE1 TYR B1462      82.850  -5.497   1.074  1.00  0.00           C  
ATOM   1450  CE2 TYR B1462      83.118  -4.133  -0.897  1.00  0.00           C  
ATOM   1451  CZ  TYR B1462      83.678  -4.826   0.187  1.00  0.00           C  
ATOM   1452  OH  TYR B1462      85.060  -4.884   0.342  1.00  0.00           O  
ATOM   1453  N   VAL B1463      76.764  -6.925  -0.636  1.00  0.00           N  
ATOM   1454  CA  VAL B1463      75.317  -6.982  -0.651  1.00  0.00           C  
ATOM   1455  C   VAL B1463      74.816  -6.153   0.532  1.00  0.00           C  
ATOM   1456  O   VAL B1463      75.034  -6.501   1.689  1.00  0.00           O  
ATOM   1457  CB  VAL B1463      74.800  -8.435  -0.507  1.00  0.00           C  
ATOM   1458  CG1 VAL B1463      73.281  -8.431  -0.325  1.00  0.00           C  
ATOM   1459  CG2 VAL B1463      75.149  -9.228  -1.737  1.00  0.00           C  
ATOM   1460  N   ASP B1464      74.155  -5.042   0.242  1.00  0.00           N  
ATOM   1461  CA  ASP B1464      73.616  -4.191   1.297  1.00  0.00           C  
ATOM   1462  C   ASP B1464      72.422  -4.899   1.924  1.00  0.00           C  
ATOM   1463  O   ASP B1464      71.286  -4.613   1.584  1.00  0.00           O  
ATOM   1464  CB  ASP B1464      73.192  -2.837   0.713  1.00  0.00           C  
ATOM   1465  CG  ASP B1464      72.803  -1.839   1.779  1.00  0.00           C  
ATOM   1466  OD1 ASP B1464      73.421  -1.867   2.871  1.00  0.00           O  
ATOM   1467  OD2 ASP B1464      71.893  -1.020   1.511  1.00  0.00           O  
ATOM   1468  N   ARG B1465      72.711  -5.832   2.828  1.00  0.00           N  
ATOM   1469  CA  ARG B1465      71.712  -6.621   3.533  1.00  0.00           C  
ATOM   1470  C   ARG B1465      70.483  -5.863   4.022  1.00  0.00           C  
ATOM   1471  O   ARG B1465      69.440  -6.477   4.234  1.00  0.00           O  
ATOM   1472  CB  ARG B1465      72.365  -7.353   4.711  1.00  0.00           C  
ATOM   1473  CG  ARG B1465      73.018  -8.665   4.323  1.00  0.00           C  
ATOM   1474  CD  ARG B1465      73.848  -9.233   5.440  1.00  0.00           C  
ATOM   1475  NE  ARG B1465      73.074  -9.649   6.606  1.00  0.00           N  
ATOM   1476  CZ  ARG B1465      73.616 -10.052   7.752  1.00  0.00           C  
ATOM   1477  NH1 ARG B1465      74.930 -10.101   7.898  1.00  0.00           N  
ATOM   1478  NH2 ARG B1465      72.843 -10.393   8.765  1.00  0.00           N  
ATOM   1479  N   GLY B1475      70.590  -4.547   4.197  1.00  0.00           N  
ATOM   1480  CA  GLY B1475      69.433  -3.789   4.640  1.00  0.00           C  
ATOM   1481  C   GLY B1475      69.741  -2.577   5.487  1.00  0.00           C  
ATOM   1482  O   GLY B1475      70.887  -2.130   5.547  1.00  0.00           O  
ATOM   1483  N   GLU B1684      68.712  -2.055   6.157  1.00  0.00           N  
ATOM   1484  CA  GLU B1684      68.854  -0.873   7.006  1.00  0.00           C  
ATOM   1485  C   GLU B1684      68.718  -1.186   8.493  1.00  0.00           C  
ATOM   1486  O   GLU B1684      68.136  -0.403   9.246  1.00  0.00           O  
ATOM   1487  CB  GLU B1684      67.814   0.188   6.628  1.00  0.00           C  
ATOM   1488  CG  GLU B1684      67.991   0.800   5.247  1.00  0.00           C  
ATOM   1489  CD  GLU B1684      67.858  -0.224   4.118  1.00  0.00           C  
ATOM   1490  OE1 GLU B1684      66.887  -1.026   4.166  1.00  0.00           O  
ATOM   1491  OE2 GLU B1684      68.717  -0.216   3.192  1.00  0.00           O  
ATOM   1492  N   GLU B1685      69.239  -2.332   8.917  1.00  0.00           N  
ATOM   1493  CA  GLU B1685      69.159  -2.706  10.325  1.00  0.00           C  
ATOM   1494  C   GLU B1685      70.468  -3.312  10.838  1.00  0.00           C  
ATOM   1495  O   GLU B1685      70.530  -3.841  11.950  1.00  0.00           O  
ATOM   1496  CB  GLU B1685      68.015  -3.702  10.541  1.00  0.00           C  
ATOM   1497  CG  GLU B1685      68.248  -5.077   9.931  1.00  0.00           C  
ATOM   1498  CD  GLU B1685      67.826  -5.163   8.478  1.00  0.00           C  
ATOM   1499  OE1 GLU B1685      68.183  -4.263   7.690  1.00  0.00           O  
ATOM   1500  OE2 GLU B1685      67.141  -6.144   8.124  1.00  0.00           O  
ATOM   1501  N   TYR B1686      71.521  -3.212  10.033  1.00  0.00           N  
ATOM   1502  CA  TYR B1686      72.818  -3.781  10.394  1.00  0.00           C  
ATOM   1503  C   TYR B1686      73.915  -2.745  10.519  1.00  0.00           C  
ATOM   1504  O   TYR B1686      73.953  -1.756   9.773  1.00  0.00           O  
ATOM   1505  CB  TYR B1686      73.222  -4.860   9.372  1.00  0.00           C  
ATOM   1506  CG  TYR B1686      72.105  -5.850   9.112  1.00  0.00           C  
ATOM   1507  CD1 TYR B1686      71.574  -6.614  10.157  1.00  0.00           C  
ATOM   1508  CD2 TYR B1686      71.554  -6.000   7.838  1.00  0.00           C  
ATOM   1509  CE1 TYR B1686      70.528  -7.498   9.949  1.00  0.00           C  
ATOM   1510  CE2 TYR B1686      70.497  -6.887   7.613  1.00  0.00           C  
ATOM   1511  CZ  TYR B1686      69.989  -7.633   8.673  1.00  0.00           C  
ATOM   1512  OH  TYR B1686      68.948  -8.514   8.444  1.00  0.00           O  
ATOM   1513  N   GLU B1687      74.814  -2.992  11.465  1.00  0.00           N  
ATOM   1514  CA  GLU B1687      75.926  -2.094  11.716  1.00  0.00           C  
ATOM   1515  C   GLU B1687      77.250  -2.614  11.116  1.00  0.00           C  
ATOM   1516  O   GLU B1687      77.540  -3.826  11.138  1.00  0.00           O  
ATOM   1517  CB  GLU B1687      76.103  -1.910  13.224  1.00  0.00           C  
ATOM   1518  CG  GLU B1687      74.881  -1.418  13.973  1.00  0.00           C  
ATOM   1519  CD  GLU B1687      74.716   0.080  13.918  1.00  0.00           C  
ATOM   1520  OE1 GLU B1687      73.865   0.611  14.659  1.00  0.00           O  
ATOM   1521  OE2 GLU B1687      75.441   0.732  13.143  1.00  0.00           O  
ATOM   1522  N   GLY B1688      78.058  -1.694  10.593  1.00  0.00           N  
ATOM   1523  CA  GLY B1688      79.342  -2.082  10.034  1.00  0.00           C  
ATOM   1524  C   GLY B1688      79.347  -2.852   8.722  1.00  0.00           C  
ATOM   1525  O   GLY B1688      78.429  -2.787   7.909  1.00  0.00           O  
ATOM   1526  N   ASP B1689      80.430  -3.591   8.520  1.00  0.00           N  
ATOM   1527  CA  ASP B1689      80.633  -4.410   7.326  1.00  0.00           C  
ATOM   1528  C   ASP B1689      79.610  -5.545   7.216  1.00  0.00           C  
ATOM   1529  O   ASP B1689      79.547  -6.258   6.198  1.00  0.00           O  
ATOM   1530  CB  ASP B1689      82.050  -5.004   7.333  1.00  0.00           C  
ATOM   1531  CG  ASP B1689      82.406  -5.645   8.650  1.00  0.00           C  
ATOM   1532  OD1 ASP B1689      81.570  -6.376   9.197  1.00  0.00           O  
ATOM   1533  OD2 ASP B1689      83.527  -5.435   9.148  1.00  0.00           O  
ATOM   1534  N   GLU B1690      78.838  -5.741   8.283  1.00  0.00           N  
ATOM   1535  CA  GLU B1690      77.815  -6.786   8.286  1.00  0.00           C  
ATOM   1536  C   GLU B1690      76.671  -6.369   7.355  1.00  0.00           C  
ATOM   1537  O   GLU B1690      76.018  -7.203   6.720  1.00  0.00           O  
ATOM   1538  CB  GLU B1690      77.265  -6.997   9.692  1.00  0.00           C  
ATOM   1539  CG  GLU B1690      76.393  -8.226   9.835  1.00  0.00           C  
ATOM   1540  CD  GLU B1690      75.321  -8.033  10.875  1.00  0.00           C  
ATOM   1541  OE1 GLU B1690      75.658  -7.642  12.010  1.00  0.00           O  
ATOM   1542  OE2 GLU B1690      74.140  -8.264  10.555  1.00  0.00           O  
ATOM   1543  N   ARG B1692      76.445  -5.065   7.268  1.00  0.00           N  
ATOM   1544  CA  ARG B1692      75.398  -4.534   6.412  1.00  0.00           C  
ATOM   1545  C   ARG B1692      75.821  -4.778   4.963  1.00  0.00           C  
ATOM   1546  O   ARG B1692      75.060  -5.306   4.160  1.00  0.00           O  
ATOM   1547  CB  ARG B1692      75.221  -3.027   6.672  1.00  0.00           C  
ATOM   1548  CG  ARG B1692      73.946  -2.447   6.104  1.00  0.00           C  
ATOM   1549  CD  ARG B1692      73.687  -1.063   6.611  1.00  0.00           C  
ATOM   1550  NE  ARG B1692      72.749  -0.323   5.768  1.00  0.00           N  
ATOM   1551  CZ  ARG B1692      72.306   0.903   6.049  1.00  0.00           C  
ATOM   1552  NH1 ARG B1692      72.718   1.523   7.151  1.00  0.00           N  
ATOM   1553  NH2 ARG B1692      71.446   1.517   5.245  1.00  0.00           N  
ATOM   1554  N   TYR B1693      77.042  -4.380   4.627  1.00  0.00           N  
ATOM   1555  CA  TYR B1693      77.549  -4.556   3.269  1.00  0.00           C  
ATOM   1556  C   TYR B1693      78.359  -5.842   3.307  1.00  0.00           C  
ATOM   1557  O   TYR B1693      79.564  -5.846   3.570  1.00  0.00           O  
ATOM   1558  CB  TYR B1693      78.422  -3.353   2.865  1.00  0.00           C  
ATOM   1559  CG  TYR B1693      77.682  -2.028   2.939  1.00  0.00           C  
ATOM   1560  CD1 TYR B1693      76.737  -1.693   1.973  1.00  0.00           C  
ATOM   1561  CD2 TYR B1693      77.890  -1.132   3.993  1.00  0.00           C  
ATOM   1562  CE1 TYR B1693      76.007  -0.498   2.046  1.00  0.00           C  
ATOM   1563  CE2 TYR B1693      77.166   0.048   4.076  1.00  0.00           C  
ATOM   1564  CZ  TYR B1693      76.220   0.360   3.095  1.00  0.00           C  
ATOM   1565  OH  TYR B1693      75.472   1.516   3.181  1.00  0.00           O  
ATOM   1566  N   LEU B1700      77.660  -6.936   3.054  1.00  0.00           N  
ATOM   1567  CA  LEU B1700      78.250  -8.253   3.093  1.00  0.00           C  
ATOM   1568  C   LEU B1700      79.167  -8.503   1.923  1.00  0.00           C  
ATOM   1569  O   LEU B1700      78.738  -8.369   0.767  1.00  0.00           O  
ATOM   1570  CB  LEU B1700      77.133  -9.303   3.111  1.00  0.00           C  
ATOM   1571  CG  LEU B1700      77.511 -10.787   3.101  1.00  0.00           C  
ATOM   1572  CD1 LEU B1700      78.204 -11.138   4.396  1.00  0.00           C  
ATOM   1573  CD2 LEU B1700      76.254 -11.652   2.907  1.00  0.00           C  
ATOM   1574  N   GLU B1701      80.429  -8.822   2.223  1.00  0.00           N  
ATOM   1575  CA  GLU B1701      81.401  -9.159   1.183  1.00  0.00           C  
ATOM   1576  C   GLU B1701      81.037 -10.547   0.643  1.00  0.00           C  
ATOM   1577  O   GLU B1701      81.174 -11.561   1.359  1.00  0.00           O  
ATOM   1578  CB  GLU B1701      82.816  -9.213   1.751  1.00  0.00           C  
ATOM   1579  CG  GLU B1701      83.861  -9.698   0.766  1.00  0.00           C  
ATOM   1580  CD  GLU B1701      84.993 -10.420   1.450  1.00  0.00           C  
ATOM   1581  OE1 GLU B1701      85.934 -10.788   0.726  1.00  0.00           O  
ATOM   1582  OE2 GLU B1701      84.955 -10.633   2.689  1.00  0.00           O  
ATOM   1583  N   ILE B1702      80.571 -10.604  -0.604  1.00  0.00           N  
ATOM   1584  CA  ILE B1702      80.203 -11.892  -1.187  1.00  0.00           C  
ATOM   1585  C   ILE B1702      81.196 -12.347  -2.247  1.00  0.00           C  
ATOM   1586  O   ILE B1702      81.616 -13.501  -2.232  1.00  0.00           O  
ATOM   1587  CB  ILE B1702      78.797 -11.858  -1.822  1.00  0.00           C  
ATOM   1588  CG1 ILE B1702      78.812 -11.022  -3.108  1.00  0.00           C  
ATOM   1589  CG2 ILE B1702      77.816 -11.253  -0.829  1.00  0.00           C  
ATOM   1590  CD1 ILE B1702      77.612 -11.284  -4.000  1.00  0.00           C  
ATOM   1591  N   TRP B1703      81.557 -11.456  -3.174  1.00  0.00           N  
ATOM   1592  CA  TRP B1703      82.501 -11.822  -4.236  1.00  0.00           C  
ATOM   1593  C   TRP B1703      83.807 -11.044  -4.148  1.00  0.00           C  
ATOM   1594  O   TRP B1703      83.832  -9.896  -3.714  1.00  0.00           O  
ATOM   1595  CB  TRP B1703      81.889 -11.610  -5.632  1.00  0.00           C  
ATOM   1596  CG  TRP B1703      82.367 -12.601  -6.654  1.00  0.00           C  
ATOM   1597  CD1 TRP B1703      83.647 -13.037  -6.845  1.00  0.00           C  
ATOM   1598  CD2 TRP B1703      81.568 -13.254  -7.638  1.00  0.00           C  
ATOM   1599  NE1 TRP B1703      83.693 -13.929  -7.883  1.00  0.00           N  
ATOM   1600  CE2 TRP B1703      82.427 -14.085  -8.386  1.00  0.00           C  
ATOM   1601  CE3 TRP B1703      80.199 -13.236  -7.950  1.00  0.00           C  
ATOM   1602  CZ2 TRP B1703      81.971 -14.862  -9.451  1.00  0.00           C  
ATOM   1603  CZ3 TRP B1703      79.742 -14.011  -9.008  1.00  0.00           C  
ATOM   1604  CH2 TRP B1703      80.626 -14.821  -9.739  1.00  0.00           C  
ATOM   1605  N   ASN B1704      84.895 -11.672  -4.575  1.00  0.00           N  
ATOM   1606  CA  ASN B1704      86.210 -11.029  -4.529  1.00  0.00           C  
ATOM   1607  C   ASN B1704      86.997 -11.365  -5.775  1.00  0.00           C  
ATOM   1608  O   ASN B1704      87.375 -12.528  -5.950  1.00  0.00           O  
ATOM   1609  CB  ASN B1704      86.999 -11.512  -3.306  1.00  0.00           C  
ATOM   1610  CG  ASN B1704      88.368 -10.884  -3.208  1.00  0.00           C  
ATOM   1611  OD1 ASN B1704      88.518  -9.793  -2.686  1.00  0.00           O  
ATOM   1612  ND2 ASN B1704      89.373 -11.574  -3.711  1.00  0.00           N  
ATOM   1613  N   LEU B1705      87.223 -10.372  -6.643  1.00  0.00           N  
ATOM   1614  CA  LEU B1705      87.990 -10.577  -7.879  1.00  0.00           C  
ATOM   1615  C   LEU B1705      89.415 -10.061  -7.701  1.00  0.00           C  
ATOM   1616  O   LEU B1705      89.628  -9.001  -7.074  1.00  0.00           O  
ATOM   1617  CB  LEU B1705      87.340  -9.841  -9.064  1.00  0.00           C  
ATOM   1618  CG  LEU B1705      85.930 -10.278  -9.477  1.00  0.00           C  
ATOM   1619  CD1 LEU B1705      84.980  -9.123  -9.435  1.00  0.00           C  
ATOM   1620  CD2 LEU B1705      85.963 -10.913 -10.838  1.00  0.00           C  
ATOM   1621  N   VAL B1706      90.385 -10.814  -8.234  1.00  0.00           N  
ATOM   1622  CA  VAL B1706      91.784 -10.404  -8.147  1.00  0.00           C  
ATOM   1623  C   VAL B1706      92.517 -10.523  -9.490  1.00  0.00           C  
ATOM   1624  O   VAL B1706      92.532 -11.591 -10.102  1.00  0.00           O  
ATOM   1625  CB  VAL B1706      92.532 -11.226  -7.102  1.00  0.00           C  
ATOM   1626  CG1 VAL B1706      94.015 -10.834  -7.109  1.00  0.00           C  
ATOM   1627  CG2 VAL B1706      91.909 -11.005  -5.737  1.00  0.00           C  
ATOM   1628  N   PHE B1707      93.110  -9.421  -9.945  1.00  0.00           N  
ATOM   1629  CA  PHE B1707      93.821  -9.401 -11.213  1.00  0.00           C  
ATOM   1630  C   PHE B1707      95.324  -9.420 -10.979  1.00  0.00           C  
ATOM   1631  O   PHE B1707      95.887  -8.447 -10.435  1.00  0.00           O  
ATOM   1632  CB  PHE B1707      93.476  -8.136 -11.983  1.00  0.00           C  
ATOM   1633  CG  PHE B1707      92.032  -7.727 -11.884  1.00  0.00           C  
ATOM   1634  CD1 PHE B1707      91.013  -8.570 -12.333  1.00  0.00           C  
ATOM   1635  CD2 PHE B1707      91.693  -6.479 -11.332  1.00  0.00           C  
ATOM   1636  CE1 PHE B1707      89.671  -8.178 -12.232  1.00  0.00           C  
ATOM   1637  CE2 PHE B1707      90.367  -6.075 -11.224  1.00  0.00           C  
ATOM   1638  CZ  PHE B1707      89.338  -6.936 -11.680  1.00  0.00           C  
ATOM   1639  N   MET B1708      95.965 -10.512 -11.397  1.00  0.00           N  
ATOM   1640  CA  MET B1708      97.410 -10.657 -11.233  1.00  0.00           C  
ATOM   1641  C   MET B1708      98.042  -9.960 -12.441  1.00  0.00           C  
ATOM   1642  O   MET B1708      98.537 -10.612 -13.391  1.00  0.00           O  
ATOM   1643  CB  MET B1708      97.818 -12.141 -11.201  1.00  0.00           C  
ATOM   1644  CG  MET B1708      97.081 -12.966 -10.173  1.00  0.00           C  
ATOM   1645  SD  MET B1708      97.580 -14.647 -10.146  1.00  0.00           S  
ATOM   1646  CE  MET B1708      98.967 -14.617  -9.000  1.00  0.00           C  
ATOM   1647  N   GLN B1709      98.017  -8.631 -12.396  1.00  0.00           N  
ATOM   1648  CA  GLN B1709      98.554  -7.822 -13.480  1.00  0.00           C  
ATOM   1649  C   GLN B1709     100.066  -7.512 -13.385  1.00  0.00           C  
ATOM   1650  O   GLN B1709     100.717  -7.183 -14.406  1.00  0.00           O  
ATOM   1651  CB  GLN B1709      97.756  -6.524 -13.558  1.00  0.00           C  
ATOM   1652  CG  GLN B1709      98.296  -5.494 -14.534  1.00  0.00           C  
ATOM   1653  CD  GLN B1709      97.384  -4.293 -14.654  1.00  0.00           C  
ATOM   1654  OE1 GLN B1709      96.873  -3.774 -13.645  1.00  0.00           O  
ATOM   1655  NE2 GLN B1709      97.178  -3.831 -15.892  1.00  0.00           N  
ATOM   1656  N   TYR B1710     100.624  -7.595 -12.176  1.00  0.00           N  
ATOM   1657  CA  TYR B1710     102.048  -7.312 -12.010  1.00  0.00           C  
ATOM   1658  C   TYR B1710     102.807  -8.403 -11.300  1.00  0.00           C  
ATOM   1659  O   TYR B1710     102.226  -9.317 -10.759  1.00  0.00           O  
ATOM   1660  CB  TYR B1710     102.243  -6.003 -11.250  1.00  0.00           C  
ATOM   1661  CG  TYR B1710     101.584  -4.809 -11.908  1.00  0.00           C  
ATOM   1662  CD1 TYR B1710     102.032  -4.316 -13.130  1.00  0.00           C  
ATOM   1663  CD2 TYR B1710     100.523  -4.154 -11.299  1.00  0.00           C  
ATOM   1664  CE1 TYR B1710     101.440  -3.207 -13.718  1.00  0.00           C  
ATOM   1665  CE2 TYR B1710      99.937  -3.040 -11.886  1.00  0.00           C  
ATOM   1666  CZ  TYR B1710     100.399  -2.571 -13.096  1.00  0.00           C  
ATOM   1667  OH  TYR B1710      99.826  -1.451 -13.677  1.00  0.00           O  
ATOM   1668  N   ASN B1711     104.127  -8.282 -11.327  1.00  0.00           N  
ATOM   1669  CA  ASN B1711     105.040  -9.206 -10.672  1.00  0.00           C  
ATOM   1670  C   ASN B1711     105.948  -8.343  -9.807  1.00  0.00           C  
ATOM   1671  O   ASN B1711     106.503  -7.330 -10.290  1.00  0.00           O  
ATOM   1672  CB  ASN B1711     105.878  -9.949 -11.712  1.00  0.00           C  
ATOM   1673  CG  ASN B1711     106.744 -11.036 -11.100  1.00  0.00           C  
ATOM   1674  OD1 ASN B1711     107.640 -10.775 -10.284  1.00  0.00           O  
ATOM   1675  ND2 ASN B1711     106.473 -12.269 -11.488  1.00  0.00           N  
ATOM   1676  N   ARG B1757     106.084  -8.733  -8.540  1.00  0.00           N  
ATOM   1677  CA  ARG B1757     106.919  -7.988  -7.617  1.00  0.00           C  
ATOM   1678  C   ARG B1757     108.181  -8.770  -7.272  1.00  0.00           C  
ATOM   1679  O   ARG B1757     108.091  -9.927  -6.833  1.00  0.00           O  
ATOM   1680  CB  ARG B1757     106.124  -7.683  -6.341  1.00  0.00           C  
ATOM   1681  CG  ARG B1757     106.907  -6.900  -5.270  1.00  0.00           C  
ATOM   1682  CD  ARG B1757     106.135  -6.839  -3.986  1.00  0.00           C  
ATOM   1683  NE  ARG B1757     104.880  -6.106  -4.119  1.00  0.00           N  
ATOM   1684  CZ  ARG B1757     103.928  -6.099  -3.186  1.00  0.00           C  
ATOM   1685  NH1 ARG B1757     104.083  -6.774  -2.046  1.00  0.00           N  
ATOM   1686  NH2 ARG B1757     102.790  -5.459  -3.406  1.00  0.00           N  
ATOM   1687  N   ASP B1758     109.345  -8.136  -7.447  1.00  0.00           N  
ATOM   1688  CA  ASP B1758     110.608  -8.789  -7.126  1.00  0.00           C  
ATOM   1689  C   ASP B1758     110.936  -8.736  -5.626  1.00  0.00           C  
ATOM   1690  O   ASP B1758     110.131  -8.217  -4.830  1.00  0.00           O  
ATOM   1691  CB  ASP B1758     111.746  -8.187  -7.936  1.00  0.00           C  
ATOM   1692  CG  ASP B1758     111.882  -6.702  -7.746  1.00  0.00           C  
ATOM   1693  OD1 ASP B1758     111.787  -6.205  -6.604  1.00  0.00           O  
ATOM   1694  OD2 ASP B1758     112.127  -6.027  -8.759  1.00  0.00           O  
ATOM   1695  N   GLU B1759     112.103  -9.269  -5.259  1.00  0.00           N  
ATOM   1696  CA  GLU B1759     112.533  -9.342  -3.868  1.00  0.00           C  
ATOM   1697  C   GLU B1759     112.893  -8.011  -3.237  1.00  0.00           C  
ATOM   1698  O   GLU B1759     113.373  -7.967  -2.108  1.00  0.00           O  
ATOM   1699  CB  GLU B1759     113.718 -10.291  -3.763  1.00  0.00           C  
ATOM   1700  CG  GLU B1759     114.839  -9.966  -4.732  1.00  0.00           C  
ATOM   1701  CD  GLU B1759     115.750 -11.149  -4.971  1.00  0.00           C  
ATOM   1702  OE1 GLU B1759     115.219 -12.277  -5.029  1.00  0.00           O  
ATOM   1703  OE2 GLU B1759     116.980 -10.953  -5.121  1.00  0.00           O  
ATOM   1704  N   ASN B1760     112.662  -6.930  -3.972  1.00  0.00           N  
ATOM   1705  CA  ASN B1760     112.956  -5.593  -3.490  1.00  0.00           C  
ATOM   1706  C   ASN B1760     111.726  -4.704  -3.534  1.00  0.00           C  
ATOM   1707  O   ASN B1760     111.852  -3.473  -3.505  1.00  0.00           O  
ATOM   1708  CB  ASN B1760     114.089  -4.966  -4.312  1.00  0.00           C  
ATOM   1709  CG  ASN B1760     115.452  -5.544  -3.960  1.00  0.00           C  
ATOM   1710  OD1 ASN B1760     115.976  -5.302  -2.899  1.00  0.00           O  
ATOM   1711  ND2 ASN B1760     116.014  -6.309  -4.851  1.00  0.00           N  
ATOM   1712  N   GLY B1764     110.549  -5.332  -3.590  1.00  0.00           N  
ATOM   1713  CA  GLY B1764     109.295  -4.593  -3.623  1.00  0.00           C  
ATOM   1714  C   GLY B1764     109.089  -3.798  -4.904  1.00  0.00           C  
ATOM   1715  O   GLY B1764     108.491  -2.724  -4.895  1.00  0.00           O  
ATOM   1716  N   VAL B1765     109.595  -4.318  -6.016  1.00  0.00           N  
ATOM   1717  CA  VAL B1765     109.439  -3.654  -7.305  1.00  0.00           C  
ATOM   1718  C   VAL B1765     108.478  -4.438  -8.196  1.00  0.00           C  
ATOM   1719  O   VAL B1765     108.659  -5.638  -8.434  1.00  0.00           O  
ATOM   1720  CB  VAL B1765     110.780  -3.526  -8.041  1.00  0.00           C  
ATOM   1721  CG1 VAL B1765     110.599  -2.770  -9.348  1.00  0.00           C  
ATOM   1722  CG2 VAL B1765     111.781  -2.836  -7.162  1.00  0.00           C  
ATOM   1723  N   LEU B1767     107.448  -3.759  -8.689  1.00  0.00           N  
ATOM   1724  CA  LEU B1767     106.473  -4.412  -9.564  1.00  0.00           C  
ATOM   1725  C   LEU B1767     106.722  -4.142 -11.048  1.00  0.00           C  
ATOM   1726  O   LEU B1767     107.189  -3.070 -11.440  1.00  0.00           O  
ATOM   1727  CB  LEU B1767     105.046  -3.981  -9.207  1.00  0.00           C  
ATOM   1728  CG  LEU B1767     104.406  -4.648  -7.984  1.00  0.00           C  
ATOM   1729  CD1 LEU B1767     105.207  -4.336  -6.722  1.00  0.00           C  
ATOM   1730  CD2 LEU B1767     102.957  -4.145  -7.837  1.00  0.00           C  
ATOM   1731  N   THR B1768     106.414  -5.133 -11.872  1.00  0.00           N  
ATOM   1732  CA  THR B1768     106.593  -5.014 -13.309  1.00  0.00           C  
ATOM   1733  C   THR B1768     105.543  -5.869 -13.997  1.00  0.00           C  
ATOM   1734  O   THR B1768     105.330  -7.021 -13.625  1.00  0.00           O  
ATOM   1735  CB  THR B1768     108.010  -5.478 -13.754  1.00  0.00           C  
ATOM   1736  OG1 THR B1768     108.402  -6.640 -13.009  1.00  0.00           O  
ATOM   1737  CG2 THR B1768     109.032  -4.369 -13.524  1.00  0.00           C  
ATOM   1738  N   PRO B1770     104.865  -5.307 -15.010  1.00  0.00           N  
ATOM   1739  CA  PRO B1770     103.825  -6.018 -15.759  1.00  0.00           C  
ATOM   1740  C   PRO B1770     104.229  -7.428 -16.153  1.00  0.00           C  
ATOM   1741  O   PRO B1770     105.381  -7.671 -16.516  1.00  0.00           O  
ATOM   1742  CB  PRO B1770     103.602  -5.119 -16.973  1.00  0.00           C  
ATOM   1743  CG  PRO B1770     103.808  -3.765 -16.417  1.00  0.00           C  
ATOM   1744  CD  PRO B1770     105.056  -3.947 -15.547  1.00  0.00           C  
ATOM   1745  N   LEU B1771     103.282  -8.356 -16.048  1.00  0.00           N  
ATOM   1746  CA  LEU B1771     103.522  -9.748 -16.415  1.00  0.00           C  
ATOM   1747  C   LEU B1771     103.197  -9.946 -17.894  1.00  0.00           C  
ATOM   1748  O   LEU B1771     102.292  -9.305 -18.420  1.00  0.00           O  
ATOM   1749  CB  LEU B1771     102.635 -10.663 -15.581  1.00  0.00           C  
ATOM   1750  CG  LEU B1771     103.073 -10.955 -14.143  1.00  0.00           C  
ATOM   1751  CD1 LEU B1771     101.959 -11.649 -13.396  1.00  0.00           C  
ATOM   1752  CD2 LEU B1771     104.329 -11.824 -14.154  1.00  0.00           C  
ATOM   1753  N   PRO B1772     103.935 -10.826 -18.591  1.00  0.00           N  
ATOM   1754  CA  PRO B1772     103.663 -11.058 -20.014  1.00  0.00           C  
ATOM   1755  C   PRO B1772     102.209 -11.509 -20.211  1.00  0.00           C  
ATOM   1756  O   PRO B1772     101.500 -11.015 -21.098  1.00  0.00           O  
ATOM   1757  CB  PRO B1772     104.677 -12.137 -20.378  1.00  0.00           C  
ATOM   1758  CG  PRO B1772     104.850 -12.880 -19.097  1.00  0.00           C  
ATOM   1759  CD  PRO B1772     104.929 -11.788 -18.085  1.00  0.00           C  
ATOM   1760  N   HIS B1773     101.776 -12.427 -19.351  1.00  0.00           N  
ATOM   1761  CA  HIS B1773     100.426 -12.951 -19.381  1.00  0.00           C  
ATOM   1762  C   HIS B1773      99.812 -12.971 -17.982  1.00  0.00           C  
ATOM   1763  O   HIS B1773     100.010 -13.922 -17.212  1.00  0.00           O  
ATOM   1764  CB  HIS B1773     100.425 -14.365 -19.972  1.00  0.00           C  
ATOM   1765  CG  HIS B1773     100.555 -14.398 -21.465  1.00  0.00           C  
ATOM   1766  ND1 HIS B1773      99.577 -13.916 -22.302  1.00  0.00           N  
ATOM   1767  CD2 HIS B1773     101.550 -14.850 -22.266  1.00  0.00           C  
ATOM   1768  CE1 HIS B1773      99.959 -14.067 -23.559  1.00  0.00           C  
ATOM   1769  NE2 HIS B1773     101.151 -14.631 -23.564  1.00  0.00           N  
ATOM   1770  N   PRO B1774      99.050 -11.919 -17.643  1.00  0.00           N  
ATOM   1771  CA  PRO B1774      98.379 -11.777 -16.345  1.00  0.00           C  
ATOM   1772  C   PRO B1774      97.338 -12.882 -16.094  1.00  0.00           C  
ATOM   1773  O   PRO B1774      96.958 -13.616 -17.017  1.00  0.00           O  
ATOM   1774  CB  PRO B1774      97.751 -10.389 -16.436  1.00  0.00           C  
ATOM   1775  CG  PRO B1774      97.459 -10.240 -17.901  1.00  0.00           C  
ATOM   1776  CD  PRO B1774      98.749 -10.770 -18.516  1.00  0.00           C  
ATOM   1777  N   ASN B1775      96.887 -12.999 -14.842  1.00  0.00           N  
ATOM   1778  CA  ASN B1775      95.912 -14.026 -14.474  1.00  0.00           C  
ATOM   1779  C   ASN B1775      94.669 -13.485 -13.818  1.00  0.00           C  
ATOM   1780  O   ASN B1775      94.561 -12.289 -13.584  1.00  0.00           O  
ATOM   1781  CB  ASN B1775      96.548 -15.067 -13.549  1.00  0.00           C  
ATOM   1782  CG  ASN B1775      97.828 -15.666 -14.134  1.00  0.00           C  
ATOM   1783  OD1 ASN B1775      97.838 -16.134 -15.266  1.00  0.00           O  
ATOM   1784  ND2 ASN B1775      98.905 -15.659 -13.359  1.00  0.00           N  
ATOM   1785  N   ILE B1776      93.722 -14.375 -13.537  1.00  0.00           N  
ATOM   1786  CA  ILE B1776      92.468 -13.975 -12.903  1.00  0.00           C  
ATOM   1787  C   ILE B1776      92.129 -14.911 -11.771  1.00  0.00           C  
ATOM   1788  O   ILE B1776      92.042 -16.118 -11.974  1.00  0.00           O  
ATOM   1789  CB  ILE B1776      91.304 -13.997 -13.901  1.00  0.00           C  
ATOM   1790  CG1 ILE B1776      91.448 -12.842 -14.890  1.00  0.00           C  
ATOM   1791  CG2 ILE B1776      89.969 -13.902 -13.177  1.00  0.00           C  
ATOM   1792  CD1 ILE B1776      91.392 -11.458 -14.275  1.00  0.00           C  
ATOM   1793  N   ASP B1777      91.941 -14.363 -10.576  1.00  0.00           N  
ATOM   1794  CA  ASP B1777      91.610 -15.195  -9.423  1.00  0.00           C  
ATOM   1795  C   ASP B1777      90.393 -14.662  -8.691  1.00  0.00           C  
ATOM   1796  O   ASP B1777      90.378 -13.523  -8.228  1.00  0.00           O  
ATOM   1797  CB  ASP B1777      92.799 -15.292  -8.454  1.00  0.00           C  
ATOM   1798  CG  ASP B1777      92.519 -16.205  -7.274  1.00  0.00           C  
ATOM   1799  OD1 ASP B1777      93.402 -16.310  -6.401  1.00  0.00           O  
ATOM   1800  OD2 ASP B1777      91.431 -16.820  -7.222  1.00  0.00           O  
ATOM   1801  N   THR B1778      89.364 -15.495  -8.600  1.00  0.00           N  
ATOM   1802  CA  THR B1778      88.137 -15.113  -7.910  1.00  0.00           C  
ATOM   1803  C   THR B1778      87.822 -16.178  -6.871  1.00  0.00           C  
ATOM   1804  O   THR B1778      88.118 -17.358  -7.075  1.00  0.00           O  
ATOM   1805  CB  THR B1778      86.942 -14.994  -8.883  1.00  0.00           C  
ATOM   1806  OG1 THR B1778      86.564 -16.299  -9.346  1.00  0.00           O  
ATOM   1807  CG2 THR B1778      87.319 -14.126 -10.089  1.00  0.00           C  
ATOM   1808  N   GLY B1779      87.235 -15.753  -5.758  1.00  0.00           N  
ATOM   1809  CA  GLY B1779      86.897 -16.675  -4.695  1.00  0.00           C  
ATOM   1810  C   GLY B1779      85.631 -16.183  -4.044  1.00  0.00           C  
ATOM   1811  O   GLY B1779      85.582 -15.021  -3.616  1.00  0.00           O  
ATOM   1812  N   MET B1782      84.617 -17.044  -3.965  1.00  0.00           N  
ATOM   1813  CA  MET B1782      83.354 -16.666  -3.338  1.00  0.00           C  
ATOM   1814  C   MET B1782      82.849 -17.727  -2.365  1.00  0.00           C  
ATOM   1815  O   MET B1782      82.661 -18.882  -2.748  1.00  0.00           O  
ATOM   1816  CB  MET B1782      82.285 -16.418  -4.404  1.00  0.00           C  
ATOM   1817  CG  MET B1782      80.858 -16.388  -3.859  1.00  0.00           C  
ATOM   1818  SD  MET B1782      79.638 -16.333  -5.122  1.00  0.00           S  
ATOM   1819  CE  MET B1782      79.143 -14.554  -5.036  1.00  0.00           C  
ATOM   1820  N   GLY B1783      82.619 -17.328  -1.115  1.00  0.00           N  
ATOM   1821  CA  GLY B1783      82.109 -18.255  -0.126  1.00  0.00           C  
ATOM   1822  C   GLY B1783      80.680 -18.631  -0.515  1.00  0.00           C  
ATOM   1823  O   GLY B1783      79.847 -17.792  -0.843  1.00  0.00           O  
ATOM   1824  N   LEU B1784      80.378 -19.920  -0.483  1.00  0.00           N  
ATOM   1825  CA  LEU B1784      79.040 -20.392  -0.812  1.00  0.00           C  
ATOM   1826  C   LEU B1784      78.094 -20.162   0.369  1.00  0.00           C  
ATOM   1827  O   LEU B1784      77.018 -19.571   0.212  1.00  0.00           O  
ATOM   1828  CB  LEU B1784      79.083 -21.892  -1.148  1.00  0.00           C  
ATOM   1829  CG  LEU B1784      77.779 -22.552  -1.610  1.00  0.00           C  
ATOM   1830  CD1 LEU B1784      77.173 -21.771  -2.752  1.00  0.00           C  
ATOM   1831  CD2 LEU B1784      78.040 -23.969  -2.003  1.00  0.00           C  
ATOM   1832  N   GLU B1785      78.498 -20.643   1.542  1.00  0.00           N  
ATOM   1833  CA  GLU B1785      77.685 -20.524   2.739  1.00  0.00           C  
ATOM   1834  C   GLU B1785      77.238 -19.080   2.943  1.00  0.00           C  
ATOM   1835  O   GLU B1785      76.171 -18.811   3.559  1.00  0.00           O  
ATOM   1836  CB  GLU B1785      78.489 -20.973   3.963  1.00  0.00           C  
ATOM   1837  CG  GLU B1785      79.061 -22.377   3.870  1.00  0.00           C  
ATOM   1838  CD  GLU B1785      80.219 -22.480   2.894  1.00  0.00           C  
ATOM   1839  OE1 GLU B1785      81.086 -21.570   2.934  1.00  0.00           O  
ATOM   1840  OE2 GLU B1785      80.269 -23.471   2.109  1.00  0.00           O  
ATOM   1841  N   ARG B1786      78.070 -18.151   2.465  1.00  0.00           N  
ATOM   1842  CA  ARG B1786      77.766 -16.730   2.641  1.00  0.00           C  
ATOM   1843  C   ARG B1786      76.779 -16.166   1.621  1.00  0.00           C  
ATOM   1844  O   ARG B1786      75.828 -15.449   1.984  1.00  0.00           O  
ATOM   1845  CB  ARG B1786      79.045 -15.914   2.610  1.00  0.00           C  
ATOM   1846  CG  ARG B1786      78.869 -14.462   2.943  1.00  0.00           C  
ATOM   1847  CD  ARG B1786      80.225 -13.786   3.011  1.00  0.00           C  
ATOM   1848  NE  ARG B1786      80.873 -13.960   4.309  1.00  0.00           N  
ATOM   1849  CZ  ARG B1786      82.129 -13.602   4.580  1.00  0.00           C  
ATOM   1850  NH1 ARG B1786      82.893 -13.041   3.650  1.00  0.00           N  
ATOM   1851  NH2 ARG B1786      82.633 -13.828   5.783  1.00  0.00           N  
ATOM   1852  N   ILE B1787      76.995 -16.503   0.353  1.00  0.00           N  
ATOM   1853  CA  ILE B1787      76.109 -16.033  -0.706  1.00  0.00           C  
ATOM   1854  C   ILE B1787      74.771 -16.769  -0.592  1.00  0.00           C  
ATOM   1855  O   ILE B1787      73.791 -16.402  -1.237  1.00  0.00           O  
ATOM   1856  CB  ILE B1787      76.711 -16.320  -2.095  1.00  0.00           C  
ATOM   1857  CG1 ILE B1787      75.882 -15.645  -3.199  1.00  0.00           C  
ATOM   1858  CG2 ILE B1787      76.742 -17.840  -2.325  1.00  0.00           C  
ATOM   1859  CD1 ILE B1787      75.838 -14.096  -3.086  1.00  0.00           C  
ATOM   1860  N   ALA B1788      74.747 -17.828   0.214  1.00  0.00           N  
ATOM   1861  CA  ALA B1788      73.536 -18.606   0.433  1.00  0.00           C  
ATOM   1862  C   ALA B1788      72.720 -18.001   1.578  1.00  0.00           C  
ATOM   1863  O   ALA B1788      71.520 -18.263   1.698  1.00  0.00           O  
ATOM   1864  CB  ALA B1788      73.898 -20.032   0.758  1.00  0.00           C  
ATOM   1865  N   SER B1789      73.365 -17.205   2.425  1.00  0.00           N  
ATOM   1866  CA  SER B1789      72.663 -16.574   3.534  1.00  0.00           C  
ATOM   1867  C   SER B1789      71.787 -15.421   3.023  1.00  0.00           C  
ATOM   1868  O   SER B1789      70.801 -15.073   3.669  1.00  0.00           O  
ATOM   1869  CB  SER B1789      73.661 -16.021   4.535  1.00  0.00           C  
ATOM   1870  OG  SER B1789      74.600 -17.004   4.874  1.00  0.00           O  
ATOM   1871  N   VAL B1790      72.141 -14.844   1.870  1.00  0.00           N  
ATOM   1872  CA  VAL B1790      71.400 -13.722   1.290  1.00  0.00           C  
ATOM   1873  C   VAL B1790      70.291 -14.204   0.373  1.00  0.00           C  
ATOM   1874  O   VAL B1790      69.188 -13.677   0.419  1.00  0.00           O  
ATOM   1875  CB  VAL B1790      72.329 -12.771   0.494  1.00  0.00           C  
ATOM   1876  CG1 VAL B1790      73.186 -11.953   1.455  1.00  0.00           C  
ATOM   1877  CG2 VAL B1790      73.226 -13.575  -0.425  1.00  0.00           C  
ATOM   1878  N   LEU B1791      70.571 -15.228  -0.429  1.00  0.00           N  
ATOM   1879  CA  LEU B1791      69.578 -15.758  -1.351  1.00  0.00           C  
ATOM   1880  C   LEU B1791      68.481 -16.547  -0.635  1.00  0.00           C  
ATOM   1881  O   LEU B1791      67.467 -16.930  -1.255  1.00  0.00           O  
ATOM   1882  CB  LEU B1791      70.260 -16.645  -2.400  1.00  0.00           C  
ATOM   1883  CG  LEU B1791      71.254 -15.967  -3.354  1.00  0.00           C  
ATOM   1884  CD1 LEU B1791      71.996 -17.028  -4.177  1.00  0.00           C  
ATOM   1885  CD2 LEU B1791      70.534 -15.014  -4.254  1.00  0.00           C  
ATOM   1886  N   GLN B1792      68.685 -16.789   0.662  1.00  0.00           N  
ATOM   1887  CA  GLN B1792      67.706 -17.528   1.450  1.00  0.00           C  
ATOM   1888  C   GLN B1792      67.191 -16.714   2.638  1.00  0.00           C  
ATOM   1889  O   GLN B1792      66.505 -17.241   3.538  1.00  0.00           O  
ATOM   1890  CB  GLN B1792      68.315 -18.827   1.953  1.00  0.00           C  
ATOM   1891  CG  GLN B1792      68.996 -19.641   0.896  1.00  0.00           C  
ATOM   1892  CD  GLN B1792      69.505 -20.989   1.406  1.00  0.00           C  
ATOM   1893  OE1 GLN B1792      69.739 -21.177   2.601  1.00  0.00           O  
ATOM   1894  NE2 GLN B1792      69.694 -21.929   0.487  1.00  0.00           N  
ATOM   1895  N   GLY B1793      67.514 -15.424   2.639  1.00  0.00           N  
ATOM   1896  CA  GLY B1793      67.064 -14.571   3.726  1.00  0.00           C  
ATOM   1897  C   GLY B1793      67.500 -14.991   5.130  1.00  0.00           C  
ATOM   1898  O   GLY B1793      66.764 -14.769   6.105  1.00  0.00           O  
ATOM   1899  N   LYS B1794      68.686 -15.586   5.241  1.00  0.00           N  
ATOM   1900  CA  LYS B1794      69.207 -16.017   6.531  1.00  0.00           C  
ATOM   1901  C   LYS B1794      69.944 -14.869   7.213  1.00  0.00           C  
ATOM   1902  O   LYS B1794      70.730 -14.157   6.588  1.00  0.00           O  
ATOM   1903  CB  LYS B1794      70.156 -17.194   6.346  1.00  0.00           C  
ATOM   1904  CG  LYS B1794      69.550 -18.401   5.610  1.00  0.00           C  
ATOM   1905  CD  LYS B1794      68.342 -18.947   6.345  1.00  0.00           C  
ATOM   1906  CE  LYS B1794      67.851 -20.209   5.661  1.00  0.00           C  
ATOM   1907  NZ  LYS B1794      66.755 -20.868   6.437  1.00  0.00           N  
ATOM   1908  N   ASN B1795      69.681 -14.680   8.500  1.00  0.00           N  
ATOM   1909  CA  ASN B1795      70.317 -13.595   9.252  1.00  0.00           C  
ATOM   1910  C   ASN B1795      71.767 -13.931   9.539  1.00  0.00           C  
ATOM   1911  O   ASN B1795      72.632 -13.058   9.519  1.00  0.00           O  
ATOM   1912  CB  ASN B1795      69.592 -13.362  10.576  1.00  0.00           C  
ATOM   1913  CG  ASN B1795      70.115 -12.159  11.324  1.00  0.00           C  
ATOM   1914  OD1 ASN B1795      70.021 -11.023  10.845  1.00  0.00           O  
ATOM   1915  ND2 ASN B1795      70.672 -12.398  12.513  1.00  0.00           N  
ATOM   1916  N   SER B1796      72.029 -15.205   9.814  1.00  0.00           N  
ATOM   1917  CA  SER B1796      73.386 -15.669  10.098  1.00  0.00           C  
ATOM   1918  C   SER B1796      73.825 -16.699   9.062  1.00  0.00           C  
ATOM   1919  O   SER B1796      73.019 -17.152   8.244  1.00  0.00           O  
ATOM   1920  CB  SER B1796      73.442 -16.287  11.492  1.00  0.00           C  
ATOM   1921  OG  SER B1796      74.734 -16.778  11.773  1.00  0.00           O  
ATOM   1922  N   ASN B1797      75.099 -17.070   9.112  1.00  0.00           N  
ATOM   1923  CA  ASN B1797      75.657 -18.040   8.189  1.00  0.00           C  
ATOM   1924  C   ASN B1797      75.415 -19.448   8.734  1.00  0.00           C  
ATOM   1925  O   ASN B1797      75.714 -20.453   8.061  1.00  0.00           O  
ATOM   1926  CB  ASN B1797      77.165 -17.800   8.033  1.00  0.00           C  
ATOM   1927  CG  ASN B1797      77.635 -17.941   6.588  1.00  0.00           C  
ATOM   1928  OD1 ASN B1797      77.512 -19.007   5.975  1.00  0.00           O  
ATOM   1929  ND2 ASN B1797      78.161 -16.856   6.034  1.00  0.00           N  
ATOM   1930  N   PHE B1798      74.882 -19.506   9.954  1.00  0.00           N  
ATOM   1931  CA  PHE B1798      74.608 -20.771  10.618  1.00  0.00           C  
ATOM   1932  C   PHE B1798      73.131 -21.160  10.567  1.00  0.00           C  
ATOM   1933  O   PHE B1798      72.615 -21.789  11.503  1.00  0.00           O  
ATOM   1934  CB  PHE B1798      75.051 -20.696  12.078  1.00  0.00           C  
ATOM   1935  CG  PHE B1798      76.533 -20.595  12.261  1.00  0.00           C  
ATOM   1936  CD1 PHE B1798      77.326 -21.737  12.238  1.00  0.00           C  
ATOM   1937  CD2 PHE B1798      77.142 -19.356  12.436  1.00  0.00           C  
ATOM   1938  CE1 PHE B1798      78.689 -21.650  12.384  1.00  0.00           C  
ATOM   1939  CE2 PHE B1798      78.531 -19.266  12.584  1.00  0.00           C  
ATOM   1940  CZ  PHE B1798      79.296 -20.424  12.556  1.00  0.00           C  
ATOM   1941  N   GLU B1799      72.444 -20.776   9.493  1.00  0.00           N  
ATOM   1942  CA  GLU B1799      71.027 -21.117   9.339  1.00  0.00           C  
ATOM   1943  C   GLU B1799      70.684 -21.521   7.907  1.00  0.00           C  
ATOM   1944  O   GLU B1799      69.515 -21.753   7.567  1.00  0.00           O  
ATOM   1945  CB  GLU B1799      70.141 -19.945   9.745  1.00  0.00           C  
ATOM   1946  CG  GLU B1799      70.303 -19.514  11.198  1.00  0.00           C  
ATOM   1947  CD  GLU B1799      69.118 -18.699  11.677  1.00  0.00           C  
ATOM   1948  OE1 GLU B1799      68.001 -19.252  11.761  1.00  0.00           O  
ATOM   1949  OE2 GLU B1799      69.296 -17.499  11.951  1.00  0.00           O  
ATOM   1950  N   ILE B1800      71.704 -21.596   7.063  1.00  0.00           N  
ATOM   1951  CA  ILE B1800      71.499 -21.986   5.675  1.00  0.00           C  
ATOM   1952  C   ILE B1800      71.063 -23.458   5.567  1.00  0.00           C  
ATOM   1953  O   ILE B1800      71.286 -24.259   6.466  1.00  0.00           O  
ATOM   1954  CB  ILE B1800      72.782 -21.764   4.844  1.00  0.00           C  
ATOM   1955  CG1 ILE B1800      73.949 -22.533   5.453  1.00  0.00           C  
ATOM   1956  CG2 ILE B1800      73.091 -20.292   4.764  1.00  0.00           C  
ATOM   1957  CD1 ILE B1800      75.195 -22.532   4.564  1.00  0.00           C  
ATOM   1958  N   ASP B1801      70.498 -23.818   4.424  1.00  0.00           N  
ATOM   1959  CA  ASP B1801      69.992 -25.162   4.173  1.00  0.00           C  
ATOM   1960  C   ASP B1801      70.912 -26.304   4.573  1.00  0.00           C  
ATOM   1961  O   ASP B1801      70.438 -27.394   4.879  1.00  0.00           O  
ATOM   1962  CB  ASP B1801      69.646 -25.310   2.689  1.00  0.00           C  
ATOM   1963  CG  ASP B1801      70.845 -25.052   1.773  1.00  0.00           C  
ATOM   1964  OD1 ASP B1801      71.220 -23.873   1.580  1.00  0.00           O  
ATOM   1965  OD2 ASP B1801      71.414 -26.033   1.241  1.00  0.00           O  
ATOM   1966  N   ILE B1802      72.220 -26.068   4.560  1.00  0.00           N  
ATOM   1967  CA  ILE B1802      73.175 -27.128   4.891  1.00  0.00           C  
ATOM   1968  C   ILE B1802      73.835 -27.046   6.259  1.00  0.00           C  
ATOM   1969  O   ILE B1802      74.574 -27.957   6.646  1.00  0.00           O  
ATOM   1970  CB  ILE B1802      74.310 -27.216   3.824  1.00  0.00           C  
ATOM   1971  CG1 ILE B1802      75.041 -25.870   3.718  1.00  0.00           C  
ATOM   1972  CG2 ILE B1802      73.720 -27.635   2.465  1.00  0.00           C  
ATOM   1973  CD1 ILE B1802      76.230 -25.904   2.788  1.00  0.00           C  
ATOM   1974  N   ILE B1803      73.593 -25.958   6.983  1.00  0.00           N  
ATOM   1975  CA  ILE B1803      74.197 -25.808   8.303  1.00  0.00           C  
ATOM   1976  C   ILE B1803      73.210 -25.832   9.470  1.00  0.00           C  
ATOM   1977  O   ILE B1803      73.576 -26.230  10.585  1.00  0.00           O  
ATOM   1978  CB  ILE B1803      75.018 -24.508   8.389  1.00  0.00           C  
ATOM   1979  CG1 ILE B1803      76.118 -24.506   7.317  1.00  0.00           C  
ATOM   1980  CG2 ILE B1803      75.635 -24.384   9.763  1.00  0.00           C  
ATOM   1981  CD1 ILE B1803      76.897 -23.196   7.228  1.00  0.00           C  
ATOM   1982  N   PHE B1804      71.964 -25.429   9.222  1.00  0.00           N  
ATOM   1983  CA  PHE B1804      70.976 -25.402  10.297  1.00  0.00           C  
ATOM   1984  C   PHE B1804      70.701 -26.778  10.909  1.00  0.00           C  
ATOM   1985  O   PHE B1804      70.615 -26.918  12.144  1.00  0.00           O  
ATOM   1986  CB  PHE B1804      69.665 -24.769   9.829  1.00  0.00           C  
ATOM   1987  CG  PHE B1804      68.794 -24.309  10.964  1.00  0.00           C  
ATOM   1988  CD1 PHE B1804      69.315 -23.496  11.968  1.00  0.00           C  
ATOM   1989  CD2 PHE B1804      67.454 -24.685  11.026  1.00  0.00           C  
ATOM   1990  CE1 PHE B1804      68.507 -23.070  13.038  1.00  0.00           C  
ATOM   1991  CE2 PHE B1804      66.635 -24.274  12.075  1.00  0.00           C  
ATOM   1992  CZ  PHE B1804      67.159 -23.454  13.092  1.00  0.00           C  
ATOM   1993  N   PRO B1805      70.571 -27.817  10.057  1.00  0.00           N  
ATOM   1994  CA  PRO B1805      70.308 -29.156  10.590  1.00  0.00           C  
ATOM   1995  C   PRO B1805      71.332 -29.539  11.644  1.00  0.00           C  
ATOM   1996  O   PRO B1805      71.030 -30.342  12.545  1.00  0.00           O  
ATOM   1997  CB  PRO B1805      70.393 -30.035   9.350  1.00  0.00           C  
ATOM   1998  CG  PRO B1805      69.830 -29.113   8.283  1.00  0.00           C  
ATOM   1999  CD  PRO B1805      70.551 -27.828   8.583  1.00  0.00           C  
ATOM   2000  N   LEU B1806      72.527 -28.957  11.522  1.00  0.00           N  
ATOM   2001  CA  LEU B1806      73.607 -29.212  12.457  1.00  0.00           C  
ATOM   2002  C   LEU B1806      73.294 -28.556  13.787  1.00  0.00           C  
ATOM   2003  O   LEU B1806      73.541 -29.127  14.855  1.00  0.00           O  
ATOM   2004  CB  LEU B1806      74.914 -28.665  11.897  1.00  0.00           C  
ATOM   2005  CG  LEU B1806      75.159 -29.160  10.466  1.00  0.00           C  
ATOM   2006  CD1 LEU B1806      76.263 -28.304   9.821  1.00  0.00           C  
ATOM   2007  CD2 LEU B1806      75.527 -30.643  10.465  1.00  0.00           C  
ATOM   2008  N   ILE B1807      72.761 -27.342  13.726  1.00  0.00           N  
ATOM   2009  CA  ILE B1807      72.405 -26.623  14.945  1.00  0.00           C  
ATOM   2010  C   ILE B1807      71.316 -27.412  15.661  1.00  0.00           C  
ATOM   2011  O   ILE B1807      71.297 -27.490  16.894  1.00  0.00           O  
ATOM   2012  CB  ILE B1807      71.865 -25.198  14.634  1.00  0.00           C  
ATOM   2013  CG1 ILE B1807      73.003 -24.297  14.145  1.00  0.00           C  
ATOM   2014  CG2 ILE B1807      71.202 -24.582  15.893  1.00  0.00           C  
ATOM   2015  CD1 ILE B1807      74.059 -23.990  15.241  1.00  0.00           C  
ATOM   2016  N   GLN B1808      70.391 -27.962  14.870  1.00  0.00           N  
ATOM   2017  CA  GLN B1808      69.300 -28.775  15.398  1.00  0.00           C  
ATOM   2018  C   GLN B1808      69.914 -29.909  16.186  1.00  0.00           C  
ATOM   2019  O   GLN B1808      69.377 -30.276  17.238  1.00  0.00           O  
ATOM   2020  CB  GLN B1808      68.403 -29.348  14.284  1.00  0.00           C  
ATOM   2021  CG  GLN B1808      67.676 -28.279  13.493  1.00  0.00           C  
ATOM   2022  CD  GLN B1808      66.682 -28.855  12.542  1.00  0.00           C  
ATOM   2023  OE1 GLN B1808      67.012 -29.752  11.778  1.00  0.00           O  
ATOM   2024  NE2 GLN B1808      65.450 -28.349  12.576  1.00  0.00           N  
ATOM   2025  N   PHE B1809      71.034 -30.444  15.689  1.00  0.00           N  
ATOM   2026  CA  PHE B1809      71.720 -31.530  16.370  1.00  0.00           C  
ATOM   2027  C   PHE B1809      72.344 -30.975  17.640  1.00  0.00           C  
ATOM   2028  O   PHE B1809      72.653 -31.704  18.576  1.00  0.00           O  
ATOM   2029  CB  PHE B1809      72.813 -32.129  15.475  1.00  0.00           C  
ATOM   2030  CG  PHE B1809      73.497 -33.334  16.079  1.00  0.00           C  
ATOM   2031  CD1 PHE B1809      72.773 -34.477  16.389  1.00  0.00           C  
ATOM   2032  CD2 PHE B1809      74.853 -33.307  16.377  1.00  0.00           C  
ATOM   2033  CE1 PHE B1809      73.384 -35.566  16.992  1.00  0.00           C  
ATOM   2034  CE2 PHE B1809      75.472 -34.389  16.978  1.00  0.00           C  
ATOM   2035  CZ  PHE B1809      74.743 -35.521  17.287  1.00  0.00           C  
ATOM   2036  N   GLY B1810      72.535 -29.666  17.661  1.00  0.00           N  
ATOM   2037  CA  GLY B1810      73.130 -29.038  18.825  1.00  0.00           C  
ATOM   2038  C   GLY B1810      72.041 -28.680  19.819  1.00  0.00           C  
ATOM   2039  O   GLY B1810      72.316 -28.282  20.966  1.00  0.00           O  
ATOM   2040  N   GLU B1811      70.793 -28.799  19.369  1.00  0.00           N  
ATOM   2041  CA  GLU B1811      69.655 -28.487  20.218  1.00  0.00           C  
ATOM   2042  C   GLU B1811      68.958 -29.771  20.666  1.00  0.00           C  
ATOM   2043  O   GLU B1811      68.223 -29.768  21.661  1.00  0.00           O  
ATOM   2044  CB  GLU B1811      68.655 -27.604  19.470  1.00  0.00           C  
ATOM   2045  CG  GLU B1811      69.221 -26.306  18.955  1.00  0.00           C  
ATOM   2046  CD  GLU B1811      68.192 -25.489  18.199  1.00  0.00           C  
ATOM   2047  OE1 GLU B1811      67.262 -24.933  18.829  1.00  0.00           O  
ATOM   2048  OE2 GLU B1811      68.311 -25.415  16.961  1.00  0.00           O  
ATOM   2049  N   GLU B1812      69.197 -30.861  19.939  1.00  0.00           N  
ATOM   2050  CA  GLU B1812      68.568 -32.132  20.264  1.00  0.00           C  
ATOM   2051  C   GLU B1812      69.416 -33.054  21.127  1.00  0.00           C  
ATOM   2052  O   GLU B1812      68.967 -34.154  21.471  1.00  0.00           O  
ATOM   2053  CB  GLU B1812      68.155 -32.868  18.987  1.00  0.00           C  
ATOM   2054  CG  GLU B1812      69.319 -33.266  18.090  1.00  0.00           C  
ATOM   2055  CD  GLU B1812      68.878 -34.043  16.876  1.00  0.00           C  
ATOM   2056  OE1 GLU B1812      68.130 -33.463  16.064  1.00  0.00           O  
ATOM   2057  OE2 GLU B1812      69.283 -35.221  16.739  1.00  0.00           O  
ATOM   2058  N   VAL B1813      70.630 -32.619  21.467  1.00  0.00           N  
ATOM   2059  CA  VAL B1813      71.514 -33.416  22.310  1.00  0.00           C  
ATOM   2060  C   VAL B1813      71.795 -32.762  23.661  1.00  0.00           C  
ATOM   2061  O   VAL B1813      72.067 -33.442  24.647  1.00  0.00           O  
ATOM   2062  CB  VAL B1813      72.866 -33.697  21.612  1.00  0.00           C  
ATOM   2063  CG1 VAL B1813      73.786 -34.482  22.563  1.00  0.00           C  
ATOM   2064  CG2 VAL B1813      72.638 -34.460  20.335  1.00  0.00           C  
ATOM   2065  N   SER B1814      71.736 -31.437  23.693  1.00  0.00           N  
ATOM   2066  CA  SER B1814      71.983 -30.686  24.917  1.00  0.00           C  
ATOM   2067  C   SER B1814      70.672 -30.237  25.546  1.00  0.00           C  
ATOM   2068  O   SER B1814      70.630 -29.917  26.743  1.00  0.00           O  
ATOM   2069  CB  SER B1814      72.855 -29.458  24.623  1.00  0.00           C  
ATOM   2070  OG  SER B1814      72.280 -28.653  23.598  1.00  0.00           O  
ATOM   2071  N   GLY B1815      69.617 -30.212  24.731  1.00  0.00           N  
ATOM   2072  CA  GLY B1815      68.310 -29.811  25.210  1.00  0.00           C  
ATOM   2073  C   GLY B1815      68.104 -28.343  24.920  1.00  0.00           C  
ATOM   2074  O   GLY B1815      66.994 -27.910  24.563  1.00  0.00           O  
ATOM   2075  N   LYS B1816      69.184 -27.579  25.072  1.00  0.00           N  
ATOM   2076  CA  LYS B1816      69.149 -26.140  24.840  1.00  0.00           C  
ATOM   2077  C   LYS B1816      68.717 -25.846  23.417  1.00  0.00           C  
ATOM   2078  O   LYS B1816      68.753 -26.728  22.570  1.00  0.00           O  
ATOM   2079  CB  LYS B1816      70.532 -25.535  25.091  1.00  0.00           C  
ATOM   2080  CG  LYS B1816      71.156 -25.972  26.420  1.00  0.00           C  
ATOM   2081  CD  LYS B1816      70.286 -25.573  27.607  1.00  0.00           C  
ATOM   2082  CE  LYS B1816      70.716 -26.285  28.865  1.00  0.00           C  
ATOM   2083  NZ  LYS B1816      70.619 -27.771  28.702  1.00  0.00           N  
ATOM   2084  N   LYS B1817      68.307 -24.607  23.163  1.00  0.00           N  
ATOM   2085  CA  LYS B1817      67.881 -24.191  21.827  1.00  0.00           C  
ATOM   2086  C   LYS B1817      68.837 -23.166  21.219  1.00  0.00           C  
ATOM   2087  O   LYS B1817      69.928 -22.936  21.730  1.00  0.00           O  
ATOM   2088  CB  LYS B1817      66.469 -23.593  21.865  1.00  0.00           C  
ATOM   2089  CG  LYS B1817      65.346 -24.613  21.906  1.00  0.00           C  
ATOM   2090  CD  LYS B1817      65.237 -25.292  23.271  1.00  0.00           C  
ATOM   2091  CE  LYS B1817      64.076 -26.262  23.287  1.00  0.00           C  
ATOM   2092  NZ  LYS B1817      63.880 -26.886  24.619  1.00  0.00           N  
ATOM   2093  N   TYR B1818      68.407 -22.556  20.121  1.00  0.00           N  
ATOM   2094  CA  TYR B1818      69.197 -21.553  19.420  1.00  0.00           C  
ATOM   2095  C   TYR B1818      68.481 -20.211  19.419  1.00  0.00           C  
ATOM   2096  O   TYR B1818      67.254 -20.163  19.376  1.00  0.00           O  
ATOM   2097  CB  TYR B1818      69.438 -22.006  17.981  1.00  0.00           C  
ATOM   2098  CG  TYR B1818      70.331 -21.086  17.185  1.00  0.00           C  
ATOM   2099  CD1 TYR B1818      71.597 -20.739  17.657  1.00  0.00           C  
ATOM   2100  CD2 TYR B1818      69.922 -20.579  15.946  1.00  0.00           C  
ATOM   2101  CE1 TYR B1818      72.438 -19.915  16.915  1.00  0.00           C  
ATOM   2102  CE2 TYR B1818      70.754 -19.751  15.192  1.00  0.00           C  
ATOM   2103  CZ  TYR B1818      72.011 -19.422  15.679  1.00  0.00           C  
ATOM   2104  OH  TYR B1818      72.862 -18.620  14.938  1.00  0.00           O  
ATOM   2105  N   GLY B1819      69.251 -19.127  19.494  1.00  0.00           N  
ATOM   2106  CA  GLY B1819      68.673 -17.792  19.477  1.00  0.00           C  
ATOM   2107  C   GLY B1819      68.180 -17.294  20.824  1.00  0.00           C  
ATOM   2108  O   GLY B1819      67.365 -16.368  20.891  1.00  0.00           O  
ATOM   2109  N   GLU B1820      68.665 -17.899  21.905  1.00  0.00           N  
ATOM   2110  CA  GLU B1820      68.224 -17.488  23.231  1.00  0.00           C  
ATOM   2111  C   GLU B1820      69.237 -16.630  23.979  1.00  0.00           C  
ATOM   2112  O   GLU B1820      68.975 -15.445  24.267  1.00  0.00           O  
ATOM   2113  CB  GLU B1820      67.864 -18.718  24.067  1.00  0.00           C  
ATOM   2114  CG  GLU B1820      66.627 -19.459  23.575  1.00  0.00           C  
ATOM   2115  CD  GLU B1820      66.203 -20.568  24.515  1.00  0.00           C  
ATOM   2116  OE1 GLU B1820      65.160 -21.218  24.240  1.00  0.00           O  
ATOM   2117  OE2 GLU B1820      66.925 -20.780  25.520  1.00  0.00           O  
ATOM   2118  N   LYS B1821      70.383 -17.227  24.305  1.00  0.00           N  
ATOM   2119  CA  LYS B1821      71.437 -16.507  25.017  1.00  0.00           C  
ATOM   2120  C   LYS B1821      72.615 -16.162  24.087  1.00  0.00           C  
ATOM   2121  O   LYS B1821      72.521 -16.266  22.858  1.00  0.00           O  
ATOM   2122  CB  LYS B1821      71.956 -17.352  26.182  1.00  0.00           C  
ATOM   2123  CG  LYS B1821      72.598 -16.561  27.314  1.00  0.00           C  
ATOM   2124  CD  LYS B1821      71.552 -16.068  28.307  1.00  0.00           C  
ATOM   2125  CE  LYS B1821      72.191 -15.449  29.540  1.00  0.00           C  
ATOM   2126  NZ  LYS B1821      71.220 -14.863  30.496  1.00  0.00           N  
ATOM   2127  N   PHE B1822      73.735 -15.759  24.679  1.00  0.00           N  
ATOM   2128  CA  PHE B1822      74.917 -15.408  23.897  1.00  0.00           C  
ATOM   2129  C   PHE B1822      75.916 -16.562  23.873  1.00  0.00           C  
ATOM   2130  O   PHE B1822      76.166 -17.153  22.824  1.00  0.00           O  
ATOM   2131  CB  PHE B1822      75.580 -14.148  24.475  1.00  0.00           C  
ATOM   2132  CG  PHE B1822      76.772 -13.680  23.697  1.00  0.00           C  
ATOM   2133  CD1 PHE B1822      76.662 -13.408  22.337  1.00  0.00           C  
ATOM   2134  CD2 PHE B1822      78.000 -13.511  24.319  1.00  0.00           C  
ATOM   2135  CE1 PHE B1822      77.757 -12.975  21.597  1.00  0.00           C  
ATOM   2136  CE2 PHE B1822      79.104 -13.082  23.602  1.00  0.00           C  
ATOM   2137  CZ  PHE B1822      78.988 -12.810  22.229  1.00  0.00           C  
ATOM   2138  N   GLU B1830      76.469 -16.879  25.039  1.00  0.00           N  
ATOM   2139  CA  GLU B1830      77.444 -17.958  25.182  1.00  0.00           C  
ATOM   2140  C   GLU B1830      76.872 -19.287  24.697  1.00  0.00           C  
ATOM   2141  O   GLU B1830      77.609 -20.182  24.275  1.00  0.00           O  
ATOM   2142  CB  GLU B1830      77.857 -18.082  26.642  1.00  0.00           C  
ATOM   2143  CG  GLU B1830      76.724 -18.453  27.542  1.00  0.00           C  
ATOM   2144  CD  GLU B1830      76.961 -18.033  28.972  1.00  0.00           C  
ATOM   2145  OE1 GLU B1830      78.066 -18.337  29.470  1.00  0.00           O  
ATOM   2146  OE2 GLU B1830      76.047 -17.418  29.586  1.00  0.00           O  
ATOM   2147  N   THR B1831      75.552 -19.410  24.762  1.00  0.00           N  
ATOM   2148  CA  THR B1831      74.892 -20.623  24.318  1.00  0.00           C  
ATOM   2149  C   THR B1831      75.015 -20.836  22.814  1.00  0.00           C  
ATOM   2150  O   THR B1831      75.556 -21.862  22.364  1.00  0.00           O  
ATOM   2151  CB  THR B1831      73.387 -20.622  24.695  1.00  0.00           C  
ATOM   2152  OG1 THR B1831      73.250 -20.567  26.120  1.00  0.00           O  
ATOM   2153  CG2 THR B1831      72.719 -21.899  24.214  1.00  0.00           C  
ATOM   2154  N   ASP B1832      74.485 -19.879  22.051  1.00  0.00           N  
ATOM   2155  CA  ASP B1832      74.510 -19.950  20.593  1.00  0.00           C  
ATOM   2156  C   ASP B1832      75.940 -19.935  20.012  1.00  0.00           C  
ATOM   2157  O   ASP B1832      76.167 -20.329  18.866  1.00  0.00           O  
ATOM   2158  CB  ASP B1832      73.669 -18.812  19.996  1.00  0.00           C  
ATOM   2159  CG  ASP B1832      72.267 -18.776  20.556  1.00  0.00           C  
ATOM   2160  OD1 ASP B1832      71.637 -19.831  20.700  1.00  0.00           O  
ATOM   2161  OD2 ASP B1832      71.772 -17.689  20.854  1.00  0.00           O  
ATOM   2162  N   VAL B1833      76.904 -19.481  20.804  1.00  0.00           N  
ATOM   2163  CA  VAL B1833      78.282 -19.450  20.353  1.00  0.00           C  
ATOM   2164  C   VAL B1833      78.665 -20.907  20.159  1.00  0.00           C  
ATOM   2165  O   VAL B1833      79.065 -21.311  19.059  1.00  0.00           O  
ATOM   2166  CB  VAL B1833      79.203 -18.826  21.413  1.00  0.00           C  
ATOM   2167  CG1 VAL B1833      80.687 -19.062  21.027  1.00  0.00           C  
ATOM   2168  CG2 VAL B1833      78.914 -17.337  21.552  1.00  0.00           C  
ATOM   2169  N   ALA B1834      78.533 -21.683  21.235  1.00  0.00           N  
ATOM   2170  CA  ALA B1834      78.850 -23.104  21.215  1.00  0.00           C  
ATOM   2171  C   ALA B1834      78.088 -23.783  20.096  1.00  0.00           C  
ATOM   2172  O   ALA B1834      78.655 -24.532  19.308  1.00  0.00           O  
ATOM   2173  CB  ALA B1834      78.483 -23.756  22.583  1.00  0.00           C  
ATOM   2174  N   LEU B1835      76.793 -23.517  20.031  1.00  0.00           N  
ATOM   2175  CA  LEU B1835      75.941 -24.127  19.013  1.00  0.00           C  
ATOM   2176  C   LEU B1835      76.539 -23.983  17.611  1.00  0.00           C  
ATOM   2177  O   LEU B1835      76.419 -24.870  16.770  1.00  0.00           O  
ATOM   2178  CB  LEU B1835      74.560 -23.480  19.046  1.00  0.00           C  
ATOM   2179  CG  LEU B1835      73.796 -23.615  20.363  1.00  0.00           C  
ATOM   2180  CD1 LEU B1835      72.581 -22.683  20.381  1.00  0.00           C  
ATOM   2181  CD2 LEU B1835      73.379 -25.059  20.541  1.00  0.00           C  
ATOM   2182  N   ARG B1836      77.188 -22.852  17.362  1.00  0.00           N  
ATOM   2183  CA  ARG B1836      77.801 -22.590  16.061  1.00  0.00           C  
ATOM   2184  C   ARG B1836      79.138 -23.290  15.917  1.00  0.00           C  
ATOM   2185  O   ARG B1836      79.444 -23.823  14.854  1.00  0.00           O  
ATOM   2186  CB  ARG B1836      78.002 -21.087  15.862  1.00  0.00           C  
ATOM   2187  CG  ARG B1836      76.709 -20.294  15.715  1.00  0.00           C  
ATOM   2188  CD  ARG B1836      76.968 -18.787  15.841  1.00  0.00           C  
ATOM   2189  NE  ARG B1836      75.749 -17.997  15.649  1.00  0.00           N  
ATOM   2190  CZ  ARG B1836      75.587 -16.749  16.082  1.00  0.00           C  
ATOM   2191  NH1 ARG B1836      76.579 -16.149  16.741  1.00  0.00           N  
ATOM   2192  NH2 ARG B1836      74.441 -16.105  15.860  1.00  0.00           N  
ATOM   2193  N   VAL B1837      79.925 -23.288  16.988  1.00  0.00           N  
ATOM   2194  CA  VAL B1837      81.239 -23.912  16.964  1.00  0.00           C  
ATOM   2195  C   VAL B1837      81.113 -25.407  16.657  1.00  0.00           C  
ATOM   2196  O   VAL B1837      81.753 -25.929  15.740  1.00  0.00           O  
ATOM   2197  CB  VAL B1837      81.970 -23.737  18.324  1.00  0.00           C  
ATOM   2198  CG1 VAL B1837      83.361 -24.312  18.227  1.00  0.00           C  
ATOM   2199  CG2 VAL B1837      82.022 -22.274  18.738  1.00  0.00           C  
ATOM   2200  N   ILE B1838      80.291 -26.093  17.433  1.00  0.00           N  
ATOM   2201  CA  ILE B1838      80.110 -27.514  17.239  1.00  0.00           C  
ATOM   2202  C   ILE B1838      79.627 -27.762  15.823  1.00  0.00           C  
ATOM   2203  O   ILE B1838      80.135 -28.645  15.131  1.00  0.00           O  
ATOM   2204  CB  ILE B1838      79.060 -28.074  18.251  1.00  0.00           C  
ATOM   2205  CG1 ILE B1838      79.601 -27.948  19.683  1.00  0.00           C  
ATOM   2206  CG2 ILE B1838      78.686 -29.501  17.907  1.00  0.00           C  
ATOM   2207  CD1 ILE B1838      78.585 -28.182  20.774  1.00  0.00           C  
ATOM   2208  N   ALA B1839      78.620 -26.997  15.416  1.00  0.00           N  
ATOM   2209  CA  ALA B1839      78.036 -27.139  14.086  1.00  0.00           C  
ATOM   2210  C   ALA B1839      79.064 -26.847  12.984  1.00  0.00           C  
ATOM   2211  O   ALA B1839      79.089 -27.511  11.930  1.00  0.00           O  
ATOM   2212  CB  ALA B1839      76.850 -26.197  13.942  1.00  0.00           C  
ATOM   2213  N   ASP B1840      79.896 -25.830  13.218  1.00  0.00           N  
ATOM   2214  CA  ASP B1840      80.914 -25.448  12.244  1.00  0.00           C  
ATOM   2215  C   ASP B1840      82.109 -26.387  12.284  1.00  0.00           C  
ATOM   2216  O   ASP B1840      82.678 -26.714  11.233  1.00  0.00           O  
ATOM   2217  CB  ASP B1840      81.400 -24.016  12.487  1.00  0.00           C  
ATOM   2218  CG  ASP B1840      82.401 -23.567  11.466  1.00  0.00           C  
ATOM   2219  OD1 ASP B1840      81.976 -23.019  10.424  1.00  0.00           O  
ATOM   2220  OD2 ASP B1840      83.603 -23.770  11.727  1.00  0.00           O  
ATOM   2221  N   HIS B1841      82.490 -26.805  13.493  1.00  0.00           N  
ATOM   2222  CA  HIS B1841      83.622 -27.708  13.664  1.00  0.00           C  
ATOM   2223  C   HIS B1841      83.304 -29.155  13.253  1.00  0.00           C  
ATOM   2224  O   HIS B1841      84.207 -29.942  12.950  1.00  0.00           O  
ATOM   2225  CB  HIS B1841      84.103 -27.680  15.113  1.00  0.00           C  
ATOM   2226  CG  HIS B1841      84.855 -26.442  15.465  1.00  0.00           C  
ATOM   2227  ND1 HIS B1841      85.889 -26.438  16.378  1.00  0.00           N  
ATOM   2228  CD2 HIS B1841      84.730 -25.168  15.030  1.00  0.00           C  
ATOM   2229  CE1 HIS B1841      86.367 -25.212  16.486  1.00  0.00           C  
ATOM   2230  NE2 HIS B1841      85.682 -24.424  15.680  1.00  0.00           N  
ATOM   2231  N   LEU B1842      82.029 -29.524  13.228  1.00  0.00           N  
ATOM   2232  CA  LEU B1842      81.681 -30.894  12.843  1.00  0.00           C  
ATOM   2233  C   LEU B1842      82.088 -31.130  11.402  1.00  0.00           C  
ATOM   2234  O   LEU B1842      82.469 -32.247  11.038  1.00  0.00           O  
ATOM   2235  CB  LEU B1842      80.186 -31.139  13.009  1.00  0.00           C  
ATOM   2236  CG  LEU B1842      79.735 -31.622  14.389  1.00  0.00           C  
ATOM   2237  CD1 LEU B1842      78.229 -31.435  14.570  1.00  0.00           C  
ATOM   2238  CD2 LEU B1842      80.105 -33.098  14.489  1.00  0.00           C  
ATOM   2239  N   ARG B1843      82.030 -30.066  10.600  1.00  0.00           N  
ATOM   2240  CA  ARG B1843      82.421 -30.151   9.194  1.00  0.00           C  
ATOM   2241  C   ARG B1843      83.962 -30.135   9.038  1.00  0.00           C  
ATOM   2242  O   ARG B1843      84.545 -30.782   8.142  1.00  0.00           O  
ATOM   2243  CB  ARG B1843      81.825 -28.981   8.411  1.00  0.00           C  
ATOM   2244  CG  ARG B1843      80.383 -28.696   8.700  1.00  0.00           C  
ATOM   2245  CD  ARG B1843      79.852 -27.499   7.894  1.00  0.00           C  
ATOM   2246  NE  ARG B1843      79.549 -27.894   6.523  1.00  0.00           N  
ATOM   2247  CZ  ARG B1843      79.081 -27.075   5.587  1.00  0.00           C  
ATOM   2248  NH1 ARG B1843      78.863 -25.808   5.881  1.00  0.00           N  
ATOM   2249  NH2 ARG B1843      78.822 -27.524   4.366  1.00  0.00           N  
ATOM   2250  N   ALA B1844      84.616 -29.387   9.917  1.00  0.00           N  
ATOM   2251  CA  ALA B1844      86.068 -29.265   9.898  1.00  0.00           C  
ATOM   2252  C   ALA B1844      86.762 -30.590  10.231  1.00  0.00           C  
ATOM   2253  O   ALA B1844      87.869 -30.864   9.766  1.00  0.00           O  
ATOM   2254  CB  ALA B1844      86.496 -28.186  10.887  1.00  0.00           C  
ATOM   2255  N   ILE B1845      86.117 -31.397  11.063  1.00  0.00           N  
ATOM   2256  CA  ILE B1845      86.679 -32.679  11.463  1.00  0.00           C  
ATOM   2257  C   ILE B1845      86.384 -33.748  10.427  1.00  0.00           C  
ATOM   2258  O   ILE B1845      87.278 -34.506  10.036  1.00  0.00           O  
ATOM   2259  CB  ILE B1845      86.120 -33.135  12.826  1.00  0.00           C  
ATOM   2260  CG1 ILE B1845      84.591 -33.071  12.800  1.00  0.00           C  
ATOM   2261  CG2 ILE B1845      86.667 -32.271  13.939  1.00  0.00           C  
ATOM   2262  CD1 ILE B1845      83.933 -33.807  13.974  1.00  0.00           C  
ATOM   2263  N   THR B1847      85.137 -33.792   9.970  1.00  0.00           N  
ATOM   2264  CA  THR B1847      84.743 -34.776   8.965  1.00  0.00           C  
ATOM   2265  C   THR B1847      85.546 -34.678   7.663  1.00  0.00           C  
ATOM   2266  O   THR B1847      86.157 -35.649   7.208  1.00  0.00           O  
ATOM   2267  CB  THR B1847      83.250 -34.642   8.612  1.00  0.00           C  
ATOM   2268  OG1 THR B1847      82.474 -34.650   9.817  1.00  0.00           O  
ATOM   2269  CG2 THR B1847      82.815 -35.778   7.688  1.00  0.00           C  
ATOM   2270  N   PHE B1848      85.514 -33.501   7.052  1.00  0.00           N  
ATOM   2271  CA  PHE B1848      86.234 -33.239   5.808  1.00  0.00           C  
ATOM   2272  C   PHE B1848      87.747 -33.361   5.913  1.00  0.00           C  
ATOM   2273  O   PHE B1848      88.423 -33.439   4.887  1.00  0.00           O  
ATOM   2274  CB  PHE B1848      85.877 -31.846   5.285  1.00  0.00           C  
ATOM   2275  CG  PHE B1848      84.528 -31.790   4.615  1.00  0.00           C  
ATOM   2276  CD1 PHE B1848      84.386 -32.182   3.283  1.00  0.00           C  
ATOM   2277  CD2 PHE B1848      83.401 -31.350   5.317  1.00  0.00           C  
ATOM   2278  CE1 PHE B1848      83.155 -32.155   2.661  1.00  0.00           C  
ATOM   2279  CE2 PHE B1848      82.151 -31.315   4.708  1.00  0.00           C  
ATOM   2280  CZ  PHE B1848      82.031 -31.717   3.358  1.00  0.00           C  
ATOM   2281  N   ALA B1849      88.268 -33.376   7.141  1.00  0.00           N  
ATOM   2282  CA  ALA B1849      89.704 -33.475   7.357  1.00  0.00           C  
ATOM   2283  C   ALA B1849      90.127 -34.911   7.513  1.00  0.00           C  
ATOM   2284  O   ALA B1849      91.022 -35.361   6.813  1.00  0.00           O  
ATOM   2285  CB  ALA B1849      90.130 -32.652   8.582  1.00  0.00           C  
ATOM   2286  N   ILE B1850      89.486 -35.628   8.430  1.00  0.00           N  
ATOM   2287  CA  ILE B1850      89.798 -37.037   8.664  1.00  0.00           C  
ATOM   2288  C   ILE B1850      89.531 -37.863   7.405  1.00  0.00           C  
ATOM   2289  O   ILE B1850      90.242 -38.830   7.109  1.00  0.00           O  
ATOM   2290  CB  ILE B1850      88.948 -37.606   9.809  1.00  0.00           C  
ATOM   2291  CG1 ILE B1850      89.269 -36.871  11.118  1.00  0.00           C  
ATOM   2292  CG2 ILE B1850      89.236 -39.106   9.976  1.00  0.00           C  
ATOM   2293  CD1 ILE B1850      88.480 -37.382  12.285  1.00  0.00           C  
ATOM   2294  N   SER B1851      88.509 -37.464   6.656  1.00  0.00           N  
ATOM   2295  CA  SER B1851      88.151 -38.153   5.420  1.00  0.00           C  
ATOM   2296  C   SER B1851      89.327 -38.134   4.441  1.00  0.00           C  
ATOM   2297  O   SER B1851      89.285 -38.811   3.423  1.00  0.00           O  
ATOM   2298  CB  SER B1851      86.936 -37.473   4.788  1.00  0.00           C  
ATOM   2299  OG  SER B1851      86.644 -37.989   3.513  1.00  0.00           O  
ATOM   2300  N   ASP B1852      90.366 -37.364   4.758  1.00  0.00           N  
ATOM   2301  CA  ASP B1852      91.539 -37.264   3.907  1.00  0.00           C  
ATOM   2302  C   ASP B1852      92.808 -37.806   4.567  1.00  0.00           C  
ATOM   2303  O   ASP B1852      93.930 -37.433   4.172  1.00  0.00           O  
ATOM   2304  CB  ASP B1852      91.752 -35.806   3.499  1.00  0.00           C  
ATOM   2305  CG  ASP B1852      90.657 -35.291   2.575  1.00  0.00           C  
ATOM   2306  OD1 ASP B1852      90.591 -35.785   1.418  1.00  0.00           O  
ATOM   2307  OD2 ASP B1852      89.877 -34.402   3.009  1.00  0.00           O  
ATOM   2308  N   GLY B1853      92.636 -38.668   5.571  1.00  0.00           N  
ATOM   2309  CA  GLY B1853      93.790 -39.244   6.246  1.00  0.00           C  
ATOM   2310  C   GLY B1853      94.417 -38.483   7.416  1.00  0.00           C  
ATOM   2311  O   GLY B1853      95.387 -38.945   8.009  1.00  0.00           O  
ATOM   2312  N   VAL B1854      93.868 -37.338   7.796  1.00  0.00           N  
ATOM   2313  CA  VAL B1854      94.436 -36.578   8.916  1.00  0.00           C  
ATOM   2314  C   VAL B1854      94.174 -37.271  10.247  1.00  0.00           C  
ATOM   2315  O   VAL B1854      93.090 -37.159  10.818  1.00  0.00           O  
ATOM   2316  CB  VAL B1854      93.842 -35.156   8.983  1.00  0.00           C  
ATOM   2317  CG1 VAL B1854      94.497 -34.360  10.089  1.00  0.00           C  
ATOM   2318  CG2 VAL B1854      93.995 -34.468   7.629  1.00  0.00           C  
ATOM   2319  N   ILE B1855      95.180 -37.984  10.738  1.00  0.00           N  
ATOM   2320  CA  ILE B1855      95.047 -38.706  11.999  1.00  0.00           C  
ATOM   2321  C   ILE B1855      95.348 -37.743  13.143  1.00  0.00           C  
ATOM   2322  O   ILE B1855      96.448 -37.226  13.249  1.00  0.00           O  
ATOM   2323  CB  ILE B1855      96.026 -39.921  12.074  1.00  0.00           C  
ATOM   2324  CG1 ILE B1855      95.963 -40.745  10.784  1.00  0.00           C  
ATOM   2325  CG2 ILE B1855      95.665 -40.811  13.256  1.00  0.00           C  
ATOM   2326  CD1 ILE B1855      94.596 -41.331  10.487  1.00  0.00           C  
ATOM   2327  N   PRO B1856      94.377 -37.514  14.035  1.00  0.00           N  
ATOM   2328  CA  PRO B1856      94.504 -36.610  15.189  1.00  0.00           C  
ATOM   2329  C   PRO B1856      95.803 -36.779  15.976  1.00  0.00           C  
ATOM   2330  O   PRO B1856      95.860 -37.538  16.953  1.00  0.00           O  
ATOM   2331  CB  PRO B1856      93.264 -36.937  16.020  1.00  0.00           C  
ATOM   2332  CG  PRO B1856      92.268 -37.249  14.986  1.00  0.00           C  
ATOM   2333  CD  PRO B1856      93.049 -38.146  14.016  1.00  0.00           C  
ATOM   2334  N   SER B1857      96.849 -36.080  15.541  1.00  0.00           N  
ATOM   2335  CA  SER B1857      98.140 -36.182  16.205  1.00  0.00           C  
ATOM   2336  C   SER B1857      98.726 -34.826  16.596  1.00  0.00           C  
ATOM   2337  O   SER B1857      98.031 -33.979  17.181  1.00  0.00           O  
ATOM   2338  CB  SER B1857      99.111 -36.947  15.306  1.00  0.00           C  
ATOM   2339  OG  SER B1857      99.011 -36.504  13.958  1.00  0.00           O  
ATOM   2340  N   ASN B1860     100.007 -34.631  16.285  1.00  0.00           N  
ATOM   2341  CA  ASN B1860     100.683 -33.383  16.617  1.00  0.00           C  
ATOM   2342  C   ASN B1860     101.353 -32.699  15.436  1.00  0.00           C  
ATOM   2343  O   ASN B1860     101.284 -31.487  15.291  1.00  0.00           O  
ATOM   2344  CB  ASN B1860     101.722 -33.642  17.701  1.00  0.00           C  
ATOM   2345  CG  ASN B1860     101.145 -34.361  18.894  1.00  0.00           C  
ATOM   2346  OD1 ASN B1860     100.223 -33.876  19.529  1.00  0.00           O  
ATOM   2347  ND2 ASN B1860     101.699 -35.516  19.216  1.00  0.00           N  
ATOM   2348  N   GLU B1861     102.003 -33.483  14.587  1.00  0.00           N  
ATOM   2349  CA  GLU B1861     102.696 -32.931  13.429  1.00  0.00           C  
ATOM   2350  C   GLU B1861     101.761 -32.729  12.237  1.00  0.00           C  
ATOM   2351  O   GLU B1861     100.647 -33.278  12.203  1.00  0.00           O  
ATOM   2352  CB  GLU B1861     103.854 -33.849  13.021  1.00  0.00           C  
ATOM   2353  CG  GLU B1861     103.442 -35.128  12.306  1.00  0.00           C  
ATOM   2354  CD  GLU B1861     102.697 -36.092  13.197  1.00  0.00           C  
ATOM   2355  OE1 GLU B1861     101.494 -35.868  13.454  1.00  0.00           O  
ATOM   2356  OE2 GLU B1861     103.320 -37.079  13.648  1.00  0.00           O  
ATOM   2357  N   GLY B1862     102.222 -31.937  11.267  1.00  0.00           N  
ATOM   2358  CA  GLY B1862     101.432 -31.669  10.080  1.00  0.00           C  
ATOM   2359  C   GLY B1862     100.120 -30.971  10.377  1.00  0.00           C  
ATOM   2360  O   GLY B1862     100.087 -29.844  10.872  1.00  0.00           O  
ATOM   2361  N   ARG B1863      99.028 -31.645  10.048  1.00  0.00           N  
ATOM   2362  CA  ARG B1863      97.702 -31.098  10.277  1.00  0.00           C  
ATOM   2363  C   ARG B1863      96.908 -31.914  11.307  1.00  0.00           C  
ATOM   2364  O   ARG B1863      95.681 -31.768  11.417  1.00  0.00           O  
ATOM   2365  CB  ARG B1863      96.923 -31.051   8.958  1.00  0.00           C  
ATOM   2366  CG  ARG B1863      97.509 -30.142   7.884  1.00  0.00           C  
ATOM   2367  CD  ARG B1863      98.570 -30.830   7.052  1.00  0.00           C  
ATOM   2368  NE  ARG B1863      98.926 -30.041   5.875  1.00  0.00           N  
ATOM   2369  CZ  ARG B1863      99.746 -30.454   4.914  1.00  0.00           C  
ATOM   2370  NH1 ARG B1863     100.303 -31.650   4.982  1.00  0.00           N  
ATOM   2371  NH2 ARG B1863     100.007 -29.679   3.873  1.00  0.00           N  
ATOM   2372  N   GLY B1864      97.604 -32.777  12.046  1.00  0.00           N  
ATOM   2373  CA  GLY B1864      96.934 -33.598  13.038  1.00  0.00           C  
ATOM   2374  C   GLY B1864      96.518 -32.797  14.252  1.00  0.00           C  
ATOM   2375  O   GLY B1864      95.371 -32.810  14.666  1.00  0.00           O  
ATOM   2376  N   TYR B1865      97.471 -32.090  14.838  1.00  0.00           N  
ATOM   2377  CA  TYR B1865      97.195 -31.275  16.013  1.00  0.00           C  
ATOM   2378  C   TYR B1865      96.180 -30.177  15.701  1.00  0.00           C  
ATOM   2379  O   TYR B1865      95.543 -29.636  16.609  1.00  0.00           O  
ATOM   2380  CB  TYR B1865      98.497 -30.649  16.561  1.00  0.00           C  
ATOM   2381  CG  TYR B1865      98.303 -29.914  17.876  1.00  0.00           C  
ATOM   2382  CD1 TYR B1865      97.692 -30.535  18.955  1.00  0.00           C  
ATOM   2383  CD2 TYR B1865      98.713 -28.601  18.034  1.00  0.00           C  
ATOM   2384  CE1 TYR B1865      97.497 -29.867  20.159  1.00  0.00           C  
ATOM   2385  CE2 TYR B1865      98.514 -27.932  19.225  1.00  0.00           C  
ATOM   2386  CZ  TYR B1865      97.907 -28.569  20.280  1.00  0.00           C  
ATOM   2387  OH  TYR B1865      97.688 -27.906  21.456  1.00  0.00           O  
ATOM   2388  N   VAL B1866      96.052 -29.842  14.421  1.00  0.00           N  
ATOM   2389  CA  VAL B1866      95.111 -28.816  13.992  1.00  0.00           C  
ATOM   2390  C   VAL B1866      93.704 -29.323  14.251  1.00  0.00           C  
ATOM   2391  O   VAL B1866      92.925 -28.688  14.948  1.00  0.00           O  
ATOM   2392  CB  VAL B1866      95.258 -28.520  12.498  1.00  0.00           C  
ATOM   2393  CG1 VAL B1866      94.152 -27.555  12.046  1.00  0.00           C  
ATOM   2394  CG2 VAL B1866      96.662 -27.920  12.214  1.00  0.00           C  
ATOM   2395  N   ILE B1867      93.383 -30.476  13.673  1.00  0.00           N  
ATOM   2396  CA  ILE B1867      92.079 -31.096  13.867  1.00  0.00           C  
ATOM   2397  C   ILE B1867      91.907 -31.378  15.347  1.00  0.00           C  
ATOM   2398  O   ILE B1867      90.890 -31.024  15.911  1.00  0.00           O  
ATOM   2399  CB  ILE B1867      91.959 -32.426  13.112  1.00  0.00           C  
ATOM   2400  CG1 ILE B1867      91.642 -32.159  11.644  1.00  0.00           C  
ATOM   2401  CG2 ILE B1867      90.866 -33.293  13.746  1.00  0.00           C  
ATOM   2402  CD1 ILE B1867      92.743 -31.504  10.878  1.00  0.00           C  
ATOM   2403  N   ARG B1878      92.897 -32.034  15.957  1.00  0.00           N  
ATOM   2404  CA  ARG B1878      92.892 -32.345  17.393  1.00  0.00           C  
ATOM   2405  C   ARG B1878      92.438 -31.133  18.213  1.00  0.00           C  
ATOM   2406  O   ARG B1878      91.547 -31.247  19.052  1.00  0.00           O  
ATOM   2407  CB  ARG B1878      94.291 -32.748  17.840  1.00  0.00           C  
ATOM   2408  CG  ARG B1878      94.303 -33.577  19.087  1.00  0.00           C  
ATOM   2409  CD  ARG B1878      95.656 -34.215  19.341  1.00  0.00           C  
ATOM   2410  NE  ARG B1878      95.545 -35.317  20.301  1.00  0.00           N  
ATOM   2411  CZ  ARG B1878      96.521 -36.172  20.606  1.00  0.00           C  
ATOM   2412  NH1 ARG B1878      97.702 -36.070  20.023  1.00  0.00           N  
ATOM   2413  NH2 ARG B1878      96.341 -37.108  21.532  1.00  0.00           N  
ATOM   2414  N   ARG B1879      93.061 -29.979  17.984  1.00  0.00           N  
ATOM   2415  CA  ARG B1879      92.659 -28.765  18.682  1.00  0.00           C  
ATOM   2416  C   ARG B1879      91.180 -28.449  18.394  1.00  0.00           C  
ATOM   2417  O   ARG B1879      90.440 -28.005  19.258  1.00  0.00           O  
ATOM   2418  CB  ARG B1879      93.545 -27.595  18.235  1.00  0.00           C  
ATOM   2419  CG  ARG B1879      94.873 -27.510  18.973  1.00  0.00           C  
ATOM   2420  CD  ARG B1879      95.679 -26.323  18.453  1.00  0.00           C  
ATOM   2421  NE  ARG B1879      95.908 -26.428  17.015  1.00  0.00           N  
ATOM   2422  CZ  ARG B1879      96.237 -25.403  16.234  1.00  0.00           C  
ATOM   2423  NH1 ARG B1879      96.381 -24.188  16.723  1.00  0.00           N  
ATOM   2424  NH2 ARG B1879      96.426 -25.586  14.953  1.00  0.00           N  
ATOM   2425  N   ILE B1880      90.766 -28.668  17.157  1.00  0.00           N  
ATOM   2426  CA  ILE B1880      89.406 -28.400  16.751  1.00  0.00           C  
ATOM   2427  C   ILE B1880      88.472 -29.377  17.422  1.00  0.00           C  
ATOM   2428  O   ILE B1880      87.588 -28.990  18.167  1.00  0.00           O  
ATOM   2429  CB  ILE B1880      89.244 -28.516  15.208  1.00  0.00           C  
ATOM   2430  CG1 ILE B1880      90.067 -27.434  14.514  1.00  0.00           C  
ATOM   2431  CG2 ILE B1880      87.772 -28.382  14.831  1.00  0.00           C  
ATOM   2432  CD1 ILE B1880      90.395 -27.736  13.086  1.00  0.00           C  
ATOM   2433  N   LEU B1881      88.709 -30.653  17.161  1.00  0.00           N  
ATOM   2434  CA  LEU B1881      87.908 -31.750  17.688  1.00  0.00           C  
ATOM   2435  C   LEU B1881      87.821 -31.644  19.198  1.00  0.00           C  
ATOM   2436  O   LEU B1881      86.858 -32.104  19.797  1.00  0.00           O  
ATOM   2437  CB  LEU B1881      88.533 -33.095  17.275  1.00  0.00           C  
ATOM   2438  CG  LEU B1881      87.587 -34.306  17.204  1.00  0.00           C  
ATOM   2439  CD1 LEU B1881      88.327 -35.509  16.575  1.00  0.00           C  
ATOM   2440  CD2 LEU B1881      87.098 -34.666  18.612  1.00  0.00           C  
ATOM   2441  N   ARG B1882      88.821 -31.018  19.807  1.00  0.00           N  
ATOM   2442  CA  ARG B1882      88.827 -30.846  21.255  1.00  0.00           C  
ATOM   2443  C   ARG B1882      88.025 -29.601  21.660  1.00  0.00           C  
ATOM   2444  O   ARG B1882      87.303 -29.580  22.693  1.00  0.00           O  
ATOM   2445  CB  ARG B1882      90.261 -30.703  21.756  1.00  0.00           C  
ATOM   2446  CG  ARG B1882      90.392 -30.793  23.278  1.00  0.00           C  
ATOM   2447  CD  ARG B1882      90.113 -32.202  23.756  1.00  0.00           C  
ATOM   2448  NE  ARG B1882      90.932 -33.164  23.024  1.00  0.00           N  
ATOM   2449  CZ  ARG B1882      92.257 -33.242  23.110  1.00  0.00           C  
ATOM   2450  NH1 ARG B1882      92.931 -32.418  23.903  1.00  0.00           N  
ATOM   2451  NH2 ARG B1882      92.922 -34.137  22.391  1.00  0.00           N  
ATOM   2452  N   ARG B1883      88.152 -28.555  20.847  1.00  0.00           N  
ATOM   2453  CA  ARG B1883      87.435 -27.314  21.152  1.00  0.00           C  
ATOM   2454  C   ARG B1883      85.927 -27.557  21.062  1.00  0.00           C  
ATOM   2455  O   ARG B1883      85.138 -27.073  21.891  1.00  0.00           O  
ATOM   2456  CB  ARG B1883      87.829 -26.215  20.170  1.00  0.00           C  
ATOM   2457  CG  ARG B1883      87.233 -24.861  20.457  1.00  0.00           C  
ATOM   2458  CD  ARG B1883      87.725 -23.822  19.430  1.00  0.00           C  
ATOM   2459  NE  ARG B1883      87.044 -22.542  19.553  1.00  0.00           N  
ATOM   2460  CZ  ARG B1883      87.229 -21.529  18.717  1.00  0.00           C  
ATOM   2461  NH1 ARG B1883      88.068 -21.645  17.701  1.00  0.00           N  
ATOM   2462  NH2 ARG B1883      86.577 -20.396  18.896  1.00  0.00           N  
ATOM   2463  N   ALA B1884      85.534 -28.319  20.047  1.00  0.00           N  
ATOM   2464  CA  ALA B1884      84.136 -28.645  19.848  1.00  0.00           C  
ATOM   2465  C   ALA B1884      83.677 -29.466  21.065  1.00  0.00           C  
ATOM   2466  O   ALA B1884      82.489 -29.503  21.387  1.00  0.00           O  
ATOM   2467  CB  ALA B1884      83.967 -29.451  18.555  1.00  0.00           C  
ATOM   2468  N   MET B1885      84.616 -30.143  21.722  1.00  0.00           N  
ATOM   2469  CA  MET B1885      84.296 -30.949  22.901  1.00  0.00           C  
ATOM   2470  C   MET B1885      84.116 -30.043  24.120  1.00  0.00           C  
ATOM   2471  O   MET B1885      83.224 -30.243  24.934  1.00  0.00           O  
ATOM   2472  CB  MET B1885      85.412 -31.969  23.171  1.00  0.00           C  
ATOM   2473  CG  MET B1885      85.507 -33.083  22.170  1.00  0.00           C  
ATOM   2474  SD  MET B1885      86.515 -34.439  22.773  1.00  0.00           S  
ATOM   2475  CE  MET B1885      88.060 -34.178  21.917  1.00  0.00           C  
ATOM   2476  N   ARG B1886      84.972 -29.036  24.213  1.00  0.00           N  
ATOM   2477  CA  ARG B1886      84.944 -28.087  25.312  1.00  0.00           C  
ATOM   2478  C   ARG B1886      83.575 -27.420  25.416  1.00  0.00           C  
ATOM   2479  O   ARG B1886      82.932 -27.444  26.472  1.00  0.00           O  
ATOM   2480  CB  ARG B1886      86.043 -27.028  25.103  1.00  0.00           C  
ATOM   2481  CG  ARG B1886      86.298 -26.129  26.289  1.00  0.00           C  
ATOM   2482  CD  ARG B1886      85.348 -24.934  26.284  1.00  0.00           C  
ATOM   2483  NE  ARG B1886      85.472 -24.122  27.497  1.00  0.00           N  
ATOM   2484  CZ  ARG B1886      84.714 -23.060  27.773  1.00  0.00           C  
ATOM   2485  NH1 ARG B1886      83.765 -22.668  26.925  1.00  0.00           N  
ATOM   2486  NH2 ARG B1886      84.906 -22.377  28.893  1.00  0.00           N  
ATOM   2487  N   PHE B1887      83.141 -26.800  24.323  1.00  0.00           N  
ATOM   2488  CA  PHE B1887      81.844 -26.128  24.306  1.00  0.00           C  
ATOM   2489  C   PHE B1887      80.718 -27.144  24.432  1.00  0.00           C  
ATOM   2490  O   PHE B1887      79.553 -26.783  24.578  1.00  0.00           O  
ATOM   2491  CB  PHE B1887      81.685 -25.322  23.027  1.00  0.00           C  
ATOM   2492  CG  PHE B1887      82.603 -24.128  22.959  1.00  0.00           C  
ATOM   2493  CD1 PHE B1887      82.509 -23.104  23.909  1.00  0.00           C  
ATOM   2494  CD2 PHE B1887      83.565 -24.014  21.953  1.00  0.00           C  
ATOM   2495  CE1 PHE B1887      83.367 -21.973  23.842  1.00  0.00           C  
ATOM   2496  CE2 PHE B1887      84.418 -22.898  21.878  1.00  0.00           C  
ATOM   2497  CZ  PHE B1887      84.322 -21.887  22.815  1.00  0.00           C  
ATOM   2498  N   GLY B1888      81.065 -28.425  24.352  1.00  0.00           N  
ATOM   2499  CA  GLY B1888      80.060 -29.468  24.499  1.00  0.00           C  
ATOM   2500  C   GLY B1888      79.704 -29.575  25.970  1.00  0.00           C  
ATOM   2501  O   GLY B1888      78.577 -29.309  26.383  1.00  0.00           O  
ATOM   2502  N   TYR B1889      80.703 -29.933  26.770  1.00  0.00           N  
ATOM   2503  CA  TYR B1889      80.548 -30.062  28.218  1.00  0.00           C  
ATOM   2504  C   TYR B1889      79.992 -28.759  28.807  1.00  0.00           C  
ATOM   2505  O   TYR B1889      79.194 -28.770  29.748  1.00  0.00           O  
ATOM   2506  CB  TYR B1889      81.912 -30.370  28.844  1.00  0.00           C  
ATOM   2507  CG  TYR B1889      81.922 -30.504  30.348  1.00  0.00           C  
ATOM   2508  CD1 TYR B1889      81.411 -31.629  30.974  1.00  0.00           C  
ATOM   2509  CD2 TYR B1889      82.467 -29.517  31.137  1.00  0.00           C  
ATOM   2510  CE1 TYR B1889      81.435 -31.772  32.359  1.00  0.00           C  
ATOM   2511  CE2 TYR B1889      82.512 -29.648  32.502  1.00  0.00           C  
ATOM   2512  CZ  TYR B1889      81.990 -30.786  33.111  1.00  0.00           C  
ATOM   2513  OH  TYR B1889      82.062 -30.913  34.469  1.00  0.00           O  
ATOM   2514  N   LYS B1890      80.405 -27.638  28.228  1.00  0.00           N  
ATOM   2515  CA  LYS B1890      79.958 -26.332  28.696  1.00  0.00           C  
ATOM   2516  C   LYS B1890      78.432 -26.312  28.728  1.00  0.00           C  
ATOM   2517  O   LYS B1890      77.815 -25.977  29.745  1.00  0.00           O  
ATOM   2518  CB  LYS B1890      80.455 -25.248  27.748  1.00  0.00           C  
ATOM   2519  CG  LYS B1890      80.005 -23.861  28.101  1.00  0.00           C  
ATOM   2520  CD  LYS B1890      79.923 -22.968  26.894  1.00  0.00           C  
ATOM   2521  CE  LYS B1890      79.376 -21.608  27.302  1.00  0.00           C  
ATOM   2522  NZ  LYS B1890      78.096 -21.742  28.073  1.00  0.00           N  
ATOM   2523  N   LEU B1891      77.835 -26.694  27.603  1.00  0.00           N  
ATOM   2524  CA  LEU B1891      76.389 -26.721  27.456  1.00  0.00           C  
ATOM   2525  C   LEU B1891      75.758 -27.753  28.367  1.00  0.00           C  
ATOM   2526  O   LEU B1891      74.552 -27.965  28.296  1.00  0.00           O  
ATOM   2527  CB  LEU B1891      76.016 -27.007  25.995  1.00  0.00           C  
ATOM   2528  CG  LEU B1891      76.497 -25.953  24.992  1.00  0.00           C  
ATOM   2529  CD1 LEU B1891      76.253 -26.439  23.575  1.00  0.00           C  
ATOM   2530  CD2 LEU B1891      75.726 -24.626  25.243  1.00  0.00           C  
ATOM   2531  N   GLY B1892      76.571 -28.381  29.221  1.00  0.00           N  
ATOM   2532  CA  GLY B1892      76.072 -29.384  30.148  1.00  0.00           C  
ATOM   2533  C   GLY B1892      76.115 -30.820  29.641  1.00  0.00           C  
ATOM   2534  O   GLY B1892      75.745 -31.732  30.382  1.00  0.00           O  
ATOM   2535  N   ILE B1893      76.536 -31.026  28.391  1.00  0.00           N  
ATOM   2536  CA  ILE B1893      76.649 -32.369  27.816  1.00  0.00           C  
ATOM   2537  C   ILE B1893      77.502 -33.267  28.718  1.00  0.00           C  
ATOM   2538  O   ILE B1893      78.535 -32.841  29.249  1.00  0.00           O  
ATOM   2539  CB  ILE B1893      77.281 -32.333  26.401  1.00  0.00           C  
ATOM   2540  CG1 ILE B1893      76.417 -31.477  25.469  1.00  0.00           C  
ATOM   2541  CG2 ILE B1893      77.381 -33.756  25.844  1.00  0.00           C  
ATOM   2542  CD1 ILE B1893      77.015 -31.240  24.125  1.00  0.00           C  
ATOM   2543  N   GLU B1894      77.065 -34.514  28.894  1.00  0.00           N  
ATOM   2544  CA  GLU B1894      77.783 -35.464  29.757  1.00  0.00           C  
ATOM   2545  C   GLU B1894      78.446 -36.614  29.010  1.00  0.00           C  
ATOM   2546  O   GLU B1894      79.151 -37.412  29.609  1.00  0.00           O  
ATOM   2547  CB  GLU B1894      76.841 -36.055  30.817  1.00  0.00           C  
ATOM   2548  CG  GLU B1894      76.875 -35.342  32.133  1.00  0.00           C  
ATOM   2549  CD  GLU B1894      78.187 -35.538  32.852  1.00  0.00           C  
ATOM   2550  OE1 GLU B1894      78.620 -36.703  33.055  1.00  0.00           O  
ATOM   2551  OE2 GLU B1894      78.784 -34.508  33.228  1.00  0.00           O  
ATOM   2552  N   ASN B1895      78.223 -36.706  27.704  1.00  0.00           N  
ATOM   2553  CA  ASN B1895      78.806 -37.792  26.909  1.00  0.00           C  
ATOM   2554  C   ASN B1895      79.211 -37.364  25.503  1.00  0.00           C  
ATOM   2555  O   ASN B1895      78.672 -36.393  24.946  1.00  0.00           O  
ATOM   2556  CB  ASN B1895      77.824 -38.968  26.790  1.00  0.00           C  
ATOM   2557  CG  ASN B1895      77.500 -39.591  28.122  1.00  0.00           C  
ATOM   2558  OD1 ASN B1895      78.395 -39.997  28.862  1.00  0.00           O  
ATOM   2559  ND2 ASN B1895      76.214 -39.674  28.438  1.00  0.00           N  
ATOM   2560  N   PRO B1896      80.182 -38.085  24.912  1.00  0.00           N  
ATOM   2561  CA  PRO B1896      80.648 -37.774  23.555  1.00  0.00           C  
ATOM   2562  C   PRO B1896      79.447 -37.731  22.587  1.00  0.00           C  
ATOM   2563  O   PRO B1896      78.426 -38.361  22.818  1.00  0.00           O  
ATOM   2564  CB  PRO B1896      81.611 -38.926  23.246  1.00  0.00           C  
ATOM   2565  CG  PRO B1896      82.207 -39.224  24.605  1.00  0.00           C  
ATOM   2566  CD  PRO B1896      80.977 -39.173  25.517  1.00  0.00           C  
ATOM   2567  N   PHE B1898      79.580 -37.000  21.491  1.00  0.00           N  
ATOM   2568  CA  PHE B1898      78.492 -36.889  20.526  1.00  0.00           C  
ATOM   2569  C   PHE B1898      78.907 -36.398  19.138  1.00  0.00           C  
ATOM   2570  O   PHE B1898      78.060 -36.289  18.240  1.00  0.00           O  
ATOM   2571  CB  PHE B1898      77.437 -35.933  21.075  1.00  0.00           C  
ATOM   2572  CG  PHE B1898      77.859 -34.481  21.052  1.00  0.00           C  
ATOM   2573  CD1 PHE B1898      77.327 -33.613  20.105  1.00  0.00           C  
ATOM   2574  CD2 PHE B1898      78.825 -33.997  21.936  1.00  0.00           C  
ATOM   2575  CE1 PHE B1898      77.744 -32.289  20.038  1.00  0.00           C  
ATOM   2576  CE2 PHE B1898      79.249 -32.681  21.880  1.00  0.00           C  
ATOM   2577  CZ  PHE B1898      78.716 -31.826  20.931  1.00  0.00           C  
ATOM   2578  N   LEU B1899      80.191 -36.104  18.949  1.00  0.00           N  
ATOM   2579  CA  LEU B1899      80.644 -35.592  17.657  1.00  0.00           C  
ATOM   2580  C   LEU B1899      80.594 -36.685  16.599  1.00  0.00           C  
ATOM   2581  O   LEU B1899      80.210 -36.433  15.461  1.00  0.00           O  
ATOM   2582  CB  LEU B1899      82.074 -35.046  17.773  1.00  0.00           C  
ATOM   2583  CG  LEU B1899      82.287 -33.854  18.712  1.00  0.00           C  
ATOM   2584  CD1 LEU B1899      83.804 -33.521  18.805  1.00  0.00           C  
ATOM   2585  CD2 LEU B1899      81.508 -32.648  18.189  1.00  0.00           C  
ATOM   2586  N   TYR B1900      80.994 -37.896  16.979  1.00  0.00           N  
ATOM   2587  CA  TYR B1900      81.006 -39.014  16.053  1.00  0.00           C  
ATOM   2588  C   TYR B1900      79.607 -39.333  15.576  1.00  0.00           C  
ATOM   2589  O   TYR B1900      79.425 -40.052  14.567  1.00  0.00           O  
ATOM   2590  CB  TYR B1900      81.645 -40.244  16.699  1.00  0.00           C  
ATOM   2591  CG  TYR B1900      80.943 -40.777  17.940  1.00  0.00           C  
ATOM   2592  CD1 TYR B1900      79.793 -41.555  17.835  1.00  0.00           C  
ATOM   2593  CD2 TYR B1900      81.442 -40.514  19.219  1.00  0.00           C  
ATOM   2594  CE1 TYR B1900      79.156 -42.063  18.969  1.00  0.00           C  
ATOM   2595  CE2 TYR B1900      80.819 -41.012  20.350  1.00  0.00           C  
ATOM   2596  CZ  TYR B1900      79.677 -41.785  20.219  1.00  0.00           C  
ATOM   2597  OH  TYR B1900      79.060 -42.270  21.341  1.00  0.00           O  
ATOM   2598  N   LYS B1901      78.624 -38.783  16.291  1.00  0.00           N  
ATOM   2599  CA  LYS B1901      77.224 -38.988  15.934  1.00  0.00           C  
ATOM   2600  C   LYS B1901      76.857 -37.984  14.860  1.00  0.00           C  
ATOM   2601  O   LYS B1901      76.144 -38.298  13.917  1.00  0.00           O  
ATOM   2602  CB  LYS B1901      76.325 -38.799  17.159  1.00  0.00           C  
ATOM   2603  CG  LYS B1901      76.648 -39.755  18.303  1.00  0.00           C  
ATOM   2604  CD  LYS B1901      75.664 -39.632  19.432  1.00  0.00           C  
ATOM   2605  CE  LYS B1901      76.143 -40.403  20.660  1.00  0.00           C  
ATOM   2606  NZ  LYS B1901      75.341 -40.073  21.888  1.00  0.00           N  
ATOM   2607  N   GLY B1902      77.380 -36.775  15.013  1.00  0.00           N  
ATOM   2608  CA  GLY B1902      77.116 -35.718  14.061  1.00  0.00           C  
ATOM   2609  C   GLY B1902      77.764 -35.970  12.711  1.00  0.00           C  
ATOM   2610  O   GLY B1902      77.248 -35.515  11.679  1.00  0.00           O  
ATOM   2611  N   VAL B1903      78.891 -36.685  12.712  1.00  0.00           N  
ATOM   2612  CA  VAL B1903      79.620 -36.980  11.482  1.00  0.00           C  
ATOM   2613  C   VAL B1903      78.656 -37.447  10.393  1.00  0.00           C  
ATOM   2614  O   VAL B1903      78.721 -37.019   9.239  1.00  0.00           O  
ATOM   2615  CB  VAL B1903      80.669 -38.097  11.722  1.00  0.00           C  
ATOM   2616  CG1 VAL B1903      81.346 -38.476  10.432  1.00  0.00           C  
ATOM   2617  CG2 VAL B1903      81.697 -37.637  12.757  1.00  0.00           C  
ATOM   2618  N   ASP B1904      77.762 -38.346  10.778  1.00  0.00           N  
ATOM   2619  CA  ASP B1904      76.788 -38.912   9.855  1.00  0.00           C  
ATOM   2620  C   ASP B1904      75.877 -37.863   9.234  1.00  0.00           C  
ATOM   2621  O   ASP B1904      75.542 -37.956   8.056  1.00  0.00           O  
ATOM   2622  CB  ASP B1904      75.954 -39.969  10.582  1.00  0.00           C  
ATOM   2623  CG  ASP B1904      76.818 -40.992  11.266  1.00  0.00           C  
ATOM   2624  OD1 ASP B1904      77.721 -41.537  10.582  1.00  0.00           O  
ATOM   2625  OD2 ASP B1904      76.605 -41.234  12.480  1.00  0.00           O  
ATOM   2626  N   LEU B1905      75.462 -36.883  10.033  1.00  0.00           N  
ATOM   2627  CA  LEU B1905      74.597 -35.815   9.540  1.00  0.00           C  
ATOM   2628  C   LEU B1905      75.384 -34.910   8.590  1.00  0.00           C  
ATOM   2629  O   LEU B1905      74.812 -34.134   7.811  1.00  0.00           O  
ATOM   2630  CB  LEU B1905      74.054 -34.982  10.705  1.00  0.00           C  
ATOM   2631  CG  LEU B1905      72.993 -33.959  10.284  1.00  0.00           C  
ATOM   2632  CD1 LEU B1905      71.664 -34.699   9.996  1.00  0.00           C  
ATOM   2633  CD2 LEU B1905      72.760 -32.943  11.410  1.00  0.00           C  
ATOM   2634  N   VAL B1906      76.706 -35.008   8.660  1.00  0.00           N  
ATOM   2635  CA  VAL B1906      77.564 -34.202   7.806  1.00  0.00           C  
ATOM   2636  C   VAL B1906      77.631 -34.876   6.445  1.00  0.00           C  
ATOM   2637  O   VAL B1906      77.395 -34.246   5.413  1.00  0.00           O  
ATOM   2638  CB  VAL B1906      78.990 -34.098   8.388  1.00  0.00           C  
ATOM   2639  CG1 VAL B1906      79.791 -33.072   7.613  1.00  0.00           C  
ATOM   2640  CG2 VAL B1906      78.920 -33.740   9.871  1.00  0.00           C  
ATOM   2641  N   VAL B1907      77.922 -36.175   6.460  1.00  0.00           N  
ATOM   2642  CA  VAL B1907      78.048 -36.953   5.237  1.00  0.00           C  
ATOM   2643  C   VAL B1907      76.745 -36.924   4.497  1.00  0.00           C  
ATOM   2644  O   VAL B1907      76.741 -36.885   3.284  1.00  0.00           O  
ATOM   2645  CB  VAL B1907      78.428 -38.420   5.524  1.00  0.00           C  
ATOM   2646  CG1 VAL B1907      78.679 -39.148   4.241  1.00  0.00           C  
ATOM   2647  CG2 VAL B1907      79.640 -38.480   6.435  1.00  0.00           C  
ATOM   2648  N   ASP B1909      75.641 -36.927   5.237  1.00  0.00           N  
ATOM   2649  CA  ASP B1909      74.310 -36.877   4.630  1.00  0.00           C  
ATOM   2650  C   ASP B1909      74.131 -35.607   3.790  1.00  0.00           C  
ATOM   2651  O   ASP B1909      73.943 -35.674   2.562  1.00  0.00           O  
ATOM   2652  CB  ASP B1909      73.209 -36.910   5.709  1.00  0.00           C  
ATOM   2653  CG  ASP B1909      72.845 -38.308   6.130  1.00  0.00           C  
ATOM   2654  OD1 ASP B1909      72.583 -39.128   5.232  1.00  0.00           O  
ATOM   2655  OD2 ASP B1909      72.818 -38.583   7.349  1.00  0.00           O  
ATOM   2656  N   ILE B1910      74.199 -34.458   4.464  1.00  0.00           N  
ATOM   2657  CA  ILE B1910      74.026 -33.155   3.824  1.00  0.00           C  
ATOM   2658  C   ILE B1910      74.990 -32.891   2.651  1.00  0.00           C  
ATOM   2659  O   ILE B1910      74.621 -32.272   1.648  1.00  0.00           O  
ATOM   2660  CB  ILE B1910      74.189 -32.028   4.854  1.00  0.00           C  
ATOM   2661  CG1 ILE B1910      73.196 -32.232   5.998  1.00  0.00           C  
ATOM   2662  CG2 ILE B1910      73.947 -30.663   4.185  1.00  0.00           C  
ATOM   2663  CD1 ILE B1910      73.456 -31.344   7.208  1.00  0.00           C  
ATOM   2664  N   MET B1913      76.218 -33.386   2.766  1.00  0.00           N  
ATOM   2665  CA  MET B1913      77.227 -33.160   1.738  1.00  0.00           C  
ATOM   2666  C   MET B1913      77.553 -34.396   0.913  1.00  0.00           C  
ATOM   2667  O   MET B1913      78.682 -34.543   0.469  1.00  0.00           O  
ATOM   2668  CB  MET B1913      78.516 -32.653   2.393  1.00  0.00           C  
ATOM   2669  CG  MET B1913      78.377 -31.364   3.214  1.00  0.00           C  
ATOM   2670  SD  MET B1913      78.360 -29.896   2.177  1.00  0.00           S  
ATOM   2671  CE  MET B1913      76.603 -29.746   1.836  1.00  0.00           C  
ATOM   2672  N   LYS B1914      76.579 -35.273   0.692  1.00  0.00           N  
ATOM   2673  CA  LYS B1914      76.845 -36.481  -0.079  1.00  0.00           C  
ATOM   2674  C   LYS B1914      76.796 -36.304  -1.598  1.00  0.00           C  
ATOM   2675  O   LYS B1914      77.624 -36.834  -2.303  1.00  0.00           O  
ATOM   2676  CB  LYS B1914      75.892 -37.607   0.349  1.00  0.00           C  
ATOM   2677  CG  LYS B1914      74.417 -37.307   0.121  1.00  0.00           C  
ATOM   2678  CD  LYS B1914      73.583 -38.531   0.331  1.00  0.00           C  
ATOM   2679  CE  LYS B1914      72.252 -38.182   0.954  1.00  0.00           C  
ATOM   2680  NZ  LYS B1914      71.343 -39.365   0.953  1.00  0.00           N  
ATOM   2681  N   GLU B1915      75.816 -35.578  -2.107  1.00  0.00           N  
ATOM   2682  CA  GLU B1915      75.703 -35.363  -3.540  1.00  0.00           C  
ATOM   2683  C   GLU B1915      76.942 -34.657  -4.089  1.00  0.00           C  
ATOM   2684  O   GLU B1915      77.553 -35.127  -5.047  1.00  0.00           O  
ATOM   2685  CB  GLU B1915      74.465 -34.518  -3.840  1.00  0.00           C  
ATOM   2686  CG  GLU B1915      73.167 -35.096  -3.312  1.00  0.00           C  
ATOM   2687  CD  GLU B1915      72.063 -34.065  -3.281  1.00  0.00           C  
ATOM   2688  OE1 GLU B1915      71.814 -33.451  -4.344  1.00  0.00           O  
ATOM   2689  OE2 GLU B1915      71.445 -33.870  -2.204  1.00  0.00           O  
ATOM   2690  N   PRO B1916      77.338 -33.523  -3.478  1.00  0.00           N  
ATOM   2691  CA  PRO B1916      78.511 -32.777  -3.941  1.00  0.00           C  
ATOM   2692  C   PRO B1916      79.807 -33.551  -3.786  1.00  0.00           C  
ATOM   2693  O   PRO B1916      80.639 -33.549  -4.667  1.00  0.00           O  
ATOM   2694  CB  PRO B1916      78.479 -31.526  -3.073  1.00  0.00           C  
ATOM   2695  CG  PRO B1916      77.898 -32.015  -1.804  1.00  0.00           C  
ATOM   2696  CD  PRO B1916      76.742 -32.856  -2.307  1.00  0.00           C  
ATOM   2697  N   TYR B1917      79.973 -34.219  -2.657  1.00  0.00           N  
ATOM   2698  CA  TYR B1917      81.174 -35.003  -2.395  1.00  0.00           C  
ATOM   2699  C   TYR B1917      80.827 -36.424  -1.910  1.00  0.00           C  
ATOM   2700  O   TYR B1917      81.015 -36.775  -0.740  1.00  0.00           O  
ATOM   2701  CB  TYR B1917      82.011 -34.270  -1.357  1.00  0.00           C  
ATOM   2702  CG  TYR B1917      82.262 -32.822  -1.733  1.00  0.00           C  
ATOM   2703  CD1 TYR B1917      82.911 -32.497  -2.932  1.00  0.00           C  
ATOM   2704  CD2 TYR B1917      81.836 -31.778  -0.899  1.00  0.00           C  
ATOM   2705  CE1 TYR B1917      83.134 -31.197  -3.285  1.00  0.00           C  
ATOM   2706  CE2 TYR B1917      82.050 -30.446  -1.249  1.00  0.00           C  
ATOM   2707  CZ  TYR B1917      82.704 -30.177  -2.449  1.00  0.00           C  
ATOM   2708  OH  TYR B1917      82.946 -28.888  -2.820  1.00  0.00           O  
ATOM   2709  N   PRO B1918      80.329 -37.270  -2.824  1.00  0.00           N  
ATOM   2710  CA  PRO B1918      79.939 -38.659  -2.533  1.00  0.00           C  
ATOM   2711  C   PRO B1918      81.049 -39.485  -1.908  1.00  0.00           C  
ATOM   2712  O   PRO B1918      80.803 -40.524  -1.304  1.00  0.00           O  
ATOM   2713  CB  PRO B1918      79.517 -39.197  -3.901  1.00  0.00           C  
ATOM   2714  CG  PRO B1918      80.372 -38.408  -4.831  1.00  0.00           C  
ATOM   2715  CD  PRO B1918      80.266 -37.005  -4.269  1.00  0.00           C  
ATOM   2716  N   GLU B1929      82.276 -39.015  -2.077  1.00  0.00           N  
ATOM   2717  CA  GLU B1929      83.449 -39.691  -1.538  1.00  0.00           C  
ATOM   2718  C   GLU B1929      83.409 -39.793  -0.008  1.00  0.00           C  
ATOM   2719  O   GLU B1929      84.217 -40.505   0.606  1.00  0.00           O  
ATOM   2720  CB  GLU B1929      84.708 -38.933  -1.976  1.00  0.00           C  
ATOM   2721  CG  GLU B1929      84.729 -37.473  -1.548  1.00  0.00           C  
ATOM   2722  CD  GLU B1929      85.397 -36.578  -2.577  1.00  0.00           C  
ATOM   2723  OE1 GLU B1929      84.704 -36.167  -3.544  1.00  0.00           O  
ATOM   2724  OE2 GLU B1929      86.614 -36.308  -2.422  1.00  0.00           O  
ATOM   2725  N   LEU B1930      82.461 -39.080   0.597  1.00  0.00           N  
ATOM   2726  CA  LEU B1930      82.314 -39.042   2.055  1.00  0.00           C  
ATOM   2727  C   LEU B1930      81.578 -40.243   2.637  1.00  0.00           C  
ATOM   2728  O   LEU B1930      81.766 -40.593   3.814  1.00  0.00           O  
ATOM   2729  CB  LEU B1930      81.595 -37.761   2.470  1.00  0.00           C  
ATOM   2730  CG  LEU B1930      82.311 -36.470   2.066  1.00  0.00           C  
ATOM   2731  CD1 LEU B1930      81.315 -35.337   2.000  1.00  0.00           C  
ATOM   2732  CD2 LEU B1930      83.429 -36.160   3.062  1.00  0.00           C  
ATOM   2733  N   GLU B1931      80.768 -40.898   1.808  1.00  0.00           N  
ATOM   2734  CA  GLU B1931      80.016 -42.059   2.269  1.00  0.00           C  
ATOM   2735  C   GLU B1931      80.903 -43.287   2.437  1.00  0.00           C  
ATOM   2736  O   GLU B1931      80.653 -44.129   3.299  1.00  0.00           O  
ATOM   2737  CB  GLU B1931      78.863 -42.360   1.312  1.00  0.00           C  
ATOM   2738  CG  GLU B1931      77.713 -41.370   1.423  1.00  0.00           C  
ATOM   2739  CD  GLU B1931      76.521 -41.750   0.543  1.00  0.00           C  
ATOM   2740  OE1 GLU B1931      75.883 -42.805   0.792  1.00  0.00           O  
ATOM   2741  OE2 GLU B1931      76.236 -40.987  -0.409  1.00  0.00           O  
ATOM   2742  N   LEU B1932      81.935 -43.397   1.610  1.00  0.00           N  
ATOM   2743  CA  LEU B1932      82.862 -44.516   1.714  1.00  0.00           C  
ATOM   2744  C   LEU B1932      83.817 -44.292   2.884  1.00  0.00           C  
ATOM   2745  O   LEU B1932      84.564 -45.187   3.273  1.00  0.00           O  
ATOM   2746  CB  LEU B1932      83.666 -44.664   0.427  1.00  0.00           C  
ATOM   2747  CG  LEU B1932      82.970 -45.329  -0.763  1.00  0.00           C  
ATOM   2748  CD1 LEU B1932      83.910 -45.363  -1.970  1.00  0.00           C  
ATOM   2749  CD2 LEU B1932      82.541 -46.732  -0.369  1.00  0.00           C  
ATOM   2750  N   SER B1933      83.792 -43.086   3.438  1.00  0.00           N  
ATOM   2751  CA  SER B1933      84.647 -42.746   4.565  1.00  0.00           C  
ATOM   2752  C   SER B1933      83.847 -42.547   5.847  1.00  0.00           C  
ATOM   2753  O   SER B1933      84.414 -42.345   6.918  1.00  0.00           O  
ATOM   2754  CB  SER B1933      85.425 -41.469   4.257  1.00  0.00           C  
ATOM   2755  OG  SER B1933      84.548 -40.413   3.905  1.00  0.00           O  
ATOM   2756  N   ARG B1934      82.527 -42.615   5.737  1.00  0.00           N  
ATOM   2757  CA  ARG B1934      81.661 -42.418   6.890  1.00  0.00           C  
ATOM   2758  C   ARG B1934      82.125 -43.210   8.105  1.00  0.00           C  
ATOM   2759  O   ARG B1934      82.430 -42.642   9.142  1.00  0.00           O  
ATOM   2760  CB  ARG B1934      80.226 -42.828   6.545  1.00  0.00           C  
ATOM   2761  CG  ARG B1934      79.220 -42.523   7.654  1.00  0.00           C  
ATOM   2762  CD  ARG B1934      77.835 -43.124   7.403  1.00  0.00           C  
ATOM   2763  NE  ARG B1934      77.225 -42.625   6.178  1.00  0.00           N  
ATOM   2764  CZ  ARG B1934      77.250 -43.273   5.019  1.00  0.00           C  
ATOM   2765  NH1 ARG B1934      77.857 -44.458   4.906  1.00  0.00           N  
ATOM   2766  NH2 ARG B1934      76.639 -42.740   3.976  1.00  0.00           N  
ATOM   2767  N   GLU B1941      82.172 -44.528   7.965  1.00  0.00           N  
ATOM   2768  CA  GLU B1941      82.562 -45.417   9.051  1.00  0.00           C  
ATOM   2769  C   GLU B1941      83.970 -45.167   9.589  1.00  0.00           C  
ATOM   2770  O   GLU B1941      84.206 -45.252  10.801  1.00  0.00           O  
ATOM   2771  CB  GLU B1941      82.430 -46.876   8.586  1.00  0.00           C  
ATOM   2772  CG  GLU B1941      81.099 -47.190   7.920  1.00  0.00           C  
ATOM   2773  CD  GLU B1941      79.905 -46.631   8.703  1.00  0.00           C  
ATOM   2774  OE1 GLU B1941      79.732 -46.980   9.901  1.00  0.00           O  
ATOM   2775  OE2 GLU B1941      79.147 -45.829   8.107  1.00  0.00           O  
ATOM   2776  N   PHE B1942      84.911 -44.896   8.689  1.00  0.00           N  
ATOM   2777  CA  PHE B1942      86.284 -44.636   9.102  1.00  0.00           C  
ATOM   2778  C   PHE B1942      86.270 -43.359   9.966  1.00  0.00           C  
ATOM   2779  O   PHE B1942      86.678 -43.374  11.146  1.00  0.00           O  
ATOM   2780  CB  PHE B1942      87.188 -44.437   7.864  1.00  0.00           C  
ATOM   2781  CG  PHE B1942      88.661 -44.530   8.158  1.00  0.00           C  
ATOM   2782  CD1 PHE B1942      89.192 -45.682   8.724  1.00  0.00           C  
ATOM   2783  CD2 PHE B1942      89.515 -43.476   7.858  1.00  0.00           C  
ATOM   2784  CE1 PHE B1942      90.555 -45.785   8.997  1.00  0.00           C  
ATOM   2785  CE2 PHE B1942      90.886 -43.567   8.126  1.00  0.00           C  
ATOM   2786  CZ  PHE B1942      91.405 -44.718   8.690  1.00  0.00           C  
ATOM   2787  N   VAL B1943      85.812 -42.259   9.368  1.00  0.00           N  
ATOM   2788  CA  VAL B1943      85.757 -40.985  10.058  1.00  0.00           C  
ATOM   2789  C   VAL B1943      85.025 -41.125  11.392  1.00  0.00           C  
ATOM   2790  O   VAL B1943      85.534 -40.702  12.444  1.00  0.00           O  
ATOM   2791  CB  VAL B1943      85.034 -39.922   9.188  1.00  0.00           C  
ATOM   2792  CG1 VAL B1943      84.811 -38.651   9.995  1.00  0.00           C  
ATOM   2793  CG2 VAL B1943      85.846 -39.631   7.925  1.00  0.00           C  
ATOM   2794  N   LYS B1945      83.834 -41.721  11.338  1.00  0.00           N  
ATOM   2795  CA  LYS B1945      83.006 -41.879  12.521  1.00  0.00           C  
ATOM   2796  C   LYS B1945      83.718 -42.672  13.597  1.00  0.00           C  
ATOM   2797  O   LYS B1945      83.417 -42.538  14.783  1.00  0.00           O  
ATOM   2798  CB  LYS B1945      81.681 -42.556  12.161  1.00  0.00           C  
ATOM   2799  CG  LYS B1945      80.686 -42.601  13.309  1.00  0.00           C  
ATOM   2800  CD  LYS B1945      79.396 -43.338  12.930  1.00  0.00           C  
ATOM   2801  CE  LYS B1945      78.499 -43.453  14.133  1.00  0.00           C  
ATOM   2802  NZ  LYS B1945      77.350 -44.406  13.897  1.00  0.00           N  
ATOM   2803  N   GLY B1946      84.682 -43.484  13.178  1.00  0.00           N  
ATOM   2804  CA  GLY B1946      85.415 -44.292  14.133  1.00  0.00           C  
ATOM   2805  C   GLY B1946      86.549 -43.517  14.763  1.00  0.00           C  
ATOM   2806  O   GLY B1946      86.814 -43.620  15.972  1.00  0.00           O  
ATOM   2807  N   ILE B1947      87.236 -42.761  13.915  1.00  0.00           N  
ATOM   2808  CA  ILE B1947      88.358 -41.948  14.340  1.00  0.00           C  
ATOM   2809  C   ILE B1947      87.865 -40.936  15.365  1.00  0.00           C  
ATOM   2810  O   ILE B1947      88.440 -40.785  16.432  1.00  0.00           O  
ATOM   2811  CB  ILE B1947      88.973 -41.175  13.149  1.00  0.00           C  
ATOM   2812  CG1 ILE B1947      89.234 -42.125  11.976  1.00  0.00           C  
ATOM   2813  CG2 ILE B1947      90.268 -40.500  13.590  1.00  0.00           C  
ATOM   2814  CD1 ILE B1947      90.261 -43.255  12.305  1.00  0.00           C  
ATOM   2815  N   VAL B1950      86.787 -40.242  15.025  1.00  0.00           N  
ATOM   2816  CA  VAL B1950      86.205 -39.229  15.895  1.00  0.00           C  
ATOM   2817  C   VAL B1950      85.763 -39.791  17.242  1.00  0.00           C  
ATOM   2818  O   VAL B1950      85.916 -39.143  18.276  1.00  0.00           O  
ATOM   2819  CB  VAL B1950      84.985 -38.574  15.215  1.00  0.00           C  
ATOM   2820  CG1 VAL B1950      84.344 -37.562  16.158  1.00  0.00           C  
ATOM   2821  CG2 VAL B1950      85.430 -37.905  13.893  1.00  0.00           C  
ATOM   2822  N   LYS B1951      85.195 -40.990  17.221  1.00  0.00           N  
ATOM   2823  CA  LYS B1951      84.709 -41.616  18.434  1.00  0.00           C  
ATOM   2824  C   LYS B1951      85.851 -41.930  19.359  1.00  0.00           C  
ATOM   2825  O   LYS B1951      85.778 -41.628  20.556  1.00  0.00           O  
ATOM   2826  CB  LYS B1951      83.939 -42.894  18.105  1.00  0.00           C  
ATOM   2827  CG  LYS B1951      83.388 -43.610  19.332  1.00  0.00           C  
ATOM   2828  CD  LYS B1951      82.269 -44.606  18.963  1.00  0.00           C  
ATOM   2829  CE  LYS B1951      81.772 -45.338  20.180  1.00  0.00           C  
ATOM   2830  NZ  LYS B1951      80.851 -46.475  19.803  1.00  0.00           N  
ATOM   2831  N   GLY B1952      86.900 -42.533  18.802  1.00  0.00           N  
ATOM   2832  CA  GLY B1952      88.049 -42.876  19.612  1.00  0.00           C  
ATOM   2833  C   GLY B1952      88.684 -41.678  20.295  1.00  0.00           C  
ATOM   2834  O   GLY B1952      88.875 -41.675  21.505  1.00  0.00           O  
ATOM   2835  N   GLU B1953      89.028 -40.662  19.515  1.00  0.00           N  
ATOM   2836  CA  GLU B1953      89.644 -39.459  20.048  1.00  0.00           C  
ATOM   2837  C   GLU B1953      88.816 -38.918  21.191  1.00  0.00           C  
ATOM   2838  O   GLU B1953      89.375 -38.538  22.209  1.00  0.00           O  
ATOM   2839  CB  GLU B1953      89.771 -38.399  18.950  1.00  0.00           C  
ATOM   2840  CG  GLU B1953      90.613 -37.207  19.336  1.00  0.00           C  
ATOM   2841  CD  GLU B1953      92.036 -37.596  19.739  1.00  0.00           C  
ATOM   2842  OE1 GLU B1953      92.739 -38.220  18.911  1.00  0.00           O  
ATOM   2843  OE2 GLU B1953      92.462 -37.285  20.878  1.00  0.00           O  
ATOM   2844  N   GLU B1954      87.496 -38.862  21.011  1.00  0.00           N  
ATOM   2845  CA  GLU B1954      86.602 -38.355  22.054  1.00  0.00           C  
ATOM   2846  C   GLU B1954      86.714 -39.186  23.328  1.00  0.00           C  
ATOM   2847  O   GLU B1954      87.033 -38.669  24.399  1.00  0.00           O  
ATOM   2848  CB  GLU B1954      85.141 -38.359  21.584  1.00  0.00           C  
ATOM   2849  CG  GLU B1954      84.821 -37.370  20.480  1.00  0.00           C  
ATOM   2850  CD  GLU B1954      83.334 -37.041  20.425  1.00  0.00           C  
ATOM   2851  OE1 GLU B1954      82.856 -36.331  21.330  1.00  0.00           O  
ATOM   2852  OE2 GLU B1954      82.633 -37.497  19.500  1.00  0.00           O  
ATOM   2853  N   LYS B1955      86.436 -40.478  23.205  1.00  0.00           N  
ATOM   2854  CA  LYS B1955      86.512 -41.391  24.337  1.00  0.00           C  
ATOM   2855  C   LYS B1955      87.841 -41.253  25.072  1.00  0.00           C  
ATOM   2856  O   LYS B1955      87.882 -41.302  26.304  1.00  0.00           O  
ATOM   2857  CB  LYS B1955      86.330 -42.842  23.864  1.00  0.00           C  
ATOM   2858  CG  LYS B1955      84.967 -43.126  23.261  1.00  0.00           C  
ATOM   2859  CD  LYS B1955      84.914 -44.485  22.591  1.00  0.00           C  
ATOM   2860  CE  LYS B1955      85.106 -45.633  23.593  1.00  0.00           C  
ATOM   2861  NZ  LYS B1955      85.073 -46.957  22.902  1.00  0.00           N  
ATOM   2862  N   ARG B1956      88.910 -41.085  24.302  1.00  0.00           N  
ATOM   2863  CA  ARG B1956      90.249 -40.949  24.833  1.00  0.00           C  
ATOM   2864  C   ARG B1956      90.492 -39.690  25.667  1.00  0.00           C  
ATOM   2865  O   ARG B1956      91.124 -39.760  26.703  1.00  0.00           O  
ATOM   2866  CB  ARG B1956      91.263 -41.008  23.681  1.00  0.00           C  
ATOM   2867  CG  ARG B1956      92.719 -40.766  24.125  1.00  0.00           C  
ATOM   2868  CD  ARG B1956      93.214 -41.882  25.070  1.00  0.00           C  
ATOM   2869  NE  ARG B1956      93.725 -43.037  24.331  1.00  0.00           N  
ATOM   2870  CZ  ARG B1956      94.860 -43.031  23.631  1.00  0.00           C  
ATOM   2871  NH1 ARG B1956      95.604 -41.930  23.576  1.00  0.00           N  
ATOM   2872  NH2 ARG B1956      95.255 -44.124  22.985  1.00  0.00           N  
ATOM   2873  N   PHE B1957      89.988 -38.543  25.229  1.00  0.00           N  
ATOM   2874  CA  PHE B1957      90.220 -37.286  25.946  1.00  0.00           C  
ATOM   2875  C   PHE B1957      89.040 -36.749  26.734  1.00  0.00           C  
ATOM   2876  O   PHE B1957      89.174 -35.750  27.428  1.00  0.00           O  
ATOM   2877  CB  PHE B1957      90.688 -36.201  24.959  1.00  0.00           C  
ATOM   2878  CG  PHE B1957      92.175 -36.084  24.855  1.00  0.00           C  
ATOM   2879  CD1 PHE B1957      92.872 -35.252  25.726  1.00  0.00           C  
ATOM   2880  CD2 PHE B1957      92.883 -36.799  23.886  1.00  0.00           C  
ATOM   2881  CE1 PHE B1957      94.263 -35.141  25.647  1.00  0.00           C  
ATOM   2882  CE2 PHE B1957      94.272 -36.700  23.794  1.00  0.00           C  
ATOM   2883  CZ  PHE B1957      94.967 -35.865  24.668  1.00  0.00           C  
ATOM   2884  N   ILE B2003      87.886 -37.398  26.628  1.00  0.00           N  
ATOM   2885  CA  ILE B2003      86.683 -36.927  27.312  1.00  0.00           C  
ATOM   2886  C   ILE B2003      86.829 -36.875  28.833  1.00  0.00           C  
ATOM   2887  O   ILE B2003      86.309 -35.976  29.467  1.00  0.00           O  
ATOM   2888  CB  ILE B2003      85.460 -37.818  26.984  1.00  0.00           C  
ATOM   2889  CG1 ILE B2003      84.170 -37.131  27.441  1.00  0.00           C  
ATOM   2890  CG2 ILE B2003      85.600 -39.155  27.674  1.00  0.00           C  
ATOM   2891  CD1 ILE B2003      83.899 -35.832  26.705  1.00  0.00           C  
ATOM   2892  N   LYS B2004      87.542 -37.829  29.419  1.00  0.00           N  
ATOM   2893  CA  LYS B2004      87.696 -37.870  30.877  1.00  0.00           C  
ATOM   2894  C   LYS B2004      88.564 -36.728  31.395  1.00  0.00           C  
ATOM   2895  O   LYS B2004      88.153 -35.979  32.299  1.00  0.00           O  
ATOM   2896  CB  LYS B2004      88.310 -39.200  31.305  1.00  0.00           C  
ATOM   2897  CG  LYS B2004      87.901 -39.684  32.678  1.00  0.00           C  
ATOM   2898  CD  LYS B2004      86.529 -40.286  32.667  1.00  0.00           C  
ATOM   2899  CE  LYS B2004      86.168 -40.872  34.008  1.00  0.00           C  
ATOM   2900  NZ  LYS B2004      87.060 -42.029  34.398  1.00  0.00           N  
ATOM   2901  N   THR B2005      89.756 -36.589  30.811  1.00  0.00           N  
ATOM   2902  CA  THR B2005      90.677 -35.536  31.221  1.00  0.00           C  
ATOM   2903  C   THR B2005      90.115 -34.174  30.860  1.00  0.00           C  
ATOM   2904  O   THR B2005      90.451 -33.167  31.487  1.00  0.00           O  
ATOM   2905  CB  THR B2005      92.034 -35.666  30.541  1.00  0.00           C  
ATOM   2906  OG1 THR B2005      91.858 -35.451  29.141  1.00  0.00           O  
ATOM   2907  CG2 THR B2005      92.645 -37.067  30.772  1.00  0.00           C  
ATOM   2908  N   LEU B2006      89.249 -34.151  29.854  1.00  0.00           N  
ATOM   2909  CA  LEU B2006      88.646 -32.904  29.409  1.00  0.00           C  
ATOM   2910  C   LEU B2006      87.887 -32.239  30.557  1.00  0.00           C  
ATOM   2911  O   LEU B2006      88.170 -31.100  30.926  1.00  0.00           O  
ATOM   2912  CB  LEU B2006      87.693 -33.168  28.238  1.00  0.00           C  
ATOM   2913  CG  LEU B2006      87.113 -31.909  27.596  1.00  0.00           C  
ATOM   2914  CD1 LEU B2006      88.146 -31.268  26.697  1.00  0.00           C  
ATOM   2915  CD2 LEU B2006      85.871 -32.279  26.784  1.00  0.00           C  
ATOM   2916  N   LYS B2007      86.913 -32.952  31.113  1.00  0.00           N  
ATOM   2917  CA  LYS B2007      86.114 -32.413  32.206  1.00  0.00           C  
ATOM   2918  C   LYS B2007      87.016 -32.231  33.410  1.00  0.00           C  
ATOM   2919  O   LYS B2007      86.842 -31.319  34.208  1.00  0.00           O  
ATOM   2920  CB  LYS B2007      84.973 -33.374  32.555  1.00  0.00           C  
ATOM   2921  CG  LYS B2007      84.219 -33.918  31.331  1.00  0.00           C  
ATOM   2922  CD  LYS B2007      83.130 -34.843  31.764  1.00  0.00           C  
ATOM   2923  CE  LYS B2007      82.445 -35.526  30.605  1.00  0.00           C  
ATOM   2924  NZ  LYS B2007      81.316 -36.421  31.122  1.00  0.00           N  
ATOM   2925  N   ALA B2008      87.981 -33.128  33.544  1.00  0.00           N  
ATOM   2926  CA  ALA B2008      88.908 -33.064  34.657  1.00  0.00           C  
ATOM   2927  C   ALA B2008      89.568 -31.701  34.666  1.00  0.00           C  
ATOM   2928  O   ALA B2008      89.485 -30.959  35.651  1.00  0.00           O  
ATOM   2929  CB  ALA B2008      89.958 -34.168  34.524  1.00  0.00           C  
ATOM   2930  N   GLY B2009      90.222 -31.382  33.554  1.00  0.00           N  
ATOM   2931  CA  GLY B2009      90.889 -30.103  33.428  1.00  0.00           C  
ATOM   2932  C   GLY B2009      89.922 -28.955  33.667  1.00  0.00           C  
ATOM   2933  O   GLY B2009      90.277 -27.933  34.271  1.00  0.00           O  
ATOM   2934  N   MET B2010      88.688 -29.126  33.201  1.00  0.00           N  
ATOM   2935  CA  MET B2010      87.666 -28.101  33.352  1.00  0.00           C  
ATOM   2936  C   MET B2010      87.587 -27.673  34.804  1.00  0.00           C  
ATOM   2937  O   MET B2010      87.728 -26.494  35.109  1.00  0.00           O  
ATOM   2938  CB  MET B2010      86.309 -28.627  32.885  1.00  0.00           C  
ATOM   2939  CG  MET B2010      86.279 -29.011  31.412  1.00  0.00           C  
ATOM   2940  SD  MET B2010      86.641 -27.626  30.330  1.00  0.00           S  
ATOM   2941  CE  MET B2010      85.290 -27.781  29.164  1.00  0.00           C  
ATOM   2942  N   GLU B2011      87.399 -28.640  35.696  1.00  0.00           N  
ATOM   2943  CA  GLU B2011      87.297 -28.341  37.109  1.00  0.00           C  
ATOM   2944  C   GLU B2011      88.525 -27.572  37.526  1.00  0.00           C  
ATOM   2945  O   GLU B2011      88.421 -26.616  38.307  1.00  0.00           O  
ATOM   2946  CB  GLU B2011      87.215 -29.619  37.934  1.00  0.00           C  
ATOM   2947  CG  GLU B2011      87.149 -29.359  39.443  1.00  0.00           C  
ATOM   2948  CD  GLU B2011      88.075 -30.277  40.226  1.00  0.00           C  
ATOM   2949  OE1 GLU B2011      87.759 -31.485  40.352  1.00  0.00           O  
ATOM   2950  OE2 GLU B2011      89.125 -29.778  40.695  1.00  0.00           O  
ATOM   2951  N   TYR B2012      89.680 -27.998  37.009  1.00  0.00           N  
ATOM   2952  CA  TYR B2012      90.942 -27.355  37.347  1.00  0.00           C  
ATOM   2953  C   TYR B2012      90.993 -25.912  36.853  1.00  0.00           C  
ATOM   2954  O   TYR B2012      91.229 -24.980  37.630  1.00  0.00           O  
ATOM   2955  CB  TYR B2012      92.113 -28.134  36.762  1.00  0.00           C  
ATOM   2956  CG  TYR B2012      93.453 -27.592  37.198  1.00  0.00           C  
ATOM   2957  CD1 TYR B2012      93.878 -27.721  38.512  1.00  0.00           C  
ATOM   2958  CD2 TYR B2012      94.295 -26.941  36.296  1.00  0.00           C  
ATOM   2959  CE1 TYR B2012      95.104 -27.219  38.910  1.00  0.00           C  
ATOM   2960  CE2 TYR B2012      95.530 -26.429  36.691  1.00  0.00           C  
ATOM   2961  CZ  TYR B2012      95.923 -26.574  37.993  1.00  0.00           C  
ATOM   2962  OH  TYR B2012      97.126 -26.064  38.403  1.00  0.00           O  
ATOM   2963  N   ILE B2013      90.748 -25.731  35.560  1.00  0.00           N  
ATOM   2964  CA  ILE B2013      90.757 -24.401  34.954  1.00  0.00           C  
ATOM   2965  C   ILE B2013      89.809 -23.467  35.694  1.00  0.00           C  
ATOM   2966  O   ILE B2013      90.100 -22.307  35.900  1.00  0.00           O  
ATOM   2967  CB  ILE B2013      90.343 -24.469  33.469  1.00  0.00           C  
ATOM   2968  CG1 ILE B2013      91.339 -25.346  32.697  1.00  0.00           C  
ATOM   2969  CG2 ILE B2013      90.293 -23.074  32.882  1.00  0.00           C  
ATOM   2970  CD1 ILE B2013      90.855 -25.784  31.351  1.00  0.00           C  
ATOM   2971  N   GLN B2014      88.671 -23.989  36.111  1.00  0.00           N  
ATOM   2972  CA  GLN B2014      87.689 -23.194  36.835  1.00  0.00           C  
ATOM   2973  C   GLN B2014      88.112 -23.056  38.297  1.00  0.00           C  
ATOM   2974  O   GLN B2014      87.790 -22.079  38.961  1.00  0.00           O  
ATOM   2975  CB  GLN B2014      86.316 -23.876  36.765  1.00  0.00           C  
ATOM   2976  CG  GLN B2014      85.718 -23.947  35.371  1.00  0.00           C  
ATOM   2977  CD  GLN B2014      85.559 -22.564  34.745  1.00  0.00           C  
ATOM   2978  OE1 GLN B2014      86.544 -21.892  34.450  1.00  0.00           O  
ATOM   2979  NE2 GLN B2014      84.317 -22.135  34.546  1.00  0.00           N  
ATOM   2980  N   GLU B2015      88.825 -24.056  38.798  1.00  0.00           N  
ATOM   2981  CA  GLU B2015      89.287 -24.074  40.179  1.00  0.00           C  
ATOM   2982  C   GLU B2015      90.339 -23.007  40.442  1.00  0.00           C  
ATOM   2983  O   GLU B2015      90.323 -22.395  41.510  1.00  0.00           O  
ATOM   2984  CB  GLU B2015      89.871 -25.449  40.515  1.00  0.00           C  
ATOM   2985  CG  GLU B2015      90.365 -25.600  41.934  1.00  0.00           C  
ATOM   2986  CD  GLU B2015      89.238 -25.795  42.916  1.00  0.00           C  
ATOM   2987  OE1 GLU B2015      88.458 -24.845  43.131  1.00  0.00           O  
ATOM   2988  OE2 GLU B2015      89.130 -26.910  43.465  1.00  0.00           O  
ATOM   2989  N   VAL B2016      91.256 -22.810  39.489  1.00  0.00           N  
ATOM   2990  CA  VAL B2016      92.320 -21.816  39.631  1.00  0.00           C  
ATOM   2991  C   VAL B2016      91.911 -20.421  39.174  1.00  0.00           C  
ATOM   2992  O   VAL B2016      92.411 -19.417  39.698  1.00  0.00           O  
ATOM   2993  CB  VAL B2016      93.593 -22.243  38.869  1.00  0.00           C  
ATOM   2994  CG1 VAL B2016      94.216 -23.460  39.554  1.00  0.00           C  
ATOM   2995  CG2 VAL B2016      93.249 -22.592  37.419  1.00  0.00           C  
ATOM   2996  N   ILE B2017      91.016 -20.354  38.194  1.00  0.00           N  
ATOM   2997  CA  ILE B2017      90.536 -19.065  37.705  1.00  0.00           C  
ATOM   2998  C   ILE B2017      89.701 -18.406  38.799  1.00  0.00           C  
ATOM   2999  O   ILE B2017      89.576 -17.179  38.850  1.00  0.00           O  
ATOM   3000  CB  ILE B2017      89.672 -19.224  36.422  1.00  0.00           C  
ATOM   3001  CG1 ILE B2017      90.577 -19.507  35.227  1.00  0.00           C  
ATOM   3002  CG2 ILE B2017      88.829 -17.986  36.187  1.00  0.00           C  
ATOM   3003  CD1 ILE B2017      89.828 -19.779  33.965  1.00  0.00           C  
ATOM   3004  N   GLN B2018      89.123 -19.237  39.665  1.00  0.00           N  
ATOM   3005  CA  GLN B2018      88.303 -18.765  40.778  1.00  0.00           C  
ATOM   3006  C   GLN B2018      89.204 -18.330  41.928  1.00  0.00           C  
ATOM   3007  O   GLN B2018      88.857 -17.439  42.712  1.00  0.00           O  
ATOM   3008  CB  GLN B2018      87.373 -19.881  41.251  1.00  0.00           C  
ATOM   3009  CG  GLN B2018      86.553 -19.544  42.469  1.00  0.00           C  
ATOM   3010  CD  GLN B2018      85.839 -18.202  42.352  1.00  0.00           C  
ATOM   3011  OE1 GLN B2018      85.331 -17.849  41.276  1.00  0.00           O  
ATOM   3012  NE2 GLN B2018      85.785 -17.448  43.469  1.00  0.00           N  
ATOM   3013  N   LYS B2019      90.362 -18.975  42.023  1.00  0.00           N  
ATOM   3014  CA  LYS B2019      91.337 -18.657  43.058  1.00  0.00           C  
ATOM   3015  C   LYS B2019      92.084 -17.362  42.688  1.00  0.00           C  
ATOM   3016  O   LYS B2019      92.431 -16.552  43.561  1.00  0.00           O  
ATOM   3017  CB  LYS B2019      92.323 -19.821  43.203  1.00  0.00           C  
ATOM   3018  CG  LYS B2019      93.361 -19.658  44.309  1.00  0.00           C  
ATOM   3019  CD  LYS B2019      94.112 -20.947  44.521  1.00  0.00           C  
ATOM   3020  CE  LYS B2019      95.401 -20.742  45.298  1.00  0.00           C  
ATOM   3021  NZ  LYS B2019      96.428 -20.066  44.478  1.00  0.00           N  
ATOM   3022  N   ALA B2020      92.326 -17.179  41.389  1.00  0.00           N  
ATOM   3023  CA  ALA B2020      93.018 -16.001  40.873  1.00  0.00           C  
ATOM   3024  C   ALA B2020      92.319 -14.730  41.331  1.00  0.00           C  
ATOM   3025  O   ALA B2020      92.852 -13.972  42.147  1.00  0.00           O  
ATOM   3026  CB  ALA B2020      93.067 -16.052  39.354  1.00  0.00           C  
ATOM   3027  N   LEU B2025      91.109 -14.514  40.823  1.00  0.00           N  
ATOM   3028  CA  LEU B2025      90.341 -13.329  41.188  1.00  0.00           C  
ATOM   3029  C   LEU B2025      89.799 -13.376  42.608  1.00  0.00           C  
ATOM   3030  O   LEU B2025      88.762 -12.764  42.901  1.00  0.00           O  
ATOM   3031  CB  LEU B2025      89.187 -13.104  40.194  1.00  0.00           C  
ATOM   3032  CG  LEU B2025      88.443 -14.337  39.655  1.00  0.00           C  
ATOM   3033  CD1 LEU B2025      87.799 -15.107  40.785  1.00  0.00           C  
ATOM   3034  CD2 LEU B2025      87.408 -13.890  38.627  1.00  0.00           C  
ATOM   3035  N   GLU B2028      90.488 -14.115  43.476  1.00  0.00           N  
ATOM   3036  CA  GLU B2028      90.084 -14.214  44.872  1.00  0.00           C  
ATOM   3037  C   GLU B2028      90.989 -13.248  45.653  1.00  0.00           C  
ATOM   3038  O   GLU B2028      90.736 -12.915  46.819  1.00  0.00           O  
ATOM   3039  CB  GLU B2028      90.288 -15.645  45.374  1.00  0.00           C  
ATOM   3040  CG  GLU B2028      89.261 -16.122  46.393  1.00  0.00           C  
ATOM   3041  CD  GLU B2028      87.906 -16.438  45.778  1.00  0.00           C  
ATOM   3042  OE1 GLU B2028      87.063 -17.063  46.449  1.00  0.00           O  
ATOM   3043  OE2 GLU B2028      87.673 -16.070  44.617  1.00  0.00           O  
ATOM   3044  N   GLU B2029      92.057 -12.819  44.987  1.00  0.00           N  
ATOM   3045  CA  GLU B2029      93.029 -11.908  45.572  1.00  0.00           C  
ATOM   3046  C   GLU B2029      93.479 -10.830  44.602  1.00  0.00           C  
ATOM   3047  O   GLU B2029      93.477  -9.639  44.954  1.00  0.00           O  
ATOM   3048  CB  GLU B2029      94.250 -12.679  46.082  1.00  0.00           C  
ATOM   3049  CG  GLU B2029      93.924 -13.631  47.238  1.00  0.00           C  
ATOM   3050  CD  GLU B2029      95.141 -13.978  48.086  1.00  0.00           C  
ATOM   3051  OE1 GLU B2029      95.923 -13.057  48.416  1.00  0.00           O  
ATOM   3052  OE2 GLU B2029      95.306 -15.166  48.437  1.00  0.00           O  
ATOM   3053  N   GLY B2030      93.876 -11.235  43.396  1.00  0.00           N  
ATOM   3054  CA  GLY B2030      94.319 -10.253  42.415  1.00  0.00           C  
ATOM   3055  C   GLY B2030      95.293 -10.776  41.365  1.00  0.00           C  
ATOM   3056  O   GLY B2030      96.328 -10.144  41.073  1.00  0.00           O  
ATOM   3057  N   ARG B2031      94.974 -11.939  40.798  1.00  0.00           N  
ATOM   3058  CA  ARG B2031      95.823 -12.555  39.773  1.00  0.00           C  
ATOM   3059  C   ARG B2031      95.194 -12.303  38.400  1.00  0.00           C  
ATOM   3060  O   ARG B2031      94.458 -13.145  37.884  1.00  0.00           O  
ATOM   3061  CB  ARG B2031      95.935 -14.057  40.043  1.00  0.00           C  
ATOM   3062  CG  ARG B2031      96.435 -14.397  41.454  1.00  0.00           C  
ATOM   3063  CD  ARG B2031      97.923 -14.756  41.449  1.00  0.00           C  
ATOM   3064  NE  ARG B2031      98.172 -16.151  41.069  1.00  0.00           N  
ATOM   3065  CZ  ARG B2031      97.823 -17.204  41.813  1.00  0.00           C  
ATOM   3066  NH1 ARG B2031      97.207 -17.024  42.988  1.00  0.00           N  
ATOM   3067  NH2 ARG B2031      98.082 -18.439  41.382  1.00  0.00           N  
ATOM   3068  N   LYS B2032      95.474 -11.131  37.833  1.00  0.00           N  
ATOM   3069  CA  LYS B2032      94.911 -10.716  36.550  1.00  0.00           C  
ATOM   3070  C   LYS B2032      94.984 -11.723  35.422  1.00  0.00           C  
ATOM   3071  O   LYS B2032      94.244 -11.623  34.454  1.00  0.00           O  
ATOM   3072  CB  LYS B2032      95.570  -9.413  36.097  1.00  0.00           C  
ATOM   3073  CG  LYS B2032      95.584  -8.320  37.203  1.00  0.00           C  
ATOM   3074  CD  LYS B2032      94.155  -8.028  37.727  1.00  0.00           C  
ATOM   3075  CE  LYS B2032      94.219  -7.366  39.083  1.00  0.00           C  
ATOM   3076  NZ  LYS B2032      92.856  -6.943  39.580  1.00  0.00           N  
ATOM   3077  N   THR B2033      95.908 -12.667  35.524  1.00  0.00           N  
ATOM   3078  CA  THR B2033      96.081 -13.703  34.503  1.00  0.00           C  
ATOM   3079  C   THR B2033      96.463 -15.017  35.197  1.00  0.00           C  
ATOM   3080  O   THR B2033      96.527 -15.098  36.427  1.00  0.00           O  
ATOM   3081  CB  THR B2033      97.216 -13.356  33.510  1.00  0.00           C  
ATOM   3082  OG1 THR B2033      98.470 -13.327  34.203  1.00  0.00           O  
ATOM   3083  CG2 THR B2033      96.973 -12.030  32.868  1.00  0.00           C  
ATOM   3084  N   LEU B2034      96.705 -16.055  34.412  1.00  0.00           N  
ATOM   3085  CA  LEU B2034      97.093 -17.320  34.995  1.00  0.00           C  
ATOM   3086  C   LEU B2034      98.574 -17.451  34.752  1.00  0.00           C  
ATOM   3087  O   LEU B2034      99.007 -17.408  33.612  1.00  0.00           O  
ATOM   3088  CB  LEU B2034      96.339 -18.467  34.325  1.00  0.00           C  
ATOM   3089  CG  LEU B2034      94.809 -18.363  34.245  1.00  0.00           C  
ATOM   3090  CD1 LEU B2034      94.250 -19.674  33.669  1.00  0.00           C  
ATOM   3091  CD2 LEU B2034      94.216 -18.063  35.603  1.00  0.00           C  
ATOM   3092  N   SER B2035      99.357 -17.604  35.814  1.00  0.00           N  
ATOM   3093  CA  SER B2035     100.808 -17.728  35.660  1.00  0.00           C  
ATOM   3094  C   SER B2035     101.135 -19.009  34.916  1.00  0.00           C  
ATOM   3095  O   SER B2035     100.287 -19.908  34.837  1.00  0.00           O  
ATOM   3096  CB  SER B2035     101.505 -17.732  37.028  1.00  0.00           C  
ATOM   3097  OG  SER B2035     102.915 -17.890  36.902  1.00  0.00           O  
ATOM   3098  N   GLY B2036     102.356 -19.089  34.381  1.00  0.00           N  
ATOM   3099  CA  GLY B2036     102.775 -20.268  33.641  1.00  0.00           C  
ATOM   3100  C   GLY B2036     102.671 -21.526  34.488  1.00  0.00           C  
ATOM   3101  O   GLY B2036     102.502 -22.632  33.982  1.00  0.00           O  
ATOM   3102  N   LYS B2037     102.774 -21.351  35.798  1.00  0.00           N  
ATOM   3103  CA  LYS B2037     102.696 -22.456  36.745  1.00  0.00           C  
ATOM   3104  C   LYS B2037     101.323 -23.116  36.748  1.00  0.00           C  
ATOM   3105  O   LYS B2037     101.090 -24.068  37.501  1.00  0.00           O  
ATOM   3106  CB  LYS B2037     103.014 -21.940  38.152  1.00  0.00           C  
ATOM   3107  CG  LYS B2037     104.147 -20.919  38.184  1.00  0.00           C  
ATOM   3108  CD  LYS B2037     104.334 -20.343  39.557  1.00  0.00           C  
ATOM   3109  CE  LYS B2037     105.545 -19.437  39.613  1.00  0.00           C  
ATOM   3110  NZ  LYS B2037     106.820 -20.175  39.223  1.00  0.00           N  
ATOM   3111  N   GLU B2038     100.421 -22.611  35.910  1.00  0.00           N  
ATOM   3112  CA  GLU B2038      99.065 -23.142  35.835  1.00  0.00           C  
ATOM   3113  C   GLU B2038      98.666 -23.489  34.407  1.00  0.00           C  
ATOM   3114  O   GLU B2038      97.927 -24.451  34.181  1.00  0.00           O  
ATOM   3115  CB  GLU B2038      98.067 -22.136  36.426  1.00  0.00           C  
ATOM   3116  CG  GLU B2038      98.131 -22.036  37.929  1.00  0.00           C  
ATOM   3117  CD  GLU B2038      97.233 -20.944  38.484  1.00  0.00           C  
ATOM   3118  OE1 GLU B2038      96.058 -20.868  38.057  1.00  0.00           O  
ATOM   3119  OE2 GLU B2038      97.694 -20.169  39.356  1.00  0.00           O  
ATOM   3120  N   VAL B2039      99.155 -22.704  33.451  1.00  0.00           N  
ATOM   3121  CA  VAL B2039      98.851 -22.940  32.051  1.00  0.00           C  
ATOM   3122  C   VAL B2039      99.488 -24.249  31.616  1.00  0.00           C  
ATOM   3123  O   VAL B2039      98.855 -25.067  30.950  1.00  0.00           O  
ATOM   3124  CB  VAL B2039      99.392 -21.805  31.162  1.00  0.00           C  
ATOM   3125  CG1 VAL B2039      99.010 -22.062  29.698  1.00  0.00           C  
ATOM   3126  CG2 VAL B2039      98.840 -20.463  31.642  1.00  0.00           C  
ATOM   3127  N   PHE B2040     100.746 -24.436  32.002  1.00  0.00           N  
ATOM   3128  CA  PHE B2040     101.486 -25.639  31.655  1.00  0.00           C  
ATOM   3129  C   PHE B2040     100.785 -26.891  32.175  1.00  0.00           C  
ATOM   3130  O   PHE B2040     100.865 -27.964  31.556  1.00  0.00           O  
ATOM   3131  CB  PHE B2040     102.913 -25.560  32.216  1.00  0.00           C  
ATOM   3132  CG  PHE B2040     103.728 -26.795  31.956  1.00  0.00           C  
ATOM   3133  CD1 PHE B2040     104.048 -27.169  30.656  1.00  0.00           C  
ATOM   3134  CD2 PHE B2040     104.161 -27.597  33.006  1.00  0.00           C  
ATOM   3135  CE1 PHE B2040     104.790 -28.338  30.401  1.00  0.00           C  
ATOM   3136  CE2 PHE B2040     104.890 -28.748  32.757  1.00  0.00           C  
ATOM   3137  CZ  PHE B2040     105.206 -29.114  31.446  1.00  0.00           C  
ATOM   3138  N   THR B2041     100.108 -26.750  33.314  1.00  0.00           N  
ATOM   3139  CA  THR B2041      99.382 -27.865  33.914  1.00  0.00           C  
ATOM   3140  C   THR B2041      98.296 -28.308  32.943  1.00  0.00           C  
ATOM   3141  O   THR B2041      98.250 -29.463  32.521  1.00  0.00           O  
ATOM   3142  CB  THR B2041      98.721 -27.466  35.256  1.00  0.00           C  
ATOM   3143  OG1 THR B2041      99.684 -26.819  36.093  1.00  0.00           O  
ATOM   3144  CG2 THR B2041      98.220 -28.684  35.978  1.00  0.00           C  
ATOM   3145  N   ALA B2042      97.423 -27.373  32.591  1.00  0.00           N  
ATOM   3146  CA  ALA B2042      96.331 -27.638  31.658  1.00  0.00           C  
ATOM   3147  C   ALA B2042      96.852 -28.111  30.307  1.00  0.00           C  
ATOM   3148  O   ALA B2042      96.154 -28.779  29.553  1.00  0.00           O  
ATOM   3149  CB  ALA B2042      95.488 -26.374  31.479  1.00  0.00           C  
ATOM   3150  N   TYR B2043      98.094 -27.755  30.013  1.00  0.00           N  
ATOM   3151  CA  TYR B2043      98.745 -28.128  28.757  1.00  0.00           C  
ATOM   3152  C   TYR B2043      99.233 -29.582  28.804  1.00  0.00           C  
ATOM   3153  O   TYR B2043      98.741 -30.453  28.100  1.00  0.00           O  
ATOM   3154  CB  TYR B2043      99.942 -27.201  28.513  1.00  0.00           C  
ATOM   3155  CG  TYR B2043     100.456 -27.187  27.090  1.00  0.00           C  
ATOM   3156  CD1 TYR B2043      99.592 -26.915  26.005  1.00  0.00           C  
ATOM   3157  CD2 TYR B2043     101.813 -27.379  26.829  1.00  0.00           C  
ATOM   3158  CE1 TYR B2043     100.076 -26.826  24.706  1.00  0.00           C  
ATOM   3159  CE2 TYR B2043     102.308 -27.299  25.532  1.00  0.00           C  
ATOM   3160  CZ  TYR B2043     101.439 -27.019  24.476  1.00  0.00           C  
ATOM   3161  OH  TYR B2043     101.942 -26.921  23.197  1.00  0.00           O  
ATOM   3162  N   ASP B2044     100.223 -29.837  29.646  1.00  0.00           N  
ATOM   3163  CA  ASP B2044     100.783 -31.182  29.787  1.00  0.00           C  
ATOM   3164  C   ASP B2044      99.845 -32.147  30.520  1.00  0.00           C  
ATOM   3165  O   ASP B2044      99.454 -33.193  29.976  1.00  0.00           O  
ATOM   3166  CB  ASP B2044     102.116 -31.095  30.537  1.00  0.00           C  
ATOM   3167  CG  ASP B2044     102.628 -32.445  30.998  1.00  0.00           C  
ATOM   3168  OD1 ASP B2044     102.613 -33.382  30.176  1.00  0.00           O  
ATOM   3169  OD2 ASP B2044     103.068 -32.549  32.173  1.00  0.00           O  
ATOM   3170  N   THR B2045      99.484 -31.792  31.753  1.00  0.00           N  
ATOM   3171  CA  THR B2045      98.622 -32.638  32.569  1.00  0.00           C  
ATOM   3172  C   THR B2045      97.285 -33.033  31.923  1.00  0.00           C  
ATOM   3173  O   THR B2045      96.967 -34.218  31.805  1.00  0.00           O  
ATOM   3174  CB  THR B2045      98.351 -31.974  33.950  1.00  0.00           C  
ATOM   3175  OG1 THR B2045      99.587 -31.832  34.668  1.00  0.00           O  
ATOM   3176  CG2 THR B2045      97.392 -32.841  34.792  1.00  0.00           C  
ATOM   3177  N   TYR B2046      96.510 -32.050  31.486  1.00  0.00           N  
ATOM   3178  CA  TYR B2046      95.209 -32.344  30.914  1.00  0.00           C  
ATOM   3179  C   TYR B2046      95.143 -32.367  29.393  1.00  0.00           C  
ATOM   3180  O   TYR B2046      94.103 -32.688  28.825  1.00  0.00           O  
ATOM   3181  CB  TYR B2046      94.174 -31.366  31.485  1.00  0.00           C  
ATOM   3182  CG  TYR B2046      94.060 -31.430  32.995  1.00  0.00           C  
ATOM   3183  CD1 TYR B2046      93.809 -32.645  33.636  1.00  0.00           C  
ATOM   3184  CD2 TYR B2046      94.243 -30.289  33.780  1.00  0.00           C  
ATOM   3185  CE1 TYR B2046      93.747 -32.739  35.026  1.00  0.00           C  
ATOM   3186  CE2 TYR B2046      94.179 -30.360  35.171  1.00  0.00           C  
ATOM   3187  CZ  TYR B2046      93.933 -31.598  35.787  1.00  0.00           C  
ATOM   3188  OH  TYR B2046      93.874 -31.695  37.155  1.00  0.00           O  
ATOM   3189  N   GLY B2047      96.246 -32.032  28.731  1.00  0.00           N  
ATOM   3190  CA  GLY B2047      96.270 -32.042  27.276  1.00  0.00           C  
ATOM   3191  C   GLY B2047      95.418 -30.984  26.593  1.00  0.00           C  
ATOM   3192  O   GLY B2047      94.829 -31.244  25.534  1.00  0.00           O  
ATOM   3193  N   PHE B2048      95.373 -29.784  27.172  1.00  0.00           N  
ATOM   3194  CA  PHE B2048      94.573 -28.706  26.601  1.00  0.00           C  
ATOM   3195  C   PHE B2048      95.412 -27.735  25.803  1.00  0.00           C  
ATOM   3196  O   PHE B2048      96.389 -27.199  26.311  1.00  0.00           O  
ATOM   3197  CB  PHE B2048      93.845 -27.918  27.694  1.00  0.00           C  
ATOM   3198  CG  PHE B2048      92.622 -28.605  28.233  1.00  0.00           C  
ATOM   3199  CD1 PHE B2048      92.696 -29.905  28.725  1.00  0.00           C  
ATOM   3200  CD2 PHE B2048      91.391 -27.948  28.250  1.00  0.00           C  
ATOM   3201  CE1 PHE B2048      91.557 -30.553  29.231  1.00  0.00           C  
ATOM   3202  CE2 PHE B2048      90.240 -28.579  28.753  1.00  0.00           C  
ATOM   3203  CZ  PHE B2048      90.325 -29.886  29.243  1.00  0.00           C  
ATOM   3204  N   PRO B2052      95.045 -27.497  24.533  1.00  0.00           N  
ATOM   3205  CA  PRO B2052      95.803 -26.561  23.687  1.00  0.00           C  
ATOM   3206  C   PRO B2052      95.848 -25.215  24.364  1.00  0.00           C  
ATOM   3207  O   PRO B2052      94.891 -24.838  25.039  1.00  0.00           O  
ATOM   3208  CB  PRO B2052      94.997 -26.523  22.395  1.00  0.00           C  
ATOM   3209  CG  PRO B2052      94.443 -27.940  22.339  1.00  0.00           C  
ATOM   3210  CD  PRO B2052      93.976 -28.159  23.770  1.00  0.00           C  
ATOM   3211  N   VAL B2053      96.952 -24.494  24.191  1.00  0.00           N  
ATOM   3212  CA  VAL B2053      97.099 -23.198  24.835  1.00  0.00           C  
ATOM   3213  C   VAL B2053      96.011 -22.213  24.439  1.00  0.00           C  
ATOM   3214  O   VAL B2053      95.686 -21.315  25.187  1.00  0.00           O  
ATOM   3215  CB  VAL B2053      98.461 -22.572  24.525  1.00  0.00           C  
ATOM   3216  CG1 VAL B2053      98.618 -21.235  25.306  1.00  0.00           C  
ATOM   3217  CG2 VAL B2053      99.534 -23.525  24.894  1.00  0.00           C  
ATOM   3218  N   ASP B2054      95.442 -22.402  23.257  1.00  0.00           N  
ATOM   3219  CA  ASP B2054      94.400 -21.525  22.737  1.00  0.00           C  
ATOM   3220  C   ASP B2054      93.079 -21.718  23.460  1.00  0.00           C  
ATOM   3221  O   ASP B2054      92.445 -20.747  23.878  1.00  0.00           O  
ATOM   3222  CB  ASP B2054      94.208 -21.752  21.225  1.00  0.00           C  
ATOM   3223  CG  ASP B2054      95.456 -21.455  20.432  1.00  0.00           C  
ATOM   3224  OD1 ASP B2054      96.352 -22.328  20.356  1.00  0.00           O  
ATOM   3225  OD2 ASP B2054      95.542 -20.333  19.900  1.00  0.00           O  
ATOM   3226  N   LEU B2055      92.671 -22.975  23.610  1.00  0.00           N  
ATOM   3227  CA  LEU B2055      91.420 -23.302  24.288  1.00  0.00           C  
ATOM   3228  C   LEU B2055      91.453 -22.746  25.711  1.00  0.00           C  
ATOM   3229  O   LEU B2055      90.455 -22.294  26.242  1.00  0.00           O  
ATOM   3230  CB  LEU B2055      91.244 -24.814  24.327  1.00  0.00           C  
ATOM   3231  CG  LEU B2055      89.859 -25.364  24.652  1.00  0.00           C  
ATOM   3232  CD1 LEU B2055      88.856 -24.887  23.613  1.00  0.00           C  
ATOM   3233  CD2 LEU B2055      89.912 -26.899  24.671  1.00  0.00           C  
ATOM   3234  N   ILE B2056      92.628 -22.781  26.321  1.00  0.00           N  
ATOM   3235  CA  ILE B2056      92.830 -22.272  27.672  1.00  0.00           C  
ATOM   3236  C   ILE B2056      92.459 -20.792  27.743  1.00  0.00           C  
ATOM   3237  O   ILE B2056      91.672 -20.387  28.619  1.00  0.00           O  
ATOM   3238  CB  ILE B2056      94.305 -22.434  28.109  1.00  0.00           C  
ATOM   3239  CG1 ILE B2056      94.727 -23.894  27.972  1.00  0.00           C  
ATOM   3240  CG2 ILE B2056      94.473 -21.998  29.554  1.00  0.00           C  
ATOM   3241  CD1 ILE B2056      96.108 -24.199  28.459  1.00  0.00           C  
ATOM   3242  N   ASP B2057      93.013 -19.998  26.823  1.00  0.00           N  
ATOM   3243  CA  ASP B2057      92.742 -18.562  26.784  1.00  0.00           C  
ATOM   3244  C   ASP B2057      91.261 -18.248  26.561  1.00  0.00           C  
ATOM   3245  O   ASP B2057      90.684 -17.376  27.214  1.00  0.00           O  
ATOM   3246  CB  ASP B2057      93.572 -17.913  25.686  1.00  0.00           C  
ATOM   3247  CG  ASP B2057      93.346 -16.440  25.590  1.00  0.00           C  
ATOM   3248  OD1 ASP B2057      93.538 -15.749  26.607  1.00  0.00           O  
ATOM   3249  OD2 ASP B2057      92.991 -15.968  24.490  1.00  0.00           O  
ATOM   3250  N   GLU B2058      90.638 -18.953  25.630  1.00  0.00           N  
ATOM   3251  CA  GLU B2058      89.227 -18.713  25.371  1.00  0.00           C  
ATOM   3252  C   GLU B2058      88.399 -18.773  26.659  1.00  0.00           C  
ATOM   3253  O   GLU B2058      87.530 -17.931  26.897  1.00  0.00           O  
ATOM   3254  CB  GLU B2058      88.699 -19.742  24.366  1.00  0.00           C  
ATOM   3255  CG  GLU B2058      88.317 -19.151  23.010  1.00  0.00           C  
ATOM   3256  CD  GLU B2058      87.510 -20.110  22.158  1.00  0.00           C  
ATOM   3257  OE1 GLU B2058      87.998 -21.230  21.918  1.00  0.00           O  
ATOM   3258  OE2 GLU B2058      86.399 -19.735  21.724  1.00  0.00           O  
ATOM   3259  N   ILE B2059      88.648 -19.794  27.471  1.00  0.00           N  
ATOM   3260  CA  ILE B2059      87.928 -19.966  28.727  1.00  0.00           C  
ATOM   3261  C   ILE B2059      88.290 -18.821  29.675  1.00  0.00           C  
ATOM   3262  O   ILE B2059      87.402 -18.147  30.217  1.00  0.00           O  
ATOM   3263  CB  ILE B2059      88.303 -21.286  29.386  1.00  0.00           C  
ATOM   3264  CG1 ILE B2059      88.099 -22.437  28.395  1.00  0.00           C  
ATOM   3265  CG2 ILE B2059      87.494 -21.480  30.645  1.00  0.00           C  
ATOM   3266  CD1 ILE B2059      88.679 -23.788  28.918  1.00  0.00           C  
ATOM   3267  N   ALA B2060      89.591 -18.610  29.876  1.00  0.00           N  
ATOM   3268  CA  ALA B2060      90.069 -17.540  30.751  1.00  0.00           C  
ATOM   3269  C   ALA B2060      89.546 -16.190  30.280  1.00  0.00           C  
ATOM   3270  O   ALA B2060      89.438 -15.249  31.068  1.00  0.00           O  
ATOM   3271  CB  ALA B2060      91.575 -17.529  30.780  1.00  0.00           C  
ATOM   3272  N   ARG B2061      89.212 -16.106  28.995  1.00  0.00           N  
ATOM   3273  CA  ARG B2061      88.692 -14.874  28.402  1.00  0.00           C  
ATOM   3274  C   ARG B2061      87.238 -14.632  28.825  1.00  0.00           C  
ATOM   3275  O   ARG B2061      86.610 -13.652  28.413  1.00  0.00           O  
ATOM   3276  CB  ARG B2061      88.772 -14.962  26.875  1.00  0.00           C  
ATOM   3277  CG  ARG B2061      88.685 -13.637  26.160  1.00  0.00           C  
ATOM   3278  CD  ARG B2061      88.590 -13.857  24.649  1.00  0.00           C  
ATOM   3279  NE  ARG B2061      89.246 -12.793  23.889  1.00  0.00           N  
ATOM   3280  CZ  ARG B2061      88.843 -11.526  23.846  1.00  0.00           C  
ATOM   3281  NH1 ARG B2061      87.771 -11.143  24.524  1.00  0.00           N  
ATOM   3282  NH2 ARG B2061      89.511 -10.641  23.114  1.00  0.00           N  
ATOM   3283  N   GLU B2067      86.708 -15.536  29.643  1.00  0.00           N  
ATOM   3284  CA  GLU B2067      85.329 -15.434  30.114  1.00  0.00           C  
ATOM   3285  C   GLU B2067      85.255 -14.744  31.472  1.00  0.00           C  
ATOM   3286  O   GLU B2067      84.523 -13.770  31.640  1.00  0.00           O  
ATOM   3287  CB  GLU B2067      84.698 -16.826  30.220  1.00  0.00           C  
ATOM   3288  CG  GLU B2067      84.627 -17.585  28.911  1.00  0.00           C  
ATOM   3289  CD  GLU B2067      84.083 -18.995  29.093  1.00  0.00           C  
ATOM   3290  OE1 GLU B2067      84.443 -19.642  30.106  1.00  0.00           O  
ATOM   3291  OE2 GLU B2067      83.308 -19.454  28.219  1.00  0.00           O  
ATOM   3292  N   LYS B2068      86.002 -15.262  32.441  1.00  0.00           N  
ATOM   3293  CA  LYS B2068      86.024 -14.682  33.778  1.00  0.00           C  
ATOM   3294  C   LYS B2068      86.900 -13.433  33.869  1.00  0.00           C  
ATOM   3295  O   LYS B2068      87.243 -12.976  34.976  1.00  0.00           O  
ATOM   3296  CB  LYS B2068      86.495 -15.728  34.788  1.00  0.00           C  
ATOM   3297  CG  LYS B2068      85.506 -16.889  34.937  1.00  0.00           C  
ATOM   3298  CD  LYS B2068      84.138 -16.354  35.387  1.00  0.00           C  
ATOM   3299  CE  LYS B2068      83.034 -17.334  35.046  1.00  0.00           C  
ATOM   3300  NZ  LYS B2068      82.942 -17.578  33.585  1.00  0.00           N  
ATOM   3301  N   GLY B2071      87.257 -12.886  32.709  1.00  0.00           N  
ATOM   3302  CA  GLY B2071      88.069 -11.688  32.688  1.00  0.00           C  
ATOM   3303  C   GLY B2071      89.509 -11.922  33.079  1.00  0.00           C  
ATOM   3304  O   GLY B2071      90.084 -11.102  33.785  1.00  0.00           O  
ATOM   3305  N   LEU B2072      90.093 -13.028  32.627  1.00  0.00           N  
ATOM   3306  CA  LEU B2072      91.483 -13.339  32.954  1.00  0.00           C  
ATOM   3307  C   LEU B2072      92.333 -13.602  31.732  1.00  0.00           C  
ATOM   3308  O   LEU B2072      91.900 -14.303  30.806  1.00  0.00           O  
ATOM   3309  CB  LEU B2072      91.566 -14.558  33.867  1.00  0.00           C  
ATOM   3310  CG  LEU B2072      91.155 -14.376  35.326  1.00  0.00           C  
ATOM   3311  CD1 LEU B2072      91.391 -15.685  36.071  1.00  0.00           C  
ATOM   3312  CD2 LEU B2072      91.965 -13.258  35.964  1.00  0.00           C  
ATOM   3313  N   GLY B2073      93.545 -13.053  31.741  1.00  0.00           N  
ATOM   3314  CA  GLY B2073      94.445 -13.241  30.622  1.00  0.00           C  
ATOM   3315  C   GLY B2073      95.446 -14.299  31.009  1.00  0.00           C  
ATOM   3316  O   GLY B2073      95.196 -15.072  31.926  1.00  0.00           O  
ATOM   3317  N   ILE B2080      96.578 -14.342  30.321  1.00  0.00           N  
ATOM   3318  CA  ILE B2080      97.607 -15.327  30.630  1.00  0.00           C  
ATOM   3319  C   ILE B2080      98.959 -14.646  30.775  1.00  0.00           C  
ATOM   3320  O   ILE B2080      99.047 -13.409  30.724  1.00  0.00           O  
ATOM   3321  CB  ILE B2080      97.696 -16.392  29.519  1.00  0.00           C  
ATOM   3322  CG1 ILE B2080      97.705 -15.712  28.143  1.00  0.00           C  
ATOM   3323  CG2 ILE B2080      96.510 -17.360  29.634  1.00  0.00           C  
ATOM   3324  CD1 ILE B2080      97.868 -16.690  26.964  1.00  0.00           C  
ATOM   3325  N   ASP B2081     100.007 -15.450  30.958  1.00  0.00           N  
ATOM   3326  CA  ASP B2081     101.362 -14.918  31.073  1.00  0.00           C  
ATOM   3327  C   ASP B2081     101.978 -14.751  29.675  1.00  0.00           C  
ATOM   3328  O   ASP B2081     102.026 -15.707  28.876  1.00  0.00           O  
ATOM   3329  CB  ASP B2081     102.233 -15.856  31.908  1.00  0.00           C  
ATOM   3330  CG  ASP B2081     102.185 -15.534  33.384  1.00  0.00           C  
ATOM   3331  OD1 ASP B2081     101.071 -15.431  33.944  1.00  0.00           O  
ATOM   3332  OD2 ASP B2081     103.269 -15.381  33.983  1.00  0.00           O  
ATOM   3333  N   LEU B2082     102.465 -13.544  29.395  1.00  0.00           N  
ATOM   3334  CA  LEU B2082     103.064 -13.238  28.104  1.00  0.00           C  
ATOM   3335  C   LEU B2082     104.507 -13.720  28.017  1.00  0.00           C  
ATOM   3336  O   LEU B2082     105.077 -13.798  26.925  1.00  0.00           O  
ATOM   3337  CB  LEU B2082     102.992 -11.728  27.845  1.00  0.00           C  
ATOM   3338  CG  LEU B2082     103.354 -11.219  26.445  1.00  0.00           C  
ATOM   3339  CD1 LEU B2082     102.614  -9.940  26.162  1.00  0.00           C  
ATOM   3340  CD2 LEU B2082     104.855 -11.028  26.320  1.00  0.00           C  
ATOM   3341  N   GLU B2083     105.095 -14.047  29.165  1.00  0.00           N  
ATOM   3342  CA  GLU B2083     106.472 -14.520  29.196  1.00  0.00           C  
ATOM   3343  C   GLU B2083     106.665 -15.500  30.350  1.00  0.00           C  
ATOM   3344  O   GLU B2083     107.785 -15.993  30.575  1.00  0.00           O  
ATOM   3345  CB  GLU B2083     107.431 -13.336  29.364  1.00  0.00           C  
ATOM   3346  CG  GLU B2083     108.889 -13.649  29.064  1.00  0.00           C  
ATOM   3347  CD  GLU B2083     109.178 -13.728  27.580  1.00  0.00           C  
ATOM   3348  OE1 GLU B2083     108.406 -14.384  26.851  1.00  0.00           O  
ATOM   3349  OE2 GLU B2083     110.190 -13.143  27.144  1.00  0.00           O  
ATOM   3350  N   GLY B2084     105.583 -15.767  31.085  1.00  0.00           N  
ATOM   3351  CA  GLY B2084     105.663 -16.686  32.207  1.00  0.00           C  
ATOM   3352  C   GLY B2084     105.699 -18.126  31.742  1.00  0.00           C  
ATOM   3353  O   GLY B2084     106.416 -18.952  32.297  1.00  0.00           O  
ATOM   3354  N   PHE B2085     104.905 -18.426  30.722  1.00  0.00           N  
ATOM   3355  CA  PHE B2085     104.834 -19.773  30.162  1.00  0.00           C  
ATOM   3356  C   PHE B2085     106.152 -20.045  29.436  1.00  0.00           C  
ATOM   3357  O   PHE B2085     106.638 -21.172  29.388  1.00  0.00           O  
ATOM   3358  CB  PHE B2085     103.646 -19.863  29.189  1.00  0.00           C  
ATOM   3359  CG  PHE B2085     103.313 -21.266  28.745  1.00  0.00           C  
ATOM   3360  CD1 PHE B2085     103.281 -22.318  29.668  1.00  0.00           C  
ATOM   3361  CD2 PHE B2085     103.004 -21.535  27.415  1.00  0.00           C  
ATOM   3362  CE1 PHE B2085     102.951 -23.607  29.280  1.00  0.00           C  
ATOM   3363  CE2 PHE B2085     102.672 -22.825  27.021  1.00  0.00           C  
ATOM   3364  CZ  PHE B2085     102.647 -23.864  27.960  1.00  0.00           C  
ATOM   3365  N   GLN B2086     106.738 -18.986  28.890  1.00  0.00           N  
ATOM   3366  CA  GLN B2086     107.993 -19.088  28.163  1.00  0.00           C  
ATOM   3367  C   GLN B2086     109.095 -19.614  29.072  1.00  0.00           C  
ATOM   3368  O   GLN B2086     109.970 -20.363  28.633  1.00  0.00           O  
ATOM   3369  CB  GLN B2086     108.394 -17.714  27.621  1.00  0.00           C  
ATOM   3370  CG  GLN B2086     109.763 -17.676  26.982  1.00  0.00           C  
ATOM   3371  CD  GLN B2086     109.885 -18.622  25.799  1.00  0.00           C  
ATOM   3372  OE1 GLN B2086     109.364 -18.370  24.697  1.00  0.00           O  
ATOM   3373  NE2 GLN B2086     110.574 -19.728  26.022  1.00  0.00           N  
ATOM   3374  N   CYS B2087     109.049 -19.213  30.339  1.00  0.00           N  
ATOM   3375  CA  CYS B2087     110.052 -19.625  31.315  1.00  0.00           C  
ATOM   3376  C   CYS B2087     109.703 -20.958  31.960  1.00  0.00           C  
ATOM   3377  O   CYS B2087     110.527 -21.540  32.675  1.00  0.00           O  
ATOM   3378  CB  CYS B2087     110.194 -18.559  32.401  1.00  0.00           C  
ATOM   3379  SG  CYS B2087     110.498 -16.892  31.756  1.00  0.00           S  
ATOM   3380  N   GLU B2088     108.480 -21.431  31.725  1.00  0.00           N  
ATOM   3381  CA  GLU B2088     108.046 -22.714  32.280  1.00  0.00           C  
ATOM   3382  C   GLU B2088     108.362 -23.831  31.289  1.00  0.00           C  
ATOM   3383  O   GLU B2088     108.596 -24.985  31.667  1.00  0.00           O  
ATOM   3384  CB  GLU B2088     106.542 -22.683  32.573  1.00  0.00           C  
ATOM   3385  CG  GLU B2088     105.905 -24.035  32.846  1.00  0.00           C  
ATOM   3386  CD  GLU B2088     106.540 -24.773  34.019  1.00  0.00           C  
ATOM   3387  OE1 GLU B2088     106.675 -24.155  35.101  1.00  0.00           O  
ATOM   3388  OE2 GLU B2088     106.887 -25.971  33.860  1.00  0.00           O  
ATOM   3389  N   LEU B2089     108.368 -23.464  30.014  1.00  0.00           N  
ATOM   3390  CA  LEU B2089     108.646 -24.399  28.939  1.00  0.00           C  
ATOM   3391  C   LEU B2089     110.143 -24.598  28.819  1.00  0.00           C  
ATOM   3392  O   LEU B2089     110.619 -25.707  28.546  1.00  0.00           O  
ATOM   3393  CB  LEU B2089     108.087 -23.866  27.611  1.00  0.00           C  
ATOM   3394  CG  LEU B2089     106.561 -23.729  27.552  1.00  0.00           C  
ATOM   3395  CD1 LEU B2089     106.156 -23.101  26.226  1.00  0.00           C  
ATOM   3396  CD2 LEU B2089     105.905 -25.112  27.728  1.00  0.00           C  
ATOM   3397  N   GLU B2090     110.877 -23.504  28.996  1.00  0.00           N  
ATOM   3398  CA  GLU B2090     112.330 -23.530  28.908  1.00  0.00           C  
ATOM   3399  C   GLU B2090     112.873 -24.496  29.966  1.00  0.00           C  
ATOM   3400  O   GLU B2090     113.671 -25.375  29.673  1.00  0.00           O  
ATOM   3401  CB  GLU B2090     112.885 -22.111  29.125  1.00  0.00           C  
ATOM   3402  CG  GLU B2090     114.379 -21.971  28.986  1.00  0.00           C  
ATOM   3403  CD  GLU B2090     114.814 -20.526  28.862  1.00  0.00           C  
ATOM   3404  OE1 GLU B2090     114.413 -19.717  29.722  1.00  0.00           O  
ATOM   3405  OE2 GLU B2090     115.562 -20.197  27.913  1.00  0.00           O  
ATOM   3406  N   GLU B2091     112.434 -24.322  31.206  1.00  0.00           N  
ATOM   3407  CA  GLU B2091     112.882 -25.174  32.304  1.00  0.00           C  
ATOM   3408  C   GLU B2091     112.467 -26.613  32.041  1.00  0.00           C  
ATOM   3409  O   GLU B2091     113.019 -27.544  32.627  1.00  0.00           O  
ATOM   3410  CB  GLU B2091     112.279 -24.691  33.630  1.00  0.00           C  
ATOM   3411  CG  GLU B2091     112.749 -23.304  34.050  1.00  0.00           C  
ATOM   3412  CD  GLU B2091     112.071 -22.803  35.319  1.00  0.00           C  
ATOM   3413  OE1 GLU B2091     112.283 -23.405  36.397  1.00  0.00           O  
ATOM   3414  OE2 GLU B2091     111.325 -21.801  35.234  1.00  0.00           O  
ATOM   3415  N   GLN B2092     111.482 -26.790  31.164  1.00  0.00           N  
ATOM   3416  CA  GLN B2092     111.000 -28.127  30.819  1.00  0.00           C  
ATOM   3417  C   GLN B2092     111.956 -28.792  29.835  1.00  0.00           C  
ATOM   3418  O   GLN B2092     111.934 -30.015  29.647  1.00  0.00           O  
ATOM   3419  CB  GLN B2092     109.588 -28.060  30.219  1.00  0.00           C  
ATOM   3420  CG  GLN B2092     108.506 -27.957  31.272  1.00  0.00           C  
ATOM   3421  CD  GLN B2092     108.510 -29.155  32.223  1.00  0.00           C  
ATOM   3422  OE1 GLN B2092     107.989 -29.086  33.334  1.00  0.00           O  
ATOM   3423  NE2 GLN B2092     109.095 -30.261  31.780  1.00  0.00           N  
ATOM   3424  N   ARG B2093     112.800 -27.973  29.217  1.00  0.00           N  
ATOM   3425  CA  ARG B2093     113.774 -28.458  28.253  1.00  0.00           C  
ATOM   3426  C   ARG B2093     114.979 -28.979  29.016  1.00  0.00           C  
ATOM   3427  O   ARG B2093     116.095 -29.003  28.501  1.00  0.00           O  
ATOM   3428  CB  ARG B2093     114.201 -27.317  27.326  1.00  0.00           C  
ATOM   3429  CG  ARG B2093     114.445 -27.754  25.900  1.00  0.00           C  
ATOM   3430  CD  ARG B2093     113.164 -28.311  25.316  1.00  0.00           C  
ATOM   3431  NE  ARG B2093     113.424 -29.224  24.208  1.00  0.00           N  
ATOM   3432  CZ  ARG B2093     113.827 -28.854  22.995  1.00  0.00           C  
ATOM   3433  NH1 ARG B2093     114.024 -27.570  22.715  1.00  0.00           N  
ATOM   3434  NH2 ARG B2093     114.029 -29.775  22.060  1.00  0.00           N  
ATOM   3435  N   GLU B2094     114.738 -29.383  30.258  1.00  0.00           N  
ATOM   3436  CA  GLU B2094     115.789 -29.881  31.132  1.00  0.00           C  
ATOM   3437  C   GLU B2094     115.400 -31.269  31.617  1.00  0.00           C  
ATOM   3438  O   GLU B2094     116.182 -32.211  31.523  1.00  0.00           O  
ATOM   3439  CB  GLU B2094     115.946 -28.929  32.318  1.00  0.00           C  
ATOM   3440  CG  GLU B2094     117.102 -29.235  33.249  1.00  0.00           C  
ATOM   3441  CD  GLU B2094     117.094 -28.350  34.472  1.00  0.00           C  
ATOM   3442  OE1 GLU B2094     117.030 -27.121  34.306  1.00  0.00           O  
ATOM   3443  OE2 GLU B2094     117.152 -28.872  35.601  1.00  0.00           O  
ATOM   3444  N   ARG B2095     114.181 -31.380  32.133  1.00  0.00           N  
ATOM   3445  CA  ARG B2095     113.659 -32.649  32.621  1.00  0.00           C  
ATOM   3446  C   ARG B2095     113.102 -33.478  31.468  1.00  0.00           C  
ATOM   3447  O   ARG B2095     112.399 -34.461  31.686  1.00  0.00           O  
ATOM   3448  CB  ARG B2095     112.547 -32.413  33.644  1.00  0.00           C  
ATOM   3449  CG  ARG B2095     113.004 -31.815  34.957  1.00  0.00           C  
ATOM   3450  CD  ARG B2095     111.832 -31.662  35.905  1.00  0.00           C  
ATOM   3451  NE  ARG B2095     110.853 -30.699  35.410  1.00  0.00           N  
ATOM   3452  CZ  ARG B2095     111.062 -29.388  35.338  1.00  0.00           C  
ATOM   3453  NH1 ARG B2095     112.217 -28.871  35.730  1.00  0.00           N  
ATOM   3454  NH2 ARG B2095     110.113 -28.591  34.875  1.00  0.00           N  
ATOM   3455  N   ALA B2096     113.411 -33.078  30.241  1.00  0.00           N  
ATOM   3456  CA  ALA B2096     112.929 -33.803  29.068  1.00  0.00           C  
ATOM   3457  C   ALA B2096     114.052 -34.025  28.063  1.00  0.00           C  
ATOM   3458  O   ALA B2096     113.805 -34.236  26.875  1.00  0.00           O  
ATOM   3459  CB  ALA B2096     111.809 -33.029  28.414  1.00  0.00           C  
ATOM   3460  N   ARG B2097     115.290 -33.995  28.543  1.00  0.00           N  
ATOM   3461  CA  ARG B2097     116.436 -34.158  27.654  1.00  0.00           C  
ATOM   3462  C   ARG B2097     117.714 -34.378  28.466  1.00  0.00           C  
ATOM   3463  O   ARG B2097     118.758 -34.766  27.931  1.00  0.00           O  
ATOM   3464  CB  ARG B2097     116.569 -32.903  26.785  1.00  0.00           C  
ATOM   3465  CG  ARG B2097     117.400 -33.068  25.546  1.00  0.00           C  
ATOM   3466  CD  ARG B2097     117.431 -31.755  24.812  1.00  0.00           C  
ATOM   3467  NE  ARG B2097     118.303 -31.802  23.647  1.00  0.00           N  
ATOM   3468  CZ  ARG B2097     118.752 -30.722  23.016  1.00  0.00           C  
ATOM   3469  NH1 ARG B2097     118.410 -29.512  23.436  1.00  0.00           N  
ATOM   3470  NH2 ARG B2097     119.556 -30.849  21.970  1.00  0.00           N  
ATOM   3471  N   LYS B2098     117.620 -34.122  29.766  1.00  0.00           N  
ATOM   3472  CA  LYS B2098     118.751 -34.291  30.669  1.00  0.00           C  
ATOM   3473  C   LYS B2098     118.274 -34.998  31.923  1.00  0.00           C  
ATOM   3474  O   LYS B2098     119.002 -35.077  32.914  1.00  0.00           O  
ATOM   3475  CB  LYS B2098     119.351 -32.931  31.033  1.00  0.00           C  
ATOM   3476  CG  LYS B2098     119.766 -32.093  29.822  1.00  0.00           C  
ATOM   3477  CD  LYS B2098     120.553 -30.873  30.241  1.00  0.00           C  
ATOM   3478  CE  LYS B2098     119.721 -29.964  31.116  1.00  0.00           C  
ATOM   3479  NZ  LYS B2098     120.569 -29.241  32.108  1.00  0.00           N  
ATOM   3480  N   HIS B2099     117.052 -35.524  31.860  1.00  0.00           N  
ATOM   3481  CA  HIS B2099     116.449 -36.227  32.979  1.00  0.00           C  
ATOM   3482  C   HIS B2099     115.585 -37.368  32.458  1.00  0.00           C  
ATOM   3483  O   HIS B2099     116.081 -38.463  32.191  1.00  0.00           O  
ATOM   3484  CB  HIS B2099     115.599 -35.250  33.799  1.00  0.00           C  
ATOM   3485  CG  HIS B2099     115.026 -35.837  35.054  1.00  0.00           C  
ATOM   3486  ND1 HIS B2099     114.148 -36.899  35.051  1.00  0.00           N  
ATOM   3487  CD2 HIS B2099     115.191 -35.495  36.356  1.00  0.00           C  
ATOM   3488  CE1 HIS B2099     113.797 -37.186  36.292  1.00  0.00           C  
ATOM   3489  NE2 HIS B2099     114.416 -36.347  37.104  1.00  0.00           N  
ATOM   3490  N   PRO B2100     106.976 -36.332  15.831  1.00  0.00           N  
ATOM   3491  CA  PRO B2100     108.049 -35.627  16.536  1.00  0.00           C  
ATOM   3492  C   PRO B2100     108.299 -34.240  15.950  1.00  0.00           C  
ATOM   3493  O   PRO B2100     108.583 -34.099  14.766  1.00  0.00           O  
ATOM   3494  CB  PRO B2100     109.244 -36.559  16.355  1.00  0.00           C  
ATOM   3495  CG  PRO B2100     108.992 -37.140  15.012  1.00  0.00           C  
ATOM   3496  CD  PRO B2100     107.516 -37.472  15.073  1.00  0.00           C  
ATOM   3497  N   VAL B2101     108.199 -33.220  16.795  1.00  0.00           N  
ATOM   3498  CA  VAL B2101     108.409 -31.838  16.377  1.00  0.00           C  
ATOM   3499  C   VAL B2101     109.500 -31.180  17.200  1.00  0.00           C  
ATOM   3500  O   VAL B2101     109.628 -31.439  18.393  1.00  0.00           O  
ATOM   3501  CB  VAL B2101     107.113 -31.001  16.528  1.00  0.00           C  
ATOM   3502  CG1 VAL B2101     107.326 -29.593  15.981  1.00  0.00           C  
ATOM   3503  CG2 VAL B2101     105.962 -31.695  15.798  1.00  0.00           C  
ATOM   3504  N   TYR B2102     110.289 -30.330  16.550  1.00  0.00           N  
ATOM   3505  CA  TYR B2102     111.364 -29.621  17.235  1.00  0.00           C  
ATOM   3506  C   TYR B2102     111.094 -28.129  17.255  1.00  0.00           C  
ATOM   3507  O   TYR B2102     110.413 -27.620  16.365  1.00  0.00           O  
ATOM   3508  CB  TYR B2102     112.711 -29.890  16.560  1.00  0.00           C  
ATOM   3509  CG  TYR B2102     113.873 -29.231  17.274  1.00  0.00           C  
ATOM   3510  CD1 TYR B2102     114.219 -29.606  18.577  1.00  0.00           C  
ATOM   3511  CD2 TYR B2102     114.613 -28.211  16.651  1.00  0.00           C  
ATOM   3512  CE1 TYR B2102     115.267 -28.983  19.244  1.00  0.00           C  
ATOM   3513  CE2 TYR B2102     115.671 -27.576  17.304  1.00  0.00           C  
ATOM   3514  CZ  TYR B2102     115.996 -27.967  18.605  1.00  0.00           C  
ATOM   3515  OH  TYR B2102     117.054 -27.360  19.263  1.00  0.00           O  
ATOM   3516  N   SER B2103     111.609 -27.450  18.279  1.00  0.00           N  
ATOM   3517  CA  SER B2103     111.428 -26.014  18.423  1.00  0.00           C  
ATOM   3518  C   SER B2103     112.582 -25.365  19.163  1.00  0.00           C  
ATOM   3519  O   SER B2103     113.004 -25.877  20.211  1.00  0.00           O  
ATOM   3520  CB  SER B2103     110.126 -25.727  19.168  1.00  0.00           C  
ATOM   3521  OG  SER B2103     110.052 -24.365  19.554  1.00  0.00           O  
ATOM   3522  N   HIS B2104     113.096 -24.258  18.615  1.00  0.00           N  
ATOM   3523  CA  HIS B2104     114.187 -23.535  19.263  1.00  0.00           C  
ATOM   3524  C   HIS B2104     113.595 -23.003  20.560  1.00  0.00           C  
ATOM   3525  O   HIS B2104     112.402 -22.700  20.622  1.00  0.00           O  
ATOM   3526  CB  HIS B2104     114.640 -22.336  18.427  1.00  0.00           C  
ATOM   3527  CG  HIS B2104     115.097 -22.686  17.044  1.00  0.00           C  
ATOM   3528  ND1 HIS B2104     115.304 -21.730  16.071  1.00  0.00           N  
ATOM   3529  CD2 HIS B2104     115.422 -23.872  16.480  1.00  0.00           C  
ATOM   3530  CE1 HIS B2104     115.736 -22.314  14.968  1.00  0.00           C  
ATOM   3531  NE2 HIS B2104     115.817 -23.613  15.189  1.00  0.00           N  
ATOM   3532  N   LEU B2105     114.401 -22.905  21.608  1.00  0.00           N  
ATOM   3533  CA  LEU B2105     113.873 -22.365  22.849  1.00  0.00           C  
ATOM   3534  C   LEU B2105     113.660 -20.884  22.668  1.00  0.00           C  
ATOM   3535  O   LEU B2105     114.081 -20.304  21.664  1.00  0.00           O  
ATOM   3536  CB  LEU B2105     114.821 -22.593  24.027  1.00  0.00           C  
ATOM   3537  CG  LEU B2105     114.654 -23.948  24.717  1.00  0.00           C  
ATOM   3538  CD1 LEU B2105     115.442 -25.015  23.962  1.00  0.00           C  
ATOM   3539  CD2 LEU B2105     115.128 -23.833  26.158  1.00  0.00           C  
ATOM   3540  N   LYS B2106     113.020 -20.267  23.651  1.00  0.00           N  
ATOM   3541  CA  LYS B2106     112.762 -18.838  23.574  1.00  0.00           C  
ATOM   3542  C   LYS B2106     111.865 -18.577  22.382  1.00  0.00           C  
ATOM   3543  O   LYS B2106     111.930 -17.521  21.761  1.00  0.00           O  
ATOM   3544  CB  LYS B2106     114.072 -18.051  23.418  1.00  0.00           C  
ATOM   3545  CG  LYS B2106     114.898 -17.939  24.707  1.00  0.00           C  
ATOM   3546  CD  LYS B2106     116.200 -17.165  24.469  1.00  0.00           C  
ATOM   3547  CE  LYS B2106     117.159 -17.949  23.610  1.00  0.00           C  
ATOM   3548  NZ  LYS B2106     118.362 -17.164  23.328  1.00  0.00           N  
ATOM   3549  N   GLU B2107     111.041 -19.564  22.053  1.00  0.00           N  
ATOM   3550  CA  GLU B2107     110.107 -19.440  20.943  1.00  0.00           C  
ATOM   3551  C   GLU B2107     108.904 -20.349  21.179  1.00  0.00           C  
ATOM   3552  O   GLU B2107     107.868 -20.201  20.520  1.00  0.00           O  
ATOM   3553  CB  GLU B2107     110.783 -19.836  19.634  1.00  0.00           C  
ATOM   3554  CG  GLU B2107     109.948 -19.569  18.390  1.00  0.00           C  
ATOM   3555  CD  GLU B2107     110.608 -20.097  17.132  1.00  0.00           C  
ATOM   3556  OE1 GLU B2107     110.657 -21.336  16.944  1.00  0.00           O  
ATOM   3557  OE2 GLU B2107     111.089 -19.264  16.337  1.00  0.00           O  
ATOM   3558  N   LEU B2108     109.059 -21.293  22.110  1.00  0.00           N  
ATOM   3559  CA  LEU B2108     108.003 -22.236  22.451  1.00  0.00           C  
ATOM   3560  C   LEU B2108     106.763 -21.438  22.845  1.00  0.00           C  
ATOM   3561  O   LEU B2108     105.635 -21.857  22.593  1.00  0.00           O  
ATOM   3562  CB  LEU B2108     108.443 -23.110  23.627  1.00  0.00           C  
ATOM   3563  CG  LEU B2108     109.881 -23.631  23.632  1.00  0.00           C  
ATOM   3564  CD1 LEU B2108     110.191 -24.209  24.994  1.00  0.00           C  
ATOM   3565  CD2 LEU B2108     110.075 -24.657  22.548  1.00  0.00           C  
ATOM   3566  N   GLY B2109     106.985 -20.282  23.462  1.00  0.00           N  
ATOM   3567  CA  GLY B2109     105.887 -19.438  23.890  1.00  0.00           C  
ATOM   3568  C   GLY B2109     104.870 -19.184  22.801  1.00  0.00           C  
ATOM   3569  O   GLY B2109     103.712 -18.898  23.090  1.00  0.00           O  
ATOM   3570  N   LYS B2110     105.300 -19.289  21.549  1.00  0.00           N  
ATOM   3571  CA  LYS B2110     104.409 -19.082  20.418  1.00  0.00           C  
ATOM   3572  C   LYS B2110     104.211 -20.398  19.676  1.00  0.00           C  
ATOM   3573  O   LYS B2110     103.215 -20.572  18.971  1.00  0.00           O  
ATOM   3574  CB  LYS B2110     104.998 -18.039  19.462  1.00  0.00           C  
ATOM   3575  CG  LYS B2110     104.103 -16.837  19.238  1.00  0.00           C  
ATOM   3576  CD  LYS B2110     104.733 -15.818  18.304  1.00  0.00           C  
ATOM   3577  CE  LYS B2110     104.745 -16.313  16.871  1.00  0.00           C  
ATOM   3578  NZ  LYS B2110     105.245 -15.235  15.939  1.00  0.00           N  
ATOM   3579  N   THR B2111     105.172 -21.308  19.837  1.00  0.00           N  
ATOM   3580  CA  THR B2111     105.146 -22.615  19.181  1.00  0.00           C  
ATOM   3581  C   THR B2111     104.093 -23.562  19.788  1.00  0.00           C  
ATOM   3582  O   THR B2111     103.389 -24.292  19.066  1.00  0.00           O  
ATOM   3583  CB  THR B2111     106.531 -23.295  19.270  1.00  0.00           C  
ATOM   3584  OG1 THR B2111     107.555 -22.400  18.812  1.00  0.00           O  
ATOM   3585  CG2 THR B2111     106.547 -24.533  18.414  1.00  0.00           C  
ATOM   3586  N   SER B2112     103.973 -23.531  21.113  1.00  0.00           N  
ATOM   3587  CA  SER B2112     103.022 -24.390  21.814  1.00  0.00           C  
ATOM   3588  C   SER B2112     101.587 -24.318  21.280  1.00  0.00           C  
ATOM   3589  O   SER B2112     100.803 -25.256  21.478  1.00  0.00           O  
ATOM   3590  CB  SER B2112     103.043 -24.069  23.305  1.00  0.00           C  
ATOM   3591  OG  SER B2112     102.909 -22.680  23.517  1.00  0.00           O  
ATOM   3592  N   ALA B2113     101.254 -23.222  20.598  1.00  0.00           N  
ATOM   3593  CA  ALA B2113      99.921 -23.046  20.025  1.00  0.00           C  
ATOM   3594  C   ALA B2113      99.766 -23.722  18.664  1.00  0.00           C  
ATOM   3595  O   ALA B2113      98.704 -23.690  18.070  1.00  0.00           O  
ATOM   3596  CB  ALA B2113      99.617 -21.587  19.900  1.00  0.00           C  
ATOM   3597  N   PHE B2114     100.825 -24.351  18.177  1.00  0.00           N  
ATOM   3598  CA  PHE B2114     100.783 -25.018  16.880  1.00  0.00           C  
ATOM   3599  C   PHE B2114     101.506 -26.367  16.921  1.00  0.00           C  
ATOM   3600  O   PHE B2114     101.918 -26.908  15.894  1.00  0.00           O  
ATOM   3601  CB  PHE B2114     101.421 -24.121  15.820  1.00  0.00           C  
ATOM   3602  CG  PHE B2114     100.712 -22.816  15.627  1.00  0.00           C  
ATOM   3603  CD1 PHE B2114      99.429 -22.786  15.090  1.00  0.00           C  
ATOM   3604  CD2 PHE B2114     101.307 -21.615  16.011  1.00  0.00           C  
ATOM   3605  CE1 PHE B2114      98.744 -21.575  14.944  1.00  0.00           C  
ATOM   3606  CE2 PHE B2114     100.626 -20.413  15.866  1.00  0.00           C  
ATOM   3607  CZ  PHE B2114      99.342 -20.399  15.331  1.00  0.00           C  
ATOM   3608  N   VAL B2115     101.650 -26.908  18.121  1.00  0.00           N  
ATOM   3609  CA  VAL B2115     102.305 -28.192  18.312  1.00  0.00           C  
ATOM   3610  C   VAL B2115     101.721 -28.895  19.533  1.00  0.00           C  
ATOM   3611  O   VAL B2115     101.259 -28.253  20.478  1.00  0.00           O  
ATOM   3612  CB  VAL B2115     103.829 -28.029  18.526  1.00  0.00           C  
ATOM   3613  CG1 VAL B2115     104.468 -27.441  17.283  1.00  0.00           C  
ATOM   3614  CG2 VAL B2115     104.099 -27.143  19.734  1.00  0.00           C  
ATOM   3615  N   GLY B2116     101.746 -30.220  19.505  1.00  0.00           N  
ATOM   3616  CA  GLY B2116     101.238 -30.989  20.622  1.00  0.00           C  
ATOM   3617  C   GLY B2116     101.946 -30.620  21.900  1.00  0.00           C  
ATOM   3618  O   GLY B2116     103.098 -30.205  21.888  1.00  0.00           O  
ATOM   3619  N   ALA B2117     101.250 -30.765  23.015  1.00  0.00           N  
ATOM   3620  CA  ALA B2117     101.836 -30.437  24.306  1.00  0.00           C  
ATOM   3621  C   ALA B2117     102.900 -31.462  24.696  1.00  0.00           C  
ATOM   3622  O   ALA B2117     103.909 -31.127  25.300  1.00  0.00           O  
ATOM   3623  CB  ALA B2117     100.743 -30.381  25.368  1.00  0.00           C  
ATOM   3624  N   ALA B2118     102.658 -32.721  24.355  1.00  0.00           N  
ATOM   3625  CA  ALA B2118     103.587 -33.799  24.671  1.00  0.00           C  
ATOM   3626  C   ALA B2118     104.595 -34.078  23.557  1.00  0.00           C  
ATOM   3627  O   ALA B2118     105.705 -34.526  23.825  1.00  0.00           O  
ATOM   3628  CB  ALA B2118     102.803 -35.081  24.998  1.00  0.00           C  
ATOM   3629  N   ALA B2119     104.201 -33.828  22.313  1.00  0.00           N  
ATOM   3630  CA  ALA B2119     105.073 -34.071  21.170  1.00  0.00           C  
ATOM   3631  C   ALA B2119     106.216 -33.073  21.172  1.00  0.00           C  
ATOM   3632  O   ALA B2119     107.122 -33.150  20.347  1.00  0.00           O  
ATOM   3633  CB  ALA B2119     104.290 -33.958  19.886  1.00  0.00           C  
ATOM   3634  N   LEU B2120     106.179 -32.137  22.112  1.00  0.00           N  
ATOM   3635  CA  LEU B2120     107.225 -31.121  22.223  1.00  0.00           C  
ATOM   3636  C   LEU B2120     107.946 -31.221  23.560  1.00  0.00           C  
ATOM   3637  O   LEU B2120     109.000 -31.857  23.633  1.00  0.00           O  
ATOM   3638  CB  LEU B2120     106.636 -29.721  22.065  1.00  0.00           C  
ATOM   3639  CG  LEU B2120     107.608 -28.544  22.180  1.00  0.00           C  
ATOM   3640  CD1 LEU B2120     108.516 -28.506  21.015  1.00  0.00           C  
ATOM   3641  CD2 LEU B2120     106.826 -27.246  22.279  1.00  0.00           C  
HETATM 3642  PG  ATP B2500      86.072 -11.683   4.858  1.00  0.00           P  
HETATM 3643  O1G ATP B2500      86.607 -10.636   5.810  1.00  0.00           O  
HETATM 3644  O2G ATP B2500      86.227 -13.116   5.382  1.00  0.00           O  
HETATM 3645  O3G ATP B2500      84.640 -11.349   4.425  1.00  0.00           O  
HETATM 3646  PB  ATP B2500      88.496 -12.190   3.306  1.00  0.00           P  
HETATM 3647  O1B ATP B2500      89.348 -11.224   2.530  1.00  0.00           O  
HETATM 3648  O2B ATP B2500      89.028 -12.863   4.531  1.00  0.00           O  
HETATM 3649  O3B ATP B2500      87.074 -11.492   3.617  1.00  0.00           O  
HETATM 3650  PA  ATP B2500      88.722 -13.827   0.932  1.00  0.00           P  
HETATM 3651  O1A ATP B2500      88.395 -12.728  -0.001  1.00  0.00           O  
HETATM 3652  O2A ATP B2500      90.131 -14.260   1.080  1.00  0.00           O  
HETATM 3653  O3A ATP B2500      88.128 -13.397   2.342  1.00  0.00           O  
HETATM 3654  O5' ATP B2500      87.837 -15.113   0.623  1.00  0.00           O  
HETATM 3655  C5' ATP B2500      86.890 -15.117  -0.440  1.00  0.00           C  
HETATM 3656  C4' ATP B2500      85.489 -15.067   0.106  1.00  0.00           C  
HETATM 3657  O4' ATP B2500      85.282 -16.243   0.916  1.00  0.00           O  
HETATM 3658  C3' ATP B2500      85.192 -13.928   1.038  1.00  0.00           C  
HETATM 3659  O3' ATP B2500      84.787 -12.788   0.307  1.00  0.00           O  
HETATM 3660  C2' ATP B2500      84.006 -14.477   1.807  1.00  0.00           C  
HETATM 3661  O2' ATP B2500      82.860 -14.317   1.025  1.00  0.00           O  
HETATM 3662  C1' ATP B2500      84.368 -15.960   1.948  1.00  0.00           C  
HETATM 3663  N9  ATP B2500      84.962 -16.404   3.230  1.00  0.00           N  
HETATM 3664  C8  ATP B2500      86.264 -16.300   3.654  1.00  0.00           C  
HETATM 3665  N7  ATP B2500      86.471 -16.809   4.849  1.00  0.00           N  
HETATM 3666  C5  ATP B2500      85.229 -17.282   5.239  1.00  0.00           C  
HETATM 3667  C6  ATP B2500      84.762 -17.970   6.423  1.00  0.00           C  
HETATM 3668  N6  ATP B2500      85.520 -18.259   7.481  1.00  0.00           N  
HETATM 3669  N1  ATP B2500      83.459 -18.329   6.471  1.00  0.00           N  
HETATM 3670  C2  ATP B2500      82.666 -18.001   5.436  1.00  0.00           C  
HETATM 3671  N3  ATP B2500      82.972 -17.351   4.291  1.00  0.00           N  
HETATM 3672  C4  ATP B2500      84.277 -17.034   4.251  1.00  0.00           C  
TER
END
