# Supplementary material for: Backbone Brackets and Arginine Tweezers delineate Class I and Class II aminoacyl tRNA synthetases
Source: PLoS Comput Biol. 2018 Apr 16;14(4):e1006101. doi: 10.1371/journal.pcbi.1006101 (PMC5919687; doi:10.1371/journal.pcbi.1006101)
Supplement: S12 File — All structures of Class II aaRS with residues renumbered according to the MSA. (GZ) [file pcbi.1006101.s024.tar.gz › 1yfs_A_renum.pdb]

ATOM      1  N   SER A 332     108.643  22.030  35.243  1.00  0.00           N  
ATOM      2  CA  SER A 332     109.575  20.871  35.257  1.00  0.00           C  
ATOM      3  C   SER A 332     110.805  21.150  34.402  1.00  0.00           C  
ATOM      4  O   SER A 332     111.926  20.840  34.799  1.00  0.00           O  
ATOM      5  CB  SER A 332     108.862  19.620  34.750  1.00  0.00           C  
ATOM      6  OG  SER A 332     109.717  18.494  34.788  1.00  0.00           O  
ATOM      7  N   LEU A 333     110.594  21.729  33.226  1.00  0.00           N  
ATOM      8  CA  LEU A 333     111.698  22.069  32.333  1.00  0.00           C  
ATOM      9  C   LEU A 333     112.436  20.865  31.772  1.00  0.00           C  
ATOM     10  O   LEU A 333     112.902  19.999  32.514  1.00  0.00           O  
ATOM     11  CB  LEU A 333     112.700  22.967  33.060  1.00  0.00           C  
ATOM     12  CG  LEU A 333     112.161  24.311  33.541  1.00  0.00           C  
ATOM     13  CD1 LEU A 333     113.185  24.975  34.443  1.00  0.00           C  
ATOM     14  CD2 LEU A 333     111.833  25.182  32.342  1.00  0.00           C  
ATOM     15  N   SER A 334     112.549  20.821  30.453  1.00  0.00           N  
ATOM     16  CA  SER A 334     113.249  19.727  29.798  1.00  0.00           C  
ATOM     17  C   SER A 334     114.744  19.953  29.950  1.00  0.00           C  
ATOM     18  O   SER A 334     115.191  21.053  30.278  1.00  0.00           O  
ATOM     19  CB  SER A 334     112.920  19.699  28.316  1.00  0.00           C  
ATOM     20  OG  SER A 334     113.531  20.793  27.672  1.00  0.00           O  
ATOM     21  N   ALA A 335     115.515  18.904  29.697  1.00  0.00           N  
ATOM     22  CA  ALA A 335     116.959  18.990  29.793  1.00  0.00           C  
ATOM     23  C   ALA A 335     117.446  20.123  28.910  1.00  0.00           C  
ATOM     24  O   ALA A 335     118.234  20.970  29.332  1.00  0.00           O  
ATOM     25  CB  ALA A 335     117.585  17.685  29.349  1.00  0.00           C  
ATOM     26  N   HIS A 336     116.958  20.139  27.677  1.00  0.00           N  
ATOM     27  CA  HIS A 336     117.360  21.155  26.719  1.00  0.00           C  
ATOM     28  C   HIS A 336     117.045  22.563  27.203  1.00  0.00           C  
ATOM     29  O   HIS A 336     117.822  23.488  26.979  1.00  0.00           O  
ATOM     30  CB  HIS A 336     116.692  20.869  25.377  1.00  0.00           C  
ATOM     31  CG  HIS A 336     117.072  19.545  24.796  1.00  0.00           C  
ATOM     32  ND1 HIS A 336     116.150  18.673  24.260  1.00  0.00           N  
ATOM     33  CD2 HIS A 336     118.282  18.951  24.646  1.00  0.00           C  
ATOM     34  CE1 HIS A 336     116.773  17.601  23.802  1.00  0.00           C  
ATOM     35  NE2 HIS A 336     118.067  17.746  24.025  1.00  0.00           N  
ATOM     36  N   GLU A 337     115.915  22.716  27.885  1.00  0.00           N  
ATOM     37  CA  GLU A 337     115.516  24.017  28.409  1.00  0.00           C  
ATOM     38  C   GLU A 337     116.464  24.447  29.526  1.00  0.00           C  
ATOM     39  O   GLU A 337     116.900  25.598  29.576  1.00  0.00           O  
ATOM     40  CB  GLU A 337     114.075  23.964  28.928  1.00  0.00           C  
ATOM     41  CG  GLU A 337     113.033  23.798  27.830  1.00  0.00           C  
ATOM     42  CD  GLU A 337     111.612  23.819  28.361  1.00  0.00           C  
ATOM     43  OE1 GLU A 337     111.271  22.958  29.202  1.00  0.00           O  
ATOM     44  OE2 GLU A 337     110.828  24.695  27.938  1.00  0.00           O  
ATOM     45  N   ILE A 338     116.786  23.512  30.413  1.00  0.00           N  
ATOM     46  CA  ILE A 338     117.693  23.793  31.518  1.00  0.00           C  
ATOM     47  C   ILE A 338     119.052  24.245  30.991  1.00  0.00           C  
ATOM     48  O   ILE A 338     119.746  25.015  31.648  1.00  0.00           O  
ATOM     49  CB  ILE A 338     117.902  22.538  32.419  1.00  0.00           C  
ATOM     50  CG1 ILE A 338     116.560  22.044  32.958  1.00  0.00           C  
ATOM     51  CG2 ILE A 338     118.831  22.878  33.581  1.00  0.00           C  
ATOM     52  CD1 ILE A 338     116.664  20.801  33.814  1.00  0.00           C  
ATOM     53  N   ARG A 339     119.426  23.770  29.802  1.00  0.00           N  
ATOM     54  CA  ARG A 339     120.710  24.118  29.201  1.00  0.00           C  
ATOM     55  C   ARG A 339     120.725  25.557  28.693  1.00  0.00           C  
ATOM     56  O   ARG A 339     121.636  26.324  29.004  1.00  0.00           O  
ATOM     57  CB  ARG A 339     121.047  23.169  28.039  1.00  0.00           C  
ATOM     58  CG  ARG A 339     122.471  23.352  27.502  1.00  0.00           C  
ATOM     59  CD  ARG A 339     122.770  22.566  26.216  1.00  0.00           C  
ATOM     60  NE  ARG A 339     122.649  21.123  26.374  1.00  0.00           N  
ATOM     61  CZ  ARG A 339     121.585  20.418  26.005  1.00  0.00           C  
ATOM     62  NH1 ARG A 339     120.548  21.028  25.449  1.00  0.00           N  
ATOM     63  NH2 ARG A 339     121.557  19.102  26.193  1.00  0.00           N  
ATOM     64  N   GLU A 340     119.714  25.912  27.906  1.00  0.00           N  
ATOM     65  CA  GLU A 340     119.604  27.253  27.347  1.00  0.00           C  
ATOM     66  C   GLU A 340     119.352  28.286  28.440  1.00  0.00           C  
ATOM     67  O   GLU A 340     119.823  29.420  28.361  1.00  0.00           O  
ATOM     68  CB  GLU A 340     118.481  27.291  26.310  1.00  0.00           C  
ATOM     69  CG  GLU A 340     118.313  28.633  25.618  1.00  0.00           C  
ATOM     70  CD  GLU A 340     119.619  29.210  25.126  1.00  0.00           C  
ATOM     71  OE1 GLU A 340     120.444  28.455  24.576  1.00  0.00           O  
ATOM     72  OE2 GLU A 340     119.827  30.430  25.282  1.00  0.00           O  
ATOM     73  N   LEU A 341     118.602  27.887  29.460  1.00  0.00           N  
ATOM     74  CA  LEU A 341     118.310  28.776  30.577  1.00  0.00           C  
ATOM     75  C   LEU A 341     119.599  29.132  31.295  1.00  0.00           C  
ATOM     76  O   LEU A 341     119.858  30.302  31.587  1.00  0.00           O  
ATOM     77  CB  LEU A 341     117.349  28.108  31.560  1.00  0.00           C  
ATOM     78  CG  LEU A 341     115.885  28.102  31.136  1.00  0.00           C  
ATOM     79  CD1 LEU A 341     115.064  27.363  32.161  1.00  0.00           C  
ATOM     80  CD2 LEU A 341     115.398  29.543  30.987  1.00  0.00           C  
ATOM     81  N   PHE A 342     120.407  28.110  31.567  1.00  0.00           N  
ATOM     82  CA  PHE A 342     121.681  28.289  32.250  1.00  0.00           C  
ATOM     83  C   PHE A 342     122.628  29.168  31.449  1.00  0.00           C  
ATOM     84  O   PHE A 342     123.279  30.053  32.002  1.00  0.00           O  
ATOM     85  CB  PHE A 342     122.357  26.935  32.489  1.00  0.00           C  
ATOM     86  CG  PHE A 342     123.636  27.027  33.270  1.00  0.00           C  
ATOM     87  CD1 PHE A 342     123.630  26.921  34.651  1.00  0.00           C  
ATOM     88  CD2 PHE A 342     124.841  27.271  32.628  1.00  0.00           C  
ATOM     89  CE1 PHE A 342     124.808  27.044  35.391  1.00  0.00           C  
ATOM     90  CE2 PHE A 342     126.027  27.396  33.356  1.00  0.00           C  
ATOM     91  CZ  PHE A 342     126.000  27.288  34.744  1.00  0.00           C  
ATOM     92  N   LEU A 343     122.715  28.908  30.148  1.00  0.00           N  
ATOM     93  CA  LEU A 343     123.600  29.664  29.265  1.00  0.00           C  
ATOM     94  C   LEU A 343     123.128  31.100  29.030  1.00  0.00           C  
ATOM     95  O   LEU A 343     123.928  32.034  29.053  1.00  0.00           O  
ATOM     96  CB  LEU A 343     123.754  28.934  27.923  1.00  0.00           C  
ATOM     97  CG  LEU A 343     124.514  27.604  27.975  1.00  0.00           C  
ATOM     98  CD1 LEU A 343     124.568  26.962  26.588  1.00  0.00           C  
ATOM     99  CD2 LEU A 343     125.922  27.856  28.495  1.00  0.00           C  
ATOM    100  N   SER A 344     121.831  31.273  28.808  1.00  0.00           N  
ATOM    101  CA  SER A 344     121.284  32.604  28.576  1.00  0.00           C  
ATOM    102  C   SER A 344     121.341  33.423  29.865  1.00  0.00           C  
ATOM    103  O   SER A 344     121.639  34.613  29.835  1.00  0.00           O  
ATOM    104  CB  SER A 344     119.839  32.513  28.075  1.00  0.00           C  
ATOM    105  OG  SER A 344     118.967  32.074  29.096  1.00  0.00           O  
ATOM    106  N   PHE A 345     121.071  32.777  30.995  1.00  0.00           N  
ATOM    107  CA  PHE A 345     121.097  33.446  32.295  1.00  0.00           C  
ATOM    108  C   PHE A 345     122.425  34.121  32.593  1.00  0.00           C  
ATOM    109  O   PHE A 345     122.458  35.249  33.093  1.00  0.00           O  
ATOM    110  CB  PHE A 345     120.808  32.450  33.415  1.00  0.00           C  
ATOM    111  CG  PHE A 345     120.920  33.041  34.799  1.00  0.00           C  
ATOM    112  CD1 PHE A 345     119.933  33.886  35.292  1.00  0.00           C  
ATOM    113  CD2 PHE A 345     122.008  32.739  35.614  1.00  0.00           C  
ATOM    114  CE1 PHE A 345     120.022  34.419  36.578  1.00  0.00           C  
ATOM    115  CE2 PHE A 345     122.106  33.270  36.904  1.00  0.00           C  
ATOM    116  CZ  PHE A 345     121.107  34.111  37.383  1.00  0.00           C  
ATOM    117  N   PHE A 347     123.520  33.424  32.310  1.00  0.00           N  
ATOM    118  CA  PHE A 347     124.845  33.971  32.573  1.00  0.00           C  
ATOM    119  C   PHE A 347     125.262  35.008  31.549  1.00  0.00           C  
ATOM    120  O   PHE A 347     126.042  35.911  31.855  1.00  0.00           O  
ATOM    121  CB  PHE A 347     125.871  32.838  32.676  1.00  0.00           C  
ATOM    122  CG  PHE A 347     125.905  32.195  34.041  1.00  0.00           C  
ATOM    123  CD1 PHE A 347     126.448  32.878  35.126  1.00  0.00           C  
ATOM    124  CD2 PHE A 347     125.306  30.961  34.264  1.00  0.00           C  
ATOM    125  CE1 PHE A 347     126.384  32.346  36.410  1.00  0.00           C  
ATOM    126  CE2 PHE A 347     125.239  30.423  35.545  1.00  0.00           C  
ATOM    127  CZ  PHE A 347     125.778  31.119  36.618  1.00  0.00           C  
ATOM    128  N   GLU A 348     124.743  34.887  30.333  1.00  0.00           N  
ATOM    129  CA  GLU A 348     125.058  35.873  29.312  1.00  0.00           C  
ATOM    130  C   GLU A 348     124.493  37.201  29.818  1.00  0.00           C  
ATOM    131  O   GLU A 348     125.050  38.268  29.559  1.00  0.00           O  
ATOM    132  CB  GLU A 348     124.401  35.504  27.986  1.00  0.00           C  
ATOM    133  CG  GLU A 348     125.078  34.378  27.238  1.00  0.00           C  
ATOM    134  CD  GLU A 348     124.466  34.166  25.870  1.00  0.00           C  
ATOM    135  OE1 GLU A 348     123.290  33.751  25.807  1.00  0.00           O  
ATOM    136  OE2 GLU A 348     125.158  34.429  24.862  1.00  0.00           O  
ATOM    137  N   LYS A 349     123.383  37.104  30.551  1.00  0.00           N  
ATOM    138  CA  LYS A 349     122.700  38.258  31.135  1.00  0.00           C  
ATOM    139  C   LYS A 349     123.585  38.899  32.199  1.00  0.00           C  
ATOM    140  O   LYS A 349     123.301  39.998  32.685  1.00  0.00           O  
ATOM    141  CB  LYS A 349     121.383  37.818  31.780  1.00  0.00           C  
ATOM    142  CG  LYS A 349     120.432  37.111  30.826  1.00  0.00           C  
ATOM    143  CD  LYS A 349     119.270  36.451  31.561  1.00  0.00           C  
ATOM    144  CE  LYS A 349     118.322  35.765  30.588  1.00  0.00           C  
ATOM    145  NZ  LYS A 349     117.198  35.076  31.278  1.00  0.00           N  
ATOM    146  N   LYS A 352     124.654  38.196  32.556  1.00  0.00           N  
ATOM    147  CA  LYS A 352     125.589  38.670  33.560  1.00  0.00           C  
ATOM    148  C   LYS A 352     126.965  38.889  32.943  1.00  0.00           C  
ATOM    149  O   LYS A 352     127.989  38.570  33.550  1.00  0.00           O  
ATOM    150  CB  LYS A 352     125.681  37.662  34.713  1.00  0.00           C  
ATOM    151  CG  LYS A 352     124.338  37.354  35.385  1.00  0.00           C  
ATOM    152  CD  LYS A 352     123.764  38.574  36.091  1.00  0.00           C  
ATOM    153  CE  LYS A 352     122.323  38.343  36.536  1.00  0.00           C  
ATOM    154  NZ  LYS A 352     122.183  37.259  37.554  1.00  0.00           N  
ATOM    155  N   GLY A 361     126.977  39.423  31.724  1.00  0.00           N  
ATOM    156  CA  GLY A 361     128.225  39.712  31.031  1.00  0.00           C  
ATOM    157  C   GLY A 361     129.105  38.536  30.655  1.00  0.00           C  
ATOM    158  O   GLY A 361     130.257  38.726  30.268  1.00  0.00           O  
ATOM    159  N   HIS A 362     128.570  37.324  30.767  1.00  0.00           N  
ATOM    160  CA  HIS A 362     129.318  36.114  30.428  1.00  0.00           C  
ATOM    161  C   HIS A 362     129.218  35.800  28.940  1.00  0.00           C  
ATOM    162  O   HIS A 362     128.138  35.855  28.363  1.00  0.00           O  
ATOM    163  CB  HIS A 362     128.788  34.912  31.218  1.00  0.00           C  
ATOM    164  CG  HIS A 362     129.024  35.001  32.695  1.00  0.00           C  
ATOM    165  ND1 HIS A 362     128.368  35.905  33.500  1.00  0.00           N  
ATOM    166  CD2 HIS A 362     129.830  34.283  33.512  1.00  0.00           C  
ATOM    167  CE1 HIS A 362     128.757  35.740  34.752  1.00  0.00           C  
ATOM    168  NE2 HIS A 362     129.644  34.760  34.786  1.00  0.00           N  
ATOM    169  N   THR A 363     130.345  35.451  28.332  1.00  0.00           N  
ATOM    170  CA  THR A 363     130.380  35.115  26.915  1.00  0.00           C  
ATOM    171  C   THR A 363     130.143  33.619  26.704  1.00  0.00           C  
ATOM    172  O   THR A 363     130.966  32.800  27.104  1.00  0.00           O  
ATOM    173  CB  THR A 363     131.735  35.471  26.303  1.00  0.00           C  
ATOM    174  OG1 THR A 363     131.991  36.868  26.489  1.00  0.00           O  
ATOM    175  CG2 THR A 363     131.746  35.146  24.819  1.00  0.00           C  
ATOM    176  N   ARG A 364     129.025  33.270  26.072  1.00  0.00           N  
ATOM    177  CA  ARG A 364     128.695  31.871  25.814  1.00  0.00           C  
ATOM    178  C   ARG A 364     129.772  31.203  24.973  1.00  0.00           C  
ATOM    179  O   ARG A 364     129.923  31.507  23.789  1.00  0.00           O  
ATOM    180  CB  ARG A 364     127.350  31.751  25.087  1.00  0.00           C  
ATOM    181  CG  ARG A 364     126.965  30.307  24.746  1.00  0.00           C  
ATOM    182  CD  ARG A 364     125.600  30.216  24.080  1.00  0.00           C  
ATOM    183  NE  ARG A 364     124.570  30.875  24.868  1.00  0.00           N  
ATOM    184  CZ  ARG A 364     123.284  30.540  24.863  1.00  0.00           C  
ATOM    185  NH1 ARG A 364     122.854  29.541  24.107  1.00  0.00           N  
ATOM    186  NH2 ARG A 364     122.422  31.205  25.626  1.00  0.00           N  
ATOM    187  N   VAL A 365     130.518  30.288  25.586  1.00  0.00           N  
ATOM    188  CA  VAL A 365     131.577  29.580  24.876  1.00  0.00           C  
ATOM    189  C   VAL A 365     131.118  28.180  24.464  1.00  0.00           C  
ATOM    190  O   VAL A 365     130.611  27.411  25.285  1.00  0.00           O  
ATOM    191  CB  VAL A 365     132.850  29.454  25.745  1.00  0.00           C  
ATOM    192  CG1 VAL A 365     133.976  28.836  24.930  1.00  0.00           C  
ATOM    193  CG2 VAL A 365     133.264  30.818  26.267  1.00  0.00           C  
ATOM    194  N   LYS A 366     131.293  27.855  23.186  1.00  0.00           N  
ATOM    195  CA  LYS A 366     130.895  26.548  22.683  1.00  0.00           C  
ATOM    196  C   LYS A 366     131.680  25.458  23.394  1.00  0.00           C  
ATOM    197  O   LYS A 366     132.858  25.628  23.692  1.00  0.00           O  
ATOM    198  CB  LYS A 366     131.134  26.443  21.173  1.00  0.00           C  
ATOM    199  CG  LYS A 366     130.608  25.135  20.587  1.00  0.00           C  
ATOM    200  CD  LYS A 366     130.565  25.117  19.064  1.00  0.00           C  
ATOM    201  CE  LYS A 366     131.949  25.122  18.447  1.00  0.00           C  
ATOM    202  NZ  LYS A 366     132.633  26.428  18.608  1.00  0.00           N  
ATOM    203  N   SER A 368     131.015  24.344  23.676  1.00  0.00           N  
ATOM    204  CA  SER A 368     131.666  23.225  24.344  1.00  0.00           C  
ATOM    205  C   SER A 368     132.887  22.799  23.552  1.00  0.00           C  
ATOM    206  O   SER A 368     132.849  22.734  22.330  1.00  0.00           O  
ATOM    207  CB  SER A 368     130.704  22.039  24.461  1.00  0.00           C  
ATOM    208  OG  SER A 368     131.400  20.861  24.838  1.00  0.00           O  
ATOM    209  N   ALA A 370     133.982  22.523  24.248  1.00  0.00           N  
ATOM    210  CA  ALA A 370     135.191  22.087  23.575  1.00  0.00           C  
ATOM    211  C   ALA A 370     134.995  20.620  23.231  1.00  0.00           C  
ATOM    212  O   ALA A 370     134.232  19.920  23.892  1.00  0.00           O  
ATOM    213  CB  ALA A 370     136.398  22.256  24.490  1.00  0.00           C  
ATOM    214  N   PRO A 371     135.664  20.136  22.179  1.00  0.00           N  
ATOM    215  CA  PRO A 371     135.488  18.720  21.844  1.00  0.00           C  
ATOM    216  C   PRO A 371     136.012  17.820  22.966  1.00  0.00           C  
ATOM    217  O   PRO A 371     136.896  18.217  23.728  1.00  0.00           O  
ATOM    218  CB  PRO A 371     136.273  18.573  20.541  1.00  0.00           C  
ATOM    219  CG  PRO A 371     137.319  19.649  20.631  1.00  0.00           C  
ATOM    220  CD  PRO A 371     136.540  20.809  21.205  1.00  0.00           C  
ATOM    221  N   LEU A 372     135.449  16.620  23.073  1.00  0.00           N  
ATOM    222  CA  LEU A 372     135.848  15.651  24.095  1.00  0.00           C  
ATOM    223  C   LEU A 372     137.332  15.351  24.045  1.00  0.00           C  
ATOM    224  O   LEU A 372     137.956  15.083  25.072  1.00  0.00           O  
ATOM    225  CB  LEU A 372     135.073  14.347  23.913  1.00  0.00           C  
ATOM    226  CG  LEU A 372     133.601  14.419  24.320  1.00  0.00           C  
ATOM    227  CD1 LEU A 372     132.841  13.205  23.799  1.00  0.00           C  
ATOM    228  CD2 LEU A 372     133.527  14.516  25.848  1.00  0.00           C  
ATOM    229  N   VAL A 373     137.885  15.380  22.838  1.00  0.00           N  
ATOM    230  CA  VAL A 373     139.297  15.120  22.636  1.00  0.00           C  
ATOM    231  C   VAL A 373     140.066  16.428  22.794  1.00  0.00           C  
ATOM    232  O   VAL A 373     139.814  17.396  22.074  1.00  0.00           O  
ATOM    233  CB  VAL A 373     139.571  14.559  21.218  1.00  0.00           C  
ATOM    234  CG1 VAL A 373     141.065  14.323  21.033  1.00  0.00           C  
ATOM    235  CG2 VAL A 373     138.803  13.260  21.008  1.00  0.00           C  
ATOM    236  N   PRO A 374     140.998  16.476  23.757  1.00  0.00           N  
ATOM    237  CA  PRO A 374     141.828  17.651  24.036  1.00  0.00           C  
ATOM    238  C   PRO A 374     142.757  17.973  22.872  1.00  0.00           C  
ATOM    239  O   PRO A 374     143.626  17.171  22.522  1.00  0.00           O  
ATOM    240  CB  PRO A 374     142.607  17.233  25.280  1.00  0.00           C  
ATOM    241  CG  PRO A 374     141.655  16.318  25.970  1.00  0.00           C  
ATOM    242  CD  PRO A 374     141.153  15.475  24.825  1.00  0.00           C  
ATOM    243  N   GLU A 375     142.562  19.149  22.282  1.00  0.00           N  
ATOM    244  CA  GLU A 375     143.367  19.609  21.153  1.00  0.00           C  
ATOM    245  C   GLU A 375     144.847  19.305  21.347  1.00  0.00           C  
ATOM    246  O   GLU A 375     145.440  18.544  20.582  1.00  0.00           O  
ATOM    247  CB  GLU A 375     143.176  21.117  20.962  1.00  0.00           C  
ATOM    248  CG  GLU A 375     144.020  21.746  19.850  1.00  0.00           C  
ATOM    249  CD  GLU A 375     143.597  21.309  18.460  1.00  0.00           C  
ATOM    250  OE1 GLU A 375     142.381  21.343  18.165  1.00  0.00           O  
ATOM    251  OE2 GLU A 375     144.484  20.942  17.654  1.00  0.00           O  
ATOM    252  N   ASN A 376     145.445  19.894  22.377  1.00  0.00           N  
ATOM    253  CA  ASN A 376     146.859  19.674  22.619  1.00  0.00           C  
ATOM    254  C   ASN A 376     147.162  19.262  24.052  1.00  0.00           C  
ATOM    255  O   ASN A 376     147.723  20.034  24.826  1.00  0.00           O  
ATOM    256  CB  ASN A 376     147.646  20.935  22.250  1.00  0.00           C  
ATOM    257  CG  ASN A 376     148.828  20.638  21.345  1.00  0.00           C  
ATOM    258  OD1 ASN A 376     149.809  20.034  21.769  1.00  0.00           O  
ATOM    259  ND2 ASN A 376     148.732  21.056  20.085  1.00  0.00           N  
ATOM    260  N   ASP A 652     146.773  18.039  24.399  1.00  0.00           N  
ATOM    261  CA  ASP A 652     147.023  17.493  25.731  1.00  0.00           C  
ATOM    262  C   ASP A 652     146.976  15.977  25.649  1.00  0.00           C  
ATOM    263  O   ASP A 652     146.000  15.352  26.055  1.00  0.00           O  
ATOM    264  CB  ASP A 652     145.979  17.966  26.739  1.00  0.00           C  
ATOM    265  CG  ASP A 652     146.390  17.673  28.170  1.00  0.00           C  
ATOM    266  OD1 ASP A 652     147.236  16.770  28.370  1.00  0.00           O  
ATOM    267  OD2 ASP A 652     145.869  18.335  29.095  1.00  0.00           O  
ATOM    268  N   PRO A 653     148.041  15.364  25.117  1.00  0.00           N  
ATOM    269  CA  PRO A 653     148.138  13.910  24.970  1.00  0.00           C  
ATOM    270  C   PRO A 653     148.117  13.116  26.276  1.00  0.00           C  
ATOM    271  O   PRO A 653     147.981  11.894  26.241  1.00  0.00           O  
ATOM    272  CB  PRO A 653     149.447  13.733  24.211  1.00  0.00           C  
ATOM    273  CG  PRO A 653     150.270  14.888  24.715  1.00  0.00           C  
ATOM    274  CD  PRO A 653     149.275  16.016  24.648  1.00  0.00           C  
ATOM    275  N   THR A 654     148.251  13.782  27.421  1.00  0.00           N  
ATOM    276  CA  THR A 654     148.233  13.052  28.689  1.00  0.00           C  
ATOM    277  C   THR A 654     146.818  12.804  29.179  1.00  0.00           C  
ATOM    278  O   THR A 654     146.564  11.833  29.890  1.00  0.00           O  
ATOM    279  CB  THR A 654     149.012  13.782  29.813  1.00  0.00           C  
ATOM    280  OG1 THR A 654     148.428  15.066  30.057  1.00  0.00           O  
ATOM    281  CG2 THR A 654     150.473  13.937  29.436  1.00  0.00           C  
ATOM    282  N   LEU A 655     145.897  13.680  28.797  1.00  0.00           N  
ATOM    283  CA  LEU A 655     144.502  13.542  29.204  1.00  0.00           C  
ATOM    284  C   LEU A 655     143.719  12.931  28.049  1.00  0.00           C  
ATOM    285  O   LEU A 655     143.596  13.540  26.996  1.00  0.00           O  
ATOM    286  CB  LEU A 655     143.923  14.911  29.547  1.00  0.00           C  
ATOM    287  CG  LEU A 655     142.454  14.935  29.945  1.00  0.00           C  
ATOM    288  CD1 LEU A 655     142.266  14.321  31.328  1.00  0.00           C  
ATOM    289  CD2 LEU A 655     141.981  16.374  29.931  1.00  0.00           C  
ATOM    290  N   LEU A 656     143.192  11.729  28.232  1.00  0.00           N  
ATOM    291  CA  LEU A 656     142.451  11.113  27.149  1.00  0.00           C  
ATOM    292  C   LEU A 656     141.247  11.957  26.738  1.00  0.00           C  
ATOM    293  O   LEU A 656     141.159  12.388  25.593  1.00  0.00           O  
ATOM    294  CB  LEU A 656     142.014   9.694  27.523  1.00  0.00           C  
ATOM    295  CG  LEU A 656     143.152   8.709  27.849  1.00  0.00           C  
ATOM    296  CD1 LEU A 656     142.550   7.350  28.191  1.00  0.00           C  
ATOM    297  CD2 LEU A 656     144.118   8.570  26.674  1.00  0.00           C  
ATOM    298  N   PHE A 657     140.333  12.211  27.670  1.00  0.00           N  
ATOM    299  CA  PHE A 657     139.145  13.007  27.369  1.00  0.00           C  
ATOM    300  C   PHE A 657     138.905  14.162  28.349  1.00  0.00           C  
ATOM    301  O   PHE A 657     139.412  14.151  29.473  1.00  0.00           O  
ATOM    302  CB  PHE A 657     137.912  12.096  27.359  1.00  0.00           C  
ATOM    303  CG  PHE A 657     137.989  10.982  26.351  1.00  0.00           C  
ATOM    304  CD1 PHE A 657     137.974  11.266  24.990  1.00  0.00           C  
ATOM    305  CD2 PHE A 657     138.130   9.658  26.763  1.00  0.00           C  
ATOM    306  CE1 PHE A 657     138.104  10.250  24.043  1.00  0.00           C  
ATOM    307  CE2 PHE A 657     138.261   8.629  25.828  1.00  0.00           C  
ATOM    308  CZ  PHE A 657     138.249   8.931  24.463  1.00  0.00           C  
ATOM    309  N   VAL A 658     138.127  15.154  27.913  1.00  0.00           N  
ATOM    310  CA  VAL A 658     137.770  16.297  28.757  1.00  0.00           C  
ATOM    311  C   VAL A 658     136.877  15.716  29.861  1.00  0.00           C  
ATOM    312  O   VAL A 658     135.981  14.923  29.570  1.00  0.00           O  
ATOM    313  CB  VAL A 658     136.961  17.344  27.955  1.00  0.00           C  
ATOM    314  CG1 VAL A 658     136.402  18.399  28.880  1.00  0.00           C  
ATOM    315  CG2 VAL A 658     137.838  17.985  26.891  1.00  0.00           C  
ATOM    316  N   ASN A 659     137.102  16.114  31.110  1.00  0.00           N  
ATOM    317  CA  ASN A 659     136.328  15.584  32.235  1.00  0.00           C  
ATOM    318  C   ASN A 659     135.520  16.623  33.011  1.00  0.00           C  
ATOM    319  O   ASN A 659     134.733  16.280  33.905  1.00  0.00           O  
ATOM    320  CB  ASN A 659     137.271  14.901  33.210  1.00  0.00           C  
ATOM    321  CG  ASN A 659     138.318  15.846  33.731  1.00  0.00           C  
ATOM    322  OD1 ASN A 659     139.238  16.228  32.998  1.00  0.00           O  
ATOM    323  ND2 ASN A 659     138.181  16.256  34.990  1.00  0.00           N  
ATOM    324  N   ALA A 660     135.737  17.894  32.690  1.00  0.00           N  
ATOM    325  CA  ALA A 660     135.031  18.978  33.360  1.00  0.00           C  
ATOM    326  C   ALA A 660     135.032  20.237  32.501  1.00  0.00           C  
ATOM    327  O   ALA A 660     135.869  20.396  31.610  1.00  0.00           O  
ATOM    328  CB  ALA A 660     135.672  19.276  34.720  1.00  0.00           C  
ATOM    329  N   GLY A 661     134.096  21.128  32.793  1.00  0.00           N  
ATOM    330  CA  GLY A 661     133.981  22.356  32.037  1.00  0.00           C  
ATOM    331  C   GLY A 661     135.248  23.178  31.970  1.00  0.00           C  
ATOM    332  O   GLY A 661     135.624  23.653  30.899  1.00  0.00           O  
ATOM    333  N   MET A 662     135.914  23.338  33.109  1.00  0.00           N  
ATOM    334  CA  MET A 662     137.135  24.138  33.173  1.00  0.00           C  
ATOM    335  C   MET A 662     138.343  23.636  32.379  1.00  0.00           C  
ATOM    336  O   MET A 662     139.274  24.407  32.138  1.00  0.00           O  
ATOM    337  CB  MET A 662     137.536  24.349  34.641  1.00  0.00           C  
ATOM    338  CG  MET A 662     137.989  23.101  35.385  1.00  0.00           C  
ATOM    339  SD  MET A 662     139.675  22.599  34.986  1.00  0.00           S  
ATOM    340  CE  MET A 662     139.497  20.843  34.812  1.00  0.00           C  
ATOM    341  N   VAL A 663     138.336  22.371  31.956  1.00  0.00           N  
ATOM    342  CA  VAL A 663     139.482  21.827  31.223  1.00  0.00           C  
ATOM    343  C   VAL A 663     139.988  22.729  30.097  1.00  0.00           C  
ATOM    344  O   VAL A 663     141.130  23.193  30.131  1.00  0.00           O  
ATOM    345  CB  VAL A 663     139.192  20.419  30.640  1.00  0.00           C  
ATOM    346  CG1 VAL A 663     140.361  19.961  29.768  1.00  0.00           C  
ATOM    347  CG2 VAL A 663     138.978  19.424  31.764  1.00  0.00           C  
ATOM    348  N   PRO A 664     139.146  22.999  29.086  1.00  0.00           N  
ATOM    349  CA  PRO A 664     139.601  23.862  27.989  1.00  0.00           C  
ATOM    350  C   PRO A 664     140.038  25.258  28.455  1.00  0.00           C  
ATOM    351  O   PRO A 664     140.871  25.899  27.816  1.00  0.00           O  
ATOM    352  CB  PRO A 664     138.389  23.903  27.059  1.00  0.00           C  
ATOM    353  CG  PRO A 664     137.236  23.780  28.010  1.00  0.00           C  
ATOM    354  CD  PRO A 664     137.713  22.683  28.946  1.00  0.00           C  
ATOM    355  N   PHE A 665     139.484  25.718  29.574  1.00  0.00           N  
ATOM    356  CA  PHE A 665     139.827  27.036  30.108  1.00  0.00           C  
ATOM    357  C   PHE A 665     140.983  26.984  31.102  1.00  0.00           C  
ATOM    358  O   PHE A 665     141.299  27.984  31.748  1.00  0.00           O  
ATOM    359  CB  PHE A 665     138.616  27.661  30.801  1.00  0.00           C  
ATOM    360  CG  PHE A 665     137.461  27.911  29.886  1.00  0.00           C  
ATOM    361  CD1 PHE A 665     137.550  28.869  28.884  1.00  0.00           C  
ATOM    362  CD2 PHE A 665     136.285  27.181  30.019  1.00  0.00           C  
ATOM    363  CE1 PHE A 665     136.484  29.099  28.024  1.00  0.00           C  
ATOM    364  CE2 PHE A 665     135.209  27.403  29.162  1.00  0.00           C  
ATOM    365  CZ  PHE A 665     135.309  28.365  28.161  1.00  0.00           C  
ATOM    366  N   LYS A 666     141.621  25.828  31.216  1.00  0.00           N  
ATOM    367  CA  LYS A 666     142.716  25.665  32.159  1.00  0.00           C  
ATOM    368  C   LYS A 666     143.805  26.727  32.060  1.00  0.00           C  
ATOM    369  O   LYS A 666     144.137  27.370  33.054  1.00  0.00           O  
ATOM    370  CB  LYS A 666     143.340  24.279  32.007  1.00  0.00           C  
ATOM    371  CG  LYS A 666     144.179  23.863  33.203  1.00  0.00           C  
ATOM    372  CD  LYS A 666     144.586  22.397  33.115  1.00  0.00           C  
ATOM    373  CE  LYS A 666     145.226  21.923  34.409  1.00  0.00           C  
ATOM    374  NZ  LYS A 666     145.514  20.459  34.382  1.00  0.00           N  
ATOM    375  N   ASN A 667     144.367  26.904  30.867  1.00  0.00           N  
ATOM    376  CA  ASN A 667     145.433  27.888  30.671  1.00  0.00           C  
ATOM    377  C   ASN A 667     144.951  29.319  30.835  1.00  0.00           C  
ATOM    378  O   ASN A 667     145.750  30.221  31.092  1.00  0.00           O  
ATOM    379  CB  ASN A 667     146.073  27.718  29.294  1.00  0.00           C  
ATOM    380  CG  ASN A 667     146.802  26.398  29.156  1.00  0.00           C  
ATOM    381  OD1 ASN A 667     146.183  25.337  29.093  1.00  0.00           O  
ATOM    382  ND2 ASN A 667     148.124  26.455  29.113  1.00  0.00           N  
ATOM    383  N   VAL A 668     143.644  29.527  30.680  1.00  0.00           N  
ATOM    384  CA  VAL A 668     143.063  30.855  30.829  1.00  0.00           C  
ATOM    385  C   VAL A 668     142.926  31.148  32.316  1.00  0.00           C  
ATOM    386  O   VAL A 668     142.814  32.308  32.725  1.00  0.00           O  
ATOM    387  CB  VAL A 668     141.674  30.947  30.181  1.00  0.00           C  
ATOM    388  CG1 VAL A 668     141.216  32.398  30.154  1.00  0.00           C  
ATOM    389  CG2 VAL A 668     141.712  30.369  28.780  1.00  0.00           C  
ATOM    390  N   PHE A 669     142.919  30.084  33.119  1.00  0.00           N  
ATOM    391  CA  PHE A 669     142.824  30.209  34.572  1.00  0.00           C  
ATOM    392  C   PHE A 669     144.224  30.395  35.131  1.00  0.00           C  
ATOM    393  O   PHE A 669     144.400  30.899  36.238  1.00  0.00           O  
ATOM    394  CB  PHE A 669     142.193  28.956  35.196  1.00  0.00           C  
ATOM    395  CG  PHE A 669     140.690  28.996  35.263  1.00  0.00           C  
ATOM    396  CD1 PHE A 669     140.036  30.080  35.844  1.00  0.00           C  
ATOM    397  CD2 PHE A 669     139.927  27.952  34.751  1.00  0.00           C  
ATOM    398  CE1 PHE A 669     138.643  30.123  35.914  1.00  0.00           C  
ATOM    399  CE2 PHE A 669     138.532  27.983  34.815  1.00  0.00           C  
ATOM    400  CZ  PHE A 669     137.891  29.071  35.396  1.00  0.00           C  
ATOM    401  N   LEU A 670     145.222  29.981  34.358  1.00  0.00           N  
ATOM    402  CA  LEU A 670     146.608  30.103  34.783  1.00  0.00           C  
ATOM    403  C   LEU A 670     147.281  31.356  34.232  1.00  0.00           C  
ATOM    404  O   LEU A 670     148.416  31.672  34.599  1.00  0.00           O  
ATOM    405  CB  LEU A 670     147.395  28.864  34.363  1.00  0.00           C  
ATOM    406  CG  LEU A 670     146.940  27.562  35.025  1.00  0.00           C  
ATOM    407  CD1 LEU A 670     147.791  26.410  34.529  1.00  0.00           C  
ATOM    408  CD2 LEU A 670     147.052  27.692  36.544  1.00  0.00           C  
ATOM    409  N   GLY A 671     146.583  32.069  33.356  1.00  0.00           N  
ATOM    410  CA  GLY A 671     147.142  33.281  32.782  1.00  0.00           C  
ATOM    411  C   GLY A 671     148.013  33.012  31.573  1.00  0.00           C  
ATOM    412  O   GLY A 671     148.617  33.927  31.015  1.00  0.00           O  
ATOM    413  N   LEU A 672     148.085  31.749  31.170  1.00  0.00           N  
ATOM    414  CA  LEU A 672     148.884  31.363  30.016  1.00  0.00           C  
ATOM    415  C   LEU A 672     148.184  31.753  28.717  1.00  0.00           C  
ATOM    416  O   LEU A 672     148.808  31.805  27.656  1.00  0.00           O  
ATOM    417  CB  LEU A 672     149.146  29.856  30.040  1.00  0.00           C  
ATOM    418  CG  LEU A 672     150.325  29.359  30.887  1.00  0.00           C  
ATOM    419  CD1 LEU A 672     150.273  29.925  32.293  1.00  0.00           C  
ATOM    420  CD2 LEU A 672     150.297  27.835  30.917  1.00  0.00           C  
ATOM    421  N   GLU A 681     146.885  32.023  28.810  1.00  0.00           N  
ATOM    422  CA  GLU A 681     146.096  32.427  27.654  1.00  0.00           C  
ATOM    423  C   GLU A 681     145.282  33.666  27.978  1.00  0.00           C  
ATOM    424  O   GLU A 681     145.231  34.111  29.124  1.00  0.00           O  
ATOM    425  CB  GLU A 681     145.134  31.323  27.227  1.00  0.00           C  
ATOM    426  CG  GLU A 681     145.785  30.093  26.647  1.00  0.00           C  
ATOM    427  CD  GLU A 681     144.771  29.182  25.982  1.00  0.00           C  
ATOM    428  OE1 GLU A 681     145.148  28.063  25.575  1.00  0.00           O  
ATOM    429  OE2 GLU A 681     143.593  29.589  25.861  1.00  0.00           O  
ATOM    430  N   LYS A 683     144.639  34.213  26.954  1.00  0.00           N  
ATOM    431  CA  LYS A 683     143.808  35.396  27.115  1.00  0.00           C  
ATOM    432  C   LYS A 683     142.528  35.221  26.316  1.00  0.00           C  
ATOM    433  O   LYS A 683     142.455  34.384  25.420  1.00  0.00           O  
ATOM    434  CB  LYS A 683     144.555  36.646  26.637  1.00  0.00           C  
ATOM    435  CG  LYS A 683     145.130  36.538  25.233  1.00  0.00           C  
ATOM    436  CD  LYS A 683     145.850  37.818  24.828  1.00  0.00           C  
ATOM    437  CE  LYS A 683     146.807  37.576  23.670  1.00  0.00           C  
ATOM    438  NZ  LYS A 683     146.144  36.902  22.521  1.00  0.00           N  
ATOM    439  N   ARG A 684     141.519  36.013  26.646  1.00  0.00           N  
ATOM    440  CA  ARG A 684     140.248  35.933  25.947  1.00  0.00           C  
ATOM    441  C   ARG A 684     139.544  37.282  25.947  1.00  0.00           C  
ATOM    442  O   ARG A 684     139.592  38.021  26.931  1.00  0.00           O  
ATOM    443  CB  ARG A 684     139.367  34.859  26.595  1.00  0.00           C  
ATOM    444  CG  ARG A 684     139.714  33.437  26.167  1.00  0.00           C  
ATOM    445  CD  ARG A 684     139.160  32.413  27.149  1.00  0.00           C  
ATOM    446  NE  ARG A 684     139.096  31.055  26.603  1.00  0.00           N  
ATOM    447  CZ  ARG A 684     140.112  30.412  26.037  1.00  0.00           C  
ATOM    448  NH1 ARG A 684     141.296  31.000  25.925  1.00  0.00           N  
ATOM    449  NH2 ARG A 684     139.946  29.168  25.595  1.00  0.00           N  
ATOM    450  N   PRO A 685     138.886  37.625  24.829  1.00  0.00           N  
ATOM    451  CA  PRO A 685     138.170  38.897  24.699  1.00  0.00           C  
ATOM    452  C   PRO A 685     137.171  39.127  25.832  1.00  0.00           C  
ATOM    453  O   PRO A 685     136.551  40.188  25.916  1.00  0.00           O  
ATOM    454  CB  PRO A 685     137.484  38.767  23.340  1.00  0.00           C  
ATOM    455  CG  PRO A 685     138.422  37.879  22.574  1.00  0.00           C  
ATOM    456  CD  PRO A 685     138.763  36.827  23.596  1.00  0.00           C  
ATOM    457  N   TYR A 686     137.023  38.127  26.696  1.00  0.00           N  
ATOM    458  CA  TYR A 686     136.099  38.202  27.825  1.00  0.00           C  
ATOM    459  C   TYR A 686     136.744  37.782  29.146  1.00  0.00           C  
ATOM    460  O   TYR A 686     137.737  37.052  29.165  1.00  0.00           O  
ATOM    461  CB  TYR A 686     134.873  37.323  27.552  1.00  0.00           C  
ATOM    462  CG  TYR A 686     135.213  35.937  27.052  1.00  0.00           C  
ATOM    463  CD1 TYR A 686     135.731  34.968  27.910  1.00  0.00           C  
ATOM    464  CD2 TYR A 686     135.052  35.605  25.710  1.00  0.00           C  
ATOM    465  CE1 TYR A 686     136.084  33.702  27.441  1.00  0.00           C  
ATOM    466  CE2 TYR A 686     135.400  34.347  25.230  1.00  0.00           C  
ATOM    467  CZ  TYR A 686     135.916  33.400  26.099  1.00  0.00           C  
ATOM    468  OH  TYR A 686     136.276  32.158  25.621  1.00  0.00           O  
ATOM    469  N   LYS A 687     136.168  38.257  30.245  1.00  0.00           N  
ATOM    470  CA  LYS A 687     136.645  37.934  31.587  1.00  0.00           C  
ATOM    471  C   LYS A 687     135.633  37.010  32.246  1.00  0.00           C  
ATOM    472  O   LYS A 687     135.899  36.430  33.298  1.00  0.00           O  
ATOM    473  CB  LYS A 687     136.790  39.211  32.427  1.00  0.00           C  
ATOM    474  CG  LYS A 687     138.214  39.753  32.541  1.00  0.00           C  
ATOM    475  CD  LYS A 687     138.661  39.780  34.003  1.00  0.00           C  
ATOM    476  CE  LYS A 687     140.093  40.277  34.171  1.00  0.00           C  
ATOM    477  NZ  LYS A 687     140.236  41.752  34.017  1.00  0.00           N  
ATOM    478  N   ARG A 688     134.468  36.884  31.611  1.00  0.00           N  
ATOM    479  CA  ARG A 688     133.386  36.043  32.109  1.00  0.00           C  
ATOM    480  C   ARG A 688     132.861  35.118  31.017  1.00  0.00           C  
ATOM    481  O   ARG A 688     132.343  35.576  29.997  1.00  0.00           O  
ATOM    482  CB  ARG A 688     132.238  36.909  32.613  1.00  0.00           C  
ATOM    483  CG  ARG A 688     132.650  37.933  33.634  1.00  0.00           C  
ATOM    484  CD  ARG A 688     131.437  38.573  34.252  1.00  0.00           C  
ATOM    485  NE  ARG A 688     131.821  39.544  35.268  1.00  0.00           N  
ATOM    486  CZ  ARG A 688     130.966  40.148  36.081  1.00  0.00           C  
ATOM    487  NH1 ARG A 688     129.671  39.882  35.999  1.00  0.00           N  
ATOM    488  NH2 ARG A 688     131.409  41.020  36.975  1.00  0.00           N  
ATOM    489  N   ALA A 689     132.980  33.814  31.246  1.00  0.00           N  
ATOM    490  CA  ALA A 689     132.534  32.823  30.280  1.00  0.00           C  
ATOM    491  C   ALA A 689     131.585  31.809  30.909  1.00  0.00           C  
ATOM    492  O   ALA A 689     131.576  31.619  32.127  1.00  0.00           O  
ATOM    493  CB  ALA A 689     133.742  32.113  29.678  1.00  0.00           C  
ATOM    494  N   THR A 690     130.788  31.162  30.066  1.00  0.00           N  
ATOM    495  CA  THR A 690     129.824  30.166  30.516  1.00  0.00           C  
ATOM    496  C   THR A 690     129.715  29.114  29.411  1.00  0.00           C  
ATOM    497  O   THR A 690     130.005  29.392  28.249  1.00  0.00           O  
ATOM    498  CB  THR A 690     128.432  30.819  30.767  1.00  0.00           C  
ATOM    499  OG1 THR A 690     127.551  29.874  31.388  1.00  0.00           O  
ATOM    500  CG2 THR A 690     127.808  31.302  29.448  1.00  0.00           C  
ATOM    501  N   SER A 691     129.329  27.897  29.763  1.00  0.00           N  
ATOM    502  CA  SER A 691     129.203  26.872  28.741  1.00  0.00           C  
ATOM    503  C   SER A 691     128.662  25.567  29.267  1.00  0.00           C  
ATOM    504  O   SER A 691     128.615  25.323  30.473  1.00  0.00           O  
ATOM    505  CB  SER A 691     130.553  26.617  28.053  1.00  0.00           C  
ATOM    506  OG  SER A 691     131.524  26.104  28.948  1.00  0.00           O  
ATOM    507  N   CYS A 692     128.223  24.744  28.328  1.00  0.00           N  
ATOM    508  CA  CYS A 692     127.714  23.421  28.625  1.00  0.00           C  
ATOM    509  C   CYS A 692     128.765  22.588  27.916  1.00  0.00           C  
ATOM    510  O   CYS A 692     128.803  22.541  26.683  1.00  0.00           O  
ATOM    511  CB  CYS A 692     126.336  23.229  27.994  1.00  0.00           C  
ATOM    512  SG  CYS A 692     125.696  21.539  28.071  1.00  0.00           S  
ATOM    513  N   GLN A 693     129.646  21.982  28.704  1.00  0.00           N  
ATOM    514  CA  GLN A 693     130.743  21.174  28.179  1.00  0.00           C  
ATOM    515  C   GLN A 693     130.458  19.673  28.124  1.00  0.00           C  
ATOM    516  O   GLN A 693     129.880  19.104  29.047  1.00  0.00           O  
ATOM    517  CB  GLN A 693     131.994  21.410  29.028  1.00  0.00           C  
ATOM    518  CG  GLN A 693     133.163  20.496  28.694  1.00  0.00           C  
ATOM    519  CD  GLN A 693     133.818  20.847  27.378  1.00  0.00           C  
ATOM    520  OE1 GLN A 693     134.370  19.983  26.693  1.00  0.00           O  
ATOM    521  NE2 GLN A 693     133.776  22.124  27.022  1.00  0.00           N  
ATOM    522  N   LYS A 695     130.875  19.053  27.022  1.00  0.00           N  
ATOM    523  CA  LYS A 695     130.735  17.619  26.803  1.00  0.00           C  
ATOM    524  C   LYS A 695     131.808  16.939  27.656  1.00  0.00           C  
ATOM    525  O   LYS A 695     133.002  17.160  27.445  1.00  0.00           O  
ATOM    526  CB  LYS A 695     130.990  17.287  25.331  1.00  0.00           C  
ATOM    527  CG  LYS A 695     129.848  17.600  24.390  1.00  0.00           C  
ATOM    528  CD  LYS A 695     130.214  17.303  22.937  1.00  0.00           C  
ATOM    529  CE  LYS A 695     131.198  18.328  22.397  1.00  0.00           C  
ATOM    530  NZ  LYS A 695     131.472  18.164  20.937  1.00  0.00           N  
ATOM    531  N   CYS A 696     131.393  16.114  28.605  1.00  0.00           N  
ATOM    532  CA  CYS A 696     132.346  15.440  29.484  1.00  0.00           C  
ATOM    533  C   CYS A 696     132.312  13.917  29.453  1.00  0.00           C  
ATOM    534  O   CYS A 696     131.288  13.305  29.150  1.00  0.00           O  
ATOM    535  CB  CYS A 696     132.128  15.888  30.929  1.00  0.00           C  
ATOM    536  SG  CYS A 696     132.223  17.649  31.162  1.00  0.00           S  
ATOM    537  N   LEU A 697     133.459  13.327  29.785  1.00  0.00           N  
ATOM    538  CA  LEU A 697     133.641  11.881  29.854  1.00  0.00           C  
ATOM    539  C   LEU A 697     134.550  11.559  31.037  1.00  0.00           C  
ATOM    540  O   LEU A 697     135.693  12.013  31.084  1.00  0.00           O  
ATOM    541  CB  LEU A 697     134.293  11.351  28.574  1.00  0.00           C  
ATOM    542  CG  LEU A 697     133.425  11.251  27.319  1.00  0.00           C  
ATOM    543  CD1 LEU A 697     134.310  11.033  26.117  1.00  0.00           C  
ATOM    544  CD2 LEU A 697     132.426  10.111  27.473  1.00  0.00           C  
ATOM    545  N   ARG A 698     134.041  10.798  32.000  1.00  0.00           N  
ATOM    546  CA  ARG A 698     134.837  10.397  33.164  1.00  0.00           C  
ATOM    547  C   ARG A 698     135.144   8.912  33.025  1.00  0.00           C  
ATOM    548  O   ARG A 698     134.555   8.081  33.711  1.00  0.00           O  
ATOM    549  CB  ARG A 698     134.067  10.658  34.459  1.00  0.00           C  
ATOM    550  CG  ARG A 698     133.629  12.107  34.633  1.00  0.00           C  
ATOM    551  CD  ARG A 698     134.300  12.729  35.844  1.00  0.00           C  
ATOM    552  NE  ARG A 698     133.940  14.133  36.024  1.00  0.00           N  
ATOM    553  CZ  ARG A 698     134.573  14.976  36.837  1.00  0.00           C  
ATOM    554  NH1 ARG A 698     135.611  14.561  37.553  1.00  0.00           N  
ATOM    555  NH2 ARG A 698     134.171  16.238  36.930  1.00  0.00           N  
ATOM    556  N   VAL A 699     136.081   8.593  32.136  1.00  0.00           N  
ATOM    557  CA  VAL A 699     136.429   7.193  31.864  1.00  0.00           C  
ATOM    558  C   VAL A 699     137.934   6.954  31.860  1.00  0.00           C  
ATOM    559  O   VAL A 699     138.406   5.955  31.310  1.00  0.00           O  
ATOM    560  CB  VAL A 699     135.896   6.773  30.491  1.00  0.00           C  
ATOM    561  CG1 VAL A 699     134.368   6.791  30.487  1.00  0.00           C  
ATOM    562  CG2 VAL A 699     136.437   7.728  29.427  1.00  0.00           C  
ATOM    563  N   SER A 700     138.684   7.852  32.489  1.00  0.00           N  
ATOM    564  CA  SER A 700     140.138   7.735  32.502  1.00  0.00           C  
ATOM    565  C   SER A 700     140.762   8.500  33.663  1.00  0.00           C  
ATOM    566  O   SER A 700     140.114   9.348  34.274  1.00  0.00           O  
ATOM    567  CB  SER A 700     140.692   8.272  31.172  1.00  0.00           C  
ATOM    568  OG  SER A 700     142.114   8.216  31.119  1.00  0.00           O  
ATOM    569  N   GLY A 703     142.017   8.183  33.964  1.00  0.00           N  
ATOM    570  CA  GLY A 703     142.734   8.861  35.030  1.00  0.00           C  
ATOM    571  C   GLY A 703     142.056   8.911  36.383  1.00  0.00           C  
ATOM    572  O   GLY A 703     141.368   7.972  36.775  1.00  0.00           O  
ATOM    573  N   LYS A 704     142.266  10.022  37.091  1.00  0.00           N  
ATOM    574  CA  LYS A 704     141.704  10.262  38.418  1.00  0.00           C  
ATOM    575  C   LYS A 704     140.195  10.517  38.411  1.00  0.00           C  
ATOM    576  O   LYS A 704     139.604  10.754  39.464  1.00  0.00           O  
ATOM    577  CB  LYS A 704     142.365  11.479  39.066  1.00  0.00           C  
ATOM    578  CG  LYS A 704     143.878  11.484  39.092  1.00  0.00           C  
ATOM    579  CD  LYS A 704     144.436  10.664  40.229  1.00  0.00           C  
ATOM    580  CE  LYS A 704     145.669  11.345  40.834  1.00  0.00           C  
ATOM    581  NZ  LYS A 704     146.716  11.697  39.822  1.00  0.00           N  
ATOM    582  N   HIS A 705     139.582  10.509  37.233  1.00  0.00           N  
ATOM    583  CA  HIS A 705     138.143  10.732  37.125  1.00  0.00           C  
ATOM    584  C   HIS A 705     137.542   9.628  36.277  1.00  0.00           C  
ATOM    585  O   HIS A 705     136.971   9.882  35.221  1.00  0.00           O  
ATOM    586  CB  HIS A 705     137.839  12.083  36.476  1.00  0.00           C  
ATOM    587  CG  HIS A 705     139.039  12.763  35.900  1.00  0.00           C  
ATOM    588  ND1 HIS A 705     139.856  13.580  36.649  1.00  0.00           N  
ATOM    589  CD2 HIS A 705     139.575  12.723  34.660  1.00  0.00           C  
ATOM    590  CE1 HIS A 705     140.849  14.014  35.893  1.00  0.00           C  
ATOM    591  NE2 HIS A 705     140.702  13.508  34.681  1.00  0.00           N  
ATOM    592  N   ASN A 706     137.672   8.398  36.754  1.00  0.00           N  
ATOM    593  CA  ASN A 706     137.170   7.258  36.026  1.00  0.00           C  
ATOM    594  C   ASN A 706     135.955   6.637  36.720  1.00  0.00           C  
ATOM    595  O   ASN A 706     136.086   5.960  37.743  1.00  0.00           O  
ATOM    596  CB  ASN A 706     138.290   6.228  35.873  1.00  0.00           C  
ATOM    597  CG  ASN A 706     137.994   5.203  34.810  1.00  0.00           C  
ATOM    598  OD1 ASN A 706     136.840   4.898  34.542  1.00  0.00           O  
ATOM    599  ND2 ASN A 706     139.043   4.647  34.210  1.00  0.00           N  
ATOM    600  N   ASP A 707     134.773   6.889  36.156  1.00  0.00           N  
ATOM    601  CA  ASP A 707     133.517   6.363  36.684  1.00  0.00           C  
ATOM    602  C   ASP A 707     133.026   5.143  35.910  1.00  0.00           C  
ATOM    603  O   ASP A 707     132.072   4.497  36.339  1.00  0.00           O  
ATOM    604  CB  ASP A 707     132.412   7.414  36.611  1.00  0.00           C  
ATOM    605  CG  ASP A 707     132.544   8.488  37.662  1.00  0.00           C  
ATOM    606  OD1 ASP A 707     133.469   8.413  38.503  1.00  0.00           O  
ATOM    607  OD2 ASP A 707     131.706   9.411  37.637  1.00  0.00           O  
ATOM    608  N   LEU A 708     133.675   4.833  34.785  1.00  0.00           N  
ATOM    609  CA  LEU A 708     133.269   3.714  33.931  1.00  0.00           C  
ATOM    610  C   LEU A 708     132.857   2.449  34.689  1.00  0.00           C  
ATOM    611  O   LEU A 708     131.752   1.947  34.497  1.00  0.00           O  
ATOM    612  CB  LEU A 708     134.376   3.391  32.905  1.00  0.00           C  
ATOM    613  CG  LEU A 708     134.062   2.350  31.812  1.00  0.00           C  
ATOM    614  CD1 LEU A 708     132.897   2.836  30.967  1.00  0.00           C  
ATOM    615  CD2 LEU A 708     135.285   2.107  30.925  1.00  0.00           C  
ATOM    616  N   GLU A 709     133.727   1.950  35.560  1.00  0.00           N  
ATOM    617  CA  GLU A 709     133.445   0.739  36.335  1.00  0.00           C  
ATOM    618  C   GLU A 709     132.116   0.748  37.099  1.00  0.00           C  
ATOM    619  O   GLU A 709     131.566  -0.314  37.408  1.00  0.00           O  
ATOM    620  CB  GLU A 709     134.583   0.472  37.332  1.00  0.00           C  
ATOM    621  CG  GLU A 709     134.713   1.533  38.416  1.00  0.00           C  
ATOM    622  CD  GLU A 709     135.838   1.259  39.396  1.00  0.00           C  
ATOM    623  OE1 GLU A 709     135.963   2.015  40.391  1.00  0.00           O  
ATOM    624  OE2 GLU A 709     136.603   0.291  39.175  1.00  0.00           O  
ATOM    625  N   GLN A 710     131.596   1.934  37.405  1.00  0.00           N  
ATOM    626  CA  GLN A 710     130.338   2.042  38.148  1.00  0.00           C  
ATOM    627  C   GLN A 710     129.099   2.255  37.292  1.00  0.00           C  
ATOM    628  O   GLN A 710     127.986   1.983  37.732  1.00  0.00           O  
ATOM    629  CB  GLN A 710     130.419   3.174  39.164  1.00  0.00           C  
ATOM    630  CG  GLN A 710     131.336   2.903  40.337  1.00  0.00           C  
ATOM    631  CD  GLN A 710     131.502   4.128  41.209  1.00  0.00           C  
ATOM    632  OE1 GLN A 710     132.139   5.107  40.805  1.00  0.00           O  
ATOM    633  NE2 GLN A 710     130.923   4.090  42.409  1.00  0.00           N  
ATOM    634  N   VAL A 711     129.289   2.753  36.077  1.00  0.00           N  
ATOM    635  CA  VAL A 711     128.168   3.010  35.180  1.00  0.00           C  
ATOM    636  C   VAL A 711     127.308   1.768  34.994  1.00  0.00           C  
ATOM    637  O   VAL A 711     127.805   0.713  34.599  1.00  0.00           O  
ATOM    638  CB  VAL A 711     128.668   3.485  33.813  1.00  0.00           C  
ATOM    639  CG1 VAL A 711     127.489   3.756  32.892  1.00  0.00           C  
ATOM    640  CG2 VAL A 711     129.503   4.748  33.988  1.00  0.00           C  
ATOM    641  N   GLY A 712     126.018   1.909  35.287  1.00  0.00           N  
ATOM    642  CA  GLY A 712     125.091   0.803  35.161  1.00  0.00           C  
ATOM    643  C   GLY A 712     124.618   0.305  36.512  1.00  0.00           C  
ATOM    644  O   GLY A 712     123.467  -0.095  36.667  1.00  0.00           O  
ATOM    645  N   TYR A 713     125.504   0.338  37.499  1.00  0.00           N  
ATOM    646  CA  TYR A 713     125.169  -0.132  38.837  1.00  0.00           C  
ATOM    647  C   TYR A 713     124.458   0.927  39.680  1.00  0.00           C  
ATOM    648  O   TYR A 713     123.785   0.600  40.656  1.00  0.00           O  
ATOM    649  CB  TYR A 713     126.443  -0.608  39.536  1.00  0.00           C  
ATOM    650  CG  TYR A 713     127.092  -1.779  38.823  1.00  0.00           C  
ATOM    651  CD1 TYR A 713     126.614  -3.080  38.996  1.00  0.00           C  
ATOM    652  CD2 TYR A 713     128.139  -1.577  37.928  1.00  0.00           C  
ATOM    653  CE1 TYR A 713     127.167  -4.154  38.290  1.00  0.00           C  
ATOM    654  CE2 TYR A 713     128.695  -2.637  37.215  1.00  0.00           C  
ATOM    655  CZ  TYR A 713     128.205  -3.923  37.401  1.00  0.00           C  
ATOM    656  OH  TYR A 713     128.758  -4.980  36.704  1.00  0.00           O  
ATOM    657  N   THR A 714     124.604   2.193  39.305  1.00  0.00           N  
ATOM    658  CA  THR A 714     123.946   3.255  40.045  1.00  0.00           C  
ATOM    659  C   THR A 714     123.090   4.109  39.128  1.00  0.00           C  
ATOM    660  O   THR A 714     123.106   3.959  37.908  1.00  0.00           O  
ATOM    661  CB  THR A 714     124.936   4.192  40.731  1.00  0.00           C  
ATOM    662  OG1 THR A 714     125.573   4.999  39.743  1.00  0.00           O  
ATOM    663  CG2 THR A 714     125.982   3.405  41.496  1.00  0.00           C  
ATOM    664  N   SER A 715     122.360   5.028  39.742  1.00  0.00           N  
ATOM    665  CA  SER A 715     121.474   5.925  39.026  1.00  0.00           C  
ATOM    666  C   SER A 715     122.092   7.301  38.776  1.00  0.00           C  
ATOM    667  O   SER A 715     121.431   8.167  38.203  1.00  0.00           O  
ATOM    668  CB  SER A 715     120.187   6.097  39.830  1.00  0.00           C  
ATOM    669  OG  SER A 715     120.485   6.652  41.102  1.00  0.00           O  
ATOM    670  N   ARG A 716     123.345   7.504  39.189  1.00  0.00           N  
ATOM    671  CA  ARG A 716     124.009   8.811  39.034  1.00  0.00           C  
ATOM    672  C   ARG A 716     125.328   8.843  38.254  1.00  0.00           C  
ATOM    673  O   ARG A 716     125.849   9.922  37.974  1.00  0.00           O  
ATOM    674  CB  ARG A 716     124.282   9.416  40.414  1.00  0.00           C  
ATOM    675  CG  ARG A 716     123.083   9.470  41.327  1.00  0.00           C  
ATOM    676  CD  ARG A 716     122.013  10.401  40.790  1.00  0.00           C  
ATOM    677  NE  ARG A 716     120.850  10.435  41.673  1.00  0.00           N  
ATOM    678  CZ  ARG A 716     119.743  11.127  41.424  1.00  0.00           C  
ATOM    679  NH1 ARG A 716     119.642  11.847  40.314  1.00  0.00           N  
ATOM    680  NH2 ARG A 716     118.738  11.102  42.287  1.00  0.00           N  
ATOM    681  N   HIS A 718     125.870   7.680  37.914  1.00  0.00           N  
ATOM    682  CA  HIS A 718     127.144   7.614  37.200  1.00  0.00           C  
ATOM    683  C   HIS A 718     127.002   7.511  35.684  1.00  0.00           C  
ATOM    684  O   HIS A 718     126.143   6.795  35.170  1.00  0.00           O  
ATOM    685  CB  HIS A 718     127.969   6.447  37.750  1.00  0.00           C  
ATOM    686  CG  HIS A 718     128.436   6.666  39.156  1.00  0.00           C  
ATOM    687  ND1 HIS A 718     129.482   7.511  39.465  1.00  0.00           N  
ATOM    688  CD2 HIS A 718     127.944   6.229  40.338  1.00  0.00           C  
ATOM    689  CE1 HIS A 718     129.611   7.587  40.778  1.00  0.00           C  
ATOM    690  NE2 HIS A 718     128.687   6.819  41.332  1.00  0.00           N  
ATOM    691  N   HIS A 723     127.858   8.237  34.975  1.00  0.00           N  
ATOM    692  CA  HIS A 723     127.826   8.258  33.520  1.00  0.00           C  
ATOM    693  C   HIS A 723     129.237   8.269  32.963  1.00  0.00           C  
ATOM    694  O   HIS A 723     130.185   8.578  33.681  1.00  0.00           O  
ATOM    695  CB  HIS A 723     127.114   9.523  33.030  1.00  0.00           C  
ATOM    696  CG  HIS A 723     125.673   9.619  33.436  1.00  0.00           C  
ATOM    697  ND1 HIS A 723     124.674   8.909  32.806  1.00  0.00           N  
ATOM    698  CD2 HIS A 723     125.067  10.343  34.405  1.00  0.00           C  
ATOM    699  CE1 HIS A 723     123.512   9.192  33.369  1.00  0.00           C  
ATOM    700  NE2 HIS A 723     123.724  10.062  34.344  1.00  0.00           N  
ATOM    701  N   THR A 724     129.377   7.893  31.695  1.00  0.00           N  
ATOM    702  CA  THR A 724     130.666   7.969  31.046  1.00  0.00           C  
ATOM    703  C   THR A 724     130.547   9.391  30.478  1.00  0.00           C  
ATOM    704  O   THR A 724     131.237  10.309  30.925  1.00  0.00           O  
ATOM    705  CB  THR A 724     130.840   6.905  29.895  1.00  0.00           C  
ATOM    706  OG1 THR A 724     129.819   7.060  28.890  1.00  0.00           O  
ATOM    707  CG2 THR A 724     130.778   5.484  30.474  1.00  0.00           C  
ATOM    708  N   PHE A 725     129.613   9.580  29.545  1.00  0.00           N  
ATOM    709  CA  PHE A 725     129.382  10.889  28.938  1.00  0.00           C  
ATOM    710  C   PHE A 725     128.303  11.690  29.666  1.00  0.00           C  
ATOM    711  O   PHE A 725     127.264  11.156  30.052  1.00  0.00           O  
ATOM    712  CB  PHE A 725     128.950  10.742  27.479  1.00  0.00           C  
ATOM    713  CG  PHE A 725     128.502  12.033  26.850  1.00  0.00           C  
ATOM    714  CD1 PHE A 725     129.427  12.898  26.274  1.00  0.00           C  
ATOM    715  CD2 PHE A 725     127.163  12.412  26.887  1.00  0.00           C  
ATOM    716  CE1 PHE A 725     129.024  14.120  25.744  1.00  0.00           C  
ATOM    717  CE2 PHE A 725     126.748  13.633  26.362  1.00  0.00           C  
ATOM    718  CZ  PHE A 725     127.674  14.488  25.791  1.00  0.00           C  
ATOM    719  N   PHE A 726     128.542  12.980  29.840  1.00  0.00           N  
ATOM    720  CA  PHE A 726     127.551  13.822  30.481  1.00  0.00           C  
ATOM    721  C   PHE A 726     127.843  15.283  30.189  1.00  0.00           C  
ATOM    722  O   PHE A 726     128.922  15.638  29.702  1.00  0.00           O  
ATOM    723  CB  PHE A 726     127.500  13.568  31.992  1.00  0.00           C  
ATOM    724  CG  PHE A 726     128.724  14.020  32.730  1.00  0.00           C  
ATOM    725  CD1 PHE A 726     128.731  15.231  33.413  1.00  0.00           C  
ATOM    726  CD2 PHE A 726     129.874  13.245  32.733  1.00  0.00           C  
ATOM    727  CE1 PHE A 726     129.869  15.666  34.092  1.00  0.00           C  
ATOM    728  CE2 PHE A 726     131.014  13.671  33.405  1.00  0.00           C  
ATOM    729  CZ  PHE A 726     131.010  14.884  34.085  1.00  0.00           C  
ATOM    730  N   GLU A 728     126.864  16.125  30.467  1.00  0.00           N  
ATOM    731  CA  GLU A 728     127.026  17.543  30.225  1.00  0.00           C  
ATOM    732  C   GLU A 728     127.155  18.297  31.527  1.00  0.00           C  
ATOM    733  O   GLU A 728     126.390  18.074  32.456  1.00  0.00           O  
ATOM    734  CB  GLU A 728     125.840  18.069  29.426  1.00  0.00           C  
ATOM    735  CG  GLU A 728     125.807  17.533  28.009  1.00  0.00           C  
ATOM    736  CD  GLU A 728     124.644  18.072  27.224  1.00  0.00           C  
ATOM    737  OE1 GLU A 728     123.511  17.585  27.428  1.00  0.00           O  
ATOM    738  OE2 GLU A 728     124.864  18.994  26.409  1.00  0.00           O  
ATOM    739  N   MET A 730     128.144  19.177  31.594  1.00  0.00           N  
ATOM    740  CA  MET A 730     128.358  19.976  32.787  1.00  0.00           C  
ATOM    741  C   MET A 730     128.177  21.457  32.460  1.00  0.00           C  
ATOM    742  O   MET A 730     128.893  22.016  31.622  1.00  0.00           O  
ATOM    743  CB  MET A 730     129.765  19.738  33.340  1.00  0.00           C  
ATOM    744  CG  MET A 730     130.044  20.408  34.686  1.00  0.00           C  
ATOM    745  SD  MET A 730     131.781  20.269  35.163  1.00  0.00           S  
ATOM    746  CE  MET A 730     131.906  18.455  35.472  1.00  0.00           C  
ATOM    747  N   LEU A 731     127.202  22.083  33.106  1.00  0.00           N  
ATOM    748  CA  LEU A 731     126.950  23.504  32.906  1.00  0.00           C  
ATOM    749  C   LEU A 731     127.981  24.231  33.747  1.00  0.00           C  
ATOM    750  O   LEU A 731     128.281  23.800  34.860  1.00  0.00           O  
ATOM    751  CB  LEU A 731     125.552  23.878  33.393  1.00  0.00           C  
ATOM    752  CG  LEU A 731     124.384  23.180  32.701  1.00  0.00           C  
ATOM    753  CD1 LEU A 731     123.097  23.527  33.427  1.00  0.00           C  
ATOM    754  CD2 LEU A 731     124.326  23.600  31.240  1.00  0.00           C  
ATOM    755  N   GLY A 732     128.534  25.322  33.227  1.00  0.00           N  
ATOM    756  CA  GLY A 732     129.524  26.041  34.004  1.00  0.00           C  
ATOM    757  C   GLY A 732     129.679  27.523  33.712  1.00  0.00           C  
ATOM    758  O   GLY A 732     129.478  27.980  32.587  1.00  0.00           O  
ATOM    759  N   ASN A 733     130.030  28.271  34.753  1.00  0.00           N  
ATOM    760  CA  ASN A 733     130.261  29.705  34.649  1.00  0.00           C  
ATOM    761  C   ASN A 733     131.655  29.905  35.225  1.00  0.00           C  
ATOM    762  O   ASN A 733     132.017  29.300  36.238  1.00  0.00           O  
ATOM    763  CB  ASN A 733     129.214  30.494  35.446  1.00  0.00           C  
ATOM    764  CG  ASN A 733     129.277  30.218  36.936  1.00  0.00           C  
ATOM    765  OD1 ASN A 733     130.017  30.873  37.675  1.00  0.00           O  
ATOM    766  ND2 ASN A 733     128.504  29.237  37.384  1.00  0.00           N  
ATOM    767  N   PHE A 734     132.447  30.743  34.576  1.00  0.00           N  
ATOM    768  CA  PHE A 734     133.804  30.948  35.028  1.00  0.00           C  
ATOM    769  C   PHE A 734     134.168  32.416  35.124  1.00  0.00           C  
ATOM    770  O   PHE A 734     133.600  33.261  34.431  1.00  0.00           O  
ATOM    771  CB  PHE A 734     134.756  30.239  34.067  1.00  0.00           C  
ATOM    772  CG  PHE A 734     134.251  28.902  33.599  1.00  0.00           C  
ATOM    773  CD1 PHE A 734     134.463  27.756  34.352  1.00  0.00           C  
ATOM    774  CD2 PHE A 734     133.550  28.794  32.406  1.00  0.00           C  
ATOM    775  CE1 PHE A 734     133.980  26.518  33.925  1.00  0.00           C  
ATOM    776  CE2 PHE A 734     133.062  27.564  31.971  1.00  0.00           C  
ATOM    777  CZ  PHE A 734     133.282  26.426  32.733  1.00  0.00           C  
ATOM    778  N   SER A 735     135.117  32.702  36.007  1.00  0.00           N  
ATOM    779  CA  SER A 735     135.608  34.049  36.218  1.00  0.00           C  
ATOM    780  C   SER A 735     137.125  34.000  36.170  1.00  0.00           C  
ATOM    781  O   SER A 735     137.764  33.278  36.945  1.00  0.00           O  
ATOM    782  CB  SER A 735     135.158  34.586  37.572  1.00  0.00           C  
ATOM    783  OG  SER A 735     135.757  35.849  37.818  1.00  0.00           O  
ATOM    784  N   PHE A 736     137.692  34.768  35.249  1.00  0.00           N  
ATOM    785  CA  PHE A 736     139.133  34.824  35.070  1.00  0.00           C  
ATOM    786  C   PHE A 736     139.668  36.128  35.643  1.00  0.00           C  
ATOM    787  O   PHE A 736     139.818  37.116  34.928  1.00  0.00           O  
ATOM    788  CB  PHE A 736     139.456  34.719  33.579  1.00  0.00           C  
ATOM    789  CG  PHE A 736     138.742  33.583  32.888  1.00  0.00           C  
ATOM    790  CD1 PHE A 736     139.030  32.261  33.215  1.00  0.00           C  
ATOM    791  CD2 PHE A 736     137.780  33.837  31.915  1.00  0.00           C  
ATOM    792  CE1 PHE A 736     138.373  31.213  32.585  1.00  0.00           C  
ATOM    793  CE2 PHE A 736     137.119  32.792  31.280  1.00  0.00           C  
ATOM    794  CZ  PHE A 736     137.416  31.477  31.614  1.00  0.00           C  
ATOM    795  N   GLY A 737     139.945  36.118  36.943  1.00  0.00           N  
ATOM    796  CA  GLY A 737     140.458  37.301  37.607  1.00  0.00           C  
ATOM    797  C   GLY A 737     139.408  38.389  37.703  1.00  0.00           C  
ATOM    798  O   GLY A 737     139.734  39.567  37.818  1.00  0.00           O  
ATOM    799  N   ASP A 738     138.141  37.995  37.654  1.00  0.00           N  
ATOM    800  CA  ASP A 738     137.054  38.959  37.730  1.00  0.00           C  
ATOM    801  C   ASP A 738     136.308  38.795  39.047  1.00  0.00           C  
ATOM    802  O   ASP A 738     136.924  38.759  40.111  1.00  0.00           O  
ATOM    803  CB  ASP A 738     136.098  38.770  36.549  1.00  0.00           C  
ATOM    804  CG  ASP A 738     135.503  40.079  36.070  1.00  0.00           C  
ATOM    805  OD1 ASP A 738     136.283  40.968  35.669  1.00  0.00           O  
ATOM    806  OD2 ASP A 738     134.265  40.221  36.088  1.00  0.00           O  
ATOM    807  N   TYR A 788     134.986  38.688  38.991  1.00  0.00           N  
ATOM    808  CA  TYR A 788     134.216  38.539  40.219  1.00  0.00           C  
ATOM    809  C   TYR A 788     134.694  37.310  40.996  1.00  0.00           C  
ATOM    810  O   TYR A 788     135.430  36.479  40.455  1.00  0.00           O  
ATOM    811  CB  TYR A 788     132.724  38.432  39.900  1.00  0.00           C  
ATOM    812  CG  TYR A 788     132.318  37.187  39.143  1.00  0.00           C  
ATOM    813  CD1 TYR A 788     132.026  36.000  39.813  1.00  0.00           C  
ATOM    814  CD2 TYR A 788     132.199  37.207  37.757  1.00  0.00           C  
ATOM    815  CE1 TYR A 788     131.616  34.863  39.120  1.00  0.00           C  
ATOM    816  CE2 TYR A 788     131.795  36.082  37.052  1.00  0.00           C  
ATOM    817  CZ  TYR A 788     131.501  34.913  37.736  1.00  0.00           C  
ATOM    818  OH  TYR A 788     131.065  33.811  37.037  1.00  0.00           O  
ATOM    819  N   PHE A 789     134.289  37.212  42.260  1.00  0.00           N  
ATOM    820  CA  PHE A 789     134.683  36.092  43.105  1.00  0.00           C  
ATOM    821  C   PHE A 789     133.522  35.513  43.910  1.00  0.00           C  
ATOM    822  O   PHE A 789     132.373  35.523  43.457  1.00  0.00           O  
ATOM    823  CB  PHE A 789     135.818  36.514  44.047  1.00  0.00           C  
ATOM    824  CG  PHE A 789     136.620  35.359  44.600  1.00  0.00           C  
ATOM    825  CD1 PHE A 789     137.060  34.337  43.767  1.00  0.00           C  
ATOM    826  CD2 PHE A 789     136.974  35.320  45.947  1.00  0.00           C  
ATOM    827  CE1 PHE A 789     137.840  33.290  44.265  1.00  0.00           C  
ATOM    828  CE2 PHE A 789     137.756  34.278  46.455  1.00  0.00           C  
ATOM    829  CZ  PHE A 789     138.191  33.261  45.611  1.00  0.00           C  
ATOM    830  N   LYS A 790     133.833  35.015  45.102  1.00  0.00           N  
ATOM    831  CA  LYS A 790     132.860  34.380  45.990  1.00  0.00           C  
ATOM    832  C   LYS A 790     131.489  35.020  46.077  1.00  0.00           C  
ATOM    833  O   LYS A 790     130.468  34.349  45.885  1.00  0.00           O  
ATOM    834  CB  LYS A 790     133.439  34.272  47.401  1.00  0.00           C  
ATOM    835  CG  LYS A 790     134.619  33.335  47.510  1.00  0.00           C  
ATOM    836  CD  LYS A 790     135.131  33.272  48.934  1.00  0.00           C  
ATOM    837  CE  LYS A 790     136.242  32.252  49.072  1.00  0.00           C  
ATOM    838  NZ  LYS A 790     136.730  32.231  50.472  1.00  0.00           N  
ATOM    839  N   LYS A 791     131.463  36.311  46.393  1.00  0.00           N  
ATOM    840  CA  LYS A 791     130.204  37.035  46.525  1.00  0.00           C  
ATOM    841  C   LYS A 791     129.347  36.897  45.275  1.00  0.00           C  
ATOM    842  O   LYS A 791     128.232  36.389  45.333  1.00  0.00           O  
ATOM    843  CB  LYS A 791     130.470  38.516  46.805  1.00  0.00           C  
ATOM    844  CG  LYS A 791     129.215  39.332  47.039  1.00  0.00           C  
ATOM    845  CD  LYS A 791     129.557  40.659  47.688  1.00  0.00           C  
ATOM    846  CE  LYS A 791     128.308  41.471  47.983  1.00  0.00           C  
ATOM    847  NZ  LYS A 791     128.653  42.667  48.795  1.00  0.00           N  
ATOM    848  N   GLU A 792     129.871  37.354  44.147  1.00  0.00           N  
ATOM    849  CA  GLU A 792     129.133  37.276  42.897  1.00  0.00           C  
ATOM    850  C   GLU A 792     128.802  35.833  42.511  1.00  0.00           C  
ATOM    851  O   GLU A 792     127.669  35.534  42.126  1.00  0.00           O  
ATOM    852  CB  GLU A 792     129.926  37.943  41.772  1.00  0.00           C  
ATOM    853  CG  GLU A 792     130.163  39.440  41.958  1.00  0.00           C  
ATOM    854  CD  GLU A 792     131.050  39.762  43.151  1.00  0.00           C  
ATOM    855  OE1 GLU A 792     132.156  39.209  43.242  1.00  0.00           O  
ATOM    856  OE2 GLU A 792     130.634  40.574  43.999  1.00  0.00           O  
ATOM    857  N   ALA A 793     129.782  34.940  42.621  1.00  0.00           N  
ATOM    858  CA  ALA A 793     129.578  33.533  42.270  1.00  0.00           C  
ATOM    859  C   ALA A 793     128.389  32.928  43.007  1.00  0.00           C  
ATOM    860  O   ALA A 793     127.620  32.149  42.431  1.00  0.00           O  
ATOM    861  CB  ALA A 793     130.838  32.730  42.569  1.00  0.00           C  
ATOM    862  N   ILE A 794     128.242  33.289  44.280  1.00  0.00           N  
ATOM    863  CA  ILE A 794     127.147  32.786  45.098  1.00  0.00           C  
ATOM    864  C   ILE A 794     125.815  33.455  44.742  1.00  0.00           C  
ATOM    865  O   ILE A 794     124.790  32.784  44.625  1.00  0.00           O  
ATOM    866  CB  ILE A 794     127.453  32.982  46.601  1.00  0.00           C  
ATOM    867  CG1 ILE A 794     128.630  32.073  47.004  1.00  0.00           C  
ATOM    868  CG2 ILE A 794     126.226  32.670  47.435  1.00  0.00           C  
ATOM    869  CD1 ILE A 794     128.969  32.095  48.478  1.00  0.00           C  
ATOM    870  N   GLU A 795     125.833  34.771  44.551  1.00  0.00           N  
ATOM    871  CA  GLU A 795     124.614  35.507  44.205  1.00  0.00           C  
ATOM    872  C   GLU A 795     123.986  34.966  42.919  1.00  0.00           C  
ATOM    873  O   GLU A 795     122.795  34.649  42.883  1.00  0.00           O  
ATOM    874  CB  GLU A 795     124.926  36.997  44.029  1.00  0.00           C  
ATOM    875  CG  GLU A 795     125.487  37.673  45.280  1.00  0.00           C  
ATOM    876  CD  GLU A 795     125.683  39.166  45.104  1.00  0.00           C  
ATOM    877  OE1 GLU A 795     126.588  39.575  44.349  1.00  0.00           O  
ATOM    878  OE2 GLU A 795     124.920  39.933  45.719  1.00  0.00           O  
ATOM    879  N   TYR A 796     124.793  34.862  41.867  1.00  0.00           N  
ATOM    880  CA  TYR A 796     124.304  34.367  40.588  1.00  0.00           C  
ATOM    881  C   TYR A 796     123.721  32.963  40.738  1.00  0.00           C  
ATOM    882  O   TYR A 796     122.626  32.676  40.250  1.00  0.00           O  
ATOM    883  CB  TYR A 796     125.434  34.347  39.550  1.00  0.00           C  
ATOM    884  CG  TYR A 796     126.118  35.684  39.324  1.00  0.00           C  
ATOM    885  CD1 TYR A 796     125.408  36.882  39.395  1.00  0.00           C  
ATOM    886  CD2 TYR A 796     127.470  35.745  39.002  1.00  0.00           C  
ATOM    887  CE1 TYR A 796     126.033  38.113  39.149  1.00  0.00           C  
ATOM    888  CE2 TYR A 796     128.102  36.963  38.754  1.00  0.00           C  
ATOM    889  CZ  TYR A 796     127.376  38.141  38.831  1.00  0.00           C  
ATOM    890  OH  TYR A 796     128.010  39.335  38.587  1.00  0.00           O  
ATOM    891  N   ALA A 797     124.462  32.097  41.425  1.00  0.00           N  
ATOM    892  CA  ALA A 797     124.045  30.717  41.647  1.00  0.00           C  
ATOM    893  C   ALA A 797     122.708  30.646  42.372  1.00  0.00           C  
ATOM    894  O   ALA A 797     121.795  29.927  41.958  1.00  0.00           O  
ATOM    895  CB  ALA A 797     125.106  29.978  42.447  1.00  0.00           C  
ATOM    896  N   TRP A 798     122.608  31.386  43.470  1.00  0.00           N  
ATOM    897  CA  TRP A 798     121.387  31.412  44.250  1.00  0.00           C  
ATOM    898  C   TRP A 798     120.240  32.002  43.439  1.00  0.00           C  
ATOM    899  O   TRP A 798     119.103  31.552  43.547  1.00  0.00           O  
ATOM    900  CB  TRP A 798     121.595  32.229  45.524  1.00  0.00           C  
ATOM    901  CG  TRP A 798     120.367  32.330  46.359  1.00  0.00           C  
ATOM    902  CD1 TRP A 798     119.545  33.408  46.476  1.00  0.00           C  
ATOM    903  CD2 TRP A 798     119.813  31.305  47.193  1.00  0.00           C  
ATOM    904  NE1 TRP A 798     118.509  33.122  47.337  1.00  0.00           N  
ATOM    905  CE2 TRP A 798     118.651  31.838  47.792  1.00  0.00           C  
ATOM    906  CE3 TRP A 798     120.188  29.987  47.492  1.00  0.00           C  
ATOM    907  CZ2 TRP A 798     117.855  31.099  48.677  1.00  0.00           C  
ATOM    908  CZ3 TRP A 798     119.398  29.249  48.373  1.00  0.00           C  
ATOM    909  CH2 TRP A 798     118.244  29.810  48.955  1.00  0.00           C  
ATOM    910  N   GLU A 799     120.535  33.005  42.620  1.00  0.00           N  
ATOM    911  CA  GLU A 799     119.487  33.612  41.814  1.00  0.00           C  
ATOM    912  C   GLU A 799     118.943  32.581  40.826  1.00  0.00           C  
ATOM    913  O   GLU A 799     117.737  32.330  40.769  1.00  0.00           O  
ATOM    914  CB  GLU A 799     120.026  34.816  41.049  1.00  0.00           C  
ATOM    915  CG  GLU A 799     118.938  35.688  40.430  1.00  0.00           C  
ATOM    916  CD  GLU A 799     119.513  36.755  39.522  1.00  0.00           C  
ATOM    917  OE1 GLU A 799     120.547  37.343  39.892  1.00  0.00           O  
ATOM    918  OE2 GLU A 799     118.929  37.008  38.448  1.00  0.00           O  
ATOM    919  N   PHE A 800     119.847  31.987  40.053  1.00  0.00           N  
ATOM    920  CA  PHE A 800     119.481  30.980  39.057  1.00  0.00           C  
ATOM    921  C   PHE A 800     118.657  29.853  39.668  1.00  0.00           C  
ATOM    922  O   PHE A 800     117.560  29.533  39.200  1.00  0.00           O  
ATOM    923  CB  PHE A 800     120.739  30.382  38.429  1.00  0.00           C  
ATOM    924  CG  PHE A 800     120.459  29.408  37.330  1.00  0.00           C  
ATOM    925  CD1 PHE A 800     120.001  29.849  36.098  1.00  0.00           C  
ATOM    926  CD2 PHE A 800     120.639  28.043  37.528  1.00  0.00           C  
ATOM    927  CE1 PHE A 800     119.739  28.948  35.072  1.00  0.00           C  
ATOM    928  CE2 PHE A 800     120.378  27.137  36.508  1.00  0.00           C  
ATOM    929  CZ  PHE A 800     119.924  27.590  35.278  1.00  0.00           C  
ATOM    930  N   VAL A 801     119.194  29.253  40.721  1.00  0.00           N  
ATOM    931  CA  VAL A 801     118.520  28.156  41.382  1.00  0.00           C  
ATOM    932  C   VAL A 801     117.142  28.516  41.900  1.00  0.00           C  
ATOM    933  O   VAL A 801     116.184  27.772  41.694  1.00  0.00           O  
ATOM    934  CB  VAL A 801     119.338  27.608  42.560  1.00  0.00           C  
ATOM    935  CG1 VAL A 801     118.536  26.528  43.274  1.00  0.00           C  
ATOM    936  CG2 VAL A 801     120.655  27.037  42.056  1.00  0.00           C  
ATOM    937  N   THR A 802     117.026  29.653  42.573  1.00  0.00           N  
ATOM    938  CA  THR A 802     115.731  30.030  43.116  1.00  0.00           C  
ATOM    939  C   THR A 802     114.765  30.657  42.116  1.00  0.00           C  
ATOM    940  O   THR A 802     113.605  30.250  42.040  1.00  0.00           O  
ATOM    941  CB  THR A 802     115.889  30.983  44.305  1.00  0.00           C  
ATOM    942  OG1 THR A 802     116.510  32.192  43.862  1.00  0.00           O  
ATOM    943  CG2 THR A 802     116.732  30.334  45.394  1.00  0.00           C  
ATOM    944  N   GLU A 803     115.245  31.636  41.350  1.00  0.00           N  
ATOM    945  CA  GLU A 803     114.409  32.337  40.374  1.00  0.00           C  
ATOM    946  C   GLU A 803     114.203  31.633  39.035  1.00  0.00           C  
ATOM    947  O   GLU A 803     113.081  31.592  38.525  1.00  0.00           O  
ATOM    948  CB  GLU A 803     114.968  33.737  40.081  1.00  0.00           C  
ATOM    949  CG  GLU A 803     115.095  34.672  41.276  1.00  0.00           C  
ATOM    950  CD  GLU A 803     113.855  34.709  42.135  1.00  0.00           C  
ATOM    951  OE1 GLU A 803     112.738  34.753  41.576  1.00  0.00           O  
ATOM    952  OE2 GLU A 803     113.999  34.699  43.379  1.00  0.00           O  
ATOM    953  N   VAL A 804     115.271  31.096  38.452  1.00  0.00           N  
ATOM    954  CA  VAL A 804     115.148  30.444  37.150  1.00  0.00           C  
ATOM    955  C   VAL A 804     114.623  29.013  37.233  1.00  0.00           C  
ATOM    956  O   VAL A 804     113.639  28.674  36.572  1.00  0.00           O  
ATOM    957  CB  VAL A 804     116.494  30.455  36.376  1.00  0.00           C  
ATOM    958  CG1 VAL A 804     116.274  29.973  34.947  1.00  0.00           C  
ATOM    959  CG2 VAL A 804     117.081  31.858  36.358  1.00  0.00           C  
ATOM    960  N   LEU A 807     115.262  28.172  38.039  1.00  0.00           N  
ATOM    961  CA  LEU A 807     114.812  26.787  38.172  1.00  0.00           C  
ATOM    962  C   LEU A 807     113.582  26.705  39.073  1.00  0.00           C  
ATOM    963  O   LEU A 807     112.843  25.727  39.037  1.00  0.00           O  
ATOM    964  CB  LEU A 807     115.941  25.904  38.726  1.00  0.00           C  
ATOM    965  CG  LEU A 807     117.192  25.855  37.840  1.00  0.00           C  
ATOM    966  CD1 LEU A 807     118.247  24.972  38.471  1.00  0.00           C  
ATOM    967  CD2 LEU A 807     116.822  25.341  36.459  1.00  0.00           C  
ATOM    968  N   LYS A 808     113.372  27.743  39.876  1.00  0.00           N  
ATOM    969  CA  LYS A 808     112.226  27.811  40.772  1.00  0.00           C  
ATOM    970  C   LYS A 808     112.298  26.857  41.955  1.00  0.00           C  
ATOM    971  O   LYS A 808     111.282  26.574  42.585  1.00  0.00           O  
ATOM    972  CB  LYS A 808     110.920  27.566  39.999  1.00  0.00           C  
ATOM    973  CG  LYS A 808     110.450  28.748  39.152  1.00  0.00           C  
ATOM    974  CD  LYS A 808     110.073  29.938  40.027  1.00  0.00           C  
ATOM    975  CE  LYS A 808     109.477  31.071  39.204  1.00  0.00           C  
ATOM    976  NZ  LYS A 808     110.455  31.633  38.224  1.00  0.00           N  
ATOM    977  N   LEU A1141     113.490  26.365  42.264  1.00  0.00           N  
ATOM    978  CA  LEU A1141     113.647  25.462  43.394  1.00  0.00           C  
ATOM    979  C   LEU A1141     113.422  26.257  44.676  1.00  0.00           C  
ATOM    980  O   LEU A1141     114.035  27.305  44.885  1.00  0.00           O  
ATOM    981  CB  LEU A1141     115.053  24.835  43.396  1.00  0.00           C  
ATOM    982  CG  LEU A1141     115.421  23.930  42.210  1.00  0.00           C  
ATOM    983  CD1 LEU A1141     116.843  23.410  42.360  1.00  0.00           C  
ATOM    984  CD2 LEU A1141     114.443  22.766  42.133  1.00  0.00           C  
ATOM    985  N   PRO A1142     112.523  25.775  45.545  1.00  0.00           N  
ATOM    986  CA  PRO A1142     112.210  26.437  46.814  1.00  0.00           C  
ATOM    987  C   PRO A1142     113.455  26.629  47.670  1.00  0.00           C  
ATOM    988  O   PRO A1142     114.272  25.723  47.794  1.00  0.00           O  
ATOM    989  CB  PRO A1142     111.193  25.489  47.450  1.00  0.00           C  
ATOM    990  CG  PRO A1142     111.587  24.155  46.896  1.00  0.00           C  
ATOM    991  CD  PRO A1142     111.833  24.478  45.455  1.00  0.00           C  
ATOM    992  N   LYS A1143     113.593  27.814  48.257  1.00  0.00           N  
ATOM    993  CA  LYS A1143     114.752  28.127  49.081  1.00  0.00           C  
ATOM    994  C   LYS A1143     114.825  27.301  50.363  1.00  0.00           C  
ATOM    995  O   LYS A1143     115.913  27.058  50.886  1.00  0.00           O  
ATOM    996  CB  LYS A1143     114.754  29.612  49.454  1.00  0.00           C  
ATOM    997  CG  LYS A1143     113.651  29.997  50.428  1.00  0.00           C  
ATOM    998  CD  LYS A1143     114.132  31.019  51.455  1.00  0.00           C  
ATOM    999  CE  LYS A1143     114.192  32.436  50.888  1.00  0.00           C  
ATOM   1000  NZ  LYS A1143     112.829  32.996  50.626  1.00  0.00           N  
ATOM   1001  N   GLU A1153     113.667  26.883  50.871  1.00  0.00           N  
ATOM   1002  CA  GLU A1153     113.607  26.109  52.107  1.00  0.00           C  
ATOM   1003  C   GLU A1153     114.157  24.693  51.993  1.00  0.00           C  
ATOM   1004  O   GLU A1153     114.570  24.102  52.989  1.00  0.00           O  
ATOM   1005  CB  GLU A1153     112.168  26.057  52.641  1.00  0.00           C  
ATOM   1006  CG  GLU A1153     111.071  26.184  51.592  1.00  0.00           C  
ATOM   1007  CD  GLU A1153     110.861  27.619  51.139  1.00  0.00           C  
ATOM   1008  OE1 GLU A1153     110.628  28.491  52.008  1.00  0.00           O  
ATOM   1009  OE2 GLU A1153     110.926  27.875  49.917  1.00  0.00           O  
ATOM   1010  N   LYS A1154     114.164  24.149  50.783  1.00  0.00           N  
ATOM   1011  CA  LYS A1154     114.671  22.801  50.576  1.00  0.00           C  
ATOM   1012  C   LYS A1154     116.079  22.807  49.985  1.00  0.00           C  
ATOM   1013  O   LYS A1154     116.525  21.813  49.418  1.00  0.00           O  
ATOM   1014  CB  LYS A1154     113.729  22.013  49.662  1.00  0.00           C  
ATOM   1015  CG  LYS A1154     112.387  21.665  50.293  1.00  0.00           C  
ATOM   1016  CD  LYS A1154     112.569  20.871  51.583  1.00  0.00           C  
ATOM   1017  CE  LYS A1154     111.233  20.413  52.154  1.00  0.00           C  
ATOM   1018  NZ  LYS A1154     110.332  21.552  52.472  1.00  0.00           N  
ATOM   1019  N   LEU A1155     116.780  23.927  50.125  1.00  0.00           N  
ATOM   1020  CA  LEU A1155     118.133  24.025  49.602  1.00  0.00           C  
ATOM   1021  C   LEU A1155     119.161  24.109  50.730  1.00  0.00           C  
ATOM   1022  O   LEU A1155     118.968  24.834  51.701  1.00  0.00           O  
ATOM   1023  CB  LEU A1155     118.257  25.246  48.692  1.00  0.00           C  
ATOM   1024  CG  LEU A1155     117.486  25.198  47.369  1.00  0.00           C  
ATOM   1025  CD1 LEU A1155     117.661  26.527  46.630  1.00  0.00           C  
ATOM   1026  CD2 LEU A1155     117.998  24.042  46.518  1.00  0.00           C  
ATOM   1027  N   TYR A1156     120.245  23.353  50.599  1.00  0.00           N  
ATOM   1028  CA  TYR A1156     121.313  23.348  51.594  1.00  0.00           C  
ATOM   1029  C   TYR A1156     122.616  23.736  50.925  1.00  0.00           C  
ATOM   1030  O   TYR A1156     122.771  23.564  49.717  1.00  0.00           O  
ATOM   1031  CB  TYR A1156     121.468  21.950  52.197  1.00  0.00           C  
ATOM   1032  CG  TYR A1156     120.441  21.608  53.241  1.00  0.00           C  
ATOM   1033  CD1 TYR A1156     120.794  21.527  54.583  1.00  0.00           C  
ATOM   1034  CD2 TYR A1156     119.111  21.380  52.894  1.00  0.00           C  
ATOM   1035  CE1 TYR A1156     119.854  21.228  55.558  1.00  0.00           C  
ATOM   1036  CE2 TYR A1156     118.162  21.082  53.865  1.00  0.00           C  
ATOM   1037  CZ  TYR A1156     118.546  21.007  55.196  1.00  0.00           C  
ATOM   1038  OH  TYR A1156     117.624  20.698  56.168  1.00  0.00           O  
ATOM   1039  N   VAL A1157     123.559  24.264  51.696  1.00  0.00           N  
ATOM   1040  CA  VAL A1157     124.843  24.618  51.112  1.00  0.00           C  
ATOM   1041  C   VAL A1157     125.983  24.234  52.039  1.00  0.00           C  
ATOM   1042  O   VAL A1157     125.857  24.274  53.264  1.00  0.00           O  
ATOM   1043  CB  VAL A1157     124.953  26.135  50.779  1.00  0.00           C  
ATOM   1044  CG1 VAL A1157     123.721  26.581  49.996  1.00  0.00           C  
ATOM   1045  CG2 VAL A1157     125.111  26.958  52.067  1.00  0.00           C  
ATOM   1046  N   SER A1158     127.103  23.855  51.441  1.00  0.00           N  
ATOM   1047  CA  SER A1158     128.270  23.470  52.210  1.00  0.00           C  
ATOM   1048  C   SER A1158     129.417  24.406  51.898  1.00  0.00           C  
ATOM   1049  O   SER A1158     129.545  24.901  50.775  1.00  0.00           O  
ATOM   1050  CB  SER A1158     128.685  22.039  51.869  1.00  0.00           C  
ATOM   1051  OG  SER A1158     129.145  21.955  50.531  1.00  0.00           O  
ATOM   1052  N   VAL A1159     130.249  24.641  52.906  1.00  0.00           N  
ATOM   1053  CA  VAL A1159     131.417  25.494  52.769  1.00  0.00           C  
ATOM   1054  C   VAL A1159     132.552  24.862  53.566  1.00  0.00           C  
ATOM   1055  O   VAL A1159     132.307  24.119  54.518  1.00  0.00           O  
ATOM   1056  CB  VAL A1159     131.164  26.909  53.341  1.00  0.00           C  
ATOM   1057  CG1 VAL A1159     130.079  27.627  52.534  1.00  0.00           C  
ATOM   1058  CG2 VAL A1159     130.750  26.805  54.799  1.00  0.00           C  
ATOM   1059  N   TYR A1160     133.789  25.145  53.165  1.00  0.00           N  
ATOM   1060  CA  TYR A1160     134.953  24.625  53.869  1.00  0.00           C  
ATOM   1061  C   TYR A1160     134.897  25.234  55.264  1.00  0.00           C  
ATOM   1062  O   TYR A1160     134.655  26.434  55.403  1.00  0.00           O  
ATOM   1063  CB  TYR A1160     136.240  25.058  53.158  1.00  0.00           C  
ATOM   1064  CG  TYR A1160     137.517  24.564  53.811  1.00  0.00           C  
ATOM   1065  CD1 TYR A1160     137.723  23.208  54.056  1.00  0.00           C  
ATOM   1066  CD2 TYR A1160     138.532  25.454  54.162  1.00  0.00           C  
ATOM   1067  CE1 TYR A1160     138.913  22.750  54.635  1.00  0.00           C  
ATOM   1068  CE2 TYR A1160     139.723  25.009  54.739  1.00  0.00           C  
ATOM   1069  CZ  TYR A1160     139.906  23.658  54.972  1.00  0.00           C  
ATOM   1070  OH  TYR A1160     141.080  23.220  55.533  1.00  0.00           O  
ATOM   1071  N   LYS A1161     135.126  24.417  56.289  1.00  0.00           N  
ATOM   1072  CA  LYS A1161     135.072  24.883  57.675  1.00  0.00           C  
ATOM   1073  C   LYS A1161     135.853  26.166  57.952  1.00  0.00           C  
ATOM   1074  O   LYS A1161     135.421  26.996  58.750  1.00  0.00           O  
ATOM   1075  CB  LYS A1161     135.574  23.792  58.628  1.00  0.00           C  
ATOM   1076  CG  LYS A1161     137.083  23.578  58.597  1.00  0.00           C  
ATOM   1077  CD  LYS A1161     137.542  22.498  59.583  1.00  0.00           C  
ATOM   1078  CE  LYS A1161     139.045  22.229  59.450  1.00  0.00           C  
ATOM   1079  NZ  LYS A1161     139.526  21.079  60.274  1.00  0.00           N  
ATOM   1080  N   ASP A1387     137.000  26.328  57.298  1.00  0.00           N  
ATOM   1081  CA  ASP A1387     137.832  27.507  57.518  1.00  0.00           C  
ATOM   1082  C   ASP A1387     137.548  28.674  56.577  1.00  0.00           C  
ATOM   1083  O   ASP A1387     138.303  29.642  56.544  1.00  0.00           O  
ATOM   1084  CB  ASP A1387     139.316  27.131  57.431  1.00  0.00           C  
ATOM   1085  CG  ASP A1387     139.734  26.129  58.500  1.00  0.00           C  
ATOM   1086  OD1 ASP A1387     139.344  26.315  59.676  1.00  0.00           O  
ATOM   1087  OD2 ASP A1387     140.463  25.162  58.169  1.00  0.00           O  
ATOM   1088  N   ASP A1388     136.461  28.588  55.820  1.00  0.00           N  
ATOM   1089  CA  ASP A1388     136.104  29.653  54.893  1.00  0.00           C  
ATOM   1090  C   ASP A1388     135.013  30.548  55.465  1.00  0.00           C  
ATOM   1091  O   ASP A1388     133.870  30.511  55.009  1.00  0.00           O  
ATOM   1092  CB  ASP A1388     135.624  29.070  53.565  1.00  0.00           C  
ATOM   1093  CG  ASP A1388     135.464  30.126  52.492  1.00  0.00           C  
ATOM   1094  OD1 ASP A1388     135.192  31.290  52.847  1.00  0.00           O  
ATOM   1095  OD2 ASP A1388     135.599  29.790  51.297  1.00  0.00           O  
ATOM   1096  N   GLU A1389     135.372  31.349  56.463  1.00  0.00           N  
ATOM   1097  CA  GLU A1389     134.435  32.265  57.107  1.00  0.00           C  
ATOM   1098  C   GLU A1389     133.801  33.182  56.070  1.00  0.00           C  
ATOM   1099  O   GLU A1389     132.628  33.540  56.172  1.00  0.00           O  
ATOM   1100  CB  GLU A1389     135.176  33.103  58.145  1.00  0.00           C  
ATOM   1101  CG  GLU A1389     135.790  32.285  59.273  1.00  0.00           C  
ATOM   1102  CD  GLU A1389     137.147  32.813  59.701  1.00  0.00           C  
ATOM   1103  OE1 GLU A1389     137.318  34.056  59.743  1.00  0.00           O  
ATOM   1104  OE2 GLU A1389     138.035  31.984  60.003  1.00  0.00           O  
ATOM   1105  N   GLU A1390     134.598  33.559  55.076  1.00  0.00           N  
ATOM   1106  CA  GLU A1390     134.152  34.425  53.996  1.00  0.00           C  
ATOM   1107  C   GLU A1390     132.888  33.860  53.353  1.00  0.00           C  
ATOM   1108  O   GLU A1390     131.841  34.508  53.339  1.00  0.00           O  
ATOM   1109  CB  GLU A1390     135.256  34.534  52.942  1.00  0.00           C  
ATOM   1110  CG  GLU A1390     134.900  35.369  51.722  1.00  0.00           C  
ATOM   1111  CD  GLU A1390     135.570  36.728  51.732  1.00  0.00           C  
ATOM   1112  OE1 GLU A1390     136.814  36.770  51.879  1.00  0.00           O  
ATOM   1113  OE2 GLU A1390     134.858  37.749  51.587  1.00  0.00           O  
ATOM   1114  N   ALA A1391     132.995  32.647  52.821  1.00  0.00           N  
ATOM   1115  CA  ALA A1391     131.860  32.003  52.167  1.00  0.00           C  
ATOM   1116  C   ALA A1391     130.679  31.854  53.115  1.00  0.00           C  
ATOM   1117  O   ALA A1391     129.535  32.119  52.748  1.00  0.00           O  
ATOM   1118  CB  ALA A1391     132.271  30.641  51.625  1.00  0.00           C  
ATOM   1119  N   TYR A1392     130.952  31.429  54.340  1.00  0.00           N  
ATOM   1120  CA  TYR A1392     129.882  31.256  55.308  1.00  0.00           C  
ATOM   1121  C   TYR A1392     129.072  32.541  55.458  1.00  0.00           C  
ATOM   1122  O   TYR A1392     127.844  32.524  55.399  1.00  0.00           O  
ATOM   1123  CB  TYR A1392     130.451  30.868  56.668  1.00  0.00           C  
ATOM   1124  CG  TYR A1392     129.393  30.436  57.643  1.00  0.00           C  
ATOM   1125  CD1 TYR A1392     128.965  29.106  57.694  1.00  0.00           C  
ATOM   1126  CD2 TYR A1392     128.813  31.352  58.515  1.00  0.00           C  
ATOM   1127  CE1 TYR A1392     127.988  28.702  58.600  1.00  0.00           C  
ATOM   1128  CE2 TYR A1392     127.842  30.958  59.422  1.00  0.00           C  
ATOM   1129  CZ  TYR A1392     127.435  29.633  59.462  1.00  0.00           C  
ATOM   1130  OH  TYR A1392     126.499  29.243  60.384  1.00  0.00           O  
ATOM   1131  N   ARG A1393     129.766  33.658  55.654  1.00  0.00           N  
ATOM   1132  CA  ARG A1393     129.096  34.943  55.824  1.00  0.00           C  
ATOM   1133  C   ARG A1393     128.172  35.253  54.653  1.00  0.00           C  
ATOM   1134  O   ARG A1393     126.998  35.553  54.851  1.00  0.00           O  
ATOM   1135  CB  ARG A1393     130.130  36.059  55.972  1.00  0.00           C  
ATOM   1136  CG  ARG A1393     129.533  37.407  56.350  1.00  0.00           C  
ATOM   1137  CD  ARG A1393     130.283  38.552  55.683  1.00  0.00           C  
ATOM   1138  NE  ARG A1393     130.115  38.532  54.230  1.00  0.00           N  
ATOM   1139  CZ  ARG A1393     128.946  38.678  53.609  1.00  0.00           C  
ATOM   1140  NH1 ARG A1393     127.833  38.856  54.312  1.00  0.00           N  
ATOM   1141  NH2 ARG A1393     128.889  38.646  52.283  1.00  0.00           N  
ATOM   1142  N   ILE A1394     128.700  35.174  53.434  1.00  0.00           N  
ATOM   1143  CA  ILE A1394     127.901  35.466  52.247  1.00  0.00           C  
ATOM   1144  C   ILE A1394     126.596  34.688  52.222  1.00  0.00           C  
ATOM   1145  O   ILE A1394     125.532  35.260  51.985  1.00  0.00           O  
ATOM   1146  CB  ILE A1394     128.672  35.161  50.953  1.00  0.00           C  
ATOM   1147  CG1 ILE A1394     129.949  35.996  50.902  1.00  0.00           C  
ATOM   1148  CG2 ILE A1394     127.792  35.484  49.737  1.00  0.00           C  
ATOM   1149  CD1 ILE A1394     130.865  35.626  49.772  1.00  0.00           C  
ATOM   1150  N   TRP A1395     126.678  33.385  52.464  1.00  0.00           N  
ATOM   1151  CA  TRP A1395     125.493  32.535  52.474  1.00  0.00           C  
ATOM   1152  C   TRP A1395     124.553  32.886  53.624  1.00  0.00           C  
ATOM   1153  O   TRP A1395     123.372  33.156  53.418  1.00  0.00           O  
ATOM   1154  CB  TRP A1395     125.881  31.045  52.584  1.00  0.00           C  
ATOM   1155  CG  TRP A1395     126.421  30.434  51.313  1.00  0.00           C  
ATOM   1156  CD1 TRP A1395     127.705  30.028  51.076  1.00  0.00           C  
ATOM   1157  CD2 TRP A1395     125.696  30.185  50.100  1.00  0.00           C  
ATOM   1158  NE1 TRP A1395     127.825  29.546  49.789  1.00  0.00           N  
ATOM   1159  CE2 TRP A1395     126.609  29.636  49.169  1.00  0.00           C  
ATOM   1160  CE3 TRP A1395     124.367  30.379  49.706  1.00  0.00           C  
ATOM   1161  CZ2 TRP A1395     126.233  29.277  47.873  1.00  0.00           C  
ATOM   1162  CZ3 TRP A1395     123.993  30.021  48.413  1.00  0.00           C  
ATOM   1163  CH2 TRP A1395     124.926  29.479  47.513  1.00  0.00           C  
ATOM   1164  N   ASN A1396     125.098  32.888  54.832  1.00  0.00           N  
ATOM   1165  CA  ASN A1396     124.326  33.153  56.039  1.00  0.00           C  
ATOM   1166  C   ASN A1396     123.762  34.572  56.165  1.00  0.00           C  
ATOM   1167  O   ASN A1396     122.587  34.749  56.486  1.00  0.00           O  
ATOM   1168  CB  ASN A1396     125.188  32.815  57.262  1.00  0.00           C  
ATOM   1169  CG  ASN A1396     124.390  32.771  58.549  1.00  0.00           C  
ATOM   1170  OD1 ASN A1396     123.425  32.012  58.671  1.00  0.00           O  
ATOM   1171  ND2 ASN A1396     124.796  33.576  59.524  1.00  0.00           N  
ATOM   1172  N   GLU A1397     124.586  35.580  55.913  1.00  0.00           N  
ATOM   1173  CA  GLU A1397     124.130  36.963  56.034  1.00  0.00           C  
ATOM   1174  C   GLU A1397     123.659  37.596  54.730  1.00  0.00           C  
ATOM   1175  O   GLU A1397     122.509  38.025  54.619  1.00  0.00           O  
ATOM   1176  CB  GLU A1397     125.230  37.824  56.645  1.00  0.00           C  
ATOM   1177  CG  GLU A1397     125.675  37.349  58.006  1.00  0.00           C  
ATOM   1178  CD  GLU A1397     126.641  38.311  58.650  1.00  0.00           C  
ATOM   1179  OE1 GLU A1397     126.223  39.441  58.974  1.00  0.00           O  
ATOM   1180  OE2 GLU A1397     127.818  37.940  58.827  1.00  0.00           O  
ATOM   1181  N   HIS A1398     124.544  37.651  53.742  1.00  0.00           N  
ATOM   1182  CA  HIS A1398     124.200  38.249  52.461  1.00  0.00           C  
ATOM   1183  C   HIS A1398     123.042  37.537  51.759  1.00  0.00           C  
ATOM   1184  O   HIS A1398     122.072  38.179  51.366  1.00  0.00           O  
ATOM   1185  CB  HIS A1398     125.429  38.276  51.551  1.00  0.00           C  
ATOM   1186  CG  HIS A1398     125.228  39.060  50.292  1.00  0.00           C  
ATOM   1187  ND1 HIS A1398     124.502  40.229  50.256  1.00  0.00           N  
ATOM   1188  CD2 HIS A1398     125.695  38.863  49.037  1.00  0.00           C  
ATOM   1189  CE1 HIS A1398     124.531  40.723  49.029  1.00  0.00           C  
ATOM   1190  NE2 HIS A1398     125.248  39.914  48.272  1.00  0.00           N  
ATOM   1191  N   ILE A1399     123.138  36.219  51.601  1.00  0.00           N  
ATOM   1192  CA  ILE A1399     122.078  35.469  50.940  1.00  0.00           C  
ATOM   1193  C   ILE A1399     120.925  35.202  51.902  1.00  0.00           C  
ATOM   1194  O   ILE A1399     119.774  35.084  51.483  1.00  0.00           O  
ATOM   1195  CB  ILE A1399     122.584  34.118  50.388  1.00  0.00           C  
ATOM   1196  CG1 ILE A1399     123.761  34.335  49.432  1.00  0.00           C  
ATOM   1197  CG2 ILE A1399     121.442  33.392  49.690  1.00  0.00           C  
ATOM   1198  CD1 ILE A1399     123.431  35.137  48.177  1.00  0.00           C  
ATOM   1199  N   GLY A1400     121.236  35.096  53.190  1.00  0.00           N  
ATOM   1200  CA  GLY A1400     120.196  34.868  54.178  1.00  0.00           C  
ATOM   1201  C   GLY A1400     119.903  33.420  54.519  1.00  0.00           C  
ATOM   1202  O   GLY A1400     118.876  33.123  55.126  1.00  0.00           O  
ATOM   1203  N   ILE A1401     120.793  32.511  54.137  1.00  0.00           N  
ATOM   1204  CA  ILE A1401     120.592  31.095  54.436  1.00  0.00           C  
ATOM   1205  C   ILE A1401     120.732  30.877  55.944  1.00  0.00           C  
ATOM   1206  O   ILE A1401     121.726  31.282  56.544  1.00  0.00           O  
ATOM   1207  CB  ILE A1401     121.637  30.215  53.705  1.00  0.00           C  
ATOM   1208  CG1 ILE A1401     121.696  30.600  52.223  1.00  0.00           C  
ATOM   1209  CG2 ILE A1401     121.279  28.753  53.850  1.00  0.00           C  
ATOM   1210  CD1 ILE A1401     120.359  30.579  51.522  1.00  0.00           C  
ATOM   1211  N   PRO A1402     119.723  30.260  56.580  1.00  0.00           N  
ATOM   1212  CA  PRO A1402     119.768  30.001  58.020  1.00  0.00           C  
ATOM   1213  C   PRO A1402     120.923  29.051  58.334  1.00  0.00           C  
ATOM   1214  O   PRO A1402     121.247  28.179  57.529  1.00  0.00           O  
ATOM   1215  CB  PRO A1402     118.411  29.358  58.296  1.00  0.00           C  
ATOM   1216  CG  PRO A1402     117.532  29.972  57.275  1.00  0.00           C  
ATOM   1217  CD  PRO A1402     118.399  29.920  56.038  1.00  0.00           C  
ATOM   1218  N   SER A1403     121.531  29.221  59.502  1.00  0.00           N  
ATOM   1219  CA  SER A1403     122.650  28.388  59.919  1.00  0.00           C  
ATOM   1220  C   SER A1403     122.368  26.886  59.850  1.00  0.00           C  
ATOM   1221  O   SER A1403     123.259  26.099  59.528  1.00  0.00           O  
ATOM   1222  CB  SER A1403     123.073  28.772  61.341  1.00  0.00           C  
ATOM   1223  OG  SER A1403     121.942  28.867  62.186  1.00  0.00           O  
ATOM   1224  N   GLU A1404     121.130  26.493  60.133  1.00  0.00           N  
ATOM   1225  CA  GLU A1404     120.748  25.084  60.123  1.00  0.00           C  
ATOM   1226  C   GLU A1404     120.790  24.477  58.721  1.00  0.00           C  
ATOM   1227  O   GLU A1404     120.696  23.262  58.566  1.00  0.00           O  
ATOM   1228  CB  GLU A1404     119.341  24.903  60.699  1.00  0.00           C  
ATOM   1229  CG  GLU A1404     118.924  25.970  61.695  1.00  0.00           C  
ATOM   1230  CD  GLU A1404     118.355  27.198  61.017  1.00  0.00           C  
ATOM   1231  OE1 GLU A1404     117.194  27.141  60.548  1.00  0.00           O  
ATOM   1232  OE2 GLU A1404     119.067  28.221  60.944  1.00  0.00           O  
ATOM   1233  N   ARG A1405     120.923  25.319  57.704  1.00  0.00           N  
ATOM   1234  CA  ARG A1405     120.976  24.835  56.336  1.00  0.00           C  
ATOM   1235  C   ARG A1405     122.332  25.071  55.694  1.00  0.00           C  
ATOM   1236  O   ARG A1405     122.475  25.061  54.464  1.00  0.00           O  
ATOM   1237  CB  ARG A1405     119.875  25.481  55.499  1.00  0.00           C  
ATOM   1238  CG  ARG A1405     118.484  25.017  55.890  1.00  0.00           C  
ATOM   1239  CD  ARG A1405     117.554  25.004  54.692  1.00  0.00           C  
ATOM   1240  NE  ARG A1405     117.032  26.323  54.340  1.00  0.00           N  
ATOM   1241  CZ  ARG A1405     116.164  27.007  55.081  1.00  0.00           C  
ATOM   1242  NH1 ARG A1405     115.723  26.503  56.228  1.00  0.00           N  
ATOM   1243  NH2 ARG A1405     115.700  28.177  54.651  1.00  0.00           N  
ATOM   1244  N   ILE A1406     123.331  25.293  56.538  1.00  0.00           N  
ATOM   1245  CA  ILE A1406     124.697  25.506  56.067  1.00  0.00           C  
ATOM   1246  C   ILE A1406     125.596  24.467  56.729  1.00  0.00           C  
ATOM   1247  O   ILE A1406     125.532  24.261  57.945  1.00  0.00           O  
ATOM   1248  CB  ILE A1406     125.212  26.927  56.427  1.00  0.00           C  
ATOM   1249  CG1 ILE A1406     124.304  27.992  55.785  1.00  0.00           C  
ATOM   1250  CG2 ILE A1406     126.625  27.108  55.912  1.00  0.00           C  
ATOM   1251  CD1 ILE A1406     124.747  29.415  56.073  1.00  0.00           C  
ATOM   1252  N   TRP A1407     126.421  23.797  55.935  1.00  0.00           N  
ATOM   1253  CA  TRP A1407     127.332  22.794  56.480  1.00  0.00           C  
ATOM   1254  C   TRP A1407     128.780  23.199  56.306  1.00  0.00           C  
ATOM   1255  O   TRP A1407     129.208  23.567  55.215  1.00  0.00           O  
ATOM   1256  CB  TRP A1407     127.142  21.429  55.806  1.00  0.00           C  
ATOM   1257  CG  TRP A1407     125.778  20.858  55.924  1.00  0.00           C  
ATOM   1258  CD1 TRP A1407     124.918  20.990  56.972  1.00  0.00           C  
ATOM   1259  CD2 TRP A1407     125.113  20.045  54.954  1.00  0.00           C  
ATOM   1260  NE1 TRP A1407     123.753  20.314  56.715  1.00  0.00           N  
ATOM   1261  CE2 TRP A1407     123.846  19.722  55.482  1.00  0.00           C  
ATOM   1262  CE3 TRP A1407     125.466  19.557  53.689  1.00  0.00           C  
ATOM   1263  CZ2 TRP A1407     122.926  18.930  54.787  1.00  0.00           C  
ATOM   1264  CZ3 TRP A1407     124.555  18.771  53.001  1.00  0.00           C  
ATOM   1265  CH2 TRP A1407     123.299  18.466  53.552  1.00  0.00           C  
ATOM   1266  N   ARG A1408     129.529  23.124  57.396  1.00  0.00           N  
ATOM   1267  CA  ARG A1408     130.941  23.438  57.371  1.00  0.00           C  
ATOM   1268  C   ARG A1408     131.695  22.109  57.408  1.00  0.00           C  
ATOM   1269  O   ARG A1408     131.739  21.436  58.441  1.00  0.00           O  
ATOM   1270  CB  ARG A1408     131.307  24.318  58.569  1.00  0.00           C  
ATOM   1271  CG  ARG A1408     131.021  25.806  58.329  1.00  0.00           C  
ATOM   1272  CD  ARG A1408     131.325  26.678  59.541  1.00  0.00           C  
ATOM   1273  NE  ARG A1408     130.378  26.441  60.621  1.00  0.00           N  
ATOM   1274  CZ  ARG A1408     129.962  27.373  61.475  1.00  0.00           C  
ATOM   1275  NH1 ARG A1408     130.410  28.616  61.380  1.00  0.00           N  
ATOM   1276  NH2 ARG A1408     129.081  27.065  62.418  1.00  0.00           N  
ATOM   1277  N   LEU A1409     132.271  21.730  56.272  1.00  0.00           N  
ATOM   1278  CA  LEU A1409     132.989  20.466  56.170  1.00  0.00           C  
ATOM   1279  C   LEU A1409     134.485  20.608  55.922  1.00  0.00           C  
ATOM   1280  O   LEU A1409     135.007  21.717  55.759  1.00  0.00           O  
ATOM   1281  CB  LEU A1409     132.373  19.608  55.060  1.00  0.00           C  
ATOM   1282  CG  LEU A1409     130.865  19.362  55.124  1.00  0.00           C  
ATOM   1283  CD1 LEU A1409     130.449  18.431  53.988  1.00  0.00           C  
ATOM   1284  CD2 LEU A1409     130.495  18.761  56.463  1.00  0.00           C  
ATOM   1285  N   GLY A1410     135.162  19.464  55.883  1.00  0.00           N  
ATOM   1286  CA  GLY A1410     136.598  19.439  55.676  1.00  0.00           C  
ATOM   1287  C   GLY A1410     137.121  19.523  54.252  1.00  0.00           C  
ATOM   1288  O   GLY A1410     136.361  19.605  53.280  1.00  0.00           O  
ATOM   1289  N   GLU A1418     138.448  19.490  54.142  1.00  0.00           N  
ATOM   1290  CA  GLU A1418     139.153  19.578  52.865  1.00  0.00           C  
ATOM   1291  C   GLU A1418     138.716  18.539  51.840  1.00  0.00           C  
ATOM   1292  O   GLU A1418     138.778  18.783  50.633  1.00  0.00           O  
ATOM   1293  CB  GLU A1418     140.667  19.448  53.089  1.00  0.00           C  
ATOM   1294  CG  GLU A1418     141.244  20.467  54.061  1.00  0.00           C  
ATOM   1295  CD  GLU A1418     141.471  19.904  55.456  1.00  0.00           C  
ATOM   1296  OE1 GLU A1418     140.739  18.968  55.853  1.00  0.00           O  
ATOM   1297  OE2 GLU A1418     142.375  20.411  56.161  1.00  0.00           O  
ATOM   1298  N   GLU A1420     138.289  17.376  52.317  1.00  0.00           N  
ATOM   1299  CA  GLU A1420     137.856  16.310  51.418  1.00  0.00           C  
ATOM   1300  C   GLU A1420     136.469  16.581  50.857  1.00  0.00           C  
ATOM   1301  O   GLU A1420     136.064  15.990  49.857  1.00  0.00           O  
ATOM   1302  CB  GLU A1420     137.868  14.966  52.152  1.00  0.00           C  
ATOM   1303  CG  GLU A1420     139.264  14.464  52.473  1.00  0.00           C  
ATOM   1304  CD  GLU A1420     140.065  14.153  51.223  1.00  0.00           C  
ATOM   1305  OE1 GLU A1420     139.693  13.206  50.489  1.00  0.00           O  
ATOM   1306  OE2 GLU A1420     141.067  14.859  50.967  1.00  0.00           O  
ATOM   1307  N   ASP A1421     135.749  17.486  51.506  1.00  0.00           N  
ATOM   1308  CA  ASP A1421     134.403  17.831  51.085  1.00  0.00           C  
ATOM   1309  C   ASP A1421     134.307  19.171  50.391  1.00  0.00           C  
ATOM   1310  O   ASP A1421     133.616  19.303  49.378  1.00  0.00           O  
ATOM   1311  CB  ASP A1421     133.468  17.846  52.294  1.00  0.00           C  
ATOM   1312  CG  ASP A1421     133.208  16.460  52.844  1.00  0.00           C  
ATOM   1313  OD1 ASP A1421     132.159  15.886  52.489  1.00  0.00           O  
ATOM   1314  OD2 ASP A1421     134.053  15.949  53.611  1.00  0.00           O  
ATOM   1315  N   ASN A1422     135.006  20.164  50.927  1.00  0.00           N  
ATOM   1316  CA  ASN A1422     134.924  21.501  50.369  1.00  0.00           C  
ATOM   1317  C   ASN A1422     136.207  22.230  49.977  1.00  0.00           C  
ATOM   1318  O   ASN A1422     136.350  23.429  50.216  1.00  0.00           O  
ATOM   1319  CB  ASN A1422     134.084  22.354  51.317  1.00  0.00           C  
ATOM   1320  CG  ASN A1422     132.616  21.977  51.268  1.00  0.00           C  
ATOM   1321  OD1 ASN A1422     131.832  22.608  50.572  1.00  0.00           O  
ATOM   1322  ND2 ASN A1422     132.248  20.928  51.984  1.00  0.00           N  
ATOM   1323  N   PHE A1423     137.132  21.501  49.364  1.00  0.00           N  
ATOM   1324  CA  PHE A1423     138.366  22.095  48.886  1.00  0.00           C  
ATOM   1325  C   PHE A1423     138.699  21.447  47.555  1.00  0.00           C  
ATOM   1326  O   PHE A1423     138.690  20.225  47.432  1.00  0.00           O  
ATOM   1327  CB  PHE A1423     139.510  21.890  49.873  1.00  0.00           C  
ATOM   1328  CG  PHE A1423     140.417  23.077  49.971  1.00  0.00           C  
ATOM   1329  CD1 PHE A1423     140.053  24.178  50.736  1.00  0.00           C  
ATOM   1330  CD2 PHE A1423     141.593  23.133  49.234  1.00  0.00           C  
ATOM   1331  CE1 PHE A1423     140.849  25.331  50.761  1.00  0.00           C  
ATOM   1332  CE2 PHE A1423     142.395  24.280  49.251  1.00  0.00           C  
ATOM   1333  CZ  PHE A1423     142.018  25.379  50.015  1.00  0.00           C  
ATOM   1334  N   TRP A1424     138.979  22.274  46.556  1.00  0.00           N  
ATOM   1335  CA  TRP A1424     139.283  21.790  45.215  1.00  0.00           C  
ATOM   1336  C   TRP A1424     140.705  22.167  44.827  1.00  0.00           C  
ATOM   1337  O   TRP A1424     141.220  23.205  45.245  1.00  0.00           O  
ATOM   1338  CB  TRP A1424     138.284  22.406  44.221  1.00  0.00           C  
ATOM   1339  CG  TRP A1424     138.565  22.118  42.778  1.00  0.00           C  
ATOM   1340  CD1 TRP A1424     138.081  21.081  42.036  1.00  0.00           C  
ATOM   1341  CD2 TRP A1424     139.427  22.866  41.908  1.00  0.00           C  
ATOM   1342  NE1 TRP A1424     138.587  21.136  40.759  1.00  0.00           N  
ATOM   1343  CE2 TRP A1424     139.416  22.221  40.655  1.00  0.00           C  
ATOM   1344  CE3 TRP A1424     140.208  24.017  42.072  1.00  0.00           C  
ATOM   1345  CZ2 TRP A1424     140.158  22.689  39.566  1.00  0.00           C  
ATOM   1346  CZ3 TRP A1424     140.948  24.485  40.989  1.00  0.00           C  
ATOM   1347  CH2 TRP A1424     140.917  23.820  39.751  1.00  0.00           C  
ATOM   1348  N   GLN A1425     141.351  21.318  44.040  1.00  0.00           N  
ATOM   1349  CA  GLN A1425     142.703  21.619  43.593  1.00  0.00           C  
ATOM   1350  C   GLN A1425     142.808  21.292  42.110  1.00  0.00           C  
ATOM   1351  O   GLN A1425     142.200  20.333  41.641  1.00  0.00           O  
ATOM   1352  CB  GLN A1425     143.735  20.820  44.402  1.00  0.00           C  
ATOM   1353  CG  GLN A1425     143.744  19.323  44.141  1.00  0.00           C  
ATOM   1354  CD  GLN A1425     144.839  18.609  44.913  1.00  0.00           C  
ATOM   1355  OE1 GLN A1425     145.245  17.505  44.556  1.00  0.00           O  
ATOM   1356  NE2 GLN A1425     145.316  19.236  45.984  1.00  0.00           N  
ATOM   1357  N   MET A1426     143.559  22.101  41.371  1.00  0.00           N  
ATOM   1358  CA  MET A1426     143.724  21.878  39.939  1.00  0.00           C  
ATOM   1359  C   MET A1426     144.645  20.683  39.721  1.00  0.00           C  
ATOM   1360  O   MET A1426     144.568  20.002  38.701  1.00  0.00           O  
ATOM   1361  CB  MET A1426     144.308  23.130  39.276  1.00  0.00           C  
ATOM   1362  CG  MET A1426     144.410  23.054  37.767  1.00  0.00           C  
ATOM   1363  SD  MET A1426     145.054  24.595  37.053  1.00  0.00           S  
ATOM   1364  CE  MET A1426     143.522  25.483  36.719  1.00  0.00           C  
ATOM   1365  N   GLY A1427     145.511  20.441  40.702  1.00  0.00           N  
ATOM   1366  CA  GLY A1427     146.446  19.332  40.643  1.00  0.00           C  
ATOM   1367  C   GLY A1427     147.183  19.206  41.966  1.00  0.00           C  
ATOM   1368  O   GLY A1427     146.866  19.924  42.916  1.00  0.00           O  
ATOM   1369  N   ASP A1437     148.162  18.305  42.035  1.00  0.00           N  
ATOM   1370  CA  ASP A1437     148.936  18.112  43.258  1.00  0.00           C  
ATOM   1371  C   ASP A1437     149.540  19.454  43.636  1.00  0.00           C  
ATOM   1372  O   ASP A1437     149.771  19.745  44.812  1.00  0.00           O  
ATOM   1373  CB  ASP A1437     150.043  17.080  43.038  1.00  0.00           C  
ATOM   1374  CG  ASP A1437     151.177  17.613  42.189  1.00  0.00           C  
ATOM   1375  OD1 ASP A1437     150.900  18.135  41.089  1.00  0.00           O  
ATOM   1376  OD2 ASP A1437     152.350  17.508  42.617  1.00  0.00           O  
ATOM   1377  N   VAL A1438     149.802  20.267  42.616  1.00  0.00           N  
ATOM   1378  CA  VAL A1438     150.348  21.606  42.801  1.00  0.00           C  
ATOM   1379  C   VAL A1438     149.552  22.538  41.906  1.00  0.00           C  
ATOM   1380  O   VAL A1438     148.813  22.082  41.036  1.00  0.00           O  
ATOM   1381  CB  VAL A1438     151.856  21.689  42.414  1.00  0.00           C  
ATOM   1382  CG1 VAL A1438     152.686  20.816  43.343  1.00  0.00           C  
ATOM   1383  CG2 VAL A1438     152.058  21.277  40.975  1.00  0.00           C  
ATOM   1384  N   GLY A1443     149.682  23.841  42.120  1.00  0.00           N  
ATOM   1385  CA  GLY A1443     148.947  24.780  41.294  1.00  0.00           C  
ATOM   1386  C   GLY A1443     147.735  25.392  41.977  1.00  0.00           C  
ATOM   1387  O   GLY A1443     147.493  25.153  43.163  1.00  0.00           O  
ATOM   1388  N   PRO A1444     146.944  26.191  41.241  1.00  0.00           N  
ATOM   1389  CA  PRO A1444     145.755  26.834  41.806  1.00  0.00           C  
ATOM   1390  C   PRO A1444     144.762  25.874  42.461  1.00  0.00           C  
ATOM   1391  O   PRO A1444     144.477  24.793  41.949  1.00  0.00           O  
ATOM   1392  CB  PRO A1444     145.163  27.583  40.610  1.00  0.00           C  
ATOM   1393  CG  PRO A1444     145.606  26.774  39.443  1.00  0.00           C  
ATOM   1394  CD  PRO A1444     147.032  26.432  39.789  1.00  0.00           C  
ATOM   1395  N   CYS A1448     144.250  26.293  43.610  1.00  0.00           N  
ATOM   1396  CA  CYS A1448     143.296  25.509  44.375  1.00  0.00           C  
ATOM   1397  C   CYS A1448     142.466  26.476  45.200  1.00  0.00           C  
ATOM   1398  O   CYS A1448     142.545  27.682  45.007  1.00  0.00           O  
ATOM   1399  CB  CYS A1448     144.035  24.542  45.295  1.00  0.00           C  
ATOM   1400  SG  CYS A1448     145.175  25.333  46.464  1.00  0.00           S  
ATOM   1401  N   GLY A1456     141.671  25.951  46.119  1.00  0.00           N  
ATOM   1402  CA  GLY A1456     140.855  26.816  46.940  1.00  0.00           C  
ATOM   1403  C   GLY A1456     139.641  26.104  47.493  1.00  0.00           C  
ATOM   1404  O   GLY A1456     139.377  24.951  47.142  1.00  0.00           O  
ATOM   1405  N   PRO A1457     138.894  26.761  48.387  1.00  0.00           N  
ATOM   1406  CA  PRO A1457     137.696  26.164  48.980  1.00  0.00           C  
ATOM   1407  C   PRO A1457     136.553  26.144  47.967  1.00  0.00           C  
ATOM   1408  O   PRO A1457     136.555  26.897  46.987  1.00  0.00           O  
ATOM   1409  CB  PRO A1457     137.413  27.075  50.175  1.00  0.00           C  
ATOM   1410  CG  PRO A1457     137.880  28.414  49.683  1.00  0.00           C  
ATOM   1411  CD  PRO A1457     139.176  28.085  48.972  1.00  0.00           C  
ATOM   1412  N   SER A1458     135.580  25.271  48.199  1.00  0.00           N  
ATOM   1413  CA  SER A1458     134.434  25.166  47.305  1.00  0.00           C  
ATOM   1414  C   SER A1458     133.173  25.188  48.125  1.00  0.00           C  
ATOM   1415  O   SER A1458     133.223  25.009  49.331  1.00  0.00           O  
ATOM   1416  CB  SER A1458     134.485  23.857  46.527  1.00  0.00           C  
ATOM   1417  OG  SER A1458     134.420  22.754  47.419  1.00  0.00           O  
ATOM   1418  N   SER A1459     132.045  25.420  47.464  1.00  0.00           N  
ATOM   1419  CA  SER A1459     130.749  25.431  48.121  1.00  0.00           C  
ATOM   1420  C   SER A1459     129.807  24.674  47.193  1.00  0.00           C  
ATOM   1421  O   SER A1459     129.737  24.961  45.993  1.00  0.00           O  
ATOM   1422  CB  SER A1459     130.247  26.864  48.326  1.00  0.00           C  
ATOM   1423  OG  SER A1459     128.960  26.858  48.929  1.00  0.00           O  
ATOM   1424  N   GLU A1460     129.111  23.684  47.741  1.00  0.00           N  
ATOM   1425  CA  GLU A1460     128.188  22.884  46.952  1.00  0.00           C  
ATOM   1426  C   GLU A1460     126.748  23.220  47.325  1.00  0.00           C  
ATOM   1427  O   GLU A1460     126.456  23.592  48.466  1.00  0.00           O  
ATOM   1428  CB  GLU A1460     128.433  21.387  47.182  1.00  0.00           C  
ATOM   1429  CG  GLU A1460     129.886  20.926  47.108  1.00  0.00           C  
ATOM   1430  CD  GLU A1460     130.015  19.398  47.102  1.00  0.00           C  
ATOM   1431  OE1 GLU A1460     129.056  18.711  47.511  1.00  0.00           O  
ATOM   1432  OE2 GLU A1460     131.075  18.883  46.691  1.00  0.00           O  
ATOM   1433  N   ILE A1461     125.856  23.103  46.346  1.00  0.00           N  
ATOM   1434  CA  ILE A1461     124.437  23.369  46.550  1.00  0.00           C  
ATOM   1435  C   ILE A1461     123.715  22.033  46.487  1.00  0.00           C  
ATOM   1436  O   ILE A1461     123.821  21.301  45.499  1.00  0.00           O  
ATOM   1437  CB  ILE A1461     123.891  24.320  45.465  1.00  0.00           C  
ATOM   1438  CG1 ILE A1461     124.631  25.661  45.550  1.00  0.00           C  
ATOM   1439  CG2 ILE A1461     122.384  24.528  45.649  1.00  0.00           C  
ATOM   1440  CD1 ILE A1461     124.323  26.605  44.408  1.00  0.00           C  
ATOM   1441  N   TYR A1462     122.999  21.719  47.562  1.00  0.00           N  
ATOM   1442  CA  TYR A1462     122.253  20.466  47.703  1.00  0.00           C  
ATOM   1443  C   TYR A1462     120.758  20.740  47.708  1.00  0.00           C  
ATOM   1444  O   TYR A1462     120.306  21.765  48.214  1.00  0.00           O  
ATOM   1445  CB  TYR A1462     122.613  19.801  49.037  1.00  0.00           C  
ATOM   1446  CG  TYR A1462     124.097  19.652  49.269  1.00  0.00           C  
ATOM   1447  CD1 TYR A1462     124.789  18.551  48.775  1.00  0.00           C  
ATOM   1448  CD2 TYR A1462     124.821  20.634  49.952  1.00  0.00           C  
ATOM   1449  CE1 TYR A1462     126.168  18.428  48.951  1.00  0.00           C  
ATOM   1450  CE2 TYR A1462     126.197  20.520  50.127  1.00  0.00           C  
ATOM   1451  CZ  TYR A1462     126.860  19.411  49.619  1.00  0.00           C  
ATOM   1452  OH  TYR A1462     128.216  19.290  49.762  1.00  0.00           O  
ATOM   1453  N   VAL A1463     119.991  19.817  47.146  1.00  0.00           N  
ATOM   1454  CA  VAL A1463     118.548  19.951  47.138  1.00  0.00           C  
ATOM   1455  C   VAL A1463     117.985  18.853  48.017  1.00  0.00           C  
ATOM   1456  O   VAL A1463     118.247  17.671  47.783  1.00  0.00           O  
ATOM   1457  CB  VAL A1463     117.956  19.797  45.723  1.00  0.00           C  
ATOM   1458  CG1 VAL A1463     116.442  19.667  45.805  1.00  0.00           C  
ATOM   1459  CG2 VAL A1463     118.331  20.990  44.878  1.00  0.00           C  
ATOM   1460  N   ASP A1464     117.233  19.242  49.040  1.00  0.00           N  
ATOM   1461  CA  ASP A1464     116.627  18.262  49.933  1.00  0.00           C  
ATOM   1462  C   ASP A1464     115.428  17.674  49.206  1.00  0.00           C  
ATOM   1463  O   ASP A1464     114.356  18.276  49.186  1.00  0.00           O  
ATOM   1464  CB  ASP A1464     116.152  18.920  51.230  1.00  0.00           C  
ATOM   1465  CG  ASP A1464     115.460  17.937  52.159  1.00  0.00           C  
ATOM   1466  OD1 ASP A1464     115.165  16.800  51.724  1.00  0.00           O  
ATOM   1467  OD2 ASP A1464     115.202  18.301  53.326  1.00  0.00           O  
ATOM   1468  N   ARG A1465     115.610  16.495  48.623  1.00  0.00           N  
ATOM   1469  CA  ARG A1465     114.544  15.837  47.882  1.00  0.00           C  
ATOM   1470  C   ARG A1465     113.434  15.235  48.740  1.00  0.00           C  
ATOM   1471  O   ARG A1465     112.484  14.676  48.203  1.00  0.00           O  
ATOM   1472  CB  ARG A1465     115.133  14.750  46.981  1.00  0.00           C  
ATOM   1473  CG  ARG A1465     116.127  15.274  45.961  1.00  0.00           C  
ATOM   1474  CD  ARG A1465     116.754  14.133  45.177  1.00  0.00           C  
ATOM   1475  NE  ARG A1465     115.771  13.359  44.423  1.00  0.00           N  
ATOM   1476  CZ  ARG A1465     115.734  12.031  44.403  1.00  0.00           C  
ATOM   1477  NH1 ARG A1465     116.620  11.334  45.103  1.00  0.00           N  
ATOM   1478  NH2 ARG A1465     114.823  11.395  43.679  1.00  0.00           N  
ATOM   1479  N   GLY A1475     113.541  15.335  50.061  1.00  0.00           N  
ATOM   1480  CA  GLY A1475     112.491  14.783  50.902  1.00  0.00           C  
ATOM   1481  C   GLY A1475     112.881  13.654  51.841  1.00  0.00           C  
ATOM   1482  O   GLY A1475     113.865  12.949  51.612  1.00  0.00           O  
ATOM   1483  N   GLU A1684     112.079  13.472  52.890  1.00  0.00           N  
ATOM   1484  CA  GLU A1684     112.307  12.451  53.916  1.00  0.00           C  
ATOM   1485  C   GLU A1684     112.231  11.018  53.404  1.00  0.00           C  
ATOM   1486  O   GLU A1684     112.471  10.077  54.158  1.00  0.00           O  
ATOM   1487  CB  GLU A1684     111.288  12.602  55.051  1.00  0.00           C  
ATOM   1488  CG  GLU A1684     111.253  13.961  55.718  1.00  0.00           C  
ATOM   1489  CD  GLU A1684     110.915  15.078  54.753  1.00  0.00           C  
ATOM   1490  OE1 GLU A1684     110.033  14.874  53.892  1.00  0.00           O  
ATOM   1491  OE2 GLU A1684     111.525  16.163  54.863  1.00  0.00           O  
ATOM   1492  N   GLU A1685     111.885  10.850  52.132  1.00  0.00           N  
ATOM   1493  CA  GLU A1685     111.773   9.518  51.555  1.00  0.00           C  
ATOM   1494  C   GLU A1685     113.119   8.923  51.143  1.00  0.00           C  
ATOM   1495  O   GLU A1685     113.269   7.703  51.065  1.00  0.00           O  
ATOM   1496  CB  GLU A1685     110.826   9.547  50.354  1.00  0.00           C  
ATOM   1497  CG  GLU A1685     111.205  10.544  49.269  1.00  0.00           C  
ATOM   1498  CD  GLU A1685     110.189  11.664  49.125  1.00  0.00           C  
ATOM   1499  OE1 GLU A1685     110.201  12.602  49.957  1.00  0.00           O  
ATOM   1500  OE2 GLU A1685     109.366  11.600  48.180  1.00  0.00           O  
ATOM   1501  N   TYR A1686     114.099   9.784  50.888  1.00  0.00           N  
ATOM   1502  CA  TYR A1686     115.426   9.324  50.490  1.00  0.00           C  
ATOM   1503  C   TYR A1686     116.432   9.479  51.624  1.00  0.00           C  
ATOM   1504  O   TYR A1686     116.172  10.175  52.603  1.00  0.00           O  
ATOM   1505  CB  TYR A1686     115.901  10.101  49.269  1.00  0.00           C  
ATOM   1506  CG  TYR A1686     114.844  10.220  48.203  1.00  0.00           C  
ATOM   1507  CD1 TYR A1686     114.354   9.092  47.546  1.00  0.00           C  
ATOM   1508  CD2 TYR A1686     114.319  11.460  47.862  1.00  0.00           C  
ATOM   1509  CE1 TYR A1686     113.366   9.201  46.572  1.00  0.00           C  
ATOM   1510  CE2 TYR A1686     113.330  11.582  46.892  1.00  0.00           C  
ATOM   1511  CZ  TYR A1686     112.861  10.451  46.252  1.00  0.00           C  
ATOM   1512  OH  TYR A1686     111.904  10.581  45.282  1.00  0.00           O  
ATOM   1513  N   GLU A1687     117.586   8.834  51.469  1.00  0.00           N  
ATOM   1514  CA  GLU A1687     118.645   8.858  52.473  1.00  0.00           C  
ATOM   1515  C   GLU A1687     119.996   9.350  51.945  1.00  0.00           C  
ATOM   1516  O   GLU A1687     120.264   9.328  50.737  1.00  0.00           O  
ATOM   1517  CB  GLU A1687     118.834   7.451  53.044  1.00  0.00           C  
ATOM   1518  CG  GLU A1687     117.589   6.846  53.671  1.00  0.00           C  
ATOM   1519  CD  GLU A1687     117.449   7.184  55.145  1.00  0.00           C  
ATOM   1520  OE1 GLU A1687     116.403   6.819  55.736  1.00  0.00           O  
ATOM   1521  OE2 GLU A1687     118.383   7.807  55.715  1.00  0.00           O  
ATOM   1522  N   GLY A1688     120.841   9.785  52.877  1.00  0.00           N  
ATOM   1523  CA  GLY A1688     122.181  10.251  52.556  1.00  0.00           C  
ATOM   1524  C   GLY A1688     122.310  11.235  51.413  1.00  0.00           C  
ATOM   1525  O   GLY A1688     121.578  12.218  51.347  1.00  0.00           O  
ATOM   1526  N   ASP A1689     123.244  10.979  50.501  1.00  0.00           N  
ATOM   1527  CA  ASP A1689     123.424  11.895  49.392  1.00  0.00           C  
ATOM   1528  C   ASP A1689     122.332  11.766  48.336  1.00  0.00           C  
ATOM   1529  O   ASP A1689     122.349  12.477  47.331  1.00  0.00           O  
ATOM   1530  CB  ASP A1689     124.801  11.721  48.748  1.00  0.00           C  
ATOM   1531  CG  ASP A1689     125.010  10.341  48.176  1.00  0.00           C  
ATOM   1532  OD1 ASP A1689     124.028   9.580  48.057  1.00  0.00           O  
ATOM   1533  OD2 ASP A1689     126.166  10.021  47.834  1.00  0.00           O  
ATOM   1534  N   GLU A1690     121.387  10.856  48.541  1.00  0.00           N  
ATOM   1535  CA  GLU A1690     120.296  10.726  47.582  1.00  0.00           C  
ATOM   1536  C   GLU A1690     119.184  11.688  47.989  1.00  0.00           C  
ATOM   1537  O   GLU A1690     118.400  12.141  47.150  1.00  0.00           O  
ATOM   1538  CB  GLU A1690     119.792   9.281  47.514  1.00  0.00           C  
ATOM   1539  CG  GLU A1690     120.474   8.463  46.404  1.00  0.00           C  
ATOM   1540  CD  GLU A1690     120.162   8.991  45.017  1.00  0.00           C  
ATOM   1541  OE1 GLU A1690     118.968   9.147  44.700  1.00  0.00           O  
ATOM   1542  OE2 GLU A1690     121.098   9.252  44.231  1.00  0.00           O  
ATOM   1543  N   ARG A1692     119.131  12.011  49.280  1.00  0.00           N  
ATOM   1544  CA  ARG A1692     118.140  12.953  49.779  1.00  0.00           C  
ATOM   1545  C   ARG A1692     118.649  14.373  49.544  1.00  0.00           C  
ATOM   1546  O   ARG A1692     117.911  15.235  49.079  1.00  0.00           O  
ATOM   1547  CB  ARG A1692     117.888  12.755  51.270  1.00  0.00           C  
ATOM   1548  CG  ARG A1692     116.948  13.811  51.843  1.00  0.00           C  
ATOM   1549  CD  ARG A1692     116.560  13.554  53.294  1.00  0.00           C  
ATOM   1550  NE  ARG A1692     115.662  14.612  53.772  1.00  0.00           N  
ATOM   1551  CZ  ARG A1692     115.095  14.636  54.975  1.00  0.00           C  
ATOM   1552  NH1 ARG A1692     115.322  13.657  55.843  1.00  0.00           N  
ATOM   1553  NH2 ARG A1692     114.301  15.640  55.309  1.00  0.00           N  
ATOM   1554  N   TYR A1693     119.911  14.615  49.887  1.00  0.00           N  
ATOM   1555  CA  TYR A1693     120.504  15.928  49.691  1.00  0.00           C  
ATOM   1556  C   TYR A1693     121.404  15.814  48.476  1.00  0.00           C  
ATOM   1557  O   TYR A1693     122.631  15.772  48.583  1.00  0.00           O  
ATOM   1558  CB  TYR A1693     121.297  16.351  50.930  1.00  0.00           C  
ATOM   1559  CG  TYR A1693     120.441  16.419  52.178  1.00  0.00           C  
ATOM   1560  CD1 TYR A1693     119.520  17.455  52.363  1.00  0.00           C  
ATOM   1561  CD2 TYR A1693     120.524  15.429  53.161  1.00  0.00           C  
ATOM   1562  CE1 TYR A1693     118.706  17.502  53.493  1.00  0.00           C  
ATOM   1563  CE2 TYR A1693     119.711  15.467  54.294  1.00  0.00           C  
ATOM   1564  CZ  TYR A1693     118.805  16.510  54.450  1.00  0.00           C  
ATOM   1565  OH  TYR A1693     118.001  16.561  55.558  1.00  0.00           O  
ATOM   1566  N   LEU A1700     120.761  15.747  47.315  1.00  0.00           N  
ATOM   1567  CA  LEU A1700     121.442  15.616  46.039  1.00  0.00           C  
ATOM   1568  C   LEU A1700     122.189  16.893  45.677  1.00  0.00           C  
ATOM   1569  O   LEU A1700     121.575  17.953  45.500  1.00  0.00           O  
ATOM   1570  CB  LEU A1700     120.416  15.288  44.949  1.00  0.00           C  
ATOM   1571  CG  LEU A1700     120.942  14.757  43.610  1.00  0.00           C  
ATOM   1572  CD1 LEU A1700     121.557  13.361  43.820  1.00  0.00           C  
ATOM   1573  CD2 LEU A1700     119.807  14.681  42.599  1.00  0.00           C  
ATOM   1574  N   GLU A1701     123.511  16.796  45.577  1.00  0.00           N  
ATOM   1575  CA  GLU A1701     124.310  17.953  45.201  1.00  0.00           C  
ATOM   1576  C   GLU A1701     123.965  18.234  43.746  1.00  0.00           C  
ATOM   1577  O   GLU A1701     123.845  17.302  42.952  1.00  0.00           O  
ATOM   1578  CB  GLU A1701     125.811  17.662  45.298  1.00  0.00           C  
ATOM   1579  CG  GLU A1701     126.641  18.915  45.072  1.00  0.00           C  
ATOM   1580  CD  GLU A1701     127.806  18.720  44.125  1.00  0.00           C  
ATOM   1581  OE1 GLU A1701     128.257  19.726  43.534  1.00  0.00           O  
ATOM   1582  OE2 GLU A1701     128.286  17.576  43.969  1.00  0.00           O  
ATOM   1583  N   ILE A1702     123.814  19.506  43.390  1.00  0.00           N  
ATOM   1584  CA  ILE A1702     123.476  19.858  42.016  1.00  0.00           C  
ATOM   1585  C   ILE A1702     124.405  20.914  41.430  1.00  0.00           C  
ATOM   1586  O   ILE A1702     124.420  21.138  40.218  1.00  0.00           O  
ATOM   1587  CB  ILE A1702     122.028  20.389  41.905  1.00  0.00           C  
ATOM   1588  CG1 ILE A1702     121.873  21.645  42.769  1.00  0.00           C  
ATOM   1589  CG2 ILE A1702     121.042  19.319  42.326  1.00  0.00           C  
ATOM   1590  CD1 ILE A1702     120.549  22.337  42.604  1.00  0.00           C  
ATOM   1591  N   TRP A1703     125.189  21.555  42.289  1.00  0.00           N  
ATOM   1592  CA  TRP A1703     126.101  22.591  41.832  1.00  0.00           C  
ATOM   1593  C   TRP A1703     127.309  22.705  42.734  1.00  0.00           C  
ATOM   1594  O   TRP A1703     127.174  22.817  43.950  1.00  0.00           O  
ATOM   1595  CB  TRP A1703     125.392  23.933  41.808  1.00  0.00           C  
ATOM   1596  CG  TRP A1703     125.899  24.864  40.761  1.00  0.00           C  
ATOM   1597  CD1 TRP A1703     127.108  24.827  40.129  1.00  0.00           C  
ATOM   1598  CD2 TRP A1703     125.196  25.982  40.223  1.00  0.00           C  
ATOM   1599  NE1 TRP A1703     127.202  25.861  39.222  1.00  0.00           N  
ATOM   1600  CE2 TRP A1703     126.040  26.586  39.262  1.00  0.00           C  
ATOM   1601  CE3 TRP A1703     123.935  26.538  40.461  1.00  0.00           C  
ATOM   1602  CZ2 TRP A1703     125.655  27.714  38.534  1.00  0.00           C  
ATOM   1603  CZ3 TRP A1703     123.555  27.667  39.732  1.00  0.00           C  
ATOM   1604  CH2 TRP A1703     124.413  28.238  38.785  1.00  0.00           C  
ATOM   1605  N   ASN A1704     128.489  22.676  42.128  1.00  0.00           N  
ATOM   1606  CA  ASN A1704     129.737  22.795  42.870  1.00  0.00           C  
ATOM   1607  C   ASN A1704     130.374  24.122  42.479  1.00  0.00           C  
ATOM   1608  O   ASN A1704     130.675  24.360  41.308  1.00  0.00           O  
ATOM   1609  CB  ASN A1704     130.666  21.628  42.528  1.00  0.00           C  
ATOM   1610  CG  ASN A1704     131.894  21.569  43.418  1.00  0.00           C  
ATOM   1611  OD1 ASN A1704     131.831  21.870  44.608  1.00  0.00           O  
ATOM   1612  ND2 ASN A1704     133.021  21.158  42.842  1.00  0.00           N  
ATOM   1613  N   LEU A1705     130.550  24.994  43.463  1.00  0.00           N  
ATOM   1614  CA  LEU A1705     131.151  26.303  43.225  1.00  0.00           C  
ATOM   1615  C   LEU A1705     132.579  26.256  43.747  1.00  0.00           C  
ATOM   1616  O   LEU A1705     132.799  26.165  44.942  1.00  0.00           O  
ATOM   1617  CB  LEU A1705     130.369  27.401  43.963  1.00  0.00           C  
ATOM   1618  CG  LEU A1705     128.856  27.459  43.748  1.00  0.00           C  
ATOM   1619  CD1 LEU A1705     128.274  28.633  44.509  1.00  0.00           C  
ATOM   1620  CD2 LEU A1705     128.545  27.580  42.258  1.00  0.00           C  
ATOM   1621  N   VAL A1706     133.550  26.310  42.848  1.00  0.00           N  
ATOM   1622  CA  VAL A1706     134.939  26.273  43.262  1.00  0.00           C  
ATOM   1623  C   VAL A1706     135.504  27.682  43.339  1.00  0.00           C  
ATOM   1624  O   VAL A1706     135.408  28.448  42.383  1.00  0.00           O  
ATOM   1625  CB  VAL A1706     135.780  25.443  42.280  1.00  0.00           C  
ATOM   1626  CG1 VAL A1706     137.234  25.505  42.667  1.00  0.00           C  
ATOM   1627  CG2 VAL A1706     135.292  23.998  42.279  1.00  0.00           C  
ATOM   1628  N   PHE A1707     136.092  28.027  44.481  1.00  0.00           N  
ATOM   1629  CA  PHE A1707     136.665  29.353  44.651  1.00  0.00           C  
ATOM   1630  C   PHE A1707     138.182  29.304  44.535  1.00  0.00           C  
ATOM   1631  O   PHE A1707     138.885  29.268  45.543  1.00  0.00           O  
ATOM   1632  CB  PHE A1707     136.278  29.930  46.012  1.00  0.00           C  
ATOM   1633  CG  PHE A1707     134.806  29.893  46.290  1.00  0.00           C  
ATOM   1634  CD1 PHE A1707     133.894  30.346  45.344  1.00  0.00           C  
ATOM   1635  CD2 PHE A1707     134.328  29.402  47.500  1.00  0.00           C  
ATOM   1636  CE1 PHE A1707     132.525  30.310  45.593  1.00  0.00           C  
ATOM   1637  CE2 PHE A1707     132.960  29.360  47.760  1.00  0.00           C  
ATOM   1638  CZ  PHE A1707     132.058  29.814  46.803  1.00  0.00           C  
ATOM   1639  N   MET A1708     138.681  29.300  43.301  1.00  0.00           N  
ATOM   1640  CA  MET A1708     140.119  29.262  43.056  1.00  0.00           C  
ATOM   1641  C   MET A1708     140.735  30.483  43.729  1.00  0.00           C  
ATOM   1642  O   MET A1708     140.805  31.565  43.145  1.00  0.00           O  
ATOM   1643  CB  MET A1708     140.398  29.289  41.559  1.00  0.00           C  
ATOM   1644  CG  MET A1708     141.179  28.101  41.066  1.00  0.00           C  
ATOM   1645  SD  MET A1708     141.314  28.147  39.283  1.00  0.00           S  
ATOM   1646  CE  MET A1708     142.767  29.161  39.077  1.00  0.00           C  
ATOM   1647  N   GLN A1709     141.198  30.281  44.957  1.00  0.00           N  
ATOM   1648  CA  GLN A1709     141.749  31.347  45.779  1.00  0.00           C  
ATOM   1649  C   GLN A1709     143.234  31.224  46.099  1.00  0.00           C  
ATOM   1650  O   GLN A1709     143.875  32.204  46.456  1.00  0.00           O  
ATOM   1651  CB  GLN A1709     140.963  31.374  47.081  1.00  0.00           C  
ATOM   1652  CG  GLN A1709     141.241  32.530  47.984  1.00  0.00           C  
ATOM   1653  CD  GLN A1709     140.459  32.405  49.263  1.00  0.00           C  
ATOM   1654  OE1 GLN A1709     139.431  31.720  49.305  1.00  0.00           O  
ATOM   1655  NE2 GLN A1709     140.926  33.075  50.316  1.00  0.00           N  
ATOM   1656  N   TYR A1710     143.787  30.026  45.984  1.00  0.00           N  
ATOM   1657  CA  TYR A1710     145.188  29.850  46.316  1.00  0.00           C  
ATOM   1658  C   TYR A1710     145.987  29.131  45.256  1.00  0.00           C  
ATOM   1659  O   TYR A1710     145.456  28.696  44.234  1.00  0.00           O  
ATOM   1660  CB  TYR A1710     145.310  29.073  47.625  1.00  0.00           C  
ATOM   1661  CG  TYR A1710     144.575  29.693  48.786  1.00  0.00           C  
ATOM   1662  CD1 TYR A1710     145.072  30.826  49.428  1.00  0.00           C  
ATOM   1663  CD2 TYR A1710     143.391  29.132  49.262  1.00  0.00           C  
ATOM   1664  CE1 TYR A1710     144.406  31.380  50.521  1.00  0.00           C  
ATOM   1665  CE2 TYR A1710     142.724  29.678  50.347  1.00  0.00           C  
ATOM   1666  CZ  TYR A1710     143.237  30.800  50.971  1.00  0.00           C  
ATOM   1667  OH  TYR A1710     142.575  31.341  52.045  1.00  0.00           O  
ATOM   1668  N   ASN A1711     147.284  29.023  45.524  1.00  0.00           N  
ATOM   1669  CA  ASN A1711     148.215  28.314  44.664  1.00  0.00           C  
ATOM   1670  C   ASN A1711     149.089  27.468  45.583  1.00  0.00           C  
ATOM   1671  O   ASN A1711     149.769  27.999  46.454  1.00  0.00           O  
ATOM   1672  CB  ASN A1711     149.089  29.284  43.865  1.00  0.00           C  
ATOM   1673  CG  ASN A1711     150.249  28.583  43.172  1.00  0.00           C  
ATOM   1674  OD1 ASN A1711     151.247  28.231  43.806  1.00  0.00           O  
ATOM   1675  ND2 ASN A1711     150.116  28.360  41.871  1.00  0.00           N  
ATOM   1676  N   ARG A1757     149.043  26.153  45.406  1.00  0.00           N  
ATOM   1677  CA  ARG A1757     149.838  25.243  46.220  1.00  0.00           C  
ATOM   1678  C   ARG A1757     151.186  25.013  45.540  1.00  0.00           C  
ATOM   1679  O   ARG A1757     151.239  24.581  44.387  1.00  0.00           O  
ATOM   1680  CB  ARG A1757     149.105  23.903  46.395  1.00  0.00           C  
ATOM   1681  CG  ARG A1757     149.891  22.870  47.198  1.00  0.00           C  
ATOM   1682  CD  ARG A1757     149.135  21.558  47.394  1.00  0.00           C  
ATOM   1683  NE  ARG A1757     148.029  21.672  48.344  1.00  0.00           N  
ATOM   1684  CZ  ARG A1757     146.772  21.966  48.015  1.00  0.00           C  
ATOM   1685  NH1 ARG A1757     146.441  22.179  46.745  1.00  0.00           N  
ATOM   1686  NH2 ARG A1757     145.842  22.044  48.962  1.00  0.00           N  
ATOM   1687  N   ASP A1758     152.274  25.311  46.247  1.00  0.00           N  
ATOM   1688  CA  ASP A1758     153.606  25.128  45.684  1.00  0.00           C  
ATOM   1689  C   ASP A1758     154.079  23.690  45.841  1.00  0.00           C  
ATOM   1690  O   ASP A1758     153.358  22.850  46.379  1.00  0.00           O  
ATOM   1691  CB  ASP A1758     154.614  26.072  46.347  1.00  0.00           C  
ATOM   1692  CG  ASP A1758     154.720  25.859  47.843  1.00  0.00           C  
ATOM   1693  OD1 ASP A1758     154.731  24.683  48.283  1.00  0.00           O  
ATOM   1694  OD2 ASP A1758     154.806  26.870  48.573  1.00  0.00           O  
ATOM   1695  N   GLU A1759     155.302  23.421  45.391  1.00  0.00           N  
ATOM   1696  CA  GLU A1759     155.876  22.076  45.453  1.00  0.00           C  
ATOM   1697  C   GLU A1759     156.089  21.537  46.871  1.00  0.00           C  
ATOM   1698  O   GLU A1759     156.399  20.359  47.046  1.00  0.00           O  
ATOM   1699  CB  GLU A1759     157.205  22.042  44.678  1.00  0.00           C  
ATOM   1700  CG  GLU A1759     158.330  22.858  45.314  1.00  0.00           C  
ATOM   1701  CD  GLU A1759     159.540  23.035  44.394  1.00  0.00           C  
ATOM   1702  OE1 GLU A1759     159.933  22.074  43.704  1.00  0.00           O  
ATOM   1703  OE2 GLU A1759     160.107  24.140  44.377  1.00  0.00           O  
ATOM   1704  N   ASN A1760     155.931  22.390  47.880  1.00  0.00           N  
ATOM   1705  CA  ASN A1760     156.109  21.954  49.268  1.00  0.00           C  
ATOM   1706  C   ASN A1760     154.780  21.901  50.029  1.00  0.00           C  
ATOM   1707  O   ASN A1760     154.755  21.723  51.249  1.00  0.00           O  
ATOM   1708  CB  ASN A1760     157.092  22.877  50.001  1.00  0.00           C  
ATOM   1709  CG  ASN A1760     158.468  22.899  49.348  1.00  0.00           C  
ATOM   1710  OD1 ASN A1760     159.010  21.856  48.988  1.00  0.00           O  
ATOM   1711  ND2 ASN A1760     159.041  24.091  49.204  1.00  0.00           N  
ATOM   1712  N   GLY A1764     153.680  22.065  49.297  1.00  0.00           N  
ATOM   1713  CA  GLY A1764     152.358  22.028  49.906  1.00  0.00           C  
ATOM   1714  C   GLY A1764     151.901  23.325  50.548  1.00  0.00           C  
ATOM   1715  O   GLY A1764     150.791  23.402  51.073  1.00  0.00           O  
ATOM   1716  N   VAL A1765     152.747  24.348  50.503  1.00  0.00           N  
ATOM   1717  CA  VAL A1765     152.403  25.637  51.093  1.00  0.00           C  
ATOM   1718  C   VAL A1765     151.428  26.426  50.216  1.00  0.00           C  
ATOM   1719  O   VAL A1765     151.612  26.534  49.007  1.00  0.00           O  
ATOM   1720  CB  VAL A1765     153.677  26.482  51.344  1.00  0.00           C  
ATOM   1721  CG1 VAL A1765     153.304  27.854  51.908  1.00  0.00           C  
ATOM   1722  CG2 VAL A1765     154.596  25.744  52.309  1.00  0.00           C  
ATOM   1723  N   LEU A1767     150.381  26.960  50.832  1.00  0.00           N  
ATOM   1724  CA  LEU A1767     149.385  27.731  50.105  1.00  0.00           C  
ATOM   1725  C   LEU A1767     149.637  29.230  50.204  1.00  0.00           C  
ATOM   1726  O   LEU A1767     149.982  29.753  51.269  1.00  0.00           O  
ATOM   1727  CB  LEU A1767     147.981  27.405  50.623  1.00  0.00           C  
ATOM   1728  CG  LEU A1767     147.240  26.266  49.916  1.00  0.00           C  
ATOM   1729  CD1 LEU A1767     148.172  25.092  49.674  1.00  0.00           C  
ATOM   1730  CD2 LEU A1767     146.045  25.843  50.760  1.00  0.00           C  
ATOM   1731  N   THR A1768     149.474  29.909  49.074  1.00  0.00           N  
ATOM   1732  CA  THR A1768     149.660  31.351  48.996  1.00  0.00           C  
ATOM   1733  C   THR A1768     148.573  31.930  48.102  1.00  0.00           C  
ATOM   1734  O   THR A1768     148.280  31.392  47.032  1.00  0.00           O  
ATOM   1735  CB  THR A1768     151.036  31.708  48.413  1.00  0.00           C  
ATOM   1736  OG1 THR A1768     151.160  31.155  47.097  1.00  0.00           O  
ATOM   1737  CG2 THR A1768     152.142  31.160  49.300  1.00  0.00           C  
ATOM   1738  N   PRO A1770     147.959  33.041  48.527  1.00  0.00           N  
ATOM   1739  CA  PRO A1770     146.900  33.654  47.728  1.00  0.00           C  
ATOM   1740  C   PRO A1770     147.307  33.945  46.291  1.00  0.00           C  
ATOM   1741  O   PRO A1770     148.489  34.094  45.979  1.00  0.00           O  
ATOM   1742  CB  PRO A1770     146.574  34.925  48.512  1.00  0.00           C  
ATOM   1743  CG  PRO A1770     146.872  34.528  49.931  1.00  0.00           C  
ATOM   1744  CD  PRO A1770     148.181  33.802  49.770  1.00  0.00           C  
ATOM   1745  N   LEU A1771     146.308  34.001  45.419  1.00  0.00           N  
ATOM   1746  CA  LEU A1771     146.513  34.297  44.012  1.00  0.00           C  
ATOM   1747  C   LEU A1771     146.276  35.786  43.843  1.00  0.00           C  
ATOM   1748  O   LEU A1771     145.371  36.345  44.457  1.00  0.00           O  
ATOM   1749  CB  LEU A1771     145.511  33.526  43.156  1.00  0.00           C  
ATOM   1750  CG  LEU A1771     145.794  32.042  42.939  1.00  0.00           C  
ATOM   1751  CD1 LEU A1771     144.574  31.381  42.318  1.00  0.00           C  
ATOM   1752  CD2 LEU A1771     147.011  31.880  42.039  1.00  0.00           C  
ATOM   1753  N   PRO A1772     147.089  36.452  43.014  1.00  0.00           N  
ATOM   1754  CA  PRO A1772     146.906  37.891  42.811  1.00  0.00           C  
ATOM   1755  C   PRO A1772     145.543  38.180  42.190  1.00  0.00           C  
ATOM   1756  O   PRO A1772     144.996  39.270  42.341  1.00  0.00           O  
ATOM   1757  CB  PRO A1772     148.074  38.261  41.896  1.00  0.00           C  
ATOM   1758  CG  PRO A1772     148.293  37.006  41.108  1.00  0.00           C  
ATOM   1759  CD  PRO A1772     148.184  35.935  42.176  1.00  0.00           C  
ATOM   1760  N   HIS A1773     144.993  37.187  41.502  1.00  0.00           N  
ATOM   1761  CA  HIS A1773     143.688  37.332  40.873  1.00  0.00           C  
ATOM   1762  C   HIS A1773     142.903  36.027  40.970  1.00  0.00           C  
ATOM   1763  O   HIS A1773     142.935  35.201  40.059  1.00  0.00           O  
ATOM   1764  CB  HIS A1773     143.856  37.728  39.407  1.00  0.00           C  
ATOM   1765  CG  HIS A1773     144.594  39.015  39.214  1.00  0.00           C  
ATOM   1766  ND1 HIS A1773     144.035  40.243  39.499  1.00  0.00           N  
ATOM   1767  CD2 HIS A1773     145.854  39.263  38.789  1.00  0.00           C  
ATOM   1768  CE1 HIS A1773     144.921  41.192  39.257  1.00  0.00           C  
ATOM   1769  NE2 HIS A1773     146.034  40.624  38.826  1.00  0.00           N  
ATOM   1770  N   PRO A1774     142.193  35.824  42.088  1.00  0.00           N  
ATOM   1771  CA  PRO A1774     141.403  34.606  42.284  1.00  0.00           C  
ATOM   1772  C   PRO A1774     140.370  34.400  41.182  1.00  0.00           C  
ATOM   1773  O   PRO A1774     139.789  35.355  40.670  1.00  0.00           O  
ATOM   1774  CB  PRO A1774     140.776  34.819  43.662  1.00  0.00           C  
ATOM   1775  CG  PRO A1774     140.684  36.305  43.772  1.00  0.00           C  
ATOM   1776  CD  PRO A1774     142.018  36.747  43.221  1.00  0.00           C  
ATOM   1777  N   ASN A1775     140.149  33.141  40.821  1.00  0.00           N  
ATOM   1778  CA  ASN A1775     139.202  32.796  39.767  1.00  0.00           C  
ATOM   1779  C   ASN A1775     138.010  32.005  40.301  1.00  0.00           C  
ATOM   1780  O   ASN A1775     138.018  31.552  41.447  1.00  0.00           O  
ATOM   1781  CB  ASN A1775     139.912  31.971  38.689  1.00  0.00           C  
ATOM   1782  CG  ASN A1775     141.103  32.697  38.082  1.00  0.00           C  
ATOM   1783  OD1 ASN A1775     140.963  33.784  37.525  1.00  0.00           O  
ATOM   1784  ND2 ASN A1775     142.279  32.091  38.181  1.00  0.00           N  
ATOM   1785  N   ILE A1776     136.988  31.857  39.459  1.00  0.00           N  
ATOM   1786  CA  ILE A1776     135.783  31.100  39.795  1.00  0.00           C  
ATOM   1787  C   ILE A1776     135.630  29.962  38.773  1.00  0.00           C  
ATOM   1788  O   ILE A1776     135.906  30.139  37.585  1.00  0.00           O  
ATOM   1789  CB  ILE A1776     134.504  31.996  39.766  1.00  0.00           C  
ATOM   1790  CG1 ILE A1776     134.483  32.938  40.978  1.00  0.00           C  
ATOM   1791  CG2 ILE A1776     133.247  31.131  39.760  1.00  0.00           C  
ATOM   1792  CD1 ILE A1776     134.370  32.245  42.329  1.00  0.00           C  
ATOM   1793  N   ASP A1777     135.212  28.793  39.253  1.00  0.00           N  
ATOM   1794  CA  ASP A1777     135.007  27.603  38.425  1.00  0.00           C  
ATOM   1795  C   ASP A1777     133.774  26.916  38.989  1.00  0.00           C  
ATOM   1796  O   ASP A1777     133.777  26.520  40.145  1.00  0.00           O  
ATOM   1797  CB  ASP A1777     136.209  26.649  38.549  1.00  0.00           C  
ATOM   1798  CG  ASP A1777     135.980  25.297  37.859  1.00  0.00           C  
ATOM   1799  OD1 ASP A1777     136.738  24.342  38.151  1.00  0.00           O  
ATOM   1800  OD2 ASP A1777     135.062  25.191  37.018  1.00  0.00           O  
ATOM   1801  N   THR A1778     132.714  26.792  38.204  1.00  0.00           N  
ATOM   1802  CA  THR A1778     131.537  26.114  38.712  1.00  0.00           C  
ATOM   1803  C   THR A1778     131.149  25.009  37.750  1.00  0.00           C  
ATOM   1804  O   THR A1778     131.465  25.053  36.554  1.00  0.00           O  
ATOM   1805  CB  THR A1778     130.318  27.049  38.884  1.00  0.00           C  
ATOM   1806  OG1 THR A1778     129.590  27.117  37.652  1.00  0.00           O  
ATOM   1807  CG2 THR A1778     130.761  28.439  39.303  1.00  0.00           C  
ATOM   1808  N   GLY A1779     130.466  24.011  38.286  1.00  0.00           N  
ATOM   1809  CA  GLY A1779     130.032  22.902  37.470  1.00  0.00           C  
ATOM   1810  C   GLY A1779     128.729  22.338  37.994  1.00  0.00           C  
ATOM   1811  O   GLY A1779     128.621  21.941  39.160  1.00  0.00           O  
ATOM   1812  N   MET A1782     127.725  22.342  37.129  1.00  0.00           N  
ATOM   1813  CA  MET A1782     126.419  21.797  37.453  1.00  0.00           C  
ATOM   1814  C   MET A1782     126.142  20.736  36.410  1.00  0.00           C  
ATOM   1815  O   MET A1782     126.121  21.025  35.209  1.00  0.00           O  
ATOM   1816  CB  MET A1782     125.331  22.860  37.372  1.00  0.00           C  
ATOM   1817  CG  MET A1782     123.935  22.272  37.218  1.00  0.00           C  
ATOM   1818  SD  MET A1782     122.655  23.521  37.039  1.00  0.00           S  
ATOM   1819  CE  MET A1782     122.237  23.787  38.802  1.00  0.00           C  
ATOM   1820  N   GLY A1783     125.949  19.509  36.871  1.00  0.00           N  
ATOM   1821  CA  GLY A1783     125.668  18.421  35.961  1.00  0.00           C  
ATOM   1822  C   GLY A1783     124.252  18.557  35.458  1.00  0.00           C  
ATOM   1823  O   GLY A1783     123.305  18.615  36.244  1.00  0.00           O  
ATOM   1824  N   LEU A1784     124.110  18.600  34.140  1.00  0.00           N  
ATOM   1825  CA  LEU A1784     122.808  18.740  33.510  1.00  0.00           C  
ATOM   1826  C   LEU A1784     121.845  17.603  33.826  1.00  0.00           C  
ATOM   1827  O   LEU A1784     120.740  17.835  34.306  1.00  0.00           O  
ATOM   1828  CB  LEU A1784     122.974  18.849  31.991  1.00  0.00           C  
ATOM   1829  CG  LEU A1784     121.710  19.072  31.162  1.00  0.00           C  
ATOM   1830  CD1 LEU A1784     121.100  20.425  31.506  1.00  0.00           C  
ATOM   1831  CD2 LEU A1784     122.061  19.021  29.680  1.00  0.00           C  
ATOM   1832  N   GLU A1785     122.251  16.370  33.551  1.00  0.00           N  
ATOM   1833  CA  GLU A1785     121.353  15.252  33.800  1.00  0.00           C  
ATOM   1834  C   GLU A1785     120.867  15.279  35.239  1.00  0.00           C  
ATOM   1835  O   GLU A1785     119.666  15.163  35.501  1.00  0.00           O  
ATOM   1836  CB  GLU A1785     122.046  13.922  33.496  1.00  0.00           C  
ATOM   1837  CG  GLU A1785     122.573  13.809  32.065  1.00  0.00           C  
ATOM   1838  CD  GLU A1785     123.862  14.577  31.845  1.00  0.00           C  
ATOM   1839  OE1 GLU A1785     124.390  15.175  32.818  1.00  0.00           O  
ATOM   1840  OE2 GLU A1785     124.360  14.580  30.694  1.00  0.00           O  
ATOM   1841  N   ARG A1786     121.796  15.461  36.170  1.00  0.00           N  
ATOM   1842  CA  ARG A1786     121.450  15.495  37.583  1.00  0.00           C  
ATOM   1843  C   ARG A1786     120.380  16.520  37.954  1.00  0.00           C  
ATOM   1844  O   ARG A1786     119.399  16.172  38.602  1.00  0.00           O  
ATOM   1845  CB  ARG A1786     122.703  15.738  38.422  1.00  0.00           C  
ATOM   1846  CG  ARG A1786     122.431  15.800  39.905  1.00  0.00           C  
ATOM   1847  CD  ARG A1786     123.722  15.697  40.680  1.00  0.00           C  
ATOM   1848  NE  ARG A1786     124.354  14.409  40.463  1.00  0.00           N  
ATOM   1849  CZ  ARG A1786     125.106  13.794  41.362  1.00  0.00           C  
ATOM   1850  NH1 ARG A1786     125.319  14.360  42.541  1.00  0.00           N  
ATOM   1851  NH2 ARG A1786     125.625  12.605  41.083  1.00  0.00           N  
ATOM   1852  N   ILE A1787     120.557  17.780  37.562  1.00  0.00           N  
ATOM   1853  CA  ILE A1787     119.565  18.794  37.907  1.00  0.00           C  
ATOM   1854  C   ILE A1787     118.248  18.503  37.193  1.00  0.00           C  
ATOM   1855  O   ILE A1787     117.170  18.736  37.742  1.00  0.00           O  
ATOM   1856  CB  ILE A1787     120.051  20.239  37.556  1.00  0.00           C  
ATOM   1857  CG1 ILE A1787     118.976  21.272  37.929  1.00  0.00           C  
ATOM   1858  CG2 ILE A1787     120.373  20.357  36.081  1.00  0.00           C  
ATOM   1859  CD1 ILE A1787     118.756  21.446  39.414  1.00  0.00           C  
ATOM   1860  N   ALA A1788     118.342  17.994  35.966  1.00  0.00           N  
ATOM   1861  CA  ALA A1788     117.156  17.652  35.197  1.00  0.00           C  
ATOM   1862  C   ALA A1788     116.337  16.587  35.927  1.00  0.00           C  
ATOM   1863  O   ALA A1788     115.113  16.666  35.956  1.00  0.00           O  
ATOM   1864  CB  ALA A1788     117.552  17.152  33.808  1.00  0.00           C  
ATOM   1865  N   SER A1789     117.001  15.604  36.526  1.00  0.00           N  
ATOM   1866  CA  SER A1789     116.276  14.547  37.230  1.00  0.00           C  
ATOM   1867  C   SER A1789     115.486  15.170  38.375  1.00  0.00           C  
ATOM   1868  O   SER A1789     114.379  14.740  38.684  1.00  0.00           O  
ATOM   1869  CB  SER A1789     117.240  13.490  37.787  1.00  0.00           C  
ATOM   1870  OG  SER A1789     117.928  13.962  38.939  1.00  0.00           O  
ATOM   1871  N   VAL A1790     116.066  16.195  38.992  1.00  0.00           N  
ATOM   1872  CA  VAL A1790     115.427  16.886  40.102  1.00  0.00           C  
ATOM   1873  C   VAL A1790     114.176  17.624  39.642  1.00  0.00           C  
ATOM   1874  O   VAL A1790     113.079  17.387  40.144  1.00  0.00           O  
ATOM   1875  CB  VAL A1790     116.370  17.927  40.730  1.00  0.00           C  
ATOM   1876  CG1 VAL A1790     115.675  18.609  41.897  1.00  0.00           C  
ATOM   1877  CG2 VAL A1790     117.671  17.271  41.166  1.00  0.00           C  
ATOM   1878  N   LEU A1791     114.342  18.528  38.683  1.00  0.00           N  
ATOM   1879  CA  LEU A1791     113.209  19.299  38.195  1.00  0.00           C  
ATOM   1880  C   LEU A1791     112.152  18.407  37.550  1.00  0.00           C  
ATOM   1881  O   LEU A1791     110.953  18.653  37.686  1.00  0.00           O  
ATOM   1882  CB  LEU A1791     113.682  20.361  37.200  1.00  0.00           C  
ATOM   1883  CG  LEU A1791     114.923  21.169  37.596  1.00  0.00           C  
ATOM   1884  CD1 LEU A1791     115.179  22.224  36.535  1.00  0.00           C  
ATOM   1885  CD2 LEU A1791     114.740  21.826  38.962  1.00  0.00           C  
ATOM   1886  N   GLN A1792     112.598  17.362  36.862  1.00  0.00           N  
ATOM   1887  CA  GLN A1792     111.684  16.452  36.186  1.00  0.00           C  
ATOM   1888  C   GLN A1792     111.036  15.438  37.120  1.00  0.00           C  
ATOM   1889  O   GLN A1792     110.239  14.593  36.693  1.00  0.00           O  
ATOM   1890  CB  GLN A1792     112.413  15.758  35.030  1.00  0.00           C  
ATOM   1891  CG  GLN A1792     112.551  16.680  33.828  1.00  0.00           C  
ATOM   1892  CD  GLN A1792     113.424  16.134  32.721  1.00  0.00           C  
ATOM   1893  OE1 GLN A1792     113.300  14.975  32.316  1.00  0.00           O  
ATOM   1894  NE2 GLN A1792     114.304  16.979  32.208  1.00  0.00           N  
ATOM   1895  N   GLY A1793     111.371  15.539  38.402  1.00  0.00           N  
ATOM   1896  CA  GLY A1793     110.803  14.646  39.396  1.00  0.00           C  
ATOM   1897  C   GLY A1793     111.190  13.185  39.266  1.00  0.00           C  
ATOM   1898  O   GLY A1793     110.431  12.307  39.670  1.00  0.00           O  
ATOM   1899  N   LYS A1794     112.364  12.909  38.707  1.00  0.00           N  
ATOM   1900  CA  LYS A1794     112.813  11.526  38.557  1.00  0.00           C  
ATOM   1901  C   LYS A1794     113.788  11.149  39.670  1.00  0.00           C  
ATOM   1902  O   LYS A1794     114.403  12.021  40.285  1.00  0.00           O  
ATOM   1903  CB  LYS A1794     113.491  11.330  37.194  1.00  0.00           C  
ATOM   1904  CG  LYS A1794     112.657  11.790  35.996  1.00  0.00           C  
ATOM   1905  CD  LYS A1794     111.275  11.158  35.987  1.00  0.00           C  
ATOM   1906  CE  LYS A1794     110.457  11.665  34.812  1.00  0.00           C  
ATOM   1907  NZ  LYS A1794     109.077  11.103  34.794  1.00  0.00           N  
ATOM   1908  N   ASN A1795     113.933   9.849  39.925  1.00  0.00           N  
ATOM   1909  CA  ASN A1795     114.849   9.383  40.963  1.00  0.00           C  
ATOM   1910  C   ASN A1795     116.046   8.670  40.344  1.00  0.00           C  
ATOM   1911  O   ASN A1795     116.650   7.798  40.956  1.00  0.00           O  
ATOM   1912  CB  ASN A1795     114.124   8.457  41.944  1.00  0.00           C  
ATOM   1913  CG  ASN A1795     114.944   8.171  43.192  1.00  0.00           C  
ATOM   1914  OD1 ASN A1795     115.875   8.908  43.520  1.00  0.00           O  
ATOM   1915  ND2 ASN A1795     114.593   7.112  43.900  1.00  0.00           N  
ATOM   1916  N   SER A1796     116.388   9.069  39.125  1.00  0.00           N  
ATOM   1917  CA  SER A1796     117.510   8.493  38.402  1.00  0.00           C  
ATOM   1918  C   SER A1796     117.763   9.373  37.187  1.00  0.00           C  
ATOM   1919  O   SER A1796     116.813   9.821  36.540  1.00  0.00           O  
ATOM   1920  CB  SER A1796     117.174   7.065  37.960  1.00  0.00           C  
ATOM   1921  OG  SER A1796     118.193   6.525  37.137  1.00  0.00           O  
ATOM   1922  N   ASN A1797     119.033   9.639  36.887  1.00  0.00           N  
ATOM   1923  CA  ASN A1797     119.378  10.472  35.737  1.00  0.00           C  
ATOM   1924  C   ASN A1797     118.960   9.791  34.441  1.00  0.00           C  
ATOM   1925  O   ASN A1797     118.741  10.447  33.427  1.00  0.00           O  
ATOM   1926  CB  ASN A1797     120.890  10.717  35.649  1.00  0.00           C  
ATOM   1927  CG  ASN A1797     121.465  11.371  36.888  1.00  0.00           C  
ATOM   1928  OD1 ASN A1797     120.759  12.018  37.658  1.00  0.00           O  
ATOM   1929  ND2 ASN A1797     122.772  11.218  37.072  1.00  0.00           N  
ATOM   1930  N   PHE A1798     118.865   8.468  34.479  1.00  0.00           N  
ATOM   1931  CA  PHE A1798     118.521   7.690  33.295  1.00  0.00           C  
ATOM   1932  C   PHE A1798     117.050   7.753  32.919  1.00  0.00           C  
ATOM   1933  O   PHE A1798     116.661   7.291  31.851  1.00  0.00           O  
ATOM   1934  CB  PHE A1798     118.939   6.238  33.506  1.00  0.00           C  
ATOM   1935  CG  PHE A1798     120.433   6.031  33.504  1.00  0.00           C  
ATOM   1936  CD1 PHE A1798     121.105   5.731  32.322  1.00  0.00           C  
ATOM   1937  CD2 PHE A1798     121.163   6.131  34.685  1.00  0.00           C  
ATOM   1938  CE1 PHE A1798     122.483   5.528  32.322  1.00  0.00           C  
ATOM   1939  CE2 PHE A1798     122.539   5.931  34.696  1.00  0.00           C  
ATOM   1940  CZ  PHE A1798     123.202   5.629  33.514  1.00  0.00           C  
ATOM   1941  N   GLU A1799     116.239   8.325  33.800  1.00  0.00           N  
ATOM   1942  CA  GLU A1799     114.818   8.445  33.550  1.00  0.00           C  
ATOM   1943  C   GLU A1799     114.430   9.820  33.021  1.00  0.00           C  
ATOM   1944  O   GLU A1799     113.251  10.080  32.783  1.00  0.00           O  
ATOM   1945  CB  GLU A1799     114.041   8.131  34.831  1.00  0.00           C  
ATOM   1946  CG  GLU A1799     114.216   6.697  35.306  1.00  0.00           C  
ATOM   1947  CD  GLU A1799     113.479   6.404  36.600  1.00  0.00           C  
ATOM   1948  OE1 GLU A1799     112.239   6.531  36.628  1.00  0.00           O  
ATOM   1949  OE2 GLU A1799     114.139   6.044  37.590  1.00  0.00           O  
ATOM   1950  N   ILE A1800     115.417  10.697  32.827  1.00  0.00           N  
ATOM   1951  CA  ILE A1800     115.141  12.046  32.330  1.00  0.00           C  
ATOM   1952  C   ILE A1800     114.742  12.054  30.854  1.00  0.00           C  
ATOM   1953  O   ILE A1800     115.002  11.098  30.120  1.00  0.00           O  
ATOM   1954  CB  ILE A1800     116.346  13.019  32.541  1.00  0.00           C  
ATOM   1955  CG1 ILE A1800     117.555  12.581  31.715  1.00  0.00           C  
ATOM   1956  CG2 ILE A1800     116.719  13.075  34.002  1.00  0.00           C  
ATOM   1957  CD1 ILE A1800     118.730  13.567  31.809  1.00  0.00           C  
ATOM   1958  N   ASP A1801     114.119  13.150  30.431  1.00  0.00           N  
ATOM   1959  CA  ASP A1801     113.629  13.300  29.062  1.00  0.00           C  
ATOM   1960  C   ASP A1801     114.623  12.957  27.954  1.00  0.00           C  
ATOM   1961  O   ASP A1801     114.250  12.365  26.942  1.00  0.00           O  
ATOM   1962  CB  ASP A1801     113.093  14.726  28.844  1.00  0.00           C  
ATOM   1963  CG  ASP A1801     114.189  15.783  28.871  1.00  0.00           C  
ATOM   1964  OD1 ASP A1801     114.934  15.859  29.864  1.00  0.00           O  
ATOM   1965  OD2 ASP A1801     114.303  16.548  27.894  1.00  0.00           O  
ATOM   1966  N   ILE A1802     115.888  13.303  28.141  1.00  0.00           N  
ATOM   1967  CA  ILE A1802     116.867  13.029  27.104  1.00  0.00           C  
ATOM   1968  C   ILE A1802     117.634  11.725  27.260  1.00  0.00           C  
ATOM   1969  O   ILE A1802     118.578  11.473  26.513  1.00  0.00           O  
ATOM   1970  CB  ILE A1802     117.865  14.179  26.998  1.00  0.00           C  
ATOM   1971  CG1 ILE A1802     118.677  14.279  28.282  1.00  0.00           C  
ATOM   1972  CG2 ILE A1802     117.114  15.479  26.761  1.00  0.00           C  
ATOM   1973  CD1 ILE A1802     119.789  15.274  28.196  1.00  0.00           C  
ATOM   1974  N   ILE A1803     117.241  10.899  28.223  1.00  0.00           N  
ATOM   1975  CA  ILE A1803     117.923   9.627  28.429  1.00  0.00           C  
ATOM   1976  C   ILE A1803     116.978   8.419  28.474  1.00  0.00           C  
ATOM   1977  O   ILE A1803     117.309   7.355  27.946  1.00  0.00           O  
ATOM   1978  CB  ILE A1803     118.791   9.648  29.717  1.00  0.00           C  
ATOM   1979  CG1 ILE A1803     119.825  10.769  29.629  1.00  0.00           C  
ATOM   1980  CG2 ILE A1803     119.528   8.315  29.879  1.00  0.00           C  
ATOM   1981  CD1 ILE A1803     120.687  10.925  30.884  1.00  0.00           C  
ATOM   1982  N   PHE A1804     115.804   8.575  29.079  1.00  0.00           N  
ATOM   1983  CA  PHE A1804     114.862   7.459  29.158  1.00  0.00           C  
ATOM   1984  C   PHE A1804     114.531   6.839  27.800  1.00  0.00           C  
ATOM   1985  O   PHE A1804     114.287   5.634  27.700  1.00  0.00           O  
ATOM   1986  CB  PHE A1804     113.561   7.879  29.838  1.00  0.00           C  
ATOM   1987  CG  PHE A1804     112.707   6.719  30.248  1.00  0.00           C  
ATOM   1988  CD1 PHE A1804     113.173   5.799  31.191  1.00  0.00           C  
ATOM   1989  CD2 PHE A1804     111.452   6.524  29.683  1.00  0.00           C  
ATOM   1990  CE1 PHE A1804     112.404   4.708  31.562  1.00  0.00           C  
ATOM   1991  CE2 PHE A1804     110.676   5.431  30.051  1.00  0.00           C  
ATOM   1992  CZ  PHE A1804     111.150   4.519  30.991  1.00  0.00           C  
ATOM   1993  N   PRO A1805     114.495   7.653  26.737  1.00  0.00           N  
ATOM   1994  CA  PRO A1805     114.185   7.059  25.435  1.00  0.00           C  
ATOM   1995  C   PRO A1805     115.223   6.003  25.044  1.00  0.00           C  
ATOM   1996  O   PRO A1805     114.935   5.100  24.257  1.00  0.00           O  
ATOM   1997  CB  PRO A1805     114.195   8.263  24.500  1.00  0.00           C  
ATOM   1998  CG  PRO A1805     113.660   9.360  25.383  1.00  0.00           C  
ATOM   1999  CD  PRO A1805     114.416   9.126  26.676  1.00  0.00           C  
ATOM   2000  N   LEU A1806     116.430   6.113  25.594  1.00  0.00           N  
ATOM   2001  CA  LEU A1806     117.481   5.149  25.281  1.00  0.00           C  
ATOM   2002  C   LEU A1806     117.254   3.851  26.058  1.00  0.00           C  
ATOM   2003  O   LEU A1806     117.618   2.770  25.594  1.00  0.00           O  
ATOM   2004  CB  LEU A1806     118.855   5.729  25.609  1.00  0.00           C  
ATOM   2005  CG  LEU A1806     119.235   7.008  24.854  1.00  0.00           C  
ATOM   2006  CD1 LEU A1806     120.583   7.483  25.345  1.00  0.00           C  
ATOM   2007  CD2 LEU A1806     119.259   6.766  23.353  1.00  0.00           C  
ATOM   2008  N   ILE A1807     116.659   3.961  27.243  1.00  0.00           N  
ATOM   2009  CA  ILE A1807     116.357   2.786  28.050  1.00  0.00           C  
ATOM   2010  C   ILE A1807     115.279   2.025  27.277  1.00  0.00           C  
ATOM   2011  O   ILE A1807     115.404   0.825  27.015  1.00  0.00           O  
ATOM   2012  CB  ILE A1807     115.816   3.185  29.451  1.00  0.00           C  
ATOM   2013  CG1 ILE A1807     116.867   4.003  30.200  1.00  0.00           C  
ATOM   2014  CG2 ILE A1807     115.449   1.935  30.265  1.00  0.00           C  
ATOM   2015  CD1 ILE A1807     118.129   3.236  30.551  1.00  0.00           C  
ATOM   2016  N   GLN A1808     114.234   2.743  26.888  1.00  0.00           N  
ATOM   2017  CA  GLN A1808     113.132   2.154  26.137  1.00  0.00           C  
ATOM   2018  C   GLN A1808     113.651   1.411  24.900  1.00  0.00           C  
ATOM   2019  O   GLN A1808     113.142   0.350  24.541  1.00  0.00           O  
ATOM   2020  CB  GLN A1808     112.136   3.254  25.752  1.00  0.00           C  
ATOM   2021  CG  GLN A1808     111.472   3.871  26.976  1.00  0.00           C  
ATOM   2022  CD  GLN A1808     110.448   4.928  26.646  1.00  0.00           C  
ATOM   2023  OE1 GLN A1808     110.758   5.946  26.028  1.00  0.00           O  
ATOM   2024  NE2 GLN A1808     109.217   4.695  27.063  1.00  0.00           N  
ATOM   2025  N   PHE A1809     114.669   1.983  24.266  1.00  0.00           N  
ATOM   2026  CA  PHE A1809     115.308   1.388  23.089  1.00  0.00           C  
ATOM   2027  C   PHE A1809     115.863   0.022  23.492  1.00  0.00           C  
ATOM   2028  O   PHE A1809     115.682  -0.976  22.794  1.00  0.00           O  
ATOM   2029  CB  PHE A1809     116.448   2.299  22.627  1.00  0.00           C  
ATOM   2030  CG  PHE A1809     117.310   1.712  21.547  1.00  0.00           C  
ATOM   2031  CD1 PHE A1809     116.853   1.623  20.240  1.00  0.00           C  
ATOM   2032  CD2 PHE A1809     118.594   1.261  21.836  1.00  0.00           C  
ATOM   2033  CE1 PHE A1809     117.667   1.098  19.236  1.00  0.00           C  
ATOM   2034  CE2 PHE A1809     119.408   0.737  20.840  1.00  0.00           C  
ATOM   2035  CZ  PHE A1809     118.944   0.657  19.538  1.00  0.00           C  
ATOM   2036  N   GLY A1810     116.544  -0.006  24.632  1.00  0.00           N  
ATOM   2037  CA  GLY A1810     117.110  -1.244  25.118  1.00  0.00           C  
ATOM   2038  C   GLY A1810     115.998  -2.239  25.366  1.00  0.00           C  
ATOM   2039  O   GLY A1810     116.134  -3.429  25.078  1.00  0.00           O  
ATOM   2040  N   GLU A1811     114.889  -1.753  25.905  1.00  0.00           N  
ATOM   2041  CA  GLU A1811     113.752  -2.613  26.181  1.00  0.00           C  
ATOM   2042  C   GLU A1811     113.197  -3.258  24.919  1.00  0.00           C  
ATOM   2043  O   GLU A1811     112.896  -4.456  24.905  1.00  0.00           O  
ATOM   2044  CB  GLU A1811     112.640  -1.816  26.843  1.00  0.00           C  
ATOM   2045  CG  GLU A1811     112.798  -1.600  28.322  1.00  0.00           C  
ATOM   2046  CD  GLU A1811     111.695  -0.712  28.838  1.00  0.00           C  
ATOM   2047  OE1 GLU A1811     111.347  -0.791  30.033  1.00  0.00           O  
ATOM   2048  OE2 GLU A1811     111.175   0.071  28.021  1.00  0.00           O  
ATOM   2049  N   GLU A1812     113.075  -2.458  23.864  1.00  0.00           N  
ATOM   2050  CA  GLU A1812     112.527  -2.916  22.589  1.00  0.00           C  
ATOM   2051  C   GLU A1812     113.397  -3.938  21.868  1.00  0.00           C  
ATOM   2052  O   GLU A1812     112.883  -4.867  21.250  1.00  0.00           O  
ATOM   2053  CB  GLU A1812     112.290  -1.714  21.667  1.00  0.00           C  
ATOM   2054  CG  GLU A1812     111.444  -2.022  20.432  1.00  0.00           C  
ATOM   2055  CD  GLU A1812     111.306  -0.826  19.492  1.00  0.00           C  
ATOM   2056  OE1 GLU A1812     110.783   0.231  19.924  1.00  0.00           O  
ATOM   2057  OE2 GLU A1812     111.722  -0.946  18.317  1.00  0.00           O  
ATOM   2058  N   VAL A1813     114.712  -3.757  21.937  1.00  0.00           N  
ATOM   2059  CA  VAL A1813     115.637  -4.659  21.265  1.00  0.00           C  
ATOM   2060  C   VAL A1813     115.739  -6.007  21.974  1.00  0.00           C  
ATOM   2061  O   VAL A1813     115.718  -7.054  21.333  1.00  0.00           O  
ATOM   2062  CB  VAL A1813     117.041  -4.026  21.160  1.00  0.00           C  
ATOM   2063  CG1 VAL A1813     117.963  -4.932  20.380  1.00  0.00           C  
ATOM   2064  CG2 VAL A1813     116.945  -2.655  20.479  1.00  0.00           C  
ATOM   2065  N   SER A1814     115.826  -5.968  23.298  1.00  0.00           N  
ATOM   2066  CA  SER A1814     115.948  -7.168  24.110  1.00  0.00           C  
ATOM   2067  C   SER A1814     114.601  -7.784  24.481  1.00  0.00           C  
ATOM   2068  O   SER A1814     114.525  -8.966  24.815  1.00  0.00           O  
ATOM   2069  CB  SER A1814     116.691  -6.836  25.398  1.00  0.00           C  
ATOM   2070  OG  SER A1814     115.904  -5.957  26.185  1.00  0.00           O  
ATOM   2071  N   GLY A1815     113.545  -6.976  24.447  1.00  0.00           N  
ATOM   2072  CA  GLY A1815     112.231  -7.472  24.810  1.00  0.00           C  
ATOM   2073  C   GLY A1815     112.057  -7.555  26.316  1.00  0.00           C  
ATOM   2074  O   GLY A1815     111.077  -8.117  26.812  1.00  0.00           O  
ATOM   2075  N   LYS A1816     113.017  -6.994  27.046  1.00  0.00           N  
ATOM   2076  CA  LYS A1816     112.984  -6.993  28.503  1.00  0.00           C  
ATOM   2077  C   LYS A1816     112.348  -5.688  28.980  1.00  0.00           C  
ATOM   2078  O   LYS A1816     112.250  -4.727  28.224  1.00  0.00           O  
ATOM   2079  CB  LYS A1816     114.406  -7.106  29.062  1.00  0.00           C  
ATOM   2080  CG  LYS A1816     115.186  -8.327  28.587  1.00  0.00           C  
ATOM   2081  CD  LYS A1816     114.646  -9.609  29.202  1.00  0.00           C  
ATOM   2082  CE  LYS A1816     115.519 -10.811  28.864  1.00  0.00           C  
ATOM   2083  NZ  LYS A1816     115.502 -11.163  27.421  1.00  0.00           N  
ATOM   2084  N   LYS A1817     111.905  -5.661  30.232  1.00  0.00           N  
ATOM   2085  CA  LYS A1817     111.288  -4.465  30.797  1.00  0.00           C  
ATOM   2086  C   LYS A1817     112.157  -3.847  31.883  1.00  0.00           C  
ATOM   2087  O   LYS A1817     112.690  -4.547  32.747  1.00  0.00           O  
ATOM   2088  CB  LYS A1817     109.916  -4.798  31.390  1.00  0.00           C  
ATOM   2089  CG  LYS A1817     108.761  -4.790  30.403  1.00  0.00           C  
ATOM   2090  CD  LYS A1817     108.930  -5.805  29.291  1.00  0.00           C  
ATOM   2091  CE  LYS A1817     107.714  -5.796  28.378  1.00  0.00           C  
ATOM   2092  NZ  LYS A1817     107.828  -6.784  27.260  1.00  0.00           N  
ATOM   2093  N   TYR A1818     112.290  -2.528  31.826  1.00  0.00           N  
ATOM   2094  CA  TYR A1818     113.060  -1.763  32.800  1.00  0.00           C  
ATOM   2095  C   TYR A1818     112.269  -1.685  34.104  1.00  0.00           C  
ATOM   2096  O   TYR A1818     111.049  -1.541  34.082  1.00  0.00           O  
ATOM   2097  CB  TYR A1818     113.282  -0.343  32.275  1.00  0.00           C  
ATOM   2098  CG  TYR A1818     113.986   0.590  33.241  1.00  0.00           C  
ATOM   2099  CD1 TYR A1818     115.353   0.478  33.479  1.00  0.00           C  
ATOM   2100  CD2 TYR A1818     113.288   1.608  33.890  1.00  0.00           C  
ATOM   2101  CE1 TYR A1818     116.011   1.363  34.332  1.00  0.00           C  
ATOM   2102  CE2 TYR A1818     113.935   2.496  34.747  1.00  0.00           C  
ATOM   2103  CZ  TYR A1818     115.296   2.368  34.960  1.00  0.00           C  
ATOM   2104  OH  TYR A1818     115.944   3.256  35.784  1.00  0.00           O  
ATOM   2105  N   GLY A1819     112.963  -1.773  35.232  1.00  0.00           N  
ATOM   2106  CA  GLY A1819     112.291  -1.681  36.514  1.00  0.00           C  
ATOM   2107  C   GLY A1819     111.672  -2.968  37.025  1.00  0.00           C  
ATOM   2108  O   GLY A1819     110.694  -2.936  37.769  1.00  0.00           O  
ATOM   2109  N   GLU A1820     112.239  -4.104  36.635  1.00  0.00           N  
ATOM   2110  CA  GLU A1820     111.727  -5.395  37.075  1.00  0.00           C  
ATOM   2111  C   GLU A1820     112.790  -6.254  37.757  1.00  0.00           C  
ATOM   2112  O   GLU A1820     112.493  -6.999  38.695  1.00  0.00           O  
ATOM   2113  CB  GLU A1820     111.140  -6.154  35.885  1.00  0.00           C  
ATOM   2114  CG  GLU A1820     109.735  -5.706  35.511  1.00  0.00           C  
ATOM   2115  CD  GLU A1820     109.192  -6.423  34.292  1.00  0.00           C  
ATOM   2116  OE1 GLU A1820     107.994  -6.258  33.985  1.00  0.00           O  
ATOM   2117  OE2 GLU A1820     109.965  -7.146  33.636  1.00  0.00           O  
ATOM   2118  N   LYS A1821     114.028  -6.144  37.285  1.00  0.00           N  
ATOM   2119  CA  LYS A1821     115.134  -6.926  37.829  1.00  0.00           C  
ATOM   2120  C   LYS A1821     116.405  -6.071  37.805  1.00  0.00           C  
ATOM   2121  O   LYS A1821     116.796  -5.561  36.752  1.00  0.00           O  
ATOM   2122  CB  LYS A1821     115.326  -8.187  36.980  1.00  0.00           C  
ATOM   2123  CG  LYS A1821     115.858  -9.388  37.740  1.00  0.00           C  
ATOM   2124  CD  LYS A1821     116.177 -10.542  36.799  1.00  0.00           C  
ATOM   2125  CE  LYS A1821     116.499 -11.827  37.573  1.00  0.00           C  
ATOM   2126  NZ  LYS A1821     115.325 -12.337  38.341  1.00  0.00           N  
ATOM   2127  N   PHE A1822     117.042  -5.909  38.963  1.00  0.00           N  
ATOM   2128  CA  PHE A1822     118.251  -5.094  39.054  1.00  0.00           C  
ATOM   2129  C   PHE A1822     119.255  -5.414  37.947  1.00  0.00           C  
ATOM   2130  O   PHE A1822     119.764  -4.507  37.280  1.00  0.00           O  
ATOM   2131  CB  PHE A1822     118.928  -5.269  40.421  1.00  0.00           C  
ATOM   2132  CG  PHE A1822     120.166  -4.435  40.589  1.00  0.00           C  
ATOM   2133  CD1 PHE A1822     120.080  -3.045  40.657  1.00  0.00           C  
ATOM   2134  CD2 PHE A1822     121.423  -5.036  40.633  1.00  0.00           C  
ATOM   2135  CE1 PHE A1822     121.233  -2.264  40.765  1.00  0.00           C  
ATOM   2136  CE2 PHE A1822     122.581  -4.270  40.741  1.00  0.00           C  
ATOM   2137  CZ  PHE A1822     122.490  -2.880  40.808  1.00  0.00           C  
ATOM   2138  N   GLU A1830     119.540  -6.700  37.754  1.00  0.00           N  
ATOM   2139  CA  GLU A1830     120.489  -7.120  36.726  1.00  0.00           C  
ATOM   2140  C   GLU A1830     120.054  -6.681  35.335  1.00  0.00           C  
ATOM   2141  O   GLU A1830     120.881  -6.284  34.513  1.00  0.00           O  
ATOM   2142  CB  GLU A1830     120.670  -8.633  36.760  1.00  0.00           C  
ATOM   2143  CG  GLU A1830     119.370  -9.393  36.856  1.00  0.00           C  
ATOM   2144  CD  GLU A1830     119.589 -10.885  36.929  1.00  0.00           C  
ATOM   2145  OE1 GLU A1830     120.381 -11.323  37.795  1.00  0.00           O  
ATOM   2146  OE2 GLU A1830     118.972 -11.618  36.122  1.00  0.00           O  
ATOM   2147  N   THR A1831     118.756  -6.752  35.072  1.00  0.00           N  
ATOM   2148  CA  THR A1831     118.223  -6.336  33.781  1.00  0.00           C  
ATOM   2149  C   THR A1831     118.391  -4.826  33.619  1.00  0.00           C  
ATOM   2150  O   THR A1831     118.688  -4.343  32.527  1.00  0.00           O  
ATOM   2151  CB  THR A1831     116.722  -6.693  33.656  1.00  0.00           C  
ATOM   2152  OG1 THR A1831     116.579  -8.116  33.548  1.00  0.00           O  
ATOM   2153  CG2 THR A1831     116.109  -6.029  32.433  1.00  0.00           C  
ATOM   2154  N   ASP A1832     118.200  -4.086  34.710  1.00  0.00           N  
ATOM   2155  CA  ASP A1832     118.332  -2.624  34.682  1.00  0.00           C  
ATOM   2156  C   ASP A1832     119.768  -2.192  34.461  1.00  0.00           C  
ATOM   2157  O   ASP A1832     120.032  -1.166  33.838  1.00  0.00           O  
ATOM   2158  CB  ASP A1832     117.858  -2.001  35.992  1.00  0.00           C  
ATOM   2159  CG  ASP A1832     116.366  -2.070  36.161  1.00  0.00           C  
ATOM   2160  OD1 ASP A1832     115.659  -2.245  35.148  1.00  0.00           O  
ATOM   2161  OD2 ASP A1832     115.906  -1.932  37.309  1.00  0.00           O  
ATOM   2162  N   VAL A1833     120.687  -2.971  35.014  1.00  0.00           N  
ATOM   2163  CA  VAL A1833     122.105  -2.696  34.893  1.00  0.00           C  
ATOM   2164  C   VAL A1833     122.436  -2.670  33.409  1.00  0.00           C  
ATOM   2165  O   VAL A1833     122.992  -1.698  32.903  1.00  0.00           O  
ATOM   2166  CB  VAL A1833     122.923  -3.793  35.619  1.00  0.00           C  
ATOM   2167  CG1 VAL A1833     124.415  -3.610  35.365  1.00  0.00           C  
ATOM   2168  CG2 VAL A1833     122.637  -3.732  37.119  1.00  0.00           C  
ATOM   2169  N   ALA A1834     122.072  -3.740  32.713  1.00  0.00           N  
ATOM   2170  CA  ALA A1834     122.324  -3.842  31.291  1.00  0.00           C  
ATOM   2171  C   ALA A1834     121.691  -2.685  30.519  1.00  0.00           C  
ATOM   2172  O   ALA A1834     122.352  -2.054  29.702  1.00  0.00           O  
ATOM   2173  CB  ALA A1834     121.803  -5.165  30.766  1.00  0.00           C  
ATOM   2174  N   LEU A1835     120.418  -2.403  30.783  1.00  0.00           N  
ATOM   2175  CA  LEU A1835     119.734  -1.328  30.083  1.00  0.00           C  
ATOM   2176  C   LEU A1835     120.427   0.020  30.318  1.00  0.00           C  
ATOM   2177  O   LEU A1835     120.629   0.777  29.374  1.00  0.00           O  
ATOM   2178  CB  LEU A1835     118.253  -1.262  30.497  1.00  0.00           C  
ATOM   2179  CG  LEU A1835     117.382  -2.491  30.210  1.00  0.00           C  
ATOM   2180  CD1 LEU A1835     115.944  -2.208  30.631  1.00  0.00           C  
ATOM   2181  CD2 LEU A1835     117.426  -2.848  28.723  1.00  0.00           C  
ATOM   2182  N   ARG A1836     120.801   0.318  31.561  1.00  0.00           N  
ATOM   2183  CA  ARG A1836     121.482   1.582  31.837  1.00  0.00           C  
ATOM   2184  C   ARG A1836     122.819   1.641  31.091  1.00  0.00           C  
ATOM   2185  O   ARG A1836     123.114   2.624  30.399  1.00  0.00           O  
ATOM   2186  CB  ARG A1836     121.694   1.777  33.344  1.00  0.00           C  
ATOM   2187  CG  ARG A1836     120.396   2.073  34.096  1.00  0.00           C  
ATOM   2188  CD  ARG A1836     120.645   2.528  35.529  1.00  0.00           C  
ATOM   2189  NE  ARG A1836     121.177   1.468  36.384  1.00  0.00           N  
ATOM   2190  CZ  ARG A1836     120.433   0.645  37.121  1.00  0.00           C  
ATOM   2191  NH1 ARG A1836     119.107   0.751  37.119  1.00  0.00           N  
ATOM   2192  NH2 ARG A1836     121.014  -0.274  37.876  1.00  0.00           N  
ATOM   2193  N   VAL A1837     123.616   0.585  31.212  1.00  0.00           N  
ATOM   2194  CA  VAL A1837     124.899   0.525  30.523  1.00  0.00           C  
ATOM   2195  C   VAL A1837     124.709   0.809  29.035  1.00  0.00           C  
ATOM   2196  O   VAL A1837     125.404   1.646  28.462  1.00  0.00           O  
ATOM   2197  CB  VAL A1837     125.576  -0.862  30.722  1.00  0.00           C  
ATOM   2198  CG1 VAL A1837     126.628  -1.109  29.638  1.00  0.00           C  
ATOM   2199  CG2 VAL A1837     126.233  -0.914  32.084  1.00  0.00           C  
ATOM   2200  N   ILE A1838     123.752   0.132  28.411  1.00  0.00           N  
ATOM   2201  CA  ILE A1838     123.508   0.354  26.989  1.00  0.00           C  
ATOM   2202  C   ILE A1838     123.167   1.833  26.712  1.00  0.00           C  
ATOM   2203  O   ILE A1838     123.735   2.435  25.811  1.00  0.00           O  
ATOM   2204  CB  ILE A1838     122.393  -0.603  26.461  1.00  0.00           C  
ATOM   2205  CG1 ILE A1838     122.929  -2.054  26.472  1.00  0.00           C  
ATOM   2206  CG2 ILE A1838     121.981  -0.211  25.044  1.00  0.00           C  
ATOM   2207  CD1 ILE A1838     121.889  -3.133  26.203  1.00  0.00           C  
ATOM   2208  N   ALA A1839     122.276   2.421  27.509  1.00  0.00           N  
ATOM   2209  CA  ALA A1839     121.878   3.819  27.322  1.00  0.00           C  
ATOM   2210  C   ALA A1839     123.052   4.779  27.497  1.00  0.00           C  
ATOM   2211  O   ALA A1839     123.260   5.680  26.689  1.00  0.00           O  
ATOM   2212  CB  ALA A1839     120.767   4.184  28.294  1.00  0.00           C  
ATOM   2213  N   ASP A1840     123.810   4.599  28.569  1.00  0.00           N  
ATOM   2214  CA  ASP A1840     124.951   5.456  28.806  1.00  0.00           C  
ATOM   2215  C   ASP A1840     125.988   5.310  27.694  1.00  0.00           C  
ATOM   2216  O   ASP A1840     126.415   6.288  27.077  1.00  0.00           O  
ATOM   2217  CB  ASP A1840     125.630   5.111  30.121  1.00  0.00           C  
ATOM   2218  CG  ASP A1840     126.911   5.883  30.302  1.00  0.00           C  
ATOM   2219  OD1 ASP A1840     126.842   7.037  30.775  1.00  0.00           O  
ATOM   2220  OD2 ASP A1840     127.976   5.347  29.932  1.00  0.00           O  
ATOM   2221  N   HIS A1841     126.383   4.070  27.440  1.00  0.00           N  
ATOM   2222  CA  HIS A1841     127.395   3.799  26.444  1.00  0.00           C  
ATOM   2223  C   HIS A1841     127.036   4.267  25.048  1.00  0.00           C  
ATOM   2224  O   HIS A1841     127.916   4.665  24.286  1.00  0.00           O  
ATOM   2225  CB  HIS A1841     127.770   2.320  26.482  1.00  0.00           C  
ATOM   2226  CG  HIS A1841     128.486   1.938  27.743  1.00  0.00           C  
ATOM   2227  ND1 HIS A1841     129.059   0.702  27.937  1.00  0.00           N  
ATOM   2228  CD2 HIS A1841     128.730   2.651  28.865  1.00  0.00           C  
ATOM   2229  CE1 HIS A1841     129.633   0.671  29.133  1.00  0.00           C  
ATOM   2230  NE2 HIS A1841     129.446   1.842  29.713  1.00  0.00           N  
ATOM   2231  N   LEU A1842     125.749   4.246  24.713  1.00  0.00           N  
ATOM   2232  CA  LEU A1842     125.312   4.734  23.409  1.00  0.00           C  
ATOM   2233  C   LEU A1842     125.672   6.207  23.282  1.00  0.00           C  
ATOM   2234  O   LEU A1842     126.106   6.653  22.229  1.00  0.00           O  
ATOM   2235  CB  LEU A1842     123.800   4.571  23.249  1.00  0.00           C  
ATOM   2236  CG  LEU A1842     123.302   3.206  22.784  1.00  0.00           C  
ATOM   2237  CD1 LEU A1842     121.800   3.175  22.877  1.00  0.00           C  
ATOM   2238  CD2 LEU A1842     123.755   2.958  21.344  1.00  0.00           C  
ATOM   2239  N   ARG A1843     125.500   6.962  24.362  1.00  0.00           N  
ATOM   2240  CA  ARG A1843     125.810   8.389  24.326  1.00  0.00           C  
ATOM   2241  C   ARG A1843     127.306   8.626  24.195  1.00  0.00           C  
ATOM   2242  O   ARG A1843     127.743   9.461  23.410  1.00  0.00           O  
ATOM   2243  CB  ARG A1843     125.267   9.079  25.583  1.00  0.00           C  
ATOM   2244  CG  ARG A1843     123.737   9.135  25.646  1.00  0.00           C  
ATOM   2245  CD  ARG A1843     123.244   9.418  27.066  1.00  0.00           C  
ATOM   2246  NE  ARG A1843     123.719  10.709  27.554  1.00  0.00           N  
ATOM   2247  CZ  ARG A1843     123.744  11.069  28.831  1.00  0.00           C  
ATOM   2248  NH1 ARG A1843     123.321  10.235  29.771  1.00  0.00           N  
ATOM   2249  NH2 ARG A1843     124.195  12.262  29.171  1.00  0.00           N  
ATOM   2250  N   ALA A1844     128.095   7.880  24.957  1.00  0.00           N  
ATOM   2251  CA  ALA A1844     129.535   8.032  24.905  1.00  0.00           C  
ATOM   2252  C   ALA A1844     130.102   7.765  23.508  1.00  0.00           C  
ATOM   2253  O   ALA A1844     130.831   8.588  22.972  1.00  0.00           O  
ATOM   2254  CB  ALA A1844     130.195   7.113  25.930  1.00  0.00           C  
ATOM   2255  N   ILE A1845     129.758   6.625  22.916  1.00  0.00           N  
ATOM   2256  CA  ILE A1845     130.267   6.279  21.600  1.00  0.00           C  
ATOM   2257  C   ILE A1845     129.790   7.235  20.516  1.00  0.00           C  
ATOM   2258  O   ILE A1845     130.543   7.557  19.587  1.00  0.00           O  
ATOM   2259  CB  ILE A1845     129.881   4.831  21.222  1.00  0.00           C  
ATOM   2260  CG1 ILE A1845     128.391   4.740  20.891  1.00  0.00           C  
ATOM   2261  CG2 ILE A1845     130.204   3.897  22.389  1.00  0.00           C  
ATOM   2262  CD1 ILE A1845     127.912   3.325  20.615  1.00  0.00           C  
ATOM   2263  N   THR A1847     128.548   7.699  20.616  1.00  0.00           N  
ATOM   2264  CA  THR A1847     128.036   8.627  19.615  1.00  0.00           C  
ATOM   2265  C   THR A1847     128.814   9.944  19.653  1.00  0.00           C  
ATOM   2266  O   THR A1847     129.284  10.417  18.617  1.00  0.00           O  
ATOM   2267  CB  THR A1847     126.529   8.893  19.811  1.00  0.00           C  
ATOM   2268  OG1 THR A1847     125.788   7.715  19.449  1.00  0.00           O  
ATOM   2269  CG2 THR A1847     126.078  10.052  18.933  1.00  0.00           C  
ATOM   2270  N   PHE A1848     128.982  10.514  20.843  1.00  0.00           N  
ATOM   2271  CA  PHE A1848     129.713  11.777  20.982  1.00  0.00           C  
ATOM   2272  C   PHE A1848     131.214  11.655  20.761  1.00  0.00           C  
ATOM   2273  O   PHE A1848     131.814  12.498  20.101  1.00  0.00           O  
ATOM   2274  CB  PHE A1848     129.458  12.394  22.357  1.00  0.00           C  
ATOM   2275  CG  PHE A1848     128.217  13.238  22.418  1.00  0.00           C  
ATOM   2276  CD1 PHE A1848     128.212  14.525  21.895  1.00  0.00           C  
ATOM   2277  CD2 PHE A1848     127.049  12.740  22.984  1.00  0.00           C  
ATOM   2278  CE1 PHE A1848     127.062  15.304  21.935  1.00  0.00           C  
ATOM   2279  CE2 PHE A1848     125.893  13.510  23.029  1.00  0.00           C  
ATOM   2280  CZ  PHE A1848     125.902  14.796  22.502  1.00  0.00           C  
ATOM   2281  N   ALA A1849     131.818  10.609  21.319  1.00  0.00           N  
ATOM   2282  CA  ALA A1849     133.251  10.388  21.179  1.00  0.00           C  
ATOM   2283  C   ALA A1849     133.625  10.228  19.710  1.00  0.00           C  
ATOM   2284  O   ALA A1849     134.510  10.922  19.201  1.00  0.00           O  
ATOM   2285  CB  ALA A1849     133.662   9.147  21.965  1.00  0.00           C  
ATOM   2286  N   ILE A1850     132.935   9.309  19.039  1.00  0.00           N  
ATOM   2287  CA  ILE A1850     133.159   9.022  17.623  1.00  0.00           C  
ATOM   2288  C   ILE A1850     132.889  10.228  16.728  1.00  0.00           C  
ATOM   2289  O   ILE A1850     133.580  10.436  15.732  1.00  0.00           O  
ATOM   2290  CB  ILE A1850     132.269   7.847  17.149  1.00  0.00           C  
ATOM   2291  CG1 ILE A1850     132.706   6.558  17.859  1.00  0.00           C  
ATOM   2292  CG2 ILE A1850     132.344   7.712  15.629  1.00  0.00           C  
ATOM   2293  CD1 ILE A1850     131.781   5.379  17.655  1.00  0.00           C  
ATOM   2294  N   SER A1851     131.880  11.020  17.072  1.00  0.00           N  
ATOM   2295  CA  SER A1851     131.577  12.186  16.261  1.00  0.00           C  
ATOM   2296  C   SER A1851     132.743  13.155  16.374  1.00  0.00           C  
ATOM   2297  O   SER A1851     133.118  13.812  15.401  1.00  0.00           O  
ATOM   2298  CB  SER A1851     130.294  12.867  16.737  1.00  0.00           C  
ATOM   2299  OG  SER A1851     129.943  13.929  15.861  1.00  0.00           O  
ATOM   2300  N   ASP A1852     133.324  13.231  17.566  1.00  0.00           N  
ATOM   2301  CA  ASP A1852     134.447  14.120  17.789  1.00  0.00           C  
ATOM   2302  C   ASP A1852     135.787  13.569  17.306  1.00  0.00           C  
ATOM   2303  O   ASP A1852     136.837  14.032  17.741  1.00  0.00           O  
ATOM   2304  CB  ASP A1852     134.541  14.517  19.273  1.00  0.00           C  
ATOM   2305  CG  ASP A1852     133.588  15.646  19.641  1.00  0.00           C  
ATOM   2306  OD1 ASP A1852     133.111  16.349  18.728  1.00  0.00           O  
ATOM   2307  OD2 ASP A1852     133.321  15.845  20.847  1.00  0.00           O  
ATOM   2308  N   GLY A1853     135.751  12.569  16.427  1.00  0.00           N  
ATOM   2309  CA  GLY A1853     136.982  12.041  15.862  1.00  0.00           C  
ATOM   2310  C   GLY A1853     137.716  10.859  16.471  1.00  0.00           C  
ATOM   2311  O   GLY A1853     138.862  10.578  16.089  1.00  0.00           O  
ATOM   2312  N   VAL A1854     137.090  10.167  17.411  1.00  0.00           N  
ATOM   2313  CA  VAL A1854     137.725   9.008  18.029  1.00  0.00           C  
ATOM   2314  C   VAL A1854     137.417   7.749  17.229  1.00  0.00           C  
ATOM   2315  O   VAL A1854     136.258   7.421  16.992  1.00  0.00           O  
ATOM   2316  CB  VAL A1854     137.228   8.798  19.459  1.00  0.00           C  
ATOM   2317  CG1 VAL A1854     137.895   7.570  20.059  1.00  0.00           C  
ATOM   2318  CG2 VAL A1854     137.507  10.037  20.289  1.00  0.00           C  
ATOM   2319  N   ILE A1855     138.464   7.043  16.822  1.00  0.00           N  
ATOM   2320  CA  ILE A1855     138.318   5.813  16.061  1.00  0.00           C  
ATOM   2321  C   ILE A1855     138.675   4.614  16.953  1.00  0.00           C  
ATOM   2322  O   ILE A1855     139.746   4.579  17.565  1.00  0.00           O  
ATOM   2323  CB  ILE A1855     139.240   5.834  14.820  1.00  0.00           C  
ATOM   2324  CG1 ILE A1855     138.899   7.040  13.939  1.00  0.00           C  
ATOM   2325  CG2 ILE A1855     139.076   4.557  14.008  1.00  0.00           C  
ATOM   2326  CD1 ILE A1855     137.472   7.021  13.400  1.00  0.00           C  
ATOM   2327  N   PRO A1856     137.772   3.620  17.047  1.00  0.00           N  
ATOM   2328  CA  PRO A1856     138.036   2.436  17.876  1.00  0.00           C  
ATOM   2329  C   PRO A1856     139.383   1.816  17.521  1.00  0.00           C  
ATOM   2330  O   PRO A1856     139.681   1.578  16.351  1.00  0.00           O  
ATOM   2331  CB  PRO A1856     136.871   1.512  17.540  1.00  0.00           C  
ATOM   2332  CG  PRO A1856     135.751   2.485  17.264  1.00  0.00           C  
ATOM   2333  CD  PRO A1856     136.445   3.532  16.412  1.00  0.00           C  
ATOM   2334  N   SER A1857     140.199   1.565  18.533  1.00  0.00           N  
ATOM   2335  CA  SER A1857     141.513   0.979  18.312  1.00  0.00           C  
ATOM   2336  C   SER A1857     141.928   0.188  19.546  1.00  0.00           C  
ATOM   2337  O   SER A1857     141.161   0.086  20.497  1.00  0.00           O  
ATOM   2338  CB  SER A1857     142.540   2.077  18.016  1.00  0.00           C  
ATOM   2339  OG  SER A1857     142.723   2.919  19.143  1.00  0.00           O  
ATOM   2340  N   ASN A1860     143.144  -0.353  19.532  1.00  0.00           N  
ATOM   2341  CA  ASN A1860     143.638  -1.154  20.646  1.00  0.00           C  
ATOM   2342  C   ASN A1860     144.549  -0.437  21.629  1.00  0.00           C  
ATOM   2343  O   ASN A1860     145.340  -1.075  22.329  1.00  0.00           O  
ATOM   2344  CB  ASN A1860     144.354  -2.397  20.117  1.00  0.00           C  
ATOM   2345  CG  ASN A1860     143.400  -3.386  19.487  1.00  0.00           C  
ATOM   2346  OD1 ASN A1860     142.363  -3.730  20.072  1.00  0.00           O  
ATOM   2347  ND2 ASN A1860     143.742  -3.858  18.290  1.00  0.00           N  
ATOM   2348  N   GLU A1861     144.434   0.885  21.684  1.00  0.00           N  
ATOM   2349  CA  GLU A1861     145.244   1.692  22.595  1.00  0.00           C  
ATOM   2350  C   GLU A1861     144.720   3.122  22.692  1.00  0.00           C  
ATOM   2351  O   GLU A1861     144.073   3.624  21.769  1.00  0.00           O  
ATOM   2352  CB  GLU A1861     146.708   1.715  22.133  1.00  0.00           C  
ATOM   2353  CG  GLU A1861     146.936   2.320  20.750  1.00  0.00           C  
ATOM   2354  CD  GLU A1861     147.020   3.840  20.767  1.00  0.00           C  
ATOM   2355  OE1 GLU A1861     147.073   4.445  19.674  1.00  0.00           O  
ATOM   2356  OE2 GLU A1861     147.043   4.430  21.869  1.00  0.00           O  
ATOM   2357  N   GLY A1862     145.005   3.758  23.822  1.00  0.00           N  
ATOM   2358  CA  GLY A1862     144.599   5.131  24.051  1.00  0.00           C  
ATOM   2359  C   GLY A1862     143.113   5.419  23.969  1.00  0.00           C  
ATOM   2360  O   GLY A1862     142.287   4.608  24.384  1.00  0.00           O  
ATOM   2361  N   ARG A1863     142.782   6.590  23.431  1.00  0.00           N  
ATOM   2362  CA  ARG A1863     141.396   7.031  23.283  1.00  0.00           C  
ATOM   2363  C   ARG A1863     140.545   6.017  22.513  1.00  0.00           C  
ATOM   2364  O   ARG A1863     139.408   5.737  22.889  1.00  0.00           O  
ATOM   2365  CB  ARG A1863     141.378   8.404  22.595  1.00  0.00           C  
ATOM   2366  CG  ARG A1863     141.933   9.532  23.480  1.00  0.00           C  
ATOM   2367  CD  ARG A1863     142.561  10.679  22.680  1.00  0.00           C  
ATOM   2368  NE  ARG A1863     143.061  11.754  23.551  1.00  0.00           N  
ATOM   2369  CZ  ARG A1863     143.844  12.754  23.147  1.00  0.00           C  
ATOM   2370  NH1 ARG A1863     144.230  12.827  21.878  1.00  0.00           N  
ATOM   2371  NH2 ARG A1863     144.244  13.684  24.008  1.00  0.00           N  
ATOM   2372  N   GLY A1864     141.107   5.466  21.444  1.00  0.00           N  
ATOM   2373  CA  GLY A1864     140.396   4.485  20.653  1.00  0.00           C  
ATOM   2374  C   GLY A1864     140.075   3.216  21.428  1.00  0.00           C  
ATOM   2375  O   GLY A1864     139.048   2.594  21.182  1.00  0.00           O  
ATOM   2376  N   TYR A1865     140.937   2.823  22.362  1.00  0.00           N  
ATOM   2377  CA  TYR A1865     140.679   1.620  23.139  1.00  0.00           C  
ATOM   2378  C   TYR A1865     139.663   1.877  24.256  1.00  0.00           C  
ATOM   2379  O   TYR A1865     139.083   0.940  24.809  1.00  0.00           O  
ATOM   2380  CB  TYR A1865     141.975   1.066  23.730  1.00  0.00           C  
ATOM   2381  CG  TYR A1865     141.796  -0.308  24.346  1.00  0.00           C  
ATOM   2382  CD1 TYR A1865     141.366  -1.389  23.576  1.00  0.00           C  
ATOM   2383  CD2 TYR A1865     142.022  -0.519  25.702  1.00  0.00           C  
ATOM   2384  CE1 TYR A1865     141.164  -2.652  24.146  1.00  0.00           C  
ATOM   2385  CE2 TYR A1865     141.821  -1.772  26.283  1.00  0.00           C  
ATOM   2386  CZ  TYR A1865     141.393  -2.830  25.498  1.00  0.00           C  
ATOM   2387  OH  TYR A1865     141.199  -4.060  26.064  1.00  0.00           O  
ATOM   2388  N   VAL A1866     139.479   3.151  24.600  1.00  0.00           N  
ATOM   2389  CA  VAL A1866     138.508   3.556  25.608  1.00  0.00           C  
ATOM   2390  C   VAL A1866     137.126   3.357  24.959  1.00  0.00           C  
ATOM   2391  O   VAL A1866     136.243   2.731  25.542  1.00  0.00           O  
ATOM   2392  CB  VAL A1866     138.705   5.058  26.006  1.00  0.00           C  
ATOM   2393  CG1 VAL A1866     137.700   5.468  27.072  1.00  0.00           C  
ATOM   2394  CG2 VAL A1866     140.135   5.281  26.527  1.00  0.00           C  
ATOM   2395  N   ILE A1867     136.947   3.866  23.739  1.00  0.00           N  
ATOM   2396  CA  ILE A1867     135.668   3.709  23.045  1.00  0.00           C  
ATOM   2397  C   ILE A1867     135.456   2.246  22.690  1.00  0.00           C  
ATOM   2398  O   ILE A1867     134.335   1.759  22.705  1.00  0.00           O  
ATOM   2399  CB  ILE A1867     135.588   4.558  21.736  1.00  0.00           C  
ATOM   2400  CG1 ILE A1867     135.427   6.039  22.068  1.00  0.00           C  
ATOM   2401  CG2 ILE A1867     134.349   4.164  20.924  1.00  0.00           C  
ATOM   2402  CD1 ILE A1867     136.499   6.601  22.913  1.00  0.00           C  
ATOM   2403  N   ARG A1878     136.536   1.547  22.364  1.00  0.00           N  
ATOM   2404  CA  ARG A1878     136.426   0.136  22.032  1.00  0.00           C  
ATOM   2405  C   ARG A1878     135.881  -0.636  23.231  1.00  0.00           C  
ATOM   2406  O   ARG A1878     134.949  -1.420  23.085  1.00  0.00           O  
ATOM   2407  CB  ARG A1878     137.784  -0.414  21.596  1.00  0.00           C  
ATOM   2408  CG  ARG A1878     137.813  -1.919  21.329  1.00  0.00           C  
ATOM   2409  CD  ARG A1878     138.911  -2.275  20.341  1.00  0.00           C  
ATOM   2410  NE  ARG A1878     138.500  -1.990  18.968  1.00  0.00           N  
ATOM   2411  CZ  ARG A1878     139.271  -2.170  17.903  1.00  0.00           C  
ATOM   2412  NH1 ARG A1878     140.509  -2.626  18.044  1.00  0.00           N  
ATOM   2413  NH2 ARG A1878     138.795  -1.920  16.692  1.00  0.00           N  
ATOM   2414  N   ARG A1879     136.435  -0.410  24.420  1.00  0.00           N  
ATOM   2415  CA  ARG A1879     135.943  -1.112  25.605  1.00  0.00           C  
ATOM   2416  C   ARG A1879     134.480  -0.777  25.924  1.00  0.00           C  
ATOM   2417  O   ARG A1879     133.673  -1.673  26.180  1.00  0.00           O  
ATOM   2418  CB  ARG A1879     136.824  -0.805  26.821  1.00  0.00           C  
ATOM   2419  CG  ARG A1879     138.144  -1.552  26.809  1.00  0.00           C  
ATOM   2420  CD  ARG A1879     138.993  -1.181  27.994  1.00  0.00           C  
ATOM   2421  NE  ARG A1879     139.497   0.187  27.911  1.00  0.00           N  
ATOM   2422  CZ  ARG A1879     139.562   1.006  28.958  1.00  0.00           C  
ATOM   2423  NH1 ARG A1879     139.146   0.587  30.142  1.00  0.00           N  
ATOM   2424  NH2 ARG A1879     140.055   2.231  28.830  1.00  0.00           N  
ATOM   2425  N   ILE A1880     134.157   0.513  25.915  1.00  0.00           N  
ATOM   2426  CA  ILE A1880     132.803   1.009  26.181  1.00  0.00           C  
ATOM   2427  C   ILE A1880     131.825   0.366  25.204  1.00  0.00           C  
ATOM   2428  O   ILE A1880     130.793  -0.188  25.590  1.00  0.00           O  
ATOM   2429  CB  ILE A1880     132.790   2.563  26.043  1.00  0.00           C  
ATOM   2430  CG1 ILE A1880     133.510   3.165  27.257  1.00  0.00           C  
ATOM   2431  CG2 ILE A1880     131.358   3.104  25.876  1.00  0.00           C  
ATOM   2432  CD1 ILE A1880     133.663   4.674  27.243  1.00  0.00           C  
ATOM   2433  N   LEU A1881     132.179   0.441  23.927  1.00  0.00           N  
ATOM   2434  CA  LEU A1881     131.373  -0.122  22.866  1.00  0.00           C  
ATOM   2435  C   LEU A1881     131.281  -1.638  23.048  1.00  0.00           C  
ATOM   2436  O   LEU A1881     130.207  -2.239  22.868  1.00  0.00           O  
ATOM   2437  CB  LEU A1881     131.998   0.237  21.521  1.00  0.00           C  
ATOM   2438  CG  LEU A1881     131.056   0.350  20.330  1.00  0.00           C  
ATOM   2439  CD1 LEU A1881     131.717   1.140  19.198  1.00  0.00           C  
ATOM   2440  CD2 LEU A1881     130.676  -1.067  19.893  1.00  0.00           C  
ATOM   2441  N   ARG A1882     132.395  -2.264  23.423  1.00  0.00           N  
ATOM   2442  CA  ARG A1882     132.395  -3.718  23.648  1.00  0.00           C  
ATOM   2443  C   ARG A1882     131.593  -4.064  24.903  1.00  0.00           C  
ATOM   2444  O   ARG A1882     130.928  -5.108  24.967  1.00  0.00           O  
ATOM   2445  CB  ARG A1882     133.826  -4.259  23.804  1.00  0.00           C  
ATOM   2446  CG  ARG A1882     133.905  -5.788  23.730  1.00  0.00           C  
ATOM   2447  CD  ARG A1882     133.722  -6.249  22.300  1.00  0.00           C  
ATOM   2448  NE  ARG A1882     134.721  -5.606  21.440  1.00  0.00           N  
ATOM   2449  CZ  ARG A1882     136.017  -5.901  21.451  1.00  0.00           C  
ATOM   2450  NH1 ARG A1882     136.480  -6.842  22.271  1.00  0.00           N  
ATOM   2451  NH2 ARG A1882     136.853  -5.242  20.660  1.00  0.00           N  
ATOM   2452  N   ARG A1883     131.638  -3.191  25.905  1.00  0.00           N  
ATOM   2453  CA  ARG A1883     130.895  -3.466  27.134  1.00  0.00           C  
ATOM   2454  C   ARG A1883     129.381  -3.457  26.917  1.00  0.00           C  
ATOM   2455  O   ARG A1883     128.668  -4.227  27.542  1.00  0.00           O  
ATOM   2456  CB  ARG A1883     131.258  -2.457  28.219  1.00  0.00           C  
ATOM   2457  CG  ARG A1883     130.550  -2.731  29.532  1.00  0.00           C  
ATOM   2458  CD  ARG A1883     131.164  -1.900  30.627  1.00  0.00           C  
ATOM   2459  NE  ARG A1883     130.673  -2.276  31.946  1.00  0.00           N  
ATOM   2460  CZ  ARG A1883     129.980  -1.468  32.736  1.00  0.00           C  
ATOM   2461  NH1 ARG A1883     129.695  -0.227  32.325  1.00  0.00           N  
ATOM   2462  NH2 ARG A1883     129.584  -1.892  33.935  1.00  0.00           N  
ATOM   2463  N   ALA A1884     128.903  -2.579  26.037  1.00  0.00           N  
ATOM   2464  CA  ALA A1884     127.475  -2.489  25.738  1.00  0.00           C  
ATOM   2465  C   ALA A1884     127.058  -3.737  24.964  1.00  0.00           C  
ATOM   2466  O   ALA A1884     125.954  -4.261  25.133  1.00  0.00           O  
ATOM   2467  CB  ALA A1884     127.187  -1.241  24.916  1.00  0.00           C  
ATOM   2468  N   MET A1885     127.958  -4.201  24.107  1.00  0.00           N  
ATOM   2469  CA  MET A1885     127.719  -5.390  23.314  1.00  0.00           C  
ATOM   2470  C   MET A1885     127.487  -6.566  24.269  1.00  0.00           C  
ATOM   2471  O   MET A1885     126.465  -7.244  24.196  1.00  0.00           O  
ATOM   2472  CB  MET A1885     128.919  -5.668  22.400  1.00  0.00           C  
ATOM   2473  CG  MET A1885     129.111  -4.661  21.275  1.00  0.00           C  
ATOM   2474  SD  MET A1885     130.399  -5.204  20.130  1.00  0.00           S  
ATOM   2475  CE  MET A1885     131.765  -4.150  20.535  1.00  0.00           C  
ATOM   2476  N   ARG A1886     128.432  -6.774  25.182  1.00  0.00           N  
ATOM   2477  CA  ARG A1886     128.352  -7.850  26.160  1.00  0.00           C  
ATOM   2478  C   ARG A1886     127.046  -7.779  26.952  1.00  0.00           C  
ATOM   2479  O   ARG A1886     126.286  -8.755  27.029  1.00  0.00           O  
ATOM   2480  CB  ARG A1886     129.559  -7.780  27.110  1.00  0.00           C  
ATOM   2481  CG  ARG A1886     129.683  -8.974  28.052  1.00  0.00           C  
ATOM   2482  CD  ARG A1886     129.226  -8.651  29.453  1.00  0.00           C  
ATOM   2483  NE  ARG A1886     128.771  -9.857  30.132  1.00  0.00           N  
ATOM   2484  CZ  ARG A1886     128.414  -9.915  31.410  1.00  0.00           C  
ATOM   2485  NH1 ARG A1886     128.470  -8.826  32.178  1.00  0.00           N  
ATOM   2486  NH2 ARG A1886     127.970 -11.063  31.915  1.00  0.00           N  
ATOM   2487  N   PHE A1887     126.766  -6.620  27.536  1.00  0.00           N  
ATOM   2488  CA  PHE A1887     125.536  -6.476  28.307  1.00  0.00           C  
ATOM   2489  C   PHE A1887     124.313  -6.663  27.422  1.00  0.00           C  
ATOM   2490  O   PHE A1887     123.323  -7.242  27.854  1.00  0.00           O  
ATOM   2491  CB  PHE A1887     125.511  -5.117  29.016  1.00  0.00           C  
ATOM   2492  CG  PHE A1887     126.166  -5.136  30.360  1.00  0.00           C  
ATOM   2493  CD1 PHE A1887     125.513  -5.714  31.455  1.00  0.00           C  
ATOM   2494  CD2 PHE A1887     127.449  -4.610  30.536  1.00  0.00           C  
ATOM   2495  CE1 PHE A1887     126.119  -5.768  32.701  1.00  0.00           C  
ATOM   2496  CE2 PHE A1887     128.074  -4.657  31.790  1.00  0.00           C  
ATOM   2497  CZ  PHE A1887     127.408  -5.239  32.878  1.00  0.00           C  
ATOM   2498  N   GLY A1888     124.383  -6.184  26.183  1.00  0.00           N  
ATOM   2499  CA  GLY A1888     123.261  -6.361  25.273  1.00  0.00           C  
ATOM   2500  C   GLY A1888     123.049  -7.847  24.998  1.00  0.00           C  
ATOM   2501  O   GLY A1888     121.917  -8.348  24.940  1.00  0.00           O  
ATOM   2502  N   TYR A1889     124.162  -8.555  24.830  1.00  0.00           N  
ATOM   2503  CA  TYR A1889     124.140  -9.994  24.571  1.00  0.00           C  
ATOM   2504  C   TYR A1889     123.581 -10.695  25.790  1.00  0.00           C  
ATOM   2505  O   TYR A1889     122.861 -11.687  25.678  1.00  0.00           O  
ATOM   2506  CB  TYR A1889     125.558 -10.510  24.297  1.00  0.00           C  
ATOM   2507  CG  TYR A1889     125.643 -11.998  24.066  1.00  0.00           C  
ATOM   2508  CD1 TYR A1889     124.967 -12.595  23.003  1.00  0.00           C  
ATOM   2509  CD2 TYR A1889     126.430 -12.809  24.886  1.00  0.00           C  
ATOM   2510  CE1 TYR A1889     125.073 -13.960  22.760  1.00  0.00           C  
ATOM   2511  CE2 TYR A1889     126.546 -14.176  24.647  1.00  0.00           C  
ATOM   2512  CZ  TYR A1889     125.870 -14.746  23.586  1.00  0.00           C  
ATOM   2513  OH  TYR A1889     125.998 -16.099  23.330  1.00  0.00           O  
ATOM   2514  N   LYS A1890     123.921 -10.170  26.959  1.00  0.00           N  
ATOM   2515  CA  LYS A1890     123.451 -10.729  28.222  1.00  0.00           C  
ATOM   2516  C   LYS A1890     121.925 -10.664  28.308  1.00  0.00           C  
ATOM   2517  O   LYS A1890     121.311 -11.486  28.979  1.00  0.00           O  
ATOM   2518  CB  LYS A1890     124.097  -9.974  29.393  1.00  0.00           C  
ATOM   2519  CG  LYS A1890     123.754 -10.489  30.791  1.00  0.00           C  
ATOM   2520  CD  LYS A1890     124.581  -9.743  31.848  1.00  0.00           C  
ATOM   2521  CE  LYS A1890     124.105 -10.014  33.272  1.00  0.00           C  
ATOM   2522  NZ  LYS A1890     124.947  -9.309  34.278  1.00  0.00           N  
ATOM   2523  N   LEU A1891     121.318  -9.693  27.620  1.00  0.00           N  
ATOM   2524  CA  LEU A1891     119.859  -9.541  27.618  1.00  0.00           C  
ATOM   2525  C   LEU A1891     119.211 -10.425  26.554  1.00  0.00           C  
ATOM   2526  O   LEU A1891     117.988 -10.494  26.451  1.00  0.00           O  
ATOM   2527  CB  LEU A1891     119.473  -8.075  27.378  1.00  0.00           C  
ATOM   2528  CG  LEU A1891     119.853  -7.122  28.512  1.00  0.00           C  
ATOM   2529  CD1 LEU A1891     119.966  -5.689  27.999  1.00  0.00           C  
ATOM   2530  CD2 LEU A1891     118.832  -7.235  29.610  1.00  0.00           C  
ATOM   2531  N   GLY A1892     120.036 -11.102  25.762  1.00  0.00           N  
ATOM   2532  CA  GLY A1892     119.502 -11.976  24.734  1.00  0.00           C  
ATOM   2533  C   GLY A1892     119.552 -11.404  23.336  1.00  0.00           C  
ATOM   2534  O   GLY A1892     118.973 -11.971  22.413  1.00  0.00           O  
ATOM   2535  N   ILE A1893     120.218 -10.269  23.158  1.00  0.00           N  
ATOM   2536  CA  ILE A1893     120.314  -9.698  21.815  1.00  0.00           C  
ATOM   2537  C   ILE A1893     121.425 -10.467  21.099  1.00  0.00           C  
ATOM   2538  O   ILE A1893     122.569 -10.455  21.540  1.00  0.00           O  
ATOM   2539  CB  ILE A1893     120.673  -8.196  21.858  1.00  0.00           C  
ATOM   2540  CG1 ILE A1893     119.616  -7.430  22.663  1.00  0.00           C  
ATOM   2541  CG2 ILE A1893     120.762  -7.650  20.452  1.00  0.00           C  
ATOM   2542  CD1 ILE A1893     119.937  -5.978  22.873  1.00  0.00           C  
ATOM   2543  N   GLU A1894     121.074 -11.136  20.001  1.00  0.00           N  
ATOM   2544  CA  GLU A1894     122.018 -11.935  19.228  1.00  0.00           C  
ATOM   2545  C   GLU A1894     122.591 -11.201  18.020  1.00  0.00           C  
ATOM   2546  O   GLU A1894     123.506 -11.694  17.375  1.00  0.00           O  
ATOM   2547  CB  GLU A1894     121.350 -13.218  18.717  1.00  0.00           C  
ATOM   2548  CG  GLU A1894     120.801 -14.160  19.770  1.00  0.00           C  
ATOM   2549  CD  GLU A1894     121.889 -14.913  20.513  1.00  0.00           C  
ATOM   2550  OE1 GLU A1894     123.007 -15.048  19.971  1.00  0.00           O  
ATOM   2551  OE2 GLU A1894     121.624 -15.384  21.636  1.00  0.00           O  
ATOM   2552  N   ASN A1895     122.056 -10.037  17.691  1.00  0.00           N  
ATOM   2553  CA  ASN A1895     122.572  -9.313  16.533  1.00  0.00           C  
ATOM   2554  C   ASN A1895     123.068  -7.931  16.897  1.00  0.00           C  
ATOM   2555  O   ASN A1895     122.793  -7.425  17.980  1.00  0.00           O  
ATOM   2556  CB  ASN A1895     121.485  -9.181  15.462  1.00  0.00           C  
ATOM   2557  CG  ASN A1895     121.024 -10.519  14.936  1.00  0.00           C  
ATOM   2558  OD1 ASN A1895     121.737 -11.182  14.181  1.00  0.00           O  
ATOM   2559  ND2 ASN A1895     119.826 -10.927  15.334  1.00  0.00           N  
ATOM   2560  N   PRO A1896     123.838  -7.312  15.999  1.00  0.00           N  
ATOM   2561  CA  PRO A1896     124.339  -5.966  16.279  1.00  0.00           C  
ATOM   2562  C   PRO A1896     123.096  -5.095  16.474  1.00  0.00           C  
ATOM   2563  O   PRO A1896     122.078  -5.300  15.807  1.00  0.00           O  
ATOM   2564  CB  PRO A1896     125.099  -5.615  15.007  1.00  0.00           C  
ATOM   2565  CG  PRO A1896     125.619  -6.974  14.550  1.00  0.00           C  
ATOM   2566  CD  PRO A1896     124.401  -7.837  14.742  1.00  0.00           C  
ATOM   2567  N   PHE A1898     123.181  -4.127  17.379  1.00  0.00           N  
ATOM   2568  CA  PHE A1898     122.040  -3.266  17.679  1.00  0.00           C  
ATOM   2569  C   PHE A1898     122.449  -1.842  18.036  1.00  0.00           C  
ATOM   2570  O   PHE A1898     121.721  -0.886  17.764  1.00  0.00           O  
ATOM   2571  CB  PHE A1898     121.263  -3.872  18.847  1.00  0.00           C  
ATOM   2572  CG  PHE A1898     122.039  -3.906  20.144  1.00  0.00           C  
ATOM   2573  CD1 PHE A1898     121.747  -3.013  21.168  1.00  0.00           C  
ATOM   2574  CD2 PHE A1898     123.073  -4.817  20.331  1.00  0.00           C  
ATOM   2575  CE1 PHE A1898     122.466  -3.037  22.367  1.00  0.00           C  
ATOM   2576  CE2 PHE A1898     123.799  -4.849  21.523  1.00  0.00           C  
ATOM   2577  CZ  PHE A1898     123.492  -3.951  22.540  1.00  0.00           C  
ATOM   2578  N   LEU A1899     123.616  -1.701  18.655  1.00  0.00           N  
ATOM   2579  CA  LEU A1899     124.094  -0.385  19.056  1.00  0.00           C  
ATOM   2580  C   LEU A1899     124.043   0.639  17.921  1.00  0.00           C  
ATOM   2581  O   LEU A1899     123.734   1.812  18.154  1.00  0.00           O  
ATOM   2582  CB  LEU A1899     125.515  -0.488  19.606  1.00  0.00           C  
ATOM   2583  CG  LEU A1899     125.671  -1.289  20.908  1.00  0.00           C  
ATOM   2584  CD1 LEU A1899     127.146  -1.339  21.294  1.00  0.00           C  
ATOM   2585  CD2 LEU A1899     124.855  -0.641  22.033  1.00  0.00           C  
ATOM   2586  N   TYR A1900     124.325   0.210  16.695  1.00  0.00           N  
ATOM   2587  CA  TYR A1900     124.313   1.150  15.576  1.00  0.00           C  
ATOM   2588  C   TYR A1900     122.937   1.804  15.364  1.00  0.00           C  
ATOM   2589  O   TYR A1900     122.848   2.909  14.829  1.00  0.00           O  
ATOM   2590  CB  TYR A1900     124.820   0.463  14.296  1.00  0.00           C  
ATOM   2591  CG  TYR A1900     123.843  -0.489  13.656  1.00  0.00           C  
ATOM   2592  CD1 TYR A1900     123.055  -0.084  12.582  1.00  0.00           C  
ATOM   2593  CD2 TYR A1900     123.678  -1.786  14.146  1.00  0.00           C  
ATOM   2594  CE1 TYR A1900     122.126  -0.941  12.014  1.00  0.00           C  
ATOM   2595  CE2 TYR A1900     122.745  -2.653  13.581  1.00  0.00           C  
ATOM   2596  CZ  TYR A1900     121.973  -2.217  12.516  1.00  0.00           C  
ATOM   2597  OH  TYR A1900     121.027  -3.045  11.971  1.00  0.00           O  
ATOM   2598  N   LYS A1901     121.872   1.139  15.802  1.00  0.00           N  
ATOM   2599  CA  LYS A1901     120.533   1.705  15.673  1.00  0.00           C  
ATOM   2600  C   LYS A1901     120.349   2.791  16.733  1.00  0.00           C  
ATOM   2601  O   LYS A1901     119.651   3.778  16.510  1.00  0.00           O  
ATOM   2602  CB  LYS A1901     119.466   0.636  15.888  1.00  0.00           C  
ATOM   2603  CG  LYS A1901     119.543  -0.533  14.944  1.00  0.00           C  
ATOM   2604  CD  LYS A1901     118.580  -1.618  15.399  1.00  0.00           C  
ATOM   2605  CE  LYS A1901     118.646  -2.820  14.491  1.00  0.00           C  
ATOM   2606  NZ  LYS A1901     117.619  -3.819  14.854  1.00  0.00           N  
ATOM   2607  N   GLY A1902     120.976   2.589  17.888  1.00  0.00           N  
ATOM   2608  CA  GLY A1902     120.875   3.539  18.981  1.00  0.00           C  
ATOM   2609  C   GLY A1902     121.514   4.876  18.658  1.00  0.00           C  
ATOM   2610  O   GLY A1902     121.114   5.905  19.198  1.00  0.00           O  
ATOM   2611  N   VAL A1903     122.525   4.854  17.795  1.00  0.00           N  
ATOM   2612  CA  VAL A1903     123.192   6.073  17.388  1.00  0.00           C  
ATOM   2613  C   VAL A1903     122.152   7.041  16.823  1.00  0.00           C  
ATOM   2614  O   VAL A1903     122.159   8.226  17.158  1.00  0.00           O  
ATOM   2615  CB  VAL A1903     124.275   5.797  16.306  1.00  0.00           C  
ATOM   2616  CG1 VAL A1903     124.913   7.106  15.865  1.00  0.00           C  
ATOM   2617  CG2 VAL A1903     125.350   4.848  16.857  1.00  0.00           C  
ATOM   2618  N   ASP A1904     121.257   6.537  15.976  1.00  0.00           N  
ATOM   2619  CA  ASP A1904     120.215   7.375  15.373  1.00  0.00           C  
ATOM   2620  C   ASP A1904     119.331   8.039  16.402  1.00  0.00           C  
ATOM   2621  O   ASP A1904     118.833   9.145  16.184  1.00  0.00           O  
ATOM   2622  CB  ASP A1904     119.323   6.558  14.440  1.00  0.00           C  
ATOM   2623  CG  ASP A1904     119.965   6.303  13.091  1.00  0.00           C  
ATOM   2624  OD1 ASP A1904     120.479   7.262  12.492  1.00  0.00           O  
ATOM   2625  OD2 ASP A1904     119.945   5.147  12.634  1.00  0.00           O  
ATOM   2626  N   LEU A1905     119.114   7.351  17.515  1.00  0.00           N  
ATOM   2627  CA  LEU A1905     118.278   7.885  18.578  1.00  0.00           C  
ATOM   2628  C   LEU A1905     119.030   8.969  19.338  1.00  0.00           C  
ATOM   2629  O   LEU A1905     118.460  10.005  19.672  1.00  0.00           O  
ATOM   2630  CB  LEU A1905     117.855   6.763  19.524  1.00  0.00           C  
ATOM   2631  CG  LEU A1905     116.926   7.167  20.667  1.00  0.00           C  
ATOM   2632  CD1 LEU A1905     115.726   7.948  20.129  1.00  0.00           C  
ATOM   2633  CD2 LEU A1905     116.468   5.906  21.394  1.00  0.00           C  
ATOM   2634  N   VAL A1906     120.313   8.736  19.607  1.00  0.00           N  
ATOM   2635  CA  VAL A1906     121.105   9.733  20.314  1.00  0.00           C  
ATOM   2636  C   VAL A1906     121.176  11.025  19.498  1.00  0.00           C  
ATOM   2637  O   VAL A1906     121.021  12.115  20.036  1.00  0.00           O  
ATOM   2638  CB  VAL A1906     122.537   9.239  20.579  1.00  0.00           C  
ATOM   2639  CG1 VAL A1906     123.393  10.387  21.094  1.00  0.00           C  
ATOM   2640  CG2 VAL A1906     122.509   8.104  21.606  1.00  0.00           C  
ATOM   2641  N   VAL A1907     121.412  10.892  18.196  1.00  0.00           N  
ATOM   2642  CA  VAL A1907     121.502  12.050  17.328  1.00  0.00           C  
ATOM   2643  C   VAL A1907     120.172  12.799  17.285  1.00  0.00           C  
ATOM   2644  O   VAL A1907     120.147  14.018  17.425  1.00  0.00           O  
ATOM   2645  CB  VAL A1907     121.915  11.636  15.900  1.00  0.00           C  
ATOM   2646  CG1 VAL A1907     122.008  12.850  15.007  1.00  0.00           C  
ATOM   2647  CG2 VAL A1907     123.253  10.921  15.950  1.00  0.00           C  
ATOM   2648  N   ASP A1909     119.068  12.078  17.116  1.00  0.00           N  
ATOM   2649  CA  ASP A1909     117.767  12.725  17.049  1.00  0.00           C  
ATOM   2650  C   ASP A1909     117.382  13.466  18.319  1.00  0.00           C  
ATOM   2651  O   ASP A1909     116.738  14.519  18.256  1.00  0.00           O  
ATOM   2652  CB  ASP A1909     116.681  11.712  16.696  1.00  0.00           C  
ATOM   2653  CG  ASP A1909     116.809  11.196  15.279  1.00  0.00           C  
ATOM   2654  OD1 ASP A1909     117.157  11.994  14.383  1.00  0.00           O  
ATOM   2655  OD2 ASP A1909     116.552   9.994  15.054  1.00  0.00           O  
ATOM   2656  N   ILE A1910     117.777  12.919  19.466  1.00  0.00           N  
ATOM   2657  CA  ILE A1910     117.476  13.513  20.766  1.00  0.00           C  
ATOM   2658  C   ILE A1910     118.360  14.729  21.041  1.00  0.00           C  
ATOM   2659  O   ILE A1910     117.901  15.740  21.572  1.00  0.00           O  
ATOM   2660  CB  ILE A1910     117.703  12.479  21.913  1.00  0.00           C  
ATOM   2661  CG1 ILE A1910     116.800  11.261  21.710  1.00  0.00           C  
ATOM   2662  CG2 ILE A1910     117.412  13.113  23.270  1.00  0.00           C  
ATOM   2663  CD1 ILE A1910     117.039  10.139  22.701  1.00  0.00           C  
ATOM   2664  N   MET A1913     119.626  14.632  20.652  1.00  0.00           N  
ATOM   2665  CA  MET A1913     120.581  15.700  20.908  1.00  0.00           C  
ATOM   2666  C   MET A1913     120.903  16.631  19.740  1.00  0.00           C  
ATOM   2667  O   MET A1913     121.722  17.530  19.898  1.00  0.00           O  
ATOM   2668  CB  MET A1913     121.891  15.092  21.418  1.00  0.00           C  
ATOM   2669  CG  MET A1913     121.721  14.076  22.537  1.00  0.00           C  
ATOM   2670  SD  MET A1913     121.402  14.844  24.120  1.00  0.00           S  
ATOM   2671  CE  MET A1913     119.670  15.110  24.049  1.00  0.00           C  
ATOM   2672  N   LYS A1914     120.278  16.443  18.580  1.00  0.00           N  
ATOM   2673  CA  LYS A1914     120.600  17.306  17.444  1.00  0.00           C  
ATOM   2674  C   LYS A1914     120.383  18.795  17.723  1.00  0.00           C  
ATOM   2675  O   LYS A1914     121.154  19.634  17.251  1.00  0.00           O  
ATOM   2676  CB  LYS A1914     119.834  16.872  16.178  1.00  0.00           C  
ATOM   2677  CG  LYS A1914     118.326  16.884  16.296  1.00  0.00           C  
ATOM   2678  CD  LYS A1914     117.651  16.418  15.006  1.00  0.00           C  
ATOM   2679  CE  LYS A1914     116.143  16.358  15.202  1.00  0.00           C  
ATOM   2680  NZ  LYS A1914     115.424  15.656  14.104  1.00  0.00           N  
ATOM   2681  N   GLU A1915     119.354  19.130  18.496  1.00  0.00           N  
ATOM   2682  CA  GLU A1915     119.085  20.536  18.816  1.00  0.00           C  
ATOM   2683  C   GLU A1915     120.323  21.201  19.423  1.00  0.00           C  
ATOM   2684  O   GLU A1915     120.878  22.134  18.841  1.00  0.00           O  
ATOM   2685  CB  GLU A1915     117.901  20.645  19.777  1.00  0.00           C  
ATOM   2686  CG  GLU A1915     116.585  20.175  19.189  1.00  0.00           C  
ATOM   2687  CD  GLU A1915     115.537  19.909  20.254  1.00  0.00           C  
ATOM   2688  OE1 GLU A1915     115.286  20.810  21.090  1.00  0.00           O  
ATOM   2689  OE2 GLU A1915     114.959  18.800  20.255  1.00  0.00           O  
ATOM   2690  N   PRO A1916     120.779  20.730  20.599  1.00  0.00           N  
ATOM   2691  CA  PRO A1916     121.966  21.347  21.199  1.00  0.00           C  
ATOM   2692  C   PRO A1916     123.263  21.116  20.421  1.00  0.00           C  
ATOM   2693  O   PRO A1916     124.158  21.959  20.437  1.00  0.00           O  
ATOM   2694  CB  PRO A1916     122.012  20.722  22.591  1.00  0.00           C  
ATOM   2695  CG  PRO A1916     121.431  19.365  22.360  1.00  0.00           C  
ATOM   2696  CD  PRO A1916     120.239  19.679  21.482  1.00  0.00           C  
ATOM   2697  N   TYR A1917     123.355  19.970  19.751  1.00  0.00           N  
ATOM   2698  CA  TYR A1917     124.541  19.608  18.974  1.00  0.00           C  
ATOM   2699  C   TYR A1917     124.182  19.229  17.540  1.00  0.00           C  
ATOM   2700  O   TYR A1917     124.244  18.060  17.160  1.00  0.00           O  
ATOM   2701  CB  TYR A1917     125.264  18.431  19.642  1.00  0.00           C  
ATOM   2702  CG  TYR A1917     125.722  18.735  21.048  1.00  0.00           C  
ATOM   2703  CD1 TYR A1917     126.860  19.512  21.280  1.00  0.00           C  
ATOM   2704  CD2 TYR A1917     124.981  18.307  22.151  1.00  0.00           C  
ATOM   2705  CE1 TYR A1917     127.247  19.863  22.573  1.00  0.00           C  
ATOM   2706  CE2 TYR A1917     125.361  18.651  23.447  1.00  0.00           C  
ATOM   2707  CZ  TYR A1917     126.500  19.434  23.643  1.00  0.00           C  
ATOM   2708  OH  TYR A1917     126.877  19.799  24.911  1.00  0.00           O  
ATOM   2709  N   PRO A1918     123.808  20.220  16.722  1.00  0.00           N  
ATOM   2710  CA  PRO A1918     123.437  19.991  15.323  1.00  0.00           C  
ATOM   2711  C   PRO A1918     124.525  19.282  14.523  1.00  0.00           C  
ATOM   2712  O   PRO A1918     124.231  18.564  13.568  1.00  0.00           O  
ATOM   2713  CB  PRO A1918     123.162  21.402  14.807  1.00  0.00           C  
ATOM   2714  CG  PRO A1918     124.108  22.237  15.615  1.00  0.00           C  
ATOM   2715  CD  PRO A1918     123.909  21.662  17.005  1.00  0.00           C  
ATOM   2716  N   GLU A1929     125.779  19.477  14.916  1.00  0.00           N  
ATOM   2717  CA  GLU A1929     126.898  18.850  14.218  1.00  0.00           C  
ATOM   2718  C   GLU A1929     126.753  17.329  14.156  1.00  0.00           C  
ATOM   2719  O   GLU A1929     127.328  16.684  13.283  1.00  0.00           O  
ATOM   2720  CB  GLU A1929     128.230  19.194  14.895  1.00  0.00           C  
ATOM   2721  CG  GLU A1929     128.327  18.718  16.334  1.00  0.00           C  
ATOM   2722  CD  GLU A1929     127.789  19.733  17.321  1.00  0.00           C  
ATOM   2723  OE1 GLU A1929     126.744  20.353  17.034  1.00  0.00           O  
ATOM   2724  OE2 GLU A1929     128.415  19.901  18.390  1.00  0.00           O  
ATOM   2725  N   LEU A1930     125.977  16.767  15.078  1.00  0.00           N  
ATOM   2726  CA  LEU A1930     125.771  15.325  15.137  1.00  0.00           C  
ATOM   2727  C   LEU A1930     125.081  14.747  13.906  1.00  0.00           C  
ATOM   2728  O   LEU A1930     125.299  13.589  13.548  1.00  0.00           O  
ATOM   2729  CB  LEU A1930     124.959  14.956  16.384  1.00  0.00           C  
ATOM   2730  CG  LEU A1930     125.578  15.227  17.760  1.00  0.00           C  
ATOM   2731  CD1 LEU A1930     124.537  14.954  18.830  1.00  0.00           C  
ATOM   2732  CD2 LEU A1930     126.807  14.349  17.972  1.00  0.00           C  
ATOM   2733  N   GLU A1931     124.242  15.544  13.259  1.00  0.00           N  
ATOM   2734  CA  GLU A1931     123.532  15.060  12.083  1.00  0.00           C  
ATOM   2735  C   GLU A1931     124.469  14.866  10.898  1.00  0.00           C  
ATOM   2736  O   GLU A1931     124.271  13.963  10.082  1.00  0.00           O  
ATOM   2737  CB  GLU A1931     122.403  16.026  11.716  1.00  0.00           C  
ATOM   2738  CG  GLU A1931     121.467  16.318  12.875  1.00  0.00           C  
ATOM   2739  CD  GLU A1931     120.140  16.866  12.417  1.00  0.00           C  
ATOM   2740  OE1 GLU A1931     119.370  16.092  11.803  1.00  0.00           O  
ATOM   2741  OE2 GLU A1931     119.865  18.064  12.664  1.00  0.00           O  
ATOM   2742  N   LEU A1932     125.498  15.704  10.808  1.00  0.00           N  
ATOM   2743  CA  LEU A1932     126.457  15.605   9.712  1.00  0.00           C  
ATOM   2744  C   LEU A1932     127.401  14.414   9.884  1.00  0.00           C  
ATOM   2745  O   LEU A1932     128.043  13.977   8.922  1.00  0.00           O  
ATOM   2746  CB  LEU A1932     127.262  16.906   9.580  1.00  0.00           C  
ATOM   2747  CG  LEU A1932     126.531  18.128   8.995  1.00  0.00           C  
ATOM   2748  CD1 LEU A1932     127.418  19.362   9.107  1.00  0.00           C  
ATOM   2749  CD2 LEU A1932     126.158  17.873   7.531  1.00  0.00           C  
ATOM   2750  N   SER A1933     127.488  13.887  11.103  1.00  0.00           N  
ATOM   2751  CA  SER A1933     128.352  12.735  11.366  1.00  0.00           C  
ATOM   2752  C   SER A1933     127.537  11.477  11.668  1.00  0.00           C  
ATOM   2753  O   SER A1933     128.092  10.391  11.868  1.00  0.00           O  
ATOM   2754  CB  SER A1933     129.289  13.024  12.540  1.00  0.00           C  
ATOM   2755  OG  SER A1933     128.558  13.273  13.728  1.00  0.00           O  
ATOM   2756  N   ARG A1934     126.218  11.634  11.701  1.00  0.00           N  
ATOM   2757  CA  ARG A1934     125.305  10.524  11.970  1.00  0.00           C  
ATOM   2758  C   ARG A1934     125.715   9.218  11.279  1.00  0.00           C  
ATOM   2759  O   ARG A1934     126.117   8.254  11.936  1.00  0.00           O  
ATOM   2760  CB  ARG A1934     123.887  10.899  11.531  1.00  0.00           C  
ATOM   2761  CG  ARG A1934     122.905   9.737  11.582  1.00  0.00           C  
ATOM   2762  CD  ARG A1934     121.707   9.975  10.674  1.00  0.00           C  
ATOM   2763  NE  ARG A1934     120.486  10.128  11.442  1.00  0.00           N  
ATOM   2764  CZ  ARG A1934     120.253  11.139  12.265  1.00  0.00           C  
ATOM   2765  NH1 ARG A1934     121.163  12.089  12.412  1.00  0.00           N  
ATOM   2766  NH2 ARG A1934     119.123  11.192  12.956  1.00  0.00           N  
ATOM   2767  N   GLU A1941     125.603   9.192   9.955  1.00  0.00           N  
ATOM   2768  CA  GLU A1941     125.942   8.006   9.179  1.00  0.00           C  
ATOM   2769  C   GLU A1941     127.385   7.568   9.408  1.00  0.00           C  
ATOM   2770  O   GLU A1941     127.680   6.375   9.420  1.00  0.00           O  
ATOM   2771  CB  GLU A1941     125.733   8.265   7.687  1.00  0.00           C  
ATOM   2772  CG  GLU A1941     124.319   8.648   7.302  1.00  0.00           C  
ATOM   2773  CD  GLU A1941     123.299   7.601   7.700  1.00  0.00           C  
ATOM   2774  OE1 GLU A1941     123.568   6.394   7.495  1.00  0.00           O  
ATOM   2775  OE2 GLU A1941     122.222   7.989   8.210  1.00  0.00           O  
ATOM   2776  N   PHE A1942     128.288   8.531   9.563  1.00  0.00           N  
ATOM   2777  CA  PHE A1942     129.698   8.208   9.790  1.00  0.00           C  
ATOM   2778  C   PHE A1942     129.861   7.383  11.059  1.00  0.00           C  
ATOM   2779  O   PHE A1942     130.550   6.362  11.071  1.00  0.00           O  
ATOM   2780  CB  PHE A1942     130.529   9.484   9.925  1.00  0.00           C  
ATOM   2781  CG  PHE A1942     131.889   9.260  10.537  1.00  0.00           C  
ATOM   2782  CD1 PHE A1942     132.915   8.673   9.799  1.00  0.00           C  
ATOM   2783  CD2 PHE A1942     132.139   9.637  11.857  1.00  0.00           C  
ATOM   2784  CE1 PHE A1942     134.176   8.462  10.363  1.00  0.00           C  
ATOM   2785  CE2 PHE A1942     133.393   9.431  12.433  1.00  0.00           C  
ATOM   2786  CZ  PHE A1942     134.415   8.843  11.684  1.00  0.00           C  
ATOM   2787  N   VAL A1943     129.220   7.853  12.123  1.00  0.00           N  
ATOM   2788  CA  VAL A1943     129.259   7.215  13.431  1.00  0.00           C  
ATOM   2789  C   VAL A1943     128.535   5.879  13.414  1.00  0.00           C  
ATOM   2790  O   VAL A1943     129.023   4.890  13.964  1.00  0.00           O  
ATOM   2791  CB  VAL A1943     128.602   8.122  14.483  1.00  0.00           C  
ATOM   2792  CG1 VAL A1943     128.566   7.418  15.832  1.00  0.00           C  
ATOM   2793  CG2 VAL A1943     129.373   9.433  14.581  1.00  0.00           C  
ATOM   2794  N   LYS A1945     127.368   5.858  12.780  1.00  0.00           N  
ATOM   2795  CA  LYS A1945     126.570   4.649  12.695  1.00  0.00           C  
ATOM   2796  C   LYS A1945     127.384   3.576  11.973  1.00  0.00           C  
ATOM   2797  O   LYS A1945     127.409   2.421  12.387  1.00  0.00           O  
ATOM   2798  CB  LYS A1945     125.266   4.942  11.953  1.00  0.00           C  
ATOM   2799  CG  LYS A1945     124.223   3.859  12.104  1.00  0.00           C  
ATOM   2800  CD  LYS A1945     122.961   4.197  11.351  1.00  0.00           C  
ATOM   2801  CE  LYS A1945     121.975   3.054  11.426  1.00  0.00           C  
ATOM   2802  NZ  LYS A1945     120.764   3.341  10.615  1.00  0.00           N  
ATOM   2803  N   GLY A1946     128.056   3.969  10.898  1.00  0.00           N  
ATOM   2804  CA  GLY A1946     128.882   3.033  10.160  1.00  0.00           C  
ATOM   2805  C   GLY A1946     130.060   2.538  10.989  1.00  0.00           C  
ATOM   2806  O   GLY A1946     130.457   1.382  10.859  1.00  0.00           O  
ATOM   2807  N   ILE A1947     130.636   3.405  11.825  1.00  0.00           N  
ATOM   2808  CA  ILE A1947     131.770   3.000  12.675  1.00  0.00           C  
ATOM   2809  C   ILE A1947     131.285   1.928  13.652  1.00  0.00           C  
ATOM   2810  O   ILE A1947     131.840   0.831  13.714  1.00  0.00           O  
ATOM   2811  CB  ILE A1947     132.348   4.178  13.529  1.00  0.00           C  
ATOM   2812  CG1 ILE A1947     132.924   5.280  12.626  1.00  0.00           C  
ATOM   2813  CG2 ILE A1947     133.482   3.665  14.431  1.00  0.00           C  
ATOM   2814  CD1 ILE A1947     134.151   4.866  11.860  1.00  0.00           C  
ATOM   2815  N   VAL A1950     130.238   2.255  14.410  1.00  0.00           N  
ATOM   2816  CA  VAL A1950     129.687   1.335  15.392  1.00  0.00           C  
ATOM   2817  C   VAL A1950     129.266   0.004  14.766  1.00  0.00           C  
ATOM   2818  O   VAL A1950     129.686  -1.061  15.220  1.00  0.00           O  
ATOM   2819  CB  VAL A1950     128.483   1.988  16.133  1.00  0.00           C  
ATOM   2820  CG1 VAL A1950     127.897   1.031  17.149  1.00  0.00           C  
ATOM   2821  CG2 VAL A1950     128.933   3.270  16.820  1.00  0.00           C  
ATOM   2822  N   LYS A1951     128.454   0.055  13.716  1.00  0.00           N  
ATOM   2823  CA  LYS A1951     127.992  -1.166  13.053  1.00  0.00           C  
ATOM   2824  C   LYS A1951     129.166  -2.008  12.568  1.00  0.00           C  
ATOM   2825  O   LYS A1951     129.098  -3.236  12.544  1.00  0.00           O  
ATOM   2826  CB  LYS A1951     127.102  -0.821  11.860  1.00  0.00           C  
ATOM   2827  CG  LYS A1951     126.451  -2.032  11.209  1.00  0.00           C  
ATOM   2828  CD  LYS A1951     125.473  -1.606  10.123  1.00  0.00           C  
ATOM   2829  CE  LYS A1951     124.608  -2.765   9.666  1.00  0.00           C  
ATOM   2830  NZ  LYS A1951     123.798  -2.392   8.478  1.00  0.00           N  
ATOM   2831  N   GLY A1952     130.230  -1.339  12.146  1.00  0.00           N  
ATOM   2832  CA  GLY A1952     131.402  -2.060  11.688  1.00  0.00           C  
ATOM   2833  C   GLY A1952     132.076  -2.762  12.857  1.00  0.00           C  
ATOM   2834  O   GLY A1952     132.499  -3.924  12.747  1.00  0.00           O  
ATOM   2835  N   GLU A1953     132.166  -2.063  13.986  1.00  0.00           N  
ATOM   2836  CA  GLU A1953     132.795  -2.624  15.183  1.00  0.00           C  
ATOM   2837  C   GLU A1953     132.031  -3.837  15.690  1.00  0.00           C  
ATOM   2838  O   GLU A1953     132.624  -4.879  15.948  1.00  0.00           O  
ATOM   2839  CB  GLU A1953     132.868  -1.580  16.308  1.00  0.00           C  
ATOM   2840  CG  GLU A1953     133.534  -2.100  17.594  1.00  0.00           C  
ATOM   2841  CD  GLU A1953     135.042  -1.904  17.618  1.00  0.00           C  
ATOM   2842  OE1 GLU A1953     135.631  -1.649  16.545  1.00  0.00           O  
ATOM   2843  OE2 GLU A1953     135.645  -2.007  18.715  1.00  0.00           O  
ATOM   2844  N   GLU A1954     130.715  -3.693  15.843  1.00  0.00           N  
ATOM   2845  CA  GLU A1954     129.891  -4.789  16.333  1.00  0.00           C  
ATOM   2846  C   GLU A1954     130.007  -6.035  15.461  1.00  0.00           C  
ATOM   2847  O   GLU A1954     130.157  -7.143  15.976  1.00  0.00           O  
ATOM   2848  CB  GLU A1954     128.422  -4.376  16.414  1.00  0.00           C  
ATOM   2849  CG  GLU A1954     128.135  -3.204  17.353  1.00  0.00           C  
ATOM   2850  CD  GLU A1954     126.650  -2.914  17.461  1.00  0.00           C  
ATOM   2851  OE1 GLU A1954     125.940  -3.645  18.197  1.00  0.00           O  
ATOM   2852  OE2 GLU A1954     126.189  -1.964  16.793  1.00  0.00           O  
ATOM   2853  N   LYS A1955     129.926  -5.856  14.145  1.00  0.00           N  
ATOM   2854  CA  LYS A1955     130.021  -6.985  13.222  1.00  0.00           C  
ATOM   2855  C   LYS A1955     131.414  -7.606  13.237  1.00  0.00           C  
ATOM   2856  O   LYS A1955     131.596  -8.773  12.881  1.00  0.00           O  
ATOM   2857  CB  LYS A1955     129.648  -6.533  11.808  1.00  0.00           C  
ATOM   2858  CG  LYS A1955     128.215  -6.001  11.734  1.00  0.00           C  
ATOM   2859  CD  LYS A1955     127.814  -5.523  10.353  1.00  0.00           C  
ATOM   2860  CE  LYS A1955     127.679  -6.680   9.387  1.00  0.00           C  
ATOM   2861  NZ  LYS A1955     127.130  -6.232   8.067  1.00  0.00           N  
ATOM   2862  N   ARG A1956     132.398  -6.824  13.662  1.00  0.00           N  
ATOM   2863  CA  ARG A1956     133.765  -7.314  13.725  1.00  0.00           C  
ATOM   2864  C   ARG A1956     133.997  -8.231  14.922  1.00  0.00           C  
ATOM   2865  O   ARG A1956     134.646  -9.264  14.790  1.00  0.00           O  
ATOM   2866  CB  ARG A1956     134.739  -6.139  13.794  1.00  0.00           C  
ATOM   2867  CG  ARG A1956     136.191  -6.549  13.989  1.00  0.00           C  
ATOM   2868  CD  ARG A1956     136.724  -7.266  12.770  1.00  0.00           C  
ATOM   2869  NE  ARG A1956     136.882  -6.373  11.626  1.00  0.00           N  
ATOM   2870  CZ  ARG A1956     137.843  -5.461  11.517  1.00  0.00           C  
ATOM   2871  NH1 ARG A1956     138.743  -5.317  12.488  1.00  0.00           N  
ATOM   2872  NH2 ARG A1956     137.906  -4.694  10.436  1.00  0.00           N  
ATOM   2873  N   PHE A1957     133.447  -7.861  16.078  1.00  0.00           N  
ATOM   2874  CA  PHE A1957     133.653  -8.625  17.308  1.00  0.00           C  
ATOM   2875  C   PHE A1957     132.510  -9.476  17.855  1.00  0.00           C  
ATOM   2876  O   PHE A1957     132.745 -10.341  18.708  1.00  0.00           O  
ATOM   2877  CB  PHE A1957     134.097  -7.668  18.419  1.00  0.00           C  
ATOM   2878  CG  PHE A1957     135.415  -7.004  18.164  1.00  0.00           C  
ATOM   2879  CD1 PHE A1957     136.604  -7.645  18.483  1.00  0.00           C  
ATOM   2880  CD2 PHE A1957     135.472  -5.735  17.605  1.00  0.00           C  
ATOM   2881  CE1 PHE A1957     137.835  -7.025  18.250  1.00  0.00           C  
ATOM   2882  CE2 PHE A1957     136.697  -5.110  17.368  1.00  0.00           C  
ATOM   2883  CZ  PHE A1957     137.877  -5.758  17.692  1.00  0.00           C  
ATOM   2884  N   ILE A2003     131.286  -9.258  17.377  1.00  0.00           N  
ATOM   2885  CA  ILE A2003     130.130  -9.989  17.907  1.00  0.00           C  
ATOM   2886  C   ILE A2003     130.272 -11.513  18.037  1.00  0.00           C  
ATOM   2887  O   ILE A2003     129.933 -12.063  19.081  1.00  0.00           O  
ATOM   2888  CB  ILE A2003     128.816  -9.651  17.123  1.00  0.00           C  
ATOM   2889  CG1 ILE A2003     127.601 -10.046  17.968  1.00  0.00           C  
ATOM   2890  CG2 ILE A2003     128.789 -10.386  15.789  1.00  0.00           C  
ATOM   2891  CD1 ILE A2003     126.247  -9.585  17.407  1.00  0.00           C  
ATOM   2892  N   LYS A2004     130.773 -12.197  17.009  1.00  0.00           N  
ATOM   2893  CA  LYS A2004     130.908 -13.649  17.114  1.00  0.00           C  
ATOM   2894  C   LYS A2004     132.007 -13.995  18.111  1.00  0.00           C  
ATOM   2895  O   LYS A2004     131.871 -14.926  18.899  1.00  0.00           O  
ATOM   2896  CB  LYS A2004     131.220 -14.298  15.757  1.00  0.00           C  
ATOM   2897  CG  LYS A2004     130.986 -15.820  15.751  1.00  0.00           C  
ATOM   2898  CD  LYS A2004     131.458 -16.507  14.475  1.00  0.00           C  
ATOM   2899  CE  LYS A2004     130.660 -16.085  13.264  1.00  0.00           C  
ATOM   2900  NZ  LYS A2004     129.245 -16.526  13.322  1.00  0.00           N  
ATOM   2901  N   THR A2005     133.095 -13.236  18.081  1.00  0.00           N  
ATOM   2902  CA  THR A2005     134.190 -13.484  19.010  1.00  0.00           C  
ATOM   2903  C   THR A2005     133.667 -13.291  20.439  1.00  0.00           C  
ATOM   2904  O   THR A2005     134.035 -14.029  21.353  1.00  0.00           O  
ATOM   2905  CB  THR A2005     135.373 -12.530  18.744  1.00  0.00           C  
ATOM   2906  OG1 THR A2005     135.610 -12.454  17.333  1.00  0.00           O  
ATOM   2907  CG2 THR A2005     136.635 -13.057  19.409  1.00  0.00           C  
ATOM   2908  N   LEU A2006     132.797 -12.302  20.622  1.00  0.00           N  
ATOM   2909  CA  LEU A2006     132.209 -12.034  21.932  1.00  0.00           C  
ATOM   2910  C   LEU A2006     131.431 -13.250  22.427  1.00  0.00           C  
ATOM   2911  O   LEU A2006     131.607 -13.703  23.567  1.00  0.00           O  
ATOM   2912  CB  LEU A2006     131.266 -10.833  21.851  1.00  0.00           C  
ATOM   2913  CG  LEU A2006     130.350 -10.586  23.049  1.00  0.00           C  
ATOM   2914  CD1 LEU A2006     131.173 -10.213  24.279  1.00  0.00           C  
ATOM   2915  CD2 LEU A2006     129.378  -9.464  22.700  1.00  0.00           C  
ATOM   2916  N   LYS A2007     130.565 -13.784  21.571  1.00  0.00           N  
ATOM   2917  CA  LYS A2007     129.767 -14.954  21.948  1.00  0.00           C  
ATOM   2918  C   LYS A2007     130.658 -16.159  22.270  1.00  0.00           C  
ATOM   2919  O   LYS A2007     130.479 -16.814  23.294  1.00  0.00           O  
ATOM   2920  CB  LYS A2007     128.789 -15.309  20.822  1.00  0.00           C  
ATOM   2921  CG  LYS A2007     127.846 -14.180  20.460  1.00  0.00           C  
ATOM   2922  CD  LYS A2007     126.935 -14.558  19.302  1.00  0.00           C  
ATOM   2923  CE  LYS A2007     126.052 -13.381  18.914  1.00  0.00           C  
ATOM   2924  NZ  LYS A2007     125.167 -13.672  17.750  1.00  0.00           N  
ATOM   2925  N   ALA A2008     131.620 -16.437  21.395  1.00  0.00           N  
ATOM   2926  CA  ALA A2008     132.539 -17.562  21.589  1.00  0.00           C  
ATOM   2927  C   ALA A2008     133.347 -17.394  22.875  1.00  0.00           C  
ATOM   2928  O   ALA A2008     133.601 -18.361  23.602  1.00  0.00           O  
ATOM   2929  CB  ALA A2008     133.479 -17.675  20.404  1.00  0.00           C  
ATOM   2930  N   GLY A2009     133.753 -16.154  23.134  1.00  0.00           N  
ATOM   2931  CA  GLY A2009     134.524 -15.846  24.321  1.00  0.00           C  
ATOM   2932  C   GLY A2009     133.687 -15.907  25.578  1.00  0.00           C  
ATOM   2933  O   GLY A2009     134.189 -16.288  26.635  1.00  0.00           O  
ATOM   2934  N   MET A2010     132.418 -15.512  25.487  1.00  0.00           N  
ATOM   2935  CA  MET A2010     131.546 -15.574  26.656  1.00  0.00           C  
ATOM   2936  C   MET A2010     131.315 -17.037  27.037  1.00  0.00           C  
ATOM   2937  O   MET A2010     131.193 -17.352  28.220  1.00  0.00           O  
ATOM   2938  CB  MET A2010     130.200 -14.878  26.391  1.00  0.00           C  
ATOM   2939  CG  MET A2010     130.261 -13.343  26.428  1.00  0.00           C  
ATOM   2940  SD  MET A2010     131.014 -12.728  27.947  1.00  0.00           S  
ATOM   2941  CE  MET A2010     129.914 -13.387  29.202  1.00  0.00           C  
ATOM   2942  N   GLU A2011     131.258 -17.928  26.040  1.00  0.00           N  
ATOM   2943  CA  GLU A2011     131.064 -19.357  26.314  1.00  0.00           C  
ATOM   2944  C   GLU A2011     132.284 -19.912  27.045  1.00  0.00           C  
ATOM   2945  O   GLU A2011     132.147 -20.648  28.025  1.00  0.00           O  
ATOM   2946  CB  GLU A2011     130.844 -20.164  25.023  1.00  0.00           C  
ATOM   2947  CG  GLU A2011     130.822 -21.676  25.266  1.00  0.00           C  
ATOM   2948  CD  GLU A2011     130.692 -22.511  23.993  1.00  0.00           C  
ATOM   2949  OE1 GLU A2011     131.356 -22.190  22.987  1.00  0.00           O  
ATOM   2950  OE2 GLU A2011     129.936 -23.508  24.004  1.00  0.00           O  
ATOM   2951  N   TYR A2012     133.473 -19.554  26.557  1.00  0.00           N  
ATOM   2952  CA  TYR A2012     134.742 -19.989  27.147  1.00  0.00           C  
ATOM   2953  C   TYR A2012     134.880 -19.487  28.580  1.00  0.00           C  
ATOM   2954  O   TYR A2012     135.230 -20.244  29.489  1.00  0.00           O  
ATOM   2955  CB  TYR A2012     135.929 -19.457  26.326  1.00  0.00           C  
ATOM   2956  CG  TYR A2012     137.249 -19.560  27.066  1.00  0.00           C  
ATOM   2957  CD1 TYR A2012     137.862 -20.801  27.274  1.00  0.00           C  
ATOM   2958  CD2 TYR A2012     137.831 -18.433  27.651  1.00  0.00           C  
ATOM   2959  CE1 TYR A2012     139.015 -20.918  28.055  1.00  0.00           C  
ATOM   2960  CE2 TYR A2012     138.979 -18.540  28.434  1.00  0.00           C  
ATOM   2961  CZ  TYR A2012     139.564 -19.783  28.635  1.00  0.00           C  
ATOM   2962  OH  TYR A2012     140.673 -19.884  29.440  1.00  0.00           O  
ATOM   2963  N   ILE A2013     134.616 -18.198  28.760  1.00  0.00           N  
ATOM   2964  CA  ILE A2013     134.703 -17.559  30.070  1.00  0.00           C  
ATOM   2965  C   ILE A2013     133.765 -18.202  31.088  1.00  0.00           C  
ATOM   2966  O   ILE A2013     134.187 -18.544  32.192  1.00  0.00           O  
ATOM   2967  CB  ILE A2013     134.400 -16.037  29.976  1.00  0.00           C  
ATOM   2968  CG1 ILE A2013     135.496 -15.344  29.150  1.00  0.00           C  
ATOM   2969  CG2 ILE A2013     134.332 -15.418  31.369  1.00  0.00           C  
ATOM   2970  CD1 ILE A2013     135.357 -13.829  29.062  1.00  0.00           C  
ATOM   2971  N   GLN A2014     132.500 -18.379  30.727  1.00  0.00           N  
ATOM   2972  CA  GLN A2014     131.550 -18.988  31.652  1.00  0.00           C  
ATOM   2973  C   GLN A2014     131.960 -20.427  31.950  1.00  0.00           C  
ATOM   2974  O   GLN A2014     131.712 -20.937  33.041  1.00  0.00           O  
ATOM   2975  CB  GLN A2014     130.133 -18.944  31.073  1.00  0.00           C  
ATOM   2976  CG  GLN A2014     129.600 -17.533  30.874  1.00  0.00           C  
ATOM   2977  CD  GLN A2014     129.360 -16.796  32.185  1.00  0.00           C  
ATOM   2978  OE1 GLN A2014     129.842 -17.209  33.245  1.00  0.00           O  
ATOM   2979  NE2 GLN A2014     128.619 -15.691  32.115  1.00  0.00           N  
ATOM   2980  N   GLU A2015     132.595 -21.065  30.969  1.00  0.00           N  
ATOM   2981  CA  GLU A2015     133.069 -22.442  31.100  1.00  0.00           C  
ATOM   2982  C   GLU A2015     134.130 -22.563  32.189  1.00  0.00           C  
ATOM   2983  O   GLU A2015     133.971 -23.336  33.131  1.00  0.00           O  
ATOM   2984  CB  GLU A2015     133.659 -22.923  29.772  1.00  0.00           C  
ATOM   2985  CG  GLU A2015     134.202 -24.335  29.807  1.00  0.00           C  
ATOM   2986  CD  GLU A2015     133.114 -25.378  29.834  1.00  0.00           C  
ATOM   2987  OE1 GLU A2015     132.298 -25.361  30.779  1.00  0.00           O  
ATOM   2988  OE2 GLU A2015     133.073 -26.216  28.903  1.00  0.00           O  
ATOM   2989  N   VAL A2016     135.219 -21.812  32.053  1.00  0.00           N  
ATOM   2990  CA  VAL A2016     136.278 -21.867  33.047  1.00  0.00           C  
ATOM   2991  C   VAL A2016     135.771 -21.430  34.409  1.00  0.00           C  
ATOM   2992  O   VAL A2016     136.190 -21.973  35.436  1.00  0.00           O  
ATOM   2993  CB  VAL A2016     137.509 -21.002  32.653  1.00  0.00           C  
ATOM   2994  CG1 VAL A2016     138.275 -21.681  31.522  1.00  0.00           C  
ATOM   2995  CG2 VAL A2016     137.072 -19.616  32.230  1.00  0.00           C  
ATOM   2996  N   ILE A2017     134.871 -20.449  34.422  1.00  0.00           N  
ATOM   2997  CA  ILE A2017     134.305 -19.964  35.674  1.00  0.00           C  
ATOM   2998  C   ILE A2017     133.553 -21.095  36.375  1.00  0.00           C  
ATOM   2999  O   ILE A2017     133.790 -21.375  37.553  1.00  0.00           O  
ATOM   3000  CB  ILE A2017     133.336 -18.768  35.435  1.00  0.00           C  
ATOM   3001  CG1 ILE A2017     134.143 -17.510  35.083  1.00  0.00           C  
ATOM   3002  CG2 ILE A2017     132.486 -18.526  36.669  1.00  0.00           C  
ATOM   3003  CD1 ILE A2017     133.305 -16.318  34.675  1.00  0.00           C  
ATOM   3004  N   GLN A2018     132.662 -21.755  35.642  1.00  0.00           N  
ATOM   3005  CA  GLN A2018     131.878 -22.842  36.209  1.00  0.00           C  
ATOM   3006  C   GLN A2018     132.822 -23.929  36.713  1.00  0.00           C  
ATOM   3007  O   GLN A2018     132.692 -24.417  37.843  1.00  0.00           O  
ATOM   3008  CB  GLN A2018     130.921 -23.396  35.153  1.00  0.00           C  
ATOM   3009  CG  GLN A2018     129.589 -23.844  35.721  1.00  0.00           C  
ATOM   3010  CD  GLN A2018     128.983 -22.802  36.649  1.00  0.00           C  
ATOM   3011  OE1 GLN A2018     128.743 -21.658  36.255  1.00  0.00           O  
ATOM   3012  NE2 GLN A2018     128.731 -23.197  37.891  1.00  0.00           N  
ATOM   3013  N   LYS A2019     133.776 -24.295  35.864  1.00  0.00           N  
ATOM   3014  CA  LYS A2019     134.781 -25.294  36.201  1.00  0.00           C  
ATOM   3015  C   LYS A2019     135.490 -24.894  37.493  1.00  0.00           C  
ATOM   3016  O   LYS A2019     135.641 -25.700  38.402  1.00  0.00           O  
ATOM   3017  CB  LYS A2019     135.806 -25.401  35.059  1.00  0.00           C  
ATOM   3018  CG  LYS A2019     137.166 -25.951  35.468  1.00  0.00           C  
ATOM   3019  CD  LYS A2019     138.179 -25.854  34.324  1.00  0.00           C  
ATOM   3020  CE  LYS A2019     138.445 -27.214  33.673  1.00  0.00           C  
ATOM   3021  NZ  LYS A2019     139.189 -28.152  34.573  1.00  0.00           N  
ATOM   3022  N   ALA A2020     135.914 -23.634  37.559  1.00  0.00           N  
ATOM   3023  CA  ALA A2020     136.630 -23.116  38.714  1.00  0.00           C  
ATOM   3024  C   ALA A2020     135.883 -23.286  40.031  1.00  0.00           C  
ATOM   3025  O   ALA A2020     136.455 -23.751  41.017  1.00  0.00           O  
ATOM   3026  CB  ALA A2020     136.972 -21.651  38.498  1.00  0.00           C  
ATOM   3027  N   LEU A2025     134.609 -22.910  40.055  1.00  0.00           N  
ATOM   3028  CA  LEU A2025     133.822 -23.022  41.276  1.00  0.00           C  
ATOM   3029  C   LEU A2025     133.322 -24.435  41.537  1.00  0.00           C  
ATOM   3030  O   LEU A2025     132.622 -24.691  42.518  1.00  0.00           O  
ATOM   3031  CB  LEU A2025     132.651 -22.035  41.244  1.00  0.00           C  
ATOM   3032  CG  LEU A2025     131.809 -21.966  39.972  1.00  0.00           C  
ATOM   3033  CD1 LEU A2025     130.867 -23.159  39.899  1.00  0.00           C  
ATOM   3034  CD2 LEU A2025     131.022 -20.661  39.975  1.00  0.00           C  
ATOM   3035  N   GLU A2028     133.680 -25.361  40.661  1.00  0.00           N  
ATOM   3036  CA  GLU A2028     133.262 -26.738  40.858  1.00  0.00           C  
ATOM   3037  C   GLU A2028     134.418 -27.482  41.501  1.00  0.00           C  
ATOM   3038  O   GLU A2028     134.225 -28.476  42.194  1.00  0.00           O  
ATOM   3039  CB  GLU A2028     132.882 -27.387  39.526  1.00  0.00           C  
ATOM   3040  CG  GLU A2028     132.115 -28.676  39.719  1.00  0.00           C  
ATOM   3041  CD  GLU A2028     131.120 -28.569  40.862  1.00  0.00           C  
ATOM   3042  OE1 GLU A2028     130.252 -27.665  40.818  1.00  0.00           O  
ATOM   3043  OE2 GLU A2028     131.214 -29.383  41.809  1.00  0.00           O  
ATOM   3044  N   GLU A2029     135.621 -26.973  41.275  1.00  0.00           N  
ATOM   3045  CA  GLU A2029     136.819 -27.573  41.828  1.00  0.00           C  
ATOM   3046  C   GLU A2029     137.324 -26.797  43.039  1.00  0.00           C  
ATOM   3047  O   GLU A2029     138.430 -27.027  43.529  1.00  0.00           O  
ATOM   3048  CB  GLU A2029     137.884 -27.669  40.737  1.00  0.00           C  
ATOM   3049  CG  GLU A2029     137.563 -28.768  39.731  1.00  0.00           C  
ATOM   3050  CD  GLU A2029     137.954 -28.414  38.310  1.00  0.00           C  
ATOM   3051  OE1 GLU A2029     139.090 -27.944  38.104  1.00  0.00           O  
ATOM   3052  OE2 GLU A2029     137.122 -28.619  37.403  1.00  0.00           O  
ATOM   3053  N   GLY A2030     136.499 -25.872  43.514  1.00  0.00           N  
ATOM   3054  CA  GLY A2030     136.851 -25.089  44.684  1.00  0.00           C  
ATOM   3055  C   GLY A2030     137.710 -23.857  44.489  1.00  0.00           C  
ATOM   3056  O   GLY A2030     138.030 -23.181  45.462  1.00  0.00           O  
ATOM   3057  N   ARG A2031     138.094 -23.557  43.253  1.00  0.00           N  
ATOM   3058  CA  ARG A2031     138.919 -22.379  42.989  1.00  0.00           C  
ATOM   3059  C   ARG A2031     138.111 -21.086  43.162  1.00  0.00           C  
ATOM   3060  O   ARG A2031     136.909 -21.046  42.884  1.00  0.00           O  
ATOM   3061  CB  ARG A2031     139.516 -22.449  41.575  1.00  0.00           C  
ATOM   3062  CG  ARG A2031     140.610 -23.509  41.403  1.00  0.00           C  
ATOM   3063  CD  ARG A2031     141.314 -23.378  40.055  1.00  0.00           C  
ATOM   3064  NE  ARG A2031     140.415 -23.592  38.926  1.00  0.00           N  
ATOM   3065  CZ  ARG A2031     140.042 -24.787  38.474  1.00  0.00           C  
ATOM   3066  NH1 ARG A2031     140.497 -25.890  39.052  1.00  0.00           N  
ATOM   3067  NH2 ARG A2031     139.210 -24.881  37.445  1.00  0.00           N  
ATOM   3068  N   LYS A2032     138.785 -20.034  43.624  1.00  0.00           N  
ATOM   3069  CA  LYS A2032     138.147 -18.743  43.865  1.00  0.00           C  
ATOM   3070  C   LYS A2032     138.595 -17.656  42.889  1.00  0.00           C  
ATOM   3071  O   LYS A2032     138.215 -16.499  43.038  1.00  0.00           O  
ATOM   3072  CB  LYS A2032     138.447 -18.265  45.291  1.00  0.00           C  
ATOM   3073  CG  LYS A2032     138.025 -19.219  46.396  1.00  0.00           C  
ATOM   3074  CD  LYS A2032     136.515 -19.327  46.512  1.00  0.00           C  
ATOM   3075  CE  LYS A2032     136.138 -20.159  47.727  1.00  0.00           C  
ATOM   3076  NZ  LYS A2032     136.807 -21.492  47.697  1.00  0.00           N  
ATOM   3077  N   THR A2033     139.398 -18.015  41.894  1.00  0.00           N  
ATOM   3078  CA  THR A2033     139.874 -17.032  40.927  1.00  0.00           C  
ATOM   3079  C   THR A2033     140.099 -17.642  39.544  1.00  0.00           C  
ATOM   3080  O   THR A2033     140.087 -18.865  39.373  1.00  0.00           O  
ATOM   3081  CB  THR A2033     141.216 -16.394  41.388  1.00  0.00           C  
ATOM   3082  OG1 THR A2033     142.230 -17.407  41.478  1.00  0.00           O  
ATOM   3083  CG2 THR A2033     141.059 -15.725  42.745  1.00  0.00           C  
ATOM   3084  N   LEU A2034     140.283 -16.778  38.552  1.00  0.00           N  
ATOM   3085  CA  LEU A2034     140.564 -17.239  37.204  1.00  0.00           C  
ATOM   3086  C   LEU A2034     142.080 -17.141  37.088  1.00  0.00           C  
ATOM   3087  O   LEU A2034     142.676 -16.126  37.449  1.00  0.00           O  
ATOM   3088  CB  LEU A2034     139.879 -16.354  36.159  1.00  0.00           C  
ATOM   3089  CG  LEU A2034     138.346 -16.411  36.125  1.00  0.00           C  
ATOM   3090  CD1 LEU A2034     137.830 -15.580  34.961  1.00  0.00           C  
ATOM   3091  CD2 LEU A2034     137.875 -17.849  35.987  1.00  0.00           C  
ATOM   3092  N   SER A2035     142.706 -18.202  36.601  1.00  0.00           N  
ATOM   3093  CA  SER A2035     144.152 -18.224  36.479  1.00  0.00           C  
ATOM   3094  C   SER A2035     144.659 -17.204  35.479  1.00  0.00           C  
ATOM   3095  O   SER A2035     143.887 -16.611  34.723  1.00  0.00           O  
ATOM   3096  CB  SER A2035     144.619 -19.614  36.064  1.00  0.00           C  
ATOM   3097  OG  SER A2035     144.112 -19.945  34.791  1.00  0.00           O  
ATOM   3098  N   GLY A2036     145.971 -17.013  35.487  1.00  0.00           N  
ATOM   3099  CA  GLY A2036     146.588 -16.081  34.573  1.00  0.00           C  
ATOM   3100  C   GLY A2036     146.470 -16.591  33.153  1.00  0.00           C  
ATOM   3101  O   GLY A2036     146.291 -15.808  32.227  1.00  0.00           O  
ATOM   3102  N   LYS A2037     146.559 -17.904  32.973  1.00  0.00           N  
ATOM   3103  CA  LYS A2037     146.463 -18.477  31.636  1.00  0.00           C  
ATOM   3104  C   LYS A2037     145.050 -18.301  31.090  1.00  0.00           C  
ATOM   3105  O   LYS A2037     144.857 -18.099  29.893  1.00  0.00           O  
ATOM   3106  CB  LYS A2037     146.835 -19.964  31.650  1.00  0.00           C  
ATOM   3107  CG  LYS A2037     148.294 -20.268  31.997  1.00  0.00           C  
ATOM   3108  CD  LYS A2037     148.610 -21.740  31.735  1.00  0.00           C  
ATOM   3109  CE  LYS A2037     150.063 -22.075  32.038  1.00  0.00           C  
ATOM   3110  NZ  LYS A2037     150.977 -21.238  31.225  1.00  0.00           N  
ATOM   3111  N   GLU A2038     144.058 -18.378  31.968  1.00  0.00           N  
ATOM   3112  CA  GLU A2038     142.675 -18.207  31.543  1.00  0.00           C  
ATOM   3113  C   GLU A2038     142.393 -16.722  31.258  1.00  0.00           C  
ATOM   3114  O   GLU A2038     141.791 -16.386  30.241  1.00  0.00           O  
ATOM   3115  CB  GLU A2038     141.738 -18.782  32.612  1.00  0.00           C  
ATOM   3116  CG  GLU A2038     142.072 -20.246  32.936  1.00  0.00           C  
ATOM   3117  CD  GLU A2038     141.349 -20.771  34.147  1.00  0.00           C  
ATOM   3118  OE1 GLU A2038     141.242 -20.007  35.129  1.00  0.00           O  
ATOM   3119  OE2 GLU A2038     140.901 -21.947  34.130  1.00  0.00           O  
ATOM   3120  N   VAL A2039     142.844 -15.829  32.134  1.00  0.00           N  
ATOM   3121  CA  VAL A2039     142.629 -14.398  31.900  1.00  0.00           C  
ATOM   3122  C   VAL A2039     143.323 -14.001  30.584  1.00  0.00           C  
ATOM   3123  O   VAL A2039     142.804 -13.189  29.809  1.00  0.00           O  
ATOM   3124  CB  VAL A2039     143.189 -13.534  33.059  1.00  0.00           C  
ATOM   3125  CG1 VAL A2039     143.055 -12.046  32.724  1.00  0.00           C  
ATOM   3126  CG2 VAL A2039     142.431 -13.842  34.343  1.00  0.00           C  
ATOM   3127  N   PHE A2040     144.487 -14.596  30.328  1.00  0.00           N  
ATOM   3128  CA  PHE A2040     145.241 -14.317  29.111  1.00  0.00           C  
ATOM   3129  C   PHE A2040     144.534 -14.847  27.866  1.00  0.00           C  
ATOM   3130  O   PHE A2040     144.556 -14.200  26.820  1.00  0.00           O  
ATOM   3131  CB  PHE A2040     146.641 -14.937  29.184  1.00  0.00           C  
ATOM   3132  CG  PHE A2040     147.464 -14.693  27.954  1.00  0.00           C  
ATOM   3133  CD1 PHE A2040     148.044 -13.454  27.726  1.00  0.00           C  
ATOM   3134  CD2 PHE A2040     147.587 -15.677  26.980  1.00  0.00           C  
ATOM   3135  CE1 PHE A2040     148.725 -13.196  26.546  1.00  0.00           C  
ATOM   3136  CE2 PHE A2040     148.268 -15.426  25.793  1.00  0.00           C  
ATOM   3137  CZ  PHE A2040     148.835 -14.180  25.577  1.00  0.00           C  
ATOM   3138  N   THR A2041     143.925 -16.031  27.966  1.00  0.00           N  
ATOM   3139  CA  THR A2041     143.219 -16.610  26.822  1.00  0.00           C  
ATOM   3140  C   THR A2041     142.077 -15.707  26.378  1.00  0.00           C  
ATOM   3141  O   THR A2041     141.971 -15.356  25.201  1.00  0.00           O  
ATOM   3142  CB  THR A2041     142.633 -18.005  27.143  1.00  0.00           C  
ATOM   3143  OG1 THR A2041     143.697 -18.960  27.256  1.00  0.00           O  
ATOM   3144  CG2 THR A2041     141.669 -18.445  26.048  1.00  0.00           C  
ATOM   3145  N   ALA A2042     141.223 -15.334  27.326  1.00  0.00           N  
ATOM   3146  CA  ALA A2042     140.076 -14.475  27.039  1.00  0.00           C  
ATOM   3147  C   ALA A2042     140.519 -13.138  26.455  1.00  0.00           C  
ATOM   3148  O   ALA A2042     139.866 -12.587  25.564  1.00  0.00           O  
ATOM   3149  CB  ALA A2042     139.286 -14.239  28.309  1.00  0.00           C  
ATOM   3150  N   TYR A2043     141.643 -12.643  26.960  1.00  0.00           N  
ATOM   3151  CA  TYR A2043     142.209 -11.364  26.554  1.00  0.00           C  
ATOM   3152  C   TYR A2043     142.939 -11.423  25.209  1.00  0.00           C  
ATOM   3153  O   TYR A2043     142.721 -10.582  24.334  1.00  0.00           O  
ATOM   3154  CB  TYR A2043     143.156 -10.870  27.657  1.00  0.00           C  
ATOM   3155  CG  TYR A2043     143.949  -9.620  27.322  1.00  0.00           C  
ATOM   3156  CD1 TYR A2043     143.314  -8.411  27.036  1.00  0.00           C  
ATOM   3157  CD2 TYR A2043     145.342  -9.657  27.270  1.00  0.00           C  
ATOM   3158  CE1 TYR A2043     144.053  -7.271  26.698  1.00  0.00           C  
ATOM   3159  CE2 TYR A2043     146.084  -8.529  26.939  1.00  0.00           C  
ATOM   3160  CZ  TYR A2043     145.439  -7.344  26.651  1.00  0.00           C  
ATOM   3161  OH  TYR A2043     146.195  -6.258  26.287  1.00  0.00           O  
ATOM   3162  N   ASP A2044     143.796 -12.422  25.044  1.00  0.00           N  
ATOM   3163  CA  ASP A2044     144.562 -12.576  23.818  1.00  0.00           C  
ATOM   3164  C   ASP A2044     143.761 -13.292  22.731  1.00  0.00           C  
ATOM   3165  O   ASP A2044     143.553 -12.756  21.641  1.00  0.00           O  
ATOM   3166  CB  ASP A2044     145.849 -13.348  24.116  1.00  0.00           C  
ATOM   3167  CG  ASP A2044     146.731 -13.520  22.890  1.00  0.00           C  
ATOM   3168  OD1 ASP A2044     147.315 -12.516  22.420  1.00  0.00           O  
ATOM   3169  OD2 ASP A2044     146.844 -14.664  22.402  1.00  0.00           O  
ATOM   3170  N   THR A2045     143.295 -14.497  23.033  1.00  0.00           N  
ATOM   3171  CA  THR A2045     142.549 -15.269  22.057  1.00  0.00           C  
ATOM   3172  C   THR A2045     141.186 -14.712  21.665  1.00  0.00           C  
ATOM   3173  O   THR A2045     140.832 -14.723  20.484  1.00  0.00           O  
ATOM   3174  CB  THR A2045     142.369 -16.712  22.528  1.00  0.00           C  
ATOM   3175  OG1 THR A2045     143.653 -17.344  22.594  1.00  0.00           O  
ATOM   3176  CG2 THR A2045     141.473 -17.483  21.565  1.00  0.00           C  
ATOM   3177  N   TYR A2046     140.421 -14.237  22.645  1.00  0.00           N  
ATOM   3178  CA  TYR A2046     139.093 -13.706  22.365  1.00  0.00           C  
ATOM   3179  C   TYR A2046     139.040 -12.185  22.345  1.00  0.00           C  
ATOM   3180  O   TYR A2046     137.978 -11.604  22.163  1.00  0.00           O  
ATOM   3181  CB  TYR A2046     138.081 -14.279  23.371  1.00  0.00           C  
ATOM   3182  CG  TYR A2046     137.822 -15.761  23.168  1.00  0.00           C  
ATOM   3183  CD1 TYR A2046     137.055 -16.212  22.089  1.00  0.00           C  
ATOM   3184  CD2 TYR A2046     138.410 -16.717  23.999  1.00  0.00           C  
ATOM   3185  CE1 TYR A2046     136.887 -17.571  21.834  1.00  0.00           C  
ATOM   3186  CE2 TYR A2046     138.250 -18.086  23.751  1.00  0.00           C  
ATOM   3187  CZ  TYR A2046     137.494 -18.504  22.666  1.00  0.00           C  
ATOM   3188  OH  TYR A2046     137.378 -19.846  22.381  1.00  0.00           O  
ATOM   3189  N   GLY A2047     140.191 -11.545  22.516  1.00  0.00           N  
ATOM   3190  CA  GLY A2047     140.240 -10.094  22.495  1.00  0.00           C  
ATOM   3191  C   GLY A2047     139.409  -9.388  23.558  1.00  0.00           C  
ATOM   3192  O   GLY A2047     139.057  -8.226  23.394  1.00  0.00           O  
ATOM   3193  N   PHE A2048     139.095 -10.074  24.649  1.00  0.00           N  
ATOM   3194  CA  PHE A2048     138.308  -9.456  25.711  1.00  0.00           C  
ATOM   3195  C   PHE A2048     139.129  -8.508  26.564  1.00  0.00           C  
ATOM   3196  O   PHE A2048     140.183  -8.883  27.068  1.00  0.00           O  
ATOM   3197  CB  PHE A2048     137.711 -10.510  26.644  1.00  0.00           C  
ATOM   3198  CG  PHE A2048     136.413 -11.079  26.174  1.00  0.00           C  
ATOM   3199  CD1 PHE A2048     136.340 -11.800  24.984  1.00  0.00           C  
ATOM   3200  CD2 PHE A2048     135.265 -10.935  26.949  1.00  0.00           C  
ATOM   3201  CE1 PHE A2048     135.142 -12.374  24.578  1.00  0.00           C  
ATOM   3202  CE2 PHE A2048     134.069 -11.503  26.552  1.00  0.00           C  
ATOM   3203  CZ  PHE A2048     134.003 -12.228  25.361  1.00  0.00           C  
ATOM   3204  N   PRO A2052     138.660  -7.261  26.733  1.00  0.00           N  
ATOM   3205  CA  PRO A2052     139.389  -6.292  27.557  1.00  0.00           C  
ATOM   3206  C   PRO A2052     139.484  -6.832  28.982  1.00  0.00           C  
ATOM   3207  O   PRO A2052     138.521  -7.397  29.506  1.00  0.00           O  
ATOM   3208  CB  PRO A2052     138.513  -5.048  27.476  1.00  0.00           C  
ATOM   3209  CG  PRO A2052     137.928  -5.151  26.091  1.00  0.00           C  
ATOM   3210  CD  PRO A2052     137.558  -6.607  26.001  1.00  0.00           C  
ATOM   3211  N   VAL A2053     140.645  -6.663  29.602  1.00  0.00           N  
ATOM   3212  CA  VAL A2053     140.858  -7.143  30.960  1.00  0.00           C  
ATOM   3213  C   VAL A2053     139.757  -6.732  31.953  1.00  0.00           C  
ATOM   3214  O   VAL A2053     139.309  -7.554  32.761  1.00  0.00           O  
ATOM   3215  CB  VAL A2053     142.248  -6.691  31.485  1.00  0.00           C  
ATOM   3216  CG1 VAL A2053     142.495  -7.241  32.883  1.00  0.00           C  
ATOM   3217  CG2 VAL A2053     143.342  -7.187  30.532  1.00  0.00           C  
ATOM   3218  N   ASP A2054     139.300  -5.485  31.887  1.00  0.00           N  
ATOM   3219  CA  ASP A2054     138.255  -5.022  32.804  1.00  0.00           C  
ATOM   3220  C   ASP A2054     136.925  -5.747  32.607  1.00  0.00           C  
ATOM   3221  O   ASP A2054     136.160  -5.924  33.555  1.00  0.00           O  
ATOM   3222  CB  ASP A2054     138.038  -3.509  32.659  1.00  0.00           C  
ATOM   3223  CG  ASP A2054     139.239  -2.693  33.137  1.00  0.00           C  
ATOM   3224  OD1 ASP A2054     139.762  -2.989  34.228  1.00  0.00           O  
ATOM   3225  OD2 ASP A2054     139.654  -1.751  32.430  1.00  0.00           O  
ATOM   3226  N   LEU A2055     136.652  -6.151  31.371  1.00  0.00           N  
ATOM   3227  CA  LEU A2055     135.420  -6.867  31.050  1.00  0.00           C  
ATOM   3228  C   LEU A2055     135.493  -8.302  31.564  1.00  0.00           C  
ATOM   3229  O   LEU A2055     134.495  -8.884  31.995  1.00  0.00           O  
ATOM   3230  CB  LEU A2055     135.199  -6.885  29.539  1.00  0.00           C  
ATOM   3231  CG  LEU A2055     133.878  -7.474  29.059  1.00  0.00           C  
ATOM   3232  CD1 LEU A2055     132.712  -6.745  29.728  1.00  0.00           C  
ATOM   3233  CD2 LEU A2055     133.799  -7.337  27.545  1.00  0.00           C  
ATOM   3234  N   ILE A2056     136.689  -8.870  31.492  1.00  0.00           N  
ATOM   3235  CA  ILE A2056     136.932 -10.223  31.966  1.00  0.00           C  
ATOM   3236  C   ILE A2056     136.681 -10.209  33.467  1.00  0.00           C  
ATOM   3237  O   ILE A2056     135.956 -11.049  33.995  1.00  0.00           O  
ATOM   3238  CB  ILE A2056     138.386 -10.639  31.657  1.00  0.00           C  
ATOM   3239  CG1 ILE A2056     138.555 -10.796  30.135  1.00  0.00           C  
ATOM   3240  CG2 ILE A2056     138.736 -11.929  32.368  1.00  0.00           C  
ATOM   3241  CD1 ILE A2056     140.005 -10.973  29.695  1.00  0.00           C  
ATOM   3242  N   ASP A2057     137.252  -9.216  34.144  1.00  0.00           N  
ATOM   3243  CA  ASP A2057     137.098  -9.079  35.588  1.00  0.00           C  
ATOM   3244  C   ASP A2057     135.638  -8.854  36.003  1.00  0.00           C  
ATOM   3245  O   ASP A2057     135.172  -9.451  36.969  1.00  0.00           O  
ATOM   3246  CB  ASP A2057     137.980  -7.938  36.092  1.00  0.00           C  
ATOM   3247  CG  ASP A2057     138.000  -7.839  37.600  1.00  0.00           C  
ATOM   3248  OD1 ASP A2057     139.094  -7.671  38.165  1.00  0.00           O  
ATOM   3249  OD2 ASP A2057     136.926  -7.916  38.225  1.00  0.00           O  
ATOM   3250  N   GLU A2058     134.915  -8.008  35.271  1.00  0.00           N  
ATOM   3251  CA  GLU A2058     133.517  -7.740  35.589  1.00  0.00           C  
ATOM   3252  C   GLU A2058     132.697  -9.017  35.438  1.00  0.00           C  
ATOM   3253  O   GLU A2058     131.871  -9.343  36.296  1.00  0.00           O  
ATOM   3254  CB  GLU A2058     132.957  -6.619  34.686  1.00  0.00           C  
ATOM   3255  CG  GLU A2058     131.456  -6.312  34.872  1.00  0.00           C  
ATOM   3256  CD  GLU A2058     131.030  -4.975  34.247  1.00  0.00           C  
ATOM   3257  OE1 GLU A2058     131.342  -4.738  33.059  1.00  0.00           O  
ATOM   3258  OE2 GLU A2058     130.374  -4.168  34.948  1.00  0.00           O  
ATOM   3259  N   ILE A2059     132.919  -9.759  34.359  1.00  0.00           N  
ATOM   3260  CA  ILE A2059     132.165 -11.007  34.158  1.00  0.00           C  
ATOM   3261  C   ILE A2059     132.396 -12.017  35.290  1.00  0.00           C  
ATOM   3262  O   ILE A2059     131.449 -12.553  35.867  1.00  0.00           O  
ATOM   3263  CB  ILE A2059     132.542 -11.682  32.833  1.00  0.00           C  
ATOM   3264  CG1 ILE A2059     132.005 -10.844  31.670  1.00  0.00           C  
ATOM   3265  CG2 ILE A2059     131.981 -13.103  32.807  1.00  0.00           C  
ATOM   3266  CD1 ILE A2059     132.679 -11.125  30.358  1.00  0.00           C  
ATOM   3267  N   ALA A2060     133.666 -12.263  35.591  1.00  0.00           N  
ATOM   3268  CA  ALA A2060     134.064 -13.186  36.643  1.00  0.00           C  
ATOM   3269  C   ALA A2060     133.533 -12.741  37.995  1.00  0.00           C  
ATOM   3270  O   ALA A2060     133.254 -13.568  38.870  1.00  0.00           O  
ATOM   3271  CB  ALA A2060     135.574 -13.283  36.694  1.00  0.00           C  
ATOM   3272  N   ARG A2061     133.389 -11.430  38.167  1.00  0.00           N  
ATOM   3273  CA  ARG A2061     132.900 -10.873  39.425  1.00  0.00           C  
ATOM   3274  C   ARG A2061     131.438 -11.261  39.670  1.00  0.00           C  
ATOM   3275  O   ARG A2061     131.050 -11.529  40.807  1.00  0.00           O  
ATOM   3276  CB  ARG A2061     133.055  -9.343  39.411  1.00  0.00           C  
ATOM   3277  CG  ARG A2061     132.832  -8.661  40.764  1.00  0.00           C  
ATOM   3278  CD  ARG A2061     133.229  -7.184  40.704  1.00  0.00           C  
ATOM   3279  NE  ARG A2061     134.597  -7.011  40.213  1.00  0.00           N  
ATOM   3280  CZ  ARG A2061     135.541  -6.311  40.838  1.00  0.00           C  
ATOM   3281  NH1 ARG A2061     135.279  -5.708  41.990  1.00  0.00           N  
ATOM   3282  NH2 ARG A2061     136.753  -6.211  40.311  1.00  0.00           N  
ATOM   3283  N   GLU A2067     130.638 -11.300  38.604  1.00  0.00           N  
ATOM   3284  CA  GLU A2067     129.217 -11.651  38.714  1.00  0.00           C  
ATOM   3285  C   GLU A2067     129.018 -13.025  39.353  1.00  0.00           C  
ATOM   3286  O   GLU A2067     127.945 -13.328  39.881  1.00  0.00           O  
ATOM   3287  CB  GLU A2067     128.545 -11.646  37.332  1.00  0.00           C  
ATOM   3288  CG  GLU A2067     128.601 -10.317  36.586  1.00  0.00           C  
ATOM   3289  CD  GLU A2067     127.886 -10.363  35.235  1.00  0.00           C  
ATOM   3290  OE1 GLU A2067     127.788 -11.453  34.642  1.00  0.00           O  
ATOM   3291  OE2 GLU A2067     127.445  -9.303  34.754  1.00  0.00           O  
ATOM   3292  N   LYS A2068     130.053 -13.858  39.286  1.00  0.00           N  
ATOM   3293  CA  LYS A2068     130.004 -15.205  39.844  1.00  0.00           C  
ATOM   3294  C   LYS A2068     130.784 -15.266  41.149  1.00  0.00           C  
ATOM   3295  O   LYS A2068     130.887 -16.321  41.770  1.00  0.00           O  
ATOM   3296  CB  LYS A2068     130.600 -16.211  38.851  1.00  0.00           C  
ATOM   3297  CG  LYS A2068     129.862 -16.339  37.526  1.00  0.00           C  
ATOM   3298  CD  LYS A2068     128.537 -17.063  37.693  1.00  0.00           C  
ATOM   3299  CE  LYS A2068     127.975 -17.522  36.347  1.00  0.00           C  
ATOM   3300  NZ  LYS A2068     127.826 -16.395  35.376  1.00  0.00           N  
ATOM   3301  N   GLY A2071     131.350 -14.135  41.557  1.00  0.00           N  
ATOM   3302  CA  GLY A2071     132.103 -14.105  42.795  1.00  0.00           C  
ATOM   3303  C   GLY A2071     133.540 -14.560  42.637  1.00  0.00           C  
ATOM   3304  O   GLY A2071     134.201 -14.894  43.619  1.00  0.00           O  
ATOM   3305  N   LEU A2072     134.025 -14.582  41.401  1.00  0.00           N  
ATOM   3306  CA  LEU A2072     135.400 -14.986  41.135  1.00  0.00           C  
ATOM   3307  C   LEU A2072     136.248 -13.771  40.787  1.00  0.00           C  
ATOM   3308  O   LEU A2072     135.774 -12.824  40.155  1.00  0.00           O  
ATOM   3309  CB  LEU A2072     135.469 -15.983  39.969  1.00  0.00           C  
ATOM   3310  CG  LEU A2072     134.933 -17.410  40.119  1.00  0.00           C  
ATOM   3311  CD1 LEU A2072     135.156 -18.150  38.806  1.00  0.00           C  
ATOM   3312  CD2 LEU A2072     135.642 -18.133  41.266  1.00  0.00           C  
ATOM   3313  N   GLY A2073     137.505 -13.806  41.206  1.00  0.00           N  
ATOM   3314  CA  GLY A2073     138.415 -12.715  40.912  1.00  0.00           C  
ATOM   3315  C   GLY A2073     139.356 -13.168  39.813  1.00  0.00           C  
ATOM   3316  O   GLY A2073     139.089 -14.156  39.134  1.00  0.00           O  
ATOM   3317  N   ILE A2080     140.458 -12.453  39.640  1.00  0.00           N  
ATOM   3318  CA  ILE A2080     141.437 -12.792  38.618  1.00  0.00           C  
ATOM   3319  C   ILE A2080     142.857 -12.764  39.189  1.00  0.00           C  
ATOM   3320  O   ILE A2080     143.231 -11.830  39.900  1.00  0.00           O  
ATOM   3321  CB  ILE A2080     141.339 -11.807  37.434  1.00  0.00           C  
ATOM   3322  CG1 ILE A2080     141.336 -10.369  37.959  1.00  0.00           C  
ATOM   3323  CG2 ILE A2080     140.076 -12.084  36.624  1.00  0.00           C  
ATOM   3324  CD1 ILE A2080     141.233  -9.311  36.873  1.00  0.00           C  
ATOM   3325  N   ASP A2081     143.647 -13.786  38.876  1.00  0.00           N  
ATOM   3326  CA  ASP A2081     145.022 -13.869  39.366  1.00  0.00           C  
ATOM   3327  C   ASP A2081     145.883 -12.786  38.710  1.00  0.00           C  
ATOM   3328  O   ASP A2081     146.624 -13.063  37.762  1.00  0.00           O  
ATOM   3329  CB  ASP A2081     145.605 -15.252  39.047  1.00  0.00           C  
ATOM   3330  CG  ASP A2081     146.853 -15.565  39.855  1.00  0.00           C  
ATOM   3331  OD1 ASP A2081     147.670 -14.645  40.062  1.00  0.00           O  
ATOM   3332  OD2 ASP A2081     147.020 -16.733  40.276  1.00  0.00           O  
ATOM   3333  N   LEU A2082     145.789 -11.555  39.209  1.00  0.00           N  
ATOM   3334  CA  LEU A2082     146.559 -10.445  38.640  1.00  0.00           C  
ATOM   3335  C   LEU A2082     148.046 -10.755  38.530  1.00  0.00           C  
ATOM   3336  O   LEU A2082     148.691 -10.376  37.552  1.00  0.00           O  
ATOM   3337  CB  LEU A2082     146.364  -9.169  39.468  1.00  0.00           C  
ATOM   3338  CG  LEU A2082     145.049  -8.413  39.249  1.00  0.00           C  
ATOM   3339  CD1 LEU A2082     144.954  -7.265  40.238  1.00  0.00           C  
ATOM   3340  CD2 LEU A2082     144.982  -7.893  37.818  1.00  0.00           C  
ATOM   3341  N   GLU A2083     148.589 -11.439  39.531  1.00  0.00           N  
ATOM   3342  CA  GLU A2083     149.996 -11.783  39.504  1.00  0.00           C  
ATOM   3343  C   GLU A2083     150.270 -12.810  38.409  1.00  0.00           C  
ATOM   3344  O   GLU A2083     151.225 -12.675  37.643  1.00  0.00           O  
ATOM   3345  CB  GLU A2083     150.446 -12.332  40.857  1.00  0.00           C  
ATOM   3346  CG  GLU A2083     151.874 -12.851  40.844  1.00  0.00           C  
ATOM   3347  CD  GLU A2083     152.847 -11.844  40.254  1.00  0.00           C  
ATOM   3348  OE1 GLU A2083     153.053 -10.774  40.873  1.00  0.00           O  
ATOM   3349  OE2 GLU A2083     153.402 -12.117  39.161  1.00  0.00           O  
ATOM   3350  N   GLY A2084     149.425 -13.832  38.334  1.00  0.00           N  
ATOM   3351  CA  GLY A2084     149.597 -14.861  37.323  1.00  0.00           C  
ATOM   3352  C   GLY A2084     149.474 -14.290  35.923  1.00  0.00           C  
ATOM   3353  O   GLY A2084     150.205 -14.685  35.018  1.00  0.00           O  
ATOM   3354  N   PHE A2085     148.534 -13.365  35.752  1.00  0.00           N  
ATOM   3355  CA  PHE A2085     148.292 -12.707  34.470  1.00  0.00           C  
ATOM   3356  C   PHE A2085     149.533 -11.885  34.143  1.00  0.00           C  
ATOM   3357  O   PHE A2085     149.988 -11.857  33.003  1.00  0.00           O  
ATOM   3358  CB  PHE A2085     147.063 -11.796  34.588  1.00  0.00           C  
ATOM   3359  CG  PHE A2085     146.738 -11.025  33.337  1.00  0.00           C  
ATOM   3360  CD1 PHE A2085     146.538 -11.679  32.124  1.00  0.00           C  
ATOM   3361  CD2 PHE A2085     146.592  -9.638  33.380  1.00  0.00           C  
ATOM   3362  CE1 PHE A2085     146.199 -10.967  30.977  1.00  0.00           C  
ATOM   3363  CE2 PHE A2085     146.253  -8.919  32.235  1.00  0.00           C  
ATOM   3364  CZ  PHE A2085     146.053  -9.583  31.027  1.00  0.00           C  
ATOM   3365  N   GLN A2086     150.070 -11.222  35.166  1.00  0.00           N  
ATOM   3366  CA  GLN A2086     151.269 -10.409  35.025  1.00  0.00           C  
ATOM   3367  C   GLN A2086     152.400 -11.238  34.441  1.00  0.00           C  
ATOM   3368  O   GLN A2086     153.007 -10.862  33.437  1.00  0.00           O  
ATOM   3369  CB  GLN A2086     151.697  -9.848  36.384  1.00  0.00           C  
ATOM   3370  CG  GLN A2086     153.102  -9.257  36.390  1.00  0.00           C  
ATOM   3371  CD  GLN A2086     153.333  -8.292  35.242  1.00  0.00           C  
ATOM   3372  OE1 GLN A2086     152.644  -7.281  35.115  1.00  0.00           O  
ATOM   3373  NE2 GLN A2086     154.309  -8.599  34.403  1.00  0.00           N  
ATOM   3374  N   CYS A2087     152.684 -12.370  35.071  1.00  0.00           N  
ATOM   3375  CA  CYS A2087     153.749 -13.241  34.594  1.00  0.00           C  
ATOM   3376  C   CYS A2087     153.401 -13.806  33.227  1.00  0.00           C  
ATOM   3377  O   CYS A2087     154.254 -13.891  32.344  1.00  0.00           O  
ATOM   3378  CB  CYS A2087     153.993 -14.369  35.598  1.00  0.00           C  
ATOM   3379  SG  CYS A2087     154.759 -13.779  37.128  1.00  0.00           S  
ATOM   3380  N   GLU A2088     152.137 -14.171  33.054  1.00  0.00           N  
ATOM   3381  CA  GLU A2088     151.667 -14.719  31.792  1.00  0.00           C  
ATOM   3382  C   GLU A2088     151.905 -13.711  30.678  1.00  0.00           C  
ATOM   3383  O   GLU A2088     152.117 -14.077  29.523  1.00  0.00           O  
ATOM   3384  CB  GLU A2088     150.179 -15.042  31.886  1.00  0.00           C  
ATOM   3385  CG  GLU A2088     149.652 -15.841  30.717  1.00  0.00           C  
ATOM   3386  CD  GLU A2088     150.413 -17.134  30.526  1.00  0.00           C  
ATOM   3387  OE1 GLU A2088     150.536 -17.897  31.501  1.00  0.00           O  
ATOM   3388  OE2 GLU A2088     150.887 -17.387  29.403  1.00  0.00           O  
ATOM   3389  N   LEU A2089     151.864 -12.434  31.034  1.00  0.00           N  
ATOM   3390  CA  LEU A2089     152.084 -11.366  30.065  1.00  0.00           C  
ATOM   3391  C   LEU A2089     153.559 -11.258  29.695  1.00  0.00           C  
ATOM   3392  O   LEU A2089     153.902 -10.965  28.549  1.00  0.00           O  
ATOM   3393  CB  LEU A2089     151.593 -10.035  30.639  1.00  0.00           C  
ATOM   3394  CG  LEU A2089     150.069  -9.899  30.721  1.00  0.00           C  
ATOM   3395  CD1 LEU A2089     149.702  -8.789  31.682  1.00  0.00           C  
ATOM   3396  CD2 LEU A2089     149.502  -9.642  29.335  1.00  0.00           C  
ATOM   3397  N   GLU A2090     154.429 -11.493  30.672  1.00  0.00           N  
ATOM   3398  CA  GLU A2090     155.865 -11.426  30.433  1.00  0.00           C  
ATOM   3399  C   GLU A2090     156.329 -12.593  29.560  1.00  0.00           C  
ATOM   3400  O   GLU A2090     157.186 -12.421  28.699  1.00  0.00           O  
ATOM   3401  CB  GLU A2090     156.625 -11.440  31.761  1.00  0.00           C  
ATOM   3402  CG  GLU A2090     156.390 -10.217  32.637  1.00  0.00           C  
ATOM   3403  CD  GLU A2090     157.270 -10.215  33.875  1.00  0.00           C  
ATOM   3404  OE1 GLU A2090     158.497 -10.399  33.724  1.00  0.00           O  
ATOM   3405  OE2 GLU A2090     156.741 -10.022  34.993  1.00  0.00           O  
ATOM   3406  N   GLU A2091     155.764 -13.776  29.790  1.00  0.00           N  
ATOM   3407  CA  GLU A2091     156.128 -14.958  29.020  1.00  0.00           C  
ATOM   3408  C   GLU A2091     155.816 -14.755  27.546  1.00  0.00           C  
ATOM   3409  O   GLU A2091     156.549 -15.218  26.673  1.00  0.00           O  
ATOM   3410  CB  GLU A2091     155.381 -16.197  29.530  1.00  0.00           C  
ATOM   3411  CG  GLU A2091     156.059 -16.917  30.686  1.00  0.00           C  
ATOM   3412  CD  GLU A2091     155.716 -16.330  32.046  1.00  0.00           C  
ATOM   3413  OE1 GLU A2091     154.555 -16.491  32.488  1.00  0.00           O  
ATOM   3414  OE2 GLU A2091     156.604 -15.710  32.673  1.00  0.00           O  
ATOM   3415  N   GLN A2092     154.721 -14.058  27.272  1.00  0.00           N  
ATOM   3416  CA  GLN A2092     154.313 -13.795  25.900  1.00  0.00           C  
ATOM   3417  C   GLN A2092     155.270 -12.787  25.281  1.00  0.00           C  
ATOM   3418  O   GLN A2092     155.742 -12.972  24.158  1.00  0.00           O  
ATOM   3419  CB  GLN A2092     152.885 -13.252  25.881  1.00  0.00           C  
ATOM   3420  CG  GLN A2092     151.929 -14.067  26.739  1.00  0.00           C  
ATOM   3421  CD  GLN A2092     151.812 -15.517  26.293  1.00  0.00           C  
ATOM   3422  OE1 GLN A2092     151.359 -16.375  27.053  1.00  0.00           O  
ATOM   3423  NE2 GLN A2092     152.210 -15.793  25.052  1.00  0.00           N  
ATOM   3424  N   ARG A2093     155.548 -11.721  26.027  1.00  0.00           N  
ATOM   3425  CA  ARG A2093     156.460 -10.675  25.580  1.00  0.00           C  
ATOM   3426  C   ARG A2093     157.818 -11.313  25.314  1.00  0.00           C  
ATOM   3427  O   ARG A2093     158.583 -10.856  24.463  1.00  0.00           O  
ATOM   3428  CB  ARG A2093     156.565  -9.589  26.656  1.00  0.00           C  
ATOM   3429  CG  ARG A2093     157.536  -8.456  26.354  1.00  0.00           C  
ATOM   3430  CD  ARG A2093     157.270  -7.275  27.284  1.00  0.00           C  
ATOM   3431  NE  ARG A2093     158.425  -6.394  27.433  1.00  0.00           N  
ATOM   3432  CZ  ARG A2093     159.585  -6.775  27.959  1.00  0.00           C  
ATOM   3433  NH1 ARG A2093     159.744  -8.023  28.384  1.00  0.00           N  
ATOM   3434  NH2 ARG A2093     160.584  -5.910  28.069  1.00  0.00           N  
ATOM   3435  N   GLU A2094     158.100 -12.385  26.048  1.00  0.00           N  
ATOM   3436  CA  GLU A2094     159.347 -13.123  25.895  1.00  0.00           C  
ATOM   3437  C   GLU A2094     159.259 -13.963  24.626  1.00  0.00           C  
ATOM   3438  O   GLU A2094     160.265 -14.190  23.954  1.00  0.00           O  
ATOM   3439  CB  GLU A2094     159.580 -14.031  27.102  1.00  0.00           C  
ATOM   3440  CG  GLU A2094     160.758 -14.975  26.945  1.00  0.00           C  
ATOM   3441  CD  GLU A2094     160.930 -15.879  28.143  1.00  0.00           C  
ATOM   3442  OE1 GLU A2094     159.949 -16.563  28.515  1.00  0.00           O  
ATOM   3443  OE2 GLU A2094     162.044 -15.907  28.712  1.00  0.00           O  
ATOM   3444  N   ARG A2095     158.049 -14.424  24.307  1.00  0.00           N  
ATOM   3445  CA  ARG A2095     157.824 -15.223  23.104  1.00  0.00           C  
ATOM   3446  C   ARG A2095     158.028 -14.337  21.880  1.00  0.00           C  
ATOM   3447  O   ARG A2095     157.937 -14.796  20.739  1.00  0.00           O  
ATOM   3448  CB  ARG A2095     156.401 -15.796  23.078  1.00  0.00           C  
ATOM   3449  CG  ARG A2095     156.111 -16.868  24.119  1.00  0.00           C  
ATOM   3450  CD  ARG A2095     154.679 -17.365  23.983  1.00  0.00           C  
ATOM   3451  NE  ARG A2095     154.209 -18.070  25.176  1.00  0.00           N  
ATOM   3452  CZ  ARG A2095     154.648 -19.260  25.574  1.00  0.00           C  
ATOM   3453  NH1 ARG A2095     155.575 -19.900  24.873  1.00  0.00           N  
ATOM   3454  NH2 ARG A2095     154.159 -19.809  26.679  1.00  0.00           N  
ATOM   3455  N   ALA A2096     158.290 -13.059  22.132  1.00  0.00           N  
ATOM   3456  CA  ALA A2096     158.526 -12.090  21.068  1.00  0.00           C  
ATOM   3457  C   ALA A2096     159.968 -11.599  21.175  1.00  0.00           C  
ATOM   3458  O   ALA A2096     160.407 -10.741  20.404  1.00  0.00           O  
ATOM   3459  CB  ALA A2096     157.558 -10.920  21.199  1.00  0.00           C  
ATOM   3460  N   ARG A2097     160.696 -12.154  22.142  1.00  0.00           N  
ATOM   3461  CA  ARG A2097     162.096 -11.798  22.370  1.00  0.00           C  
ATOM   3462  C   ARG A2097     162.999 -13.025  22.512  1.00  0.00           C  
ATOM   3463  O   ARG A2097     164.197 -12.895  22.782  1.00  0.00           O  
ATOM   3464  CB  ARG A2097     162.231 -10.933  23.626  1.00  0.00           C  
ATOM   3465  CG  ARG A2097     162.145  -9.432  23.390  1.00  0.00           C  
ATOM   3466  CD  ARG A2097     160.721  -8.945  23.197  1.00  0.00           C  
ATOM   3467  NE  ARG A2097     160.648  -7.497  23.381  1.00  0.00           N  
ATOM   3468  CZ  ARG A2097     159.521  -6.792  23.395  1.00  0.00           C  
ATOM   3469  NH1 ARG A2097     158.352  -7.397  23.233  1.00  0.00           N  
ATOM   3470  NH2 ARG A2097     159.561  -5.477  23.583  1.00  0.00           N  
ATOM   3471  N   LYS A2098     162.424 -14.213  22.337  1.00  0.00           N  
ATOM   3472  CA  LYS A2098     163.187 -15.456  22.440  1.00  0.00           C  
ATOM   3473  C   LYS A2098     162.799 -16.492  21.379  1.00  0.00           C  
ATOM   3474  O   LYS A2098     163.649 -16.952  20.614  1.00  0.00           O  
ATOM   3475  CB  LYS A2098     163.030 -16.072  23.837  1.00  0.00           C  
ATOM   3476  CG  LYS A2098     163.852 -15.394  24.925  1.00  0.00           C  
ATOM   3477  CD  LYS A2098     163.834 -16.219  26.203  1.00  0.00           C  
ATOM   3478  CE  LYS A2098     164.696 -15.605  27.292  1.00  0.00           C  
ATOM   3479  NZ  LYS A2098     164.743 -16.485  28.496  1.00  0.00           N  
ATOM   3480  N   HIS A2099     161.519 -16.852  21.332  1.00  0.00           N  
ATOM   3481  CA  HIS A2099     161.052 -17.844  20.371  1.00  0.00           C  
ATOM   3482  C   HIS A2099     160.237 -17.208  19.244  1.00  0.00           C  
ATOM   3483  O   HIS A2099     160.237 -17.694  18.108  1.00  0.00           O  
ATOM   3484  CB  HIS A2099     160.218 -18.915  21.089  1.00  0.00           C  
ATOM   3485  CG  HIS A2099     158.751 -18.842  20.797  1.00  0.00           C  
ATOM   3486  ND1 HIS A2099     157.996 -17.716  21.046  1.00  0.00           N  
ATOM   3487  CD2 HIS A2099     157.904 -19.751  20.260  1.00  0.00           C  
ATOM   3488  CE1 HIS A2099     156.748 -17.934  20.673  1.00  0.00           C  
ATOM   3489  NE2 HIS A2099     156.664 -19.161  20.192  1.00  0.00           N  
ATOM   3490  N   PRO A2100     152.899   3.190  18.433  1.00  0.00           N  
ATOM   3491  CA  PRO A2100     152.452   1.967  19.105  1.00  0.00           C  
ATOM   3492  C   PRO A2100     152.317   2.151  20.616  1.00  0.00           C  
ATOM   3493  O   PRO A2100     151.870   3.201  21.086  1.00  0.00           O  
ATOM   3494  CB  PRO A2100     153.539   0.965  18.736  1.00  0.00           C  
ATOM   3495  CG  PRO A2100     154.761   1.823  18.708  1.00  0.00           C  
ATOM   3496  CD  PRO A2100     154.282   3.039  17.949  1.00  0.00           C  
ATOM   3497  N   VAL A2101     152.704   1.124  21.368  1.00  0.00           N  
ATOM   3498  CA  VAL A2101     152.630   1.165  22.824  1.00  0.00           C  
ATOM   3499  C   VAL A2101     153.859   0.526  23.466  1.00  0.00           C  
ATOM   3500  O   VAL A2101     154.262  -0.581  23.101  1.00  0.00           O  
ATOM   3501  CB  VAL A2101     151.365   0.433  23.342  1.00  0.00           C  
ATOM   3502  CG1 VAL A2101     151.326   0.462  24.865  1.00  0.00           C  
ATOM   3503  CG2 VAL A2101     150.119   1.085  22.769  1.00  0.00           C  
ATOM   3504  N   TYR A2102     154.449   1.235  24.424  1.00  0.00           N  
ATOM   3505  CA  TYR A2102     155.625   0.750  25.139  1.00  0.00           C  
ATOM   3506  C   TYR A2102     155.291   0.636  26.623  1.00  0.00           C  
ATOM   3507  O   TYR A2102     154.456   1.382  27.136  1.00  0.00           O  
ATOM   3508  CB  TYR A2102     156.798   1.715  24.952  1.00  0.00           C  
ATOM   3509  CG  TYR A2102     158.030   1.342  25.745  1.00  0.00           C  
ATOM   3510  CD1 TYR A2102     158.931   0.395  25.266  1.00  0.00           C  
ATOM   3511  CD2 TYR A2102     158.281   1.920  26.987  1.00  0.00           C  
ATOM   3512  CE1 TYR A2102     160.055   0.032  26.007  1.00  0.00           C  
ATOM   3513  CE2 TYR A2102     159.399   1.564  27.736  1.00  0.00           C  
ATOM   3514  CZ  TYR A2102     160.282   0.620  27.242  1.00  0.00           C  
ATOM   3515  OH  TYR A2102     161.391   0.265  27.981  1.00  0.00           O  
ATOM   3516  N   SER A2103     155.949  -0.296  27.308  1.00  0.00           N  
ATOM   3517  CA  SER A2103     155.720  -0.519  28.734  1.00  0.00           C  
ATOM   3518  C   SER A2103     156.881  -1.258  29.391  1.00  0.00           C  
ATOM   3519  O   SER A2103     157.402  -2.224  28.834  1.00  0.00           O  
ATOM   3520  CB  SER A2103     154.437  -1.332  28.939  1.00  0.00           C  
ATOM   3521  OG  SER A2103     154.293  -1.734  30.291  1.00  0.00           O  
ATOM   3522  N   HIS A2104     157.281  -0.805  30.576  1.00  0.00           N  
ATOM   3523  CA  HIS A2104     158.363  -1.460  31.303  1.00  0.00           C  
ATOM   3524  C   HIS A2104     157.868  -2.842  31.672  1.00  0.00           C  
ATOM   3525  O   HIS A2104     156.660  -3.067  31.741  1.00  0.00           O  
ATOM   3526  CB  HIS A2104     158.696  -0.714  32.598  1.00  0.00           C  
ATOM   3527  CG  HIS A2104     158.928   0.751  32.414  1.00  0.00           C  
ATOM   3528  ND1 HIS A2104     157.913   1.679  32.493  1.00  0.00           N  
ATOM   3529  CD2 HIS A2104     160.056   1.449  32.145  1.00  0.00           C  
ATOM   3530  CE1 HIS A2104     158.406   2.886  32.282  1.00  0.00           C  
ATOM   3531  NE2 HIS A2104     159.706   2.773  32.068  1.00  0.00           N  
ATOM   3532  N   LEU A2105     158.785  -3.772  31.909  1.00  0.00           N  
ATOM   3533  CA  LEU A2105     158.372  -5.113  32.305  1.00  0.00           C  
ATOM   3534  C   LEU A2105     157.786  -4.900  33.699  1.00  0.00           C  
ATOM   3535  O   LEU A2105     158.009  -3.850  34.308  1.00  0.00           O  
ATOM   3536  CB  LEU A2105     159.585  -6.051  32.372  1.00  0.00           C  
ATOM   3537  CG  LEU A2105     159.316  -7.549  32.548  1.00  0.00           C  
ATOM   3538  CD1 LEU A2105     158.676  -8.104  31.285  1.00  0.00           C  
ATOM   3539  CD2 LEU A2105     160.623  -8.280  32.833  1.00  0.00           C  
ATOM   3540  N   LYS A2106     157.027  -5.866  34.203  1.00  0.00           N  
ATOM   3541  CA  LYS A2106     156.450  -5.726  35.538  1.00  0.00           C  
ATOM   3542  C   LYS A2106     155.361  -4.652  35.527  1.00  0.00           C  
ATOM   3543  O   LYS A2106     154.806  -4.294  36.567  1.00  0.00           O  
ATOM   3544  CB  LYS A2106     157.555  -5.349  36.535  1.00  0.00           C  
ATOM   3545  CG  LYS A2106     158.795  -6.237  36.423  1.00  0.00           C  
ATOM   3546  CD  LYS A2106     160.056  -5.530  36.909  1.00  0.00           C  
ATOM   3547  CE  LYS A2106     161.308  -6.357  36.614  1.00  0.00           C  
ATOM   3548  NZ  LYS A2106     162.554  -5.600  36.917  1.00  0.00           N  
ATOM   3549  N   GLU A2107     155.072  -4.139  34.336  1.00  0.00           N  
ATOM   3550  CA  GLU A2107     154.053  -3.113  34.139  1.00  0.00           C  
ATOM   3551  C   GLU A2107     153.002  -3.650  33.176  1.00  0.00           C  
ATOM   3552  O   GLU A2107     151.891  -3.130  33.095  1.00  0.00           O  
ATOM   3553  CB  GLU A2107     154.677  -1.855  33.537  1.00  0.00           C  
ATOM   3554  CG  GLU A2107     155.545  -1.049  34.486  1.00  0.00           C  
ATOM   3555  CD  GLU A2107     154.728  -0.321  35.525  1.00  0.00           C  
ATOM   3556  OE1 GLU A2107     155.065   0.845  35.833  1.00  0.00           O  
ATOM   3557  OE2 GLU A2107     153.750  -0.913  36.036  1.00  0.00           O  
ATOM   3558  N   LEU A2108     153.377  -4.691  32.442  1.00  0.00           N  
ATOM   3559  CA  LEU A2108     152.497  -5.310  31.466  1.00  0.00           C  
ATOM   3560  C   LEU A2108     151.115  -5.592  32.050  1.00  0.00           C  
ATOM   3561  O   LEU A2108     150.113  -5.543  31.338  1.00  0.00           O  
ATOM   3562  CB  LEU A2108     153.137  -6.600  30.937  1.00  0.00           C  
ATOM   3563  CG  LEU A2108     154.391  -6.433  30.064  1.00  0.00           C  
ATOM   3564  CD1 LEU A2108     155.113  -7.766  29.916  1.00  0.00           C  
ATOM   3565  CD2 LEU A2108     153.999  -5.888  28.688  1.00  0.00           C  
ATOM   3566  N   GLY A2109     151.060  -5.870  33.349  1.00  0.00           N  
ATOM   3567  CA  GLY A2109     149.784  -6.145  33.988  1.00  0.00           C  
ATOM   3568  C   GLY A2109     148.884  -4.924  34.067  1.00  0.00           C  
ATOM   3569  O   GLY A2109     147.674  -5.012  33.851  1.00  0.00           O  
ATOM   3570  N   LYS A2110     149.477  -3.777  34.377  1.00  0.00           N  
ATOM   3571  CA  LYS A2110     148.723  -2.535  34.486  1.00  0.00           C  
ATOM   3572  C   LYS A2110     148.402  -1.940  33.114  1.00  0.00           C  
ATOM   3573  O   LYS A2110     147.301  -1.439  32.887  1.00  0.00           O  
ATOM   3574  CB  LYS A2110     149.509  -1.533  35.339  1.00  0.00           C  
ATOM   3575  CG  LYS A2110     149.456  -1.846  36.833  1.00  0.00           C  
ATOM   3576  CD  LYS A2110     150.520  -1.092  37.617  1.00  0.00           C  
ATOM   3577  CE  LYS A2110     150.319  -1.259  39.117  1.00  0.00           C  
ATOM   3578  NZ  LYS A2110     150.162  -2.689  39.512  1.00  0.00           N  
ATOM   3579  N   THR A2111     149.362  -2.014  32.199  1.00  0.00           N  
ATOM   3580  CA  THR A2111     149.186  -1.484  30.855  1.00  0.00           C  
ATOM   3581  C   THR A2111     148.083  -2.212  30.081  1.00  0.00           C  
ATOM   3582  O   THR A2111     147.295  -1.587  29.360  1.00  0.00           O  
ATOM   3583  CB  THR A2111     150.505  -1.576  30.064  1.00  0.00           C  
ATOM   3584  OG1 THR A2111     151.511  -0.808  30.733  1.00  0.00           O  
ATOM   3585  CG2 THR A2111     150.326  -1.052  28.649  1.00  0.00           C  
ATOM   3586  N   SER A2112     148.026  -3.531  30.243  1.00  0.00           N  
ATOM   3587  CA  SER A2112     147.038  -4.364  29.554  1.00  0.00           C  
ATOM   3588  C   SER A2112     145.587  -3.988  29.854  1.00  0.00           C  
ATOM   3589  O   SER A2112     144.678  -4.342  29.100  1.00  0.00           O  
ATOM   3590  CB  SER A2112     147.254  -5.830  29.920  1.00  0.00           C  
ATOM   3591  OG  SER A2112     147.004  -6.035  31.297  1.00  0.00           O  
ATOM   3592  N   ALA A2113     145.375  -3.283  30.958  1.00  0.00           N  
ATOM   3593  CA  ALA A2113     144.039  -2.865  31.353  1.00  0.00           C  
ATOM   3594  C   ALA A2113     143.616  -1.633  30.560  1.00  0.00           C  
ATOM   3595  O   ALA A2113     142.469  -1.196  30.640  1.00  0.00           O  
ATOM   3596  CB  ALA A2113     144.007  -2.559  32.847  1.00  0.00           C  
ATOM   3597  N   PHE A2114     144.548  -1.078  29.793  1.00  0.00           N  
ATOM   3598  CA  PHE A2114     144.271   0.107  28.997  1.00  0.00           C  
ATOM   3599  C   PHE A2114     144.628  -0.052  27.522  1.00  0.00           C  
ATOM   3600  O   PHE A2114     144.600   0.920  26.764  1.00  0.00           O  
ATOM   3601  CB  PHE A2114     145.014   1.303  29.597  1.00  0.00           C  
ATOM   3602  CG  PHE A2114     144.564   1.652  30.987  1.00  0.00           C  
ATOM   3603  CD1 PHE A2114     143.324   2.255  31.201  1.00  0.00           C  
ATOM   3604  CD2 PHE A2114     145.359   1.350  32.085  1.00  0.00           C  
ATOM   3605  CE1 PHE A2114     142.885   2.549  32.492  1.00  0.00           C  
ATOM   3606  CE2 PHE A2114     144.931   1.638  33.377  1.00  0.00           C  
ATOM   3607  CZ  PHE A2114     143.691   2.239  33.582  1.00  0.00           C  
ATOM   3608  N   VAL A2115     144.957  -1.276  27.115  1.00  0.00           N  
ATOM   3609  CA  VAL A2115     145.307  -1.559  25.719  1.00  0.00           C  
ATOM   3610  C   VAL A2115     144.902  -2.976  25.304  1.00  0.00           C  
ATOM   3611  O   VAL A2115     144.793  -3.876  26.137  1.00  0.00           O  
ATOM   3612  CB  VAL A2115     146.834  -1.402  25.463  1.00  0.00           C  
ATOM   3613  CG1 VAL A2115     147.271   0.026  25.743  1.00  0.00           C  
ATOM   3614  CG2 VAL A2115     147.613  -2.370  26.332  1.00  0.00           C  
ATOM   3615  N   GLY A2116     144.683  -3.164  24.007  1.00  0.00           N  
ATOM   3616  CA  GLY A2116     144.313  -4.470  23.505  1.00  0.00           C  
ATOM   3617  C   GLY A2116     145.540  -5.357  23.419  1.00  0.00           C  
ATOM   3618  O   GLY A2116     146.657  -4.866  23.244  1.00  0.00           O  
ATOM   3619  N   ALA A2117     145.334  -6.663  23.547  1.00  0.00           N  
ATOM   3620  CA  ALA A2117     146.426  -7.624  23.484  1.00  0.00           C  
ATOM   3621  C   ALA A2117     147.386  -7.300  22.341  1.00  0.00           C  
ATOM   3622  O   ALA A2117     148.593  -7.215  22.548  1.00  0.00           O  
ATOM   3623  CB  ALA A2117     145.865  -9.036  23.321  1.00  0.00           C  
ATOM   3624  N   ALA A2118     146.845  -7.115  21.141  1.00  0.00           N  
ATOM   3625  CA  ALA A2118     147.663  -6.801  19.971  1.00  0.00           C  
ATOM   3626  C   ALA A2118     148.631  -5.631  20.211  1.00  0.00           C  
ATOM   3627  O   ALA A2118     149.761  -5.654  19.725  1.00  0.00           O  
ATOM   3628  CB  ALA A2118     146.764  -6.500  18.776  1.00  0.00           C  
ATOM   3629  N   ALA A2119     148.190  -4.620  20.961  1.00  0.00           N  
ATOM   3630  CA  ALA A2119     149.028  -3.455  21.253  1.00  0.00           C  
ATOM   3631  C   ALA A2119     150.310  -3.842  21.984  1.00  0.00           C  
ATOM   3632  O   ALA A2119     151.337  -3.178  21.854  1.00  0.00           O  
ATOM   3633  CB  ALA A2119     148.248  -2.440  22.083  1.00  0.00           C  
ATOM   3634  N   LEU A2120     150.241  -4.919  22.755  1.00  0.00           N  
ATOM   3635  CA  LEU A2120     151.393  -5.402  23.508  1.00  0.00           C  
ATOM   3636  C   LEU A2120     152.079  -6.562  22.792  1.00  0.00           C  
ATOM   3637  O   LEU A2120     152.286  -7.609  23.441  1.00  0.00           O  
ATOM   3638  CB  LEU A2120     150.952  -5.850  24.906  1.00  0.00           C  
ATOM   3639  CG  LEU A2120     151.140  -4.873  26.068  1.00  0.00           C  
ATOM   3640  CD1 LEU A2120     150.610  -3.497  25.709  1.00  0.00           C  
ATOM   3641  CD2 LEU A2120     150.437  -5.428  27.291  1.00  0.00           C  
HETATM 3642  N   ALA A1500     135.458  21.984  37.979  1.00  0.00           N  
HETATM 3643  CA  ALA A1500     134.592  21.873  39.187  1.00  0.00           C  
HETATM 3644  C   ALA A1500     133.911  20.506  39.274  1.00  0.00           C  
HETATM 3645  O   ALA A1500     134.131  19.670  38.374  1.00  0.00           O  
HETATM 3646  CB  ALA A1500     133.538  22.983  39.176  1.00  0.00           C  
HETATM 3647  OXT ALA A1500     133.152  20.290  40.238  1.00  0.00           O  
TER
END
