# Supplementary material for: Backbone Brackets and Arginine Tweezers delineate Class I and Class II aminoacyl tRNA synthetases
Source: PLoS Comput Biol. 2018 Apr 16;14(4):e1006101. doi: 10.1371/journal.pcbi.1006101 (PMC5919687; doi:10.1371/journal.pcbi.1006101)
Supplement: S12 File — All structures of Class II aaRS with residues renumbered according to the MSA. (GZ) [file pcbi.1006101.s024.tar.gz › 1yfs_B_renum.pdb]

ATOM      1  N   SER B 332      65.066 -19.058  -3.269  1.00  0.00           N  
ATOM      2  CA  SER B 332      65.887 -19.286  -2.049  1.00  0.00           C  
ATOM      3  C   SER B 332      67.112 -20.139  -2.371  1.00  0.00           C  
ATOM      4  O   SER B 332      68.242 -19.712  -2.154  1.00  0.00           O  
ATOM      5  CB  SER B 332      65.044 -19.963  -0.967  1.00  0.00           C  
ATOM      6  OG  SER B 332      65.809 -20.220   0.200  1.00  0.00           O  
ATOM      7  N   LEU B 333      66.892 -21.343  -2.886  1.00  0.00           N  
ATOM      8  CA  LEU B 333      67.996 -22.229  -3.245  1.00  0.00           C  
ATOM      9  C   LEU B 333      68.733 -22.779  -2.036  1.00  0.00           C  
ATOM     10  O   LEU B 333      69.157 -22.032  -1.153  1.00  0.00           O  
ATOM     11  CB  LEU B 333      68.999 -21.501  -4.139  1.00  0.00           C  
ATOM     12  CG  LEU B 333      68.459 -20.815  -5.390  1.00  0.00           C  
ATOM     13  CD1 LEU B 333      69.637 -20.309  -6.217  1.00  0.00           C  
ATOM     14  CD2 LEU B 333      67.615 -21.795  -6.200  1.00  0.00           C  
ATOM     15  N   SER B 334      68.889 -24.097  -2.009  1.00  0.00           N  
ATOM     16  CA  SER B 334      69.580 -24.763  -0.916  1.00  0.00           C  
ATOM     17  C   SER B 334      71.078 -24.619  -1.109  1.00  0.00           C  
ATOM     18  O   SER B 334      71.538 -24.123  -2.136  1.00  0.00           O  
ATOM     19  CB  SER B 334      69.240 -26.245  -0.904  1.00  0.00           C  
ATOM     20  OG  SER B 334      69.816 -26.884  -2.027  1.00  0.00           O  
ATOM     21  N   ALA B 335      71.837 -25.071  -0.119  1.00  0.00           N  
ATOM     22  CA  ALA B 335      73.284 -24.998  -0.194  1.00  0.00           C  
ATOM     23  C   ALA B 335      73.764 -25.864  -1.353  1.00  0.00           C  
ATOM     24  O   ALA B 335      74.521 -25.407  -2.211  1.00  0.00           O  
ATOM     25  CB  ALA B 335      73.897 -25.482   1.110  1.00  0.00           C  
ATOM     26  N   HIS B 336      73.312 -27.115  -1.376  1.00  0.00           N  
ATOM     27  CA  HIS B 336      73.702 -28.043  -2.429  1.00  0.00           C  
ATOM     28  C   HIS B 336      73.313 -27.572  -3.828  1.00  0.00           C  
ATOM     29  O   HIS B 336      74.041 -27.817  -4.790  1.00  0.00           O  
ATOM     30  CB  HIS B 336      73.106 -29.428  -2.165  1.00  0.00           C  
ATOM     31  CG  HIS B 336      73.570 -30.044  -0.884  1.00  0.00           C  
ATOM     32  ND1 HIS B 336      72.818 -30.018   0.270  1.00  0.00           N  
ATOM     33  CD2 HIS B 336      74.728 -30.666  -0.563  1.00  0.00           C  
ATOM     34  CE1 HIS B 336      73.493 -30.596   1.246  1.00  0.00           C  
ATOM     35  NE2 HIS B 336      74.657 -30.997   0.767  1.00  0.00           N  
ATOM     36  N   GLU B 337      72.172 -26.899  -3.943  1.00  0.00           N  
ATOM     37  CA  GLU B 337      71.732 -26.404  -5.240  1.00  0.00           C  
ATOM     38  C   GLU B 337      72.702 -25.338  -5.742  1.00  0.00           C  
ATOM     39  O   GLU B 337      73.177 -25.404  -6.875  1.00  0.00           O  
ATOM     40  CB  GLU B 337      70.320 -25.821  -5.150  1.00  0.00           C  
ATOM     41  CG  GLU B 337      69.245 -26.846  -4.811  1.00  0.00           C  
ATOM     42  CD  GLU B 337      67.836 -26.293  -4.959  1.00  0.00           C  
ATOM     43  OE1 GLU B 337      67.479 -25.328  -4.248  1.00  0.00           O  
ATOM     44  OE2 GLU B 337      67.083 -26.821  -5.795  1.00  0.00           O  
ATOM     45  N   ILE B 338      72.989 -24.361  -4.887  1.00  0.00           N  
ATOM     46  CA  ILE B 338      73.906 -23.280  -5.219  1.00  0.00           C  
ATOM     47  C   ILE B 338      75.236 -23.839  -5.715  1.00  0.00           C  
ATOM     48  O   ILE B 338      75.737 -23.421  -6.757  1.00  0.00           O  
ATOM     49  CB  ILE B 338      74.138 -22.364  -3.985  1.00  0.00           C  
ATOM     50  CG1 ILE B 338      72.830 -21.661  -3.615  1.00  0.00           C  
ATOM     51  CG2 ILE B 338      75.224 -21.335  -4.284  1.00  0.00           C  
ATOM     52  CD1 ILE B 338      72.828 -21.048  -2.224  1.00  0.00           C  
ATOM     53  N   ARG B 339      75.793 -24.802  -4.981  1.00  0.00           N  
ATOM     54  CA  ARG B 339      77.058 -25.410  -5.369  1.00  0.00           C  
ATOM     55  C   ARG B 339      76.978 -25.852  -6.827  1.00  0.00           C  
ATOM     56  O   ARG B 339      77.803 -25.454  -7.648  1.00  0.00           O  
ATOM     57  CB  ARG B 339      77.376 -26.618  -4.482  1.00  0.00           C  
ATOM     58  CG  ARG B 339      78.696 -27.296  -4.827  1.00  0.00           C  
ATOM     59  CD  ARG B 339      78.942 -28.579  -4.038  1.00  0.00           C  
ATOM     60  NE  ARG B 339      78.917 -28.366  -2.593  1.00  0.00           N  
ATOM     61  CZ  ARG B 339      77.853 -28.570  -1.824  1.00  0.00           C  
ATOM     62  NH1 ARG B 339      76.716 -29.000  -2.361  1.00  0.00           N  
ATOM     63  NH2 ARG B 339      77.925 -28.339  -0.519  1.00  0.00           N  
ATOM     64  N   GLU B 340      75.968 -26.658  -7.144  1.00  0.00           N  
ATOM     65  CA  GLU B 340      75.777 -27.164  -8.497  1.00  0.00           C  
ATOM     66  C   GLU B 340      75.525 -26.068  -9.527  1.00  0.00           C  
ATOM     67  O   GLU B 340      76.002 -26.152 -10.659  1.00  0.00           O  
ATOM     68  CB  GLU B 340      74.621 -28.168  -8.526  1.00  0.00           C  
ATOM     69  CG  GLU B 340      74.426 -28.825  -9.878  1.00  0.00           C  
ATOM     70  CD  GLU B 340      75.716 -29.399 -10.420  1.00  0.00           C  
ATOM     71  OE1 GLU B 340      76.398 -30.138  -9.675  1.00  0.00           O  
ATOM     72  OE2 GLU B 340      76.053 -29.114 -11.592  1.00  0.00           O  
ATOM     73  N   LEU B 341      74.760 -25.051  -9.145  1.00  0.00           N  
ATOM     74  CA  LEU B 341      74.471 -23.941 -10.052  1.00  0.00           C  
ATOM     75  C   LEU B 341      75.756 -23.188 -10.372  1.00  0.00           C  
ATOM     76  O   LEU B 341      75.983 -22.780 -11.509  1.00  0.00           O  
ATOM     77  CB  LEU B 341      73.450 -22.986  -9.425  1.00  0.00           C  
ATOM     78  CG  LEU B 341      71.980 -23.396  -9.563  1.00  0.00           C  
ATOM     79  CD1 LEU B 341      71.113 -22.523  -8.681  1.00  0.00           C  
ATOM     80  CD2 LEU B 341      71.552 -23.271 -11.031  1.00  0.00           C  
ATOM     81  N   PHE B 342      76.599 -23.017  -9.360  1.00  0.00           N  
ATOM     82  CA  PHE B 342      77.865 -22.315  -9.535  1.00  0.00           C  
ATOM     83  C   PHE B 342      78.784 -23.081 -10.489  1.00  0.00           C  
ATOM     84  O   PHE B 342      79.367 -22.498 -11.395  1.00  0.00           O  
ATOM     85  CB  PHE B 342      78.569 -22.150  -8.186  1.00  0.00           C  
ATOM     86  CG  PHE B 342      79.873 -21.397  -8.267  1.00  0.00           C  
ATOM     87  CD1 PHE B 342      79.925 -20.040  -7.980  1.00  0.00           C  
ATOM     88  CD2 PHE B 342      81.042 -22.044  -8.645  1.00  0.00           C  
ATOM     89  CE1 PHE B 342      81.127 -19.334  -8.067  1.00  0.00           C  
ATOM     90  CE2 PHE B 342      82.247 -21.352  -8.737  1.00  0.00           C  
ATOM     91  CZ  PHE B 342      82.287 -19.996  -8.447  1.00  0.00           C  
ATOM     92  N   LEU B 343      78.918 -24.387 -10.279  1.00  0.00           N  
ATOM     93  CA  LEU B 343      79.786 -25.189 -11.123  1.00  0.00           C  
ATOM     94  C   LEU B 343      79.205 -25.412 -12.513  1.00  0.00           C  
ATOM     95  O   LEU B 343      79.926 -25.372 -13.505  1.00  0.00           O  
ATOM     96  CB  LEU B 343      80.090 -26.528 -10.444  1.00  0.00           C  
ATOM     97  CG  LEU B 343      80.771 -26.431  -9.074  1.00  0.00           C  
ATOM     98  CD1 LEU B 343      80.932 -27.818  -8.460  1.00  0.00           C  
ATOM     99  CD2 LEU B 343      82.128 -25.752  -9.228  1.00  0.00           C  
ATOM    100  N   SER B 344      77.901 -25.644 -12.595  1.00  0.00           N  
ATOM    101  CA  SER B 344      77.270 -25.871 -13.894  1.00  0.00           C  
ATOM    102  C   SER B 344      77.358 -24.615 -14.760  1.00  0.00           C  
ATOM    103  O   SER B 344      77.582 -24.699 -15.968  1.00  0.00           O  
ATOM    104  CB  SER B 344      75.805 -26.267 -13.713  1.00  0.00           C  
ATOM    105  OG  SER B 344      75.074 -25.213 -13.120  1.00  0.00           O  
ATOM    106  N   PHE B 345      77.182 -23.456 -14.129  1.00  0.00           N  
ATOM    107  CA  PHE B 345      77.247 -22.169 -14.814  1.00  0.00           C  
ATOM    108  C   PHE B 345      78.603 -21.965 -15.476  1.00  0.00           C  
ATOM    109  O   PHE B 345      78.686 -21.535 -16.629  1.00  0.00           O  
ATOM    110  CB  PHE B 345      77.003 -21.024 -13.830  1.00  0.00           C  
ATOM    111  CG  PHE B 345      77.174 -19.660 -14.436  1.00  0.00           C  
ATOM    112  CD1 PHE B 345      76.193 -19.125 -15.269  1.00  0.00           C  
ATOM    113  CD2 PHE B 345      78.337 -18.923 -14.206  1.00  0.00           C  
ATOM    114  CE1 PHE B 345      76.366 -17.876 -15.867  1.00  0.00           C  
ATOM    115  CE2 PHE B 345      78.521 -17.675 -14.799  1.00  0.00           C  
ATOM    116  CZ  PHE B 345      77.533 -17.149 -15.633  1.00  0.00           C  
ATOM    117  N   PHE B 347      79.671 -22.266 -14.747  1.00  0.00           N  
ATOM    118  CA  PHE B 347      80.991 -22.084 -15.314  1.00  0.00           C  
ATOM    119  C   PHE B 347      81.359 -23.161 -16.317  1.00  0.00           C  
ATOM    120  O   PHE B 347      82.216 -22.946 -17.172  1.00  0.00           O  
ATOM    121  CB  PHE B 347      82.030 -21.966 -14.202  1.00  0.00           C  
ATOM    122  CG  PHE B 347      82.093 -20.593 -13.601  1.00  0.00           C  
ATOM    123  CD1 PHE B 347      82.611 -19.533 -14.331  1.00  0.00           C  
ATOM    124  CD2 PHE B 347      81.585 -20.347 -12.330  1.00  0.00           C  
ATOM    125  CE1 PHE B 347      82.625 -18.244 -13.804  1.00  0.00           C  
ATOM    126  CE2 PHE B 347      81.593 -19.064 -11.795  1.00  0.00           C  
ATOM    127  CZ  PHE B 347      82.113 -18.009 -12.534  1.00  0.00           C  
ATOM    128  N   GLU B 348      80.710 -24.315 -16.235  1.00  0.00           N  
ATOM    129  CA  GLU B 348      80.992 -25.361 -17.205  1.00  0.00           C  
ATOM    130  C   GLU B 348      80.451 -24.878 -18.546  1.00  0.00           C  
ATOM    131  O   GLU B 348      81.020 -25.173 -19.595  1.00  0.00           O  
ATOM    132  CB  GLU B 348      80.320 -26.665 -16.805  1.00  0.00           C  
ATOM    133  CG  GLU B 348      80.966 -27.339 -15.622  1.00  0.00           C  
ATOM    134  CD  GLU B 348      80.290 -28.648 -15.282  1.00  0.00           C  
ATOM    135  OE1 GLU B 348      79.072 -28.626 -15.007  1.00  0.00           O  
ATOM    136  OE2 GLU B 348      80.976 -29.694 -15.290  1.00  0.00           O  
ATOM    137  N   LYS B 349      79.354 -24.123 -18.500  1.00  0.00           N  
ATOM    138  CA  LYS B 349      78.750 -23.579 -19.711  1.00  0.00           C  
ATOM    139  C   LYS B 349      79.626 -22.462 -20.252  1.00  0.00           C  
ATOM    140  O   LYS B 349      79.576 -22.139 -21.442  1.00  0.00           O  
ATOM    141  CB  LYS B 349      77.357 -23.019 -19.425  1.00  0.00           C  
ATOM    142  CG  LYS B 349      76.356 -24.031 -18.907  1.00  0.00           C  
ATOM    143  CD  LYS B 349      74.972 -23.418 -18.824  1.00  0.00           C  
ATOM    144  CE  LYS B 349      74.017 -24.321 -18.065  1.00  0.00           C  
ATOM    145  NZ  LYS B 349      72.620 -23.802 -18.087  1.00  0.00           N  
ATOM    146  N   LYS B 352      80.422 -21.868 -19.364  1.00  0.00           N  
ATOM    147  CA  LYS B 352      81.321 -20.784 -19.736  1.00  0.00           C  
ATOM    148  C   LYS B 352      82.675 -21.339 -20.149  1.00  0.00           C  
ATOM    149  O   LYS B 352      83.685 -20.637 -20.096  1.00  0.00           O  
ATOM    150  CB  LYS B 352      81.508 -19.808 -18.569  1.00  0.00           C  
ATOM    151  CG  LYS B 352      80.254 -19.057 -18.151  1.00  0.00           C  
ATOM    152  CD  LYS B 352      79.711 -18.187 -19.273  1.00  0.00           C  
ATOM    153  CE  LYS B 352      78.433 -17.492 -18.849  1.00  0.00           C  
ATOM    154  NZ  LYS B 352      77.877 -16.639 -19.930  1.00  0.00           N  
ATOM    155  N   GLY B 361      82.696 -22.610 -20.534  1.00  0.00           N  
ATOM    156  CA  GLY B 361      83.935 -23.232 -20.978  1.00  0.00           C  
ATOM    157  C   GLY B 361      84.971 -23.539 -19.908  1.00  0.00           C  
ATOM    158  O   GLY B 361      86.166 -23.432 -20.162  1.00  0.00           O  
ATOM    159  N   HIS B 362      84.521 -23.923 -18.716  1.00  0.00           N  
ATOM    160  CA  HIS B 362      85.428 -24.258 -17.623  1.00  0.00           C  
ATOM    161  C   HIS B 362      85.374 -25.749 -17.342  1.00  0.00           C  
ATOM    162  O   HIS B 362      84.350 -26.389 -17.566  1.00  0.00           O  
ATOM    163  CB  HIS B 362      85.040 -23.515 -16.345  1.00  0.00           C  
ATOM    164  CG  HIS B 362      85.321 -22.048 -16.383  1.00  0.00           C  
ATOM    165  ND1 HIS B 362      84.903 -21.236 -17.415  1.00  0.00           N  
ATOM    166  CD2 HIS B 362      85.953 -21.241 -15.501  1.00  0.00           C  
ATOM    167  CE1 HIS B 362      85.266 -19.992 -17.167  1.00  0.00           C  
ATOM    168  NE2 HIS B 362      85.905 -19.966 -16.008  1.00  0.00           N  
ATOM    169  N   THR B 363      86.479 -26.295 -16.845  1.00  0.00           N  
ATOM    170  CA  THR B 363      86.547 -27.706 -16.513  1.00  0.00           C  
ATOM    171  C   THR B 363      86.255 -27.876 -15.025  1.00  0.00           C  
ATOM    172  O   THR B 363      86.893 -27.236 -14.184  1.00  0.00           O  
ATOM    173  CB  THR B 363      87.945 -28.280 -16.796  1.00  0.00           C  
ATOM    174  OG1 THR B 363      88.232 -28.179 -18.194  1.00  0.00           O  
ATOM    175  CG2 THR B 363      88.022 -29.737 -16.365  1.00  0.00           C  
ATOM    176  N   ARG B 364      85.287 -28.729 -14.701  1.00  0.00           N  
ATOM    177  CA  ARG B 364      84.942 -28.972 -13.306  1.00  0.00           C  
ATOM    178  C   ARG B 364      86.021 -29.840 -12.687  1.00  0.00           C  
ATOM    179  O   ARG B 364      86.180 -30.996 -13.057  1.00  0.00           O  
ATOM    180  CB  ARG B 364      83.586 -29.680 -13.186  1.00  0.00           C  
ATOM    181  CG  ARG B 364      83.141 -29.924 -11.742  1.00  0.00           C  
ATOM    182  CD  ARG B 364      81.785 -30.641 -11.644  1.00  0.00           C  
ATOM    183  NE  ARG B 364      80.696 -29.879 -12.253  1.00  0.00           N  
ATOM    184  CZ  ARG B 364      79.423 -29.945 -11.870  1.00  0.00           C  
ATOM    185  NH1 ARG B 364      79.060 -30.739 -10.870  1.00  0.00           N  
ATOM    186  NH2 ARG B 364      78.507 -29.210 -12.486  1.00  0.00           N  
ATOM    187  N   VAL B 365      86.776 -29.277 -11.751  1.00  0.00           N  
ATOM    188  CA  VAL B 365      87.831 -30.034 -11.092  1.00  0.00           C  
ATOM    189  C   VAL B 365      87.371 -30.434  -9.692  1.00  0.00           C  
ATOM    190  O   VAL B 365      86.853 -29.606  -8.938  1.00  0.00           O  
ATOM    191  CB  VAL B 365      89.127 -29.208 -11.002  1.00  0.00           C  
ATOM    192  CG1 VAL B 365      90.215 -30.015 -10.315  1.00  0.00           C  
ATOM    193  CG2 VAL B 365      89.574 -28.804 -12.401  1.00  0.00           C  
ATOM    194  N   LYS B 366      87.556 -31.708  -9.359  1.00  0.00           N  
ATOM    195  CA  LYS B 366      87.155 -32.229  -8.060  1.00  0.00           C  
ATOM    196  C   LYS B 366      87.998 -31.617  -6.950  1.00  0.00           C  
ATOM    197  O   LYS B 366      89.221 -31.540  -7.060  1.00  0.00           O  
ATOM    198  CB  LYS B 366      87.299 -33.755  -8.019  1.00  0.00           C  
ATOM    199  CG  LYS B 366      86.802 -34.373  -6.716  1.00  0.00           C  
ATOM    200  CD  LYS B 366      87.046 -35.874  -6.618  1.00  0.00           C  
ATOM    201  CE  LYS B 366      88.513 -36.215  -6.435  1.00  0.00           C  
ATOM    202  NZ  LYS B 366      89.291 -35.962  -7.673  1.00  0.00           N  
ATOM    203  N   SER B 368      87.340 -31.181  -5.881  1.00  0.00           N  
ATOM    204  CA  SER B 368      88.040 -30.581  -4.749  1.00  0.00           C  
ATOM    205  C   SER B 368      89.257 -31.412  -4.369  1.00  0.00           C  
ATOM    206  O   SER B 368      89.233 -32.638  -4.444  1.00  0.00           O  
ATOM    207  CB  SER B 368      87.108 -30.480  -3.540  1.00  0.00           C  
ATOM    208  OG  SER B 368      87.815 -30.069  -2.383  1.00  0.00           O  
ATOM    209  N   ALA B 370      90.330 -30.737  -3.980  1.00  0.00           N  
ATOM    210  CA  ALA B 370      91.539 -31.429  -3.563  1.00  0.00           C  
ATOM    211  C   ALA B 370      91.304 -31.821  -2.110  1.00  0.00           C  
ATOM    212  O   ALA B 370      90.446 -31.247  -1.441  1.00  0.00           O  
ATOM    213  CB  ALA B 370      92.745 -30.505  -3.679  1.00  0.00           C  
ATOM    214  N   PRO B 371      92.044 -32.818  -1.605  1.00  0.00           N  
ATOM    215  CA  PRO B 371      91.856 -33.226  -0.213  1.00  0.00           C  
ATOM    216  C   PRO B 371      92.288 -32.083   0.700  1.00  0.00           C  
ATOM    217  O   PRO B 371      93.136 -31.270   0.323  1.00  0.00           O  
ATOM    218  CB  PRO B 371      92.746 -34.458  -0.099  1.00  0.00           C  
ATOM    219  CG  PRO B 371      93.858 -34.146  -1.049  1.00  0.00           C  
ATOM    220  CD  PRO B 371      93.122 -33.593  -2.240  1.00  0.00           C  
ATOM    221  N   LEU B 372      91.690 -32.009   1.886  1.00  0.00           N  
ATOM    222  CA  LEU B 372      92.000 -30.948   2.847  1.00  0.00           C  
ATOM    223  C   LEU B 372      93.496 -30.796   3.085  1.00  0.00           C  
ATOM    224  O   LEU B 372      94.001 -29.681   3.240  1.00  0.00           O  
ATOM    225  CB  LEU B 372      91.286 -31.219   4.181  1.00  0.00           C  
ATOM    226  CG  LEU B 372      89.833 -30.743   4.305  1.00  0.00           C  
ATOM    227  CD1 LEU B 372      89.205 -31.221   5.607  1.00  0.00           C  
ATOM    228  CD2 LEU B 372      89.822 -29.230   4.243  1.00  0.00           C  
ATOM    229  N   VAL B 373      94.198 -31.922   3.123  1.00  0.00           N  
ATOM    230  CA  VAL B 373      95.635 -31.921   3.338  1.00  0.00           C  
ATOM    231  C   VAL B 373      96.338 -31.756   1.993  1.00  0.00           C  
ATOM    232  O   VAL B 373      95.970 -32.393   1.014  1.00  0.00           O  
ATOM    233  CB  VAL B 373      96.090 -33.228   3.986  1.00  0.00           C  
ATOM    234  CG1 VAL B 373      97.526 -33.106   4.460  1.00  0.00           C  
ATOM    235  CG2 VAL B 373      95.162 -33.587   5.136  1.00  0.00           C  
ATOM    236  N   PRO B 374      97.351 -30.878   1.926  1.00  0.00           N  
ATOM    237  CA  PRO B 374      98.090 -30.640   0.680  1.00  0.00           C  
ATOM    238  C   PRO B 374      98.915 -31.843   0.234  1.00  0.00           C  
ATOM    239  O   PRO B 374      99.516 -32.535   1.056  1.00  0.00           O  
ATOM    240  CB  PRO B 374      98.983 -29.446   1.025  1.00  0.00           C  
ATOM    241  CG  PRO B 374      98.241 -28.756   2.125  1.00  0.00           C  
ATOM    242  CD  PRO B 374      97.755 -29.914   2.961  1.00  0.00           C  
ATOM    243  N   GLU B 375      98.946 -32.079  -1.074  1.00  0.00           N  
ATOM    244  CA  GLU B 375      99.704 -33.183  -1.647  1.00  0.00           C  
ATOM    245  C   GLU B 375     101.198 -33.063  -1.358  1.00  0.00           C  
ATOM    246  O   GLU B 375     101.775 -33.899  -0.654  1.00  0.00           O  
ATOM    247  CB  GLU B 375      99.478 -33.245  -3.160  1.00  0.00           C  
ATOM    248  CG  GLU B 375     100.515 -34.063  -3.917  1.00  0.00           C  
ATOM    249  CD  GLU B 375     100.815 -35.386  -3.249  1.00  0.00           C  
ATOM    250  OE1 GLU B 375      99.855 -36.073  -2.835  1.00  0.00           O  
ATOM    251  OE2 GLU B 375     102.009 -35.747  -3.142  1.00  0.00           O  
ATOM    252  N   ASN B 376     101.826 -32.029  -1.910  1.00  0.00           N  
ATOM    253  CA  ASN B 376     103.251 -31.825  -1.697  1.00  0.00           C  
ATOM    254  C   ASN B 376     103.594 -30.441  -1.178  1.00  0.00           C  
ATOM    255  O   ASN B 376     104.223 -29.647  -1.876  1.00  0.00           O  
ATOM    256  CB  ASN B 376     104.035 -32.094  -2.983  1.00  0.00           C  
ATOM    257  CG  ASN B 376     104.749 -33.439  -2.960  1.00  0.00           C  
ATOM    258  OD1 ASN B 376     105.363 -33.812  -1.957  1.00  0.00           O  
ATOM    259  ND2 ASN B 376     104.686 -34.165  -4.071  1.00  0.00           N  
ATOM    260  N   ASP B 652     103.171 -30.156   0.050  1.00  0.00           N  
ATOM    261  CA  ASP B 652     103.472 -28.881   0.683  1.00  0.00           C  
ATOM    262  C   ASP B 652     103.498 -29.089   2.187  1.00  0.00           C  
ATOM    263  O   ASP B 652     102.498 -28.881   2.867  1.00  0.00           O  
ATOM    264  CB  ASP B 652     102.428 -27.824   0.341  1.00  0.00           C  
ATOM    265  CG  ASP B 652     102.852 -26.440   0.785  1.00  0.00           C  
ATOM    266  OD1 ASP B 652     103.809 -26.356   1.584  1.00  0.00           O  
ATOM    267  OD2 ASP B 652     102.235 -25.444   0.345  1.00  0.00           O  
ATOM    268  N   PRO B 653     104.657 -29.492   2.727  1.00  0.00           N  
ATOM    269  CA  PRO B 653     104.831 -29.740   4.160  1.00  0.00           C  
ATOM    270  C   PRO B 653     104.667 -28.516   5.043  1.00  0.00           C  
ATOM    271  O   PRO B 653     104.438 -28.647   6.240  1.00  0.00           O  
ATOM    272  CB  PRO B 653     106.242 -30.312   4.237  1.00  0.00           C  
ATOM    273  CG  PRO B 653     106.943 -29.579   3.139  1.00  0.00           C  
ATOM    274  CD  PRO B 653     105.935 -29.662   2.015  1.00  0.00           C  
ATOM    275  N   THR B 654     104.774 -27.330   4.457  1.00  0.00           N  
ATOM    276  CA  THR B 654     104.646 -26.106   5.235  1.00  0.00           C  
ATOM    277  C   THR B 654     103.196 -25.665   5.386  1.00  0.00           C  
ATOM    278  O   THR B 654     102.873 -24.893   6.286  1.00  0.00           O  
ATOM    279  CB  THR B 654     105.416 -24.950   4.597  1.00  0.00           C  
ATOM    280  OG1 THR B 654     104.714 -24.508   3.431  1.00  0.00           O  
ATOM    281  CG2 THR B 654     106.819 -25.390   4.210  1.00  0.00           C  
ATOM    282  N   LEU B 655     102.329 -26.134   4.493  1.00  0.00           N  
ATOM    283  CA  LEU B 655     100.913 -25.775   4.546  1.00  0.00           C  
ATOM    284  C   LEU B 655     100.164 -26.905   5.239  1.00  0.00           C  
ATOM    285  O   LEU B 655     100.085 -28.015   4.715  1.00  0.00           O  
ATOM    286  CB  LEU B 655     100.355 -25.590   3.132  1.00  0.00           C  
ATOM    287  CG  LEU B 655      98.913 -25.081   3.021  1.00  0.00           C  
ATOM    288  CD1 LEU B 655      98.874 -23.605   3.393  1.00  0.00           C  
ATOM    289  CD2 LEU B 655      98.397 -25.268   1.602  1.00  0.00           C  
ATOM    290  N   LEU B 656      99.614 -26.635   6.416  1.00  0.00           N  
ATOM    291  CA  LEU B 656      98.901 -27.676   7.132  1.00  0.00           C  
ATOM    292  C   LEU B 656      97.650 -28.152   6.402  1.00  0.00           C  
ATOM    293  O   LEU B 656      97.442 -29.360   6.253  1.00  0.00           O  
ATOM    294  CB  LEU B 656      98.531 -27.205   8.537  1.00  0.00           C  
ATOM    295  CG  LEU B 656      99.700 -27.002   9.491  1.00  0.00           C  
ATOM    296  CD1 LEU B 656      99.152 -26.685  10.873  1.00  0.00           C  
ATOM    297  CD2 LEU B 656     100.570 -28.250   9.546  1.00  0.00           C  
ATOM    298  N   PHE B 657      96.830 -27.203   5.949  1.00  0.00           N  
ATOM    299  CA  PHE B 657      95.581 -27.507   5.248  1.00  0.00           C  
ATOM    300  C   PHE B 657      95.320 -26.526   4.104  1.00  0.00           C  
ATOM    301  O   PHE B 657      95.809 -25.397   4.112  1.00  0.00           O  
ATOM    302  CB  PHE B 657      94.405 -27.447   6.232  1.00  0.00           C  
ATOM    303  CG  PHE B 657      94.582 -28.321   7.448  1.00  0.00           C  
ATOM    304  CD1 PHE B 657      94.544 -29.703   7.341  1.00  0.00           C  
ATOM    305  CD2 PHE B 657      94.838 -27.760   8.692  1.00  0.00           C  
ATOM    306  CE1 PHE B 657      94.770 -30.518   8.454  1.00  0.00           C  
ATOM    307  CE2 PHE B 657      95.066 -28.566   9.804  1.00  0.00           C  
ATOM    308  CZ  PHE B 657      95.031 -29.947   9.680  1.00  0.00           C  
ATOM    309  N   VAL B 658      94.553 -26.970   3.115  1.00  0.00           N  
ATOM    310  CA  VAL B 658      94.186 -26.131   1.983  1.00  0.00           C  
ATOM    311  C   VAL B 658      93.201 -25.108   2.556  1.00  0.00           C  
ATOM    312  O   VAL B 658      92.159 -25.484   3.098  1.00  0.00           O  
ATOM    313  CB  VAL B 658      93.471 -26.963   0.894  1.00  0.00           C  
ATOM    314  CG1 VAL B 658      92.981 -26.063  -0.232  1.00  0.00           C  
ATOM    315  CG2 VAL B 658      94.402 -28.024   0.375  1.00  0.00           C  
ATOM    316  N   ASN B 659      93.540 -23.827   2.438  1.00  0.00           N  
ATOM    317  CA  ASN B 659      92.720 -22.741   2.958  1.00  0.00           C  
ATOM    318  C   ASN B 659      91.860 -22.063   1.883  1.00  0.00           C  
ATOM    319  O   ASN B 659      90.891 -21.367   2.202  1.00  0.00           O  
ATOM    320  CB  ASN B 659      93.625 -21.691   3.584  1.00  0.00           C  
ATOM    321  CG  ASN B 659      94.636 -21.168   2.598  1.00  0.00           C  
ATOM    322  OD1 ASN B 659      95.510 -21.908   2.130  1.00  0.00           O  
ATOM    323  ND2 ASN B 659      94.508 -19.897   2.244  1.00  0.00           N  
ATOM    324  N   ALA B 660      92.229 -22.245   0.618  1.00  0.00           N  
ATOM    325  CA  ALA B 660      91.488 -21.645  -0.487  1.00  0.00           C  
ATOM    326  C   ALA B 660      91.423 -22.568  -1.696  1.00  0.00           C  
ATOM    327  O   ALA B 660      92.192 -23.522  -1.806  1.00  0.00           O  
ATOM    328  CB  ALA B 660      92.116 -20.316  -0.885  1.00  0.00           C  
ATOM    329  N   GLY B 661      90.499 -22.276  -2.605  1.00  0.00           N  
ATOM    330  CA  GLY B 661      90.350 -23.094  -3.797  1.00  0.00           C  
ATOM    331  C   GLY B 661      91.525 -23.060  -4.762  1.00  0.00           C  
ATOM    332  O   GLY B 661      91.717 -24.001  -5.526  1.00  0.00           O  
ATOM    333  N   MET B 662      92.316 -21.991  -4.723  1.00  0.00           N  
ATOM    334  CA  MET B 662      93.460 -21.858  -5.626  1.00  0.00           C  
ATOM    335  C   MET B 662      94.710 -22.636  -5.226  1.00  0.00           C  
ATOM    336  O   MET B 662      95.608 -22.827  -6.049  1.00  0.00           O  
ATOM    337  CB  MET B 662      93.822 -20.376  -5.812  1.00  0.00           C  
ATOM    338  CG  MET B 662      94.346 -19.638  -4.574  1.00  0.00           C  
ATOM    339  SD  MET B 662      96.013 -20.091  -4.040  1.00  0.00           S  
ATOM    340  CE  MET B 662      95.759 -20.256  -2.277  1.00  0.00           C  
ATOM    341  N   VAL B 663      94.768 -23.086  -3.974  1.00  0.00           N  
ATOM    342  CA  VAL B 663      95.930 -23.826  -3.468  1.00  0.00           C  
ATOM    343  C   VAL B 663      96.407 -24.969  -4.359  1.00  0.00           C  
ATOM    344  O   VAL B 663      97.591 -25.071  -4.667  1.00  0.00           O  
ATOM    345  CB  VAL B 663      95.670 -24.419  -2.069  1.00  0.00           C  
ATOM    346  CG1 VAL B 663      96.910 -25.139  -1.586  1.00  0.00           C  
ATOM    347  CG2 VAL B 663      95.270 -23.330  -1.096  1.00  0.00           C  
ATOM    348  N   PRO B 664      95.495 -25.861  -4.766  1.00  0.00           N  
ATOM    349  CA  PRO B 664      95.893 -26.982  -5.623  1.00  0.00           C  
ATOM    350  C   PRO B 664      96.360 -26.537  -7.012  1.00  0.00           C  
ATOM    351  O   PRO B 664      97.088 -27.265  -7.690  1.00  0.00           O  
ATOM    352  CB  PRO B 664      94.630 -27.838  -5.670  1.00  0.00           C  
ATOM    353  CG  PRO B 664      93.541 -26.814  -5.576  1.00  0.00           C  
ATOM    354  CD  PRO B 664      94.049 -25.907  -4.483  1.00  0.00           C  
ATOM    355  N   PHE B 665      95.947 -25.340  -7.422  1.00  0.00           N  
ATOM    356  CA  PHE B 665      96.321 -24.788  -8.726  1.00  0.00           C  
ATOM    357  C   PHE B 665      97.492 -23.817  -8.633  1.00  0.00           C  
ATOM    358  O   PHE B 665      97.904 -23.248  -9.637  1.00  0.00           O  
ATOM    359  CB  PHE B 665      95.142 -24.046  -9.357  1.00  0.00           C  
ATOM    360  CG  PHE B 665      93.928 -24.894  -9.552  1.00  0.00           C  
ATOM    361  CD1 PHE B 665      93.952 -25.971 -10.434  1.00  0.00           C  
ATOM    362  CD2 PHE B 665      92.752 -24.617  -8.851  1.00  0.00           C  
ATOM    363  CE1 PHE B 665      92.828 -26.762 -10.616  1.00  0.00           C  
ATOM    364  CE2 PHE B 665      91.622 -25.405  -9.026  1.00  0.00           C  
ATOM    365  CZ  PHE B 665      91.656 -26.480  -9.911  1.00  0.00           C  
ATOM    366  N   LYS B 666      98.020 -23.631  -7.429  1.00  0.00           N  
ATOM    367  CA  LYS B 666      99.126 -22.713  -7.217  1.00  0.00           C  
ATOM    368  C   LYS B 666     100.235 -22.850  -8.254  1.00  0.00           C  
ATOM    369  O   LYS B 666     100.652 -21.856  -8.858  1.00  0.00           O  
ATOM    370  CB  LYS B 666      99.699 -22.898  -5.814  1.00  0.00           C  
ATOM    371  CG  LYS B 666     100.783 -21.893  -5.455  1.00  0.00           C  
ATOM    372  CD  LYS B 666     101.064 -21.873  -3.953  1.00  0.00           C  
ATOM    373  CE  LYS B 666      99.853 -21.375  -3.171  1.00  0.00           C  
ATOM    374  NZ  LYS B 666     100.132 -21.192  -1.711  1.00  0.00           N  
ATOM    375  N   ASN B 667     100.712 -24.075  -8.458  1.00  0.00           N  
ATOM    376  CA  ASN B 667     101.769 -24.330  -9.432  1.00  0.00           C  
ATOM    377  C   ASN B 667     101.323 -24.006 -10.851  1.00  0.00           C  
ATOM    378  O   ASN B 667     102.095 -23.455 -11.639  1.00  0.00           O  
ATOM    379  CB  ASN B 667     102.221 -25.789  -9.361  1.00  0.00           C  
ATOM    380  CG  ASN B 667     103.376 -25.999  -8.397  1.00  0.00           C  
ATOM    381  OD1 ASN B 667     103.281 -25.700  -7.208  1.00  0.00           O  
ATOM    382  ND2 ASN B 667     104.476 -26.523  -8.913  1.00  0.00           N  
ATOM    383  N   VAL B 668     100.080 -24.351 -11.176  1.00  0.00           N  
ATOM    384  CA  VAL B 668      99.538 -24.086 -12.502  1.00  0.00           C  
ATOM    385  C   VAL B 668      99.581 -22.581 -12.753  1.00  0.00           C  
ATOM    386  O   VAL B 668      99.864 -22.135 -13.867  1.00  0.00           O  
ATOM    387  CB  VAL B 668      98.079 -24.588 -12.624  1.00  0.00           C  
ATOM    388  CG1 VAL B 668      97.607 -24.473 -14.067  1.00  0.00           C  
ATOM    389  CG2 VAL B 668      97.983 -26.037 -12.144  1.00  0.00           C  
ATOM    390  N   PHE B 669      99.312 -21.804 -11.708  1.00  0.00           N  
ATOM    391  CA  PHE B 669      99.331 -20.345 -11.811  1.00  0.00           C  
ATOM    392  C   PHE B 669     100.760 -19.844 -12.009  1.00  0.00           C  
ATOM    393  O   PHE B 669     100.998 -18.885 -12.739  1.00  0.00           O  
ATOM    394  CB  PHE B 669      98.730 -19.713 -10.545  1.00  0.00           C  
ATOM    395  CG  PHE B 669      97.225 -19.738 -10.504  1.00  0.00           C  
ATOM    396  CD1 PHE B 669      96.480 -18.949 -11.377  1.00  0.00           C  
ATOM    397  CD2 PHE B 669      96.551 -20.554  -9.598  1.00  0.00           C  
ATOM    398  CE1 PHE B 669      95.086 -18.972 -11.351  1.00  0.00           C  
ATOM    399  CE2 PHE B 669      95.155 -20.585  -9.564  1.00  0.00           C  
ATOM    400  CZ  PHE B 669      94.421 -19.791 -10.442  1.00  0.00           C  
ATOM    401  N   LEU B 670     101.706 -20.510 -11.356  1.00  0.00           N  
ATOM    402  CA  LEU B 670     103.116 -20.143 -11.450  1.00  0.00           C  
ATOM    403  C   LEU B 670     103.764 -20.625 -12.749  1.00  0.00           C  
ATOM    404  O   LEU B 670     104.747 -20.046 -13.213  1.00  0.00           O  
ATOM    405  CB  LEU B 670     103.873 -20.719 -10.255  1.00  0.00           C  
ATOM    406  CG  LEU B 670     103.461 -20.130  -8.902  1.00  0.00           C  
ATOM    407  CD1 LEU B 670     104.073 -20.940  -7.776  1.00  0.00           C  
ATOM    408  CD2 LEU B 670     103.894 -18.673  -8.833  1.00  0.00           C  
ATOM    409  N   GLY B 671     103.212 -21.686 -13.331  1.00  0.00           N  
ATOM    410  CA  GLY B 671     103.763 -22.211 -14.565  1.00  0.00           C  
ATOM    411  C   GLY B 671     104.451 -23.548 -14.365  1.00  0.00           C  
ATOM    412  O   GLY B 671     104.521 -24.364 -15.282  1.00  0.00           O  
ATOM    413  N   LEU B 672     104.957 -23.772 -13.159  1.00  0.00           N  
ATOM    414  CA  LEU B 672     105.639 -25.014 -12.823  1.00  0.00           C  
ATOM    415  C   LEU B 672     104.843 -26.251 -13.239  1.00  0.00           C  
ATOM    416  O   LEU B 672     105.418 -27.317 -13.462  1.00  0.00           O  
ATOM    417  CB  LEU B 672     105.920 -25.064 -11.319  1.00  0.00           C  
ATOM    418  CG  LEU B 672     106.936 -24.072 -10.744  1.00  0.00           C  
ATOM    419  CD1 LEU B 672     106.555 -22.638 -11.094  1.00  0.00           C  
ATOM    420  CD2 LEU B 672     106.990 -24.254  -9.237  1.00  0.00           C  
ATOM    421  N   GLU B 681     103.523 -26.113 -13.330  1.00  0.00           N  
ATOM    422  CA  GLU B 681     102.659 -27.220 -13.738  1.00  0.00           C  
ATOM    423  C   GLU B 681     101.846 -26.843 -14.965  1.00  0.00           C  
ATOM    424  O   GLU B 681     101.662 -25.662 -15.269  1.00  0.00           O  
ATOM    425  CB  GLU B 681     101.687 -27.611 -12.621  1.00  0.00           C  
ATOM    426  CG  GLU B 681     102.293 -28.419 -11.495  1.00  0.00           C  
ATOM    427  CD  GLU B 681     101.256 -28.859 -10.472  1.00  0.00           C  
ATOM    428  OE1 GLU B 681     101.644 -29.490  -9.464  1.00  0.00           O  
ATOM    429  OE2 GLU B 681     100.053 -28.579 -10.673  1.00  0.00           O  
ATOM    430  N   LYS B 683     101.354 -27.855 -15.670  1.00  0.00           N  
ATOM    431  CA  LYS B 683     100.545 -27.615 -16.852  1.00  0.00           C  
ATOM    432  C   LYS B 683      99.227 -28.372 -16.724  1.00  0.00           C  
ATOM    433  O   LYS B 683      99.167 -29.419 -16.089  1.00  0.00           O  
ATOM    434  CB  LYS B 683     101.304 -28.045 -18.110  1.00  0.00           C  
ATOM    435  CG  LYS B 683     101.646 -29.520 -18.185  1.00  0.00           C  
ATOM    436  CD  LYS B 683     102.476 -29.820 -19.433  1.00  0.00           C  
ATOM    437  CE  LYS B 683     102.439 -31.300 -19.781  1.00  0.00           C  
ATOM    438  NZ  LYS B 683     101.041 -31.759 -20.066  1.00  0.00           N  
ATOM    439  N   ARG B 684      98.171 -27.825 -17.314  1.00  0.00           N  
ATOM    440  CA  ARG B 684      96.853 -28.445 -17.257  1.00  0.00           C  
ATOM    441  C   ARG B 684      96.247 -28.531 -18.653  1.00  0.00           C  
ATOM    442  O   ARG B 684      96.456 -27.648 -19.480  1.00  0.00           O  
ATOM    443  CB  ARG B 684      95.935 -27.624 -16.350  1.00  0.00           C  
ATOM    444  CG  ARG B 684      95.384 -28.372 -15.151  1.00  0.00           C  
ATOM    445  CD  ARG B 684      96.468 -28.819 -14.192  1.00  0.00           C  
ATOM    446  NE  ARG B 684      95.905 -29.128 -12.879  1.00  0.00           N  
ATOM    447  CZ  ARG B 684      96.608 -29.577 -11.843  1.00  0.00           C  
ATOM    448  NH1 ARG B 684      97.915 -29.782 -11.953  1.00  0.00           N  
ATOM    449  NH2 ARG B 684      96.003 -29.811 -10.690  1.00  0.00           N  
ATOM    450  N   PRO B 685      95.483 -29.601 -18.932  1.00  0.00           N  
ATOM    451  CA  PRO B 685      94.854 -29.779 -20.246  1.00  0.00           C  
ATOM    452  C   PRO B 685      93.769 -28.742 -20.495  1.00  0.00           C  
ATOM    453  O   PRO B 685      93.114 -28.756 -21.536  1.00  0.00           O  
ATOM    454  CB  PRO B 685      94.275 -31.193 -20.169  1.00  0.00           C  
ATOM    455  CG  PRO B 685      95.108 -31.865 -19.119  1.00  0.00           C  
ATOM    456  CD  PRO B 685      95.256 -30.784 -18.088  1.00  0.00           C  
ATOM    457  N   TYR B 686      93.577 -27.848 -19.532  1.00  0.00           N  
ATOM    458  CA  TYR B 686      92.560 -26.809 -19.649  1.00  0.00           C  
ATOM    459  C   TYR B 686      93.054 -25.481 -19.095  1.00  0.00           C  
ATOM    460  O   TYR B 686      93.813 -25.450 -18.127  1.00  0.00           O  
ATOM    461  CB  TYR B 686      91.295 -27.249 -18.911  1.00  0.00           C  
ATOM    462  CG  TYR B 686      91.559 -27.749 -17.509  1.00  0.00           C  
ATOM    463  CD1 TYR B 686      91.673 -26.861 -16.436  1.00  0.00           C  
ATOM    464  CD2 TYR B 686      91.727 -29.110 -17.259  1.00  0.00           C  
ATOM    465  CE1 TYR B 686      91.946 -27.320 -15.146  1.00  0.00           C  
ATOM    466  CE2 TYR B 686      92.003 -29.580 -15.977  1.00  0.00           C  
ATOM    467  CZ  TYR B 686      92.110 -28.680 -14.925  1.00  0.00           C  
ATOM    468  OH  TYR B 686      92.384 -29.144 -13.661  1.00  0.00           O  
ATOM    469  N   LYS B 687      92.633 -24.388 -19.728  1.00  0.00           N  
ATOM    470  CA  LYS B 687      93.015 -23.049 -19.292  1.00  0.00           C  
ATOM    471  C   LYS B 687      91.912 -22.432 -18.447  1.00  0.00           C  
ATOM    472  O   LYS B 687      92.072 -21.341 -17.900  1.00  0.00           O  
ATOM    473  CB  LYS B 687      93.291 -22.127 -20.486  1.00  0.00           C  
ATOM    474  CG  LYS B 687      94.677 -22.245 -21.105  1.00  0.00           C  
ATOM    475  CD  LYS B 687      95.098 -20.898 -21.702  1.00  0.00           C  
ATOM    476  CE  LYS B 687      96.440 -20.969 -22.412  1.00  0.00           C  
ATOM    477  NZ  LYS B 687      96.326 -21.659 -23.726  1.00  0.00           N  
ATOM    478  N   ARG B 688      90.781 -23.120 -18.355  1.00  0.00           N  
ATOM    479  CA  ARG B 688      89.665 -22.623 -17.560  1.00  0.00           C  
ATOM    480  C   ARG B 688      89.227 -23.721 -16.609  1.00  0.00           C  
ATOM    481  O   ARG B 688      88.998 -24.857 -17.025  1.00  0.00           O  
ATOM    482  CB  ARG B 688      88.489 -22.213 -18.455  1.00  0.00           C  
ATOM    483  CG  ARG B 688      88.778 -21.066 -19.412  1.00  0.00           C  
ATOM    484  CD  ARG B 688      87.486 -20.555 -20.050  1.00  0.00           C  
ATOM    485  NE  ARG B 688      87.729 -19.564 -21.098  1.00  0.00           N  
ATOM    486  CZ  ARG B 688      86.794 -18.758 -21.594  1.00  0.00           C  
ATOM    487  NH1 ARG B 688      85.550 -18.817 -21.138  1.00  0.00           N  
ATOM    488  NH2 ARG B 688      87.099 -17.892 -22.549  1.00  0.00           N  
ATOM    489  N   ALA B 689      89.121 -23.390 -15.328  1.00  0.00           N  
ATOM    490  CA  ALA B 689      88.710 -24.380 -14.342  1.00  0.00           C  
ATOM    491  C   ALA B 689      87.771 -23.785 -13.309  1.00  0.00           C  
ATOM    492  O   ALA B 689      87.764 -22.578 -13.072  1.00  0.00           O  
ATOM    493  CB  ALA B 689      89.935 -24.969 -13.651  1.00  0.00           C  
ATOM    494  N   THR B 690      86.963 -24.644 -12.707  1.00  0.00           N  
ATOM    495  CA  THR B 690      86.034 -24.213 -11.682  1.00  0.00           C  
ATOM    496  C   THR B 690      85.866 -25.372 -10.712  1.00  0.00           C  
ATOM    497  O   THR B 690      85.936 -26.532 -11.112  1.00  0.00           O  
ATOM    498  CB  THR B 690      84.664 -23.832 -12.287  1.00  0.00           C  
ATOM    499  OG1 THR B 690      83.912 -23.080 -11.324  1.00  0.00           O  
ATOM    500  CG2 THR B 690      83.881 -25.081 -12.677  1.00  0.00           C  
ATOM    501  N   SER B 691      85.657 -25.065  -9.437  1.00  0.00           N  
ATOM    502  CA  SER B 691      85.485 -26.125  -8.461  1.00  0.00           C  
ATOM    503  C   SER B 691      84.947 -25.651  -7.121  1.00  0.00           C  
ATOM    504  O   SER B 691      84.844 -24.456  -6.861  1.00  0.00           O  
ATOM    505  CB  SER B 691      86.811 -26.853  -8.242  1.00  0.00           C  
ATOM    506  OG  SER B 691      87.749 -26.020  -7.588  1.00  0.00           O  
ATOM    507  N   CYS B 692      84.588 -26.625  -6.291  1.00  0.00           N  
ATOM    508  CA  CYS B 692      84.090 -26.392  -4.948  1.00  0.00           C  
ATOM    509  C   CYS B 692      85.172 -27.028  -4.091  1.00  0.00           C  
ATOM    510  O   CYS B 692      85.270 -28.255  -4.002  1.00  0.00           O  
ATOM    511  CB  CYS B 692      82.757 -27.106  -4.731  1.00  0.00           C  
ATOM    512  SG  CYS B 692      82.073 -26.915  -3.056  1.00  0.00           S  
ATOM    513  N   GLN B 693      85.997 -26.189  -3.478  1.00  0.00           N  
ATOM    514  CA  GLN B 693      87.099 -26.679  -2.672  1.00  0.00           C  
ATOM    515  C   GLN B 693      86.838 -26.709  -1.178  1.00  0.00           C  
ATOM    516  O   GLN B 693      86.354 -25.740  -0.595  1.00  0.00           O  
ATOM    517  CB  GLN B 693      88.348 -25.838  -2.941  1.00  0.00           C  
ATOM    518  CG  GLN B 693      89.528 -26.183  -2.033  1.00  0.00           C  
ATOM    519  CD  GLN B 693      90.110 -27.548  -2.316  1.00  0.00           C  
ATOM    520  OE1 GLN B 693      90.727 -28.162  -1.447  1.00  0.00           O  
ATOM    521  NE2 GLN B 693      89.936 -28.026  -3.544  1.00  0.00           N  
ATOM    522  N   LYS B 695      87.153 -27.845  -0.572  1.00  0.00           N  
ATOM    523  CA  LYS B 695      87.022 -27.999   0.863  1.00  0.00           C  
ATOM    524  C   LYS B 695      88.133 -27.119   1.407  1.00  0.00           C  
ATOM    525  O   LYS B 695      89.281 -27.222   0.967  1.00  0.00           O  
ATOM    526  CB  LYS B 695      87.266 -29.449   1.269  1.00  0.00           C  
ATOM    527  CG  LYS B 695      86.078 -30.352   1.036  1.00  0.00           C  
ATOM    528  CD  LYS B 695      86.451 -31.807   1.204  1.00  0.00           C  
ATOM    529  CE  LYS B 695      87.387 -32.268   0.103  1.00  0.00           C  
ATOM    530  NZ  LYS B 695      87.666 -33.723   0.248  1.00  0.00           N  
ATOM    531  N   CYS B 696      87.789 -26.244   2.347  1.00  0.00           N  
ATOM    532  CA  CYS B 696      88.764 -25.338   2.928  1.00  0.00           C  
ATOM    533  C   CYS B 696      88.810 -25.354   4.444  1.00  0.00           C  
ATOM    534  O   CYS B 696      87.794 -25.549   5.125  1.00  0.00           O  
ATOM    535  CB  CYS B 696      88.487 -23.910   2.474  1.00  0.00           C  
ATOM    536  SG  CYS B 696      88.635 -23.635   0.721  1.00  0.00           S  
ATOM    537  N   LEU B 697      90.010 -25.129   4.961  1.00  0.00           N  
ATOM    538  CA  LEU B 697      90.241 -25.078   6.395  1.00  0.00           C  
ATOM    539  C   LEU B 697      91.114 -23.876   6.716  1.00  0.00           C  
ATOM    540  O   LEU B 697      92.230 -23.763   6.208  1.00  0.00           O  
ATOM    541  CB  LEU B 697      90.929 -26.360   6.876  1.00  0.00           C  
ATOM    542  CG  LEU B 697      90.053 -27.563   7.230  1.00  0.00           C  
ATOM    543  CD1 LEU B 697      90.939 -28.753   7.627  1.00  0.00           C  
ATOM    544  CD2 LEU B 697      89.134 -27.198   8.379  1.00  0.00           C  
ATOM    545  N   ARG B 698      90.582 -22.969   7.534  1.00  0.00           N  
ATOM    546  CA  ARG B 698      91.304 -21.775   7.962  1.00  0.00           C  
ATOM    547  C   ARG B 698      91.609 -21.916   9.453  1.00  0.00           C  
ATOM    548  O   ARG B 698      90.944 -21.313  10.301  1.00  0.00           O  
ATOM    549  CB  ARG B 698      90.469 -20.514   7.694  1.00  0.00           C  
ATOM    550  CG  ARG B 698      91.292 -19.355   7.130  1.00  0.00           C  
ATOM    551  CD  ARG B 698      90.430 -18.371   6.343  1.00  0.00           C  
ATOM    552  NE  ARG B 698      90.978 -18.062   5.032  1.00  0.00           N  
ATOM    553  CZ  ARG B 698      90.247 -17.892   3.933  1.00  0.00           C  
ATOM    554  NH1 ARG B 698      88.924 -18.000   3.982  1.00  0.00           N  
ATOM    555  NH2 ARG B 698      90.842 -17.625   2.777  1.00  0.00           N  
ATOM    556  N   VAL B 699      92.617 -22.727   9.762  1.00  0.00           N  
ATOM    557  CA  VAL B 699      93.013 -22.976  11.143  1.00  0.00           C  
ATOM    558  C   VAL B 699      94.542 -23.059  11.302  1.00  0.00           C  
ATOM    559  O   VAL B 699      95.045 -23.795  12.151  1.00  0.00           O  
ATOM    560  CB  VAL B 699      92.384 -24.289  11.649  1.00  0.00           C  
ATOM    561  CG1 VAL B 699      90.876 -24.238  11.469  1.00  0.00           C  
ATOM    562  CG2 VAL B 699      92.962 -25.470  10.893  1.00  0.00           C  
ATOM    563  N   SER B 700      95.269 -22.309  10.476  1.00  0.00           N  
ATOM    564  CA  SER B 700      96.727 -22.278  10.539  1.00  0.00           C  
ATOM    565  C   SER B 700      97.338 -21.141   9.730  1.00  0.00           C  
ATOM    566  O   SER B 700      96.722 -20.606   8.801  1.00  0.00           O  
ATOM    567  CB  SER B 700      97.321 -23.597  10.054  1.00  0.00           C  
ATOM    568  OG  SER B 700      98.741 -23.558  10.122  1.00  0.00           O  
ATOM    569  N   GLY B 703      98.561 -20.782  10.105  1.00  0.00           N  
ATOM    570  CA  GLY B 703      99.284 -19.725   9.426  1.00  0.00           C  
ATOM    571  C   GLY B 703      98.593 -18.379   9.400  1.00  0.00           C  
ATOM    572  O   GLY B 703      97.921 -17.979  10.353  1.00  0.00           O  
ATOM    573  N   LYS B 704      98.766 -17.681   8.284  1.00  0.00           N  
ATOM    574  CA  LYS B 704      98.198 -16.361   8.086  1.00  0.00           C  
ATOM    575  C   LYS B 704      96.711 -16.439   7.772  1.00  0.00           C  
ATOM    576  O   LYS B 704      96.084 -15.428   7.491  1.00  0.00           O  
ATOM    577  CB  LYS B 704      98.931 -15.658   6.942  1.00  0.00           C  
ATOM    578  CG  LYS B 704     100.436 -15.864   6.969  1.00  0.00           C  
ATOM    579  CD  LYS B 704     101.045 -15.372   8.268  1.00  0.00           C  
ATOM    580  CE  LYS B 704     101.636 -13.981   8.114  1.00  0.00           C  
ATOM    581  NZ  LYS B 704     102.812 -13.994   7.192  1.00  0.00           N  
ATOM    582  N   HIS B 705      96.153 -17.646   7.816  1.00  0.00           N  
ATOM    583  CA  HIS B 705      94.733 -17.852   7.533  1.00  0.00           C  
ATOM    584  C   HIS B 705      94.095 -18.677   8.644  1.00  0.00           C  
ATOM    585  O   HIS B 705      93.488 -19.723   8.401  1.00  0.00           O  
ATOM    586  CB  HIS B 705      94.561 -18.563   6.187  1.00  0.00           C  
ATOM    587  CG  HIS B 705      95.785 -19.291   5.725  1.00  0.00           C  
ATOM    588  ND1 HIS B 705      96.843 -18.651   5.116  1.00  0.00           N  
ATOM    589  CD2 HIS B 705      96.122 -20.600   5.789  1.00  0.00           C  
ATOM    590  CE1 HIS B 705      97.779 -19.535   4.822  1.00  0.00           C  
ATOM    591  NE2 HIS B 705      97.367 -20.727   5.220  1.00  0.00           N  
ATOM    592  N   ASN B 706      94.237 -18.181   9.868  1.00  0.00           N  
ATOM    593  CA  ASN B 706      93.730 -18.857  11.050  1.00  0.00           C  
ATOM    594  C   ASN B 706      92.532 -18.140  11.651  1.00  0.00           C  
ATOM    595  O   ASN B 706      92.668 -17.046  12.202  1.00  0.00           O  
ATOM    596  CB  ASN B 706      94.837 -18.929  12.093  1.00  0.00           C  
ATOM    597  CG  ASN B 706      94.605 -20.011  13.102  1.00  0.00           C  
ATOM    598  OD1 ASN B 706      93.501 -20.173  13.605  1.00  0.00           O  
ATOM    599  ND2 ASN B 706      95.651 -20.764  13.411  1.00  0.00           N  
ATOM    600  N   ASP B 707      91.364 -18.766  11.566  1.00  0.00           N  
ATOM    601  CA  ASP B 707      90.136 -18.176  12.100  1.00  0.00           C  
ATOM    602  C   ASP B 707      89.648 -18.871  13.359  1.00  0.00           C  
ATOM    603  O   ASP B 707      88.691 -18.423  13.986  1.00  0.00           O  
ATOM    604  CB  ASP B 707      89.031 -18.230  11.048  1.00  0.00           C  
ATOM    605  CG  ASP B 707      89.155 -17.130  10.008  1.00  0.00           C  
ATOM    606  OD1 ASP B 707      90.283 -16.660   9.761  1.00  0.00           O  
ATOM    607  OD2 ASP B 707      88.121 -16.754   9.427  1.00  0.00           O  
ATOM    608  N   LEU B 708      90.310 -19.965  13.722  1.00  0.00           N  
ATOM    609  CA  LEU B 708      89.933 -20.733  14.899  1.00  0.00           C  
ATOM    610  C   LEU B 708      89.541 -19.865  16.098  1.00  0.00           C  
ATOM    611  O   LEU B 708      88.405 -19.925  16.570  1.00  0.00           O  
ATOM    612  CB  LEU B 708      91.075 -21.677  15.288  1.00  0.00           C  
ATOM    613  CG  LEU B 708      90.827 -22.786  16.319  1.00  0.00           C  
ATOM    614  CD1 LEU B 708      89.715 -23.717  15.853  1.00  0.00           C  
ATOM    615  CD2 LEU B 708      92.116 -23.569  16.518  1.00  0.00           C  
ATOM    616  N   GLU B 709      90.475 -19.054  16.582  1.00  0.00           N  
ATOM    617  CA  GLU B 709      90.227 -18.196  17.740  1.00  0.00           C  
ATOM    618  C   GLU B 709      88.852 -17.526  17.755  1.00  0.00           C  
ATOM    619  O   GLU B 709      88.336 -17.187  18.821  1.00  0.00           O  
ATOM    620  CB  GLU B 709      91.302 -17.108  17.838  1.00  0.00           C  
ATOM    621  CG  GLU B 709      91.218 -16.075  16.729  1.00  0.00           C  
ATOM    622  CD  GLU B 709      92.181 -14.924  16.921  1.00  0.00           C  
ATOM    623  OE1 GLU B 709      92.150 -13.989  16.090  1.00  0.00           O  
ATOM    624  OE2 GLU B 709      92.965 -14.950  17.899  1.00  0.00           O  
ATOM    625  N   GLN B 710      88.258 -17.336  16.580  1.00  0.00           N  
ATOM    626  CA  GLN B 710      86.954 -16.681  16.478  1.00  0.00           C  
ATOM    627  C   GLN B 710      85.752 -17.597  16.259  1.00  0.00           C  
ATOM    628  O   GLN B 710      84.613 -17.169  16.419  1.00  0.00           O  
ATOM    629  CB  GLN B 710      86.990 -15.647  15.351  1.00  0.00           C  
ATOM    630  CG  GLN B 710      87.834 -14.417  15.658  1.00  0.00           C  
ATOM    631  CD  GLN B 710      88.243 -13.677  14.402  1.00  0.00           C  
ATOM    632  OE1 GLN B 710      89.166 -14.091  13.694  1.00  0.00           O  
ATOM    633  NE2 GLN B 710      87.552 -12.582  14.111  1.00  0.00           N  
ATOM    634  N   VAL B 711      85.999 -18.847  15.891  1.00  0.00           N  
ATOM    635  CA  VAL B 711      84.915 -19.785  15.625  1.00  0.00           C  
ATOM    636  C   VAL B 711      83.991 -20.008  16.821  1.00  0.00           C  
ATOM    637  O   VAL B 711      84.409 -20.494  17.877  1.00  0.00           O  
ATOM    638  CB  VAL B 711      85.483 -21.133  15.129  1.00  0.00           C  
ATOM    639  CG1 VAL B 711      84.359 -22.105  14.806  1.00  0.00           C  
ATOM    640  CG2 VAL B 711      86.331 -20.892  13.891  1.00  0.00           C  
ATOM    641  N   GLY B 712      82.726 -19.645  16.628  1.00  0.00           N  
ATOM    642  CA  GLY B 712      81.720 -19.774  17.663  1.00  0.00           C  
ATOM    643  C   GLY B 712      81.255 -18.412  18.153  1.00  0.00           C  
ATOM    644  O   GLY B 712      80.068 -18.203  18.399  1.00  0.00           O  
ATOM    645  N   TYR B 713      82.195 -17.480  18.288  1.00  0.00           N  
ATOM    646  CA  TYR B 713      81.890 -16.139  18.766  1.00  0.00           C  
ATOM    647  C   TYR B 713      81.127 -15.286  17.770  1.00  0.00           C  
ATOM    648  O   TYR B 713      80.442 -14.349  18.162  1.00  0.00           O  
ATOM    649  CB  TYR B 713      83.186 -15.432  19.175  1.00  0.00           C  
ATOM    650  CG  TYR B 713      83.829 -16.070  20.375  1.00  0.00           C  
ATOM    651  CD1 TYR B 713      83.437 -15.723  21.667  1.00  0.00           C  
ATOM    652  CD2 TYR B 713      84.767 -17.090  20.223  1.00  0.00           C  
ATOM    653  CE1 TYR B 713      83.961 -16.380  22.775  1.00  0.00           C  
ATOM    654  CE2 TYR B 713      85.292 -17.753  21.325  1.00  0.00           C  
ATOM    655  CZ  TYR B 713      84.883 -17.393  22.598  1.00  0.00           C  
ATOM    656  OH  TYR B 713      85.390 -18.064  23.690  1.00  0.00           O  
ATOM    657  N   THR B 714      81.242 -15.613  16.486  1.00  0.00           N  
ATOM    658  CA  THR B 714      80.557 -14.856  15.445  1.00  0.00           C  
ATOM    659  C   THR B 714      79.673 -15.767  14.611  1.00  0.00           C  
ATOM    660  O   THR B 714      79.698 -16.988  14.762  1.00  0.00           O  
ATOM    661  CB  THR B 714      81.544 -14.186  14.472  1.00  0.00           C  
ATOM    662  OG1 THR B 714      82.071 -15.179  13.585  1.00  0.00           O  
ATOM    663  CG2 THR B 714      82.691 -13.533  15.231  1.00  0.00           C  
ATOM    664  N   SER B 715      78.903 -15.155  13.716  1.00  0.00           N  
ATOM    665  CA  SER B 715      78.005 -15.882  12.831  1.00  0.00           C  
ATOM    666  C   SER B 715      78.597 -15.995  11.424  1.00  0.00           C  
ATOM    667  O   SER B 715      77.889 -16.364  10.489  1.00  0.00           O  
ATOM    668  CB  SER B 715      76.671 -15.150  12.733  1.00  0.00           C  
ATOM    669  OG  SER B 715      76.831 -13.937  12.016  1.00  0.00           O  
ATOM    670  N   ARG B 716      79.887 -15.691  11.273  1.00  0.00           N  
ATOM    671  CA  ARG B 716      80.529 -15.732   9.956  1.00  0.00           C  
ATOM    672  C   ARG B 716      81.840 -16.487   9.927  1.00  0.00           C  
ATOM    673  O   ARG B 716      82.353 -16.790   8.855  1.00  0.00           O  
ATOM    674  CB  ARG B 716      80.787 -14.307   9.453  1.00  0.00           C  
ATOM    675  CG  ARG B 716      79.549 -13.435   9.427  1.00  0.00           C  
ATOM    676  CD  ARG B 716      78.514 -14.023   8.475  1.00  0.00           C  
ATOM    677  NE  ARG B 716      77.343 -13.179   8.352  1.00  0.00           N  
ATOM    678  CZ  ARG B 716      76.311 -13.456   7.566  1.00  0.00           C  
ATOM    679  NH1 ARG B 716      76.315 -14.561   6.835  1.00  0.00           N  
ATOM    680  NH2 ARG B 716      75.278 -12.626   7.511  1.00  0.00           N  
ATOM    681  N   HIS B 718      82.382 -16.791  11.100  1.00  0.00           N  
ATOM    682  CA  HIS B 718      83.659 -17.491  11.188  1.00  0.00           C  
ATOM    683  C   HIS B 718      83.552 -19.001  11.312  1.00  0.00           C  
ATOM    684  O   HIS B 718      82.815 -19.520  12.149  1.00  0.00           O  
ATOM    685  CB  HIS B 718      84.456 -16.928  12.362  1.00  0.00           C  
ATOM    686  CG  HIS B 718      84.993 -15.558  12.109  1.00  0.00           C  
ATOM    687  ND1 HIS B 718      86.002 -15.315  11.199  1.00  0.00           N  
ATOM    688  CD2 HIS B 718      84.642 -14.349  12.611  1.00  0.00           C  
ATOM    689  CE1 HIS B 718      86.249 -14.018  11.154  1.00  0.00           C  
ATOM    690  NE2 HIS B 718      85.438 -13.409  11.999  1.00  0.00           N  
ATOM    691  N   HIS B 723      84.302 -19.705  10.472  1.00  0.00           N  
ATOM    692  CA  HIS B 723      84.306 -21.162  10.489  1.00  0.00           C  
ATOM    693  C   HIS B 723      85.728 -21.681  10.427  1.00  0.00           C  
ATOM    694  O   HIS B 723      86.668 -20.934  10.159  1.00  0.00           O  
ATOM    695  CB  HIS B 723      83.584 -21.732   9.266  1.00  0.00           C  
ATOM    696  CG  HIS B 723      82.242 -21.134   9.008  1.00  0.00           C  
ATOM    697  ND1 HIS B 723      81.083 -21.633   9.562  1.00  0.00           N  
ATOM    698  CD2 HIS B 723      81.870 -20.076   8.248  1.00  0.00           C  
ATOM    699  CE1 HIS B 723      80.057 -20.911   9.153  1.00  0.00           C  
ATOM    700  NE2 HIS B 723      80.506 -19.961   8.355  1.00  0.00           N  
ATOM    701  N   THR B 724      85.874 -22.976  10.676  1.00  0.00           N  
ATOM    702  CA  THR B 724      87.162 -23.618  10.560  1.00  0.00           C  
ATOM    703  C   THR B 724      87.067 -24.241   9.176  1.00  0.00           C  
ATOM    704  O   THR B 724      87.836 -23.906   8.282  1.00  0.00           O  
ATOM    705  CB  THR B 724      87.379 -24.727  11.608  1.00  0.00           C  
ATOM    706  OG1 THR B 724      86.232 -25.588  11.659  1.00  0.00           O  
ATOM    707  CG2 THR B 724      87.639 -24.119  12.971  1.00  0.00           C  
ATOM    708  N   PHE B 725      86.090 -25.124   8.997  1.00  0.00           N  
ATOM    709  CA  PHE B 725      85.897 -25.766   7.709  1.00  0.00           C  
ATOM    710  C   PHE B 725      84.817 -25.043   6.916  1.00  0.00           C  
ATOM    711  O   PHE B 725      83.837 -24.551   7.479  1.00  0.00           O  
ATOM    712  CB  PHE B 725      85.495 -27.230   7.877  1.00  0.00           C  
ATOM    713  CG  PHE B 725      85.045 -27.866   6.600  1.00  0.00           C  
ATOM    714  CD1 PHE B 725      85.969 -28.315   5.668  1.00  0.00           C  
ATOM    715  CD2 PHE B 725      83.693 -27.929   6.290  1.00  0.00           C  
ATOM    716  CE1 PHE B 725      85.554 -28.814   4.436  1.00  0.00           C  
ATOM    717  CE2 PHE B 725      83.265 -28.424   5.065  1.00  0.00           C  
ATOM    718  CZ  PHE B 725      84.197 -28.868   4.133  1.00  0.00           C  
ATOM    719  N   PHE B 726      84.999 -24.976   5.605  1.00  0.00           N  
ATOM    720  CA  PHE B 726      84.019 -24.319   4.756  1.00  0.00           C  
ATOM    721  C   PHE B 726      84.306 -24.618   3.302  1.00  0.00           C  
ATOM    722  O   PHE B 726      85.364 -25.155   2.966  1.00  0.00           O  
ATOM    723  CB  PHE B 726      84.003 -22.805   5.009  1.00  0.00           C  
ATOM    724  CG  PHE B 726      85.178 -22.065   4.437  1.00  0.00           C  
ATOM    725  CD1 PHE B 726      85.052 -21.355   3.246  1.00  0.00           C  
ATOM    726  CD2 PHE B 726      86.399 -22.042   5.104  1.00  0.00           C  
ATOM    727  CE1 PHE B 726      86.126 -20.627   2.727  1.00  0.00           C  
ATOM    728  CE2 PHE B 726      87.477 -21.323   4.596  1.00  0.00           C  
ATOM    729  CZ  PHE B 726      87.340 -20.609   3.401  1.00  0.00           C  
ATOM    730  N   GLU B 728      83.361 -24.269   2.439  1.00  0.00           N  
ATOM    731  CA  GLU B 728      83.513 -24.536   1.020  1.00  0.00           C  
ATOM    732  C   GLU B 728      83.673 -23.278   0.193  1.00  0.00           C  
ATOM    733  O   GLU B 728      82.871 -22.349   0.280  1.00  0.00           O  
ATOM    734  CB  GLU B 728      82.315 -25.343   0.522  1.00  0.00           C  
ATOM    735  CG  GLU B 728      82.317 -26.759   1.015  1.00  0.00           C  
ATOM    736  CD  GLU B 728      81.135 -27.554   0.506  1.00  0.00           C  
ATOM    737  OE1 GLU B 728      80.020 -27.338   1.009  1.00  0.00           O  
ATOM    738  OE2 GLU B 728      81.329 -28.383  -0.404  1.00  0.00           O  
ATOM    739  N   MET B 730      84.719 -23.248  -0.621  1.00  0.00           N  
ATOM    740  CA  MET B 730      84.954 -22.079  -1.448  1.00  0.00           C  
ATOM    741  C   MET B 730      84.726 -22.349  -2.929  1.00  0.00           C  
ATOM    742  O   MET B 730      85.459 -23.114  -3.556  1.00  0.00           O  
ATOM    743  CB  MET B 730      86.371 -21.554  -1.240  1.00  0.00           C  
ATOM    744  CG  MET B 730      86.633 -20.255  -1.974  1.00  0.00           C  
ATOM    745  SD  MET B 730      88.332 -19.749  -1.834  1.00  0.00           S  
ATOM    746  CE  MET B 730      88.355 -19.164  -0.148  1.00  0.00           C  
ATOM    747  N   LEU B 731      83.698 -21.706  -3.476  1.00  0.00           N  
ATOM    748  CA  LEU B 731      83.349 -21.840  -4.884  1.00  0.00           C  
ATOM    749  C   LEU B 731      84.294 -20.962  -5.701  1.00  0.00           C  
ATOM    750  O   LEU B 731      84.510 -19.797  -5.363  1.00  0.00           O  
ATOM    751  CB  LEU B 731      81.897 -21.393  -5.109  1.00  0.00           C  
ATOM    752  CG  LEU B 731      80.763 -22.187  -4.443  1.00  0.00           C  
ATOM    753  CD1 LEU B 731      79.451 -21.417  -4.574  1.00  0.00           C  
ATOM    754  CD2 LEU B 731      80.642 -23.562  -5.087  1.00  0.00           C  
ATOM    755  N   GLY B 732      84.851 -21.511  -6.777  1.00  0.00           N  
ATOM    756  CA  GLY B 732      85.763 -20.726  -7.590  1.00  0.00           C  
ATOM    757  C   GLY B 732      85.803 -21.022  -9.081  1.00  0.00           C  
ATOM    758  O   GLY B 732      85.398 -22.092  -9.540  1.00  0.00           O  
ATOM    759  N   ASN B 733      86.271 -20.033  -9.836  1.00  0.00           N  
ATOM    760  CA  ASN B 733      86.432 -20.135 -11.281  1.00  0.00           C  
ATOM    761  C   ASN B 733      87.799 -19.505 -11.562  1.00  0.00           C  
ATOM    762  O   ASN B 733      88.092 -18.395 -11.109  1.00  0.00           O  
ATOM    763  CB  ASN B 733      85.281 -19.425 -12.022  1.00  0.00           C  
ATOM    764  CG  ASN B 733      85.310 -17.910 -11.888  1.00  0.00           C  
ATOM    765  OD1 ASN B 733      85.948 -17.223 -12.675  1.00  0.00           O  
ATOM    766  ND2 ASN B 733      84.598 -17.385 -10.899  1.00  0.00           N  
ATOM    767  N   PHE B 734      88.635 -20.227 -12.299  1.00  0.00           N  
ATOM    768  CA  PHE B 734      89.994 -19.784 -12.562  1.00  0.00           C  
ATOM    769  C   PHE B 734      90.403 -19.735 -14.032  1.00  0.00           C  
ATOM    770  O   PHE B 734      89.903 -20.494 -14.865  1.00  0.00           O  
ATOM    771  CB  PHE B 734      90.961 -20.714 -11.821  1.00  0.00           C  
ATOM    772  CG  PHE B 734      90.454 -21.189 -10.482  1.00  0.00           C  
ATOM    773  CD1 PHE B 734      90.524 -20.370  -9.359  1.00  0.00           C  
ATOM    774  CD2 PHE B 734      89.904 -22.458 -10.349  1.00  0.00           C  
ATOM    775  CE1 PHE B 734      90.053 -20.813  -8.112  1.00  0.00           C  
ATOM    776  CE2 PHE B 734      89.428 -22.915  -9.112  1.00  0.00           C  
ATOM    777  CZ  PHE B 734      89.502 -22.093  -7.996  1.00  0.00           C  
ATOM    778  N   SER B 735      91.338 -18.843 -14.332  1.00  0.00           N  
ATOM    779  CA  SER B 735      91.860 -18.702 -15.682  1.00  0.00           C  
ATOM    780  C   SER B 735      93.379 -18.790 -15.640  1.00  0.00           C  
ATOM    781  O   SER B 735      94.039 -18.028 -14.923  1.00  0.00           O  
ATOM    782  CB  SER B 735      91.443 -17.369 -16.291  1.00  0.00           C  
ATOM    783  OG  SER B 735      92.113 -17.160 -17.518  1.00  0.00           O  
ATOM    784  N   PHE B 736      93.925 -19.729 -16.406  1.00  0.00           N  
ATOM    785  CA  PHE B 736      95.366 -19.939 -16.471  1.00  0.00           C  
ATOM    786  C   PHE B 736      95.914 -19.359 -17.773  1.00  0.00           C  
ATOM    787  O   PHE B 736      96.159 -20.089 -18.737  1.00  0.00           O  
ATOM    788  CB  PHE B 736      95.676 -21.434 -16.388  1.00  0.00           C  
ATOM    789  CG  PHE B 736      95.003 -22.125 -15.229  1.00  0.00           C  
ATOM    790  CD1 PHE B 736      95.342 -21.807 -13.917  1.00  0.00           C  
ATOM    791  CD2 PHE B 736      94.014 -23.075 -15.452  1.00  0.00           C  
ATOM    792  CE1 PHE B 736      94.703 -22.429 -12.844  1.00  0.00           C  
ATOM    793  CE2 PHE B 736      93.369 -23.702 -14.388  1.00  0.00           C  
ATOM    794  CZ  PHE B 736      93.716 -23.377 -13.080  1.00  0.00           C  
ATOM    795  N   GLY B 737      96.093 -18.039 -17.790  1.00  0.00           N  
ATOM    796  CA  GLY B 737      96.616 -17.354 -18.962  1.00  0.00           C  
ATOM    797  C   GLY B 737      95.643 -17.379 -20.123  1.00  0.00           C  
ATOM    798  O   GLY B 737      96.035 -17.614 -21.265  1.00  0.00           O  
ATOM    799  N   ASP B 738      94.374 -17.116 -19.822  1.00  0.00           N  
ATOM    800  CA  ASP B 738      93.307 -17.128 -20.814  1.00  0.00           C  
ATOM    801  C   ASP B 738      92.496 -15.829 -20.695  1.00  0.00           C  
ATOM    802  O   ASP B 738      93.021 -14.739 -20.940  1.00  0.00           O  
ATOM    803  CB  ASP B 738      92.427 -18.358 -20.563  1.00  0.00           C  
ATOM    804  CG  ASP B 738      91.582 -18.737 -21.758  1.00  0.00           C  
ATOM    805  OD1 ASP B 738      92.134 -18.874 -22.871  1.00  0.00           O  
ATOM    806  OD2 ASP B 738      90.360 -18.916 -21.577  1.00  0.00           O  
ATOM    807  N   TYR B 788      91.228 -15.923 -20.309  1.00  0.00           N  
ATOM    808  CA  TYR B 788      90.419 -14.710 -20.177  1.00  0.00           C  
ATOM    809  C   TYR B 788      90.904 -13.915 -18.970  1.00  0.00           C  
ATOM    810  O   TYR B 788      91.650 -14.440 -18.142  1.00  0.00           O  
ATOM    811  CB  TYR B 788      88.933 -15.062 -20.047  1.00  0.00           C  
ATOM    812  CG  TYR B 788      88.551 -15.783 -18.779  1.00  0.00           C  
ATOM    813  CD1 TYR B 788      88.269 -15.074 -17.612  1.00  0.00           C  
ATOM    814  CD2 TYR B 788      88.460 -17.175 -18.744  1.00  0.00           C  
ATOM    815  CE1 TYR B 788      87.904 -15.728 -16.445  1.00  0.00           C  
ATOM    816  CE2 TYR B 788      88.094 -17.838 -17.576  1.00  0.00           C  
ATOM    817  CZ  TYR B 788      87.818 -17.105 -16.432  1.00  0.00           C  
ATOM    818  OH  TYR B 788      87.449 -17.748 -15.277  1.00  0.00           O  
ATOM    819  N   PHE B 789      90.496 -12.654 -18.864  1.00  0.00           N  
ATOM    820  CA  PHE B 789      90.958 -11.846 -17.745  1.00  0.00           C  
ATOM    821  C   PHE B 789      89.865 -11.034 -17.048  1.00  0.00           C  
ATOM    822  O   PHE B 789      88.755 -11.527 -16.849  1.00  0.00           O  
ATOM    823  CB  PHE B 789      92.112 -10.952 -18.218  1.00  0.00           C  
ATOM    824  CG  PHE B 789      92.942 -10.375 -17.098  1.00  0.00           C  
ATOM    825  CD1 PHE B 789      93.362 -11.172 -16.037  1.00  0.00           C  
ATOM    826  CD2 PHE B 789      93.308  -9.032 -17.111  1.00  0.00           C  
ATOM    827  CE1 PHE B 789      94.129 -10.638 -14.998  1.00  0.00           C  
ATOM    828  CE2 PHE B 789      94.075  -8.488 -16.080  1.00  0.00           C  
ATOM    829  CZ  PHE B 789      94.486  -9.298 -15.022  1.00  0.00           C  
ATOM    830  N   LYS B 790      90.178  -9.801 -16.667  1.00  0.00           N  
ATOM    831  CA  LYS B 790      89.231  -8.950 -15.955  1.00  0.00           C  
ATOM    832  C   LYS B 790      87.816  -8.908 -16.517  1.00  0.00           C  
ATOM    833  O   LYS B 790      86.853  -9.255 -15.821  1.00  0.00           O  
ATOM    834  CB  LYS B 790      89.774  -7.524 -15.858  1.00  0.00           C  
ATOM    835  CG  LYS B 790      90.981  -7.395 -14.958  1.00  0.00           C  
ATOM    836  CD  LYS B 790      91.347  -5.942 -14.721  1.00  0.00           C  
ATOM    837  CE  LYS B 790      92.551  -5.841 -13.799  1.00  0.00           C  
ATOM    838  NZ  LYS B 790      93.165  -4.493 -13.781  1.00  0.00           N  
ATOM    839  N   LYS B 791      87.691  -8.483 -17.772  1.00  0.00           N  
ATOM    840  CA  LYS B 791      86.384  -8.366 -18.419  1.00  0.00           C  
ATOM    841  C   LYS B 791      85.542  -9.642 -18.314  1.00  0.00           C  
ATOM    842  O   LYS B 791      84.422  -9.608 -17.795  1.00  0.00           O  
ATOM    843  CB  LYS B 791      86.566  -7.950 -19.888  1.00  0.00           C  
ATOM    844  CG  LYS B 791      85.300  -7.969 -20.746  1.00  0.00           C  
ATOM    845  CD  LYS B 791      85.563  -7.278 -22.077  1.00  0.00           C  
ATOM    846  CE  LYS B 791      84.560  -7.667 -23.161  1.00  0.00           C  
ATOM    847  NZ  LYS B 791      84.826  -9.029 -23.702  1.00  0.00           N  
ATOM    848  N   GLU B 792      86.065 -10.765 -18.790  1.00  0.00           N  
ATOM    849  CA  GLU B 792      85.294 -12.003 -18.709  1.00  0.00           C  
ATOM    850  C   GLU B 792      84.969 -12.331 -17.253  1.00  0.00           C  
ATOM    851  O   GLU B 792      83.812 -12.616 -16.913  1.00  0.00           O  
ATOM    852  CB  GLU B 792      86.052 -13.167 -19.353  1.00  0.00           C  
ATOM    853  CG  GLU B 792      86.195 -13.067 -20.873  1.00  0.00           C  
ATOM    854  CD  GLU B 792      87.117 -11.948 -21.311  1.00  0.00           C  
ATOM    855  OE1 GLU B 792      88.304 -11.960 -20.913  1.00  0.00           O  
ATOM    856  OE2 GLU B 792      86.661 -11.056 -22.057  1.00  0.00           O  
ATOM    857  N   ALA B 793      85.980 -12.274 -16.388  1.00  0.00           N  
ATOM    858  CA  ALA B 793      85.773 -12.572 -14.974  1.00  0.00           C  
ATOM    859  C   ALA B 793      84.557 -11.823 -14.439  1.00  0.00           C  
ATOM    860  O   ALA B 793      83.634 -12.435 -13.913  1.00  0.00           O  
ATOM    861  CB  ALA B 793      87.017 -12.207 -14.172  1.00  0.00           C  
ATOM    862  N   ILE B 794      84.560 -10.500 -14.589  1.00  0.00           N  
ATOM    863  CA  ILE B 794      83.457  -9.667 -14.126  1.00  0.00           C  
ATOM    864  C   ILE B 794      82.143  -9.992 -14.838  1.00  0.00           C  
ATOM    865  O   ILE B 794      81.075  -9.924 -14.231  1.00  0.00           O  
ATOM    866  CB  ILE B 794      83.800  -8.172 -14.300  1.00  0.00           C  
ATOM    867  CG1 ILE B 794      84.905  -7.789 -13.308  1.00  0.00           C  
ATOM    868  CG2 ILE B 794      82.567  -7.310 -14.093  1.00  0.00           C  
ATOM    869  CD1 ILE B 794      85.479  -6.417 -13.518  1.00  0.00           C  
ATOM    870  N   GLU B 795      82.216 -10.352 -16.119  1.00  0.00           N  
ATOM    871  CA  GLU B 795      81.014 -10.704 -16.873  1.00  0.00           C  
ATOM    872  C   GLU B 795      80.349 -11.954 -16.304  1.00  0.00           C  
ATOM    873  O   GLU B 795      79.154 -11.940 -16.015  1.00  0.00           O  
ATOM    874  CB  GLU B 795      81.337 -10.957 -18.347  1.00  0.00           C  
ATOM    875  CG  GLU B 795      81.764  -9.747 -19.140  1.00  0.00           C  
ATOM    876  CD  GLU B 795      81.902 -10.065 -20.622  1.00  0.00           C  
ATOM    877  OE1 GLU B 795      82.581 -11.060 -20.955  1.00  0.00           O  
ATOM    878  OE2 GLU B 795      81.331  -9.323 -21.447  1.00  0.00           O  
ATOM    879  N   TYR B 796      81.121 -13.029 -16.150  1.00  0.00           N  
ATOM    880  CA  TYR B 796      80.592 -14.292 -15.628  1.00  0.00           C  
ATOM    881  C   TYR B 796      80.062 -14.140 -14.212  1.00  0.00           C  
ATOM    882  O   TYR B 796      79.025 -14.694 -13.872  1.00  0.00           O  
ATOM    883  CB  TYR B 796      81.662 -15.393 -15.632  1.00  0.00           C  
ATOM    884  CG  TYR B 796      82.355 -15.598 -16.960  1.00  0.00           C  
ATOM    885  CD1 TYR B 796      81.637 -15.564 -18.156  1.00  0.00           C  
ATOM    886  CD2 TYR B 796      83.734 -15.808 -17.025  1.00  0.00           C  
ATOM    887  CE1 TYR B 796      82.275 -15.728 -19.382  1.00  0.00           C  
ATOM    888  CE2 TYR B 796      84.380 -15.974 -18.248  1.00  0.00           C  
ATOM    889  CZ  TYR B 796      83.641 -15.928 -19.419  1.00  0.00           C  
ATOM    890  OH  TYR B 796      84.273 -16.063 -20.626  1.00  0.00           O  
ATOM    891  N   ALA B 797      80.792 -13.399 -13.387  1.00  0.00           N  
ATOM    892  CA  ALA B 797      80.381 -13.172 -12.007  1.00  0.00           C  
ATOM    893  C   ALA B 797      79.102 -12.347 -11.950  1.00  0.00           C  
ATOM    894  O   ALA B 797      78.237 -12.582 -11.108  1.00  0.00           O  
ATOM    895  CB  ALA B 797      81.493 -12.463 -11.235  1.00  0.00           C  
ATOM    896  N   TRP B 798      78.978 -11.371 -12.839  1.00  0.00           N  
ATOM    897  CA  TRP B 798      77.786 -10.537 -12.840  1.00  0.00           C  
ATOM    898  C   TRP B 798      76.566 -11.296 -13.307  1.00  0.00           C  
ATOM    899  O   TRP B 798      75.474 -11.107 -12.773  1.00  0.00           O  
ATOM    900  CB  TRP B 798      77.969  -9.315 -13.730  1.00  0.00           C  
ATOM    901  CG  TRP B 798      76.754  -8.443 -13.754  1.00  0.00           C  
ATOM    902  CD1 TRP B 798      75.911  -8.240 -14.806  1.00  0.00           C  
ATOM    903  CD2 TRP B 798      76.263  -7.634 -12.683  1.00  0.00           C  
ATOM    904  NE1 TRP B 798      74.926  -7.345 -14.462  1.00  0.00           N  
ATOM    905  CE2 TRP B 798      75.119  -6.955 -13.164  1.00  0.00           C  
ATOM    906  CE3 TRP B 798      76.680  -7.409 -11.366  1.00  0.00           C  
ATOM    907  CZ2 TRP B 798      74.386  -6.066 -12.370  1.00  0.00           C  
ATOM    908  CZ3 TRP B 798      75.952  -6.526 -10.579  1.00  0.00           C  
ATOM    909  CH2 TRP B 798      74.818  -5.864 -11.085  1.00  0.00           C  
ATOM    910  N   GLU B 799      76.750 -12.147 -14.312  1.00  0.00           N  
ATOM    911  CA  GLU B 799      75.650 -12.936 -14.854  1.00  0.00           C  
ATOM    912  C   GLU B 799      75.166 -13.916 -13.794  1.00  0.00           C  
ATOM    913  O   GLU B 799      73.976 -13.979 -13.500  1.00  0.00           O  
ATOM    914  CB  GLU B 799      76.112 -13.700 -16.100  1.00  0.00           C  
ATOM    915  CG  GLU B 799      74.983 -14.213 -16.989  1.00  0.00           C  
ATOM    916  CD  GLU B 799      75.476 -15.168 -18.075  1.00  0.00           C  
ATOM    917  OE1 GLU B 799      76.416 -14.802 -18.813  1.00  0.00           O  
ATOM    918  OE2 GLU B 799      74.922 -16.286 -18.186  1.00  0.00           O  
ATOM    919  N   PHE B 800      76.095 -14.667 -13.207  1.00  0.00           N  
ATOM    920  CA  PHE B 800      75.740 -15.648 -12.184  1.00  0.00           C  
ATOM    921  C   PHE B 800      74.978 -15.043 -11.014  1.00  0.00           C  
ATOM    922  O   PHE B 800      73.947 -15.564 -10.608  1.00  0.00           O  
ATOM    923  CB  PHE B 800      76.987 -16.355 -11.649  1.00  0.00           C  
ATOM    924  CG  PHE B 800      76.695 -17.342 -10.543  1.00  0.00           C  
ATOM    925  CD1 PHE B 800      75.981 -18.504 -10.799  1.00  0.00           C  
ATOM    926  CD2 PHE B 800      77.127 -17.100  -9.243  1.00  0.00           C  
ATOM    927  CE1 PHE B 800      75.702 -19.410  -9.774  1.00  0.00           C  
ATOM    928  CE2 PHE B 800      76.852 -18.001  -8.215  1.00  0.00           C  
ATOM    929  CZ  PHE B 800      76.140 -19.157  -8.482  1.00  0.00           C  
ATOM    930  N   VAL B 801      75.490 -13.949 -10.467  1.00  0.00           N  
ATOM    931  CA  VAL B 801      74.845 -13.295  -9.335  1.00  0.00           C  
ATOM    932  C   VAL B 801      73.446 -12.761  -9.633  1.00  0.00           C  
ATOM    933  O   VAL B 801      72.519 -12.969  -8.850  1.00  0.00           O  
ATOM    934  CB  VAL B 801      75.705 -12.129  -8.804  1.00  0.00           C  
ATOM    935  CG1 VAL B 801      74.916 -11.320  -7.785  1.00  0.00           C  
ATOM    936  CG2 VAL B 801      76.975 -12.674  -8.160  1.00  0.00           C  
ATOM    937  N   THR B 802      73.302 -12.075 -10.762  1.00  0.00           N  
ATOM    938  CA  THR B 802      72.026 -11.480 -11.149  1.00  0.00           C  
ATOM    939  C   THR B 802      71.060 -12.422 -11.868  1.00  0.00           C  
ATOM    940  O   THR B 802      69.860 -12.389 -11.606  1.00  0.00           O  
ATOM    941  CB  THR B 802      72.248 -10.243 -12.051  1.00  0.00           C  
ATOM    942  OG1 THR B 802      72.972 -10.629 -13.225  1.00  0.00           O  
ATOM    943  CG2 THR B 802      73.036  -9.168 -11.306  1.00  0.00           C  
ATOM    944  N   GLU B 803      71.578 -13.259 -12.763  1.00  0.00           N  
ATOM    945  CA  GLU B 803      70.735 -14.181 -13.520  1.00  0.00           C  
ATOM    946  C   GLU B 803      70.438 -15.494 -12.798  1.00  0.00           C  
ATOM    947  O   GLU B 803      69.275 -15.838 -12.592  1.00  0.00           O  
ATOM    948  CB  GLU B 803      71.377 -14.475 -14.878  1.00  0.00           C  
ATOM    949  CG  GLU B 803      71.911 -13.229 -15.579  1.00  0.00           C  
ATOM    950  CD  GLU B 803      70.819 -12.327 -16.100  1.00  0.00           C  
ATOM    951  OE1 GLU B 803      69.744 -12.253 -15.469  1.00  0.00           O  
ATOM    952  OE2 GLU B 803      71.040 -11.677 -17.143  1.00  0.00           O  
ATOM    953  N   VAL B 804      71.483 -16.224 -12.417  1.00  0.00           N  
ATOM    954  CA  VAL B 804      71.313 -17.504 -11.734  1.00  0.00           C  
ATOM    955  C   VAL B 804      70.783 -17.367 -10.307  1.00  0.00           C  
ATOM    956  O   VAL B 804      69.667 -17.805 -10.012  1.00  0.00           O  
ATOM    957  CB  VAL B 804      72.635 -18.294 -11.712  1.00  0.00           C  
ATOM    958  CG1 VAL B 804      72.419 -19.667 -11.100  1.00  0.00           C  
ATOM    959  CG2 VAL B 804      73.163 -18.442 -13.122  1.00  0.00           C  
ATOM    960  N   LEU B 807      71.575 -16.767  -9.422  1.00  0.00           N  
ATOM    961  CA  LEU B 807      71.165 -16.575  -8.029  1.00  0.00           C  
ATOM    962  C   LEU B 807      70.024 -15.558  -7.947  1.00  0.00           C  
ATOM    963  O   LEU B 807      69.384 -15.405  -6.910  1.00  0.00           O  
ATOM    964  CB  LEU B 807      72.353 -16.090  -7.179  1.00  0.00           C  
ATOM    965  CG  LEU B 807      73.593 -16.996  -7.092  1.00  0.00           C  
ATOM    966  CD1 LEU B 807      74.621 -16.385  -6.152  1.00  0.00           C  
ATOM    967  CD2 LEU B 807      73.190 -18.385  -6.602  1.00  0.00           C  
ATOM    968  N   LYS B 808      69.790 -14.862  -9.054  1.00  0.00           N  
ATOM    969  CA  LYS B 808      68.736 -13.862  -9.150  1.00  0.00           C  
ATOM    970  C   LYS B 808      68.729 -12.776  -8.067  1.00  0.00           C  
ATOM    971  O   LYS B 808      67.667 -12.363  -7.601  1.00  0.00           O  
ATOM    972  CB  LYS B 808      67.368 -14.555  -9.201  1.00  0.00           C  
ATOM    973  CG  LYS B 808      67.205 -15.488 -10.395  1.00  0.00           C  
ATOM    974  CD  LYS B 808      65.758 -15.548 -10.880  1.00  0.00           C  
ATOM    975  CE  LYS B 808      65.635 -16.386 -12.150  1.00  0.00           C  
ATOM    976  NZ  LYS B 808      66.454 -15.838 -13.270  1.00  0.00           N  
ATOM    977  N   LEU B1141      69.907 -12.313  -7.660  1.00  0.00           N  
ATOM    978  CA  LEU B1141      69.973 -11.249  -6.664  1.00  0.00           C  
ATOM    979  C   LEU B1141      69.698  -9.931  -7.375  1.00  0.00           C  
ATOM    980  O   LEU B1141      70.231  -9.679  -8.451  1.00  0.00           O  
ATOM    981  CB  LEU B1141      71.353 -11.187  -6.004  1.00  0.00           C  
ATOM    982  CG  LEU B1141      71.723 -12.286  -5.015  1.00  0.00           C  
ATOM    983  CD1 LEU B1141      73.095 -11.996  -4.445  1.00  0.00           C  
ATOM    984  CD2 LEU B1141      70.690 -12.371  -3.908  1.00  0.00           C  
ATOM    985  N   PRO B1142      68.847  -9.081  -6.787  1.00  0.00           N  
ATOM    986  CA  PRO B1142      68.525  -7.789  -7.399  1.00  0.00           C  
ATOM    987  C   PRO B1142      69.773  -6.938  -7.637  1.00  0.00           C  
ATOM    988  O   PRO B1142      70.515  -6.626  -6.701  1.00  0.00           O  
ATOM    989  CB  PRO B1142      67.561  -7.159  -6.389  1.00  0.00           C  
ATOM    990  CG  PRO B1142      67.976  -7.771  -5.080  1.00  0.00           C  
ATOM    991  CD  PRO B1142      68.207  -9.215  -5.467  1.00  0.00           C  
ATOM    992  N   LYS B1143      69.995  -6.565  -8.894  1.00  0.00           N  
ATOM    993  CA  LYS B1143      71.157  -5.764  -9.269  1.00  0.00           C  
ATOM    994  C   LYS B1143      71.214  -4.418  -8.556  1.00  0.00           C  
ATOM    995  O   LYS B1143      72.296  -3.866  -8.350  1.00  0.00           O  
ATOM    996  CB  LYS B1143      71.179  -5.532 -10.782  1.00  0.00           C  
ATOM    997  CG  LYS B1143      69.963  -4.785 -11.317  1.00  0.00           C  
ATOM    998  CD  LYS B1143      70.043  -4.578 -12.829  1.00  0.00           C  
ATOM    999  CE  LYS B1143      70.074  -5.907 -13.596  1.00  0.00           C  
ATOM   1000  NZ  LYS B1143      68.823  -6.718 -13.438  1.00  0.00           N  
ATOM   1001  N   GLU B1153      70.054  -3.894  -8.178  1.00  0.00           N  
ATOM   1002  CA  GLU B1153      70.000  -2.607  -7.500  1.00  0.00           C  
ATOM   1003  C   GLU B1153      70.519  -2.656  -6.064  1.00  0.00           C  
ATOM   1004  O   GLU B1153      70.826  -1.619  -5.471  1.00  0.00           O  
ATOM   1005  CB  GLU B1153      68.570  -2.053  -7.526  1.00  0.00           C  
ATOM   1006  CG  GLU B1153      67.466  -3.093  -7.388  1.00  0.00           C  
ATOM   1007  CD  GLU B1153      67.296  -3.936  -8.643  1.00  0.00           C  
ATOM   1008  OE1 GLU B1153      67.075  -3.357  -9.732  1.00  0.00           O  
ATOM   1009  OE2 GLU B1153      67.381  -5.178  -8.540  1.00  0.00           O  
ATOM   1010  N   LYS B1154      70.623  -3.859  -5.514  1.00  0.00           N  
ATOM   1011  CA  LYS B1154      71.108  -4.040  -4.152  1.00  0.00           C  
ATOM   1012  C   LYS B1154      72.539  -4.599  -4.145  1.00  0.00           C  
ATOM   1013  O   LYS B1154      73.043  -5.035  -3.109  1.00  0.00           O  
ATOM   1014  CB  LYS B1154      70.177  -4.986  -3.386  1.00  0.00           C  
ATOM   1015  CG  LYS B1154      68.802  -4.404  -3.067  1.00  0.00           C  
ATOM   1016  CD  LYS B1154      68.901  -3.308  -2.015  1.00  0.00           C  
ATOM   1017  CE  LYS B1154      67.541  -2.919  -1.451  1.00  0.00           C  
ATOM   1018  NZ  LYS B1154      66.657  -2.303  -2.456  1.00  0.00           N  
ATOM   1019  N   LEU B1155      73.189  -4.574  -5.304  1.00  0.00           N  
ATOM   1020  CA  LEU B1155      74.549  -5.075  -5.432  1.00  0.00           C  
ATOM   1021  C   LEU B1155      75.577  -3.944  -5.487  1.00  0.00           C  
ATOM   1022  O   LEU B1155      75.361  -2.920  -6.141  1.00  0.00           O  
ATOM   1023  CB  LEU B1155      74.668  -5.959  -6.680  1.00  0.00           C  
ATOM   1024  CG  LEU B1155      73.827  -7.242  -6.669  1.00  0.00           C  
ATOM   1025  CD1 LEU B1155      73.859  -7.904  -8.031  1.00  0.00           C  
ATOM   1026  CD2 LEU B1155      74.352  -8.179  -5.592  1.00  0.00           C  
ATOM   1027  N   TYR B1156      76.689  -4.130  -4.777  1.00  0.00           N  
ATOM   1028  CA  TYR B1156      77.775  -3.144  -4.735  1.00  0.00           C  
ATOM   1029  C   TYR B1156      79.070  -3.822  -5.129  1.00  0.00           C  
ATOM   1030  O   TYR B1156      79.274  -4.983  -4.811  1.00  0.00           O  
ATOM   1031  CB  TYR B1156      77.933  -2.587  -3.322  1.00  0.00           C  
ATOM   1032  CG  TYR B1156      76.892  -1.569  -2.953  1.00  0.00           C  
ATOM   1033  CD1 TYR B1156      77.201  -0.214  -2.924  1.00  0.00           C  
ATOM   1034  CD2 TYR B1156      75.586  -1.956  -2.667  1.00  0.00           C  
ATOM   1035  CE1 TYR B1156      76.242   0.730  -2.621  1.00  0.00           C  
ATOM   1036  CE2 TYR B1156      74.616  -1.023  -2.365  1.00  0.00           C  
ATOM   1037  CZ  TYR B1156      74.945   0.319  -2.345  1.00  0.00           C  
ATOM   1038  OH  TYR B1156      73.982   1.254  -2.063  1.00  0.00           O  
ATOM   1039  N   VAL B1157      79.951  -3.102  -5.813  1.00  0.00           N  
ATOM   1040  CA  VAL B1157      81.229  -3.686  -6.204  1.00  0.00           C  
ATOM   1041  C   VAL B1157      82.390  -2.793  -5.787  1.00  0.00           C  
ATOM   1042  O   VAL B1157      82.280  -1.567  -5.788  1.00  0.00           O  
ATOM   1043  CB  VAL B1157      81.318  -3.937  -7.743  1.00  0.00           C  
ATOM   1044  CG1 VAL B1157      80.101  -4.684  -8.213  1.00  0.00           C  
ATOM   1045  CG2 VAL B1157      81.471  -2.619  -8.490  1.00  0.00           C  
ATOM   1046  N   SER B1158      83.505  -3.419  -5.426  1.00  0.00           N  
ATOM   1047  CA  SER B1158      84.696  -2.685  -5.023  1.00  0.00           C  
ATOM   1048  C   SER B1158      85.830  -2.941  -6.006  1.00  0.00           C  
ATOM   1049  O   SER B1158      85.940  -4.033  -6.558  1.00  0.00           O  
ATOM   1050  CB  SER B1158      85.149  -3.115  -3.625  1.00  0.00           C  
ATOM   1051  OG  SER B1158      85.788  -4.374  -3.669  1.00  0.00           O  
ATOM   1052  N   VAL B1159      86.657  -1.923  -6.235  1.00  0.00           N  
ATOM   1053  CA  VAL B1159      87.819  -2.044  -7.114  1.00  0.00           C  
ATOM   1054  C   VAL B1159      88.986  -1.304  -6.466  1.00  0.00           C  
ATOM   1055  O   VAL B1159      88.783  -0.445  -5.608  1.00  0.00           O  
ATOM   1056  CB  VAL B1159      87.573  -1.443  -8.537  1.00  0.00           C  
ATOM   1057  CG1 VAL B1159      86.598  -2.325  -9.321  1.00  0.00           C  
ATOM   1058  CG2 VAL B1159      87.032  -0.026  -8.433  1.00  0.00           C  
ATOM   1059  N   TYR B1160      90.208  -1.649  -6.857  1.00  0.00           N  
ATOM   1060  CA  TYR B1160      91.384  -0.975  -6.308  1.00  0.00           C  
ATOM   1061  C   TYR B1160      91.369   0.450  -6.849  1.00  0.00           C  
ATOM   1062  O   TYR B1160      91.056   0.657  -8.013  1.00  0.00           O  
ATOM   1063  CB  TYR B1160      92.659  -1.695  -6.751  1.00  0.00           C  
ATOM   1064  CG  TYR B1160      93.937  -1.055  -6.255  1.00  0.00           C  
ATOM   1065  CD1 TYR B1160      94.086  -0.701  -4.918  1.00  0.00           C  
ATOM   1066  CD2 TYR B1160      95.004  -0.828  -7.119  1.00  0.00           C  
ATOM   1067  CE1 TYR B1160      95.269  -0.137  -4.451  1.00  0.00           C  
ATOM   1068  CE2 TYR B1160      96.196  -0.262  -6.661  1.00  0.00           C  
ATOM   1069  CZ  TYR B1160      96.320   0.079  -5.328  1.00  0.00           C  
ATOM   1070  OH  TYR B1160      97.496   0.631  -4.867  1.00  0.00           O  
ATOM   1071  N   LYS B1161      91.706   1.430  -6.016  1.00  0.00           N  
ATOM   1072  CA  LYS B1161      91.691   2.827  -6.448  1.00  0.00           C  
ATOM   1073  C   LYS B1161      92.510   3.119  -7.704  1.00  0.00           C  
ATOM   1074  O   LYS B1161      92.301   4.138  -8.366  1.00  0.00           O  
ATOM   1075  CB  LYS B1161      92.167   3.748  -5.315  1.00  0.00           C  
ATOM   1076  CG  LYS B1161      93.521   3.385  -4.724  1.00  0.00           C  
ATOM   1077  CD  LYS B1161      93.945   4.389  -3.653  1.00  0.00           C  
ATOM   1078  CE  LYS B1161      95.120   3.880  -2.820  1.00  0.00           C  
ATOM   1079  NZ  LYS B1161      96.343   3.603  -3.626  1.00  0.00           N  
ATOM   1080  N   ASP B1387      93.435   2.227  -8.040  1.00  0.00           N  
ATOM   1081  CA  ASP B1387      94.284   2.431  -9.206  1.00  0.00           C  
ATOM   1082  C   ASP B1387      93.943   1.527 -10.380  1.00  0.00           C  
ATOM   1083  O   ASP B1387      94.536   1.637 -11.452  1.00  0.00           O  
ATOM   1084  CB  ASP B1387      95.750   2.237  -8.820  1.00  0.00           C  
ATOM   1085  CG  ASP B1387      96.210   3.239  -7.786  1.00  0.00           C  
ATOM   1086  OD1 ASP B1387      95.952   4.447  -7.988  1.00  0.00           O  
ATOM   1087  OD2 ASP B1387      96.831   2.824  -6.779  1.00  0.00           O  
ATOM   1088  N   ASP B1388      92.980   0.638 -10.182  1.00  0.00           N  
ATOM   1089  CA  ASP B1388      92.591  -0.274 -11.244  1.00  0.00           C  
ATOM   1090  C   ASP B1388      91.498   0.336 -12.115  1.00  0.00           C  
ATOM   1091  O   ASP B1388      90.382  -0.179 -12.169  1.00  0.00           O  
ATOM   1092  CB  ASP B1388      92.104  -1.594 -10.642  1.00  0.00           C  
ATOM   1093  CG  ASP B1388      91.895  -2.667 -11.691  1.00  0.00           C  
ATOM   1094  OD1 ASP B1388      91.938  -2.330 -12.892  1.00  0.00           O  
ATOM   1095  OD2 ASP B1388      91.682  -3.841 -11.313  1.00  0.00           O  
ATOM   1096  N   GLU B1389      91.821   1.431 -12.800  1.00  0.00           N  
ATOM   1097  CA  GLU B1389      90.856   2.116 -13.663  1.00  0.00           C  
ATOM   1098  C   GLU B1389      90.203   1.155 -14.646  1.00  0.00           C  
ATOM   1099  O   GLU B1389      89.058   1.352 -15.059  1.00  0.00           O  
ATOM   1100  CB  GLU B1389      91.550   3.232 -14.441  1.00  0.00           C  
ATOM   1101  CG  GLU B1389      92.232   4.262 -13.560  1.00  0.00           C  
ATOM   1102  CD  GLU B1389      93.089   5.222 -14.353  1.00  0.00           C  
ATOM   1103  OE1 GLU B1389      92.530   5.996 -15.161  1.00  0.00           O  
ATOM   1104  OE2 GLU B1389      94.326   5.199 -14.167  1.00  0.00           O  
ATOM   1105  N   GLU B1390      90.945   0.119 -15.020  1.00  0.00           N  
ATOM   1106  CA  GLU B1390      90.452  -0.880 -15.961  1.00  0.00           C  
ATOM   1107  C   GLU B1390      89.197  -1.568 -15.414  1.00  0.00           C  
ATOM   1108  O   GLU B1390      88.193  -1.701 -16.116  1.00  0.00           O  
ATOM   1109  CB  GLU B1390      91.545  -1.916 -16.235  1.00  0.00           C  
ATOM   1110  CG  GLU B1390      91.245  -2.832 -17.405  1.00  0.00           C  
ATOM   1111  CD  GLU B1390      91.207  -2.088 -18.724  1.00  0.00           C  
ATOM   1112  OE1 GLU B1390      92.260  -1.554 -19.137  1.00  0.00           O  
ATOM   1113  OE2 GLU B1390      90.124  -2.030 -19.344  1.00  0.00           O  
ATOM   1114  N   ALA B1391      89.256  -1.997 -14.156  1.00  0.00           N  
ATOM   1115  CA  ALA B1391      88.122  -2.664 -13.529  1.00  0.00           C  
ATOM   1116  C   ALA B1391      86.956  -1.707 -13.268  1.00  0.00           C  
ATOM   1117  O   ALA B1391      85.795  -2.075 -13.448  1.00  0.00           O  
ATOM   1118  CB  ALA B1391      88.560  -3.339 -12.219  1.00  0.00           C  
ATOM   1119  N   TYR B1392      87.261  -0.486 -12.838  1.00  0.00           N  
ATOM   1120  CA  TYR B1392      86.220   0.506 -12.567  1.00  0.00           C  
ATOM   1121  C   TYR B1392      85.399   0.781 -13.834  1.00  0.00           C  
ATOM   1122  O   TYR B1392      84.183   0.978 -13.773  1.00  0.00           O  
ATOM   1123  CB  TYR B1392      86.841   1.824 -12.085  1.00  0.00           C  
ATOM   1124  CG  TYR B1392      85.816   2.853 -11.648  1.00  0.00           C  
ATOM   1125  CD1 TYR B1392      85.387   2.921 -10.322  1.00  0.00           C  
ATOM   1126  CD2 TYR B1392      85.247   3.736 -12.567  1.00  0.00           C  
ATOM   1127  CE1 TYR B1392      84.415   3.838  -9.923  1.00  0.00           C  
ATOM   1128  CE2 TYR B1392      84.271   4.656 -12.175  1.00  0.00           C  
ATOM   1129  CZ  TYR B1392      83.862   4.699 -10.858  1.00  0.00           C  
ATOM   1130  OH  TYR B1392      82.884   5.583 -10.475  1.00  0.00           O  
ATOM   1131  N   ARG B1393      86.073   0.795 -14.979  1.00  0.00           N  
ATOM   1132  CA  ARG B1393      85.407   1.054 -16.243  1.00  0.00           C  
ATOM   1133  C   ARG B1393      84.530  -0.124 -16.661  1.00  0.00           C  
ATOM   1134  O   ARG B1393      83.400   0.060 -17.113  1.00  0.00           O  
ATOM   1135  CB  ARG B1393      86.440   1.340 -17.333  1.00  0.00           C  
ATOM   1136  CG  ARG B1393      85.839   1.913 -18.602  1.00  0.00           C  
ATOM   1137  CD  ARG B1393      86.530   1.364 -19.838  1.00  0.00           C  
ATOM   1138  NE  ARG B1393      86.457  -0.097 -19.893  1.00  0.00           N  
ATOM   1139  CZ  ARG B1393      85.325  -0.799 -19.840  1.00  0.00           C  
ATOM   1140  NH1 ARG B1393      84.157  -0.179 -19.726  1.00  0.00           N  
ATOM   1141  NH2 ARG B1393      85.359  -2.127 -19.911  1.00  0.00           N  
ATOM   1142  N   ILE B1394      85.054  -1.333 -16.503  1.00  0.00           N  
ATOM   1143  CA  ILE B1394      84.327  -2.550 -16.869  1.00  0.00           C  
ATOM   1144  C   ILE B1394      83.023  -2.680 -16.084  1.00  0.00           C  
ATOM   1145  O   ILE B1394      82.025  -3.171 -16.606  1.00  0.00           O  
ATOM   1146  CB  ILE B1394      85.190  -3.806 -16.618  1.00  0.00           C  
ATOM   1147  CG1 ILE B1394      86.461  -3.732 -17.471  1.00  0.00           C  
ATOM   1148  CG2 ILE B1394      84.391  -5.064 -16.926  1.00  0.00           C  
ATOM   1149  CD1 ILE B1394      87.358  -4.940 -17.368  1.00  0.00           C  
ATOM   1150  N   TRP B1395      83.043  -2.236 -14.832  1.00  0.00           N  
ATOM   1151  CA  TRP B1395      81.868  -2.293 -13.969  1.00  0.00           C  
ATOM   1152  C   TRP B1395      80.883  -1.165 -14.271  1.00  0.00           C  
ATOM   1153  O   TRP B1395      79.682  -1.398 -14.424  1.00  0.00           O  
ATOM   1154  CB  TRP B1395      82.288  -2.207 -12.497  1.00  0.00           C  
ATOM   1155  CG  TRP B1395      82.694  -3.508 -11.865  1.00  0.00           C  
ATOM   1156  CD1 TRP B1395      83.903  -3.804 -11.299  1.00  0.00           C  
ATOM   1157  CD2 TRP B1395      81.869  -4.663 -11.671  1.00  0.00           C  
ATOM   1158  NE1 TRP B1395      83.880  -5.069 -10.760  1.00  0.00           N  
ATOM   1159  CE2 TRP B1395      82.644  -5.619 -10.973  1.00  0.00           C  
ATOM   1160  CE3 TRP B1395      80.548  -4.984 -12.017  1.00  0.00           C  
ATOM   1161  CZ2 TRP B1395      82.141  -6.875 -10.613  1.00  0.00           C  
ATOM   1162  CZ3 TRP B1395      80.048  -6.236 -11.658  1.00  0.00           C  
ATOM   1163  CH2 TRP B1395      80.846  -7.165 -10.962  1.00  0.00           C  
ATOM   1164  N   ASN B1396      81.404   0.055 -14.362  1.00  0.00           N  
ATOM   1165  CA  ASN B1396      80.597   1.244 -14.605  1.00  0.00           C  
ATOM   1166  C   ASN B1396      80.114   1.441 -16.040  1.00  0.00           C  
ATOM   1167  O   ASN B1396      79.008   1.937 -16.264  1.00  0.00           O  
ATOM   1168  CB  ASN B1396      81.381   2.486 -14.176  1.00  0.00           C  
ATOM   1169  CG  ASN B1396      80.560   3.750 -14.276  1.00  0.00           C  
ATOM   1170  OD1 ASN B1396      79.427   3.794 -13.804  1.00  0.00           O  
ATOM   1171  ND2 ASN B1396      81.130   4.790 -14.878  1.00  0.00           N  
ATOM   1172  N   GLU B1397      80.942   1.063 -17.010  1.00  0.00           N  
ATOM   1173  CA  GLU B1397      80.573   1.238 -18.410  1.00  0.00           C  
ATOM   1174  C   GLU B1397      80.099  -0.024 -19.114  1.00  0.00           C  
ATOM   1175  O   GLU B1397      79.035  -0.036 -19.735  1.00  0.00           O  
ATOM   1176  CB  GLU B1397      81.742   1.843 -19.177  1.00  0.00           C  
ATOM   1177  CG  GLU B1397      82.045   3.263 -18.760  1.00  0.00           C  
ATOM   1178  CD  GLU B1397      83.149   3.880 -19.582  1.00  0.00           C  
ATOM   1179  OE1 GLU B1397      83.036   3.857 -20.828  1.00  0.00           O  
ATOM   1180  OE2 GLU B1397      84.122   4.391 -18.980  1.00  0.00           O  
ATOM   1181  N   HIS B1398      80.885  -1.087 -19.017  1.00  0.00           N  
ATOM   1182  CA  HIS B1398      80.529  -2.342 -19.659  1.00  0.00           C  
ATOM   1183  C   HIS B1398      79.346  -3.017 -18.964  1.00  0.00           C  
ATOM   1184  O   HIS B1398      78.303  -3.239 -19.584  1.00  0.00           O  
ATOM   1185  CB  HIS B1398      81.738  -3.273 -19.667  1.00  0.00           C  
ATOM   1186  CG  HIS B1398      81.562  -4.478 -20.533  1.00  0.00           C  
ATOM   1187  ND1 HIS B1398      81.244  -4.389 -21.871  1.00  0.00           N  
ATOM   1188  CD2 HIS B1398      81.668  -5.799 -20.257  1.00  0.00           C  
ATOM   1189  CE1 HIS B1398      81.160  -5.605 -22.382  1.00  0.00           C  
ATOM   1190  NE2 HIS B1398      81.413  -6.478 -21.423  1.00  0.00           N  
ATOM   1191  N   ILE B1399      79.513  -3.343 -17.681  1.00  0.00           N  
ATOM   1192  CA  ILE B1399      78.458  -3.988 -16.902  1.00  0.00           C  
ATOM   1193  C   ILE B1399      77.312  -3.024 -16.622  1.00  0.00           C  
ATOM   1194  O   ILE B1399      76.156  -3.427 -16.584  1.00  0.00           O  
ATOM   1195  CB  ILE B1399      78.983  -4.512 -15.552  1.00  0.00           C  
ATOM   1196  CG1 ILE B1399      80.186  -5.426 -15.772  1.00  0.00           C  
ATOM   1197  CG2 ILE B1399      77.867  -5.249 -14.815  1.00  0.00           C  
ATOM   1198  CD1 ILE B1399      79.906  -6.602 -16.687  1.00  0.00           C  
ATOM   1199  N   GLY B1400      77.632  -1.753 -16.405  1.00  0.00           N  
ATOM   1200  CA  GLY B1400      76.585  -0.774 -16.168  1.00  0.00           C  
ATOM   1201  C   GLY B1400      76.224  -0.475 -14.725  1.00  0.00           C  
ATOM   1202  O   GLY B1400      75.119  -0.013 -14.438  1.00  0.00           O  
ATOM   1203  N   ILE B1401      77.144  -0.744 -13.809  1.00  0.00           N  
ATOM   1204  CA  ILE B1401      76.897  -0.461 -12.401  1.00  0.00           C  
ATOM   1205  C   ILE B1401      77.025   1.043 -12.215  1.00  0.00           C  
ATOM   1206  O   ILE B1401      78.004   1.642 -12.664  1.00  0.00           O  
ATOM   1207  CB  ILE B1401      77.946  -1.139 -11.496  1.00  0.00           C  
ATOM   1208  CG1 ILE B1401      77.902  -2.658 -11.690  1.00  0.00           C  
ATOM   1209  CG2 ILE B1401      77.697  -0.762 -10.053  1.00  0.00           C  
ATOM   1210  CD1 ILE B1401      76.542  -3.257 -11.462  1.00  0.00           C  
ATOM   1211  N   PRO B1402      76.032   1.679 -11.577  1.00  0.00           N  
ATOM   1212  CA  PRO B1402      76.081   3.123 -11.350  1.00  0.00           C  
ATOM   1213  C   PRO B1402      77.330   3.452 -10.550  1.00  0.00           C  
ATOM   1214  O   PRO B1402      77.895   2.576  -9.893  1.00  0.00           O  
ATOM   1215  CB  PRO B1402      74.815   3.386 -10.542  1.00  0.00           C  
ATOM   1216  CG  PRO B1402      73.887   2.354 -11.040  1.00  0.00           C  
ATOM   1217  CD  PRO B1402      74.752   1.126 -11.109  1.00  0.00           C  
ATOM   1218  N   SER B1403      77.754   4.710 -10.603  1.00  0.00           N  
ATOM   1219  CA  SER B1403      78.933   5.146  -9.868  1.00  0.00           C  
ATOM   1220  C   SER B1403      78.681   5.175  -8.361  1.00  0.00           C  
ATOM   1221  O   SER B1403      79.626   5.187  -7.570  1.00  0.00           O  
ATOM   1222  CB  SER B1403      79.357   6.536 -10.340  1.00  0.00           C  
ATOM   1223  OG  SER B1403      78.278   7.451 -10.248  1.00  0.00           O  
ATOM   1224  N   GLU B1404      77.408   5.172  -7.970  1.00  0.00           N  
ATOM   1225  CA  GLU B1404      77.036   5.213  -6.557  1.00  0.00           C  
ATOM   1226  C   GLU B1404      77.122   3.855  -5.884  1.00  0.00           C  
ATOM   1227  O   GLU B1404      77.069   3.762  -4.657  1.00  0.00           O  
ATOM   1228  CB  GLU B1404      75.617   5.759  -6.392  1.00  0.00           C  
ATOM   1229  CG  GLU B1404      75.362   7.047  -7.147  1.00  0.00           C  
ATOM   1230  CD  GLU B1404      74.826   6.797  -8.540  1.00  0.00           C  
ATOM   1231  OE1 GLU B1404      73.634   6.441  -8.657  1.00  0.00           O  
ATOM   1232  OE2 GLU B1404      75.594   6.945  -9.513  1.00  0.00           O  
ATOM   1233  N   ARG B1405      77.238   2.804  -6.690  1.00  0.00           N  
ATOM   1234  CA  ARG B1405      77.339   1.452  -6.165  1.00  0.00           C  
ATOM   1235  C   ARG B1405      78.692   0.826  -6.463  1.00  0.00           C  
ATOM   1236  O   ARG B1405      78.820  -0.393  -6.537  1.00  0.00           O  
ATOM   1237  CB  ARG B1405      76.220   0.566  -6.723  1.00  0.00           C  
ATOM   1238  CG  ARG B1405      74.824   0.909  -6.205  1.00  0.00           C  
ATOM   1239  CD  ARG B1405      73.875  -0.278  -6.351  1.00  0.00           C  
ATOM   1240  NE  ARG B1405      73.552  -0.603  -7.742  1.00  0.00           N  
ATOM   1241  CZ  ARG B1405      72.605   0.005  -8.451  1.00  0.00           C  
ATOM   1242  NH1 ARG B1405      71.882   0.975  -7.900  1.00  0.00           N  
ATOM   1243  NH2 ARG B1405      72.376  -0.360  -9.706  1.00  0.00           N  
ATOM   1244  N   ILE B1406      79.705   1.664  -6.647  1.00  0.00           N  
ATOM   1245  CA  ILE B1406      81.061   1.180  -6.902  1.00  0.00           C  
ATOM   1246  C   ILE B1406      81.973   1.824  -5.855  1.00  0.00           C  
ATOM   1247  O   ILE B1406      81.845   3.011  -5.568  1.00  0.00           O  
ATOM   1248  CB  ILE B1406      81.551   1.568  -8.326  1.00  0.00           C  
ATOM   1249  CG1 ILE B1406      80.595   0.991  -9.384  1.00  0.00           C  
ATOM   1250  CG2 ILE B1406      82.954   1.017  -8.565  1.00  0.00           C  
ATOM   1251  CD1 ILE B1406      80.952   1.382 -10.825  1.00  0.00           C  
ATOM   1252  N   TRP B1407      82.868   1.039  -5.264  1.00  0.00           N  
ATOM   1253  CA  TRP B1407      83.792   1.572  -4.266  1.00  0.00           C  
ATOM   1254  C   TRP B1407      85.236   1.374  -4.710  1.00  0.00           C  
ATOM   1255  O   TRP B1407      85.656   0.254  -4.998  1.00  0.00           O  
ATOM   1256  CB  TRP B1407      83.616   0.882  -2.905  1.00  0.00           C  
ATOM   1257  CG  TRP B1407      82.256   1.010  -2.292  1.00  0.00           C  
ATOM   1258  CD1 TRP B1407      81.405   2.078  -2.381  1.00  0.00           C  
ATOM   1259  CD2 TRP B1407      81.603   0.045  -1.452  1.00  0.00           C  
ATOM   1260  NE1 TRP B1407      80.263   1.836  -1.649  1.00  0.00           N  
ATOM   1261  CE2 TRP B1407      80.359   0.597  -1.071  1.00  0.00           C  
ATOM   1262  CE3 TRP B1407      81.952  -1.231  -0.983  1.00  0.00           C  
ATOM   1263  CZ2 TRP B1407      79.460  -0.084  -0.244  1.00  0.00           C  
ATOM   1264  CZ3 TRP B1407      81.056  -1.912  -0.158  1.00  0.00           C  
ATOM   1265  CH2 TRP B1407      79.824  -1.335   0.201  1.00  0.00           C  
ATOM   1266  N   ARG B1408      85.985   2.466  -4.772  1.00  0.00           N  
ATOM   1267  CA  ARG B1408      87.391   2.412  -5.141  1.00  0.00           C  
ATOM   1268  C   ARG B1408      88.158   2.478  -3.832  1.00  0.00           C  
ATOM   1269  O   ARG B1408      88.257   3.541  -3.214  1.00  0.00           O  
ATOM   1270  CB  ARG B1408      87.757   3.593  -6.037  1.00  0.00           C  
ATOM   1271  CG  ARG B1408      87.364   3.395  -7.481  1.00  0.00           C  
ATOM   1272  CD  ARG B1408      87.613   4.641  -8.307  1.00  0.00           C  
ATOM   1273  NE  ARG B1408      86.617   5.666  -8.021  1.00  0.00           N  
ATOM   1274  CZ  ARG B1408      86.366   6.704  -8.810  1.00  0.00           C  
ATOM   1275  NH1 ARG B1408      87.041   6.859  -9.942  1.00  0.00           N  
ATOM   1276  NH2 ARG B1408      85.430   7.581  -8.472  1.00  0.00           N  
ATOM   1277  N   LEU B1409      88.693   1.334  -3.416  1.00  0.00           N  
ATOM   1278  CA  LEU B1409      89.418   1.224  -2.152  1.00  0.00           C  
ATOM   1279  C   LEU B1409      90.933   1.074  -2.282  1.00  0.00           C  
ATOM   1280  O   LEU B1409      91.471   0.992  -3.384  1.00  0.00           O  
ATOM   1281  CB  LEU B1409      88.858   0.039  -1.359  1.00  0.00           C  
ATOM   1282  CG  LEU B1409      87.331  -0.033  -1.285  1.00  0.00           C  
ATOM   1283  CD1 LEU B1409      86.909  -1.121  -0.303  1.00  0.00           C  
ATOM   1284  CD2 LEU B1409      86.779   1.319  -0.862  1.00  0.00           C  
ATOM   1285  N   GLY B1410      91.609   1.026  -1.138  1.00  0.00           N  
ATOM   1286  CA  GLY B1410      93.055   0.894  -1.128  1.00  0.00           C  
ATOM   1287  C   GLY B1410      93.596  -0.524  -1.239  1.00  0.00           C  
ATOM   1288  O   GLY B1410      92.841  -1.494  -1.340  1.00  0.00           O  
ATOM   1289  N   GLU B1418      94.923  -0.623  -1.202  1.00  0.00           N  
ATOM   1290  CA  GLU B1418      95.672  -1.876  -1.309  1.00  0.00           C  
ATOM   1291  C   GLU B1418      95.294  -2.928  -0.265  1.00  0.00           C  
ATOM   1292  O   GLU B1418      95.348  -4.133  -0.531  1.00  0.00           O  
ATOM   1293  CB  GLU B1418      97.169  -1.562  -1.208  1.00  0.00           C  
ATOM   1294  CG  GLU B1418      97.611  -0.390  -2.084  1.00  0.00           C  
ATOM   1295  CD  GLU B1418      98.971   0.172  -1.694  1.00  0.00           C  
ATOM   1296  OE1 GLU B1418      99.976  -0.566  -1.772  1.00  0.00           O  
ATOM   1297  OE2 GLU B1418      99.033   1.358  -1.303  1.00  0.00           O  
ATOM   1298  N   GLU B1420      94.918  -2.473   0.925  1.00  0.00           N  
ATOM   1299  CA  GLU B1420      94.529  -3.376   2.007  1.00  0.00           C  
ATOM   1300  C   GLU B1420      93.147  -3.964   1.749  1.00  0.00           C  
ATOM   1301  O   GLU B1420      92.740  -4.933   2.388  1.00  0.00           O  
ATOM   1302  CB  GLU B1420      94.502  -2.621   3.339  1.00  0.00           C  
ATOM   1303  CG  GLU B1420      95.809  -1.967   3.720  1.00  0.00           C  
ATOM   1304  CD  GLU B1420      96.934  -2.959   3.832  1.00  0.00           C  
ATOM   1305  OE1 GLU B1420      96.733  -4.018   4.473  1.00  0.00           O  
ATOM   1306  OE2 GLU B1420      98.029  -2.686   3.287  1.00  0.00           O  
ATOM   1307  N   ASP B1421      92.420  -3.370   0.814  1.00  0.00           N  
ATOM   1308  CA  ASP B1421      91.079  -3.844   0.513  1.00  0.00           C  
ATOM   1309  C   ASP B1421      90.960  -4.531  -0.829  1.00  0.00           C  
ATOM   1310  O   ASP B1421      90.276  -5.548  -0.953  1.00  0.00           O  
ATOM   1311  CB  ASP B1421      90.095  -2.678   0.559  1.00  0.00           C  
ATOM   1312  CG  ASP B1421      89.774  -2.250   1.973  1.00  0.00           C  
ATOM   1313  OD1 ASP B1421      88.734  -2.699   2.497  1.00  0.00           O  
ATOM   1314  OD2 ASP B1421      90.568  -1.481   2.565  1.00  0.00           O  
ATOM   1315  N   ASN B1422      91.645  -3.986  -1.828  1.00  0.00           N  
ATOM   1316  CA  ASN B1422      91.551  -4.522  -3.169  1.00  0.00           C  
ATOM   1317  C   ASN B1422      92.838  -4.916  -3.891  1.00  0.00           C  
ATOM   1318  O   ASN B1422      92.973  -4.695  -5.098  1.00  0.00           O  
ATOM   1319  CB  ASN B1422      90.750  -3.541  -4.024  1.00  0.00           C  
ATOM   1320  CG  ASN B1422      89.272  -3.537  -3.671  1.00  0.00           C  
ATOM   1321  OD1 ASN B1422      88.419  -3.794  -4.519  1.00  0.00           O  
ATOM   1322  ND2 ASN B1422      88.965  -3.255  -2.414  1.00  0.00           N  
ATOM   1323  N   PHE B1423      93.785  -5.496  -3.161  1.00  0.00           N  
ATOM   1324  CA  PHE B1423      95.019  -5.950  -3.789  1.00  0.00           C  
ATOM   1325  C   PHE B1423      95.438  -7.282  -3.196  1.00  0.00           C  
ATOM   1326  O   PHE B1423      95.695  -7.385  -1.997  1.00  0.00           O  
ATOM   1327  CB  PHE B1423      96.146  -4.936  -3.630  1.00  0.00           C  
ATOM   1328  CG  PHE B1423      97.165  -5.023  -4.727  1.00  0.00           C  
ATOM   1329  CD1 PHE B1423      96.900  -4.477  -5.976  1.00  0.00           C  
ATOM   1330  CD2 PHE B1423      98.358  -5.708  -4.538  1.00  0.00           C  
ATOM   1331  CE1 PHE B1423      97.805  -4.612  -7.026  1.00  0.00           C  
ATOM   1332  CE2 PHE B1423      99.273  -5.852  -5.583  1.00  0.00           C  
ATOM   1333  CZ  PHE B1423      98.992  -5.302  -6.824  1.00  0.00           C  
ATOM   1334  N   TRP B1424      95.503  -8.298  -4.050  1.00  0.00           N  
ATOM   1335  CA  TRP B1424      95.852  -9.654  -3.637  1.00  0.00           C  
ATOM   1336  C   TRP B1424      97.265 -10.048  -4.060  1.00  0.00           C  
ATOM   1337  O   TRP B1424      97.701  -9.753  -5.173  1.00  0.00           O  
ATOM   1338  CB  TRP B1424      94.838 -10.645  -4.237  1.00  0.00           C  
ATOM   1339  CG  TRP B1424      95.102 -12.095  -3.927  1.00  0.00           C  
ATOM   1340  CD1 TRP B1424      94.584 -12.825  -2.892  1.00  0.00           C  
ATOM   1341  CD2 TRP B1424      95.959 -12.983  -4.656  1.00  0.00           C  
ATOM   1342  NE1 TRP B1424      95.066 -14.112  -2.934  1.00  0.00           N  
ATOM   1343  CE2 TRP B1424      95.911 -14.237  -4.006  1.00  0.00           C  
ATOM   1344  CE3 TRP B1424      96.762 -12.841  -5.800  1.00  0.00           C  
ATOM   1345  CZ2 TRP B1424      96.641 -15.345  -4.459  1.00  0.00           C  
ATOM   1346  CZ3 TRP B1424      97.487 -13.943  -6.251  1.00  0.00           C  
ATOM   1347  CH2 TRP B1424      97.418 -15.180  -5.581  1.00  0.00           C  
ATOM   1348  N   GLN B1425      97.980 -10.715  -3.162  1.00  0.00           N  
ATOM   1349  CA  GLN B1425      99.327 -11.167  -3.468  1.00  0.00           C  
ATOM   1350  C   GLN B1425      99.491 -12.619  -3.038  1.00  0.00           C  
ATOM   1351  O   GLN B1425      99.145 -12.984  -1.917  1.00  0.00           O  
ATOM   1352  CB  GLN B1425     100.364 -10.280  -2.770  1.00  0.00           C  
ATOM   1353  CG  GLN B1425     100.262 -10.253  -1.260  1.00  0.00           C  
ATOM   1354  CD  GLN B1425     101.430  -9.516  -0.606  1.00  0.00           C  
ATOM   1355  OE1 GLN B1425     101.537  -9.465   0.619  1.00  0.00           O  
ATOM   1356  NE2 GLN B1425     102.308  -8.944  -1.424  1.00  0.00           N  
ATOM   1357  N   MET B1426     100.009 -13.445  -3.942  1.00  0.00           N  
ATOM   1358  CA  MET B1426     100.212 -14.859  -3.660  1.00  0.00           C  
ATOM   1359  C   MET B1426     101.229 -15.052  -2.537  1.00  0.00           C  
ATOM   1360  O   MET B1426     101.450 -16.169  -2.067  1.00  0.00           O  
ATOM   1361  CB  MET B1426     100.690 -15.586  -4.921  1.00  0.00           C  
ATOM   1362  CG  MET B1426     100.700 -17.101  -4.793  1.00  0.00           C  
ATOM   1363  SD  MET B1426     101.221 -17.940  -6.294  1.00  0.00           S  
ATOM   1364  CE  MET B1426      99.708 -17.898  -7.248  1.00  0.00           C  
ATOM   1365  N   GLY B1427     101.840 -13.954  -2.112  1.00  0.00           N  
ATOM   1366  CA  GLY B1427     102.825 -14.008  -1.047  1.00  0.00           C  
ATOM   1367  C   GLY B1427     103.714 -12.780  -1.095  1.00  0.00           C  
ATOM   1368  O   GLY B1427     103.509 -11.894  -1.927  1.00  0.00           O  
ATOM   1369  N   ASP B1437     104.693 -12.718  -0.199  1.00  0.00           N  
ATOM   1370  CA  ASP B1437     105.628 -11.596  -0.155  1.00  0.00           C  
ATOM   1371  C   ASP B1437     106.121 -11.289  -1.564  1.00  0.00           C  
ATOM   1372  O   ASP B1437     106.166 -10.131  -1.979  1.00  0.00           O  
ATOM   1373  CB  ASP B1437     106.811 -11.946   0.742  1.00  0.00           C  
ATOM   1374  CG  ASP B1437     107.015 -13.441   0.866  1.00  0.00           C  
ATOM   1375  OD1 ASP B1437     106.274 -14.073   1.650  1.00  0.00           O  
ATOM   1376  OD2 ASP B1437     107.898 -13.985   0.169  1.00  0.00           O  
ATOM   1377  N   VAL B1438     106.499 -12.336  -2.292  1.00  0.00           N  
ATOM   1378  CA  VAL B1438     106.961 -12.194  -3.668  1.00  0.00           C  
ATOM   1379  C   VAL B1438     106.118 -13.097  -4.562  1.00  0.00           C  
ATOM   1380  O   VAL B1438     105.398 -13.971  -4.075  1.00  0.00           O  
ATOM   1381  CB  VAL B1438     108.441 -12.615  -3.837  1.00  0.00           C  
ATOM   1382  CG1 VAL B1438     109.304 -11.915  -2.807  1.00  0.00           C  
ATOM   1383  CG2 VAL B1438     108.570 -14.125  -3.722  1.00  0.00           C  
ATOM   1384  N   GLY B1443     106.216 -12.881  -5.867  1.00  0.00           N  
ATOM   1385  CA  GLY B1443     105.467 -13.692  -6.804  1.00  0.00           C  
ATOM   1386  C   GLY B1443     104.242 -13.000  -7.371  1.00  0.00           C  
ATOM   1387  O   GLY B1443     104.054 -11.802  -7.163  1.00  0.00           O  
ATOM   1388  N   PRO B1444     103.383 -13.736  -8.094  1.00  0.00           N  
ATOM   1389  CA  PRO B1444     102.166 -13.173  -8.692  1.00  0.00           C  
ATOM   1390  C   PRO B1444     101.237 -12.464  -7.710  1.00  0.00           C  
ATOM   1391  O   PRO B1444     101.096 -12.863  -6.552  1.00  0.00           O  
ATOM   1392  CB  PRO B1444     101.509 -14.383  -9.356  1.00  0.00           C  
ATOM   1393  CG  PRO B1444     102.051 -15.554  -8.580  1.00  0.00           C  
ATOM   1394  CD  PRO B1444     103.489 -15.177  -8.371  1.00  0.00           C  
ATOM   1395  N   CYS B1448     100.612 -11.397  -8.188  1.00  0.00           N  
ATOM   1396  CA  CYS B1448      99.693 -10.608  -7.384  1.00  0.00           C  
ATOM   1397  C   CYS B1448      98.838  -9.774  -8.328  1.00  0.00           C  
ATOM   1398  O   CYS B1448      98.856  -9.995  -9.535  1.00  0.00           O  
ATOM   1399  CB  CYS B1448     100.471  -9.699  -6.423  1.00  0.00           C  
ATOM   1400  SG  CYS B1448     101.726  -8.615  -7.205  1.00  0.00           S  
ATOM   1401  N   GLY B1456      98.087  -8.822  -7.784  1.00  0.00           N  
ATOM   1402  CA  GLY B1456      97.253  -7.987  -8.632  1.00  0.00           C  
ATOM   1403  C   GLY B1456      96.060  -7.390  -7.916  1.00  0.00           C  
ATOM   1404  O   GLY B1456      95.820  -7.696  -6.751  1.00  0.00           O  
ATOM   1405  N   PRO B1457      95.307  -6.500  -8.580  1.00  0.00           N  
ATOM   1406  CA  PRO B1457      94.142  -5.906  -7.929  1.00  0.00           C  
ATOM   1407  C   PRO B1457      93.003  -6.913  -7.823  1.00  0.00           C  
ATOM   1408  O   PRO B1457      92.977  -7.933  -8.516  1.00  0.00           O  
ATOM   1409  CB  PRO B1457      93.798  -4.727  -8.839  1.00  0.00           C  
ATOM   1410  CG  PRO B1457      94.270  -5.179 -10.177  1.00  0.00           C  
ATOM   1411  CD  PRO B1457      95.592  -5.823  -9.856  1.00  0.00           C  
ATOM   1412  N   SER B1458      92.064  -6.616  -6.939  1.00  0.00           N  
ATOM   1413  CA  SER B1458      90.941  -7.491  -6.733  1.00  0.00           C  
ATOM   1414  C   SER B1458      89.669  -6.692  -6.788  1.00  0.00           C  
ATOM   1415  O   SER B1458      89.688  -5.463  -6.764  1.00  0.00           O  
ATOM   1416  CB  SER B1458      91.059  -8.191  -5.382  1.00  0.00           C  
ATOM   1417  OG  SER B1458      91.064  -7.244  -4.332  1.00  0.00           O  
ATOM   1418  N   SER B1459      88.557  -7.403  -6.872  1.00  0.00           N  
ATOM   1419  CA  SER B1459      87.258  -6.767  -6.929  1.00  0.00           C  
ATOM   1420  C   SER B1459      86.296  -7.634  -6.133  1.00  0.00           C  
ATOM   1421  O   SER B1459      86.175  -8.830  -6.395  1.00  0.00           O  
ATOM   1422  CB  SER B1459      86.800  -6.670  -8.385  1.00  0.00           C  
ATOM   1423  OG  SER B1459      85.624  -5.888  -8.492  1.00  0.00           O  
ATOM   1424  N   GLU B1460      85.627  -7.047  -5.151  1.00  0.00           N  
ATOM   1425  CA  GLU B1460      84.676  -7.815  -4.358  1.00  0.00           C  
ATOM   1426  C   GLU B1460      83.254  -7.335  -4.682  1.00  0.00           C  
ATOM   1427  O   GLU B1460      83.036  -6.157  -4.992  1.00  0.00           O  
ATOM   1428  CB  GLU B1460      84.962  -7.654  -2.852  1.00  0.00           C  
ATOM   1429  CG  GLU B1460      86.432  -7.829  -2.450  1.00  0.00           C  
ATOM   1430  CD  GLU B1460      86.650  -7.802  -0.929  1.00  0.00           C  
ATOM   1431  OE1 GLU B1460      85.952  -7.040  -0.227  1.00  0.00           O  
ATOM   1432  OE2 GLU B1460      87.528  -8.537  -0.438  1.00  0.00           O  
ATOM   1433  N   ILE B1461      82.309  -8.271  -4.650  1.00  0.00           N  
ATOM   1434  CA  ILE B1461      80.896  -7.995  -4.897  1.00  0.00           C  
ATOM   1435  C   ILE B1461      80.189  -8.177  -3.553  1.00  0.00           C  
ATOM   1436  O   ILE B1461      80.383  -9.186  -2.872  1.00  0.00           O  
ATOM   1437  CB  ILE B1461      80.289  -8.993  -5.922  1.00  0.00           C  
ATOM   1438  CG1 ILE B1461      81.002  -8.871  -7.266  1.00  0.00           C  
ATOM   1439  CG2 ILE B1461      78.797  -8.717  -6.101  1.00  0.00           C  
ATOM   1440  CD1 ILE B1461      80.626  -9.953  -8.270  1.00  0.00           C  
ATOM   1441  N   TYR B1462      79.373  -7.196  -3.184  1.00  0.00           N  
ATOM   1442  CA  TYR B1462      78.646  -7.209  -1.919  1.00  0.00           C  
ATOM   1443  C   TYR B1462      77.128  -7.183  -2.154  1.00  0.00           C  
ATOM   1444  O   TYR B1462      76.663  -6.734  -3.191  1.00  0.00           O  
ATOM   1445  CB  TYR B1462      79.030  -5.975  -1.101  1.00  0.00           C  
ATOM   1446  CG  TYR B1462      80.519  -5.713  -1.031  1.00  0.00           C  
ATOM   1447  CD1 TYR B1462      81.301  -6.284  -0.030  1.00  0.00           C  
ATOM   1448  CD2 TYR B1462      81.149  -4.892  -1.971  1.00  0.00           C  
ATOM   1449  CE1 TYR B1462      82.675  -6.044   0.038  1.00  0.00           C  
ATOM   1450  CE2 TYR B1462      82.523  -4.649  -1.911  1.00  0.00           C  
ATOM   1451  CZ  TYR B1462      83.275  -5.232  -0.899  1.00  0.00           C  
ATOM   1452  OH  TYR B1462      84.624  -5.000  -0.825  1.00  0.00           O  
ATOM   1453  N   VAL B1463      76.368  -7.659  -1.178  1.00  0.00           N  
ATOM   1454  CA  VAL B1463      74.914  -7.664  -1.260  1.00  0.00           C  
ATOM   1455  C   VAL B1463      74.385  -6.830  -0.101  1.00  0.00           C  
ATOM   1456  O   VAL B1463      74.689  -7.117   1.062  1.00  0.00           O  
ATOM   1457  CB  VAL B1463      74.354  -9.100  -1.140  1.00  0.00           C  
ATOM   1458  CG1 VAL B1463      72.830  -9.070  -1.053  1.00  0.00           C  
ATOM   1459  CG2 VAL B1463      74.797  -9.928  -2.336  1.00  0.00           C  
ATOM   1460  N   ASP B1464      73.610  -5.796  -0.424  1.00  0.00           N  
ATOM   1461  CA  ASP B1464      73.021  -4.913   0.580  1.00  0.00           C  
ATOM   1462  C   ASP B1464      71.841  -5.670   1.166  1.00  0.00           C  
ATOM   1463  O   ASP B1464      70.814  -5.829   0.512  1.00  0.00           O  
ATOM   1464  CB  ASP B1464      72.533  -3.609  -0.070  1.00  0.00           C  
ATOM   1465  CG  ASP B1464      71.959  -2.629   0.936  1.00  0.00           C  
ATOM   1466  OD1 ASP B1464      71.662  -3.043   2.078  1.00  0.00           O  
ATOM   1467  OD2 ASP B1464      71.791  -1.434   0.591  1.00  0.00           O  
ATOM   1468  N   ARG B1465      71.991  -6.133   2.401  1.00  0.00           N  
ATOM   1469  CA  ARG B1465      70.950  -6.902   3.054  1.00  0.00           C  
ATOM   1470  C   ARG B1465      69.800  -6.091   3.634  1.00  0.00           C  
ATOM   1471  O   ARG B1465      68.758  -6.651   3.966  1.00  0.00           O  
ATOM   1472  CB  ARG B1465      71.577  -7.790   4.130  1.00  0.00           C  
ATOM   1473  CG  ARG B1465      72.464  -8.889   3.558  1.00  0.00           C  
ATOM   1474  CD  ARG B1465      73.102  -9.717   4.663  1.00  0.00           C  
ATOM   1475  NE  ARG B1465      72.096 -10.265   5.561  1.00  0.00           N  
ATOM   1476  CZ  ARG B1465      72.213 -10.289   6.883  1.00  0.00           C  
ATOM   1477  NH1 ARG B1465      73.300  -9.795   7.461  1.00  0.00           N  
ATOM   1478  NH2 ARG B1465      71.237 -10.799   7.628  1.00  0.00           N  
ATOM   1479  N   GLY B1475      69.976  -4.779   3.748  1.00  0.00           N  
ATOM   1480  CA  GLY B1475      68.909  -3.951   4.286  1.00  0.00           C  
ATOM   1481  C   GLY B1475      69.350  -2.903   5.286  1.00  0.00           C  
ATOM   1482  O   GLY B1475      70.372  -3.056   5.954  1.00  0.00           O  
ATOM   1483  N   GLU B1684      68.553  -1.845   5.399  1.00  0.00           N  
ATOM   1484  CA  GLU B1684      68.835  -0.731   6.301  1.00  0.00           C  
ATOM   1485  C   GLU B1684      68.871  -1.117   7.778  1.00  0.00           C  
ATOM   1486  O   GLU B1684      69.247  -0.305   8.624  1.00  0.00           O  
ATOM   1487  CB  GLU B1684      67.798   0.380   6.103  1.00  0.00           C  
ATOM   1488  CG  GLU B1684      67.759   0.979   4.705  1.00  0.00           C  
ATOM   1489  CD  GLU B1684      67.538  -0.065   3.630  1.00  0.00           C  
ATOM   1490  OE1 GLU B1684      66.712  -0.975   3.851  1.00  0.00           O  
ATOM   1491  OE2 GLU B1684      68.181   0.026   2.562  1.00  0.00           O  
ATOM   1492  N   GLU B1685      68.482  -2.350   8.088  1.00  0.00           N  
ATOM   1493  CA  GLU B1685      68.475  -2.817   9.471  1.00  0.00           C  
ATOM   1494  C   GLU B1685      69.838  -3.319   9.945  1.00  0.00           C  
ATOM   1495  O   GLU B1685      70.095  -3.413  11.148  1.00  0.00           O  
ATOM   1496  CB  GLU B1685      67.442  -3.926   9.637  1.00  0.00           C  
ATOM   1497  CG  GLU B1685      67.783  -5.193   8.892  1.00  0.00           C  
ATOM   1498  CD  GLU B1685      66.544  -5.941   8.473  1.00  0.00           C  
ATOM   1499  OE1 GLU B1685      66.041  -5.677   7.359  1.00  0.00           O  
ATOM   1500  OE2 GLU B1685      66.063  -6.777   9.267  1.00  0.00           O  
ATOM   1501  N   TYR B1686      70.708  -3.650   8.999  1.00  0.00           N  
ATOM   1502  CA  TYR B1686      72.040  -4.131   9.337  1.00  0.00           C  
ATOM   1503  C   TYR B1686      73.068  -3.010   9.253  1.00  0.00           C  
ATOM   1504  O   TYR B1686      72.773  -1.918   8.763  1.00  0.00           O  
ATOM   1505  CB  TYR B1686      72.426  -5.270   8.405  1.00  0.00           C  
ATOM   1506  CG  TYR B1686      71.436  -6.402   8.456  1.00  0.00           C  
ATOM   1507  CD1 TYR B1686      71.203  -7.095   9.647  1.00  0.00           C  
ATOM   1508  CD2 TYR B1686      70.712  -6.768   7.323  1.00  0.00           C  
ATOM   1509  CE1 TYR B1686      70.275  -8.122   9.707  1.00  0.00           C  
ATOM   1510  CE2 TYR B1686      69.780  -7.794   7.371  1.00  0.00           C  
ATOM   1511  CZ  TYR B1686      69.567  -8.467   8.565  1.00  0.00           C  
ATOM   1512  OH  TYR B1686      68.660  -9.494   8.613  1.00  0.00           O  
ATOM   1513  N   GLU B1687      74.278  -3.291   9.724  1.00  0.00           N  
ATOM   1514  CA  GLU B1687      75.342  -2.294   9.736  1.00  0.00           C  
ATOM   1515  C   GLU B1687      76.651  -2.812   9.158  1.00  0.00           C  
ATOM   1516  O   GLU B1687      76.856  -4.016   9.016  1.00  0.00           O  
ATOM   1517  CB  GLU B1687      75.592  -1.826  11.173  1.00  0.00           C  
ATOM   1518  CG  GLU B1687      74.358  -1.297  11.873  1.00  0.00           C  
ATOM   1519  CD  GLU B1687      73.895   0.033  11.304  1.00  0.00           C  
ATOM   1520  OE1 GLU B1687      72.714   0.386  11.507  1.00  0.00           O  
ATOM   1521  OE2 GLU B1687      74.717   0.729  10.663  1.00  0.00           O  
ATOM   1522  N   GLY B1688      77.535  -1.878   8.832  1.00  0.00           N  
ATOM   1523  CA  GLY B1688      78.836  -2.217   8.289  1.00  0.00           C  
ATOM   1524  C   GLY B1688      78.895  -3.361   7.302  1.00  0.00           C  
ATOM   1525  O   GLY B1688      78.089  -3.455   6.377  1.00  0.00           O  
ATOM   1526  N   ASP B1689      79.875  -4.233   7.507  1.00  0.00           N  
ATOM   1527  CA  ASP B1689      80.088  -5.375   6.636  1.00  0.00           C  
ATOM   1528  C   ASP B1689      79.045  -6.452   6.859  1.00  0.00           C  
ATOM   1529  O   ASP B1689      79.210  -7.599   6.432  1.00  0.00           O  
ATOM   1530  CB  ASP B1689      81.489  -5.946   6.852  1.00  0.00           C  
ATOM   1531  CG  ASP B1689      81.752  -6.318   8.302  1.00  0.00           C  
ATOM   1532  OD1 ASP B1689      80.809  -6.260   9.118  1.00  0.00           O  
ATOM   1533  OD2 ASP B1689      82.903  -6.676   8.608  1.00  0.00           O  
ATOM   1534  N   GLU B1690      77.976  -6.079   7.551  1.00  0.00           N  
ATOM   1535  CA  GLU B1690      76.877  -6.993   7.788  1.00  0.00           C  
ATOM   1536  C   GLU B1690      75.744  -6.586   6.865  1.00  0.00           C  
ATOM   1537  O   GLU B1690      74.967  -7.419   6.431  1.00  0.00           O  
ATOM   1538  CB  GLU B1690      76.423  -6.947   9.245  1.00  0.00           C  
ATOM   1539  CG  GLU B1690      77.068  -8.021  10.117  1.00  0.00           C  
ATOM   1540  CD  GLU B1690      76.745  -9.431   9.651  1.00  0.00           C  
ATOM   1541  OE1 GLU B1690      75.546  -9.735   9.454  1.00  0.00           O  
ATOM   1542  OE2 GLU B1690      77.685 -10.242   9.493  1.00  0.00           O  
ATOM   1543  N   ARG B1692      75.654  -5.300   6.554  1.00  0.00           N  
ATOM   1544  CA  ARG B1692      74.606  -4.855   5.658  1.00  0.00           C  
ATOM   1545  C   ARG B1692      75.065  -5.076   4.223  1.00  0.00           C  
ATOM   1546  O   ARG B1692      74.267  -5.358   3.332  1.00  0.00           O  
ATOM   1547  CB  ARG B1692      74.298  -3.380   5.870  1.00  0.00           C  
ATOM   1548  CG  ARG B1692      73.270  -2.864   4.895  1.00  0.00           C  
ATOM   1549  CD  ARG B1692      72.926  -1.428   5.151  1.00  0.00           C  
ATOM   1550  NE  ARG B1692      72.056  -0.928   4.093  1.00  0.00           N  
ATOM   1551  CZ  ARG B1692      71.502   0.276   4.079  1.00  0.00           C  
ATOM   1552  NH1 ARG B1692      71.720   1.126   5.073  1.00  0.00           N  
ATOM   1553  NH2 ARG B1692      70.726   0.622   3.064  1.00  0.00           N  
ATOM   1554  N   TYR B1693      76.366  -4.940   4.015  1.00  0.00           N  
ATOM   1555  CA  TYR B1693      76.970  -5.116   2.703  1.00  0.00           C  
ATOM   1556  C   TYR B1693      77.862  -6.334   2.776  1.00  0.00           C  
ATOM   1557  O   TYR B1693      79.087  -6.233   2.777  1.00  0.00           O  
ATOM   1558  CB  TYR B1693      77.777  -3.874   2.355  1.00  0.00           C  
ATOM   1559  CG  TYR B1693      76.924  -2.630   2.359  1.00  0.00           C  
ATOM   1560  CD1 TYR B1693      75.938  -2.439   1.388  1.00  0.00           C  
ATOM   1561  CD2 TYR B1693      77.079  -1.652   3.341  1.00  0.00           C  
ATOM   1562  CE1 TYR B1693      75.129  -1.304   1.396  1.00  0.00           C  
ATOM   1563  CE2 TYR B1693      76.269  -0.519   3.356  1.00  0.00           C  
ATOM   1564  CZ  TYR B1693      75.299  -0.357   2.377  1.00  0.00           C  
ATOM   1565  OH  TYR B1693      74.499   0.752   2.386  1.00  0.00           O  
ATOM   1566  N   LEU B1700      77.228  -7.494   2.851  1.00  0.00           N  
ATOM   1567  CA  LEU B1700      77.941  -8.752   2.958  1.00  0.00           C  
ATOM   1568  C   LEU B1700      78.702  -9.129   1.696  1.00  0.00           C  
ATOM   1569  O   LEU B1700      78.134  -9.153   0.598  1.00  0.00           O  
ATOM   1570  CB  LEU B1700      76.950  -9.854   3.309  1.00  0.00           C  
ATOM   1571  CG  LEU B1700      77.518 -11.234   3.637  1.00  0.00           C  
ATOM   1572  CD1 LEU B1700      78.292 -11.198   4.957  1.00  0.00           C  
ATOM   1573  CD2 LEU B1700      76.360 -12.212   3.729  1.00  0.00           C  
ATOM   1574  N   GLU B1701      79.988  -9.437   1.865  1.00  0.00           N  
ATOM   1575  CA  GLU B1701      80.838  -9.833   0.750  1.00  0.00           C  
ATOM   1576  C   GLU B1701      80.463 -11.245   0.357  1.00  0.00           C  
ATOM   1577  O   GLU B1701      80.495 -12.159   1.180  1.00  0.00           O  
ATOM   1578  CB  GLU B1701      82.317  -9.806   1.143  1.00  0.00           C  
ATOM   1579  CG  GLU B1701      83.230 -10.330   0.043  1.00  0.00           C  
ATOM   1580  CD  GLU B1701      84.622 -10.653   0.531  1.00  0.00           C  
ATOM   1581  OE1 GLU B1701      85.390 -11.282  -0.229  1.00  0.00           O  
ATOM   1582  OE2 GLU B1701      84.962 -10.281   1.675  1.00  0.00           O  
ATOM   1583  N   ILE B1702      80.119 -11.438  -0.905  1.00  0.00           N  
ATOM   1584  CA  ILE B1702      79.728 -12.765  -1.327  1.00  0.00           C  
ATOM   1585  C   ILE B1702      80.656 -13.379  -2.368  1.00  0.00           C  
ATOM   1586  O   ILE B1702      80.623 -14.581  -2.604  1.00  0.00           O  
ATOM   1587  CB  ILE B1702      78.283 -12.755  -1.857  1.00  0.00           C  
ATOM   1588  CG1 ILE B1702      78.186 -11.922  -3.134  1.00  0.00           C  
ATOM   1589  CG2 ILE B1702      77.364 -12.174  -0.800  1.00  0.00           C  
ATOM   1590  CD1 ILE B1702      76.872 -12.112  -3.871  1.00  0.00           C  
ATOM   1591  N   TRP B1703      81.510 -12.567  -2.972  1.00  0.00           N  
ATOM   1592  CA  TRP B1703      82.398 -13.104  -3.990  1.00  0.00           C  
ATOM   1593  C   TRP B1703      83.620 -12.206  -4.157  1.00  0.00           C  
ATOM   1594  O   TRP B1703      83.497 -10.996  -4.304  1.00  0.00           O  
ATOM   1595  CB  TRP B1703      81.624 -13.210  -5.311  1.00  0.00           C  
ATOM   1596  CG  TRP B1703      82.165 -14.207  -6.290  1.00  0.00           C  
ATOM   1597  CD1 TRP B1703      83.389 -14.810  -6.262  1.00  0.00           C  
ATOM   1598  CD2 TRP B1703      81.510 -14.684  -7.479  1.00  0.00           C  
ATOM   1599  NE1 TRP B1703      83.539 -15.628  -7.356  1.00  0.00           N  
ATOM   1600  CE2 TRP B1703      82.403 -15.570  -8.119  1.00  0.00           C  
ATOM   1601  CE3 TRP B1703      80.258 -14.445  -8.062  1.00  0.00           C  
ATOM   1602  CZ2 TRP B1703      82.084 -16.223  -9.317  1.00  0.00           C  
ATOM   1603  CZ3 TRP B1703      79.940 -15.096  -9.255  1.00  0.00           C  
ATOM   1604  CH2 TRP B1703      80.853 -15.974  -9.868  1.00  0.00           C  
ATOM   1605  N   ASN B1704      84.802 -12.807  -4.133  1.00  0.00           N  
ATOM   1606  CA  ASN B1704      86.039 -12.055  -4.289  1.00  0.00           C  
ATOM   1607  C   ASN B1704      86.725 -12.423  -5.604  1.00  0.00           C  
ATOM   1608  O   ASN B1704      87.113 -13.567  -5.802  1.00  0.00           O  
ATOM   1609  CB  ASN B1704      86.966 -12.345  -3.102  1.00  0.00           C  
ATOM   1610  CG  ASN B1704      88.306 -11.648  -3.219  1.00  0.00           C  
ATOM   1611  OD1 ASN B1704      88.381 -10.481  -3.613  1.00  0.00           O  
ATOM   1612  ND2 ASN B1704      89.372 -12.351  -2.856  1.00  0.00           N  
ATOM   1613  N   LEU B1705      86.865 -11.456  -6.500  1.00  0.00           N  
ATOM   1614  CA  LEU B1705      87.520 -11.698  -7.779  1.00  0.00           C  
ATOM   1615  C   LEU B1705      88.954 -11.147  -7.709  1.00  0.00           C  
ATOM   1616  O   LEU B1705      89.155  -9.983  -7.364  1.00  0.00           O  
ATOM   1617  CB  LEU B1705      86.730 -11.016  -8.906  1.00  0.00           C  
ATOM   1618  CG  LEU B1705      85.205 -11.204  -8.910  1.00  0.00           C  
ATOM   1619  CD1 LEU B1705      84.620 -10.492 -10.114  1.00  0.00           C  
ATOM   1620  CD2 LEU B1705      84.834 -12.670  -8.921  1.00  0.00           C  
ATOM   1621  N   VAL B1706      89.944 -11.985  -8.009  1.00  0.00           N  
ATOM   1622  CA  VAL B1706      91.345 -11.557  -7.972  1.00  0.00           C  
ATOM   1623  C   VAL B1706      91.936 -11.534  -9.378  1.00  0.00           C  
ATOM   1624  O   VAL B1706      91.798 -12.484 -10.142  1.00  0.00           O  
ATOM   1625  CB  VAL B1706      92.216 -12.481  -7.075  1.00  0.00           C  
ATOM   1626  CG1 VAL B1706      93.694 -12.093  -7.183  1.00  0.00           C  
ATOM   1627  CG2 VAL B1706      91.777 -12.380  -5.637  1.00  0.00           C  
ATOM   1628  N   PHE B1707      92.599 -10.443  -9.722  1.00  0.00           N  
ATOM   1629  CA  PHE B1707      93.186 -10.327 -11.050  1.00  0.00           C  
ATOM   1630  C   PHE B1707      94.701 -10.434 -10.977  1.00  0.00           C  
ATOM   1631  O   PHE B1707      95.388  -9.433 -10.800  1.00  0.00           O  
ATOM   1632  CB  PHE B1707      92.780  -8.998 -11.677  1.00  0.00           C  
ATOM   1633  CG  PHE B1707      91.307  -8.727 -11.594  1.00  0.00           C  
ATOM   1634  CD1 PHE B1707      90.388  -9.661 -12.060  1.00  0.00           C  
ATOM   1635  CD2 PHE B1707      90.836  -7.544 -11.040  1.00  0.00           C  
ATOM   1636  CE1 PHE B1707      89.012  -9.424 -11.966  1.00  0.00           C  
ATOM   1637  CE2 PHE B1707      89.467  -7.299 -10.942  1.00  0.00           C  
ATOM   1638  CZ  PHE B1707      88.551  -8.244 -11.410  1.00  0.00           C  
ATOM   1639  N   MET B1708      95.213 -11.658 -11.095  1.00  0.00           N  
ATOM   1640  CA  MET B1708      96.653 -11.879 -11.056  1.00  0.00           C  
ATOM   1641  C   MET B1708      97.285 -11.176 -12.257  1.00  0.00           C  
ATOM   1642  O   MET B1708      97.400 -11.755 -13.336  1.00  0.00           O  
ATOM   1643  CB  MET B1708      96.959 -13.374 -11.087  1.00  0.00           C  
ATOM   1644  CG  MET B1708      97.262 -13.949  -9.716  1.00  0.00           C  
ATOM   1645  SD  MET B1708      97.628 -15.706  -9.749  1.00  0.00           S  
ATOM   1646  CE  MET B1708      98.960 -15.746 -10.917  1.00  0.00           C  
ATOM   1647  N   GLN B1709      97.713  -9.932 -12.046  1.00  0.00           N  
ATOM   1648  CA  GLN B1709      98.276  -9.104 -13.116  1.00  0.00           C  
ATOM   1649  C   GLN B1709      99.775  -8.833 -13.049  1.00  0.00           C  
ATOM   1650  O   GLN B1709     100.405  -8.556 -14.068  1.00  0.00           O  
ATOM   1651  CB  GLN B1709      97.544  -7.762 -13.126  1.00  0.00           C  
ATOM   1652  CG  GLN B1709      97.315  -7.144 -14.488  1.00  0.00           C  
ATOM   1653  CD  GLN B1709      96.441  -5.921 -14.392  1.00  0.00           C  
ATOM   1654  OE1 GLN B1709      95.491  -5.891 -13.603  1.00  0.00           O  
ATOM   1655  NE2 GLN B1709      96.741  -4.903 -15.200  1.00  0.00           N  
ATOM   1656  N   TYR B1710     100.350  -8.900 -11.858  1.00  0.00           N  
ATOM   1657  CA  TYR B1710     101.767  -8.611 -11.718  1.00  0.00           C  
ATOM   1658  C   TYR B1710     102.538  -9.678 -10.962  1.00  0.00           C  
ATOM   1659  O   TYR B1710     101.973 -10.638 -10.441  1.00  0.00           O  
ATOM   1660  CB  TYR B1710     101.950  -7.277 -10.990  1.00  0.00           C  
ATOM   1661  CG  TYR B1710     101.115  -6.140 -11.535  1.00  0.00           C  
ATOM   1662  CD1 TYR B1710     101.409  -5.554 -12.771  1.00  0.00           C  
ATOM   1663  CD2 TYR B1710     100.041  -5.632 -10.803  1.00  0.00           C  
ATOM   1664  CE1 TYR B1710     100.649  -4.485 -13.255  1.00  0.00           C  
ATOM   1665  CE2 TYR B1710      99.281  -4.571 -11.280  1.00  0.00           C  
ATOM   1666  CZ  TYR B1710      99.589  -4.002 -12.501  1.00  0.00           C  
ATOM   1667  OH  TYR B1710      98.837  -2.949 -12.964  1.00  0.00           O  
ATOM   1668  N   ASN B1711     103.849  -9.485 -10.921  1.00  0.00           N  
ATOM   1669  CA  ASN B1711     104.743 -10.366 -10.203  1.00  0.00           C  
ATOM   1670  C   ASN B1711     105.563  -9.413  -9.361  1.00  0.00           C  
ATOM   1671  O   ASN B1711     106.035  -8.395  -9.860  1.00  0.00           O  
ATOM   1672  CB  ASN B1711     105.645 -11.133 -11.168  1.00  0.00           C  
ATOM   1673  CG  ASN B1711     106.595 -12.075 -10.451  1.00  0.00           C  
ATOM   1674  OD1 ASN B1711     107.627 -11.657  -9.918  1.00  0.00           O  
ATOM   1675  ND2 ASN B1711     106.242 -13.357 -10.420  1.00  0.00           N  
ATOM   1676  N   ARG B1757     105.711  -9.717  -8.079  1.00  0.00           N  
ATOM   1677  CA  ARG B1757     106.477  -8.852  -7.198  1.00  0.00           C  
ATOM   1678  C   ARG B1757     107.824  -9.512  -6.895  1.00  0.00           C  
ATOM   1679  O   ARG B1757     107.867 -10.617  -6.349  1.00  0.00           O  
ATOM   1680  CB  ARG B1757     105.689  -8.594  -5.903  1.00  0.00           C  
ATOM   1681  CG  ARG B1757     106.395  -7.674  -4.915  1.00  0.00           C  
ATOM   1682  CD  ARG B1757     105.624  -7.483  -3.599  1.00  0.00           C  
ATOM   1683  NE  ARG B1757     104.452  -6.626  -3.732  1.00  0.00           N  
ATOM   1684  CZ  ARG B1757     103.221  -7.059  -3.992  1.00  0.00           C  
ATOM   1685  NH1 ARG B1757     102.991  -8.358  -4.146  1.00  0.00           N  
ATOM   1686  NH2 ARG B1757     102.214  -6.193  -4.100  1.00  0.00           N  
ATOM   1687  N   ASP B1758     108.917  -8.841  -7.268  1.00  0.00           N  
ATOM   1688  CA  ASP B1758     110.255  -9.376  -7.025  1.00  0.00           C  
ATOM   1689  C   ASP B1758     110.703  -9.245  -5.582  1.00  0.00           C  
ATOM   1690  O   ASP B1758     109.952  -8.781  -4.729  1.00  0.00           O  
ATOM   1691  CB  ASP B1758     111.312  -8.733  -7.946  1.00  0.00           C  
ATOM   1692  CG  ASP B1758     111.396  -7.216  -7.807  1.00  0.00           C  
ATOM   1693  OD1 ASP B1758     111.402  -6.688  -6.675  1.00  0.00           O  
ATOM   1694  OD2 ASP B1758     111.478  -6.546  -8.855  1.00  0.00           O  
ATOM   1695  N   GLU B1759     111.943  -9.655  -5.334  1.00  0.00           N  
ATOM   1696  CA  GLU B1759     112.544  -9.648  -4.005  1.00  0.00           C  
ATOM   1697  C   GLU B1759     112.811  -8.253  -3.475  1.00  0.00           C  
ATOM   1698  O   GLU B1759     113.224  -8.078  -2.329  1.00  0.00           O  
ATOM   1699  CB  GLU B1759     113.845 -10.453  -4.025  1.00  0.00           C  
ATOM   1700  CG  GLU B1759     114.965  -9.840  -4.856  1.00  0.00           C  
ATOM   1701  CD  GLU B1759     116.093 -10.829  -5.111  1.00  0.00           C  
ATOM   1702  OE1 GLU B1759     116.410 -11.611  -4.195  1.00  0.00           O  
ATOM   1703  OE2 GLU B1759     116.662 -10.815  -6.221  1.00  0.00           O  
ATOM   1704  N   ASN B1760     112.587  -7.256  -4.316  1.00  0.00           N  
ATOM   1705  CA  ASN B1760     112.796  -5.885  -3.899  1.00  0.00           C  
ATOM   1706  C   ASN B1760     111.441  -5.185  -3.795  1.00  0.00           C  
ATOM   1707  O   ASN B1760     111.365  -4.002  -3.478  1.00  0.00           O  
ATOM   1708  CB  ASN B1760     113.723  -5.174  -4.894  1.00  0.00           C  
ATOM   1709  CG  ASN B1760     115.033  -5.928  -5.112  1.00  0.00           C  
ATOM   1710  OD1 ASN B1760     115.611  -6.493  -4.167  1.00  0.00           O  
ATOM   1711  ND2 ASN B1760     115.518  -5.929  -6.356  1.00  0.00           N  
ATOM   1712  N   GLY B1764     110.372  -5.935  -4.059  1.00  0.00           N  
ATOM   1713  CA  GLY B1764     109.027  -5.385  -3.978  1.00  0.00           C  
ATOM   1714  C   GLY B1764     108.615  -4.536  -5.165  1.00  0.00           C  
ATOM   1715  O   GLY B1764     107.788  -3.634  -5.039  1.00  0.00           O  
ATOM   1716  N   VAL B1765     109.197  -4.819  -6.322  1.00  0.00           N  
ATOM   1717  CA  VAL B1765     108.884  -4.083  -7.535  1.00  0.00           C  
ATOM   1718  C   VAL B1765     107.901  -4.912  -8.346  1.00  0.00           C  
ATOM   1719  O   VAL B1765     108.074  -6.120  -8.489  1.00  0.00           O  
ATOM   1720  CB  VAL B1765     110.155  -3.831  -8.366  1.00  0.00           C  
ATOM   1721  CG1 VAL B1765     109.817  -3.037  -9.614  1.00  0.00           C  
ATOM   1722  CG2 VAL B1765     111.176  -3.092  -7.517  1.00  0.00           C  
ATOM   1723  N   LEU B1767     106.862  -4.273  -8.870  1.00  0.00           N  
ATOM   1724  CA  LEU B1767     105.865  -4.997  -9.645  1.00  0.00           C  
ATOM   1725  C   LEU B1767     106.034  -4.852 -11.155  1.00  0.00           C  
ATOM   1726  O   LEU B1767     106.157  -3.743 -11.678  1.00  0.00           O  
ATOM   1727  CB  LEU B1767     104.458  -4.557  -9.231  1.00  0.00           C  
ATOM   1728  CG  LEU B1767     103.819  -5.299  -8.049  1.00  0.00           C  
ATOM   1729  CD1 LEU B1767     104.592  -5.062  -6.771  1.00  0.00           C  
ATOM   1730  CD2 LEU B1767     102.379  -4.825  -7.898  1.00  0.00           C  
ATOM   1731  N   THR B1768     106.050  -5.987 -11.847  1.00  0.00           N  
ATOM   1732  CA  THR B1768     106.186  -6.003 -13.298  1.00  0.00           C  
ATOM   1733  C   THR B1768     105.040  -6.811 -13.891  1.00  0.00           C  
ATOM   1734  O   THR B1768     104.590  -7.799 -13.305  1.00  0.00           O  
ATOM   1735  CB  THR B1768     107.508  -6.648 -13.740  1.00  0.00           C  
ATOM   1736  OG1 THR B1768     107.571  -7.992 -13.250  1.00  0.00           O  
ATOM   1737  CG2 THR B1768     108.694  -5.860 -13.197  1.00  0.00           C  
ATOM   1738  N   PRO B1770     104.547  -6.398 -15.064  1.00  0.00           N  
ATOM   1739  CA  PRO B1770     103.443  -7.125 -15.698  1.00  0.00           C  
ATOM   1740  C   PRO B1770     103.735  -8.618 -15.911  1.00  0.00           C  
ATOM   1741  O   PRO B1770     104.885  -9.021 -16.099  1.00  0.00           O  
ATOM   1742  CB  PRO B1770     103.258  -6.377 -17.015  1.00  0.00           C  
ATOM   1743  CG  PRO B1770     103.638  -4.957 -16.648  1.00  0.00           C  
ATOM   1744  CD  PRO B1770     104.890  -5.181 -15.824  1.00  0.00           C  
ATOM   1745  N   LEU B1771     102.687  -9.434 -15.867  1.00  0.00           N  
ATOM   1746  CA  LEU B1771     102.822 -10.873 -16.082  1.00  0.00           C  
ATOM   1747  C   LEU B1771     102.587 -11.117 -17.561  1.00  0.00           C  
ATOM   1748  O   LEU B1771     101.698 -10.519 -18.165  1.00  0.00           O  
ATOM   1749  CB  LEU B1771     101.781 -11.644 -15.273  1.00  0.00           C  
ATOM   1750  CG  LEU B1771     101.882 -11.552 -13.755  1.00  0.00           C  
ATOM   1751  CD1 LEU B1771     100.561 -11.968 -13.135  1.00  0.00           C  
ATOM   1752  CD2 LEU B1771     103.024 -12.432 -13.266  1.00  0.00           C  
ATOM   1753  N   PRO B1772     103.389 -11.990 -18.173  1.00  0.00           N  
ATOM   1754  CA  PRO B1772     103.184 -12.246 -19.599  1.00  0.00           C  
ATOM   1755  C   PRO B1772     101.827 -12.908 -19.873  1.00  0.00           C  
ATOM   1756  O   PRO B1772     101.265 -12.758 -20.959  1.00  0.00           O  
ATOM   1757  CB  PRO B1772     104.375 -13.140 -19.960  1.00  0.00           C  
ATOM   1758  CG  PRO B1772     104.644 -13.882 -18.696  1.00  0.00           C  
ATOM   1759  CD  PRO B1772     104.492 -12.804 -17.636  1.00  0.00           C  
ATOM   1760  N   HIS B1773     101.302 -13.626 -18.879  1.00  0.00           N  
ATOM   1761  CA  HIS B1773     100.012 -14.307 -19.006  1.00  0.00           C  
ATOM   1762  C   HIS B1773      99.187 -14.201 -17.723  1.00  0.00           C  
ATOM   1763  O   HIS B1773      99.246 -15.088 -16.865  1.00  0.00           O  
ATOM   1764  CB  HIS B1773     100.224 -15.783 -19.335  1.00  0.00           C  
ATOM   1765  CG  HIS B1773     100.995 -16.019 -20.595  1.00  0.00           C  
ATOM   1766  ND1 HIS B1773     100.577 -15.554 -21.822  1.00  0.00           N  
ATOM   1767  CD2 HIS B1773     102.158 -16.677 -20.816  1.00  0.00           C  
ATOM   1768  CE1 HIS B1773     101.450 -15.913 -22.746  1.00  0.00           C  
ATOM   1769  NE2 HIS B1773     102.418 -16.595 -22.162  1.00  0.00           N  
ATOM   1770  N   PRO B1774      98.393 -13.119 -17.588  1.00  0.00           N  
ATOM   1771  CA  PRO B1774      97.543 -12.864 -16.419  1.00  0.00           C  
ATOM   1772  C   PRO B1774      96.534 -13.957 -16.111  1.00  0.00           C  
ATOM   1773  O   PRO B1774      95.980 -14.584 -17.013  1.00  0.00           O  
ATOM   1774  CB  PRO B1774      96.881 -11.531 -16.753  1.00  0.00           C  
ATOM   1775  CG  PRO B1774      96.829 -11.548 -18.247  1.00  0.00           C  
ATOM   1776  CD  PRO B1774      98.172 -12.093 -18.623  1.00  0.00           C  
ATOM   1777  N   ASN B1775      96.303 -14.179 -14.819  1.00  0.00           N  
ATOM   1778  CA  ASN B1775      95.374 -15.212 -14.374  1.00  0.00           C  
ATOM   1779  C   ASN B1775      94.217 -14.675 -13.544  1.00  0.00           C  
ATOM   1780  O   ASN B1775      94.264 -13.568 -13.011  1.00  0.00           O  
ATOM   1781  CB  ASN B1775      96.115 -16.267 -13.548  1.00  0.00           C  
ATOM   1782  CG  ASN B1775      97.286 -16.887 -14.295  1.00  0.00           C  
ATOM   1783  OD1 ASN B1775      97.136 -17.391 -15.412  1.00  0.00           O  
ATOM   1784  ND2 ASN B1775      98.458 -16.865 -13.671  1.00  0.00           N  
ATOM   1785  N   ILE B1776      93.171 -15.482 -13.439  1.00  0.00           N  
ATOM   1786  CA  ILE B1776      92.007 -15.131 -12.642  1.00  0.00           C  
ATOM   1787  C   ILE B1776      91.859 -16.162 -11.524  1.00  0.00           C  
ATOM   1788  O   ILE B1776      92.071 -17.366 -11.729  1.00  0.00           O  
ATOM   1789  CB  ILE B1776      90.711 -15.150 -13.481  1.00  0.00           C  
ATOM   1790  CG1 ILE B1776      90.733 -14.020 -14.514  1.00  0.00           C  
ATOM   1791  CG2 ILE B1776      89.493 -15.015 -12.574  1.00  0.00           C  
ATOM   1792  CD1 ILE B1776      90.720 -12.632 -13.912  1.00  0.00           C  
ATOM   1793  N   ASP B1777      91.508 -15.677 -10.341  1.00  0.00           N  
ATOM   1794  CA  ASP B1777      91.275 -16.528  -9.179  1.00  0.00           C  
ATOM   1795  C   ASP B1777      90.077 -15.912  -8.478  1.00  0.00           C  
ATOM   1796  O   ASP B1777      90.093 -14.724  -8.161  1.00  0.00           O  
ATOM   1797  CB  ASP B1777      92.479 -16.524  -8.228  1.00  0.00           C  
ATOM   1798  CG  ASP B1777      92.225 -17.329  -6.962  1.00  0.00           C  
ATOM   1799  OD1 ASP B1777      92.985 -17.184  -5.983  1.00  0.00           O  
ATOM   1800  OD2 ASP B1777      91.264 -18.125  -6.934  1.00  0.00           O  
ATOM   1801  N   THR B1778      89.030 -16.703  -8.257  1.00  0.00           N  
ATOM   1802  CA  THR B1778      87.843 -16.194  -7.581  1.00  0.00           C  
ATOM   1803  C   THR B1778      87.481 -17.088  -6.401  1.00  0.00           C  
ATOM   1804  O   THR B1778      87.846 -18.264  -6.367  1.00  0.00           O  
ATOM   1805  CB  THR B1778      86.611 -16.129  -8.520  1.00  0.00           C  
ATOM   1806  OG1 THR B1778      86.043 -17.438  -8.651  1.00  0.00           O  
ATOM   1807  CG2 THR B1778      87.008 -15.605  -9.906  1.00  0.00           C  
ATOM   1808  N   GLY B1779      86.756 -16.523  -5.437  1.00  0.00           N  
ATOM   1809  CA  GLY B1779      86.354 -17.285  -4.268  1.00  0.00           C  
ATOM   1810  C   GLY B1779      85.023 -16.827  -3.701  1.00  0.00           C  
ATOM   1811  O   GLY B1779      84.857 -15.661  -3.350  1.00  0.00           O  
ATOM   1812  N   MET B1782      84.059 -17.740  -3.629  1.00  0.00           N  
ATOM   1813  CA  MET B1782      82.745 -17.415  -3.080  1.00  0.00           C  
ATOM   1814  C   MET B1782      82.404 -18.386  -1.952  1.00  0.00           C  
ATOM   1815  O   MET B1782      82.217 -19.579  -2.189  1.00  0.00           O  
ATOM   1816  CB  MET B1782      81.672 -17.512  -4.163  1.00  0.00           C  
ATOM   1817  CG  MET B1782      80.247 -17.393  -3.622  1.00  0.00           C  
ATOM   1818  SD  MET B1782      78.987 -17.631  -4.904  1.00  0.00           S  
ATOM   1819  CE  MET B1782      78.695 -15.954  -5.370  1.00  0.00           C  
ATOM   1820  N   GLY B1783      82.328 -17.874  -0.729  1.00  0.00           N  
ATOM   1821  CA  GLY B1783      81.995 -18.729   0.390  1.00  0.00           C  
ATOM   1822  C   GLY B1783      80.608 -19.324   0.212  1.00  0.00           C  
ATOM   1823  O   GLY B1783      79.623 -18.592   0.225  1.00  0.00           O  
ATOM   1824  N   LEU B1784      80.525 -20.642   0.041  1.00  0.00           N  
ATOM   1825  CA  LEU B1784      79.235 -21.306  -0.150  1.00  0.00           C  
ATOM   1826  C   LEU B1784      78.280 -21.065   1.014  1.00  0.00           C  
ATOM   1827  O   LEU B1784      77.160 -20.606   0.806  1.00  0.00           O  
ATOM   1828  CB  LEU B1784      79.421 -22.816  -0.349  1.00  0.00           C  
ATOM   1829  CG  LEU B1784      78.159 -23.694  -0.298  1.00  0.00           C  
ATOM   1830  CD1 LEU B1784      77.112 -23.191  -1.297  1.00  0.00           C  
ATOM   1831  CD2 LEU B1784      78.528 -25.143  -0.609  1.00  0.00           C  
ATOM   1832  N   GLU B1785      78.727 -21.375   2.231  1.00  0.00           N  
ATOM   1833  CA  GLU B1785      77.900 -21.193   3.424  1.00  0.00           C  
ATOM   1834  C   GLU B1785      77.405 -19.771   3.538  1.00  0.00           C  
ATOM   1835  O   GLU B1785      76.287 -19.525   3.985  1.00  0.00           O  
ATOM   1836  CB  GLU B1785      78.681 -21.517   4.704  1.00  0.00           C  
ATOM   1837  CG  GLU B1785      79.245 -22.920   4.782  1.00  0.00           C  
ATOM   1838  CD  GLU B1785      80.535 -23.068   4.029  1.00  0.00           C  
ATOM   1839  OE1 GLU B1785      81.003 -22.064   3.448  1.00  0.00           O  
ATOM   1840  OE2 GLU B1785      81.093 -24.190   4.016  1.00  0.00           O  
ATOM   1841  N   ARG B1786      78.247 -18.833   3.130  1.00  0.00           N  
ATOM   1842  CA  ARG B1786      77.902 -17.432   3.227  1.00  0.00           C  
ATOM   1843  C   ARG B1786      76.866 -16.986   2.204  1.00  0.00           C  
ATOM   1844  O   ARG B1786      75.913 -16.282   2.545  1.00  0.00           O  
ATOM   1845  CB  ARG B1786      79.155 -16.574   3.093  1.00  0.00           C  
ATOM   1846  CG  ARG B1786      78.896 -15.129   3.425  1.00  0.00           C  
ATOM   1847  CD  ARG B1786      80.036 -14.251   3.000  1.00  0.00           C  
ATOM   1848  NE  ARG B1786      81.212 -14.396   3.845  1.00  0.00           N  
ATOM   1849  CZ  ARG B1786      81.897 -13.363   4.321  1.00  0.00           C  
ATOM   1850  NH1 ARG B1786      81.509 -12.126   4.033  1.00  0.00           N  
ATOM   1851  NH2 ARG B1786      82.966 -13.562   5.082  1.00  0.00           N  
ATOM   1852  N   ILE B1787      77.048 -17.384   0.949  1.00  0.00           N  
ATOM   1853  CA  ILE B1787      76.102 -16.986  -0.085  1.00  0.00           C  
ATOM   1854  C   ILE B1787      74.739 -17.615   0.191  1.00  0.00           C  
ATOM   1855  O   ILE B1787      73.703 -17.003  -0.060  1.00  0.00           O  
ATOM   1856  CB  ILE B1787      76.622 -17.361  -1.513  1.00  0.00           C  
ATOM   1857  CG1 ILE B1787      75.590 -16.957  -2.572  1.00  0.00           C  
ATOM   1858  CG2 ILE B1787      76.930 -18.831  -1.598  1.00  0.00           C  
ATOM   1859  CD1 ILE B1787      75.191 -15.490  -2.521  1.00  0.00           C  
ATOM   1860  N   ALA B1788      74.754 -18.831   0.728  1.00  0.00           N  
ATOM   1861  CA  ALA B1788      73.526 -19.539   1.068  1.00  0.00           C  
ATOM   1862  C   ALA B1788      72.740 -18.781   2.141  1.00  0.00           C  
ATOM   1863  O   ALA B1788      71.510 -18.694   2.084  1.00  0.00           O  
ATOM   1864  CB  ALA B1788      73.850 -20.943   1.557  1.00  0.00           C  
ATOM   1865  N   SER B1789      73.450 -18.227   3.119  1.00  0.00           N  
ATOM   1866  CA  SER B1789      72.797 -17.492   4.204  1.00  0.00           C  
ATOM   1867  C   SER B1789      72.003 -16.317   3.650  1.00  0.00           C  
ATOM   1868  O   SER B1789      70.971 -15.935   4.198  1.00  0.00           O  
ATOM   1869  CB  SER B1789      73.833 -16.973   5.205  1.00  0.00           C  
ATOM   1870  OG  SER B1789      74.572 -15.901   4.659  1.00  0.00           O  
ATOM   1871  N   VAL B1790      72.503 -15.745   2.561  1.00  0.00           N  
ATOM   1872  CA  VAL B1790      71.849 -14.617   1.917  1.00  0.00           C  
ATOM   1873  C   VAL B1790      70.598 -15.097   1.195  1.00  0.00           C  
ATOM   1874  O   VAL B1790      69.502 -14.603   1.442  1.00  0.00           O  
ATOM   1875  CB  VAL B1790      72.778 -13.943   0.879  1.00  0.00           C  
ATOM   1876  CG1 VAL B1790      72.016 -12.862   0.120  1.00  0.00           C  
ATOM   1877  CG2 VAL B1790      73.991 -13.337   1.572  1.00  0.00           C  
ATOM   1878  N   LEU B1791      70.768 -16.070   0.308  1.00  0.00           N  
ATOM   1879  CA  LEU B1791      69.646 -16.595  -0.464  1.00  0.00           C  
ATOM   1880  C   LEU B1791      68.581 -17.263   0.416  1.00  0.00           C  
ATOM   1881  O   LEU B1791      67.390 -17.246   0.090  1.00  0.00           O  
ATOM   1882  CB  LEU B1791      70.162 -17.570  -1.532  1.00  0.00           C  
ATOM   1883  CG  LEU B1791      71.398 -17.101  -2.328  1.00  0.00           C  
ATOM   1884  CD1 LEU B1791      71.683 -18.084  -3.450  1.00  0.00           C  
ATOM   1885  CD2 LEU B1791      71.187 -15.706  -2.895  1.00  0.00           C  
ATOM   1886  N   GLN B1792      68.999 -17.829   1.541  1.00  0.00           N  
ATOM   1887  CA  GLN B1792      68.056 -18.484   2.436  1.00  0.00           C  
ATOM   1888  C   GLN B1792      67.457 -17.542   3.468  1.00  0.00           C  
ATOM   1889  O   GLN B1792      66.665 -17.957   4.316  1.00  0.00           O  
ATOM   1890  CB  GLN B1792      68.728 -19.667   3.126  1.00  0.00           C  
ATOM   1891  CG  GLN B1792      68.835 -20.874   2.228  1.00  0.00           C  
ATOM   1892  CD  GLN B1792      69.577 -22.010   2.876  1.00  0.00           C  
ATOM   1893  OE1 GLN B1792      69.534 -22.183   4.098  1.00  0.00           O  
ATOM   1894  NE2 GLN B1792      70.253 -22.808   2.062  1.00  0.00           N  
ATOM   1895  N   GLY B1793      67.836 -16.271   3.387  1.00  0.00           N  
ATOM   1896  CA  GLY B1793      67.311 -15.275   4.306  1.00  0.00           C  
ATOM   1897  C   GLY B1793      67.721 -15.403   5.766  1.00  0.00           C  
ATOM   1898  O   GLY B1793      66.977 -14.969   6.644  1.00  0.00           O  
ATOM   1899  N   LYS B1794      68.891 -15.982   6.036  1.00  0.00           N  
ATOM   1900  CA  LYS B1794      69.369 -16.137   7.414  1.00  0.00           C  
ATOM   1901  C   LYS B1794      70.343 -15.005   7.791  1.00  0.00           C  
ATOM   1902  O   LYS B1794      70.996 -14.431   6.919  1.00  0.00           O  
ATOM   1903  CB  LYS B1794      70.074 -17.489   7.579  1.00  0.00           C  
ATOM   1904  CG  LYS B1794      69.311 -18.684   7.018  1.00  0.00           C  
ATOM   1905  CD  LYS B1794      67.991 -18.925   7.745  1.00  0.00           C  
ATOM   1906  CE  LYS B1794      67.263 -20.135   7.163  1.00  0.00           C  
ATOM   1907  NZ  LYS B1794      66.013 -20.476   7.903  1.00  0.00           N  
ATOM   1908  N   ASN B1795      70.443 -14.684   9.082  1.00  0.00           N  
ATOM   1909  CA  ASN B1795      71.348 -13.623   9.533  1.00  0.00           C  
ATOM   1910  C   ASN B1795      72.601 -14.229  10.167  1.00  0.00           C  
ATOM   1911  O   ASN B1795      73.280 -13.591  10.974  1.00  0.00           O  
ATOM   1912  CB  ASN B1795      70.641 -12.691  10.530  1.00  0.00           C  
ATOM   1913  CG  ASN B1795      71.460 -11.443  10.858  1.00  0.00           C  
ATOM   1914  OD1 ASN B1795      72.154 -10.893  10.000  1.00  0.00           O  
ATOM   1915  ND2 ASN B1795      71.367 -10.982  12.102  1.00  0.00           N  
ATOM   1916  N   SER B1796      72.893 -15.468   9.779  1.00  0.00           N  
ATOM   1917  CA  SER B1796      74.053 -16.210  10.265  1.00  0.00           C  
ATOM   1918  C   SER B1796      74.285 -17.430   9.381  1.00  0.00           C  
ATOM   1919  O   SER B1796      73.328 -18.048   8.916  1.00  0.00           O  
ATOM   1920  CB  SER B1796      73.829 -16.689  11.701  1.00  0.00           C  
ATOM   1921  OG  SER B1796      74.851 -17.590  12.093  1.00  0.00           O  
ATOM   1922  N   ASN B1797      75.550 -17.772   9.154  1.00  0.00           N  
ATOM   1923  CA  ASN B1797      75.883 -18.934   8.342  1.00  0.00           C  
ATOM   1924  C   ASN B1797      75.482 -20.209   9.084  1.00  0.00           C  
ATOM   1925  O   ASN B1797      75.271 -21.249   8.469  1.00  0.00           O  
ATOM   1926  CB  ASN B1797      77.391 -19.009   8.054  1.00  0.00           C  
ATOM   1927  CG  ASN B1797      77.931 -17.775   7.357  1.00  0.00           C  
ATOM   1928  OD1 ASN B1797      77.185 -17.002   6.766  1.00  0.00           O  
ATOM   1929  ND2 ASN B1797      79.249 -17.597   7.413  1.00  0.00           N  
ATOM   1930  N   PHE B1798      75.390 -20.133  10.409  1.00  0.00           N  
ATOM   1931  CA  PHE B1798      75.041 -21.313  11.199  1.00  0.00           C  
ATOM   1932  C   PHE B1798      73.558 -21.653  11.131  1.00  0.00           C  
ATOM   1933  O   PHE B1798      73.127 -22.705  11.606  1.00  0.00           O  
ATOM   1934  CB  PHE B1798      75.482 -21.122  12.652  1.00  0.00           C  
ATOM   1935  CG  PHE B1798      76.975 -21.189  12.836  1.00  0.00           C  
ATOM   1936  CD1 PHE B1798      77.581 -22.353  13.307  1.00  0.00           C  
ATOM   1937  CD2 PHE B1798      77.777 -20.100  12.509  1.00  0.00           C  
ATOM   1938  CE1 PHE B1798      78.961 -22.434  13.450  1.00  0.00           C  
ATOM   1939  CE2 PHE B1798      79.164 -20.169  12.648  1.00  0.00           C  
ATOM   1940  CZ  PHE B1798      79.758 -21.340  13.120  1.00  0.00           C  
ATOM   1941  N   GLU B1799      72.785 -20.763  10.521  1.00  0.00           N  
ATOM   1942  CA  GLU B1799      71.355 -20.974  10.377  1.00  0.00           C  
ATOM   1943  C   GLU B1799      70.966 -21.446   8.981  1.00  0.00           C  
ATOM   1944  O   GLU B1799      69.780 -21.569   8.676  1.00  0.00           O  
ATOM   1945  CB  GLU B1799      70.610 -19.690  10.720  1.00  0.00           C  
ATOM   1946  CG  GLU B1799      70.501 -19.439  12.209  1.00  0.00           C  
ATOM   1947  CD  GLU B1799      70.051 -18.030  12.514  1.00  0.00           C  
ATOM   1948  OE1 GLU B1799      69.106 -17.555  11.848  1.00  0.00           O  
ATOM   1949  OE2 GLU B1799      70.639 -17.402  13.421  1.00  0.00           O  
ATOM   1950  N   ILE B1800      71.959 -21.705   8.133  1.00  0.00           N  
ATOM   1951  CA  ILE B1800      71.688 -22.177   6.775  1.00  0.00           C  
ATOM   1952  C   ILE B1800      71.244 -23.633   6.824  1.00  0.00           C  
ATOM   1953  O   ILE B1800      71.504 -24.343   7.796  1.00  0.00           O  
ATOM   1954  CB  ILE B1800      72.932 -22.085   5.851  1.00  0.00           C  
ATOM   1955  CG1 ILE B1800      74.008 -23.071   6.312  1.00  0.00           C  
ATOM   1956  CG2 ILE B1800      73.468 -20.665   5.837  1.00  0.00           C  
ATOM   1957  CD1 ILE B1800      75.223 -23.137   5.396  1.00  0.00           C  
ATOM   1958  N   ASP B1801      70.594 -24.071   5.753  1.00  0.00           N  
ATOM   1959  CA  ASP B1801      70.070 -25.429   5.629  1.00  0.00           C  
ATOM   1960  C   ASP B1801      71.019 -26.571   5.974  1.00  0.00           C  
ATOM   1961  O   ASP B1801      70.601 -27.568   6.566  1.00  0.00           O  
ATOM   1962  CB  ASP B1801      69.541 -25.647   4.206  1.00  0.00           C  
ATOM   1963  CG  ASP B1801      70.657 -25.670   3.171  1.00  0.00           C  
ATOM   1964  OD1 ASP B1801      71.661 -24.952   3.373  1.00  0.00           O  
ATOM   1965  OD2 ASP B1801      70.524 -26.393   2.163  1.00  0.00           O  
ATOM   1966  N   ILE B1802      72.289 -26.447   5.607  1.00  0.00           N  
ATOM   1967  CA  ILE B1802      73.231 -27.532   5.873  1.00  0.00           C  
ATOM   1968  C   ILE B1802      74.049 -27.413   7.153  1.00  0.00           C  
ATOM   1969  O   ILE B1802      74.982 -28.183   7.379  1.00  0.00           O  
ATOM   1970  CB  ILE B1802      74.188 -27.730   4.685  1.00  0.00           C  
ATOM   1971  CG1 ILE B1802      75.048 -26.486   4.480  1.00  0.00           C  
ATOM   1972  CG2 ILE B1802      73.383 -28.007   3.439  1.00  0.00           C  
ATOM   1973  CD1 ILE B1802      76.121 -26.666   3.444  1.00  0.00           C  
ATOM   1974  N   ILE B1803      73.697 -26.453   7.996  1.00  0.00           N  
ATOM   1975  CA  ILE B1803      74.405 -26.283   9.250  1.00  0.00           C  
ATOM   1976  C   ILE B1803      73.456 -26.300  10.441  1.00  0.00           C  
ATOM   1977  O   ILE B1803      73.738 -26.955  11.441  1.00  0.00           O  
ATOM   1978  CB  ILE B1803      75.214 -24.971   9.279  1.00  0.00           C  
ATOM   1979  CG1 ILE B1803      76.376 -25.049   8.287  1.00  0.00           C  
ATOM   1980  CG2 ILE B1803      75.757 -24.728  10.678  1.00  0.00           C  
ATOM   1981  CD1 ILE B1803      77.337 -23.888   8.378  1.00  0.00           C  
ATOM   1982  N   PHE B1804      72.324 -25.604  10.331  1.00  0.00           N  
ATOM   1983  CA  PHE B1804      71.379 -25.547  11.441  1.00  0.00           C  
ATOM   1984  C   PHE B1804      71.021 -26.903  12.062  1.00  0.00           C  
ATOM   1985  O   PHE B1804      70.772 -26.993  13.269  1.00  0.00           O  
ATOM   1986  CB  PHE B1804      70.101 -24.817  11.030  1.00  0.00           C  
ATOM   1987  CG  PHE B1804      69.251 -24.416  12.196  1.00  0.00           C  
ATOM   1988  CD1 PHE B1804      69.794 -23.664  13.235  1.00  0.00           C  
ATOM   1989  CD2 PHE B1804      67.919 -24.809  12.275  1.00  0.00           C  
ATOM   1990  CE1 PHE B1804      69.025 -23.316  14.336  1.00  0.00           C  
ATOM   1991  CE2 PHE B1804      67.142 -24.464  13.372  1.00  0.00           C  
ATOM   1992  CZ  PHE B1804      67.693 -23.718  14.407  1.00  0.00           C  
ATOM   1993  N   PRO B1805      70.964 -27.971  11.247  1.00  0.00           N  
ATOM   1994  CA  PRO B1805      70.635 -29.285  11.814  1.00  0.00           C  
ATOM   1995  C   PRO B1805      71.687 -29.714  12.846  1.00  0.00           C  
ATOM   1996  O   PRO B1805      71.402 -30.489  13.765  1.00  0.00           O  
ATOM   1997  CB  PRO B1805      70.638 -30.196  10.592  1.00  0.00           C  
ATOM   1998  CG  PRO B1805      70.176 -29.291   9.501  1.00  0.00           C  
ATOM   1999  CD  PRO B1805      70.934 -28.016   9.772  1.00  0.00           C  
ATOM   2000  N   LEU B1806      72.909 -29.213  12.684  1.00  0.00           N  
ATOM   2001  CA  LEU B1806      73.989 -29.556  13.603  1.00  0.00           C  
ATOM   2002  C   LEU B1806      73.810 -28.768  14.890  1.00  0.00           C  
ATOM   2003  O   LEU B1806      74.060 -29.276  15.980  1.00  0.00           O  
ATOM   2004  CB  LEU B1806      75.347 -29.251  12.961  1.00  0.00           C  
ATOM   2005  CG  LEU B1806      75.638 -30.004  11.657  1.00  0.00           C  
ATOM   2006  CD1 LEU B1806      76.977 -29.548  11.089  1.00  0.00           C  
ATOM   2007  CD2 LEU B1806      75.647 -31.498  11.915  1.00  0.00           C  
ATOM   2008  N   ILE B1807      73.370 -27.522  14.745  1.00  0.00           N  
ATOM   2009  CA  ILE B1807      73.112 -26.645  15.880  1.00  0.00           C  
ATOM   2010  C   ILE B1807      71.980 -27.250  16.700  1.00  0.00           C  
ATOM   2011  O   ILE B1807      71.947 -27.127  17.926  1.00  0.00           O  
ATOM   2012  CB  ILE B1807      72.680 -25.246  15.411  1.00  0.00           C  
ATOM   2013  CG1 ILE B1807      73.892 -24.475  14.874  1.00  0.00           C  
ATOM   2014  CG2 ILE B1807      71.994 -24.495  16.552  1.00  0.00           C  
ATOM   2015  CD1 ILE B1807      74.905 -24.093  15.937  1.00  0.00           C  
ATOM   2016  N   GLN B1808      71.046 -27.896  16.008  1.00  0.00           N  
ATOM   2017  CA  GLN B1808      69.914 -28.530  16.673  1.00  0.00           C  
ATOM   2018  C   GLN B1808      70.432 -29.766  17.400  1.00  0.00           C  
ATOM   2019  O   GLN B1808      69.974 -30.096  18.497  1.00  0.00           O  
ATOM   2020  CB  GLN B1808      68.835 -28.906  15.647  1.00  0.00           C  
ATOM   2021  CG  GLN B1808      68.132 -27.698  15.025  1.00  0.00           C  
ATOM   2022  CD  GLN B1808      66.899 -28.082  14.219  1.00  0.00           C  
ATOM   2023  OE1 GLN B1808      66.990 -28.809  13.234  1.00  0.00           O  
ATOM   2024  NE2 GLN B1808      65.739 -27.595  14.642  1.00  0.00           N  
ATOM   2025  N   PHE B1809      71.405 -30.433  16.787  1.00  0.00           N  
ATOM   2026  CA  PHE B1809      72.017 -31.610  17.378  1.00  0.00           C  
ATOM   2027  C   PHE B1809      72.525 -31.243  18.761  1.00  0.00           C  
ATOM   2028  O   PHE B1809      72.259 -31.934  19.735  1.00  0.00           O  
ATOM   2029  CB  PHE B1809      73.186 -32.083  16.520  1.00  0.00           C  
ATOM   2030  CG  PHE B1809      74.104 -33.029  17.226  1.00  0.00           C  
ATOM   2031  CD1 PHE B1809      73.728 -34.348  17.448  1.00  0.00           C  
ATOM   2032  CD2 PHE B1809      75.339 -32.590  17.703  1.00  0.00           C  
ATOM   2033  CE1 PHE B1809      74.568 -35.215  18.136  1.00  0.00           C  
ATOM   2034  CE2 PHE B1809      76.186 -33.449  18.392  1.00  0.00           C  
ATOM   2035  CZ  PHE B1809      75.803 -34.764  18.611  1.00  0.00           C  
ATOM   2036  N   GLY B1810      73.266 -30.145  18.845  1.00  0.00           N  
ATOM   2037  CA  GLY B1810      73.779 -29.718  20.134  1.00  0.00           C  
ATOM   2038  C   GLY B1810      72.639 -29.451  21.100  1.00  0.00           C  
ATOM   2039  O   GLY B1810      72.786 -29.600  22.314  1.00  0.00           O  
ATOM   2040  N   GLU B1811      71.492 -29.056  20.559  1.00  0.00           N  
ATOM   2041  CA  GLU B1811      70.337 -28.762  21.392  1.00  0.00           C  
ATOM   2042  C   GLU B1811      69.789 -30.008  22.073  1.00  0.00           C  
ATOM   2043  O   GLU B1811      69.612 -30.034  23.295  1.00  0.00           O  
ATOM   2044  CB  GLU B1811      69.237 -28.097  20.558  1.00  0.00           C  
ATOM   2045  CG  GLU B1811      69.529 -26.645  20.188  1.00  0.00           C  
ATOM   2046  CD  GLU B1811      68.418 -26.018  19.365  1.00  0.00           C  
ATOM   2047  OE1 GLU B1811      68.165 -24.805  19.540  1.00  0.00           O  
ATOM   2048  OE2 GLU B1811      67.806 -26.734  18.540  1.00  0.00           O  
ATOM   2049  N   GLU B1812      69.525 -31.042  21.284  1.00  0.00           N  
ATOM   2050  CA  GLU B1812      68.983 -32.283  21.823  1.00  0.00           C  
ATOM   2051  C   GLU B1812      69.949 -33.009  22.745  1.00  0.00           C  
ATOM   2052  O   GLU B1812      69.527 -33.707  23.666  1.00  0.00           O  
ATOM   2053  CB  GLU B1812      68.563 -33.226  20.691  1.00  0.00           C  
ATOM   2054  CG  GLU B1812      69.625 -33.479  19.631  1.00  0.00           C  
ATOM   2055  CD  GLU B1812      69.387 -34.776  18.859  1.00  0.00           C  
ATOM   2056  OE1 GLU B1812      69.774 -34.847  17.670  1.00  0.00           O  
ATOM   2057  OE2 GLU B1812      68.828 -35.727  19.453  1.00  0.00           O  
ATOM   2058  N   VAL B1813      71.246 -32.856  22.503  1.00  0.00           N  
ATOM   2059  CA  VAL B1813      72.224 -33.535  23.338  1.00  0.00           C  
ATOM   2060  C   VAL B1813      72.389 -32.864  24.693  1.00  0.00           C  
ATOM   2061  O   VAL B1813      72.481 -33.541  25.711  1.00  0.00           O  
ATOM   2062  CB  VAL B1813      73.602 -33.589  22.660  1.00  0.00           C  
ATOM   2063  CG1 VAL B1813      74.614 -34.209  23.610  1.00  0.00           C  
ATOM   2064  CG2 VAL B1813      73.520 -34.393  21.380  1.00  0.00           C  
ATOM   2065  N   SER B1814      72.428 -31.536  24.696  1.00  0.00           N  
ATOM   2066  CA  SER B1814      72.608 -30.770  25.923  1.00  0.00           C  
ATOM   2067  C   SER B1814      71.299 -30.471  26.636  1.00  0.00           C  
ATOM   2068  O   SER B1814      71.279 -30.240  27.847  1.00  0.00           O  
ATOM   2069  CB  SER B1814      73.308 -29.440  25.618  1.00  0.00           C  
ATOM   2070  OG  SER B1814      72.488 -28.594  24.818  1.00  0.00           O  
ATOM   2071  N   GLY B1815      70.209 -30.462  25.880  1.00  0.00           N  
ATOM   2072  CA  GLY B1815      68.918 -30.158  26.462  1.00  0.00           C  
ATOM   2073  C   GLY B1815      68.753 -28.651  26.532  1.00  0.00           C  
ATOM   2074  O   GLY B1815      67.806 -28.148  27.133  1.00  0.00           O  
ATOM   2075  N   LYS B1816      69.690 -27.929  25.923  1.00  0.00           N  
ATOM   2076  CA  LYS B1816      69.651 -26.468  25.903  1.00  0.00           C  
ATOM   2077  C   LYS B1816      69.029 -25.994  24.591  1.00  0.00           C  
ATOM   2078  O   LYS B1816      68.914 -26.764  23.640  1.00  0.00           O  
ATOM   2079  CB  LYS B1816      71.065 -25.896  26.025  1.00  0.00           C  
ATOM   2080  CG  LYS B1816      71.828 -26.315  27.273  1.00  0.00           C  
ATOM   2081  CD  LYS B1816      71.266 -25.663  28.523  1.00  0.00           C  
ATOM   2082  CE  LYS B1816      72.188 -25.875  29.719  1.00  0.00           C  
ATOM   2083  NZ  LYS B1816      72.454 -27.320  29.977  1.00  0.00           N  
ATOM   2084  N   LYS B1817      68.636 -24.724  24.546  1.00  0.00           N  
ATOM   2085  CA  LYS B1817      68.028 -24.149  23.352  1.00  0.00           C  
ATOM   2086  C   LYS B1817      68.869 -23.020  22.769  1.00  0.00           C  
ATOM   2087  O   LYS B1817      69.365 -22.153  23.493  1.00  0.00           O  
ATOM   2088  CB  LYS B1817      66.623 -23.621  23.656  1.00  0.00           C  
ATOM   2089  CG  LYS B1817      65.561 -24.700  23.858  1.00  0.00           C  
ATOM   2090  CD  LYS B1817      65.783 -25.484  25.138  1.00  0.00           C  
ATOM   2091  CE  LYS B1817      64.678 -26.500  25.359  1.00  0.00           C  
ATOM   2092  NZ  LYS B1817      64.858 -27.248  26.640  1.00  0.00           N  
ATOM   2093  N   TYR B1818      69.016 -23.046  21.448  1.00  0.00           N  
ATOM   2094  CA  TYR B1818      69.783 -22.048  20.713  1.00  0.00           C  
ATOM   2095  C   TYR B1818      69.001 -20.748  20.607  1.00  0.00           C  
ATOM   2096  O   TYR B1818      67.785 -20.765  20.420  1.00  0.00           O  
ATOM   2097  CB  TYR B1818      70.077 -22.565  19.302  1.00  0.00           C  
ATOM   2098  CG  TYR B1818      70.832 -21.596  18.416  1.00  0.00           C  
ATOM   2099  CD1 TYR B1818      72.227 -21.533  18.447  1.00  0.00           C  
ATOM   2100  CD2 TYR B1818      70.153 -20.744  17.542  1.00  0.00           C  
ATOM   2101  CE1 TYR B1818      72.929 -20.647  17.629  1.00  0.00           C  
ATOM   2102  CE2 TYR B1818      70.845 -19.852  16.719  1.00  0.00           C  
ATOM   2103  CZ  TYR B1818      72.231 -19.811  16.769  1.00  0.00           C  
ATOM   2104  OH  TYR B1818      72.919 -18.941  15.958  1.00  0.00           O  
ATOM   2105  N   GLY B1819      69.700 -19.627  20.723  1.00  0.00           N  
ATOM   2106  CA  GLY B1819      69.047 -18.338  20.603  1.00  0.00           C  
ATOM   2107  C   GLY B1819      68.531 -17.701  21.878  1.00  0.00           C  
ATOM   2108  O   GLY B1819      67.816 -16.700  21.821  1.00  0.00           O  
ATOM   2109  N   GLU B1820      68.890 -18.263  23.028  1.00  0.00           N  
ATOM   2110  CA  GLU B1820      68.440 -17.713  24.300  1.00  0.00           C  
ATOM   2111  C   GLU B1820      69.559 -16.942  24.998  1.00  0.00           C  
ATOM   2112  O   GLU B1820      69.363 -15.808  25.445  1.00  0.00           O  
ATOM   2113  CB  GLU B1820      67.942 -18.833  25.222  1.00  0.00           C  
ATOM   2114  CG  GLU B1820      67.240 -19.983  24.505  1.00  0.00           C  
ATOM   2115  CD  GLU B1820      66.223 -20.700  25.384  1.00  0.00           C  
ATOM   2116  OE1 GLU B1820      65.029 -20.331  25.330  1.00  0.00           O  
ATOM   2117  OE2 GLU B1820      66.616 -21.623  26.130  1.00  0.00           O  
ATOM   2118  N   LYS B1821      70.735 -17.557  25.084  1.00  0.00           N  
ATOM   2119  CA  LYS B1821      71.869 -16.931  25.756  1.00  0.00           C  
ATOM   2120  C   LYS B1821      73.113 -16.966  24.874  1.00  0.00           C  
ATOM   2121  O   LYS B1821      73.456 -18.006  24.320  1.00  0.00           O  
ATOM   2122  CB  LYS B1821      72.137 -17.661  27.079  1.00  0.00           C  
ATOM   2123  CG  LYS B1821      72.638 -16.773  28.208  1.00  0.00           C  
ATOM   2124  CD  LYS B1821      72.583 -17.510  29.548  1.00  0.00           C  
ATOM   2125  CE  LYS B1821      72.729 -16.550  30.723  1.00  0.00           C  
ATOM   2126  NZ  LYS B1821      72.485 -17.213  32.038  1.00  0.00           N  
ATOM   2127  N   PHE B1822      73.784 -15.826  24.742  1.00  0.00           N  
ATOM   2128  CA  PHE B1822      74.986 -15.758  23.915  1.00  0.00           C  
ATOM   2129  C   PHE B1822      75.941 -16.928  24.177  1.00  0.00           C  
ATOM   2130  O   PHE B1822      76.242 -17.707  23.265  1.00  0.00           O  
ATOM   2131  CB  PHE B1822      75.726 -14.440  24.153  1.00  0.00           C  
ATOM   2132  CG  PHE B1822      76.929 -14.259  23.275  1.00  0.00           C  
ATOM   2133  CD1 PHE B1822      76.783 -14.065  21.902  1.00  0.00           C  
ATOM   2134  CD2 PHE B1822      78.213 -14.309  23.816  1.00  0.00           C  
ATOM   2135  CE1 PHE B1822      77.897 -13.923  21.086  1.00  0.00           C  
ATOM   2136  CE2 PHE B1822      79.330 -14.168  23.007  1.00  0.00           C  
ATOM   2137  CZ  PHE B1822      79.176 -13.974  21.637  1.00  0.00           C  
ATOM   2138  N   GLU B1830      76.404 -17.048  25.421  1.00  0.00           N  
ATOM   2139  CA  GLU B1830      77.335 -18.109  25.813  1.00  0.00           C  
ATOM   2140  C   GLU B1830      76.892 -19.495  25.356  1.00  0.00           C  
ATOM   2141  O   GLU B1830      77.715 -20.354  25.027  1.00  0.00           O  
ATOM   2142  CB  GLU B1830      77.525 -18.117  27.335  1.00  0.00           C  
ATOM   2143  CG  GLU B1830      76.242 -17.936  28.135  1.00  0.00           C  
ATOM   2144  CD  GLU B1830      76.293 -18.635  29.483  1.00  0.00           C  
ATOM   2145  OE1 GLU B1830      77.342 -18.552  30.164  1.00  0.00           O  
ATOM   2146  OE2 GLU B1830      75.280 -19.265  29.864  1.00  0.00           O  
ATOM   2147  N   THR B1831      75.584 -19.710  25.355  1.00  0.00           N  
ATOM   2148  CA  THR B1831      75.011 -20.979  24.937  1.00  0.00           C  
ATOM   2149  C   THR B1831      75.163 -21.156  23.428  1.00  0.00           C  
ATOM   2150  O   THR B1831      75.488 -22.246  22.955  1.00  0.00           O  
ATOM   2151  CB  THR B1831      73.524 -21.044  25.312  1.00  0.00           C  
ATOM   2152  OG1 THR B1831      73.387 -20.820  26.719  1.00  0.00           O  
ATOM   2153  CG2 THR B1831      72.943 -22.403  24.967  1.00  0.00           C  
ATOM   2154  N   ASP B1832      74.917 -20.080  22.679  1.00  0.00           N  
ATOM   2155  CA  ASP B1832      75.042 -20.112  21.221  1.00  0.00           C  
ATOM   2156  C   ASP B1832      76.506 -20.305  20.817  1.00  0.00           C  
ATOM   2157  O   ASP B1832      76.801 -20.951  19.811  1.00  0.00           O  
ATOM   2158  CB  ASP B1832      74.534 -18.809  20.578  1.00  0.00           C  
ATOM   2159  CG  ASP B1832      73.034 -18.578  20.779  1.00  0.00           C  
ATOM   2160  OD1 ASP B1832      72.279 -19.555  20.978  1.00  0.00           O  
ATOM   2161  OD2 ASP B1832      72.610 -17.405  20.713  1.00  0.00           O  
ATOM   2162  N   VAL B1833      77.425 -19.737  21.591  1.00  0.00           N  
ATOM   2163  CA  VAL B1833      78.837 -19.877  21.261  1.00  0.00           C  
ATOM   2164  C   VAL B1833      79.186 -21.356  21.277  1.00  0.00           C  
ATOM   2165  O   VAL B1833      79.771 -21.878  20.322  1.00  0.00           O  
ATOM   2166  CB  VAL B1833      79.739 -19.081  22.250  1.00  0.00           C  
ATOM   2167  CG1 VAL B1833      81.209 -19.263  21.891  1.00  0.00           C  
ATOM   2168  CG2 VAL B1833      79.382 -17.611  22.204  1.00  0.00           C  
ATOM   2169  N   ALA B1834      78.801 -22.045  22.347  1.00  0.00           N  
ATOM   2170  CA  ALA B1834      79.069 -23.475  22.474  1.00  0.00           C  
ATOM   2171  C   ALA B1834      78.415 -24.283  21.356  1.00  0.00           C  
ATOM   2172  O   ALA B1834      79.069 -25.100  20.713  1.00  0.00           O  
ATOM   2173  CB  ALA B1834      78.580 -23.984  23.840  1.00  0.00           C  
ATOM   2174  N   LEU B1835      77.121 -24.067  21.131  1.00  0.00           N  
ATOM   2175  CA  LEU B1835      76.410 -24.787  20.072  1.00  0.00           C  
ATOM   2176  C   LEU B1835      77.063 -24.563  18.695  1.00  0.00           C  
ATOM   2177  O   LEU B1835      77.174 -25.500  17.906  1.00  0.00           O  
ATOM   2178  CB  LEU B1835      74.930 -24.368  20.040  1.00  0.00           C  
ATOM   2179  CG  LEU B1835      74.117 -24.659  21.316  1.00  0.00           C  
ATOM   2180  CD1 LEU B1835      72.719 -24.057  21.208  1.00  0.00           C  
ATOM   2181  CD2 LEU B1835      74.031 -26.157  21.541  1.00  0.00           C  
ATOM   2182  N   ARG B1836      77.495 -23.332  18.409  1.00  0.00           N  
ATOM   2183  CA  ARG B1836      78.143 -23.042  17.130  1.00  0.00           C  
ATOM   2184  C   ARG B1836      79.492 -23.762  17.067  1.00  0.00           C  
ATOM   2185  O   ARG B1836      79.802 -24.431  16.085  1.00  0.00           O  
ATOM   2186  CB  ARG B1836      78.340 -21.531  16.938  1.00  0.00           C  
ATOM   2187  CG  ARG B1836      77.056 -20.766  16.585  1.00  0.00           C  
ATOM   2188  CD  ARG B1836      77.317 -19.288  16.282  1.00  0.00           C  
ATOM   2189  NE  ARG B1836      77.733 -18.532  17.459  1.00  0.00           N  
ATOM   2190  CZ  ARG B1836      76.992 -17.612  18.076  1.00  0.00           C  
ATOM   2191  NH1 ARG B1836      75.776 -17.319  17.630  1.00  0.00           N  
ATOM   2192  NH2 ARG B1836      77.468 -16.978  19.148  1.00  0.00           N  
ATOM   2193  N   VAL B1837      80.290 -23.629  18.120  1.00  0.00           N  
ATOM   2194  CA  VAL B1837      81.586 -24.290  18.169  1.00  0.00           C  
ATOM   2195  C   VAL B1837      81.403 -25.769  17.846  1.00  0.00           C  
ATOM   2196  O   VAL B1837      82.148 -26.338  17.047  1.00  0.00           O  
ATOM   2197  CB  VAL B1837      82.227 -24.153  19.571  1.00  0.00           C  
ATOM   2198  CG1 VAL B1837      83.416 -25.093  19.703  1.00  0.00           C  
ATOM   2199  CG2 VAL B1837      82.661 -22.715  19.796  1.00  0.00           C  
ATOM   2200  N   ILE B1838      80.400 -26.391  18.458  1.00  0.00           N  
ATOM   2201  CA  ILE B1838      80.140 -27.811  18.215  1.00  0.00           C  
ATOM   2202  C   ILE B1838      79.710 -28.066  16.765  1.00  0.00           C  
ATOM   2203  O   ILE B1838      80.198 -28.993  16.125  1.00  0.00           O  
ATOM   2204  CB  ILE B1838      79.062 -28.353  19.203  1.00  0.00           C  
ATOM   2205  CG1 ILE B1838      79.635 -28.360  20.629  1.00  0.00           C  
ATOM   2206  CG2 ILE B1838      78.634 -29.762  18.812  1.00  0.00           C  
ATOM   2207  CD1 ILE B1838      78.644 -28.772  21.708  1.00  0.00           C  
ATOM   2208  N   ALA B1839      78.804 -27.241  16.249  1.00  0.00           N  
ATOM   2209  CA  ALA B1839      78.335 -27.404  14.871  1.00  0.00           C  
ATOM   2210  C   ALA B1839      79.491 -27.295  13.879  1.00  0.00           C  
ATOM   2211  O   ALA B1839      79.713 -28.195  13.062  1.00  0.00           O  
ATOM   2212  CB  ALA B1839      77.270 -26.364  14.547  1.00  0.00           C  
ATOM   2213  N   ASP B1840      80.225 -26.189  13.953  1.00  0.00           N  
ATOM   2214  CA  ASP B1840      81.359 -25.972  13.062  1.00  0.00           C  
ATOM   2215  C   ASP B1840      82.456 -27.015  13.222  1.00  0.00           C  
ATOM   2216  O   ASP B1840      82.952 -27.566  12.238  1.00  0.00           O  
ATOM   2217  CB  ASP B1840      81.987 -24.598  13.298  1.00  0.00           C  
ATOM   2218  CG  ASP B1840      83.355 -24.474  12.643  1.00  0.00           C  
ATOM   2219  OD1 ASP B1840      83.432 -23.992  11.491  1.00  0.00           O  
ATOM   2220  OD2 ASP B1840      84.355 -24.888  13.278  1.00  0.00           O  
ATOM   2221  N   HIS B1841      82.855 -27.278  14.459  1.00  0.00           N  
ATOM   2222  CA  HIS B1841      83.926 -28.241  14.678  1.00  0.00           C  
ATOM   2223  C   HIS B1841      83.605 -29.661  14.226  1.00  0.00           C  
ATOM   2224  O   HIS B1841      84.506 -30.390  13.829  1.00  0.00           O  
ATOM   2225  CB  HIS B1841      84.364 -28.233  16.148  1.00  0.00           C  
ATOM   2226  CG  HIS B1841      85.127 -27.005  16.538  1.00  0.00           C  
ATOM   2227  ND1 HIS B1841      85.990 -26.974  17.614  1.00  0.00           N  
ATOM   2228  CD2 HIS B1841      85.150 -25.762  16.003  1.00  0.00           C  
ATOM   2229  CE1 HIS B1841      86.511 -25.765  17.722  1.00  0.00           C  
ATOM   2230  NE2 HIS B1841      86.018 -25.009  16.758  1.00  0.00           N  
ATOM   2231  N   LEU B1842      82.330 -30.053  14.298  1.00  0.00           N  
ATOM   2232  CA  LEU B1842      81.917 -31.387  13.867  1.00  0.00           C  
ATOM   2233  C   LEU B1842      82.165 -31.558  12.371  1.00  0.00           C  
ATOM   2234  O   LEU B1842      82.387 -32.665  11.896  1.00  0.00           O  
ATOM   2235  CB  LEU B1842      80.431 -31.617  14.155  1.00  0.00           C  
ATOM   2236  CG  LEU B1842      80.027 -32.164  15.529  1.00  0.00           C  
ATOM   2237  CD1 LEU B1842      78.516 -32.071  15.694  1.00  0.00           C  
ATOM   2238  CD2 LEU B1842      80.492 -33.600  15.658  1.00  0.00           C  
ATOM   2239  N   ARG B1843      82.113 -30.455  11.635  1.00  0.00           N  
ATOM   2240  CA  ARG B1843      82.340 -30.485  10.204  1.00  0.00           C  
ATOM   2241  C   ARG B1843      83.832 -30.590   9.971  1.00  0.00           C  
ATOM   2242  O   ARG B1843      84.305 -31.463   9.238  1.00  0.00           O  
ATOM   2243  CB  ARG B1843      81.783 -29.217   9.563  1.00  0.00           C  
ATOM   2244  CG  ARG B1843      80.258 -29.145   9.646  1.00  0.00           C  
ATOM   2245  CD  ARG B1843      79.702 -27.724   9.543  1.00  0.00           C  
ATOM   2246  NE  ARG B1843      79.831 -27.149   8.212  1.00  0.00           N  
ATOM   2247  CZ  ARG B1843      80.717 -26.217   7.887  1.00  0.00           C  
ATOM   2248  NH1 ARG B1843      81.557 -25.752   8.809  1.00  0.00           N  
ATOM   2249  NH2 ARG B1843      80.760 -25.750   6.646  1.00  0.00           N  
ATOM   2250  N   ALA B1844      84.573 -29.707  10.625  1.00  0.00           N  
ATOM   2251  CA  ALA B1844      86.021 -29.675  10.503  1.00  0.00           C  
ATOM   2252  C   ALA B1844      86.649 -31.043  10.782  1.00  0.00           C  
ATOM   2253  O   ALA B1844      87.533 -31.483  10.050  1.00  0.00           O  
ATOM   2254  CB  ALA B1844      86.590 -28.621  11.464  1.00  0.00           C  
ATOM   2255  N   ILE B1845      86.192 -31.708  11.842  1.00  0.00           N  
ATOM   2256  CA  ILE B1845      86.717 -33.019  12.214  1.00  0.00           C  
ATOM   2257  C   ILE B1845      86.275 -34.137  11.270  1.00  0.00           C  
ATOM   2258  O   ILE B1845      87.061 -35.017  10.923  1.00  0.00           O  
ATOM   2259  CB  ILE B1845      86.283 -33.419  13.637  1.00  0.00           C  
ATOM   2260  CG1 ILE B1845      84.754 -33.457  13.712  1.00  0.00           C  
ATOM   2261  CG2 ILE B1845      86.839 -32.438  14.653  1.00  0.00           C  
ATOM   2262  CD1 ILE B1845      84.214 -34.422  14.758  1.00  0.00           C  
ATOM   2263  N   THR B1847      85.012 -34.106  10.863  1.00  0.00           N  
ATOM   2264  CA  THR B1847      84.489 -35.134   9.979  1.00  0.00           C  
ATOM   2265  C   THR B1847      85.288 -35.171   8.679  1.00  0.00           C  
ATOM   2266  O   THR B1847      85.833 -36.215   8.309  1.00  0.00           O  
ATOM   2267  CB  THR B1847      82.986 -34.894   9.691  1.00  0.00           C  
ATOM   2268  OG1 THR B1847      82.240 -35.084  10.901  1.00  0.00           O  
ATOM   2269  CG2 THR B1847      82.473 -35.850   8.631  1.00  0.00           C  
ATOM   2270  N   PHE B1848      85.381 -34.027   8.009  1.00  0.00           N  
ATOM   2271  CA  PHE B1848      86.114 -33.920   6.748  1.00  0.00           C  
ATOM   2272  C   PHE B1848      87.632 -34.137   6.877  1.00  0.00           C  
ATOM   2273  O   PHE B1848      88.245 -34.768   6.016  1.00  0.00           O  
ATOM   2274  CB  PHE B1848      85.835 -32.559   6.107  1.00  0.00           C  
ATOM   2275  CG  PHE B1848      84.557 -32.509   5.310  1.00  0.00           C  
ATOM   2276  CD1 PHE B1848      84.483 -33.098   4.054  1.00  0.00           C  
ATOM   2277  CD2 PHE B1848      83.434 -31.861   5.806  1.00  0.00           C  
ATOM   2278  CE1 PHE B1848      83.306 -33.042   3.295  1.00  0.00           C  
ATOM   2279  CE2 PHE B1848      82.251 -31.797   5.062  1.00  0.00           C  
ATOM   2280  CZ  PHE B1848      82.195 -32.390   3.802  1.00  0.00           C  
ATOM   2281  N   ALA B1849      88.242 -33.619   7.938  1.00  0.00           N  
ATOM   2282  CA  ALA B1849      89.681 -33.788   8.109  1.00  0.00           C  
ATOM   2283  C   ALA B1849      90.017 -35.258   8.291  1.00  0.00           C  
ATOM   2284  O   ALA B1849      90.786 -35.834   7.518  1.00  0.00           O  
ATOM   2285  CB  ALA B1849      90.176 -32.985   9.313  1.00  0.00           C  
ATOM   2286  N   ILE B1850      89.441 -35.867   9.323  1.00  0.00           N  
ATOM   2287  CA  ILE B1850      89.681 -37.281   9.601  1.00  0.00           C  
ATOM   2288  C   ILE B1850      89.312 -38.123   8.379  1.00  0.00           C  
ATOM   2289  O   ILE B1850      89.911 -39.167   8.129  1.00  0.00           O  
ATOM   2290  CB  ILE B1850      88.875 -37.743  10.833  1.00  0.00           C  
ATOM   2291  CG1 ILE B1850      89.289 -36.911  12.053  1.00  0.00           C  
ATOM   2292  CG2 ILE B1850      89.138 -39.221  11.108  1.00  0.00           C  
ATOM   2293  CD1 ILE B1850      88.378 -37.057  13.262  1.00  0.00           C  
ATOM   2294  N   SER B1851      88.334 -37.663   7.608  1.00  0.00           N  
ATOM   2295  CA  SER B1851      87.943 -38.395   6.413  1.00  0.00           C  
ATOM   2296  C   SER B1851      89.078 -38.353   5.397  1.00  0.00           C  
ATOM   2297  O   SER B1851      89.409 -39.367   4.783  1.00  0.00           O  
ATOM   2298  CB  SER B1851      86.692 -37.789   5.787  1.00  0.00           C  
ATOM   2299  OG  SER B1851      86.259 -38.580   4.696  1.00  0.00           O  
ATOM   2300  N   ASP B1852      89.676 -37.176   5.230  1.00  0.00           N  
ATOM   2301  CA  ASP B1852      90.767 -37.003   4.280  1.00  0.00           C  
ATOM   2302  C   ASP B1852      92.123 -37.503   4.776  1.00  0.00           C  
ATOM   2303  O   ASP B1852      93.169 -37.120   4.246  1.00  0.00           O  
ATOM   2304  CB  ASP B1852      90.873 -35.536   3.846  1.00  0.00           C  
ATOM   2305  CG  ASP B1852      89.849 -35.168   2.779  1.00  0.00           C  
ATOM   2306  OD1 ASP B1852      89.322 -36.084   2.120  1.00  0.00           O  
ATOM   2307  OD2 ASP B1852      89.577 -33.969   2.582  1.00  0.00           O  
ATOM   2308  N   GLY B1853      92.103 -38.350   5.799  1.00  0.00           N  
ATOM   2309  CA  GLY B1853      93.341 -38.914   6.310  1.00  0.00           C  
ATOM   2310  C   GLY B1853      94.056 -38.257   7.478  1.00  0.00           C  
ATOM   2311  O   GLY B1853      95.223 -38.549   7.713  1.00  0.00           O  
ATOM   2312  N   VAL B1854      93.400 -37.380   8.222  1.00  0.00           N  
ATOM   2313  CA  VAL B1854      94.090 -36.764   9.354  1.00  0.00           C  
ATOM   2314  C   VAL B1854      93.813 -37.527  10.640  1.00  0.00           C  
ATOM   2315  O   VAL B1854      92.665 -37.686  11.047  1.00  0.00           O  
ATOM   2316  CB  VAL B1854      93.685 -35.291   9.547  1.00  0.00           C  
ATOM   2317  CG1 VAL B1854      94.378 -34.718  10.789  1.00  0.00           C  
ATOM   2318  CG2 VAL B1854      94.071 -34.487   8.319  1.00  0.00           C  
ATOM   2319  N   ILE B1855      94.878 -38.009  11.271  1.00  0.00           N  
ATOM   2320  CA  ILE B1855      94.762 -38.759  12.513  1.00  0.00           C  
ATOM   2321  C   ILE B1855      95.142 -37.858  13.684  1.00  0.00           C  
ATOM   2322  O   ILE B1855      96.201 -37.234  13.681  1.00  0.00           O  
ATOM   2323  CB  ILE B1855      95.698 -39.983  12.517  1.00  0.00           C  
ATOM   2324  CG1 ILE B1855      95.529 -40.787  11.220  1.00  0.00           C  
ATOM   2325  CG2 ILE B1855      95.399 -40.855  13.734  1.00  0.00           C  
ATOM   2326  CD1 ILE B1855      94.107 -41.243  10.945  1.00  0.00           C  
ATOM   2327  N   PRO B1856      94.276 -37.777  14.703  1.00  0.00           N  
ATOM   2328  CA  PRO B1856      94.558 -36.936  15.870  1.00  0.00           C  
ATOM   2329  C   PRO B1856      95.885 -37.294  16.534  1.00  0.00           C  
ATOM   2330  O   PRO B1856      96.167 -38.466  16.789  1.00  0.00           O  
ATOM   2331  CB  PRO B1856      93.355 -37.198  16.772  1.00  0.00           C  
ATOM   2332  CG  PRO B1856      92.249 -37.419  15.772  1.00  0.00           C  
ATOM   2333  CD  PRO B1856      92.917 -38.341  14.781  1.00  0.00           C  
ATOM   2334  N   SER B1857      96.706 -36.283  16.801  1.00  0.00           N  
ATOM   2335  CA  SER B1857      97.999 -36.520  17.425  1.00  0.00           C  
ATOM   2336  C   SER B1857      98.508 -35.273  18.121  1.00  0.00           C  
ATOM   2337  O   SER B1857      97.785 -34.283  18.250  1.00  0.00           O  
ATOM   2338  CB  SER B1857      99.015 -36.986  16.377  1.00  0.00           C  
ATOM   2339  OG  SER B1857      99.204 -36.006  15.372  1.00  0.00           O  
ATOM   2340  N   ASN B1860      99.758 -35.322  18.568  1.00  0.00           N  
ATOM   2341  CA  ASN B1860     100.351 -34.194  19.271  1.00  0.00           C  
ATOM   2342  C   ASN B1860     101.306 -33.366  18.423  1.00  0.00           C  
ATOM   2343  O   ASN B1860     102.255 -32.787  18.945  1.00  0.00           O  
ATOM   2344  CB  ASN B1860     101.083 -34.686  20.521  1.00  0.00           C  
ATOM   2345  CG  ASN B1860     100.154 -35.356  21.505  1.00  0.00           C  
ATOM   2346  OD1 ASN B1860      99.112 -34.805  21.862  1.00  0.00           O  
ATOM   2347  ND2 ASN B1860     100.527 -36.548  21.958  1.00  0.00           N  
ATOM   2348  N   GLU B1861     101.053 -33.295  17.122  1.00  0.00           N  
ATOM   2349  CA  GLU B1861     101.918 -32.527  16.242  1.00  0.00           C  
ATOM   2350  C   GLU B1861     101.298 -32.297  14.868  1.00  0.00           C  
ATOM   2351  O   GLU B1861     100.517 -33.114  14.386  1.00  0.00           O  
ATOM   2352  CB  GLU B1861     103.267 -33.240  16.095  1.00  0.00           C  
ATOM   2353  CG  GLU B1861     103.150 -34.718  15.724  1.00  0.00           C  
ATOM   2354  CD  GLU B1861     104.490 -35.430  15.687  1.00  0.00           C  
ATOM   2355  OE1 GLU B1861     105.205 -35.415  16.716  1.00  0.00           O  
ATOM   2356  OE2 GLU B1861     104.829 -36.013  14.629  1.00  0.00           O  
ATOM   2357  N   GLY B1862     101.646 -31.170  14.256  1.00  0.00           N  
ATOM   2358  CA  GLY B1862     101.152 -30.830  12.931  1.00  0.00           C  
ATOM   2359  C   GLY B1862      99.651 -30.881  12.708  1.00  0.00           C  
ATOM   2360  O   GLY B1862      98.863 -30.513  13.580  1.00  0.00           O  
ATOM   2361  N   ARG B1863      99.262 -31.332  11.518  1.00  0.00           N  
ATOM   2362  CA  ARG B1863      97.859 -31.442  11.139  1.00  0.00           C  
ATOM   2363  C   ARG B1863      97.069 -32.239  12.167  1.00  0.00           C  
ATOM   2364  O   ARG B1863      95.949 -31.875  12.519  1.00  0.00           O  
ATOM   2365  CB  ARG B1863      97.758 -32.106   9.766  1.00  0.00           C  
ATOM   2366  CG  ARG B1863      98.371 -31.260   8.672  1.00  0.00           C  
ATOM   2367  CD  ARG B1863      98.926 -32.085   7.528  1.00  0.00           C  
ATOM   2368  NE  ARG B1863      99.545 -31.216   6.532  1.00  0.00           N  
ATOM   2369  CZ  ARG B1863     100.327 -31.631   5.543  1.00  0.00           C  
ATOM   2370  NH1 ARG B1863     100.601 -32.919   5.402  1.00  0.00           N  
ATOM   2371  NH2 ARG B1863     100.834 -30.747   4.696  1.00  0.00           N  
ATOM   2372  N   GLY B1864      97.664 -33.329  12.644  1.00  0.00           N  
ATOM   2373  CA  GLY B1864      97.007 -34.154  13.637  1.00  0.00           C  
ATOM   2374  C   GLY B1864      96.673 -33.394  14.906  1.00  0.00           C  
ATOM   2375  O   GLY B1864      95.608 -33.604  15.490  1.00  0.00           O  
ATOM   2376  N   TYR B1865      97.566 -32.507  15.336  1.00  0.00           N  
ATOM   2377  CA  TYR B1865      97.329 -31.737  16.551  1.00  0.00           C  
ATOM   2378  C   TYR B1865      96.284 -30.651  16.322  1.00  0.00           C  
ATOM   2379  O   TYR B1865      95.564 -30.280  17.244  1.00  0.00           O  
ATOM   2380  CB  TYR B1865      98.626 -31.103  17.073  1.00  0.00           C  
ATOM   2381  CG  TYR B1865      98.483 -30.528  18.471  1.00  0.00           C  
ATOM   2382  CD1 TYR B1865      98.104 -31.338  19.541  1.00  0.00           C  
ATOM   2383  CD2 TYR B1865      98.703 -29.174  18.723  1.00  0.00           C  
ATOM   2384  CE1 TYR B1865      97.946 -30.823  20.823  1.00  0.00           C  
ATOM   2385  CE2 TYR B1865      98.548 -28.646  20.008  1.00  0.00           C  
ATOM   2386  CZ  TYR B1865      98.167 -29.486  21.053  1.00  0.00           C  
ATOM   2387  OH  TYR B1865      98.012 -28.981  22.323  1.00  0.00           O  
ATOM   2388  N   VAL B1866      96.200 -30.140  15.097  1.00  0.00           N  
ATOM   2389  CA  VAL B1866      95.214 -29.109  14.790  1.00  0.00           C  
ATOM   2390  C   VAL B1866      93.815 -29.724  14.942  1.00  0.00           C  
ATOM   2391  O   VAL B1866      92.897 -29.071  15.441  1.00  0.00           O  
ATOM   2392  CB  VAL B1866      95.405 -28.541  13.351  1.00  0.00           C  
ATOM   2393  CG1 VAL B1866      94.248 -27.630  12.985  1.00  0.00           C  
ATOM   2394  CG2 VAL B1866      96.711 -27.752  13.269  1.00  0.00           C  
ATOM   2395  N   ILE B1867      93.667 -30.983  14.525  1.00  0.00           N  
ATOM   2396  CA  ILE B1867      92.391 -31.684  14.641  1.00  0.00           C  
ATOM   2397  C   ILE B1867      92.149 -32.069  16.101  1.00  0.00           C  
ATOM   2398  O   ILE B1867      91.024 -31.986  16.599  1.00  0.00           O  
ATOM   2399  CB  ILE B1867      92.348 -32.955  13.731  1.00  0.00           C  
ATOM   2400  CG1 ILE B1867      92.060 -32.557  12.280  1.00  0.00           C  
ATOM   2401  CG2 ILE B1867      91.228 -33.896  14.174  1.00  0.00           C  
ATOM   2402  CD1 ILE B1867      93.019 -31.574  11.701  1.00  0.00           C  
ATOM   2403  N   ARG B1878      93.201 -32.472  16.801  1.00  0.00           N  
ATOM   2404  CA  ARG B1878      93.035 -32.829  18.204  1.00  0.00           C  
ATOM   2405  C   ARG B1878      92.567 -31.621  19.010  1.00  0.00           C  
ATOM   2406  O   ARG B1878      91.738 -31.765  19.904  1.00  0.00           O  
ATOM   2407  CB  ARG B1878      94.332 -33.387  18.797  1.00  0.00           C  
ATOM   2408  CG  ARG B1878      94.308 -33.502  20.330  1.00  0.00           C  
ATOM   2409  CD  ARG B1878      95.390 -34.437  20.831  1.00  0.00           C  
ATOM   2410  NE  ARG B1878      95.048 -35.817  20.526  1.00  0.00           N  
ATOM   2411  CZ  ARG B1878      95.912 -36.821  20.491  1.00  0.00           C  
ATOM   2412  NH1 ARG B1878      97.196 -36.600  20.742  1.00  0.00           N  
ATOM   2413  NH2 ARG B1878      95.486 -38.049  20.212  1.00  0.00           N  
ATOM   2414  N   ARG B1879      93.076 -30.433  18.693  1.00  0.00           N  
ATOM   2415  CA  ARG B1879      92.665 -29.228  19.417  1.00  0.00           C  
ATOM   2416  C   ARG B1879      91.192 -28.888  19.159  1.00  0.00           C  
ATOM   2417  O   ARG B1879      90.466 -28.520  20.077  1.00  0.00           O  
ATOM   2418  CB  ARG B1879      93.551 -28.029  19.033  1.00  0.00           C  
ATOM   2419  CG  ARG B1879      94.751 -27.807  19.954  1.00  0.00           C  
ATOM   2420  CD  ARG B1879      95.553 -26.587  19.541  1.00  0.00           C  
ATOM   2421  NE  ARG B1879      96.338 -26.814  18.333  1.00  0.00           N  
ATOM   2422  CZ  ARG B1879      96.336 -26.006  17.277  1.00  0.00           C  
ATOM   2423  NH1 ARG B1879      95.579 -24.916  17.277  1.00  0.00           N  
ATOM   2424  NH2 ARG B1879      97.107 -26.276  16.228  1.00  0.00           N  
ATOM   2425  N   ILE B1880      90.771 -29.010  17.901  1.00  0.00           N  
ATOM   2426  CA  ILE B1880      89.394 -28.728  17.490  1.00  0.00           C  
ATOM   2427  C   ILE B1880      88.442 -29.701  18.188  1.00  0.00           C  
ATOM   2428  O   ILE B1880      87.397 -29.305  18.714  1.00  0.00           O  
ATOM   2429  CB  ILE B1880      89.275 -28.850  15.950  1.00  0.00           C  
ATOM   2430  CG1 ILE B1880      90.070 -27.708  15.298  1.00  0.00           C  
ATOM   2431  CG2 ILE B1880      87.815 -28.835  15.514  1.00  0.00           C  
ATOM   2432  CD1 ILE B1880      90.288 -27.853  13.807  1.00  0.00           C  
ATOM   2433  N   LEU B1881      88.825 -30.974  18.197  1.00  0.00           N  
ATOM   2434  CA  LEU B1881      88.046 -32.021  18.841  1.00  0.00           C  
ATOM   2435  C   LEU B1881      87.939 -31.731  20.326  1.00  0.00           C  
ATOM   2436  O   LEU B1881      86.851 -31.788  20.906  1.00  0.00           O  
ATOM   2437  CB  LEU B1881      88.722 -33.379  18.652  1.00  0.00           C  
ATOM   2438  CG  LEU B1881      88.271 -34.212  17.460  1.00  0.00           C  
ATOM   2439  CD1 LEU B1881      89.402 -35.111  17.001  1.00  0.00           C  
ATOM   2440  CD2 LEU B1881      87.047 -35.005  17.839  1.00  0.00           C  
ATOM   2441  N   ARG B1882      89.076 -31.433  20.946  1.00  0.00           N  
ATOM   2442  CA  ARG B1882      89.088 -31.136  22.371  1.00  0.00           C  
ATOM   2443  C   ARG B1882      88.243 -29.901  22.648  1.00  0.00           C  
ATOM   2444  O   ARG B1882      87.427 -29.896  23.563  1.00  0.00           O  
ATOM   2445  CB  ARG B1882      90.519 -30.906  22.872  1.00  0.00           C  
ATOM   2446  CG  ARG B1882      90.681 -31.084  24.385  1.00  0.00           C  
ATOM   2447  CD  ARG B1882      90.544 -32.550  24.784  1.00  0.00           C  
ATOM   2448  NE  ARG B1882      91.524 -33.386  24.089  1.00  0.00           N  
ATOM   2449  CZ  ARG B1882      92.830 -33.363  24.334  1.00  0.00           C  
ATOM   2450  NH1 ARG B1882      93.319 -32.554  25.264  1.00  0.00           N  
ATOM   2451  NH2 ARG B1882      93.650 -34.128  23.635  1.00  0.00           N  
ATOM   2452  N   ARG B1883      88.424 -28.858  21.846  1.00  0.00           N  
ATOM   2453  CA  ARG B1883      87.663 -27.633  22.053  1.00  0.00           C  
ATOM   2454  C   ARG B1883      86.155 -27.902  22.043  1.00  0.00           C  
ATOM   2455  O   ARG B1883      85.417 -27.358  22.866  1.00  0.00           O  
ATOM   2456  CB  ARG B1883      88.018 -26.604  20.986  1.00  0.00           C  
ATOM   2457  CG  ARG B1883      87.438 -25.225  21.250  1.00  0.00           C  
ATOM   2458  CD  ARG B1883      88.209 -24.175  20.476  1.00  0.00           C  
ATOM   2459  NE  ARG B1883      87.733 -22.826  20.746  1.00  0.00           N  
ATOM   2460  CZ  ARG B1883      86.945 -22.137  19.928  1.00  0.00           C  
ATOM   2461  NH1 ARG B1883      86.547 -22.678  18.783  1.00  0.00           N  
ATOM   2462  NH2 ARG B1883      86.560 -20.907  20.251  1.00  0.00           N  
ATOM   2463  N   ALA B1884      85.700 -28.740  21.114  1.00  0.00           N  
ATOM   2464  CA  ALA B1884      84.287 -29.071  21.035  1.00  0.00           C  
ATOM   2465  C   ALA B1884      83.877 -29.836  22.290  1.00  0.00           C  
ATOM   2466  O   ALA B1884      82.778 -29.645  22.809  1.00  0.00           O  
ATOM   2467  CB  ALA B1884      84.004 -29.902  19.786  1.00  0.00           C  
ATOM   2468  N   MET B1885      84.766 -30.699  22.777  1.00  0.00           N  
ATOM   2469  CA  MET B1885      84.492 -31.481  23.986  1.00  0.00           C  
ATOM   2470  C   MET B1885      84.347 -30.548  25.194  1.00  0.00           C  
ATOM   2471  O   MET B1885      83.495 -30.765  26.056  1.00  0.00           O  
ATOM   2472  CB  MET B1885      85.624 -32.488  24.266  1.00  0.00           C  
ATOM   2473  CG  MET B1885      85.838 -33.571  23.214  1.00  0.00           C  
ATOM   2474  SD  MET B1885      87.073 -34.812  23.729  1.00  0.00           S  
ATOM   2475  CE  MET B1885      88.519 -34.343  22.764  1.00  0.00           C  
ATOM   2476  N   ARG B1886      85.179 -29.512  25.259  1.00  0.00           N  
ATOM   2477  CA  ARG B1886      85.118 -28.575  26.379  1.00  0.00           C  
ATOM   2478  C   ARG B1886      83.842 -27.734  26.375  1.00  0.00           C  
ATOM   2479  O   ARG B1886      83.222 -27.536  27.422  1.00  0.00           O  
ATOM   2480  CB  ARG B1886      86.352 -27.663  26.395  1.00  0.00           C  
ATOM   2481  CG  ARG B1886      86.375 -26.672  27.551  1.00  0.00           C  
ATOM   2482  CD  ARG B1886      85.741 -25.342  27.173  1.00  0.00           C  
ATOM   2483  NE  ARG B1886      85.403 -24.546  28.348  1.00  0.00           N  
ATOM   2484  CZ  ARG B1886      85.270 -23.222  28.346  1.00  0.00           C  
ATOM   2485  NH1 ARG B1886      85.454 -22.539  27.226  1.00  0.00           N  
ATOM   2486  NH2 ARG B1886      84.942 -22.578  29.464  1.00  0.00           N  
ATOM   2487  N   PHE B1887      83.442 -27.242  25.206  1.00  0.00           N  
ATOM   2488  CA  PHE B1887      82.230 -26.432  25.121  1.00  0.00           C  
ATOM   2489  C   PHE B1887      81.012 -27.303  25.344  1.00  0.00           C  
ATOM   2490  O   PHE B1887      80.021 -26.857  25.922  1.00  0.00           O  
ATOM   2491  CB  PHE B1887      82.142 -25.723  23.765  1.00  0.00           C  
ATOM   2492  CG  PHE B1887      82.977 -24.485  23.693  1.00  0.00           C  
ATOM   2493  CD1 PHE B1887      82.602 -23.345  24.391  1.00  0.00           C  
ATOM   2494  CD2 PHE B1887      84.187 -24.483  23.007  1.00  0.00           C  
ATOM   2495  CE1 PHE B1887      83.425 -22.226  24.417  1.00  0.00           C  
ATOM   2496  CE2 PHE B1887      85.016 -23.363  23.030  1.00  0.00           C  
ATOM   2497  CZ  PHE B1887      84.636 -22.238  23.737  1.00  0.00           C  
ATOM   2498  N   GLY B1888      81.096 -28.549  24.884  1.00  0.00           N  
ATOM   2499  CA  GLY B1888      80.001 -29.485  25.075  1.00  0.00           C  
ATOM   2500  C   GLY B1888      79.824 -29.701  26.565  1.00  0.00           C  
ATOM   2501  O   GLY B1888      78.749 -29.471  27.130  1.00  0.00           O  
ATOM   2502  N   TYR B1889      80.903 -30.130  27.208  1.00  0.00           N  
ATOM   2503  CA  TYR B1889      80.905 -30.363  28.647  1.00  0.00           C  
ATOM   2504  C   TYR B1889      80.446 -29.094  29.359  1.00  0.00           C  
ATOM   2505  O   TYR B1889      79.830 -29.158  30.421  1.00  0.00           O  
ATOM   2506  CB  TYR B1889      82.316 -30.757  29.104  1.00  0.00           C  
ATOM   2507  CG  TYR B1889      82.480 -30.900  30.596  1.00  0.00           C  
ATOM   2508  CD1 TYR B1889      81.713 -31.810  31.320  1.00  0.00           C  
ATOM   2509  CD2 TYR B1889      83.397 -30.111  31.290  1.00  0.00           C  
ATOM   2510  CE1 TYR B1889      81.855 -31.923  32.706  1.00  0.00           C  
ATOM   2511  CE2 TYR B1889      83.546 -30.221  32.672  1.00  0.00           C  
ATOM   2512  CZ  TYR B1889      82.781 -31.118  33.371  1.00  0.00           C  
ATOM   2513  OH  TYR B1889      82.925 -31.214  34.737  1.00  0.00           O  
ATOM   2514  N   LYS B1890      80.743 -27.943  28.763  1.00  0.00           N  
ATOM   2515  CA  LYS B1890      80.353 -26.650  29.327  1.00  0.00           C  
ATOM   2516  C   LYS B1890      78.828 -26.497  29.338  1.00  0.00           C  
ATOM   2517  O   LYS B1890      78.279 -25.761  30.151  1.00  0.00           O  
ATOM   2518  CB  LYS B1890      80.999 -25.517  28.515  1.00  0.00           C  
ATOM   2519  CG  LYS B1890      80.680 -24.112  28.985  1.00  0.00           C  
ATOM   2520  CD  LYS B1890      81.597 -23.106  28.289  1.00  0.00           C  
ATOM   2521  CE  LYS B1890      81.125 -21.683  28.497  1.00  0.00           C  
ATOM   2522  NZ  LYS B1890      79.727 -21.525  28.004  1.00  0.00           N  
ATOM   2523  N   LEU B1891      78.158 -27.214  28.441  1.00  0.00           N  
ATOM   2524  CA  LEU B1891      76.704 -27.171  28.341  1.00  0.00           C  
ATOM   2525  C   LEU B1891      76.051 -28.246  29.200  1.00  0.00           C  
ATOM   2526  O   LEU B1891      74.831 -28.421  29.161  1.00  0.00           O  
ATOM   2527  CB  LEU B1891      76.263 -27.358  26.892  1.00  0.00           C  
ATOM   2528  CG  LEU B1891      76.495 -26.207  25.920  1.00  0.00           C  
ATOM   2529  CD1 LEU B1891      76.379 -26.715  24.489  1.00  0.00           C  
ATOM   2530  CD2 LEU B1891      75.500 -25.108  26.188  1.00  0.00           C  
ATOM   2531  N   GLY B1892      76.860 -28.975  29.961  1.00  0.00           N  
ATOM   2532  CA  GLY B1892      76.322 -30.020  30.816  1.00  0.00           C  
ATOM   2533  C   GLY B1892      76.476 -31.441  30.297  1.00  0.00           C  
ATOM   2534  O   GLY B1892      76.275 -32.395  31.047  1.00  0.00           O  
ATOM   2535  N   ILE B1893      76.818 -31.600  29.021  1.00  0.00           N  
ATOM   2536  CA  ILE B1893      76.995 -32.932  28.455  1.00  0.00           C  
ATOM   2537  C   ILE B1893      78.086 -33.665  29.242  1.00  0.00           C  
ATOM   2538  O   ILE B1893      79.239 -33.236  29.247  1.00  0.00           O  
ATOM   2539  CB  ILE B1893      77.433 -32.862  26.987  1.00  0.00           C  
ATOM   2540  CG1 ILE B1893      76.452 -32.012  26.189  1.00  0.00           C  
ATOM   2541  CG2 ILE B1893      77.515 -34.264  26.405  1.00  0.00           C  
ATOM   2542  CD1 ILE B1893      76.899 -31.774  24.774  1.00  0.00           C  
ATOM   2543  N   GLU B1894      77.719 -34.770  29.889  1.00  0.00           N  
ATOM   2544  CA  GLU B1894      78.656 -35.546  30.700  1.00  0.00           C  
ATOM   2545  C   GLU B1894      79.264 -36.786  30.034  1.00  0.00           C  
ATOM   2546  O   GLU B1894      80.022 -37.508  30.676  1.00  0.00           O  
ATOM   2547  CB  GLU B1894      77.973 -36.005  31.994  1.00  0.00           C  
ATOM   2548  CG  GLU B1894      77.493 -34.908  32.919  1.00  0.00           C  
ATOM   2549  CD  GLU B1894      78.618 -34.240  33.680  1.00  0.00           C  
ATOM   2550  OE1 GLU B1894      79.550 -34.948  34.117  1.00  0.00           O  
ATOM   2551  OE2 GLU B1894      78.557 -33.013  33.860  1.00  0.00           O  
ATOM   2552  N   ASN B1895      78.932 -37.050  28.774  1.00  0.00           N  
ATOM   2553  CA  ASN B1895      79.464 -38.228  28.078  1.00  0.00           C  
ATOM   2554  C   ASN B1895      79.871 -37.893  26.642  1.00  0.00           C  
ATOM   2555  O   ASN B1895      79.620 -36.786  26.160  1.00  0.00           O  
ATOM   2556  CB  ASN B1895      78.412 -39.352  28.037  1.00  0.00           C  
ATOM   2557  CG  ASN B1895      78.050 -39.882  29.415  1.00  0.00           C  
ATOM   2558  OD1 ASN B1895      78.900 -40.397  30.146  1.00  0.00           O  
ATOM   2559  ND2 ASN B1895      76.776 -39.770  29.770  1.00  0.00           N  
ATOM   2560  N   PRO B1896      80.527 -38.846  25.948  1.00  0.00           N  
ATOM   2561  CA  PRO B1896      80.968 -38.669  24.558  1.00  0.00           C  
ATOM   2562  C   PRO B1896      79.735 -38.408  23.695  1.00  0.00           C  
ATOM   2563  O   PRO B1896      78.711 -39.071  23.861  1.00  0.00           O  
ATOM   2564  CB  PRO B1896      81.626 -40.008  24.237  1.00  0.00           C  
ATOM   2565  CG  PRO B1896      82.201 -40.405  25.558  1.00  0.00           C  
ATOM   2566  CD  PRO B1896      81.066 -40.102  26.498  1.00  0.00           C  
ATOM   2567  N   PHE B1898      79.835 -37.459  22.771  1.00  0.00           N  
ATOM   2568  CA  PHE B1898      78.693 -37.105  21.936  1.00  0.00           C  
ATOM   2569  C   PHE B1898      79.077 -36.698  20.516  1.00  0.00           C  
ATOM   2570  O   PHE B1898      78.289 -36.854  19.581  1.00  0.00           O  
ATOM   2571  CB  PHE B1898      77.938 -35.952  22.591  1.00  0.00           C  
ATOM   2572  CG  PHE B1898      78.730 -34.679  22.661  1.00  0.00           C  
ATOM   2573  CD1 PHE B1898      78.619 -33.718  21.661  1.00  0.00           C  
ATOM   2574  CD2 PHE B1898      79.621 -34.455  23.707  1.00  0.00           C  
ATOM   2575  CE1 PHE B1898      79.385 -32.553  21.702  1.00  0.00           C  
ATOM   2576  CE2 PHE B1898      80.391 -33.291  23.752  1.00  0.00           C  
ATOM   2577  CZ  PHE B1898      80.273 -32.341  22.749  1.00  0.00           C  
ATOM   2578  N   LEU B1899      80.280 -36.161  20.355  1.00  0.00           N  
ATOM   2579  CA  LEU B1899      80.728 -35.732  19.039  1.00  0.00           C  
ATOM   2580  C   LEU B1899      80.686 -36.852  17.998  1.00  0.00           C  
ATOM   2581  O   LEU B1899      80.366 -36.600  16.834  1.00  0.00           O  
ATOM   2582  CB  LEU B1899      82.137 -35.131  19.136  1.00  0.00           C  
ATOM   2583  CG  LEU B1899      82.216 -33.776  19.846  1.00  0.00           C  
ATOM   2584  CD1 LEU B1899      83.655 -33.407  20.154  1.00  0.00           C  
ATOM   2585  CD2 LEU B1899      81.565 -32.719  18.963  1.00  0.00           C  
ATOM   2586  N   TYR B1900      80.977 -38.086  18.405  1.00  0.00           N  
ATOM   2587  CA  TYR B1900      80.970 -39.202  17.454  1.00  0.00           C  
ATOM   2588  C   TYR B1900      79.591 -39.428  16.844  1.00  0.00           C  
ATOM   2589  O   TYR B1900      79.476 -40.020  15.772  1.00  0.00           O  
ATOM   2590  CB  TYR B1900      81.452 -40.498  18.119  1.00  0.00           C  
ATOM   2591  CG  TYR B1900      80.487 -41.076  19.126  1.00  0.00           C  
ATOM   2592  CD1 TYR B1900      79.561 -42.055  18.764  1.00  0.00           C  
ATOM   2593  CD2 TYR B1900      80.483 -40.622  20.441  1.00  0.00           C  
ATOM   2594  CE1 TYR B1900      78.655 -42.567  19.695  1.00  0.00           C  
ATOM   2595  CE2 TYR B1900      79.585 -41.125  21.374  1.00  0.00           C  
ATOM   2596  CZ  TYR B1900      78.676 -42.091  21.002  1.00  0.00           C  
ATOM   2597  OH  TYR B1900      77.789 -42.565  21.943  1.00  0.00           O  
ATOM   2598  N   LYS B1901      78.551 -38.967  17.534  1.00  0.00           N  
ATOM   2599  CA  LYS B1901      77.183 -39.110  17.051  1.00  0.00           C  
ATOM   2600  C   LYS B1901      76.943 -38.029  16.009  1.00  0.00           C  
ATOM   2601  O   LYS B1901      76.194 -38.224  15.051  1.00  0.00           O  
ATOM   2602  CB  LYS B1901      76.181 -38.919  18.190  1.00  0.00           C  
ATOM   2603  CG  LYS B1901      76.261 -39.941  19.309  1.00  0.00           C  
ATOM   2604  CD  LYS B1901      75.357 -39.536  20.477  1.00  0.00           C  
ATOM   2605  CE  LYS B1901      75.163 -40.697  21.449  1.00  0.00           C  
ATOM   2606  NZ  LYS B1901      74.228 -40.372  22.564  1.00  0.00           N  
ATOM   2607  N   GLY B1902      77.583 -36.884  16.219  1.00  0.00           N  
ATOM   2608  CA  GLY B1902      77.441 -35.768  15.308  1.00  0.00           C  
ATOM   2609  C   GLY B1902      78.008 -36.082  13.943  1.00  0.00           C  
ATOM   2610  O   GLY B1902      77.578 -35.515  12.939  1.00  0.00           O  
ATOM   2611  N   VAL B1903      78.982 -36.983  13.909  1.00  0.00           N  
ATOM   2612  CA  VAL B1903      79.600 -37.383  12.657  1.00  0.00           C  
ATOM   2613  C   VAL B1903      78.551 -37.921  11.686  1.00  0.00           C  
ATOM   2614  O   VAL B1903      78.536 -37.546  10.515  1.00  0.00           O  
ATOM   2615  CB  VAL B1903      80.687 -38.457  12.898  1.00  0.00           C  
ATOM   2616  CG1 VAL B1903      81.234 -38.967  11.573  1.00  0.00           C  
ATOM   2617  CG2 VAL B1903      81.815 -37.867  13.733  1.00  0.00           C  
ATOM   2618  N   ASP B1904      77.663 -38.784  12.172  1.00  0.00           N  
ATOM   2619  CA  ASP B1904      76.628 -39.362  11.318  1.00  0.00           C  
ATOM   2620  C   ASP B1904      75.774 -38.310  10.648  1.00  0.00           C  
ATOM   2621  O   ASP B1904      75.370 -38.465   9.493  1.00  0.00           O  
ATOM   2622  CB  ASP B1904      75.730 -40.298  12.120  1.00  0.00           C  
ATOM   2623  CG  ASP B1904      76.459 -41.532  12.580  1.00  0.00           C  
ATOM   2624  OD1 ASP B1904      77.180 -42.125  11.749  1.00  0.00           O  
ATOM   2625  OD2 ASP B1904      76.308 -41.908  13.759  1.00  0.00           O  
ATOM   2626  N   LEU B1905      75.501 -37.237  11.379  1.00  0.00           N  
ATOM   2627  CA  LEU B1905      74.686 -36.150  10.851  1.00  0.00           C  
ATOM   2628  C   LEU B1905      75.426 -35.405   9.731  1.00  0.00           C  
ATOM   2629  O   LEU B1905      74.832 -35.072   8.702  1.00  0.00           O  
ATOM   2630  CB  LEU B1905      74.308 -35.192  11.983  1.00  0.00           C  
ATOM   2631  CG  LEU B1905      73.152 -34.232  11.713  1.00  0.00           C  
ATOM   2632  CD1 LEU B1905      71.898 -35.021  11.352  1.00  0.00           C  
ATOM   2633  CD2 LEU B1905      72.910 -33.387  12.951  1.00  0.00           C  
ATOM   2634  N   VAL B1906      76.718 -35.148   9.923  1.00  0.00           N  
ATOM   2635  CA  VAL B1906      77.510 -34.459   8.898  1.00  0.00           C  
ATOM   2636  C   VAL B1906      77.584 -35.300   7.631  1.00  0.00           C  
ATOM   2637  O   VAL B1906      77.426 -34.784   6.522  1.00  0.00           O  
ATOM   2638  CB  VAL B1906      78.956 -34.175   9.374  1.00  0.00           C  
ATOM   2639  CG1 VAL B1906      79.798 -33.670   8.202  1.00  0.00           C  
ATOM   2640  CG2 VAL B1906      78.947 -33.126  10.492  1.00  0.00           C  
ATOM   2641  N   VAL B1907      77.831 -36.596   7.803  1.00  0.00           N  
ATOM   2642  CA  VAL B1907      77.922 -37.529   6.684  1.00  0.00           C  
ATOM   2643  C   VAL B1907      76.608 -37.624   5.906  1.00  0.00           C  
ATOM   2644  O   VAL B1907      76.617 -37.743   4.682  1.00  0.00           O  
ATOM   2645  CB  VAL B1907      78.273 -38.958   7.159  1.00  0.00           C  
ATOM   2646  CG1 VAL B1907      78.187 -39.930   5.981  1.00  0.00           C  
ATOM   2647  CG2 VAL B1907      79.666 -38.985   7.766  1.00  0.00           C  
ATOM   2648  N   ASP B1909      75.481 -37.590   6.612  1.00  0.00           N  
ATOM   2649  CA  ASP B1909      74.191 -37.696   5.939  1.00  0.00           C  
ATOM   2650  C   ASP B1909      73.731 -36.378   5.331  1.00  0.00           C  
ATOM   2651  O   ASP B1909      72.940 -36.359   4.386  1.00  0.00           O  
ATOM   2652  CB  ASP B1909      73.119 -38.231   6.895  1.00  0.00           C  
ATOM   2653  CG  ASP B1909      73.341 -39.686   7.264  1.00  0.00           C  
ATOM   2654  OD1 ASP B1909      73.653 -40.493   6.361  1.00  0.00           O  
ATOM   2655  OD2 ASP B1909      73.190 -40.032   8.455  1.00  0.00           O  
ATOM   2656  N   ILE B1910      74.228 -35.275   5.874  1.00  0.00           N  
ATOM   2657  CA  ILE B1910      73.878 -33.957   5.369  1.00  0.00           C  
ATOM   2658  C   ILE B1910      74.724 -33.635   4.139  1.00  0.00           C  
ATOM   2659  O   ILE B1910      74.229 -33.077   3.164  1.00  0.00           O  
ATOM   2660  CB  ILE B1910      74.145 -32.850   6.423  1.00  0.00           C  
ATOM   2661  CG1 ILE B1910      73.120 -32.926   7.555  1.00  0.00           C  
ATOM   2662  CG2 ILE B1910      74.116 -31.489   5.757  1.00  0.00           C  
ATOM   2663  CD1 ILE B1910      73.290 -31.852   8.619  1.00  0.00           C  
ATOM   2664  N   MET B1913      76.001 -33.995   4.182  1.00  0.00           N  
ATOM   2665  CA  MET B1913      76.893 -33.686   3.070  1.00  0.00           C  
ATOM   2666  C   MET B1913      77.267 -34.866   2.178  1.00  0.00           C  
ATOM   2667  O   MET B1913      78.260 -34.803   1.453  1.00  0.00           O  
ATOM   2668  CB  MET B1913      78.166 -33.040   3.615  1.00  0.00           C  
ATOM   2669  CG  MET B1913      77.907 -31.902   4.582  1.00  0.00           C  
ATOM   2670  SD  MET B1913      77.662 -30.294   3.832  1.00  0.00           S  
ATOM   2671  CE  MET B1913      75.973 -30.318   3.410  1.00  0.00           C  
ATOM   2672  N   LYS B1914      76.479 -35.935   2.207  1.00  0.00           N  
ATOM   2673  CA  LYS B1914      76.795 -37.096   1.380  1.00  0.00           C  
ATOM   2674  C   LYS B1914      76.577 -36.904  -0.123  1.00  0.00           C  
ATOM   2675  O   LYS B1914      77.267 -37.531  -0.925  1.00  0.00           O  
ATOM   2676  CB  LYS B1914      76.015 -38.322   1.861  1.00  0.00           C  
ATOM   2677  CG  LYS B1914      74.513 -38.189   1.827  1.00  0.00           C  
ATOM   2678  CD  LYS B1914      73.886 -39.474   2.333  1.00  0.00           C  
ATOM   2679  CE  LYS B1914      72.389 -39.344   2.531  1.00  0.00           C  
ATOM   2680  NZ  LYS B1914      71.835 -40.609   3.112  1.00  0.00           N  
ATOM   2681  N   GLU B1915      75.636 -36.038  -0.506  1.00  0.00           N  
ATOM   2682  CA  GLU B1915      75.354 -35.791  -1.932  1.00  0.00           C  
ATOM   2683  C   GLU B1915      76.585 -35.240  -2.652  1.00  0.00           C  
ATOM   2684  O   GLU B1915      77.052 -35.822  -3.633  1.00  0.00           O  
ATOM   2685  CB  GLU B1915      74.199 -34.804  -2.093  1.00  0.00           C  
ATOM   2686  CG  GLU B1915      73.009 -35.090  -1.218  1.00  0.00           C  
ATOM   2687  CD  GLU B1915      71.901 -34.080  -1.418  1.00  0.00           C  
ATOM   2688  OE1 GLU B1915      71.413 -33.953  -2.562  1.00  0.00           O  
ATOM   2689  OE2 GLU B1915      71.517 -33.412  -0.433  1.00  0.00           O  
ATOM   2690  N   PRO B1916      77.118 -34.099  -2.180  1.00  0.00           N  
ATOM   2691  CA  PRO B1916      78.300 -33.496  -2.796  1.00  0.00           C  
ATOM   2692  C   PRO B1916      79.582 -34.253  -2.449  1.00  0.00           C  
ATOM   2693  O   PRO B1916      80.577 -34.157  -3.164  1.00  0.00           O  
ATOM   2694  CB  PRO B1916      78.299 -32.091  -2.214  1.00  0.00           C  
ATOM   2695  CG  PRO B1916      77.831 -32.339  -0.827  1.00  0.00           C  
ATOM   2696  CD  PRO B1916      76.638 -33.253  -1.070  1.00  0.00           C  
ATOM   2697  N   TYR B1917      79.562 -34.988  -1.343  1.00  0.00           N  
ATOM   2698  CA  TYR B1917      80.736 -35.748  -0.913  1.00  0.00           C  
ATOM   2699  C   TYR B1917      80.370 -37.179  -0.528  1.00  0.00           C  
ATOM   2700  O   TYR B1917      80.476 -37.571   0.637  1.00  0.00           O  
ATOM   2701  CB  TYR B1917      81.414 -35.050   0.273  1.00  0.00           C  
ATOM   2702  CG  TYR B1917      81.951 -33.679  -0.061  1.00  0.00           C  
ATOM   2703  CD1 TYR B1917      83.135 -33.524  -0.780  1.00  0.00           C  
ATOM   2704  CD2 TYR B1917      81.250 -32.534   0.304  1.00  0.00           C  
ATOM   2705  CE1 TYR B1917      83.606 -32.257  -1.131  1.00  0.00           C  
ATOM   2706  CE2 TYR B1917      81.709 -31.270  -0.040  1.00  0.00           C  
ATOM   2707  CZ  TYR B1917      82.889 -31.140  -0.762  1.00  0.00           C  
ATOM   2708  OH  TYR B1917      83.321 -29.886  -1.128  1.00  0.00           O  
ATOM   2709  N   PRO B1918      79.956 -37.986  -1.515  1.00  0.00           N  
ATOM   2710  CA  PRO B1918      79.572 -39.380  -1.278  1.00  0.00           C  
ATOM   2711  C   PRO B1918      80.687 -40.227  -0.662  1.00  0.00           C  
ATOM   2712  O   PRO B1918      80.426 -41.282  -0.082  1.00  0.00           O  
ATOM   2713  CB  PRO B1918      79.159 -39.860  -2.667  1.00  0.00           C  
ATOM   2714  CG  PRO B1918      80.084 -39.104  -3.558  1.00  0.00           C  
ATOM   2715  CD  PRO B1918      80.040 -37.707  -2.961  1.00  0.00           C  
ATOM   2716  N   GLU B1929      81.927 -39.767  -0.788  1.00  0.00           N  
ATOM   2717  CA  GLU B1929      83.060 -40.493  -0.229  1.00  0.00           C  
ATOM   2718  C   GLU B1929      82.912 -40.641   1.284  1.00  0.00           C  
ATOM   2719  O   GLU B1929      83.267 -41.672   1.850  1.00  0.00           O  
ATOM   2720  CB  GLU B1929      84.369 -39.764  -0.551  1.00  0.00           C  
ATOM   2721  CG  GLU B1929      84.374 -38.296  -0.142  1.00  0.00           C  
ATOM   2722  CD  GLU B1929      84.113 -37.360  -1.304  1.00  0.00           C  
ATOM   2723  OE1 GLU B1929      83.273 -37.693  -2.169  1.00  0.00           O  
ATOM   2724  OE2 GLU B1929      84.741 -36.279  -1.345  1.00  0.00           O  
ATOM   2725  N   LEU B1930      82.382 -39.610   1.932  1.00  0.00           N  
ATOM   2726  CA  LEU B1930      82.192 -39.623   3.378  1.00  0.00           C  
ATOM   2727  C   LEU B1930      81.562 -40.915   3.883  1.00  0.00           C  
ATOM   2728  O   LEU B1930      81.969 -41.451   4.912  1.00  0.00           O  
ATOM   2729  CB  LEU B1930      81.325 -38.444   3.814  1.00  0.00           C  
ATOM   2730  CG  LEU B1930      81.938 -37.046   3.691  1.00  0.00           C  
ATOM   2731  CD1 LEU B1930      80.922 -36.007   4.133  1.00  0.00           C  
ATOM   2732  CD2 LEU B1930      83.199 -36.956   4.545  1.00  0.00           C  
ATOM   2733  N   GLU B1931      80.569 -41.414   3.161  1.00  0.00           N  
ATOM   2734  CA  GLU B1931      79.904 -42.635   3.575  1.00  0.00           C  
ATOM   2735  C   GLU B1931      80.881 -43.795   3.791  1.00  0.00           C  
ATOM   2736  O   GLU B1931      80.763 -44.522   4.775  1.00  0.00           O  
ATOM   2737  CB  GLU B1931      78.843 -43.023   2.547  1.00  0.00           C  
ATOM   2738  CG  GLU B1931      77.932 -41.877   2.159  1.00  0.00           C  
ATOM   2739  CD  GLU B1931      76.887 -42.289   1.151  1.00  0.00           C  
ATOM   2740  OE1 GLU B1931      75.882 -42.907   1.556  1.00  0.00           O  
ATOM   2741  OE2 GLU B1931      77.080 -42.007  -0.049  1.00  0.00           O  
ATOM   2742  N   LEU B1932      81.849 -43.964   2.892  1.00  0.00           N  
ATOM   2743  CA  LEU B1932      82.815 -45.056   3.028  1.00  0.00           C  
ATOM   2744  C   LEU B1932      83.722 -44.833   4.236  1.00  0.00           C  
ATOM   2745  O   LEU B1932      84.286 -45.776   4.793  1.00  0.00           O  
ATOM   2746  CB  LEU B1932      83.672 -45.194   1.761  1.00  0.00           C  
ATOM   2747  CG  LEU B1932      82.974 -45.469   0.420  1.00  0.00           C  
ATOM   2748  CD1 LEU B1932      84.010 -45.432  -0.691  1.00  0.00           C  
ATOM   2749  CD2 LEU B1932      82.274 -46.820   0.436  1.00  0.00           C  
ATOM   2750  N   SER B1933      83.867 -43.583   4.651  1.00  0.00           N  
ATOM   2751  CA  SER B1933      84.713 -43.299   5.804  1.00  0.00           C  
ATOM   2752  C   SER B1933      83.859 -42.975   7.027  1.00  0.00           C  
ATOM   2753  O   SER B1933      84.374 -42.528   8.048  1.00  0.00           O  
ATOM   2754  CB  SER B1933      85.653 -42.132   5.498  1.00  0.00           C  
ATOM   2755  OG  SER B1933      84.931 -40.925   5.384  1.00  0.00           O  
ATOM   2756  N   ARG B1934      82.553 -43.208   6.913  1.00  0.00           N  
ATOM   2757  CA  ARG B1934      81.614 -42.940   8.000  1.00  0.00           C  
ATOM   2758  C   ARG B1934      81.994 -43.630   9.307  1.00  0.00           C  
ATOM   2759  O   ARG B1934      82.203 -42.974  10.327  1.00  0.00           O  
ATOM   2760  CB  ARG B1934      80.197 -43.375   7.602  1.00  0.00           C  
ATOM   2761  CG  ARG B1934      79.136 -43.084   8.664  1.00  0.00           C  
ATOM   2762  CD  ARG B1934      77.815 -43.822   8.423  1.00  0.00           C  
ATOM   2763  NE  ARG B1934      77.075 -43.332   7.262  1.00  0.00           N  
ATOM   2764  CZ  ARG B1934      77.247 -43.763   6.014  1.00  0.00           C  
ATOM   2765  NH1 ARG B1934      78.138 -44.706   5.750  1.00  0.00           N  
ATOM   2766  NH2 ARG B1934      76.523 -43.253   5.023  1.00  0.00           N  
ATOM   2767  N   GLU B1941      82.078 -44.955   9.280  1.00  0.00           N  
ATOM   2768  CA  GLU B1941      82.407 -45.712  10.479  1.00  0.00           C  
ATOM   2769  C   GLU B1941      83.853 -45.505  10.896  1.00  0.00           C  
ATOM   2770  O   GLU B1941      84.202 -45.675  12.062  1.00  0.00           O  
ATOM   2771  CB  GLU B1941      82.124 -47.197  10.256  1.00  0.00           C  
ATOM   2772  CG  GLU B1941      80.657 -47.514   9.964  1.00  0.00           C  
ATOM   2773  CD  GLU B1941      79.708 -47.000  11.035  1.00  0.00           C  
ATOM   2774  OE1 GLU B1941      80.023 -47.157  12.238  1.00  0.00           O  
ATOM   2775  OE2 GLU B1941      78.638 -46.445  10.674  1.00  0.00           O  
ATOM   2776  N   PHE B1942      84.694 -45.129   9.940  1.00  0.00           N  
ATOM   2777  CA  PHE B1942      86.102 -44.887  10.224  1.00  0.00           C  
ATOM   2778  C   PHE B1942      86.248 -43.616  11.058  1.00  0.00           C  
ATOM   2779  O   PHE B1942      86.851 -43.632  12.128  1.00  0.00           O  
ATOM   2780  CB  PHE B1942      86.898 -44.728   8.924  1.00  0.00           C  
ATOM   2781  CG  PHE B1942      88.372 -44.566   9.141  1.00  0.00           C  
ATOM   2782  CD1 PHE B1942      89.179 -45.674   9.390  1.00  0.00           C  
ATOM   2783  CD2 PHE B1942      88.949 -43.301   9.150  1.00  0.00           C  
ATOM   2784  CE1 PHE B1942      90.537 -45.523   9.647  1.00  0.00           C  
ATOM   2785  CE2 PHE B1942      90.306 -43.139   9.406  1.00  0.00           C  
ATOM   2786  CZ  PHE B1942      91.101 -44.251   9.656  1.00  0.00           C  
ATOM   2787  N   VAL B1943      85.690 -42.516  10.556  1.00  0.00           N  
ATOM   2788  CA  VAL B1943      85.760 -41.231  11.243  1.00  0.00           C  
ATOM   2789  C   VAL B1943      85.056 -41.292  12.601  1.00  0.00           C  
ATOM   2790  O   VAL B1943      85.543 -40.744  13.594  1.00  0.00           O  
ATOM   2791  CB  VAL B1943      85.114 -40.117  10.387  1.00  0.00           C  
ATOM   2792  CG1 VAL B1943      85.134 -38.784  11.142  1.00  0.00           C  
ATOM   2793  CG2 VAL B1943      85.852 -39.991   9.063  1.00  0.00           C  
ATOM   2794  N   LYS B1945      83.905 -41.960  12.631  1.00  0.00           N  
ATOM   2795  CA  LYS B1945      83.126 -42.108  13.853  1.00  0.00           C  
ATOM   2796  C   LYS B1945      83.930 -42.857  14.917  1.00  0.00           C  
ATOM   2797  O   LYS B1945      83.846 -42.557  16.110  1.00  0.00           O  
ATOM   2798  CB  LYS B1945      81.834 -42.870  13.551  1.00  0.00           C  
ATOM   2799  CG  LYS B1945      80.834 -42.926  14.705  1.00  0.00           C  
ATOM   2800  CD  LYS B1945      79.550 -43.585  14.231  1.00  0.00           C  
ATOM   2801  CE  LYS B1945      78.499 -43.652  15.309  1.00  0.00           C  
ATOM   2802  NZ  LYS B1945      77.239 -44.191  14.738  1.00  0.00           N  
ATOM   2803  N   GLY B1946      84.705 -43.840  14.479  1.00  0.00           N  
ATOM   2804  CA  GLY B1946      85.510 -44.599  15.416  1.00  0.00           C  
ATOM   2805  C   GLY B1946      86.615 -43.739  16.003  1.00  0.00           C  
ATOM   2806  O   GLY B1946      86.858 -43.766  17.208  1.00  0.00           O  
ATOM   2807  N   ILE B1947      87.282 -42.971  15.147  1.00  0.00           N  
ATOM   2808  CA  ILE B1947      88.371 -42.105  15.584  1.00  0.00           C  
ATOM   2809  C   ILE B1947      87.876 -41.081  16.591  1.00  0.00           C  
ATOM   2810  O   ILE B1947      88.466 -40.910  17.654  1.00  0.00           O  
ATOM   2811  CB  ILE B1947      89.012 -41.361  14.392  1.00  0.00           C  
ATOM   2812  CG1 ILE B1947      89.438 -42.367  13.321  1.00  0.00           C  
ATOM   2813  CG2 ILE B1947      90.235 -40.595  14.853  1.00  0.00           C  
ATOM   2814  CD1 ILE B1947      90.409 -43.404  13.817  1.00  0.00           C  
ATOM   2815  N   VAL B1950      86.778 -40.413  16.263  1.00  0.00           N  
ATOM   2816  CA  VAL B1950      86.225 -39.400  17.137  1.00  0.00           C  
ATOM   2817  C   VAL B1950      85.880 -39.928  18.522  1.00  0.00           C  
ATOM   2818  O   VAL B1950      86.274 -39.343  19.532  1.00  0.00           O  
ATOM   2819  CB  VAL B1950      84.969 -38.785  16.521  1.00  0.00           C  
ATOM   2820  CG1 VAL B1950      84.400 -37.743  17.449  1.00  0.00           C  
ATOM   2821  CG2 VAL B1950      85.303 -38.187  15.161  1.00  0.00           C  
ATOM   2822  N   LYS B1951      85.139 -41.032  18.560  1.00  0.00           N  
ATOM   2823  CA  LYS B1951      84.714 -41.648  19.811  1.00  0.00           C  
ATOM   2824  C   LYS B1951      85.925 -42.114  20.612  1.00  0.00           C  
ATOM   2825  O   LYS B1951      85.987 -41.934  21.827  1.00  0.00           O  
ATOM   2826  CB  LYS B1951      83.799 -42.838  19.510  1.00  0.00           C  
ATOM   2827  CG  LYS B1951      82.954 -43.299  20.675  1.00  0.00           C  
ATOM   2828  CD  LYS B1951      82.091 -44.468  20.248  1.00  0.00           C  
ATOM   2829  CE  LYS B1951      81.310 -45.038  21.408  1.00  0.00           C  
ATOM   2830  NZ  LYS B1951      80.511 -46.208  20.945  1.00  0.00           N  
ATOM   2831  N   GLY B1952      86.880 -42.724  19.919  1.00  0.00           N  
ATOM   2832  CA  GLY B1952      88.082 -43.191  20.583  1.00  0.00           C  
ATOM   2833  C   GLY B1952      88.781 -42.050  21.297  1.00  0.00           C  
ATOM   2834  O   GLY B1952      89.256 -42.207  22.428  1.00  0.00           O  
ATOM   2835  N   GLU B1953      88.833 -40.895  20.635  1.00  0.00           N  
ATOM   2836  CA  GLU B1953      89.469 -39.697  21.186  1.00  0.00           C  
ATOM   2837  C   GLU B1953      88.663 -39.138  22.365  1.00  0.00           C  
ATOM   2838  O   GLU B1953      89.234 -38.793  23.406  1.00  0.00           O  
ATOM   2839  CB  GLU B1953      89.608 -38.619  20.093  1.00  0.00           C  
ATOM   2840  CG  GLU B1953      90.273 -37.298  20.548  1.00  0.00           C  
ATOM   2841  CD  GLU B1953      91.789 -37.263  20.330  1.00  0.00           C  
ATOM   2842  OE1 GLU B1953      92.375 -38.317  19.991  1.00  0.00           O  
ATOM   2843  OE2 GLU B1953      92.395 -36.171  20.503  1.00  0.00           O  
ATOM   2844  N   GLU B1954      87.342 -39.049  22.209  1.00  0.00           N  
ATOM   2845  CA  GLU B1954      86.505 -38.518  23.286  1.00  0.00           C  
ATOM   2846  C   GLU B1954      86.647 -39.376  24.538  1.00  0.00           C  
ATOM   2847  O   GLU B1954      86.804 -38.850  25.639  1.00  0.00           O  
ATOM   2848  CB  GLU B1954      85.018 -38.459  22.886  1.00  0.00           C  
ATOM   2849  CG  GLU B1954      84.691 -37.607  21.658  1.00  0.00           C  
ATOM   2850  CD  GLU B1954      83.180 -37.393  21.474  1.00  0.00           C  
ATOM   2851  OE1 GLU B1954      82.594 -36.575  22.213  1.00  0.00           O  
ATOM   2852  OE2 GLU B1954      82.586 -38.047  20.594  1.00  0.00           O  
ATOM   2853  N   LYS B1955      86.595 -40.693  24.369  1.00  0.00           N  
ATOM   2854  CA  LYS B1955      86.710 -41.610  25.502  1.00  0.00           C  
ATOM   2855  C   LYS B1955      88.091 -41.507  26.127  1.00  0.00           C  
ATOM   2856  O   LYS B1955      88.257 -41.696  27.333  1.00  0.00           O  
ATOM   2857  CB  LYS B1955      86.461 -43.049  25.052  1.00  0.00           C  
ATOM   2858  CG  LYS B1955      85.053 -43.300  24.548  1.00  0.00           C  
ATOM   2859  CD  LYS B1955      84.970 -44.590  23.735  1.00  0.00           C  
ATOM   2860  CE  LYS B1955      85.107 -45.838  24.598  1.00  0.00           C  
ATOM   2861  NZ  LYS B1955      83.885 -46.089  25.399  1.00  0.00           N  
ATOM   2862  N   ARG B1956      89.078 -41.193  25.294  1.00  0.00           N  
ATOM   2863  CA  ARG B1956      90.453 -41.063  25.745  1.00  0.00           C  
ATOM   2864  C   ARG B1956      90.704 -39.803  26.563  1.00  0.00           C  
ATOM   2865  O   ARG B1956      91.406 -39.847  27.568  1.00  0.00           O  
ATOM   2866  CB  ARG B1956      91.399 -41.071  24.539  1.00  0.00           C  
ATOM   2867  CG  ARG B1956      92.832 -40.632  24.851  1.00  0.00           C  
ATOM   2868  CD  ARG B1956      93.596 -41.723  25.586  1.00  0.00           C  
ATOM   2869  NE  ARG B1956      93.870 -42.866  24.721  1.00  0.00           N  
ATOM   2870  CZ  ARG B1956      95.022 -43.071  24.090  1.00  0.00           C  
ATOM   2871  NH1 ARG B1956      96.028 -42.212  24.230  1.00  0.00           N  
ATOM   2872  NH2 ARG B1956      95.163 -44.131  23.304  1.00  0.00           N  
ATOM   2873  N   PHE B1957      90.123 -38.686  26.142  1.00  0.00           N  
ATOM   2874  CA  PHE B1957      90.359 -37.418  26.827  1.00  0.00           C  
ATOM   2875  C   PHE B1957      89.254 -36.838  27.704  1.00  0.00           C  
ATOM   2876  O   PHE B1957      89.509 -35.909  28.472  1.00  0.00           O  
ATOM   2877  CB  PHE B1957      90.768 -36.371  25.789  1.00  0.00           C  
ATOM   2878  CG  PHE B1957      92.096 -36.651  25.142  1.00  0.00           C  
ATOM   2879  CD1 PHE B1957      93.282 -36.419  25.829  1.00  0.00           C  
ATOM   2880  CD2 PHE B1957      92.162 -37.166  23.852  1.00  0.00           C  
ATOM   2881  CE1 PHE B1957      94.517 -36.697  25.237  1.00  0.00           C  
ATOM   2882  CE2 PHE B1957      93.389 -37.448  23.250  1.00  0.00           C  
ATOM   2883  CZ  PHE B1957      94.569 -37.212  23.944  1.00  0.00           C  
ATOM   2884  N   ILE B2003      88.045 -37.387  27.625  1.00  0.00           N  
ATOM   2885  CA  ILE B2003      86.928 -36.839  28.389  1.00  0.00           C  
ATOM   2886  C   ILE B2003      87.117 -36.702  29.906  1.00  0.00           C  
ATOM   2887  O   ILE B2003      86.878 -35.627  30.464  1.00  0.00           O  
ATOM   2888  CB  ILE B2003      85.614 -37.611  28.098  1.00  0.00           C  
ATOM   2889  CG1 ILE B2003      84.434 -36.840  28.709  1.00  0.00           C  
ATOM   2890  CG2 ILE B2003      85.701 -39.041  28.644  1.00  0.00           C  
ATOM   2891  CD1 ILE B2003      83.077 -37.288  28.220  1.00  0.00           C  
ATOM   2892  N   LYS B2004      87.547 -37.763  30.579  1.00  0.00           N  
ATOM   2893  CA  LYS B2004      87.728 -37.682  32.024  1.00  0.00           C  
ATOM   2894  C   LYS B2004      88.820 -36.688  32.390  1.00  0.00           C  
ATOM   2895  O   LYS B2004      88.638 -35.843  33.268  1.00  0.00           O  
ATOM   2896  CB  LYS B2004      88.064 -39.054  32.622  1.00  0.00           C  
ATOM   2897  CG  LYS B2004      88.119 -39.043  34.153  1.00  0.00           C  
ATOM   2898  CD  LYS B2004      88.646 -40.353  34.737  1.00  0.00           C  
ATOM   2899  CE  LYS B2004      87.641 -41.487  34.590  1.00  0.00           C  
ATOM   2900  NZ  LYS B2004      86.358 -41.161  35.270  1.00  0.00           N  
ATOM   2901  N   THR B2005      89.954 -36.769  31.708  1.00  0.00           N  
ATOM   2902  CA  THR B2005      91.050 -35.861  32.007  1.00  0.00           C  
ATOM   2903  C   THR B2005      90.609 -34.420  31.762  1.00  0.00           C  
ATOM   2904  O   THR B2005      91.102 -33.491  32.401  1.00  0.00           O  
ATOM   2905  CB  THR B2005      92.291 -36.195  31.156  1.00  0.00           C  
ATOM   2906  OG1 THR B2005      92.471 -37.617  31.124  1.00  0.00           O  
ATOM   2907  CG2 THR B2005      93.539 -35.575  31.775  1.00  0.00           C  
ATOM   2908  N   LEU B2006      89.663 -34.248  30.842  1.00  0.00           N  
ATOM   2909  CA  LEU B2006      89.113 -32.932  30.511  1.00  0.00           C  
ATOM   2910  C   LEU B2006      88.257 -32.394  31.658  1.00  0.00           C  
ATOM   2911  O   LEU B2006      88.265 -31.199  31.945  1.00  0.00           O  
ATOM   2912  CB  LEU B2006      88.259 -33.031  29.244  1.00  0.00           C  
ATOM   2913  CG  LEU B2006      87.182 -31.967  29.063  1.00  0.00           C  
ATOM   2914  CD1 LEU B2006      87.813 -30.630  28.676  1.00  0.00           C  
ATOM   2915  CD2 LEU B2006      86.202 -32.436  27.995  1.00  0.00           C  
ATOM   2916  N   LYS B2007      87.498 -33.277  32.297  1.00  0.00           N  
ATOM   2917  CA  LYS B2007      86.654 -32.870  33.414  1.00  0.00           C  
ATOM   2918  C   LYS B2007      87.559 -32.522  34.597  1.00  0.00           C  
ATOM   2919  O   LYS B2007      87.410 -31.471  35.203  1.00  0.00           O  
ATOM   2920  CB  LYS B2007      85.686 -33.996  33.796  1.00  0.00           C  
ATOM   2921  CG  LYS B2007      84.630 -34.301  32.743  1.00  0.00           C  
ATOM   2922  CD  LYS B2007      83.761 -35.492  33.142  1.00  0.00           C  
ATOM   2923  CE  LYS B2007      82.654 -35.738  32.124  1.00  0.00           C  
ATOM   2924  NZ  LYS B2007      82.057 -37.098  32.266  1.00  0.00           N  
ATOM   2925  N   ALA B2008      88.507 -33.401  34.910  1.00  0.00           N  
ATOM   2926  CA  ALA B2008      89.429 -33.162  36.018  1.00  0.00           C  
ATOM   2927  C   ALA B2008      90.203 -31.870  35.778  1.00  0.00           C  
ATOM   2928  O   ALA B2008      90.435 -31.089  36.704  1.00  0.00           O  
ATOM   2929  CB  ALA B2008      90.388 -34.324  36.162  1.00  0.00           C  
ATOM   2930  N   GLY B2009      90.591 -31.648  34.524  1.00  0.00           N  
ATOM   2931  CA  GLY B2009      91.330 -30.450  34.170  1.00  0.00           C  
ATOM   2932  C   GLY B2009      90.514 -29.182  34.305  1.00  0.00           C  
ATOM   2933  O   GLY B2009      91.050 -28.127  34.652  1.00  0.00           O  
ATOM   2934  N   MET B2010      89.216 -29.265  34.021  1.00  0.00           N  
ATOM   2935  CA  MET B2010      88.355 -28.092  34.142  1.00  0.00           C  
ATOM   2936  C   MET B2010      88.298 -27.712  35.615  1.00  0.00           C  
ATOM   2937  O   MET B2010      88.439 -26.544  35.969  1.00  0.00           O  
ATOM   2938  CB  MET B2010      86.941 -28.385  33.625  1.00  0.00           C  
ATOM   2939  CG  MET B2010      86.816 -28.457  32.107  1.00  0.00           C  
ATOM   2940  SD  MET B2010      87.448 -26.988  31.257  1.00  0.00           S  
ATOM   2941  CE  MET B2010      86.561 -25.686  32.127  1.00  0.00           C  
ATOM   2942  N   GLU B2011      88.095 -28.707  36.474  1.00  0.00           N  
ATOM   2943  CA  GLU B2011      88.049 -28.445  37.899  1.00  0.00           C  
ATOM   2944  C   GLU B2011      89.334 -27.734  38.348  1.00  0.00           C  
ATOM   2945  O   GLU B2011      89.278 -26.752  39.090  1.00  0.00           O  
ATOM   2946  CB  GLU B2011      87.855 -29.748  38.676  1.00  0.00           C  
ATOM   2947  CG  GLU B2011      87.993 -29.603  40.182  1.00  0.00           C  
ATOM   2948  CD  GLU B2011      87.796 -30.912  40.912  1.00  0.00           C  
ATOM   2949  OE1 GLU B2011      88.250 -31.957  40.396  1.00  0.00           O  
ATOM   2950  OE2 GLU B2011      87.201 -30.898  42.009  1.00  0.00           O  
ATOM   2951  N   TYR B2012      90.488 -28.211  37.889  1.00  0.00           N  
ATOM   2952  CA  TYR B2012      91.766 -27.600  38.271  1.00  0.00           C  
ATOM   2953  C   TYR B2012      91.899 -26.151  37.833  1.00  0.00           C  
ATOM   2954  O   TYR B2012      92.263 -25.283  38.629  1.00  0.00           O  
ATOM   2955  CB  TYR B2012      92.945 -28.383  37.685  1.00  0.00           C  
ATOM   2956  CG  TYR B2012      94.251 -27.611  37.741  1.00  0.00           C  
ATOM   2957  CD1 TYR B2012      94.884 -27.352  38.955  1.00  0.00           C  
ATOM   2958  CD2 TYR B2012      94.836 -27.115  36.578  1.00  0.00           C  
ATOM   2959  CE1 TYR B2012      96.072 -26.621  39.011  1.00  0.00           C  
ATOM   2960  CE2 TYR B2012      96.020 -26.382  36.621  1.00  0.00           C  
ATOM   2961  CZ  TYR B2012      96.633 -26.139  37.840  1.00  0.00           C  
ATOM   2962  OH  TYR B2012      97.802 -25.424  37.874  1.00  0.00           O  
ATOM   2963  N   ILE B2013      91.623 -25.903  36.556  1.00  0.00           N  
ATOM   2964  CA  ILE B2013      91.725 -24.565  35.991  1.00  0.00           C  
ATOM   2965  C   ILE B2013      90.738 -23.595  36.634  1.00  0.00           C  
ATOM   2966  O   ILE B2013      91.085 -22.446  36.928  1.00  0.00           O  
ATOM   2967  CB  ILE B2013      91.483 -24.576  34.459  1.00  0.00           C  
ATOM   2968  CG1 ILE B2013      92.497 -25.495  33.768  1.00  0.00           C  
ATOM   2969  CG2 ILE B2013      91.609 -23.168  33.908  1.00  0.00           C  
ATOM   2970  CD1 ILE B2013      92.320 -25.585  32.262  1.00  0.00           C  
ATOM   2971  N   GLN B2014      89.509 -24.044  36.859  1.00  0.00           N  
ATOM   2972  CA  GLN B2014      88.521 -23.161  37.467  1.00  0.00           C  
ATOM   2973  C   GLN B2014      88.898 -22.895  38.918  1.00  0.00           C  
ATOM   2974  O   GLN B2014      88.491 -21.888  39.498  1.00  0.00           O  
ATOM   2975  CB  GLN B2014      87.123 -23.772  37.370  1.00  0.00           C  
ATOM   2976  CG  GLN B2014      86.671 -24.020  35.938  1.00  0.00           C  
ATOM   2977  CD  GLN B2014      86.365 -22.740  35.174  1.00  0.00           C  
ATOM   2978  OE1 GLN B2014      86.867 -21.664  35.506  1.00  0.00           O  
ATOM   2979  NE2 GLN B2014      85.547 -22.857  34.133  1.00  0.00           N  
ATOM   2980  N   GLU B2015      89.685 -23.796  39.499  1.00  0.00           N  
ATOM   2981  CA  GLU B2015      90.129 -23.621  40.878  1.00  0.00           C  
ATOM   2982  C   GLU B2015      91.202 -22.529  40.932  1.00  0.00           C  
ATOM   2983  O   GLU B2015      91.061 -21.550  41.671  1.00  0.00           O  
ATOM   2984  CB  GLU B2015      90.687 -24.933  41.437  1.00  0.00           C  
ATOM   2985  CG  GLU B2015      91.199 -24.846  42.876  1.00  0.00           C  
ATOM   2986  CD  GLU B2015      90.086 -24.752  43.905  1.00  0.00           C  
ATOM   2987  OE1 GLU B2015      89.265 -23.812  43.828  1.00  0.00           O  
ATOM   2988  OE2 GLU B2015      90.031 -25.623  44.801  1.00  0.00           O  
ATOM   2989  N   VAL B2016      92.268 -22.687  40.148  1.00  0.00           N  
ATOM   2990  CA  VAL B2016      93.338 -21.694  40.137  1.00  0.00           C  
ATOM   2991  C   VAL B2016      92.861 -20.336  39.646  1.00  0.00           C  
ATOM   2992  O   VAL B2016      93.446 -19.311  39.982  1.00  0.00           O  
ATOM   2993  CB  VAL B2016      94.551 -22.145  39.278  1.00  0.00           C  
ATOM   2994  CG1 VAL B2016      95.401 -23.134  40.074  1.00  0.00           C  
ATOM   2995  CG2 VAL B2016      94.078 -22.786  37.982  1.00  0.00           C  
ATOM   2996  N   ILE B2017      91.794 -20.329  38.853  1.00  0.00           N  
ATOM   2997  CA  ILE B2017      91.251 -19.079  38.354  1.00  0.00           C  
ATOM   2998  C   ILE B2017      90.549 -18.363  39.499  1.00  0.00           C  
ATOM   2999  O   ILE B2017      90.718 -17.161  39.685  1.00  0.00           O  
ATOM   3000  CB  ILE B2017      90.232 -19.312  37.218  1.00  0.00           C  
ATOM   3001  CG1 ILE B2017      90.963 -19.652  35.919  1.00  0.00           C  
ATOM   3002  CG2 ILE B2017      89.361 -18.070  37.035  1.00  0.00           C  
ATOM   3003  CD1 ILE B2017      90.034 -20.008  34.775  1.00  0.00           C  
ATOM   3004  N   GLN B2018      89.767 -19.115  40.264  1.00  0.00           N  
ATOM   3005  CA  GLN B2018      89.019 -18.567  41.394  1.00  0.00           C  
ATOM   3006  C   GLN B2018      89.971 -18.107  42.498  1.00  0.00           C  
ATOM   3007  O   GLN B2018      89.696 -17.143  43.211  1.00  0.00           O  
ATOM   3008  CB  GLN B2018      88.054 -19.632  41.923  1.00  0.00           C  
ATOM   3009  CG  GLN B2018      87.006 -19.125  42.900  1.00  0.00           C  
ATOM   3010  CD  GLN B2018      86.200 -17.960  42.348  1.00  0.00           C  
ATOM   3011  OE1 GLN B2018      85.704 -18.007  41.221  1.00  0.00           O  
ATOM   3012  NE2 GLN B2018      86.063 -16.905  43.149  1.00  0.00           N  
ATOM   3013  N   LYS B2019      91.091 -18.809  42.630  1.00  0.00           N  
ATOM   3014  CA  LYS B2019      92.102 -18.473  43.623  1.00  0.00           C  
ATOM   3015  C   LYS B2019      92.791 -17.194  43.186  1.00  0.00           C  
ATOM   3016  O   LYS B2019      93.019 -16.288  43.991  1.00  0.00           O  
ATOM   3017  CB  LYS B2019      93.144 -19.588  43.721  1.00  0.00           C  
ATOM   3018  CG  LYS B2019      94.356 -19.247  44.581  1.00  0.00           C  
ATOM   3019  CD  LYS B2019      95.413 -20.347  44.518  1.00  0.00           C  
ATOM   3020  CE  LYS B2019      96.553 -20.099  45.502  1.00  0.00           C  
ATOM   3021  NZ  LYS B2019      97.251 -18.800  45.279  1.00  0.00           N  
ATOM   3022  N   ALA B2020      93.123 -17.134  41.900  1.00  0.00           N  
ATOM   3023  CA  ALA B2020      93.805 -15.977  41.338  1.00  0.00           C  
ATOM   3024  C   ALA B2020      93.103 -14.674  41.686  1.00  0.00           C  
ATOM   3025  O   ALA B2020      93.672 -13.827  42.377  1.00  0.00           O  
ATOM   3026  CB  ALA B2020      93.927 -16.125  39.829  1.00  0.00           C  
ATOM   3027  N   LEU B2025      91.867 -14.505  41.225  1.00  0.00           N  
ATOM   3028  CA  LEU B2025      91.150 -13.271  41.523  1.00  0.00           C  
ATOM   3029  C   LEU B2025      90.828 -13.134  43.004  1.00  0.00           C  
ATOM   3030  O   LEU B2025      90.423 -12.067  43.460  1.00  0.00           O  
ATOM   3031  CB  LEU B2025      89.878 -13.170  40.679  1.00  0.00           C  
ATOM   3032  CG  LEU B2025      89.315 -14.474  40.120  1.00  0.00           C  
ATOM   3033  CD1 LEU B2025      88.668 -15.266  41.242  1.00  0.00           C  
ATOM   3034  CD2 LEU B2025      88.307 -14.160  39.021  1.00  0.00           C  
ATOM   3035  N   GLU B2028      91.017 -14.212  43.755  1.00  0.00           N  
ATOM   3036  CA  GLU B2028      90.769 -14.174  45.186  1.00  0.00           C  
ATOM   3037  C   GLU B2028      91.892 -13.344  45.802  1.00  0.00           C  
ATOM   3038  O   GLU B2028      91.657 -12.525  46.685  1.00  0.00           O  
ATOM   3039  CB  GLU B2028      90.798 -15.583  45.777  1.00  0.00           C  
ATOM   3040  CG  GLU B2028      89.894 -15.763  46.973  1.00  0.00           C  
ATOM   3041  CD  GLU B2028      88.588 -16.424  46.604  1.00  0.00           C  
ATOM   3042  OE1 GLU B2028      88.545 -17.676  46.584  1.00  0.00           O  
ATOM   3043  OE2 GLU B2028      87.609 -15.696  46.319  1.00  0.00           O  
ATOM   3044  N   GLU B2029      93.114 -13.561  45.319  1.00  0.00           N  
ATOM   3045  CA  GLU B2029      94.279 -12.836  45.813  1.00  0.00           C  
ATOM   3046  C   GLU B2029      94.681 -11.682  44.912  1.00  0.00           C  
ATOM   3047  O   GLU B2029      95.756 -11.112  45.071  1.00  0.00           O  
ATOM   3048  CB  GLU B2029      95.479 -13.775  45.980  1.00  0.00           C  
ATOM   3049  CG  GLU B2029      95.366 -14.699  47.169  1.00  0.00           C  
ATOM   3050  CD  GLU B2029      94.636 -15.976  46.840  1.00  0.00           C  
ATOM   3051  OE1 GLU B2029      95.270 -16.886  46.263  1.00  0.00           O  
ATOM   3052  OE2 GLU B2029      93.431 -16.068  47.151  1.00  0.00           O  
ATOM   3053  N   GLY B2030      93.821 -11.350  43.958  1.00  0.00           N  
ATOM   3054  CA  GLY B2030      94.110 -10.250  43.059  1.00  0.00           C  
ATOM   3055  C   GLY B2030      95.125 -10.515  41.964  1.00  0.00           C  
ATOM   3056  O   GLY B2030      95.828  -9.597  41.556  1.00  0.00           O  
ATOM   3057  N   ARG B2031      95.216 -11.752  41.484  1.00  0.00           N  
ATOM   3058  CA  ARG B2031      96.158 -12.082  40.412  1.00  0.00           C  
ATOM   3059  C   ARG B2031      95.449 -11.936  39.057  1.00  0.00           C  
ATOM   3060  O   ARG B2031      94.455 -12.617  38.791  1.00  0.00           O  
ATOM   3061  CB  ARG B2031      96.690 -13.519  40.568  1.00  0.00           C  
ATOM   3062  CG  ARG B2031      97.440 -13.795  41.879  1.00  0.00           C  
ATOM   3063  CD  ARG B2031      98.395 -14.981  41.754  1.00  0.00           C  
ATOM   3064  NE  ARG B2031      97.719 -16.204  41.331  1.00  0.00           N  
ATOM   3065  CZ  ARG B2031      96.950 -16.951  42.118  1.00  0.00           C  
ATOM   3066  NH1 ARG B2031      96.759 -16.607  43.385  1.00  0.00           N  
ATOM   3067  NH2 ARG B2031      96.356 -18.035  41.631  1.00  0.00           N  
ATOM   3068  N   LYS B2032      95.969 -11.055  38.204  1.00  0.00           N  
ATOM   3069  CA  LYS B2032      95.376 -10.798  36.889  1.00  0.00           C  
ATOM   3070  C   LYS B2032      95.756 -11.789  35.792  1.00  0.00           C  
ATOM   3071  O   LYS B2032      95.311 -11.645  34.656  1.00  0.00           O  
ATOM   3072  CB  LYS B2032      95.732  -9.385  36.409  1.00  0.00           C  
ATOM   3073  CG  LYS B2032      95.255  -8.267  37.324  1.00  0.00           C  
ATOM   3074  CD  LYS B2032      93.753  -8.316  37.510  1.00  0.00           C  
ATOM   3075  CE  LYS B2032      93.342  -7.528  38.727  1.00  0.00           C  
ATOM   3076  NZ  LYS B2032      91.884  -7.621  38.941  1.00  0.00           N  
ATOM   3077  N   THR B2033      96.583 -12.779  36.113  1.00  0.00           N  
ATOM   3078  CA  THR B2033      96.989 -13.779  35.124  1.00  0.00           C  
ATOM   3079  C   THR B2033      97.330 -15.095  35.797  1.00  0.00           C  
ATOM   3080  O   THR B2033      97.694 -15.129  36.971  1.00  0.00           O  
ATOM   3081  CB  THR B2033      98.245 -13.342  34.317  1.00  0.00           C  
ATOM   3082  OG1 THR B2033      99.349 -13.163  35.212  1.00  0.00           O  
ATOM   3083  CG2 THR B2033      97.992 -12.049  33.559  1.00  0.00           C  
ATOM   3084  N   LEU B2034      97.200 -16.186  35.051  1.00  0.00           N  
ATOM   3085  CA  LEU B2034      97.542 -17.491  35.587  1.00  0.00           C  
ATOM   3086  C   LEU B2034      99.052 -17.586  35.451  1.00  0.00           C  
ATOM   3087  O   LEU B2034      99.612 -17.193  34.429  1.00  0.00           O  
ATOM   3088  CB  LEU B2034      96.872 -18.603  34.783  1.00  0.00           C  
ATOM   3089  CG  LEU B2034      95.345 -18.614  34.800  1.00  0.00           C  
ATOM   3090  CD1 LEU B2034      94.863 -19.718  33.910  1.00  0.00           C  
ATOM   3091  CD2 LEU B2034      94.823 -18.797  36.231  1.00  0.00           C  
ATOM   3092  N   SER B2035      99.708 -18.085  36.490  1.00  0.00           N  
ATOM   3093  CA  SER B2035     101.157 -18.218  36.488  1.00  0.00           C  
ATOM   3094  C   SER B2035     101.620 -19.250  35.469  1.00  0.00           C  
ATOM   3095  O   SER B2035     100.867 -20.144  35.095  1.00  0.00           O  
ATOM   3096  CB  SER B2035     101.638 -18.626  37.876  1.00  0.00           C  
ATOM   3097  OG  SER B2035     101.055 -19.857  38.265  1.00  0.00           O  
ATOM   3098  N   GLY B2036     102.867 -19.117  35.029  1.00  0.00           N  
ATOM   3099  CA  GLY B2036     103.410 -20.052  34.066  1.00  0.00           C  
ATOM   3100  C   GLY B2036     103.316 -21.477  34.567  1.00  0.00           C  
ATOM   3101  O   GLY B2036     103.135 -22.407  33.780  1.00  0.00           O  
ATOM   3102  N   LYS B2037     103.424 -21.641  35.885  1.00  0.00           N  
ATOM   3103  CA  LYS B2037     103.370 -22.951  36.524  1.00  0.00           C  
ATOM   3104  C   LYS B2037     101.958 -23.553  36.466  1.00  0.00           C  
ATOM   3105  O   LYS B2037     101.796 -24.749  36.230  1.00  0.00           O  
ATOM   3106  CB  LYS B2037     103.837 -22.823  37.981  1.00  0.00           C  
ATOM   3107  CG  LYS B2037     104.486 -24.081  38.565  1.00  0.00           C  
ATOM   3108  CD  LYS B2037     104.892 -23.875  40.031  1.00  0.00           C  
ATOM   3109  CE  LYS B2037     105.986 -22.813  40.196  1.00  0.00           C  
ATOM   3110  NZ  LYS B2037     107.315 -23.275  39.687  1.00  0.00           N  
ATOM   3111  N   GLU B2038     100.940 -22.724  36.680  1.00  0.00           N  
ATOM   3112  CA  GLU B2038      99.555 -23.188  36.641  1.00  0.00           C  
ATOM   3113  C   GLU B2038      99.159 -23.522  35.201  1.00  0.00           C  
ATOM   3114  O   GLU B2038      98.327 -24.396  34.961  1.00  0.00           O  
ATOM   3115  CB  GLU B2038      98.610 -22.112  37.211  1.00  0.00           C  
ATOM   3116  CG  GLU B2038      98.880 -21.744  38.677  1.00  0.00           C  
ATOM   3117  CD  GLU B2038      98.070 -20.547  39.170  1.00  0.00           C  
ATOM   3118  OE1 GLU B2038      98.008 -19.526  38.452  1.00  0.00           O  
ATOM   3119  OE2 GLU B2038      97.515 -20.619  40.287  1.00  0.00           O  
ATOM   3120  N   VAL B2039      99.758 -22.821  34.242  1.00  0.00           N  
ATOM   3121  CA  VAL B2039      99.458 -23.058  32.832  1.00  0.00           C  
ATOM   3122  C   VAL B2039     100.134 -24.351  32.382  1.00  0.00           C  
ATOM   3123  O   VAL B2039      99.525 -25.184  31.708  1.00  0.00           O  
ATOM   3124  CB  VAL B2039      99.947 -21.892  31.948  1.00  0.00           C  
ATOM   3125  CG1 VAL B2039      99.532 -22.113  30.499  1.00  0.00           C  
ATOM   3126  CG2 VAL B2039      99.371 -20.584  32.463  1.00  0.00           C  
ATOM   3127  N   PHE B2040     101.396 -24.521  32.768  1.00  0.00           N  
ATOM   3128  CA  PHE B2040     102.130 -25.723  32.405  1.00  0.00           C  
ATOM   3129  C   PHE B2040     101.409 -26.956  32.955  1.00  0.00           C  
ATOM   3130  O   PHE B2040     101.303 -27.970  32.276  1.00  0.00           O  
ATOM   3131  CB  PHE B2040     103.557 -25.670  32.965  1.00  0.00           C  
ATOM   3132  CG  PHE B2040     104.382 -26.869  32.610  1.00  0.00           C  
ATOM   3133  CD1 PHE B2040     104.867 -27.037  31.319  1.00  0.00           C  
ATOM   3134  CD2 PHE B2040     104.611 -27.867  33.546  1.00  0.00           C  
ATOM   3135  CE1 PHE B2040     105.565 -28.188  30.964  1.00  0.00           C  
ATOM   3136  CE2 PHE B2040     105.307 -29.024  33.204  1.00  0.00           C  
ATOM   3137  CZ  PHE B2040     105.784 -29.184  31.906  1.00  0.00           C  
ATOM   3138  N   THR B2041     100.917 -26.852  34.187  1.00  0.00           N  
ATOM   3139  CA  THR B2041     100.206 -27.938  34.866  1.00  0.00           C  
ATOM   3140  C   THR B2041      98.996 -28.420  34.073  1.00  0.00           C  
ATOM   3141  O   THR B2041      98.797 -29.616  33.906  1.00  0.00           O  
ATOM   3142  CB  THR B2041      99.733 -27.481  36.271  1.00  0.00           C  
ATOM   3143  OG1 THR B2041     100.874 -27.172  37.080  1.00  0.00           O  
ATOM   3144  CG2 THR B2041      98.909 -28.558  36.952  1.00  0.00           C  
ATOM   3145  N   ALA B2042      98.188 -27.479  33.597  1.00  0.00           N  
ATOM   3146  CA  ALA B2042      97.001 -27.803  32.819  1.00  0.00           C  
ATOM   3147  C   ALA B2042      97.389 -28.313  31.437  1.00  0.00           C  
ATOM   3148  O   ALA B2042      96.684 -29.124  30.848  1.00  0.00           O  
ATOM   3149  CB  ALA B2042      96.123 -26.574  32.693  1.00  0.00           C  
ATOM   3150  N   TYR B2043      98.520 -27.838  30.933  1.00  0.00           N  
ATOM   3151  CA  TYR B2043      99.017 -28.223  29.619  1.00  0.00           C  
ATOM   3152  C   TYR B2043      99.696 -29.588  29.647  1.00  0.00           C  
ATOM   3153  O   TYR B2043      99.438 -30.437  28.797  1.00  0.00           O  
ATOM   3154  CB  TYR B2043     100.001 -27.156  29.128  1.00  0.00           C  
ATOM   3155  CG  TYR B2043     100.727 -27.478  27.838  1.00  0.00           C  
ATOM   3156  CD1 TYR B2043     100.034 -27.657  26.641  1.00  0.00           C  
ATOM   3157  CD2 TYR B2043     102.122 -27.565  27.810  1.00  0.00           C  
ATOM   3158  CE1 TYR B2043     100.716 -27.910  25.445  1.00  0.00           C  
ATOM   3159  CE2 TYR B2043     102.810 -27.818  26.626  1.00  0.00           C  
ATOM   3160  CZ  TYR B2043     102.105 -27.987  25.451  1.00  0.00           C  
ATOM   3161  OH  TYR B2043     102.796 -28.231  24.288  1.00  0.00           O  
ATOM   3162  N   ASP B2044     100.552 -29.790  30.642  1.00  0.00           N  
ATOM   3163  CA  ASP B2044     101.310 -31.032  30.806  1.00  0.00           C  
ATOM   3164  C   ASP B2044     100.549 -32.111  31.581  1.00  0.00           C  
ATOM   3165  O   ASP B2044     100.326 -33.200  31.061  1.00  0.00           O  
ATOM   3166  CB  ASP B2044     102.654 -30.705  31.483  1.00  0.00           C  
ATOM   3167  CG  ASP B2044     103.353 -31.925  32.048  1.00  0.00           C  
ATOM   3168  OD1 ASP B2044     103.736 -32.835  31.270  1.00  0.00           O  
ATOM   3169  OD2 ASP B2044     103.532 -31.970  33.287  1.00  0.00           O  
ATOM   3170  N   THR B2045     100.139 -31.813  32.809  1.00  0.00           N  
ATOM   3171  CA  THR B2045      99.417 -32.794  33.618  1.00  0.00           C  
ATOM   3172  C   THR B2045      98.023 -33.131  33.092  1.00  0.00           C  
ATOM   3173  O   THR B2045      97.604 -34.288  33.124  1.00  0.00           O  
ATOM   3174  CB  THR B2045      99.267 -32.325  35.079  1.00  0.00           C  
ATOM   3175  OG1 THR B2045     100.562 -32.219  35.681  1.00  0.00           O  
ATOM   3176  CG2 THR B2045      98.418 -33.314  35.873  1.00  0.00           C  
ATOM   3177  N   TYR B2046      97.307 -32.125  32.605  1.00  0.00           N  
ATOM   3178  CA  TYR B2046      95.955 -32.348  32.105  1.00  0.00           C  
ATOM   3179  C   TYR B2046      95.816 -32.354  30.587  1.00  0.00           C  
ATOM   3180  O   TYR B2046      94.710 -32.466  30.055  1.00  0.00           O  
ATOM   3181  CB  TYR B2046      95.011 -31.324  32.740  1.00  0.00           C  
ATOM   3182  CG  TYR B2046      94.811 -31.574  34.219  1.00  0.00           C  
ATOM   3183  CD1 TYR B2046      94.133 -32.706  34.663  1.00  0.00           C  
ATOM   3184  CD2 TYR B2046      95.344 -30.709  35.173  1.00  0.00           C  
ATOM   3185  CE1 TYR B2046      93.990 -32.974  36.022  1.00  0.00           C  
ATOM   3186  CE2 TYR B2046      95.209 -30.966  36.540  1.00  0.00           C  
ATOM   3187  CZ  TYR B2046      94.529 -32.102  36.957  1.00  0.00           C  
ATOM   3188  OH  TYR B2046      94.382 -32.363  38.305  1.00  0.00           O  
ATOM   3189  N   GLY B2047      96.949 -32.241  29.899  1.00  0.00           N  
ATOM   3190  CA  GLY B2047      96.954 -32.267  28.446  1.00  0.00           C  
ATOM   3191  C   GLY B2047      96.146 -31.188  27.748  1.00  0.00           C  
ATOM   3192  O   GLY B2047      95.845 -31.311  26.560  1.00  0.00           O  
ATOM   3193  N   PHE B2048      95.798 -30.126  28.465  1.00  0.00           N  
ATOM   3194  CA  PHE B2048      95.018 -29.049  27.862  1.00  0.00           C  
ATOM   3195  C   PHE B2048      95.820 -28.241  26.853  1.00  0.00           C  
ATOM   3196  O   PHE B2048      96.926 -27.786  27.141  1.00  0.00           O  
ATOM   3197  CB  PHE B2048      94.483 -28.104  28.933  1.00  0.00           C  
ATOM   3198  CG  PHE B2048      93.120 -28.469  29.449  1.00  0.00           C  
ATOM   3199  CD1 PHE B2048      92.863 -29.735  29.960  1.00  0.00           C  
ATOM   3200  CD2 PHE B2048      92.101 -27.526  29.458  1.00  0.00           C  
ATOM   3201  CE1 PHE B2048      91.603 -30.057  30.482  1.00  0.00           C  
ATOM   3202  CE2 PHE B2048      90.846 -27.833  29.974  1.00  0.00           C  
ATOM   3203  CZ  PHE B2048      90.601 -29.107  30.489  1.00  0.00           C  
ATOM   3204  N   PRO B2052      95.278 -28.068  25.640  1.00  0.00           N  
ATOM   3205  CA  PRO B2052      96.020 -27.284  24.652  1.00  0.00           C  
ATOM   3206  C   PRO B2052      96.266 -25.913  25.260  1.00  0.00           C  
ATOM   3207  O   PRO B2052      95.472 -25.445  26.077  1.00  0.00           O  
ATOM   3208  CB  PRO B2052      95.059 -27.244  23.468  1.00  0.00           C  
ATOM   3209  CG  PRO B2052      94.413 -28.595  23.533  1.00  0.00           C  
ATOM   3210  CD  PRO B2052      94.103 -28.714  25.025  1.00  0.00           C  
ATOM   3211  N   VAL B2053      97.366 -25.271  24.890  1.00  0.00           N  
ATOM   3212  CA  VAL B2053      97.653 -23.965  25.447  1.00  0.00           C  
ATOM   3213  C   VAL B2053      96.555 -22.971  25.080  1.00  0.00           C  
ATOM   3214  O   VAL B2053      96.155 -22.164  25.904  1.00  0.00           O  
ATOM   3215  CB  VAL B2053      99.020 -23.433  24.970  1.00  0.00           C  
ATOM   3216  CG1 VAL B2053      99.251 -22.046  25.515  1.00  0.00           C  
ATOM   3217  CG2 VAL B2053     100.134 -24.374  25.441  1.00  0.00           C  
ATOM   3218  N   ASP B2054      96.053 -23.043  23.851  1.00  0.00           N  
ATOM   3219  CA  ASP B2054      95.006 -22.124  23.420  1.00  0.00           C  
ATOM   3220  C   ASP B2054      93.714 -22.260  24.207  1.00  0.00           C  
ATOM   3221  O   ASP B2054      93.044 -21.264  24.493  1.00  0.00           O  
ATOM   3222  CB  ASP B2054      94.687 -22.318  21.943  1.00  0.00           C  
ATOM   3223  CG  ASP B2054      95.803 -21.848  21.045  1.00  0.00           C  
ATOM   3224  OD1 ASP B2054      96.363 -20.762  21.316  1.00  0.00           O  
ATOM   3225  OD2 ASP B2054      96.110 -22.558  20.065  1.00  0.00           O  
ATOM   3226  N   LEU B2055      93.352 -23.493  24.539  1.00  0.00           N  
ATOM   3227  CA  LEU B2055      92.125 -23.739  25.278  1.00  0.00           C  
ATOM   3228  C   LEU B2055      92.251 -23.181  26.686  1.00  0.00           C  
ATOM   3229  O   LEU B2055      91.290 -22.657  27.257  1.00  0.00           O  
ATOM   3230  CB  LEU B2055      91.841 -25.240  25.330  1.00  0.00           C  
ATOM   3231  CG  LEU B2055      90.545 -25.656  26.024  1.00  0.00           C  
ATOM   3232  CD1 LEU B2055      89.354 -24.922  25.401  1.00  0.00           C  
ATOM   3233  CD2 LEU B2055      90.379 -27.153  25.892  1.00  0.00           C  
ATOM   3234  N   ILE B2056      93.448 -23.305  27.248  1.00  0.00           N  
ATOM   3235  CA  ILE B2056      93.713 -22.796  28.591  1.00  0.00           C  
ATOM   3236  C   ILE B2056      93.475 -21.283  28.604  1.00  0.00           C  
ATOM   3237  O   ILE B2056      92.791 -20.765  29.485  1.00  0.00           O  
ATOM   3238  CB  ILE B2056      95.167 -23.093  29.014  1.00  0.00           C  
ATOM   3239  CG1 ILE B2056      95.375 -24.610  29.120  1.00  0.00           C  
ATOM   3240  CG2 ILE B2056      95.470 -22.423  30.332  1.00  0.00           C  
ATOM   3241  CD1 ILE B2056      96.786 -25.009  29.518  1.00  0.00           C  
ATOM   3242  N   ASP B2057      94.033 -20.585  27.616  1.00  0.00           N  
ATOM   3243  CA  ASP B2057      93.881 -19.136  27.512  1.00  0.00           C  
ATOM   3244  C   ASP B2057      92.407 -18.737  27.376  1.00  0.00           C  
ATOM   3245  O   ASP B2057      91.912 -17.897  28.129  1.00  0.00           O  
ATOM   3246  CB  ASP B2057      94.675 -18.607  26.309  1.00  0.00           C  
ATOM   3247  CG  ASP B2057      94.766 -17.091  26.291  1.00  0.00           C  
ATOM   3248  OD1 ASP B2057      95.435 -16.521  27.180  1.00  0.00           O  
ATOM   3249  OD2 ASP B2057      94.164 -16.465  25.394  1.00  0.00           O  
ATOM   3250  N   GLU B2058      91.704 -19.339  26.420  1.00  0.00           N  
ATOM   3251  CA  GLU B2058      90.292 -19.029  26.209  1.00  0.00           C  
ATOM   3252  C   GLU B2058      89.495 -19.202  27.517  1.00  0.00           C  
ATOM   3253  O   GLU B2058      88.715 -18.325  27.890  1.00  0.00           O  
ATOM   3254  CB  GLU B2058      89.723 -19.921  25.098  1.00  0.00           C  
ATOM   3255  CG  GLU B2058      88.240 -19.716  24.807  1.00  0.00           C  
ATOM   3256  CD  GLU B2058      87.748 -20.548  23.625  1.00  0.00           C  
ATOM   3257  OE1 GLU B2058      88.124 -21.735  23.529  1.00  0.00           O  
ATOM   3258  OE2 GLU B2058      86.970 -20.022  22.801  1.00  0.00           O  
ATOM   3259  N   ILE B2059      89.715 -20.323  28.210  1.00  0.00           N  
ATOM   3260  CA  ILE B2059      89.042 -20.626  29.471  1.00  0.00           C  
ATOM   3261  C   ILE B2059      89.297 -19.537  30.511  1.00  0.00           C  
ATOM   3262  O   ILE B2059      88.377 -19.078  31.192  1.00  0.00           O  
ATOM   3263  CB  ILE B2059      89.535 -21.973  30.074  1.00  0.00           C  
ATOM   3264  CG1 ILE B2059      89.234 -23.124  29.132  1.00  0.00           C  
ATOM   3265  CG2 ILE B2059      88.866 -22.222  31.414  1.00  0.00           C  
ATOM   3266  CD1 ILE B2059      89.706 -24.475  29.655  1.00  0.00           C  
ATOM   3267  N   ALA B2060      90.559 -19.141  30.626  1.00  0.00           N  
ATOM   3268  CA  ALA B2060      90.967 -18.114  31.570  1.00  0.00           C  
ATOM   3269  C   ALA B2060      90.453 -16.752  31.135  1.00  0.00           C  
ATOM   3270  O   ALA B2060      90.135 -15.898  31.968  1.00  0.00           O  
ATOM   3271  CB  ALA B2060      92.487 -18.089  31.679  1.00  0.00           C  
ATOM   3272  N   ARG B2061      90.375 -16.550  29.824  1.00  0.00           N  
ATOM   3273  CA  ARG B2061      89.896 -15.290  29.272  1.00  0.00           C  
ATOM   3274  C   ARG B2061      88.432 -15.072  29.648  1.00  0.00           C  
ATOM   3275  O   ARG B2061      87.993 -13.937  29.797  1.00  0.00           O  
ATOM   3276  CB  ARG B2061      90.050 -15.291  27.746  1.00  0.00           C  
ATOM   3277  CG  ARG B2061      89.616 -14.007  27.060  1.00  0.00           C  
ATOM   3278  CD  ARG B2061      89.450 -14.239  25.566  1.00  0.00           C  
ATOM   3279  NE  ARG B2061      90.682 -14.711  24.936  1.00  0.00           N  
ATOM   3280  CZ  ARG B2061      91.693 -13.923  24.586  1.00  0.00           C  
ATOM   3281  NH1 ARG B2061      91.623 -12.614  24.802  1.00  0.00           N  
ATOM   3282  NH2 ARG B2061      92.772 -14.441  24.013  1.00  0.00           N  
ATOM   3283  N   GLU B2067      87.681 -16.158  29.809  1.00  0.00           N  
ATOM   3284  CA  GLU B2067      86.269 -16.048  30.169  1.00  0.00           C  
ATOM   3285  C   GLU B2067      86.070 -15.369  31.515  1.00  0.00           C  
ATOM   3286  O   GLU B2067      84.986 -14.869  31.807  1.00  0.00           O  
ATOM   3287  CB  GLU B2067      85.611 -17.428  30.192  1.00  0.00           C  
ATOM   3288  CG  GLU B2067      85.535 -18.082  28.827  1.00  0.00           C  
ATOM   3289  CD  GLU B2067      84.940 -19.474  28.871  1.00  0.00           C  
ATOM   3290  OE1 GLU B2067      84.667 -19.976  29.984  1.00  0.00           O  
ATOM   3291  OE2 GLU B2067      84.748 -20.070  27.786  1.00  0.00           O  
ATOM   3292  N   LYS B2068      87.125 -15.350  32.328  1.00  0.00           N  
ATOM   3293  CA  LYS B2068      87.077 -14.731  33.649  1.00  0.00           C  
ATOM   3294  C   LYS B2068      87.928 -13.467  33.703  1.00  0.00           C  
ATOM   3295  O   LYS B2068      88.180 -12.926  34.776  1.00  0.00           O  
ATOM   3296  CB  LYS B2068      87.573 -15.708  34.714  1.00  0.00           C  
ATOM   3297  CG  LYS B2068      86.725 -16.941  34.891  1.00  0.00           C  
ATOM   3298  CD  LYS B2068      85.407 -16.616  35.552  1.00  0.00           C  
ATOM   3299  CE  LYS B2068      84.734 -17.887  36.038  1.00  0.00           C  
ATOM   3300  NZ  LYS B2068      84.583 -18.858  34.930  1.00  0.00           N  
ATOM   3301  N   GLY B2071      88.378 -13.006  32.542  1.00  0.00           N  
ATOM   3302  CA  GLY B2071      89.185 -11.800  32.495  1.00  0.00           C  
ATOM   3303  C   GLY B2071      90.644 -12.009  32.850  1.00  0.00           C  
ATOM   3304  O   GLY B2071      91.394 -11.046  32.980  1.00  0.00           O  
ATOM   3305  N   LEU B2072      91.051 -13.264  33.002  1.00  0.00           N  
ATOM   3306  CA  LEU B2072      92.432 -13.574  33.334  1.00  0.00           C  
ATOM   3307  C   LEU B2072      93.237 -13.922  32.095  1.00  0.00           C  
ATOM   3308  O   LEU B2072      92.717 -14.501  31.141  1.00  0.00           O  
ATOM   3309  CB  LEU B2072      92.501 -14.740  34.326  1.00  0.00           C  
ATOM   3310  CG  LEU B2072      92.053 -14.483  35.768  1.00  0.00           C  
ATOM   3311  CD1 LEU B2072      92.203 -15.753  36.582  1.00  0.00           C  
ATOM   3312  CD2 LEU B2072      92.900 -13.380  36.377  1.00  0.00           C  
ATOM   3313  N   GLY B2073      94.514 -13.559  32.115  1.00  0.00           N  
ATOM   3314  CA  GLY B2073      95.382 -13.861  30.999  1.00  0.00           C  
ATOM   3315  C   GLY B2073      96.310 -14.969  31.441  1.00  0.00           C  
ATOM   3316  O   GLY B2073      96.018 -15.684  32.397  1.00  0.00           O  
ATOM   3317  N   ILE B2080      97.429 -15.117  30.751  1.00  0.00           N  
ATOM   3318  CA  ILE B2080      98.391 -16.144  31.107  1.00  0.00           C  
ATOM   3319  C   ILE B2080      99.800 -15.559  31.110  1.00  0.00           C  
ATOM   3320  O   ILE B2080     100.156 -14.759  30.242  1.00  0.00           O  
ATOM   3321  CB  ILE B2080      98.302 -17.344  30.137  1.00  0.00           C  
ATOM   3322  CG1 ILE B2080      98.348 -16.855  28.691  1.00  0.00           C  
ATOM   3323  CG2 ILE B2080      97.006 -18.117  30.384  1.00  0.00           C  
ATOM   3324  CD1 ILE B2080      98.181 -17.967  27.667  1.00  0.00           C  
ATOM   3325  N   ASP B2081     100.585 -15.954  32.108  1.00  0.00           N  
ATOM   3326  CA  ASP B2081     101.957 -15.490  32.264  1.00  0.00           C  
ATOM   3327  C   ASP B2081     102.798 -16.042  31.109  1.00  0.00           C  
ATOM   3328  O   ASP B2081     103.285 -17.171  31.168  1.00  0.00           O  
ATOM   3329  CB  ASP B2081     102.503 -15.985  33.608  1.00  0.00           C  
ATOM   3330  CG  ASP B2081     103.777 -15.283  34.014  1.00  0.00           C  
ATOM   3331  OD1 ASP B2081     104.616 -15.012  33.132  1.00  0.00           O  
ATOM   3332  OD2 ASP B2081     103.949 -15.014  35.217  1.00  0.00           O  
ATOM   3333  N   LEU B2082     102.964 -15.239  30.062  1.00  0.00           N  
ATOM   3334  CA  LEU B2082     103.716 -15.650  28.878  1.00  0.00           C  
ATOM   3335  C   LEU B2082     105.114 -16.173  29.213  1.00  0.00           C  
ATOM   3336  O   LEU B2082     105.349 -17.384  29.229  1.00  0.00           O  
ATOM   3337  CB  LEU B2082     103.823 -14.476  27.897  1.00  0.00           C  
ATOM   3338  CG  LEU B2082     103.919 -14.811  26.403  1.00  0.00           C  
ATOM   3339  CD1 LEU B2082     104.093 -13.531  25.603  1.00  0.00           C  
ATOM   3340  CD2 LEU B2082     105.081 -15.757  26.153  1.00  0.00           C  
ATOM   3341  N   GLU B2083     106.040 -15.258  29.475  1.00  0.00           N  
ATOM   3342  CA  GLU B2083     107.405 -15.646  29.800  1.00  0.00           C  
ATOM   3343  C   GLU B2083     107.417 -16.644  30.951  1.00  0.00           C  
ATOM   3344  O   GLU B2083     108.235 -17.564  30.976  1.00  0.00           O  
ATOM   3345  CB  GLU B2083     108.234 -14.416  30.173  1.00  0.00           C  
ATOM   3346  CG  GLU B2083     109.683 -14.731  30.504  1.00  0.00           C  
ATOM   3347  CD  GLU B2083     110.367 -15.541  29.416  1.00  0.00           C  
ATOM   3348  OE1 GLU B2083     110.221 -15.190  28.225  1.00  0.00           O  
ATOM   3349  OE2 GLU B2083     111.059 -16.523  29.754  1.00  0.00           O  
ATOM   3350  N   GLY B2084     106.513 -16.453  31.907  1.00  0.00           N  
ATOM   3351  CA  GLY B2084     106.442 -17.362  33.034  1.00  0.00           C  
ATOM   3352  C   GLY B2084     106.280 -18.783  32.528  1.00  0.00           C  
ATOM   3353  O   GLY B2084     106.915 -19.718  33.016  1.00  0.00           O  
ATOM   3354  N   PHE B2085     105.425 -18.938  31.527  1.00  0.00           N  
ATOM   3355  CA  PHE B2085     105.178 -20.242  30.941  1.00  0.00           C  
ATOM   3356  C   PHE B2085     106.388 -20.684  30.126  1.00  0.00           C  
ATOM   3357  O   PHE B2085     106.699 -21.880  30.040  1.00  0.00           O  
ATOM   3358  CB  PHE B2085     103.936 -20.174  30.061  1.00  0.00           C  
ATOM   3359  CG  PHE B2085     103.591 -21.465  29.408  1.00  0.00           C  
ATOM   3360  CD1 PHE B2085     103.435 -22.620  30.162  1.00  0.00           C  
ATOM   3361  CD2 PHE B2085     103.403 -21.525  28.032  1.00  0.00           C  
ATOM   3362  CE1 PHE B2085     103.093 -23.814  29.557  1.00  0.00           C  
ATOM   3363  CE2 PHE B2085     103.060 -22.716  27.421  1.00  0.00           C  
ATOM   3364  CZ  PHE B2085     102.906 -23.865  28.181  1.00  0.00           C  
ATOM   3365  N   GLN B2086     107.067 -19.715  29.523  1.00  0.00           N  
ATOM   3366  CA  GLN B2086     108.259 -20.004  28.737  1.00  0.00           C  
ATOM   3367  C   GLN B2086     109.349 -20.561  29.653  1.00  0.00           C  
ATOM   3368  O   GLN B2086     110.001 -21.549  29.316  1.00  0.00           O  
ATOM   3369  CB  GLN B2086     108.764 -18.735  28.046  1.00  0.00           C  
ATOM   3370  CG  GLN B2086     110.151 -18.875  27.425  1.00  0.00           C  
ATOM   3371  CD  GLN B2086     110.212 -19.925  26.335  1.00  0.00           C  
ATOM   3372  OE1 GLN B2086     109.470 -19.861  25.358  1.00  0.00           O  
ATOM   3373  NE2 GLN B2086     111.104 -20.900  26.497  1.00  0.00           N  
ATOM   3374  N   CYS B2087     109.542 -19.931  30.811  1.00  0.00           N  
ATOM   3375  CA  CYS B2087     110.558 -20.386  31.756  1.00  0.00           C  
ATOM   3376  C   CYS B2087     110.249 -21.807  32.230  1.00  0.00           C  
ATOM   3377  O   CYS B2087     111.137 -22.657  32.297  1.00  0.00           O  
ATOM   3378  CB  CYS B2087     110.635 -19.443  32.962  1.00  0.00           C  
ATOM   3379  SG  CYS B2087     111.181 -17.756  32.585  1.00  0.00           S  
ATOM   3380  N   GLU B2088     108.984 -22.058  32.551  1.00  0.00           N  
ATOM   3381  CA  GLU B2088     108.545 -23.372  33.016  1.00  0.00           C  
ATOM   3382  C   GLU B2088     108.843 -24.435  31.959  1.00  0.00           C  
ATOM   3383  O   GLU B2088     109.231 -25.560  32.284  1.00  0.00           O  
ATOM   3384  CB  GLU B2088     107.042 -23.337  33.319  1.00  0.00           C  
ATOM   3385  CG  GLU B2088     106.523 -24.499  34.155  1.00  0.00           C  
ATOM   3386  CD  GLU B2088     107.104 -24.515  35.559  1.00  0.00           C  
ATOM   3387  OE1 GLU B2088     106.947 -23.505  36.288  1.00  0.00           O  
ATOM   3388  OE2 GLU B2088     107.716 -25.541  35.936  1.00  0.00           O  
ATOM   3389  N   LEU B2089     108.656 -24.078  30.690  1.00  0.00           N  
ATOM   3390  CA  LEU B2089     108.927 -25.007  29.597  1.00  0.00           C  
ATOM   3391  C   LEU B2089     110.429 -25.264  29.498  1.00  0.00           C  
ATOM   3392  O   LEU B2089     110.858 -26.368  29.160  1.00  0.00           O  
ATOM   3393  CB  LEU B2089     108.410 -24.443  28.268  1.00  0.00           C  
ATOM   3394  CG  LEU B2089     106.896 -24.450  28.032  1.00  0.00           C  
ATOM   3395  CD1 LEU B2089     106.578 -23.632  26.799  1.00  0.00           C  
ATOM   3396  CD2 LEU B2089     106.395 -25.876  27.877  1.00  0.00           C  
ATOM   3397  N   GLU B2090     111.223 -24.241  29.797  1.00  0.00           N  
ATOM   3398  CA  GLU B2090     112.674 -24.373  29.745  1.00  0.00           C  
ATOM   3399  C   GLU B2090     113.171 -25.197  30.925  1.00  0.00           C  
ATOM   3400  O   GLU B2090     113.964 -26.122  30.751  1.00  0.00           O  
ATOM   3401  CB  GLU B2090     113.342 -22.993  29.767  1.00  0.00           C  
ATOM   3402  CG  GLU B2090     112.996 -22.105  28.583  1.00  0.00           C  
ATOM   3403  CD  GLU B2090     113.839 -20.841  28.531  1.00  0.00           C  
ATOM   3404  OE1 GLU B2090     115.071 -20.949  28.357  1.00  0.00           O  
ATOM   3405  OE2 GLU B2090     113.275 -19.739  28.660  1.00  0.00           O  
ATOM   3406  N   GLU B2091     112.699 -24.857  32.123  1.00  0.00           N  
ATOM   3407  CA  GLU B2091     113.096 -25.555  33.345  1.00  0.00           C  
ATOM   3408  C   GLU B2091     112.623 -27.004  33.365  1.00  0.00           C  
ATOM   3409  O   GLU B2091     112.974 -27.769  34.263  1.00  0.00           O  
ATOM   3410  CB  GLU B2091     112.564 -24.810  34.574  1.00  0.00           C  
ATOM   3411  CG  GLU B2091     113.068 -23.369  34.672  1.00  0.00           C  
ATOM   3412  CD  GLU B2091     112.752 -22.720  36.010  1.00  0.00           C  
ATOM   3413  OE1 GLU B2091     113.220 -23.239  37.050  1.00  0.00           O  
ATOM   3414  OE2 GLU B2091     112.041 -21.689  36.018  1.00  0.00           O  
ATOM   3415  N   GLN B2092     111.828 -27.369  32.366  1.00  0.00           N  
ATOM   3416  CA  GLN B2092     111.315 -28.725  32.232  1.00  0.00           C  
ATOM   3417  C   GLN B2092     112.102 -29.435  31.136  1.00  0.00           C  
ATOM   3418  O   GLN B2092     112.328 -30.644  31.197  1.00  0.00           O  
ATOM   3419  CB  GLN B2092     109.831 -28.698  31.869  1.00  0.00           C  
ATOM   3420  CG  GLN B2092     108.910 -28.333  33.023  1.00  0.00           C  
ATOM   3421  CD  GLN B2092     108.786 -29.443  34.048  1.00  0.00           C  
ATOM   3422  OE1 GLN B2092     108.104 -29.290  35.062  1.00  0.00           O  
ATOM   3423  NE2 GLN B2092     109.440 -30.571  33.787  1.00  0.00           N  
ATOM   3424  N   ARG B2093     112.514 -28.667  30.131  1.00  0.00           N  
ATOM   3425  CA  ARG B2093     113.296 -29.190  29.014  1.00  0.00           C  
ATOM   3426  C   ARG B2093     114.545 -29.848  29.588  1.00  0.00           C  
ATOM   3427  O   ARG B2093     115.092 -30.790  29.013  1.00  0.00           O  
ATOM   3428  CB  ARG B2093     113.706 -28.041  28.087  1.00  0.00           C  
ATOM   3429  CG  ARG B2093     114.343 -28.464  26.771  1.00  0.00           C  
ATOM   3430  CD  ARG B2093     113.319 -29.103  25.845  1.00  0.00           C  
ATOM   3431  NE  ARG B2093     113.787 -29.147  24.460  1.00  0.00           N  
ATOM   3432  CZ  ARG B2093     114.113 -28.070  23.749  1.00  0.00           C  
ATOM   3433  NH1 ARG B2093     114.024 -26.862  24.290  1.00  0.00           N  
ATOM   3434  NH2 ARG B2093     114.527 -28.197  22.496  1.00  0.00           N  
ATOM   3435  N   GLU B2094     114.985 -29.329  30.730  1.00  0.00           N  
ATOM   3436  CA  GLU B2094     116.164 -29.826  31.430  1.00  0.00           C  
ATOM   3437  C   GLU B2094     115.798 -31.068  32.244  1.00  0.00           C  
ATOM   3438  O   GLU B2094     116.564 -32.026  32.306  1.00  0.00           O  
ATOM   3439  CB  GLU B2094     116.701 -28.729  32.353  1.00  0.00           C  
ATOM   3440  CG  GLU B2094     118.078 -28.993  32.932  1.00  0.00           C  
ATOM   3441  CD  GLU B2094     118.534 -27.882  33.862  1.00  0.00           C  
ATOM   3442  OE1 GLU B2094     118.488 -26.705  33.443  1.00  0.00           O  
ATOM   3443  OE2 GLU B2094     118.940 -28.184  35.006  1.00  0.00           O  
ATOM   3444  N   ARG B2095     114.620 -31.036  32.863  1.00  0.00           N  
ATOM   3445  CA  ARG B2095     114.125 -32.144  33.674  1.00  0.00           C  
ATOM   3446  C   ARG B2095     113.967 -33.406  32.828  1.00  0.00           C  
ATOM   3447  O   ARG B2095     114.427 -34.484  33.204  1.00  0.00           O  
ATOM   3448  CB  ARG B2095     112.771 -31.778  34.290  1.00  0.00           C  
ATOM   3449  CG  ARG B2095     112.749 -31.724  35.809  1.00  0.00           C  
ATOM   3450  CD  ARG B2095     111.349 -31.399  36.321  1.00  0.00           C  
ATOM   3451  NE  ARG B2095     110.986 -29.999  36.115  1.00  0.00           N  
ATOM   3452  CZ  ARG B2095     111.417 -28.993  36.872  1.00  0.00           C  
ATOM   3453  NH1 ARG B2095     112.229 -29.231  37.895  1.00  0.00           N  
ATOM   3454  NH2 ARG B2095     111.039 -27.746  36.608  1.00  0.00           N  
ATOM   3455  N   ALA B2096     113.311 -33.262  31.682  1.00  0.00           N  
ATOM   3456  CA  ALA B2096     113.084 -34.383  30.780  1.00  0.00           C  
ATOM   3457  C   ALA B2096     114.386 -34.817  30.121  1.00  0.00           C  
ATOM   3458  O   ALA B2096     114.434 -35.839  29.437  1.00  0.00           O  
ATOM   3459  CB  ALA B2096     112.065 -33.998  29.718  1.00  0.00           C  
ATOM   3460  N   ARG B2097     115.439 -34.035  30.329  1.00  0.00           N  
ATOM   3461  CA  ARG B2097     116.745 -34.344  29.760  1.00  0.00           C  
ATOM   3462  C   ARG B2097     117.821 -34.453  30.838  1.00  0.00           C  
ATOM   3463  O   ARG B2097     119.009 -34.291  30.559  1.00  0.00           O  
ATOM   3464  CB  ARG B2097     117.137 -33.278  28.733  1.00  0.00           C  
ATOM   3465  CG  ARG B2097     116.322 -33.330  27.449  1.00  0.00           C  
ATOM   3466  CD  ARG B2097     116.693 -32.199  26.498  1.00  0.00           C  
ATOM   3467  NE  ARG B2097     116.095 -32.372  25.176  1.00  0.00           N  
ATOM   3468  CZ  ARG B2097     114.787 -32.417  24.938  1.00  0.00           C  
ATOM   3469  NH1 ARG B2097     113.921 -32.300  25.937  1.00  0.00           N  
ATOM   3470  NH2 ARG B2097     114.344 -32.585  23.698  1.00  0.00           N  
ATOM   3471  N   LYS B2098     117.396 -34.725  32.069  1.00  0.00           N  
ATOM   3472  CA  LYS B2098     118.314 -34.870  33.199  1.00  0.00           C  
ATOM   3473  C   LYS B2098     117.678 -35.724  34.297  1.00  0.00           C  
ATOM   3474  O   LYS B2098     118.313 -36.635  34.837  1.00  0.00           O  
ATOM   3475  CB  LYS B2098     118.711 -33.495  33.763  1.00  0.00           C  
ATOM   3476  CG  LYS B2098     119.701 -32.710  32.895  1.00  0.00           C  
ATOM   3477  CD  LYS B2098     120.171 -31.437  33.590  1.00  0.00           C  
ATOM   3478  CE  LYS B2098     121.159 -30.657  32.726  1.00  0.00           C  
ATOM   3479  NZ  LYS B2098     121.614 -29.383  33.363  1.00  0.00           N  
ATOM   3480  N   HIS B2099     116.422 -35.420  34.614  1.00  0.00           N  
ATOM   3481  CA  HIS B2099     115.663 -36.144  35.632  1.00  0.00           C  
ATOM   3482  C   HIS B2099     115.150 -37.470  35.077  1.00  0.00           C  
ATOM   3483  O   HIS B2099     115.807 -38.098  34.245  1.00  0.00           O  
ATOM   3484  CB  HIS B2099     114.486 -35.281  36.119  1.00  0.00           C  
ATOM   3485  CG  HIS B2099     113.368 -36.062  36.746  1.00  0.00           C  
ATOM   3486  ND1 HIS B2099     112.404 -36.709  36.004  1.00  0.00           N  
ATOM   3487  CD2 HIS B2099     113.063 -36.297  38.045  1.00  0.00           C  
ATOM   3488  CE1 HIS B2099     111.553 -37.309  36.817  1.00  0.00           C  
ATOM   3489  NE2 HIS B2099     111.930 -37.075  38.061  1.00  0.00           N  
ATOM   3490  N   PRO B2100     109.584 -36.509  16.353  1.00  0.00           N  
ATOM   3491  CA  PRO B2100     109.670 -35.767  15.093  1.00  0.00           C  
ATOM   3492  C   PRO B2100     109.261 -34.304  15.249  1.00  0.00           C  
ATOM   3493  O   PRO B2100     108.689 -33.711  14.334  1.00  0.00           O  
ATOM   3494  CB  PRO B2100     108.717 -36.536  14.185  1.00  0.00           C  
ATOM   3495  CG  PRO B2100     107.654 -36.968  15.140  1.00  0.00           C  
ATOM   3496  CD  PRO B2100     108.469 -37.470  16.314  1.00  0.00           C  
ATOM   3497  N   VAL B2101     109.552 -33.728  16.411  1.00  0.00           N  
ATOM   3498  CA  VAL B2101     109.207 -32.336  16.679  1.00  0.00           C  
ATOM   3499  C   VAL B2101     110.321 -31.629  17.443  1.00  0.00           C  
ATOM   3500  O   VAL B2101     110.462 -31.788  18.658  1.00  0.00           O  
ATOM   3501  CB  VAL B2101     107.893 -32.230  17.498  1.00  0.00           C  
ATOM   3502  CG1 VAL B2101     107.615 -30.777  17.856  1.00  0.00           C  
ATOM   3503  CG2 VAL B2101     106.735 -32.796  16.695  1.00  0.00           C  
ATOM   3504  N   TYR B2102     111.121 -30.850  16.725  1.00  0.00           N  
ATOM   3505  CA  TYR B2102     112.212 -30.120  17.353  1.00  0.00           C  
ATOM   3506  C   TYR B2102     111.814 -28.671  17.593  1.00  0.00           C  
ATOM   3507  O   TYR B2102     110.957 -28.130  16.894  1.00  0.00           O  
ATOM   3508  CB  TYR B2102     113.469 -30.158  16.482  1.00  0.00           C  
ATOM   3509  CG  TYR B2102     114.580 -29.307  17.051  1.00  0.00           C  
ATOM   3510  CD1 TYR B2102     115.153 -29.614  18.286  1.00  0.00           C  
ATOM   3511  CD2 TYR B2102     115.023 -28.167  16.383  1.00  0.00           C  
ATOM   3512  CE1 TYR B2102     116.137 -28.805  18.843  1.00  0.00           C  
ATOM   3513  CE2 TYR B2102     116.007 -27.350  16.931  1.00  0.00           C  
ATOM   3514  CZ  TYR B2102     116.559 -27.674  18.162  1.00  0.00           C  
ATOM   3515  OH  TYR B2102     117.526 -26.867  18.717  1.00  0.00           O  
ATOM   3516  N   SER B2103     112.449 -28.040  18.575  1.00  0.00           N  
ATOM   3517  CA  SER B2103     112.146 -26.652  18.904  1.00  0.00           C  
ATOM   3518  C   SER B2103     113.334 -25.850  19.420  1.00  0.00           C  
ATOM   3519  O   SER B2103     114.029 -26.273  20.344  1.00  0.00           O  
ATOM   3520  CB  SER B2103     111.044 -26.590  19.960  1.00  0.00           C  
ATOM   3521  OG  SER B2103     110.960 -25.283  20.501  1.00  0.00           O  
ATOM   3522  N   HIS B2104     113.561 -24.685  18.828  1.00  0.00           N  
ATOM   3523  CA  HIS B2104     114.641 -23.829  19.289  1.00  0.00           C  
ATOM   3524  C   HIS B2104     114.265 -23.423  20.704  1.00  0.00           C  
ATOM   3525  O   HIS B2104     113.084 -23.225  21.008  1.00  0.00           O  
ATOM   3526  CB  HIS B2104     114.755 -22.578  18.419  1.00  0.00           C  
ATOM   3527  CG  HIS B2104     115.444 -22.809  17.111  1.00  0.00           C  
ATOM   3528  ND1 HIS B2104     115.418 -21.890  16.087  1.00  0.00           N  
ATOM   3529  CD2 HIS B2104     116.193 -23.847  16.668  1.00  0.00           C  
ATOM   3530  CE1 HIS B2104     116.120 -22.352  15.066  1.00  0.00           C  
ATOM   3531  NE2 HIS B2104     116.600 -23.537  15.394  1.00  0.00           N  
ATOM   3532  N   LEU B2105     115.258 -23.323  21.577  1.00  0.00           N  
ATOM   3533  CA  LEU B2105     114.993 -22.915  22.942  1.00  0.00           C  
ATOM   3534  C   LEU B2105     114.536 -21.465  22.811  1.00  0.00           C  
ATOM   3535  O   LEU B2105     114.866 -20.810  21.823  1.00  0.00           O  
ATOM   3536  CB  LEU B2105     116.269 -23.004  23.775  1.00  0.00           C  
ATOM   3537  CG  LEU B2105     116.091 -23.626  25.161  1.00  0.00           C  
ATOM   3538  CD1 LEU B2105     117.418 -23.623  25.896  1.00  0.00           C  
ATOM   3539  CD2 LEU B2105     115.037 -22.858  25.933  1.00  0.00           C  
ATOM   3540  N   LYS B2106     113.774 -20.969  23.782  1.00  0.00           N  
ATOM   3541  CA  LYS B2106     113.276 -19.593  23.735  1.00  0.00           C  
ATOM   3542  C   LYS B2106     112.074 -19.525  22.790  1.00  0.00           C  
ATOM   3543  O   LYS B2106     111.400 -18.496  22.695  1.00  0.00           O  
ATOM   3544  CB  LYS B2106     114.375 -18.640  23.251  1.00  0.00           C  
ATOM   3545  CG  LYS B2106     115.684 -18.762  24.029  1.00  0.00           C  
ATOM   3546  CD  LYS B2106     116.865 -18.249  23.218  1.00  0.00           C  
ATOM   3547  CE  LYS B2106     118.180 -18.484  23.946  1.00  0.00           C  
ATOM   3548  NZ  LYS B2106     119.350 -18.078  23.116  1.00  0.00           N  
ATOM   3549  N   GLU B2107     111.825 -20.624  22.081  1.00  0.00           N  
ATOM   3550  CA  GLU B2107     110.692 -20.716  21.166  1.00  0.00           C  
ATOM   3551  C   GLU B2107     109.712 -21.765  21.673  1.00  0.00           C  
ATOM   3552  O   GLU B2107     108.614 -21.908  21.137  1.00  0.00           O  
ATOM   3553  CB  GLU B2107     111.142 -21.105  19.754  1.00  0.00           C  
ATOM   3554  CG  GLU B2107     112.016 -20.082  19.053  1.00  0.00           C  
ATOM   3555  CD  GLU B2107     111.834 -20.107  17.549  1.00  0.00           C  
ATOM   3556  OE1 GLU B2107     111.797 -21.213  16.965  1.00  0.00           O  
ATOM   3557  OE2 GLU B2107     111.731 -19.016  16.943  1.00  0.00           O  
ATOM   3558  N   LEU B2108     110.124 -22.500  22.703  1.00  0.00           N  
ATOM   3559  CA  LEU B2108     109.295 -23.543  23.298  1.00  0.00           C  
ATOM   3560  C   LEU B2108     107.893 -23.031  23.596  1.00  0.00           C  
ATOM   3561  O   LEU B2108     106.902 -23.734  23.376  1.00  0.00           O  
ATOM   3562  CB  LEU B2108     109.937 -24.052  24.593  1.00  0.00           C  
ATOM   3563  CG  LEU B2108     111.219 -24.881  24.465  1.00  0.00           C  
ATOM   3564  CD1 LEU B2108     111.912 -24.988  25.822  1.00  0.00           C  
ATOM   3565  CD2 LEU B2108     110.878 -26.261  23.924  1.00  0.00           C  
ATOM   3566  N   GLY B2109     107.817 -21.803  24.097  1.00  0.00           N  
ATOM   3567  CA  GLY B2109     106.529 -21.217  24.420  1.00  0.00           C  
ATOM   3568  C   GLY B2109     105.673 -20.985  23.191  1.00  0.00           C  
ATOM   3569  O   GLY B2109     104.520 -21.405  23.134  1.00  0.00           O  
ATOM   3570  N   LYS B2110     106.240 -20.310  22.198  1.00  0.00           N  
ATOM   3571  CA  LYS B2110     105.516 -20.028  20.970  1.00  0.00           C  
ATOM   3572  C   LYS B2110     105.142 -21.329  20.269  1.00  0.00           C  
ATOM   3573  O   LYS B2110     104.035 -21.468  19.744  1.00  0.00           O  
ATOM   3574  CB  LYS B2110     106.376 -19.160  20.049  1.00  0.00           C  
ATOM   3575  CG  LYS B2110     106.850 -17.866  20.700  1.00  0.00           C  
ATOM   3576  CD  LYS B2110     107.774 -17.085  19.785  1.00  0.00           C  
ATOM   3577  CE  LYS B2110     107.019 -16.479  18.610  1.00  0.00           C  
ATOM   3578  NZ  LYS B2110     106.138 -15.345  19.031  1.00  0.00           N  
ATOM   3579  N   THR B2111     106.065 -22.286  20.282  1.00  0.00           N  
ATOM   3580  CA  THR B2111     105.859 -23.583  19.643  1.00  0.00           C  
ATOM   3581  C   THR B2111     104.796 -24.444  20.325  1.00  0.00           C  
ATOM   3582  O   THR B2111     103.980 -25.079  19.656  1.00  0.00           O  
ATOM   3583  CB  THR B2111     107.174 -24.386  19.607  1.00  0.00           C  
ATOM   3584  OG1 THR B2111     108.172 -23.633  18.907  1.00  0.00           O  
ATOM   3585  CG2 THR B2111     106.967 -25.720  18.908  1.00  0.00           C  
ATOM   3586  N   SER B2112     104.818 -24.454  21.656  1.00  0.00           N  
ATOM   3587  CA  SER B2112     103.886 -25.252  22.449  1.00  0.00           C  
ATOM   3588  C   SER B2112     102.427 -25.005  22.082  1.00  0.00           C  
ATOM   3589  O   SER B2112     101.566 -25.839  22.353  1.00  0.00           O  
ATOM   3590  CB  SER B2112     104.083 -24.965  23.940  1.00  0.00           C  
ATOM   3591  OG  SER B2112     103.533 -23.706  24.295  1.00  0.00           O  
ATOM   3592  N   ALA B2113     102.149 -23.860  21.471  1.00  0.00           N  
ATOM   3593  CA  ALA B2113     100.786 -23.532  21.087  1.00  0.00           C  
ATOM   3594  C   ALA B2113     100.356 -24.259  19.816  1.00  0.00           C  
ATOM   3595  O   ALA B2113      99.228 -24.079  19.342  1.00  0.00           O  
ATOM   3596  CB  ALA B2113     100.640 -22.026  20.907  1.00  0.00           C  
ATOM   3597  N   PHE B2114     101.246 -25.081  19.266  1.00  0.00           N  
ATOM   3598  CA  PHE B2114     100.945 -25.834  18.044  1.00  0.00           C  
ATOM   3599  C   PHE B2114     101.279 -27.323  18.177  1.00  0.00           C  
ATOM   3600  O   PHE B2114     101.144 -28.072  17.214  1.00  0.00           O  
ATOM   3601  CB  PHE B2114     101.704 -25.238  16.847  1.00  0.00           C  
ATOM   3602  CG  PHE B2114     101.317 -23.817  16.531  1.00  0.00           C  
ATOM   3603  CD1 PHE B2114     100.099 -23.528  15.915  1.00  0.00           C  
ATOM   3604  CD2 PHE B2114     102.155 -22.764  16.886  1.00  0.00           C  
ATOM   3605  CE1 PHE B2114      99.722 -22.214  15.660  1.00  0.00           C  
ATOM   3606  CE2 PHE B2114     101.787 -21.444  16.636  1.00  0.00           C  
ATOM   3607  CZ  PHE B2114     100.569 -21.166  16.023  1.00  0.00           C  
ATOM   3608  N   VAL B2115     101.713 -27.745  19.367  1.00  0.00           N  
ATOM   3609  CA  VAL B2115     102.043 -29.149  19.617  1.00  0.00           C  
ATOM   3610  C   VAL B2115     101.580 -29.626  20.996  1.00  0.00           C  
ATOM   3611  O   VAL B2115     101.248 -28.821  21.868  1.00  0.00           O  
ATOM   3612  CB  VAL B2115     103.569 -29.408  19.504  1.00  0.00           C  
ATOM   3613  CG1 VAL B2115     104.080 -28.902  18.158  1.00  0.00           C  
ATOM   3614  CG2 VAL B2115     104.306 -28.729  20.645  1.00  0.00           C  
ATOM   3615  N   GLY B2116     101.563 -30.940  21.189  1.00  0.00           N  
ATOM   3616  CA  GLY B2116     101.152 -31.482  22.470  1.00  0.00           C  
ATOM   3617  C   GLY B2116     102.292 -31.433  23.470  1.00  0.00           C  
ATOM   3618  O   GLY B2116     103.463 -31.382  23.079  1.00  0.00           O  
ATOM   3619  N   ALA B2117     101.957 -31.438  24.757  1.00  0.00           N  
ATOM   3620  CA  ALA B2117     102.964 -31.408  25.811  1.00  0.00           C  
ATOM   3621  C   ALA B2117     103.929 -32.564  25.604  1.00  0.00           C  
ATOM   3622  O   ALA B2117     105.141 -32.390  25.660  1.00  0.00           O  
ATOM   3623  CB  ALA B2117     102.297 -31.522  27.176  1.00  0.00           C  
ATOM   3624  N   ALA B2118     103.374 -33.745  25.351  1.00  0.00           N  
ATOM   3625  CA  ALA B2118     104.175 -34.942  25.128  1.00  0.00           C  
ATOM   3626  C   ALA B2118     105.115 -34.771  23.933  1.00  0.00           C  
ATOM   3627  O   ALA B2118     106.195 -35.352  23.904  1.00  0.00           O  
ATOM   3628  CB  ALA B2118     103.259 -36.143  24.908  1.00  0.00           C  
ATOM   3629  N   ALA B2119     104.700 -33.969  22.956  1.00  0.00           N  
ATOM   3630  CA  ALA B2119     105.504 -33.727  21.760  1.00  0.00           C  
ATOM   3631  C   ALA B2119     106.729 -32.874  22.074  1.00  0.00           C  
ATOM   3632  O   ALA B2119     107.730 -32.915  21.358  1.00  0.00           O  
ATOM   3633  CB  ALA B2119     104.660 -33.042  20.694  1.00  0.00           C  
ATOM   3634  N   LEU B2120     106.641 -32.106  23.154  1.00  0.00           N  
ATOM   3635  CA  LEU B2120     107.726 -31.229  23.567  1.00  0.00           C  
ATOM   3636  C   LEU B2120     108.706 -31.949  24.484  1.00  0.00           C  
ATOM   3637  O   LEU B2120     108.977 -31.409  25.578  1.00  0.00           O  
ATOM   3638  CB  LEU B2120     107.152 -30.009  24.288  1.00  0.00           C  
ATOM   3639  CG  LEU B2120     107.664 -28.636  23.858  1.00  0.00           C  
ATOM   3640  CD1 LEU B2120     107.391 -28.427  22.374  1.00  0.00           C  
ATOM   3641  CD2 LEU B2120     106.969 -27.560  24.688  1.00  0.00           C  
HETATM 3642  N   ALA B2500      92.110 -16.931  -3.337  1.00  0.00           N  
HETATM 3643  CA  ALA B2500      91.110 -15.817  -3.335  1.00  0.00           C  
HETATM 3644  C   ALA B2500      90.384 -15.726  -1.992  1.00  0.00           C  
HETATM 3645  O   ALA B2500      90.675 -16.550  -1.100  1.00  0.00           O  
HETATM 3646  CB  ALA B2500      90.096 -16.026  -4.464  1.00  0.00           C  
HETATM 3647  OXT ALA B2500      89.523 -14.836  -1.846  1.00  0.00           O  
TER
END
