# Supplementary material for: Backbone Brackets and Arginine Tweezers delineate Class I and Class II aminoacyl tRNA synthetases
Source: PLoS Comput Biol. 2018 Apr 16;14(4):e1006101. doi: 10.1371/journal.pcbi.1006101 (PMC5919687; doi:10.1371/journal.pcbi.1006101)
Supplement: S12 File — All structures of Class II aaRS with residues renumbered according to the MSA. (GZ) [file pcbi.1006101.s024.tar.gz › 1yft_A_renum.pdb]

ATOM      1  N   SER A 332      -3.341  -1.792  45.270  1.00  0.00           N  
ATOM      2  CA  SER A 332      -2.194  -2.023  46.204  1.00  0.00           C  
ATOM      3  C   SER A 332      -2.682  -2.286  47.621  1.00  0.00           C  
ATOM      4  O   SER A 332      -2.037  -1.875  48.594  1.00  0.00           O  
ATOM      5  CB  SER A 332      -1.258  -0.812  46.226  1.00  0.00           C  
ATOM      6  OG  SER A 332      -1.743   0.180  47.115  1.00  0.00           O  
ATOM      7  N   LEU A 333      -3.821  -2.967  47.724  1.00  0.00           N  
ATOM      8  CA  LEU A 333      -4.439  -3.311  49.005  1.00  0.00           C  
ATOM      9  C   LEU A 333      -5.051  -2.124  49.738  1.00  0.00           C  
ATOM     10  O   LEU A 333      -4.363  -1.164  50.103  1.00  0.00           O  
ATOM     11  CB  LEU A 333      -3.433  -4.035  49.902  1.00  0.00           C  
ATOM     12  CG  LEU A 333      -2.926  -5.372  49.327  1.00  0.00           C  
ATOM     13  CD1 LEU A 333      -2.024  -6.063  50.320  1.00  0.00           C  
ATOM     14  CD2 LEU A 333      -4.107  -6.279  48.988  1.00  0.00           C  
ATOM     15  N   SER A 334      -6.362  -2.201  49.948  1.00  0.00           N  
ATOM     16  CA  SER A 334      -7.091  -1.147  50.631  1.00  0.00           C  
ATOM     17  C   SER A 334      -6.998  -1.365  52.147  1.00  0.00           C  
ATOM     18  O   SER A 334      -6.664  -2.458  52.608  1.00  0.00           O  
ATOM     19  CB  SER A 334      -8.556  -1.146  50.173  1.00  0.00           C  
ATOM     20  OG  SER A 334      -9.248  -2.280  50.661  1.00  0.00           O  
ATOM     21  N   ALA A 335      -7.274  -0.316  52.916  1.00  0.00           N  
ATOM     22  CA  ALA A 335      -7.218  -0.414  54.373  1.00  0.00           C  
ATOM     23  C   ALA A 335      -8.088  -1.587  54.817  1.00  0.00           C  
ATOM     24  O   ALA A 335      -7.626  -2.482  55.523  1.00  0.00           O  
ATOM     25  CB  ALA A 335      -7.706   0.875  55.002  1.00  0.00           C  
ATOM     26  N   HIS A 336      -9.343  -1.572  54.376  1.00  0.00           N  
ATOM     27  CA  HIS A 336     -10.312  -2.615  54.685  1.00  0.00           C  
ATOM     28  C   HIS A 336      -9.780  -4.025  54.382  1.00  0.00           C  
ATOM     29  O   HIS A 336      -9.983  -4.950  55.165  1.00  0.00           O  
ATOM     30  CB  HIS A 336     -11.606  -2.358  53.896  1.00  0.00           C  
ATOM     31  CG  HIS A 336     -12.450  -1.244  54.451  1.00  0.00           C  
ATOM     32  ND1 HIS A 336     -13.514  -0.701  53.762  1.00  0.00           N  
ATOM     33  CD2 HIS A 336     -12.408  -0.599  55.642  1.00  0.00           C  
ATOM     34  CE1 HIS A 336     -14.091   0.229  54.502  1.00  0.00           C  
ATOM     35  NE2 HIS A 336     -13.440   0.311  55.649  1.00  0.00           N  
ATOM     36  N   GLU A 337      -9.111  -4.176  53.241  1.00  0.00           N  
ATOM     37  CA  GLU A 337      -8.541  -5.452  52.824  1.00  0.00           C  
ATOM     38  C   GLU A 337      -7.466  -5.932  53.790  1.00  0.00           C  
ATOM     39  O   GLU A 337      -7.509  -7.074  54.259  1.00  0.00           O  
ATOM     40  CB  GLU A 337      -7.921  -5.337  51.431  1.00  0.00           C  
ATOM     41  CG  GLU A 337      -8.906  -5.359  50.282  1.00  0.00           C  
ATOM     42  CD  GLU A 337      -8.212  -5.265  48.941  1.00  0.00           C  
ATOM     43  OE1 GLU A 337      -7.191  -5.967  48.756  1.00  0.00           O  
ATOM     44  OE2 GLU A 337      -8.690  -4.501  48.076  1.00  0.00           O  
ATOM     45  N   ILE A 338      -6.496  -5.062  54.075  1.00  0.00           N  
ATOM     46  CA  ILE A 338      -5.415  -5.416  54.994  1.00  0.00           C  
ATOM     47  C   ILE A 338      -5.955  -5.910  56.328  1.00  0.00           C  
ATOM     48  O   ILE A 338      -5.437  -6.876  56.887  1.00  0.00           O  
ATOM     49  CB  ILE A 338      -4.474  -4.231  55.290  1.00  0.00           C  
ATOM     50  CG1 ILE A 338      -3.795  -3.747  54.010  1.00  0.00           C  
ATOM     51  CG2 ILE A 338      -3.419  -4.661  56.293  1.00  0.00           C  
ATOM     52  CD1 ILE A 338      -2.969  -2.470  54.210  1.00  0.00           C  
ATOM     53  N   ARG A 339      -6.991  -5.249  56.837  1.00  0.00           N  
ATOM     54  CA  ARG A 339      -7.577  -5.650  58.113  1.00  0.00           C  
ATOM     55  C   ARG A 339      -8.158  -7.063  58.021  1.00  0.00           C  
ATOM     56  O   ARG A 339      -7.939  -7.904  58.896  1.00  0.00           O  
ATOM     57  CB  ARG A 339      -8.679  -4.670  58.535  1.00  0.00           C  
ATOM     58  CG  ARG A 339      -9.121  -4.816  59.992  1.00  0.00           C  
ATOM     59  CD  ARG A 339     -10.298  -3.896  60.303  1.00  0.00           C  
ATOM     60  NE  ARG A 339     -10.055  -2.524  59.869  1.00  0.00           N  
ATOM     61  CZ  ARG A 339     -10.691  -1.910  58.873  1.00  0.00           C  
ATOM     62  NH1 ARG A 339     -11.632  -2.535  58.175  1.00  0.00           N  
ATOM     63  NH2 ARG A 339     -10.385  -0.650  58.574  1.00  0.00           N  
ATOM     64  N   GLU A 340      -8.892  -7.347  56.960  1.00  0.00           N  
ATOM     65  CA  GLU A 340      -9.471  -8.677  56.862  1.00  0.00           C  
ATOM     66  C   GLU A 340      -8.376  -9.731  56.725  1.00  0.00           C  
ATOM     67  O   GLU A 340      -8.400 -10.746  57.420  1.00  0.00           O  
ATOM     68  CB  GLU A 340     -10.462  -8.741  55.697  1.00  0.00           C  
ATOM     69  CG  GLU A 340     -11.283 -10.025  55.625  1.00  0.00           C  
ATOM     70  CD  GLU A 340     -11.682 -10.562  56.990  1.00  0.00           C  
ATOM     71  OE1 GLU A 340     -11.891  -9.755  57.919  1.00  0.00           O  
ATOM     72  OE2 GLU A 340     -11.802 -11.802  57.123  1.00  0.00           O  
ATOM     73  N   LEU A 341      -7.408  -9.477  55.849  1.00  0.00           N  
ATOM     74  CA  LEU A 341      -6.303 -10.402  55.627  1.00  0.00           C  
ATOM     75  C   LEU A 341      -5.587 -10.724  56.933  1.00  0.00           C  
ATOM     76  O   LEU A 341      -5.242 -11.877  57.190  1.00  0.00           O  
ATOM     77  CB  LEU A 341      -5.309  -9.810  54.622  1.00  0.00           C  
ATOM     78  CG  LEU A 341      -5.755  -9.737  53.165  1.00  0.00           C  
ATOM     79  CD1 LEU A 341      -4.932  -8.689  52.420  1.00  0.00           C  
ATOM     80  CD2 LEU A 341      -5.607 -11.113  52.525  1.00  0.00           C  
ATOM     81  N   PHE A 342      -5.363  -9.713  57.765  1.00  0.00           N  
ATOM     82  CA  PHE A 342      -4.698  -9.952  59.043  1.00  0.00           C  
ATOM     83  C   PHE A 342      -5.542 -10.874  59.928  1.00  0.00           C  
ATOM     84  O   PHE A 342      -5.097 -11.957  60.311  1.00  0.00           O  
ATOM     85  CB  PHE A 342      -4.434  -8.626  59.761  1.00  0.00           C  
ATOM     86  CG  PHE A 342      -3.723  -8.772  61.084  1.00  0.00           C  
ATOM     87  CD1 PHE A 342      -2.471  -8.199  61.276  1.00  0.00           C  
ATOM     88  CD2 PHE A 342      -4.325  -9.430  62.153  1.00  0.00           C  
ATOM     89  CE1 PHE A 342      -1.828  -8.270  62.515  1.00  0.00           C  
ATOM     90  CE2 PHE A 342      -3.693  -9.512  63.402  1.00  0.00           C  
ATOM     91  CZ  PHE A 342      -2.442  -8.928  63.583  1.00  0.00           C  
ATOM     92  N   LEU A 343      -6.758 -10.441  60.250  1.00  0.00           N  
ATOM     93  CA  LEU A 343      -7.660 -11.228  61.091  1.00  0.00           C  
ATOM     94  C   LEU A 343      -7.835 -12.668  60.591  1.00  0.00           C  
ATOM     95  O   LEU A 343      -7.707 -13.616  61.354  1.00  0.00           O  
ATOM     96  CB  LEU A 343      -9.034 -10.545  61.168  1.00  0.00           C  
ATOM     97  CG  LEU A 343      -9.151  -9.163  61.833  1.00  0.00           C  
ATOM     98  CD1 LEU A 343     -10.447  -8.499  61.396  1.00  0.00           C  
ATOM     99  CD2 LEU A 343      -9.097  -9.291  63.348  1.00  0.00           C  
ATOM    100  N   SER A 344      -8.139 -12.823  59.310  1.00  0.00           N  
ATOM    101  CA  SER A 344      -8.340 -14.145  58.727  1.00  0.00           C  
ATOM    102  C   SER A 344      -7.063 -14.963  58.798  1.00  0.00           C  
ATOM    103  O   SER A 344      -7.078 -16.140  59.151  1.00  0.00           O  
ATOM    104  CB  SER A 344      -8.772 -14.021  57.263  1.00  0.00           C  
ATOM    105  OG  SER A 344      -7.694 -13.585  56.449  1.00  0.00           O  
ATOM    106  N   PHE A 345      -5.951 -14.327  58.464  1.00  0.00           N  
ATOM    107  CA  PHE A 345      -4.670 -15.009  58.474  1.00  0.00           C  
ATOM    108  C   PHE A 345      -4.378 -15.694  59.809  1.00  0.00           C  
ATOM    109  O   PHE A 345      -3.884 -16.826  59.843  1.00  0.00           O  
ATOM    110  CB  PHE A 345      -3.566 -14.014  58.160  1.00  0.00           C  
ATOM    111  CG  PHE A 345      -2.199 -14.615  58.155  1.00  0.00           C  
ATOM    112  CD1 PHE A 345      -1.769 -15.391  57.087  1.00  0.00           C  
ATOM    113  CD2 PHE A 345      -1.327 -14.373  59.203  1.00  0.00           C  
ATOM    114  CE1 PHE A 345      -0.482 -15.908  57.067  1.00  0.00           C  
ATOM    115  CE2 PHE A 345      -0.052 -14.882  59.191  1.00  0.00           C  
ATOM    116  CZ  PHE A 345       0.375 -15.648  58.126  1.00  0.00           C  
ATOM    117  N   PHE A 347      -4.689 -15.005  60.902  1.00  0.00           N  
ATOM    118  CA  PHE A 347      -4.437 -15.531  62.234  1.00  0.00           C  
ATOM    119  C   PHE A 347      -5.447 -16.558  62.732  1.00  0.00           C  
ATOM    120  O   PHE A 347      -5.108 -17.420  63.559  1.00  0.00           O  
ATOM    121  CB  PHE A 347      -4.294 -14.358  63.208  1.00  0.00           C  
ATOM    122  CG  PHE A 347      -3.011 -13.591  63.018  1.00  0.00           C  
ATOM    123  CD1 PHE A 347      -1.817 -14.073  63.550  1.00  0.00           C  
ATOM    124  CD2 PHE A 347      -2.974 -12.448  62.226  1.00  0.00           C  
ATOM    125  CE1 PHE A 347      -0.602 -13.431  63.290  1.00  0.00           C  
ATOM    126  CE2 PHE A 347      -1.763 -11.795  61.957  1.00  0.00           C  
ATOM    127  CZ  PHE A 347      -0.575 -12.288  62.488  1.00  0.00           C  
ATOM    128  N   GLU A 348      -6.679 -16.478  62.232  1.00  0.00           N  
ATOM    129  CA  GLU A 348      -7.704 -17.445  62.619  1.00  0.00           C  
ATOM    130  C   GLU A 348      -7.230 -18.750  62.031  1.00  0.00           C  
ATOM    131  O   GLU A 348      -7.499 -19.837  62.547  1.00  0.00           O  
ATOM    132  CB  GLU A 348      -9.047 -17.111  61.988  1.00  0.00           C  
ATOM    133  CG  GLU A 348      -9.827 -16.010  62.660  1.00  0.00           C  
ATOM    134  CD  GLU A 348     -11.303 -16.164  62.379  1.00  0.00           C  
ATOM    135  OE1 GLU A 348     -11.669 -16.246  61.183  1.00  0.00           O  
ATOM    136  OE2 GLU A 348     -12.089 -16.225  63.346  1.00  0.00           O  
ATOM    137  N   LYS A 349      -6.528 -18.597  60.919  1.00  0.00           N  
ATOM    138  CA  LYS A 349      -5.958 -19.685  60.152  1.00  0.00           C  
ATOM    139  C   LYS A 349      -4.852 -20.336  60.957  1.00  0.00           C  
ATOM    140  O   LYS A 349      -4.558 -21.526  60.813  1.00  0.00           O  
ATOM    141  CB  LYS A 349      -5.415 -19.108  58.849  1.00  0.00           C  
ATOM    142  CG  LYS A 349      -6.517 -18.561  57.937  1.00  0.00           C  
ATOM    143  CD  LYS A 349      -5.978 -17.651  56.853  1.00  0.00           C  
ATOM    144  CE  LYS A 349      -7.117 -16.896  56.173  1.00  0.00           C  
ATOM    145  NZ  LYS A 349      -6.645 -15.601  55.603  1.00  0.00           N  
ATOM    146  N   LYS A 352      -4.242 -19.525  61.809  1.00  0.00           N  
ATOM    147  CA  LYS A 352      -3.163 -19.957  62.680  1.00  0.00           C  
ATOM    148  C   LYS A 352      -3.756 -20.333  64.033  1.00  0.00           C  
ATOM    149  O   LYS A 352      -3.070 -20.293  65.052  1.00  0.00           O  
ATOM    150  CB  LYS A 352      -2.156 -18.814  62.843  1.00  0.00           C  
ATOM    151  CG  LYS A 352      -1.680 -18.201  61.508  1.00  0.00           C  
ATOM    152  CD  LYS A 352      -0.852 -19.199  60.727  1.00  0.00           C  
ATOM    153  CE  LYS A 352      -0.655 -18.768  59.283  1.00  0.00           C  
ATOM    154  NZ  LYS A 352       0.161 -19.763  58.525  1.00  0.00           N  
ATOM    155  N   GLY A 361      -5.043 -20.673  64.041  1.00  0.00           N  
ATOM    156  CA  GLY A 361      -5.710 -21.067  65.277  1.00  0.00           C  
ATOM    157  C   GLY A 361      -6.122 -19.964  66.238  1.00  0.00           C  
ATOM    158  O   GLY A 361      -6.699 -20.240  67.297  1.00  0.00           O  
ATOM    159  N   HIS A 362      -5.832 -18.714  65.891  1.00  0.00           N  
ATOM    160  CA  HIS A 362      -6.197 -17.599  66.750  1.00  0.00           C  
ATOM    161  C   HIS A 362      -7.707 -17.416  66.685  1.00  0.00           C  
ATOM    162  O   HIS A 362      -8.339 -17.835  65.720  1.00  0.00           O  
ATOM    163  CB  HIS A 362      -5.474 -16.333  66.290  1.00  0.00           C  
ATOM    164  CG  HIS A 362      -3.977 -16.446  66.326  1.00  0.00           C  
ATOM    165  ND1 HIS A 362      -3.302 -17.543  65.839  1.00  0.00           N  
ATOM    166  CD2 HIS A 362      -3.025 -15.574  66.737  1.00  0.00           C  
ATOM    167  CE1 HIS A 362      -2.000 -17.343  65.945  1.00  0.00           C  
ATOM    168  NE2 HIS A 362      -1.805 -16.154  66.485  1.00  0.00           N  
ATOM    169  N   THR A 363      -8.295 -16.809  67.714  1.00  0.00           N  
ATOM    170  CA  THR A 363      -9.738 -16.600  67.742  1.00  0.00           C  
ATOM    171  C   THR A 363     -10.101 -15.129  67.586  1.00  0.00           C  
ATOM    172  O   THR A 363      -9.896 -14.325  68.500  1.00  0.00           O  
ATOM    173  CB  THR A 363     -10.360 -17.112  69.061  1.00  0.00           C  
ATOM    174  OG1 THR A 363     -10.352 -18.544  69.073  1.00  0.00           O  
ATOM    175  CG2 THR A 363     -11.796 -16.615  69.200  1.00  0.00           C  
ATOM    176  N   ARG A 364     -10.647 -14.781  66.430  1.00  0.00           N  
ATOM    177  CA  ARG A 364     -11.026 -13.406  66.182  1.00  0.00           C  
ATOM    178  C   ARG A 364     -11.858 -12.884  67.359  1.00  0.00           C  
ATOM    179  O   ARG A 364     -12.908 -13.431  67.706  1.00  0.00           O  
ATOM    180  CB  ARG A 364     -11.819 -13.298  64.883  1.00  0.00           C  
ATOM    181  CG  ARG A 364     -12.040 -11.856  64.409  1.00  0.00           C  
ATOM    182  CD  ARG A 364     -12.808 -11.829  63.088  1.00  0.00           C  
ATOM    183  NE  ARG A 364     -12.262 -12.788  62.131  1.00  0.00           N  
ATOM    184  CZ  ARG A 364     -12.051 -12.523  60.845  1.00  0.00           C  
ATOM    185  NH1 ARG A 364     -12.340 -11.322  60.347  1.00  0.00           N  
ATOM    186  NH2 ARG A 364     -11.546 -13.459  60.052  1.00  0.00           N  
ATOM    187  N   VAL A 365     -11.353 -11.835  67.988  1.00  0.00           N  
ATOM    188  CA  VAL A 365     -12.035 -11.232  69.113  1.00  0.00           C  
ATOM    189  C   VAL A 365     -12.533  -9.852  68.697  1.00  0.00           C  
ATOM    190  O   VAL A 365     -11.745  -9.009  68.262  1.00  0.00           O  
ATOM    191  CB  VAL A 365     -11.090 -11.060  70.328  1.00  0.00           C  
ATOM    192  CG1 VAL A 365     -11.690 -11.729  71.553  1.00  0.00           C  
ATOM    193  CG2 VAL A 365      -9.717 -11.631  70.015  1.00  0.00           C  
ATOM    194  N   LYS A 366     -13.842  -9.650  68.816  1.00  0.00           N  
ATOM    195  CA  LYS A 366     -14.481  -8.376  68.497  1.00  0.00           C  
ATOM    196  C   LYS A 366     -13.726  -7.279  69.250  1.00  0.00           C  
ATOM    197  O   LYS A 366     -13.252  -7.499  70.374  1.00  0.00           O  
ATOM    198  CB  LYS A 366     -15.946  -8.414  68.960  1.00  0.00           C  
ATOM    199  CG  LYS A 366     -16.813  -7.268  68.464  1.00  0.00           C  
ATOM    200  CD  LYS A 366     -18.277  -7.472  68.837  1.00  0.00           C  
ATOM    201  CE  LYS A 366     -18.531  -7.422  70.351  1.00  0.00           C  
ATOM    202  NZ  LYS A 366     -17.963  -8.571  71.129  1.00  0.00           N  
ATOM    203  N   SER A 368     -13.599  -6.106  68.638  1.00  0.00           N  
ATOM    204  CA  SER A 368     -12.889  -5.017  69.298  1.00  0.00           C  
ATOM    205  C   SER A 368     -13.666  -4.509  70.498  1.00  0.00           C  
ATOM    206  O   SER A 368     -14.886  -4.328  70.437  1.00  0.00           O  
ATOM    207  CB  SER A 368     -12.639  -3.855  68.345  1.00  0.00           C  
ATOM    208  OG  SER A 368     -11.944  -2.820  69.024  1.00  0.00           O  
ATOM    209  N   ALA A 370     -12.957  -4.295  71.598  1.00  0.00           N  
ATOM    210  CA  ALA A 370     -13.587  -3.786  72.802  1.00  0.00           C  
ATOM    211  C   ALA A 370     -13.936  -2.328  72.529  1.00  0.00           C  
ATOM    212  O   ALA A 370     -13.362  -1.704  71.639  1.00  0.00           O  
ATOM    213  CB  ALA A 370     -12.624  -3.891  73.970  1.00  0.00           C  
ATOM    214  N   PRO A 371     -14.910  -1.773  73.262  1.00  0.00           N  
ATOM    215  CA  PRO A 371     -15.225  -0.368  72.986  1.00  0.00           C  
ATOM    216  C   PRO A 371     -14.135   0.543  73.552  1.00  0.00           C  
ATOM    217  O   PRO A 371     -13.420   0.167  74.479  1.00  0.00           O  
ATOM    218  CB  PRO A 371     -16.585  -0.177  73.652  1.00  0.00           C  
ATOM    219  CG  PRO A 371     -16.574  -1.208  74.777  1.00  0.00           C  
ATOM    220  CD  PRO A 371     -15.932  -2.402  74.118  1.00  0.00           C  
ATOM    221  N   LEU A 372     -13.996   1.730  72.978  1.00  0.00           N  
ATOM    222  CA  LEU A 372     -12.980   2.668  73.427  1.00  0.00           C  
ATOM    223  C   LEU A 372     -13.004   2.980  74.922  1.00  0.00           C  
ATOM    224  O   LEU A 372     -11.953   3.214  75.509  1.00  0.00           O  
ATOM    225  CB  LEU A 372     -13.064   3.962  72.611  1.00  0.00           C  
ATOM    226  CG  LEU A 372     -12.512   3.826  71.184  1.00  0.00           C  
ATOM    227  CD1 LEU A 372     -12.686   5.120  70.405  1.00  0.00           C  
ATOM    228  CD2 LEU A 372     -11.036   3.452  71.274  1.00  0.00           C  
ATOM    229  N   VAL A 373     -14.179   2.984  75.548  1.00  0.00           N  
ATOM    230  CA  VAL A 373     -14.242   3.261  76.983  1.00  0.00           C  
ATOM    231  C   VAL A 373     -14.285   1.980  77.823  1.00  0.00           C  
ATOM    232  O   VAL A 373     -15.278   1.253  77.826  1.00  0.00           O  
ATOM    233  CB  VAL A 373     -15.458   4.139  77.342  1.00  0.00           C  
ATOM    234  CG1 VAL A 373     -15.499   4.395  78.851  1.00  0.00           C  
ATOM    235  CG2 VAL A 373     -15.377   5.447  76.597  1.00  0.00           C  
ATOM    236  N   PRO A 374     -13.190   1.681  78.541  1.00  0.00           N  
ATOM    237  CA  PRO A 374     -13.158   0.469  79.371  1.00  0.00           C  
ATOM    238  C   PRO A 374     -14.340   0.362  80.344  1.00  0.00           C  
ATOM    239  O   PRO A 374     -14.599   1.269  81.131  1.00  0.00           O  
ATOM    240  CB  PRO A 374     -11.810   0.580  80.072  1.00  0.00           C  
ATOM    241  CG  PRO A 374     -10.959   1.181  79.021  1.00  0.00           C  
ATOM    242  CD  PRO A 374     -11.853   2.300  78.487  1.00  0.00           C  
ATOM    243  N   GLU A 375     -15.048  -0.762  80.269  1.00  0.00           N  
ATOM    244  CA  GLU A 375     -16.226  -1.021  81.103  1.00  0.00           C  
ATOM    245  C   GLU A 375     -16.066  -0.755  82.599  1.00  0.00           C  
ATOM    246  O   GLU A 375     -16.852  -0.003  83.190  1.00  0.00           O  
ATOM    247  CB  GLU A 375     -16.697  -2.458  80.902  1.00  0.00           C  
ATOM    248  CG  GLU A 375     -17.889  -2.868  81.765  1.00  0.00           C  
ATOM    249  CD  GLU A 375     -19.235  -2.653  81.077  1.00  0.00           C  
ATOM    250  OE1 GLU A 375     -19.783  -1.527  81.130  1.00  0.00           O  
ATOM    251  OE2 GLU A 375     -19.739  -3.620  80.474  1.00  0.00           O  
ATOM    252  N   ASN A 376     -15.076  -1.383  83.214  1.00  0.00           N  
ATOM    253  CA  ASN A 376     -14.835  -1.203  84.648  1.00  0.00           C  
ATOM    254  C   ASN A 376     -13.355  -0.894  84.800  1.00  0.00           C  
ATOM    255  O   ASN A 376     -12.577  -1.736  85.247  1.00  0.00           O  
ATOM    256  CB  ASN A 376     -15.166  -2.491  85.393  1.00  0.00           C  
ATOM    257  CG  ASN A 376     -16.494  -3.082  84.978  1.00  0.00           C  
ATOM    258  OD1 ASN A 376     -17.559  -2.626  85.402  1.00  0.00           O  
ATOM    259  ND2 ASN A 376     -16.438  -4.101  84.125  1.00  0.00           N  
ATOM    260  N   ASP A 652     -12.977   0.318  84.420  1.00  0.00           N  
ATOM    261  CA  ASP A 652     -11.583   0.737  84.458  1.00  0.00           C  
ATOM    262  C   ASP A 652     -11.556   2.255  84.605  1.00  0.00           C  
ATOM    263  O   ASP A 652     -11.003   2.954  83.761  1.00  0.00           O  
ATOM    264  CB  ASP A 652     -10.927   0.332  83.137  1.00  0.00           C  
ATOM    265  CG  ASP A 652      -9.414   0.380  83.179  1.00  0.00           C  
ATOM    266  OD1 ASP A 652      -8.811  -0.466  83.873  1.00  0.00           O  
ATOM    267  OD2 ASP A 652      -8.831   1.264  82.514  1.00  0.00           O  
ATOM    268  N   PRO A 653     -12.168   2.787  85.677  1.00  0.00           N  
ATOM    269  CA  PRO A 653     -12.185   4.237  85.882  1.00  0.00           C  
ATOM    270  C   PRO A 653     -10.766   4.780  85.844  1.00  0.00           C  
ATOM    271  O   PRO A 653     -10.533   5.963  85.975  1.00  0.00           O  
ATOM    272  CB  PRO A 653     -12.841   4.376  87.247  1.00  0.00           C  
ATOM    273  CG  PRO A 653     -12.480   3.091  87.935  1.00  0.00           C  
ATOM    274  CD  PRO A 653     -12.704   2.087  86.857  1.00  0.00           C  
ATOM    275  N   THR A 654      -9.824   3.869  85.649  1.00  0.00           N  
ATOM    276  CA  THR A 654      -8.413   4.180  85.572  1.00  0.00           C  
ATOM    277  C   THR A 654      -7.965   4.865  84.284  1.00  0.00           C  
ATOM    278  O   THR A 654      -7.344   5.932  84.298  1.00  0.00           O  
ATOM    279  CB  THR A 654      -7.570   2.890  85.734  1.00  0.00           C  
ATOM    280  OG1 THR A 654      -6.475   2.914  84.808  1.00  0.00           O  
ATOM    281  CG2 THR A 654      -8.416   1.664  85.540  1.00  0.00           C  
ATOM    282  N   LEU A 655      -8.272   4.212  83.177  1.00  0.00           N  
ATOM    283  CA  LEU A 655      -7.928   4.680  81.848  1.00  0.00           C  
ATOM    284  C   LEU A 655      -9.240   5.161  81.246  1.00  0.00           C  
ATOM    285  O   LEU A 655     -10.230   4.433  81.275  1.00  0.00           O  
ATOM    286  CB  LEU A 655      -7.377   3.491  81.051  1.00  0.00           C  
ATOM    287  CG  LEU A 655      -6.496   3.636  79.819  1.00  0.00           C  
ATOM    288  CD1 LEU A 655      -5.273   4.458  80.142  1.00  0.00           C  
ATOM    289  CD2 LEU A 655      -6.088   2.256  79.337  1.00  0.00           C  
ATOM    290  N   LEU A 656      -9.288   6.383  80.730  1.00  0.00           N  
ATOM    291  CA  LEU A 656     -10.543   6.808  80.144  1.00  0.00           C  
ATOM    292  C   LEU A 656     -10.672   6.308  78.730  1.00  0.00           C  
ATOM    293  O   LEU A 656     -11.755   6.378  78.161  1.00  0.00           O  
ATOM    294  CB  LEU A 656     -10.715   8.320  80.155  1.00  0.00           C  
ATOM    295  CG  LEU A 656     -11.143   8.989  81.470  1.00  0.00           C  
ATOM    296  CD1 LEU A 656     -11.244  10.489  81.244  1.00  0.00           C  
ATOM    297  CD2 LEU A 656     -12.463   8.465  81.915  1.00  0.00           C  
ATOM    298  N   PHE A 657      -9.578   5.813  78.154  1.00  0.00           N  
ATOM    299  CA  PHE A 657      -9.643   5.276  76.796  1.00  0.00           C  
ATOM    300  C   PHE A 657      -8.687   4.134  76.484  1.00  0.00           C  
ATOM    301  O   PHE A 657      -7.527   4.143  76.883  1.00  0.00           O  
ATOM    302  CB  PHE A 657      -9.454   6.390  75.764  1.00  0.00           C  
ATOM    303  CG  PHE A 657     -10.682   7.234  75.559  1.00  0.00           C  
ATOM    304  CD1 PHE A 657     -11.930   6.635  75.392  1.00  0.00           C  
ATOM    305  CD2 PHE A 657     -10.594   8.619  75.524  1.00  0.00           C  
ATOM    306  CE1 PHE A 657     -13.065   7.405  75.195  1.00  0.00           C  
ATOM    307  CE2 PHE A 657     -11.730   9.397  75.326  1.00  0.00           C  
ATOM    308  CZ  PHE A 657     -12.963   8.787  75.161  1.00  0.00           C  
ATOM    309  N   VAL A 658      -9.202   3.137  75.771  1.00  0.00           N  
ATOM    310  CA  VAL A 658      -8.392   1.993  75.360  1.00  0.00           C  
ATOM    311  C   VAL A 658      -7.350   2.561  74.397  1.00  0.00           C  
ATOM    312  O   VAL A 658      -7.694   3.211  73.409  1.00  0.00           O  
ATOM    313  CB  VAL A 658      -9.240   0.934  74.626  1.00  0.00           C  
ATOM    314  CG1 VAL A 658      -8.345  -0.177  74.100  1.00  0.00           C  
ATOM    315  CG2 VAL A 658     -10.299   0.370  75.573  1.00  0.00           C  
ATOM    316  N   ASN A 659      -6.079   2.337  74.710  1.00  0.00           N  
ATOM    317  CA  ASN A 659      -4.989   2.837  73.894  1.00  0.00           C  
ATOM    318  C   ASN A 659      -4.328   1.781  73.011  1.00  0.00           C  
ATOM    319  O   ASN A 659      -3.800   2.112  71.957  1.00  0.00           O  
ATOM    320  CB  ASN A 659      -3.938   3.502  74.794  1.00  0.00           C  
ATOM    321  CG  ASN A 659      -3.375   2.557  75.839  1.00  0.00           C  
ATOM    322  OD1 ASN A 659      -4.109   1.779  76.448  1.00  0.00           O  
ATOM    323  ND2 ASN A 659      -2.068   2.631  76.064  1.00  0.00           N  
ATOM    324  N   ALA A 660      -4.364   0.516  73.427  1.00  0.00           N  
ATOM    325  CA  ALA A 660      -3.739  -0.558  72.654  1.00  0.00           C  
ATOM    326  C   ALA A 660      -4.547  -1.862  72.626  1.00  0.00           C  
ATOM    327  O   ALA A 660      -5.389  -2.102  73.483  1.00  0.00           O  
ATOM    328  CB  ALA A 660      -2.335  -0.819  73.194  1.00  0.00           C  
ATOM    329  N   GLY A 661      -4.278  -2.707  71.634  1.00  0.00           N  
ATOM    330  CA  GLY A 661      -5.014  -3.958  71.516  1.00  0.00           C  
ATOM    331  C   GLY A 661      -5.053  -4.811  72.781  1.00  0.00           C  
ATOM    332  O   GLY A 661      -6.078  -5.417  73.123  1.00  0.00           O  
ATOM    333  N   MET A 662      -3.931  -4.841  73.488  1.00  0.00           N  
ATOM    334  CA  MET A 662      -3.785  -5.631  74.704  1.00  0.00           C  
ATOM    335  C   MET A 662      -4.637  -5.218  75.909  1.00  0.00           C  
ATOM    336  O   MET A 662      -4.984  -6.063  76.737  1.00  0.00           O  
ATOM    337  CB  MET A 662      -2.310  -5.632  75.113  1.00  0.00           C  
ATOM    338  CG  MET A 662      -1.719  -4.240  75.196  1.00  0.00           C  
ATOM    339  SD  MET A 662      -1.048  -3.834  76.808  1.00  0.00           S  
ATOM    340  CE  MET A 662      -2.557  -3.374  77.682  1.00  0.00           C  
ATOM    341  N   VAL A 663      -4.953  -3.927  76.008  1.00  0.00           N  
ATOM    342  CA  VAL A 663      -5.746  -3.368  77.118  1.00  0.00           C  
ATOM    343  C   VAL A 663      -6.869  -4.262  77.643  1.00  0.00           C  
ATOM    344  O   VAL A 663      -6.939  -4.543  78.837  1.00  0.00           O  
ATOM    345  CB  VAL A 663      -6.358  -1.988  76.729  1.00  0.00           C  
ATOM    346  CG1 VAL A 663      -7.222  -1.445  77.863  1.00  0.00           C  
ATOM    347  CG2 VAL A 663      -5.246  -1.002  76.415  1.00  0.00           C  
ATOM    348  N   PRO A 664      -7.766  -4.714  76.761  1.00  0.00           N  
ATOM    349  CA  PRO A 664      -8.868  -5.573  77.194  1.00  0.00           C  
ATOM    350  C   PRO A 664      -8.442  -6.984  77.621  1.00  0.00           C  
ATOM    351  O   PRO A 664      -9.171  -7.671  78.335  1.00  0.00           O  
ATOM    352  CB  PRO A 664      -9.794  -5.576  75.979  1.00  0.00           C  
ATOM    353  CG  PRO A 664      -8.850  -5.462  74.846  1.00  0.00           C  
ATOM    354  CD  PRO A 664      -7.887  -4.397  75.327  1.00  0.00           C  
ATOM    355  N   PHE A 665      -7.258  -7.404  77.191  1.00  0.00           N  
ATOM    356  CA  PHE A 665      -6.748  -8.729  77.534  1.00  0.00           C  
ATOM    357  C   PHE A 665      -5.832  -8.649  78.744  1.00  0.00           C  
ATOM    358  O   PHE A 665      -5.297  -9.662  79.181  1.00  0.00           O  
ATOM    359  CB  PHE A 665      -5.963  -9.307  76.355  1.00  0.00           C  
ATOM    360  CG  PHE A 665      -6.745  -9.349  75.070  1.00  0.00           C  
ATOM    361  CD1 PHE A 665      -7.786 -10.262  74.904  1.00  0.00           C  
ATOM    362  CD2 PHE A 665      -6.451  -8.464  74.034  1.00  0.00           C  
ATOM    363  CE1 PHE A 665      -8.526 -10.294  73.728  1.00  0.00           C  
ATOM    364  CE2 PHE A 665      -7.182  -8.483  72.848  1.00  0.00           C  
ATOM    365  CZ  PHE A 665      -8.225  -9.401  72.694  1.00  0.00           C  
ATOM    366  N   LYS A 666      -5.667  -7.445  79.285  1.00  0.00           N  
ATOM    367  CA  LYS A 666      -4.781  -7.227  80.423  1.00  0.00           C  
ATOM    368  C   LYS A 666      -4.870  -8.273  81.518  1.00  0.00           C  
ATOM    369  O   LYS A 666      -3.880  -8.929  81.851  1.00  0.00           O  
ATOM    370  CB  LYS A 666      -5.016  -5.839  81.039  1.00  0.00           C  
ATOM    371  CG  LYS A 666      -4.187  -5.583  82.308  1.00  0.00           C  
ATOM    372  CD  LYS A 666      -4.255  -4.126  82.749  1.00  0.00           C  
ATOM    373  CE  LYS A 666      -3.649  -3.925  84.136  1.00  0.00           C  
ATOM    374  NZ  LYS A 666      -2.215  -4.348  84.220  1.00  0.00           N  
ATOM    375  N   ASN A 667      -6.061  -8.419  82.077  1.00  0.00           N  
ATOM    376  CA  ASN A 667      -6.285  -9.362  83.153  1.00  0.00           C  
ATOM    377  C   ASN A 667      -6.103 -10.812  82.783  1.00  0.00           C  
ATOM    378  O   ASN A 667      -5.962 -11.661  83.667  1.00  0.00           O  
ATOM    379  CB  ASN A 667      -7.668  -9.153  83.723  1.00  0.00           C  
ATOM    380  CG  ASN A 667      -7.709  -8.007  84.679  1.00  0.00           C  
ATOM    381  OD1 ASN A 667      -7.270  -6.892  84.373  1.00  0.00           O  
ATOM    382  ND2 ASN A 667      -8.229  -8.268  85.862  1.00  0.00           N  
ATOM    383  N   VAL A 668      -6.115 -11.085  81.479  1.00  0.00           N  
ATOM    384  CA  VAL A 668      -5.943 -12.432  80.962  1.00  0.00           C  
ATOM    385  C   VAL A 668      -4.442 -12.722  80.834  1.00  0.00           C  
ATOM    386  O   VAL A 668      -4.000 -13.868  80.987  1.00  0.00           O  
ATOM    387  CB  VAL A 668      -6.644 -12.588  79.577  1.00  0.00           C  
ATOM    388  CG1 VAL A 668      -6.365 -13.957  78.987  1.00  0.00           C  
ATOM    389  CG2 VAL A 668      -8.153 -12.394  79.734  1.00  0.00           C  
ATOM    390  N   PHE A 669      -3.664 -11.680  80.541  1.00  0.00           N  
ATOM    391  CA  PHE A 669      -2.215 -11.827  80.420  1.00  0.00           C  
ATOM    392  C   PHE A 669      -1.666 -11.959  81.820  1.00  0.00           C  
ATOM    393  O   PHE A 669      -0.611 -12.548  82.043  1.00  0.00           O  
ATOM    394  CB  PHE A 669      -1.581 -10.611  79.745  1.00  0.00           C  
ATOM    395  CG  PHE A 669      -1.466 -10.729  78.253  1.00  0.00           C  
ATOM    396  CD1 PHE A 669      -1.078 -11.927  77.662  1.00  0.00           C  
ATOM    397  CD2 PHE A 669      -1.683  -9.625  77.438  1.00  0.00           C  
ATOM    398  CE1 PHE A 669      -0.907 -12.021  76.280  1.00  0.00           C  
ATOM    399  CE2 PHE A 669      -1.513  -9.707  76.057  1.00  0.00           C  
ATOM    400  CZ  PHE A 669      -1.125 -10.906  75.478  1.00  0.00           C  
ATOM    401  N   LEU A 670      -2.408 -11.400  82.761  1.00  0.00           N  
ATOM    402  CA  LEU A 670      -2.042 -11.440  84.162  1.00  0.00           C  
ATOM    403  C   LEU A 670      -2.319 -12.843  84.690  1.00  0.00           C  
ATOM    404  O   LEU A 670      -1.657 -13.318  85.605  1.00  0.00           O  
ATOM    405  CB  LEU A 670      -2.878 -10.427  84.925  1.00  0.00           C  
ATOM    406  CG  LEU A 670      -2.853  -8.976  84.457  1.00  0.00           C  
ATOM    407  CD1 LEU A 670      -4.028  -8.246  85.068  1.00  0.00           C  
ATOM    408  CD2 LEU A 670      -1.548  -8.321  84.855  1.00  0.00           C  
ATOM    409  N   GLY A 671      -3.303 -13.505  84.101  1.00  0.00           N  
ATOM    410  CA  GLY A 671      -3.629 -14.847  84.534  1.00  0.00           C  
ATOM    411  C   GLY A 671      -4.804 -14.851  85.478  1.00  0.00           C  
ATOM    412  O   GLY A 671      -5.236 -15.913  85.929  1.00  0.00           O  
ATOM    413  N   LEU A 672      -5.310 -13.663  85.799  1.00  0.00           N  
ATOM    414  CA  LEU A 672      -6.460 -13.564  86.684  1.00  0.00           C  
ATOM    415  C   LEU A 672      -7.674 -14.045  85.903  1.00  0.00           C  
ATOM    416  O   LEU A 672      -8.219 -15.113  86.182  1.00  0.00           O  
ATOM    417  CB  LEU A 672      -6.683 -12.120  87.151  1.00  0.00           C  
ATOM    418  CG  LEU A 672      -5.700 -11.466  88.137  1.00  0.00           C  
ATOM    419  CD1 LEU A 672      -5.271 -12.467  89.213  1.00  0.00           C  
ATOM    420  CD2 LEU A 672      -4.493 -10.957  87.394  1.00  0.00           C  
ATOM    421  N   GLU A 681      -8.076 -13.262  84.904  1.00  0.00           N  
ATOM    422  CA  GLU A 681      -9.230 -13.606  84.078  1.00  0.00           C  
ATOM    423  C   GLU A 681      -8.977 -14.860  83.226  1.00  0.00           C  
ATOM    424  O   GLU A 681      -7.841 -15.156  82.839  1.00  0.00           O  
ATOM    425  CB  GLU A 681      -9.594 -12.423  83.174  1.00  0.00           C  
ATOM    426  CG  GLU A 681     -11.095 -12.235  82.971  1.00  0.00           C  
ATOM    427  CD  GLU A 681     -11.444 -11.032  82.107  1.00  0.00           C  
ATOM    428  OE1 GLU A 681     -12.629 -10.633  82.098  1.00  0.00           O  
ATOM    429  OE2 GLU A 681     -10.543 -10.487  81.432  1.00  0.00           O  
ATOM    430  N   LYS A 683     -10.050 -15.595  82.944  1.00  0.00           N  
ATOM    431  CA  LYS A 683      -9.971 -16.811  82.140  1.00  0.00           C  
ATOM    432  C   LYS A 683     -10.529 -16.560  80.758  1.00  0.00           C  
ATOM    433  O   LYS A 683     -11.392 -15.708  80.576  1.00  0.00           O  
ATOM    434  CB  LYS A 683     -10.783 -17.936  82.792  1.00  0.00           C  
ATOM    435  CG  LYS A 683     -10.285 -18.366  84.156  1.00  0.00           C  
ATOM    436  CD  LYS A 683     -11.346 -19.162  84.876  1.00  0.00           C  
ATOM    437  CE  LYS A 683     -12.246 -18.247  85.689  1.00  0.00           C  
ATOM    438  NZ  LYS A 683     -12.609 -17.032  84.931  1.00  0.00           N  
ATOM    439  N   ARG A 684     -10.031 -17.304  79.778  1.00  0.00           N  
ATOM    440  CA  ARG A 684     -10.518 -17.170  78.411  1.00  0.00           C  
ATOM    441  C   ARG A 684     -10.659 -18.570  77.838  1.00  0.00           C  
ATOM    442  O   ARG A 684      -9.846 -19.446  78.124  1.00  0.00           O  
ATOM    443  CB  ARG A 684      -9.545 -16.346  77.564  1.00  0.00           C  
ATOM    444  CG  ARG A 684     -10.229 -15.287  76.716  1.00  0.00           C  
ATOM    445  CD  ARG A 684     -10.639 -14.088  77.535  1.00  0.00           C  
ATOM    446  NE  ARG A 684     -11.900 -13.498  77.087  1.00  0.00           N  
ATOM    447  CZ  ARG A 684     -12.460 -12.428  77.643  1.00  0.00           C  
ATOM    448  NH1 ARG A 684     -11.869 -11.823  78.662  1.00  0.00           N  
ATOM    449  NH2 ARG A 684     -13.624 -11.976  77.199  1.00  0.00           N  
ATOM    450  N   PRO A 685     -11.701 -18.802  77.025  1.00  0.00           N  
ATOM    451  CA  PRO A 685     -11.958 -20.109  76.406  1.00  0.00           C  
ATOM    452  C   PRO A 685     -10.832 -20.524  75.465  1.00  0.00           C  
ATOM    453  O   PRO A 685     -10.637 -21.712  75.180  1.00  0.00           O  
ATOM    454  CB  PRO A 685     -13.248 -19.877  75.619  1.00  0.00           C  
ATOM    455  CG  PRO A 685     -13.877 -18.686  76.271  1.00  0.00           C  
ATOM    456  CD  PRO A 685     -12.689 -17.811  76.573  1.00  0.00           C  
ATOM    457  N   TYR A 686     -10.100 -19.528  74.984  1.00  0.00           N  
ATOM    458  CA  TYR A 686      -9.034 -19.763  74.025  1.00  0.00           C  
ATOM    459  C   TYR A 686      -7.674 -19.302  74.525  1.00  0.00           C  
ATOM    460  O   TYR A 686      -7.593 -18.464  75.401  1.00  0.00           O  
ATOM    461  CB  TYR A 686      -9.389 -19.049  72.714  1.00  0.00           C  
ATOM    462  CG  TYR A 686      -9.922 -17.644  72.929  1.00  0.00           C  
ATOM    463  CD1 TYR A 686      -9.118 -16.641  73.472  1.00  0.00           C  
ATOM    464  CD2 TYR A 686     -11.234 -17.323  72.595  1.00  0.00           C  
ATOM    465  CE1 TYR A 686      -9.610 -15.354  73.674  1.00  0.00           C  
ATOM    466  CE2 TYR A 686     -11.735 -16.047  72.792  1.00  0.00           C  
ATOM    467  CZ  TYR A 686     -10.924 -15.064  73.333  1.00  0.00           C  
ATOM    468  OH  TYR A 686     -11.441 -13.807  73.552  1.00  0.00           O  
ATOM    469  N   LYS A 687      -6.615 -19.857  73.947  1.00  0.00           N  
ATOM    470  CA  LYS A 687      -5.242 -19.513  74.316  1.00  0.00           C  
ATOM    471  C   LYS A 687      -4.599 -18.588  73.277  1.00  0.00           C  
ATOM    472  O   LYS A 687      -3.555 -17.974  73.528  1.00  0.00           O  
ATOM    473  CB  LYS A 687      -4.414 -20.788  74.435  1.00  0.00           C  
ATOM    474  CG  LYS A 687      -4.929 -21.791  75.456  1.00  0.00           C  
ATOM    475  CD  LYS A 687      -4.507 -23.202  75.076  1.00  0.00           C  
ATOM    476  CE  LYS A 687      -5.548 -23.889  74.197  1.00  0.00           C  
ATOM    477  NZ  LYS A 687      -6.066 -23.030  73.088  1.00  0.00           N  
ATOM    478  N   ARG A 688      -5.219 -18.503  72.104  1.00  0.00           N  
ATOM    479  CA  ARG A 688      -4.717 -17.647  71.033  1.00  0.00           C  
ATOM    480  C   ARG A 688      -5.797 -16.677  70.556  1.00  0.00           C  
ATOM    481  O   ARG A 688      -6.918 -17.088  70.242  1.00  0.00           O  
ATOM    482  CB  ARG A 688      -4.245 -18.487  69.853  1.00  0.00           C  
ATOM    483  CG  ARG A 688      -3.050 -19.366  70.121  1.00  0.00           C  
ATOM    484  CD  ARG A 688      -2.450 -19.807  68.791  1.00  0.00           C  
ATOM    485  NE  ARG A 688      -1.463 -20.874  68.928  1.00  0.00           N  
ATOM    486  CZ  ARG A 688      -0.856 -21.454  67.898  1.00  0.00           C  
ATOM    487  NH1 ARG A 688      -1.135 -21.067  66.664  1.00  0.00           N  
ATOM    488  NH2 ARG A 688       0.028 -22.418  68.100  1.00  0.00           N  
ATOM    489  N   ALA A 689      -5.462 -15.393  70.490  1.00  0.00           N  
ATOM    490  CA  ALA A 689      -6.446 -14.407  70.054  1.00  0.00           C  
ATOM    491  C   ALA A 689      -5.927 -13.336  69.090  1.00  0.00           C  
ATOM    492  O   ALA A 689      -4.781 -12.900  69.164  1.00  0.00           O  
ATOM    493  CB  ALA A 689      -7.089 -13.750  71.275  1.00  0.00           C  
ATOM    494  N   THR A 690      -6.793 -12.920  68.178  1.00  0.00           N  
ATOM    495  CA  THR A 690      -6.447 -11.891  67.206  1.00  0.00           C  
ATOM    496  C   THR A 690      -7.574 -10.858  67.127  1.00  0.00           C  
ATOM    497  O   THR A 690      -8.748 -11.198  67.246  1.00  0.00           O  
ATOM    498  CB  THR A 690      -6.222 -12.506  65.813  1.00  0.00           C  
ATOM    499  OG1 THR A 690      -6.088 -11.461  64.836  1.00  0.00           O  
ATOM    500  CG2 THR A 690      -7.378 -13.416  65.440  1.00  0.00           C  
ATOM    501  N   SER A 691      -7.222  -9.596  66.936  1.00  0.00           N  
ATOM    502  CA  SER A 691      -8.244  -8.574  66.835  1.00  0.00           C  
ATOM    503  C   SER A 691      -7.713  -7.258  66.302  1.00  0.00           C  
ATOM    504  O   SER A 691      -6.512  -7.022  66.251  1.00  0.00           O  
ATOM    505  CB  SER A 691      -8.901  -8.335  68.196  1.00  0.00           C  
ATOM    506  OG  SER A 691      -7.979  -7.834  69.148  1.00  0.00           O  
ATOM    507  N   CYS A 692      -8.639  -6.416  65.888  1.00  0.00           N  
ATOM    508  CA  CYS A 692      -8.334  -5.098  65.383  1.00  0.00           C  
ATOM    509  C   CYS A 692      -9.008  -4.245  66.427  1.00  0.00           C  
ATOM    510  O   CYS A 692     -10.228  -4.277  66.557  1.00  0.00           O  
ATOM    511  CB  CYS A 692      -8.988  -4.878  64.018  1.00  0.00           C  
ATOM    512  SG  CYS A 692      -9.124  -3.130  63.590  1.00  0.00           S  
ATOM    513  N   GLN A 693      -8.221  -3.491  67.185  1.00  0.00           N  
ATOM    514  CA  GLN A 693      -8.804  -2.694  68.248  1.00  0.00           C  
ATOM    515  C   GLN A 693      -8.934  -1.210  68.003  1.00  0.00           C  
ATOM    516  O   GLN A 693      -8.062  -0.571  67.412  1.00  0.00           O  
ATOM    517  CB  GLN A 693      -8.036  -2.922  69.558  1.00  0.00           C  
ATOM    518  CG  GLN A 693      -8.463  -2.008  70.703  1.00  0.00           C  
ATOM    519  CD  GLN A 693      -9.915  -2.213  71.100  1.00  0.00           C  
ATOM    520  OE1 GLN A 693     -10.747  -1.315  70.944  1.00  0.00           O  
ATOM    521  NE2 GLN A 693     -10.228  -3.400  71.608  1.00  0.00           N  
ATOM    522  N   LYS A 695     -10.058  -0.679  68.471  1.00  0.00           N  
ATOM    523  CA  LYS A 695     -10.348   0.742  68.387  1.00  0.00           C  
ATOM    524  C   LYS A 695      -9.436   1.349  69.454  1.00  0.00           C  
ATOM    525  O   LYS A 695      -9.525   0.986  70.623  1.00  0.00           O  
ATOM    526  CB  LYS A 695     -11.822   1.003  68.726  1.00  0.00           C  
ATOM    527  CG  LYS A 695     -12.804   0.389  67.741  1.00  0.00           C  
ATOM    528  CD  LYS A 695     -14.247   0.854  67.962  1.00  0.00           C  
ATOM    529  CE  LYS A 695     -14.995  -0.037  68.942  1.00  0.00           C  
ATOM    530  NZ  LYS A 695     -16.484   0.226  68.979  1.00  0.00           N  
ATOM    531  N   CYS A 696      -8.555   2.256  69.048  1.00  0.00           N  
ATOM    532  CA  CYS A 696      -7.618   2.875  69.973  1.00  0.00           C  
ATOM    533  C   CYS A 696      -7.680   4.410  70.059  1.00  0.00           C  
ATOM    534  O   CYS A 696      -8.053   5.093  69.100  1.00  0.00           O  
ATOM    535  CB  CYS A 696      -6.193   2.463  69.594  1.00  0.00           C  
ATOM    536  SG  CYS A 696      -5.903   0.690  69.513  1.00  0.00           S  
ATOM    537  N   LEU A 697      -7.292   4.933  71.219  1.00  0.00           N  
ATOM    538  CA  LEU A 697      -7.268   6.375  71.468  1.00  0.00           C  
ATOM    539  C   LEU A 697      -6.066   6.786  72.326  1.00  0.00           C  
ATOM    540  O   LEU A 697      -6.018   6.498  73.512  1.00  0.00           O  
ATOM    541  CB  LEU A 697      -8.551   6.835  72.169  1.00  0.00           C  
ATOM    542  CG  LEU A 697      -9.845   6.998  71.364  1.00  0.00           C  
ATOM    543  CD1 LEU A 697     -10.841   7.796  72.203  1.00  0.00           C  
ATOM    544  CD2 LEU A 697      -9.582   7.749  70.065  1.00  0.00           C  
ATOM    545  N   ARG A 698      -5.102   7.465  71.717  1.00  0.00           N  
ATOM    546  CA  ARG A 698      -3.904   7.907  72.418  1.00  0.00           C  
ATOM    547  C   ARG A 698      -3.917   9.415  72.627  1.00  0.00           C  
ATOM    548  O   ARG A 698      -2.966  10.093  72.261  1.00  0.00           O  
ATOM    549  CB  ARG A 698      -2.644   7.570  71.612  1.00  0.00           C  
ATOM    550  CG  ARG A 698      -2.081   6.180  71.737  1.00  0.00           C  
ATOM    551  CD  ARG A 698      -0.677   6.184  71.138  1.00  0.00           C  
ATOM    552  NE  ARG A 698       0.037   4.935  71.368  1.00  0.00           N  
ATOM    553  CZ  ARG A 698       1.329   4.755  71.107  1.00  0.00           C  
ATOM    554  NH1 ARG A 698       2.050   5.748  70.608  1.00  0.00           N  
ATOM    555  NH2 ARG A 698       1.896   3.581  71.340  1.00  0.00           N  
ATOM    556  N   VAL A 699      -4.987   9.946  73.194  1.00  0.00           N  
ATOM    557  CA  VAL A 699      -5.069  11.385  73.440  1.00  0.00           C  
ATOM    558  C   VAL A 699      -5.013  11.423  74.933  1.00  0.00           C  
ATOM    559  O   VAL A 699      -5.727  12.176  75.590  1.00  0.00           O  
ATOM    560  CB  VAL A 699      -6.424  11.954  72.996  1.00  0.00           C  
ATOM    561  CG1 VAL A 699      -6.451  13.441  73.203  1.00  0.00           C  
ATOM    562  CG2 VAL A 699      -6.679  11.611  71.554  1.00  0.00           C  
ATOM    563  N   SER A 700      -4.120  10.626  75.484  1.00  0.00           N  
ATOM    564  CA  SER A 700      -4.151  10.557  76.896  1.00  0.00           C  
ATOM    565  C   SER A 700      -3.010   9.826  77.638  1.00  0.00           C  
ATOM    566  O   SER A 700      -2.508   8.805  77.180  1.00  0.00           O  
ATOM    567  CB  SER A 700      -5.517   9.928  77.213  1.00  0.00           C  
ATOM    568  OG  SER A 700      -6.587  10.845  77.130  1.00  0.00           O  
ATOM    569  N   GLY A 703      -2.611  10.374  78.785  1.00  0.00           N  
ATOM    570  CA  GLY A 703      -1.624   9.742  79.651  1.00  0.00           C  
ATOM    571  C   GLY A 703      -0.181   9.639  79.308  1.00  0.00           C  
ATOM    572  O   GLY A 703       0.457  10.627  78.982  1.00  0.00           O  
ATOM    573  N   LYS A 704       0.334   8.421  79.435  1.00  0.00           N  
ATOM    574  CA  LYS A 704       1.723   8.156  79.112  1.00  0.00           C  
ATOM    575  C   LYS A 704       1.708   7.734  77.649  1.00  0.00           C  
ATOM    576  O   LYS A 704       2.715   7.303  77.093  1.00  0.00           O  
ATOM    577  CB  LYS A 704       2.276   7.048  80.012  1.00  0.00           C  
ATOM    578  CG  LYS A 704       2.005   7.269  81.508  1.00  0.00           C  
ATOM    579  CD  LYS A 704       2.377   8.683  81.961  1.00  0.00           C  
ATOM    580  CE  LYS A 704       3.887   8.877  82.076  1.00  0.00           C  
ATOM    581  NZ  LYS A 704       4.436   8.252  83.318  1.00  0.00           N  
ATOM    582  N   HIS A 705       0.531   7.873  77.044  1.00  0.00           N  
ATOM    583  CA  HIS A 705       0.293   7.550  75.641  1.00  0.00           C  
ATOM    584  C   HIS A 705      -0.746   8.567  75.172  1.00  0.00           C  
ATOM    585  O   HIS A 705      -1.908   8.242  74.959  1.00  0.00           O  
ATOM    586  CB  HIS A 705      -0.237   6.114  75.510  1.00  0.00           C  
ATOM    587  CG  HIS A 705      -1.004   5.641  76.707  1.00  0.00           C  
ATOM    588  ND1 HIS A 705      -0.394   5.314  77.900  1.00  0.00           N  
ATOM    589  CD2 HIS A 705      -2.332   5.476  76.908  1.00  0.00           C  
ATOM    590  CE1 HIS A 705      -1.314   4.971  78.784  1.00  0.00           C  
ATOM    591  NE2 HIS A 705      -2.499   5.062  78.207  1.00  0.00           N  
ATOM    592  N   ASN A 706      -0.299   9.812  75.041  1.00  0.00           N  
ATOM    593  CA  ASN A 706      -1.142  10.937  74.655  1.00  0.00           C  
ATOM    594  C   ASN A 706      -0.437  11.774  73.596  1.00  0.00           C  
ATOM    595  O   ASN A 706       0.451  12.562  73.913  1.00  0.00           O  
ATOM    596  CB  ASN A 706      -1.420  11.783  75.905  1.00  0.00           C  
ATOM    597  CG  ASN A 706      -2.094  13.101  75.600  1.00  0.00           C  
ATOM    598  OD1 ASN A 706      -2.684  13.296  74.527  1.00  0.00           O  
ATOM    599  ND2 ASN A 706      -2.031  14.022  76.563  1.00  0.00           N  
ATOM    600  N   ASP A 707      -0.842  11.610  72.341  1.00  0.00           N  
ATOM    601  CA  ASP A 707      -0.233  12.340  71.229  1.00  0.00           C  
ATOM    602  C   ASP A 707      -1.102  13.476  70.678  1.00  0.00           C  
ATOM    603  O   ASP A 707      -0.751  14.088  69.674  1.00  0.00           O  
ATOM    604  CB  ASP A 707       0.109  11.367  70.088  1.00  0.00           C  
ATOM    605  CG  ASP A 707       1.099  10.283  70.506  1.00  0.00           C  
ATOM    606  OD1 ASP A 707       1.475  10.231  71.705  1.00  0.00           O  
ATOM    607  OD2 ASP A 707       1.501   9.479  69.630  1.00  0.00           O  
ATOM    608  N   LEU A 708      -2.226  13.768  71.328  1.00  0.00           N  
ATOM    609  CA  LEU A 708      -3.114  14.831  70.853  1.00  0.00           C  
ATOM    610  C   LEU A 708      -2.330  16.095  70.515  1.00  0.00           C  
ATOM    611  O   LEU A 708      -2.662  16.822  69.576  1.00  0.00           O  
ATOM    612  CB  LEU A 708      -4.173  15.160  71.910  1.00  0.00           C  
ATOM    613  CG  LEU A 708      -5.212  16.242  71.574  1.00  0.00           C  
ATOM    614  CD1 LEU A 708      -5.994  15.833  70.341  1.00  0.00           C  
ATOM    615  CD2 LEU A 708      -6.160  16.449  72.748  1.00  0.00           C  
ATOM    616  N   GLU A 709      -1.282  16.343  71.292  1.00  0.00           N  
ATOM    617  CA  GLU A 709      -0.443  17.512  71.105  1.00  0.00           C  
ATOM    618  C   GLU A 709       0.221  17.598  69.728  1.00  0.00           C  
ATOM    619  O   GLU A 709       0.294  18.677  69.136  1.00  0.00           O  
ATOM    620  CB  GLU A 709       0.612  17.575  72.227  1.00  0.00           C  
ATOM    621  CG  GLU A 709       1.331  16.263  72.563  1.00  0.00           C  
ATOM    622  CD  GLU A 709       2.750  16.210  72.013  1.00  0.00           C  
ATOM    623  OE1 GLU A 709       3.541  15.354  72.465  1.00  0.00           O  
ATOM    624  OE2 GLU A 709       3.076  17.024  71.122  1.00  0.00           O  
ATOM    625  N   GLN A 710       0.666  16.461  69.203  1.00  0.00           N  
ATOM    626  CA  GLN A 710       1.337  16.430  67.897  1.00  0.00           C  
ATOM    627  C   GLN A 710       0.382  16.298  66.715  1.00  0.00           C  
ATOM    628  O   GLN A 710       0.728  16.650  65.582  1.00  0.00           O  
ATOM    629  CB  GLN A 710       2.341  15.276  67.867  1.00  0.00           C  
ATOM    630  CG  GLN A 710       3.422  15.368  68.928  1.00  0.00           C  
ATOM    631  CD  GLN A 710       3.966  14.012  69.320  1.00  0.00           C  
ATOM    632  OE1 GLN A 710       3.273  13.207  69.948  1.00  0.00           O  
ATOM    633  NE2 GLN A 710       5.204  13.744  68.944  1.00  0.00           N  
ATOM    634  N   VAL A 711      -0.811  15.780  66.984  1.00  0.00           N  
ATOM    635  CA  VAL A 711      -1.825  15.578  65.957  1.00  0.00           C  
ATOM    636  C   VAL A 711      -1.985  16.770  65.027  1.00  0.00           C  
ATOM    637  O   VAL A 711      -2.265  17.880  65.466  1.00  0.00           O  
ATOM    638  CB  VAL A 711      -3.184  15.273  66.590  1.00  0.00           C  
ATOM    639  CG1 VAL A 711      -4.216  15.067  65.510  1.00  0.00           C  
ATOM    640  CG2 VAL A 711      -3.070  14.041  67.466  1.00  0.00           C  
ATOM    641  N   GLY A 712      -1.818  16.518  63.735  1.00  0.00           N  
ATOM    642  CA  GLY A 712      -1.927  17.568  62.745  1.00  0.00           C  
ATOM    643  C   GLY A 712      -0.576  18.056  62.259  1.00  0.00           C  
ATOM    644  O   GLY A 712      -0.430  18.379  61.079  1.00  0.00           O  
ATOM    645  N   TYR A 713       0.413  18.100  63.153  1.00  0.00           N  
ATOM    646  CA  TYR A 713       1.748  18.581  62.799  1.00  0.00           C  
ATOM    647  C   TYR A 713       2.635  17.548  62.119  1.00  0.00           C  
ATOM    648  O   TYR A 713       3.597  17.899  61.440  1.00  0.00           O  
ATOM    649  CB  TYR A 713       2.451  19.114  64.042  1.00  0.00           C  
ATOM    650  CG  TYR A 713       1.679  20.203  64.750  1.00  0.00           C  
ATOM    651  CD1 TYR A 713       1.780  21.531  64.350  1.00  0.00           C  
ATOM    652  CD2 TYR A 713       0.847  19.900  65.822  1.00  0.00           C  
ATOM    653  CE1 TYR A 713       1.068  22.538  65.010  1.00  0.00           C  
ATOM    654  CE2 TYR A 713       0.136  20.892  66.484  1.00  0.00           C  
ATOM    655  CZ  TYR A 713       0.251  22.207  66.075  1.00  0.00           C  
ATOM    656  OH  TYR A 713      -0.453  23.180  66.734  1.00  0.00           O  
ATOM    657  N   THR A 714       2.320  16.275  62.318  1.00  0.00           N  
ATOM    658  CA  THR A 714       3.081  15.189  61.708  1.00  0.00           C  
ATOM    659  C   THR A 714       2.155  14.420  60.779  1.00  0.00           C  
ATOM    660  O   THR A 714       0.950  14.658  60.757  1.00  0.00           O  
ATOM    661  CB  THR A 714       3.588  14.193  62.755  1.00  0.00           C  
ATOM    662  OG1 THR A 714       2.508  13.335  63.159  1.00  0.00           O  
ATOM    663  CG2 THR A 714       4.132  14.937  63.970  1.00  0.00           C  
ATOM    664  N   SER A 715       2.714  13.480  60.030  1.00  0.00           N  
ATOM    665  CA  SER A 715       1.918  12.671  59.115  1.00  0.00           C  
ATOM    666  C   SER A 715       1.693  11.263  59.671  1.00  0.00           C  
ATOM    667  O   SER A 715       1.236  10.376  58.947  1.00  0.00           O  
ATOM    668  CB  SER A 715       2.636  12.574  57.778  1.00  0.00           C  
ATOM    669  OG  SER A 715       3.893  11.939  57.956  1.00  0.00           O  
ATOM    670  N   ARG A 716       2.005  11.070  60.953  1.00  0.00           N  
ATOM    671  CA  ARG A 716       1.877   9.766  61.611  1.00  0.00           C  
ATOM    672  C   ARG A 716       1.057   9.743  62.896  1.00  0.00           C  
ATOM    673  O   ARG A 716       0.583   8.689  63.316  1.00  0.00           O  
ATOM    674  CB  ARG A 716       3.264   9.224  61.955  1.00  0.00           C  
ATOM    675  CG  ARG A 716       4.213   9.126  60.781  1.00  0.00           C  
ATOM    676  CD  ARG A 716       3.808   8.043  59.821  1.00  0.00           C  
ATOM    677  NE  ARG A 716       4.732   7.951  58.696  1.00  0.00           N  
ATOM    678  CZ  ARG A 716       4.536   7.185  57.626  1.00  0.00           C  
ATOM    679  NH1 ARG A 716       3.445   6.437  57.537  1.00  0.00           N  
ATOM    680  NH2 ARG A 716       5.422   7.185  56.637  1.00  0.00           N  
ATOM    681  N   HIS A 718       0.907  10.897  63.534  1.00  0.00           N  
ATOM    682  CA  HIS A 718       0.181  10.971  64.791  1.00  0.00           C  
ATOM    683  C   HIS A 718      -1.337  11.120  64.662  1.00  0.00           C  
ATOM    684  O   HIS A 718      -1.844  11.865  63.819  1.00  0.00           O  
ATOM    685  CB  HIS A 718       0.739  12.125  65.628  1.00  0.00           C  
ATOM    686  CG  HIS A 718       2.115  11.878  66.164  1.00  0.00           C  
ATOM    687  ND1 HIS A 718       2.343  11.391  67.432  1.00  0.00           N  
ATOM    688  CD2 HIS A 718       3.336  12.067  65.608  1.00  0.00           C  
ATOM    689  CE1 HIS A 718       3.645  11.294  67.637  1.00  0.00           C  
ATOM    690  NE2 HIS A 718       4.269  11.698  66.546  1.00  0.00           N  
ATOM    691  N   HIS A 723      -2.058  10.410  65.516  1.00  0.00           N  
ATOM    692  CA  HIS A 723      -3.515  10.467  65.520  1.00  0.00           C  
ATOM    693  C   HIS A 723      -4.043  10.343  66.935  1.00  0.00           C  
ATOM    694  O   HIS A 723      -3.319   9.957  67.851  1.00  0.00           O  
ATOM    695  CB  HIS A 723      -4.131   9.321  64.716  1.00  0.00           C  
ATOM    696  CG  HIS A 723      -4.018   9.470  63.231  1.00  0.00           C  
ATOM    697  ND1 HIS A 723      -4.135  10.684  62.589  1.00  0.00           N  
ATOM    698  CD2 HIS A 723      -3.867   8.540  62.256  1.00  0.00           C  
ATOM    699  CE1 HIS A 723      -4.060  10.494  61.283  1.00  0.00           C  
ATOM    700  NE2 HIS A 723      -3.897   9.204  61.055  1.00  0.00           N  
ATOM    701  N   THR A 724      -5.322  10.677  67.086  1.00  0.00           N  
ATOM    702  CA  THR A 724      -6.028  10.567  68.344  1.00  0.00           C  
ATOM    703  C   THR A 724      -6.610   9.157  68.309  1.00  0.00           C  
ATOM    704  O   THR A 724      -6.373   8.347  69.214  1.00  0.00           O  
ATOM    705  CB  THR A 724      -7.165  11.607  68.440  1.00  0.00           C  
ATOM    706  OG1 THR A 724      -7.921  11.619  67.216  1.00  0.00           O  
ATOM    707  CG2 THR A 724      -6.581  13.009  68.694  1.00  0.00           C  
ATOM    708  N   PHE A 725      -7.360   8.867  67.246  1.00  0.00           N  
ATOM    709  CA  PHE A 725      -7.957   7.544  67.063  1.00  0.00           C  
ATOM    710  C   PHE A 725      -7.181   6.746  66.017  1.00  0.00           C  
ATOM    711  O   PHE A 725      -6.643   7.305  65.058  1.00  0.00           O  
ATOM    712  CB  PHE A 725      -9.419   7.647  66.610  1.00  0.00           C  
ATOM    713  CG  PHE A 725     -10.033   6.314  66.277  1.00  0.00           C  
ATOM    714  CD1 PHE A 725     -10.331   5.402  67.283  1.00  0.00           C  
ATOM    715  CD2 PHE A 725     -10.225   5.934  64.955  1.00  0.00           C  
ATOM    716  CE1 PHE A 725     -10.806   4.126  66.978  1.00  0.00           C  
ATOM    717  CE2 PHE A 725     -10.696   4.665  64.640  1.00  0.00           C  
ATOM    718  CZ  PHE A 725     -10.987   3.759  65.650  1.00  0.00           C  
ATOM    719  N   PHE A 726      -7.124   5.432  66.202  1.00  0.00           N  
ATOM    720  CA  PHE A 726      -6.419   4.573  65.262  1.00  0.00           C  
ATOM    721  C   PHE A 726      -6.722   3.109  65.507  1.00  0.00           C  
ATOM    722  O   PHE A 726      -7.277   2.735  66.543  1.00  0.00           O  
ATOM    723  CB  PHE A 726      -4.913   4.794  65.358  1.00  0.00           C  
ATOM    724  CG  PHE A 726      -4.255   4.049  66.484  1.00  0.00           C  
ATOM    725  CD1 PHE A 726      -3.832   2.728  66.313  1.00  0.00           C  
ATOM    726  CD2 PHE A 726      -4.030   4.676  67.715  1.00  0.00           C  
ATOM    727  CE1 PHE A 726      -3.193   2.042  67.344  1.00  0.00           C  
ATOM    728  CE2 PHE A 726      -3.389   4.000  68.755  1.00  0.00           C  
ATOM    729  CZ  PHE A 726      -2.970   2.681  68.570  1.00  0.00           C  
ATOM    730  N   GLU A 728      -6.327   2.277  64.554  1.00  0.00           N  
ATOM    731  CA  GLU A 728      -6.570   0.860  64.674  1.00  0.00           C  
ATOM    732  C   GLU A 728      -5.313   0.029  64.868  1.00  0.00           C  
ATOM    733  O   GLU A 728      -4.339   0.150  64.122  1.00  0.00           O  
ATOM    734  CB  GLU A 728      -7.374   0.384  63.463  1.00  0.00           C  
ATOM    735  CG  GLU A 728      -8.801   0.930  63.493  1.00  0.00           C  
ATOM    736  CD  GLU A 728      -9.627   0.499  62.311  1.00  0.00           C  
ATOM    737  OE1 GLU A 728      -9.527   1.156  61.253  1.00  0.00           O  
ATOM    738  OE2 GLU A 728     -10.367  -0.499  62.437  1.00  0.00           O  
ATOM    739  N   MET A 730      -5.338  -0.800  65.907  1.00  0.00           N  
ATOM    740  CA  MET A 730      -4.220  -1.675  66.208  1.00  0.00           C  
ATOM    741  C   MET A 730      -4.582  -3.101  65.816  1.00  0.00           C  
ATOM    742  O   MET A 730      -5.523  -3.681  66.346  1.00  0.00           O  
ATOM    743  CB  MET A 730      -3.871  -1.635  67.705  1.00  0.00           C  
ATOM    744  CG  MET A 730      -2.474  -2.187  68.023  1.00  0.00           C  
ATOM    745  SD  MET A 730      -2.159  -2.587  69.765  1.00  0.00           S  
ATOM    746  CE  MET A 730      -0.745  -1.559  70.163  1.00  0.00           C  
ATOM    747  N   LEU A 731      -3.849  -3.655  64.862  1.00  0.00           N  
ATOM    748  CA  LEU A 731      -4.077  -5.032  64.438  1.00  0.00           C  
ATOM    749  C   LEU A 731      -3.131  -5.868  65.290  1.00  0.00           C  
ATOM    750  O   LEU A 731      -1.927  -5.640  65.280  1.00  0.00           O  
ATOM    751  CB  LEU A 731      -3.747  -5.206  62.957  1.00  0.00           C  
ATOM    752  CG  LEU A 731      -4.741  -4.658  61.922  1.00  0.00           C  
ATOM    753  CD1 LEU A 731      -4.064  -4.585  60.565  1.00  0.00           C  
ATOM    754  CD2 LEU A 731      -5.982  -5.553  61.860  1.00  0.00           C  
ATOM    755  N   GLY A 732      -3.664  -6.831  66.033  1.00  0.00           N  
ATOM    756  CA  GLY A 732      -2.783  -7.618  66.878  1.00  0.00           C  
ATOM    757  C   GLY A 732      -3.102  -9.080  67.104  1.00  0.00           C  
ATOM    758  O   GLY A 732      -4.260  -9.506  67.023  1.00  0.00           O  
ATOM    759  N   ASN A 733      -2.051  -9.850  67.378  1.00  0.00           N  
ATOM    760  CA  ASN A 733      -2.183 -11.278  67.655  1.00  0.00           C  
ATOM    761  C   ASN A 733      -1.621 -11.499  69.064  1.00  0.00           C  
ATOM    762  O   ASN A 733      -0.606 -10.909  69.441  1.00  0.00           O  
ATOM    763  CB  ASN A 733      -1.424 -12.107  66.611  1.00  0.00           C  
ATOM    764  CG  ASN A 733       0.080 -12.062  66.800  1.00  0.00           C  
ATOM    765  OD1 ASN A 733       0.596 -12.545  67.795  1.00  0.00           O  
ATOM    766  ND2 ASN A 733       0.785 -11.486  65.842  1.00  0.00           N  
ATOM    767  N   PHE A 734      -2.289 -12.334  69.852  1.00  0.00           N  
ATOM    768  CA  PHE A 734      -1.852 -12.562  71.225  1.00  0.00           C  
ATOM    769  C   PHE A 734      -1.805 -14.017  71.624  1.00  0.00           C  
ATOM    770  O   PHE A 734      -2.611 -14.829  71.162  1.00  0.00           O  
ATOM    771  CB  PHE A 734      -2.779 -11.828  72.187  1.00  0.00           C  
ATOM    772  CG  PHE A 734      -3.047 -10.412  71.794  1.00  0.00           C  
ATOM    773  CD1 PHE A 734      -2.105  -9.421  72.027  1.00  0.00           C  
ATOM    774  CD2 PHE A 734      -4.239 -10.070  71.168  1.00  0.00           C  
ATOM    775  CE1 PHE A 734      -2.342  -8.110  71.642  1.00  0.00           C  
ATOM    776  CE2 PHE A 734      -4.487  -8.755  70.778  1.00  0.00           C  
ATOM    777  CZ  PHE A 734      -3.532  -7.774  71.018  1.00  0.00           C  
ATOM    778  N   SER A 735      -0.859 -14.326  72.507  1.00  0.00           N  
ATOM    779  CA  SER A 735      -0.675 -15.674  73.011  1.00  0.00           C  
ATOM    780  C   SER A 735      -0.805 -15.660  74.535  1.00  0.00           C  
ATOM    781  O   SER A 735      -0.177 -14.853  75.232  1.00  0.00           O  
ATOM    782  CB  SER A 735       0.693 -16.215  72.587  1.00  0.00           C  
ATOM    783  OG  SER A 735       0.745 -17.623  72.712  1.00  0.00           O  
ATOM    784  N   PHE A 736      -1.632 -16.565  75.042  1.00  0.00           N  
ATOM    785  CA  PHE A 736      -1.887 -16.665  76.470  1.00  0.00           C  
ATOM    786  C   PHE A 736      -1.213 -17.910  77.047  1.00  0.00           C  
ATOM    787  O   PHE A 736      -1.857 -18.930  77.292  1.00  0.00           O  
ATOM    788  CB  PHE A 736      -3.405 -16.683  76.685  1.00  0.00           C  
ATOM    789  CG  PHE A 736      -4.112 -15.539  76.004  1.00  0.00           C  
ATOM    790  CD1 PHE A 736      -3.825 -14.223  76.353  1.00  0.00           C  
ATOM    791  CD2 PHE A 736      -5.011 -15.771  74.972  1.00  0.00           C  
ATOM    792  CE1 PHE A 736      -4.418 -13.153  75.681  1.00  0.00           C  
ATOM    793  CE2 PHE A 736      -5.607 -14.715  74.294  1.00  0.00           C  
ATOM    794  CZ  PHE A 736      -5.306 -13.396  74.653  1.00  0.00           C  
ATOM    795  N   GLY A 737       0.098 -17.815  77.249  1.00  0.00           N  
ATOM    796  CA  GLY A 737       0.846 -18.941  77.778  1.00  0.00           C  
ATOM    797  C   GLY A 737       0.926 -20.095  76.789  1.00  0.00           C  
ATOM    798  O   GLY A 737       1.147 -21.249  77.175  1.00  0.00           O  
ATOM    799  N   ASP A 738       0.742 -19.790  75.504  1.00  0.00           N  
ATOM    800  CA  ASP A 738       0.803 -20.815  74.466  1.00  0.00           C  
ATOM    801  C   ASP A 738       2.102 -20.654  73.640  1.00  0.00           C  
ATOM    802  O   ASP A 738       3.202 -20.824  74.182  1.00  0.00           O  
ATOM    803  CB  ASP A 738      -0.448 -20.720  73.577  1.00  0.00           C  
ATOM    804  CG  ASP A 738      -0.999 -22.090  73.191  1.00  0.00           C  
ATOM    805  OD1 ASP A 738      -1.168 -22.936  74.094  1.00  0.00           O  
ATOM    806  OD2 ASP A 738      -1.271 -22.324  71.994  1.00  0.00           O  
ATOM    807  N   TYR A 788       1.983 -20.328  72.350  1.00  0.00           N  
ATOM    808  CA  TYR A 788       3.172 -20.148  71.498  1.00  0.00           C  
ATOM    809  C   TYR A 788       3.958 -18.908  71.946  1.00  0.00           C  
ATOM    810  O   TYR A 788       3.393 -18.005  72.552  1.00  0.00           O  
ATOM    811  CB  TYR A 788       2.762 -20.037  70.016  1.00  0.00           C  
ATOM    812  CG  TYR A 788       2.069 -18.743  69.634  1.00  0.00           C  
ATOM    813  CD1 TYR A 788       2.806 -17.603  69.302  1.00  0.00           C  
ATOM    814  CD2 TYR A 788       0.679 -18.647  69.639  1.00  0.00           C  
ATOM    815  CE1 TYR A 788       2.175 -16.402  68.996  1.00  0.00           C  
ATOM    816  CE2 TYR A 788       0.040 -17.452  69.332  1.00  0.00           C  
ATOM    817  CZ  TYR A 788       0.793 -16.331  69.019  1.00  0.00           C  
ATOM    818  OH  TYR A 788       0.160 -15.121  68.801  1.00  0.00           O  
ATOM    819  N   PHE A 789       5.253 -18.858  71.640  1.00  0.00           N  
ATOM    820  CA  PHE A 789       6.088 -17.735  72.074  1.00  0.00           C  
ATOM    821  C   PHE A 789       6.933 -17.098  70.957  1.00  0.00           C  
ATOM    822  O   PHE A 789       6.472 -16.955  69.817  1.00  0.00           O  
ATOM    823  CB  PHE A 789       6.970 -18.221  73.237  1.00  0.00           C  
ATOM    824  CG  PHE A 789       7.577 -17.121  74.065  1.00  0.00           C  
ATOM    825  CD1 PHE A 789       6.835 -16.002  74.425  1.00  0.00           C  
ATOM    826  CD2 PHE A 789       8.886 -17.228  74.520  1.00  0.00           C  
ATOM    827  CE1 PHE A 789       7.388 -14.998  75.222  1.00  0.00           C  
ATOM    828  CE2 PHE A 789       9.449 -16.231  75.322  1.00  0.00           C  
ATOM    829  CZ  PHE A 789       8.693 -15.109  75.672  1.00  0.00           C  
ATOM    830  N   LYS A 790       8.164 -16.718  71.286  1.00  0.00           N  
ATOM    831  CA  LYS A 790       9.078 -16.073  70.342  1.00  0.00           C  
ATOM    832  C   LYS A 790       9.093 -16.592  68.917  1.00  0.00           C  
ATOM    833  O   LYS A 790       8.698 -15.885  67.993  1.00  0.00           O  
ATOM    834  CB  LYS A 790      10.514 -16.111  70.872  1.00  0.00           C  
ATOM    835  CG  LYS A 790      10.784 -15.056  71.908  1.00  0.00           C  
ATOM    836  CD  LYS A 790      12.253 -14.915  72.223  1.00  0.00           C  
ATOM    837  CE  LYS A 790      12.425 -13.753  73.167  1.00  0.00           C  
ATOM    838  NZ  LYS A 790      11.374 -13.793  74.213  1.00  0.00           N  
ATOM    839  N   LYS A 791       9.582 -17.813  68.735  1.00  0.00           N  
ATOM    840  CA  LYS A 791       9.667 -18.387  67.398  1.00  0.00           C  
ATOM    841  C   LYS A 791       8.353 -18.274  66.639  1.00  0.00           C  
ATOM    842  O   LYS A 791       8.297 -17.626  65.602  1.00  0.00           O  
ATOM    843  CB  LYS A 791      10.119 -19.850  67.464  1.00  0.00           C  
ATOM    844  CG  LYS A 791      10.223 -20.517  66.093  1.00  0.00           C  
ATOM    845  CD  LYS A 791      11.220 -21.670  66.088  1.00  0.00           C  
ATOM    846  CE  LYS A 791      12.643 -21.179  66.351  1.00  0.00           C  
ATOM    847  NZ  LYS A 791      13.668 -22.223  66.040  1.00  0.00           N  
ATOM    848  N   GLU A 792       7.297 -18.892  67.159  1.00  0.00           N  
ATOM    849  CA  GLU A 792       6.005 -18.844  66.487  1.00  0.00           C  
ATOM    850  C   GLU A 792       5.579 -17.404  66.199  1.00  0.00           C  
ATOM    851  O   GLU A 792       5.073 -17.113  65.113  1.00  0.00           O  
ATOM    852  CB  GLU A 792       4.937 -19.584  67.311  1.00  0.00           C  
ATOM    853  CG  GLU A 792       4.852 -21.101  67.028  1.00  0.00           C  
ATOM    854  CD  GLU A 792       5.889 -21.936  67.781  1.00  0.00           C  
ATOM    855  OE1 GLU A 792       5.520 -22.530  68.812  1.00  0.00           O  
ATOM    856  OE2 GLU A 792       7.068 -21.997  67.354  1.00  0.00           O  
ATOM    857  N   ALA A 793       5.805 -16.507  67.159  1.00  0.00           N  
ATOM    858  CA  ALA A 793       5.460 -15.091  67.005  1.00  0.00           C  
ATOM    859  C   ALA A 793       6.170 -14.545  65.779  1.00  0.00           C  
ATOM    860  O   ALA A 793       5.564 -13.903  64.916  1.00  0.00           O  
ATOM    861  CB  ALA A 793       5.891 -14.303  68.236  1.00  0.00           C  
ATOM    862  N   ILE A 794       7.464 -14.834  65.710  1.00  0.00           N  
ATOM    863  CA  ILE A 794       8.318 -14.395  64.624  1.00  0.00           C  
ATOM    864  C   ILE A 794       7.964 -15.028  63.277  1.00  0.00           C  
ATOM    865  O   ILE A 794       8.046 -14.361  62.247  1.00  0.00           O  
ATOM    866  CB  ILE A 794       9.802 -14.683  64.981  1.00  0.00           C  
ATOM    867  CG1 ILE A 794      10.197 -13.872  66.223  1.00  0.00           C  
ATOM    868  CG2 ILE A 794      10.692 -14.362  63.822  1.00  0.00           C  
ATOM    869  CD1 ILE A 794      11.682 -13.843  66.534  1.00  0.00           C  
ATOM    870  N   GLU A 795       7.556 -16.298  63.281  1.00  0.00           N  
ATOM    871  CA  GLU A 795       7.204 -16.990  62.040  1.00  0.00           C  
ATOM    872  C   GLU A 795       5.948 -16.451  61.386  1.00  0.00           C  
ATOM    873  O   GLU A 795       5.942 -16.175  60.191  1.00  0.00           O  
ATOM    874  CB  GLU A 795       7.025 -18.495  62.279  1.00  0.00           C  
ATOM    875  CG  GLU A 795       8.275 -19.208  62.734  1.00  0.00           C  
ATOM    876  CD  GLU A 795       8.035 -20.679  62.987  1.00  0.00           C  
ATOM    877  OE1 GLU A 795       6.964 -21.018  63.523  1.00  0.00           O  
ATOM    878  OE2 GLU A 795       8.915 -21.498  62.664  1.00  0.00           O  
ATOM    879  N   TYR A 796       4.881 -16.309  62.166  1.00  0.00           N  
ATOM    880  CA  TYR A 796       3.617 -15.798  61.644  1.00  0.00           C  
ATOM    881  C   TYR A 796       3.766 -14.362  61.178  1.00  0.00           C  
ATOM    882  O   TYR A 796       3.144 -13.947  60.186  1.00  0.00           O  
ATOM    883  CB  TYR A 796       2.524 -15.854  62.710  1.00  0.00           C  
ATOM    884  CG  TYR A 796       2.299 -17.228  63.279  1.00  0.00           C  
ATOM    885  CD1 TYR A 796       2.129 -18.333  62.444  1.00  0.00           C  
ATOM    886  CD2 TYR A 796       2.259 -17.433  64.656  1.00  0.00           C  
ATOM    887  CE1 TYR A 796       1.928 -19.610  62.971  1.00  0.00           C  
ATOM    888  CE2 TYR A 796       2.059 -18.707  65.187  1.00  0.00           C  
ATOM    889  CZ  TYR A 796       1.896 -19.784  64.339  1.00  0.00           C  
ATOM    890  OH  TYR A 796       1.714 -21.043  64.868  1.00  0.00           O  
ATOM    891  N   ALA A 797       4.581 -13.597  61.899  1.00  0.00           N  
ATOM    892  CA  ALA A 797       4.792 -12.203  61.544  1.00  0.00           C  
ATOM    893  C   ALA A 797       5.533 -12.140  60.215  1.00  0.00           C  
ATOM    894  O   ALA A 797       5.151 -11.402  59.308  1.00  0.00           O  
ATOM    895  CB  ALA A 797       5.598 -11.499  62.634  1.00  0.00           C  
ATOM    896  N   TRP A 798       6.590 -12.938  60.109  1.00  0.00           N  
ATOM    897  CA  TRP A 798       7.408 -12.986  58.910  1.00  0.00           C  
ATOM    898  C   TRP A 798       6.677 -13.539  57.703  1.00  0.00           C  
ATOM    899  O   TRP A 798       7.006 -13.211  56.566  1.00  0.00           O  
ATOM    900  CB  TRP A 798       8.659 -13.830  59.155  1.00  0.00           C  
ATOM    901  CG  TRP A 798       9.524 -13.934  57.941  1.00  0.00           C  
ATOM    902  CD1 TRP A 798       9.673 -15.019  57.127  1.00  0.00           C  
ATOM    903  CD2 TRP A 798      10.353 -12.905  57.395  1.00  0.00           C  
ATOM    904  NE1 TRP A 798      10.547 -14.731  56.110  1.00  0.00           N  
ATOM    905  CE2 TRP A 798      10.981 -13.440  56.249  1.00  0.00           C  
ATOM    906  CE3 TRP A 798      10.630 -11.581  57.765  1.00  0.00           C  
ATOM    907  CZ2 TRP A 798      11.872 -12.696  55.468  1.00  0.00           C  
ATOM    908  CZ3 TRP A 798      11.512 -10.845  56.990  1.00  0.00           C  
ATOM    909  CH2 TRP A 798      12.122 -11.406  55.854  1.00  0.00           C  
ATOM    910  N   GLU A 799       5.691 -14.391  57.939  1.00  0.00           N  
ATOM    911  CA  GLU A 799       4.950 -14.969  56.830  1.00  0.00           C  
ATOM    912  C   GLU A 799       3.891 -14.028  56.284  1.00  0.00           C  
ATOM    913  O   GLU A 799       3.645 -13.988  55.074  1.00  0.00           O  
ATOM    914  CB  GLU A 799       4.289 -16.268  57.266  1.00  0.00           C  
ATOM    915  CG  GLU A 799       3.179 -16.718  56.354  1.00  0.00           C  
ATOM    916  CD  GLU A 799       2.488 -17.957  56.867  1.00  0.00           C  
ATOM    917  OE1 GLU A 799       1.966 -17.916  57.999  1.00  0.00           O  
ATOM    918  OE2 GLU A 799       2.469 -18.966  56.138  1.00  0.00           O  
ATOM    919  N   PHE A 800       3.260 -13.279  57.184  1.00  0.00           N  
ATOM    920  CA  PHE A 800       2.204 -12.358  56.796  1.00  0.00           C  
ATOM    921  C   PHE A 800       2.761 -11.139  56.092  1.00  0.00           C  
ATOM    922  O   PHE A 800       2.115 -10.572  55.222  1.00  0.00           O  
ATOM    923  CB  PHE A 800       1.407 -11.918  58.020  1.00  0.00           C  
ATOM    924  CG  PHE A 800       0.208 -11.069  57.693  1.00  0.00           C  
ATOM    925  CD1 PHE A 800      -1.039 -11.652  57.489  1.00  0.00           C  
ATOM    926  CD2 PHE A 800       0.320  -9.684  57.625  1.00  0.00           C  
ATOM    927  CE1 PHE A 800      -2.163 -10.864  57.232  1.00  0.00           C  
ATOM    928  CE2 PHE A 800      -0.789  -8.889  57.369  1.00  0.00           C  
ATOM    929  CZ  PHE A 800      -2.033  -9.470  57.174  1.00  0.00           C  
ATOM    930  N   VAL A 801       3.962 -10.725  56.478  1.00  0.00           N  
ATOM    931  CA  VAL A 801       4.589  -9.565  55.850  1.00  0.00           C  
ATOM    932  C   VAL A 801       5.066  -9.926  54.451  1.00  0.00           C  
ATOM    933  O   VAL A 801       4.859  -9.185  53.490  1.00  0.00           O  
ATOM    934  CB  VAL A 801       5.832  -9.088  56.639  1.00  0.00           C  
ATOM    935  CG1 VAL A 801       6.674  -8.182  55.764  1.00  0.00           C  
ATOM    936  CG2 VAL A 801       5.412  -8.345  57.902  1.00  0.00           C  
ATOM    937  N   THR A 802       5.687 -11.092  54.361  1.00  0.00           N  
ATOM    938  CA  THR A 802       6.273 -11.566  53.128  1.00  0.00           C  
ATOM    939  C   THR A 802       5.387 -12.349  52.170  1.00  0.00           C  
ATOM    940  O   THR A 802       5.608 -12.303  50.961  1.00  0.00           O  
ATOM    941  CB  THR A 802       7.507 -12.421  53.438  1.00  0.00           C  
ATOM    942  OG1 THR A 802       7.109 -13.555  54.217  1.00  0.00           O  
ATOM    943  CG2 THR A 802       8.531 -11.609  54.225  1.00  0.00           C  
ATOM    944  N   GLU A 803       4.398 -13.067  52.692  1.00  0.00           N  
ATOM    945  CA  GLU A 803       3.526 -13.862  51.834  1.00  0.00           C  
ATOM    946  C   GLU A 803       2.074 -13.394  51.737  1.00  0.00           C  
ATOM    947  O   GLU A 803       1.330 -13.877  50.886  1.00  0.00           O  
ATOM    948  CB  GLU A 803       3.562 -15.331  52.275  1.00  0.00           C  
ATOM    949  CG  GLU A 803       4.889 -16.039  52.016  1.00  0.00           C  
ATOM    950  CD  GLU A 803       5.203 -16.180  50.528  1.00  0.00           C  
ATOM    951  OE1 GLU A 803       5.245 -15.149  49.824  1.00  0.00           O  
ATOM    952  OE2 GLU A 803       5.410 -17.322  50.058  1.00  0.00           O  
ATOM    953  N   VAL A 804       1.668 -12.456  52.589  1.00  0.00           N  
ATOM    954  CA  VAL A 804       0.297 -11.949  52.547  1.00  0.00           C  
ATOM    955  C   VAL A 804       0.278 -10.487  52.102  1.00  0.00           C  
ATOM    956  O   VAL A 804      -0.499 -10.117  51.226  1.00  0.00           O  
ATOM    957  CB  VAL A 804      -0.414 -12.048  53.931  1.00  0.00           C  
ATOM    958  CG1 VAL A 804      -1.891 -11.757  53.761  1.00  0.00           C  
ATOM    959  CG2 VAL A 804      -0.217 -13.436  54.542  1.00  0.00           C  
ATOM    960  N   LEU A 807       1.120  -9.659  52.722  1.00  0.00           N  
ATOM    961  CA  LEU A 807       1.205  -8.239  52.363  1.00  0.00           C  
ATOM    962  C   LEU A 807       2.101  -8.078  51.138  1.00  0.00           C  
ATOM    963  O   LEU A 807       2.064  -7.051  50.456  1.00  0.00           O  
ATOM    964  CB  LEU A 807       1.790  -7.398  53.507  1.00  0.00           C  
ATOM    965  CG  LEU A 807       1.011  -7.146  54.799  1.00  0.00           C  
ATOM    966  CD1 LEU A 807       1.831  -6.246  55.699  1.00  0.00           C  
ATOM    967  CD2 LEU A 807      -0.331  -6.486  54.501  1.00  0.00           C  
ATOM    968  N   LYS A 808       2.931  -9.085  50.891  1.00  0.00           N  
ATOM    969  CA  LYS A 808       3.831  -9.095  49.745  1.00  0.00           C  
ATOM    970  C   LYS A 808       4.954  -8.057  49.744  1.00  0.00           C  
ATOM    971  O   LYS A 808       5.257  -7.479  48.699  1.00  0.00           O  
ATOM    972  CB  LYS A 808       3.034  -8.946  48.441  1.00  0.00           C  
ATOM    973  CG  LYS A 808       1.747  -9.764  48.340  1.00  0.00           C  
ATOM    974  CD  LYS A 808       1.890 -11.191  48.870  1.00  0.00           C  
ATOM    975  CE  LYS A 808       1.090 -12.185  48.008  1.00  0.00           C  
ATOM    976  NZ  LYS A 808      -0.229 -11.645  47.561  1.00  0.00           N  
ATOM    977  N   LEU A1141       5.573  -7.806  50.893  1.00  0.00           N  
ATOM    978  CA  LEU A1141       6.677  -6.850  50.935  1.00  0.00           C  
ATOM    979  C   LEU A1141       7.967  -7.641  50.676  1.00  0.00           C  
ATOM    980  O   LEU A1141       8.059  -8.811  51.036  1.00  0.00           O  
ATOM    981  CB  LEU A1141       6.739  -6.140  52.295  1.00  0.00           C  
ATOM    982  CG  LEU A1141       5.729  -5.012  52.564  1.00  0.00           C  
ATOM    983  CD1 LEU A1141       5.755  -4.631  54.021  1.00  0.00           C  
ATOM    984  CD2 LEU A1141       6.061  -3.805  51.718  1.00  0.00           C  
ATOM    985  N   PRO A1142       8.975  -7.015  50.042  1.00  0.00           N  
ATOM    986  CA  PRO A1142      10.250  -7.685  49.740  1.00  0.00           C  
ATOM    987  C   PRO A1142      11.098  -8.026  50.966  1.00  0.00           C  
ATOM    988  O   PRO A1142      11.255  -7.205  51.861  1.00  0.00           O  
ATOM    989  CB  PRO A1142      10.943  -6.688  48.825  1.00  0.00           C  
ATOM    990  CG  PRO A1142      10.473  -5.378  49.365  1.00  0.00           C  
ATOM    991  CD  PRO A1142       9.002  -5.615  49.581  1.00  0.00           C  
ATOM    992  N   LYS A1143      11.657  -9.230  50.994  1.00  0.00           N  
ATOM    993  CA  LYS A1143      12.480  -9.668  52.117  1.00  0.00           C  
ATOM    994  C   LYS A1143      13.789  -8.887  52.228  1.00  0.00           C  
ATOM    995  O   LYS A1143      14.480  -8.962  53.254  1.00  0.00           O  
ATOM    996  CB  LYS A1143      12.794 -11.164  51.990  1.00  0.00           C  
ATOM    997  CG  LYS A1143      13.706 -11.528  50.817  1.00  0.00           C  
ATOM    998  CD  LYS A1143      13.744 -13.039  50.594  1.00  0.00           C  
ATOM    999  CE  LYS A1143      12.364 -13.563  50.221  1.00  0.00           C  
ATOM   1000  NZ  LYS A1143      11.856 -12.900  48.986  1.00  0.00           N  
ATOM   1001  N   GLU A1153      14.117  -8.137  51.175  1.00  0.00           N  
ATOM   1002  CA  GLU A1153      15.349  -7.351  51.146  1.00  0.00           C  
ATOM   1003  C   GLU A1153      15.226  -5.953  51.747  1.00  0.00           C  
ATOM   1004  O   GLU A1153      16.203  -5.411  52.262  1.00  0.00           O  
ATOM   1005  CB  GLU A1153      15.884  -7.248  49.708  1.00  0.00           C  
ATOM   1006  CG  GLU A1153      14.818  -7.038  48.634  1.00  0.00           C  
ATOM   1007  CD  GLU A1153      14.118  -8.323  48.226  1.00  0.00           C  
ATOM   1008  OE1 GLU A1153      13.242  -8.277  47.335  1.00  0.00           O  
ATOM   1009  OE2 GLU A1153      14.444  -9.386  48.787  1.00  0.00           O  
ATOM   1010  N   LYS A1154      14.041  -5.358  51.691  1.00  0.00           N  
ATOM   1011  CA  LYS A1154      13.886  -4.018  52.256  1.00  0.00           C  
ATOM   1012  C   LYS A1154      13.345  -4.101  53.673  1.00  0.00           C  
ATOM   1013  O   LYS A1154      12.891  -3.101  54.227  1.00  0.00           O  
ATOM   1014  CB  LYS A1154      12.943  -3.151  51.397  1.00  0.00           C  
ATOM   1015  CG  LYS A1154      13.258  -3.147  49.879  1.00  0.00           C  
ATOM   1016  CD  LYS A1154      14.673  -2.679  49.560  1.00  0.00           C  
ATOM   1017  CE  LYS A1154      14.854  -1.153  49.648  1.00  0.00           C  
ATOM   1018  NZ  LYS A1154      14.100  -0.379  48.609  1.00  0.00           N  
ATOM   1019  N   LEU A1155      13.400  -5.290  54.264  1.00  0.00           N  
ATOM   1020  CA  LEU A1155      12.881  -5.477  55.613  1.00  0.00           C  
ATOM   1021  C   LEU A1155      13.992  -5.609  56.643  1.00  0.00           C  
ATOM   1022  O   LEU A1155      14.969  -6.321  56.431  1.00  0.00           O  
ATOM   1023  CB  LEU A1155      11.966  -6.715  55.671  1.00  0.00           C  
ATOM   1024  CG  LEU A1155      10.772  -6.706  54.705  1.00  0.00           C  
ATOM   1025  CD1 LEU A1155      10.089  -8.081  54.705  1.00  0.00           C  
ATOM   1026  CD2 LEU A1155       9.788  -5.614  55.119  1.00  0.00           C  
ATOM   1027  N   TYR A1156      13.824  -4.907  57.757  1.00  0.00           N  
ATOM   1028  CA  TYR A1156      14.783  -4.910  58.852  1.00  0.00           C  
ATOM   1029  C   TYR A1156      14.031  -5.314  60.109  1.00  0.00           C  
ATOM   1030  O   TYR A1156      12.817  -5.123  60.194  1.00  0.00           O  
ATOM   1031  CB  TYR A1156      15.370  -3.509  59.050  1.00  0.00           C  
ATOM   1032  CG  TYR A1156      16.512  -3.161  58.120  1.00  0.00           C  
ATOM   1033  CD1 TYR A1156      17.817  -3.041  58.604  1.00  0.00           C  
ATOM   1034  CD2 TYR A1156      16.295  -2.962  56.759  1.00  0.00           C  
ATOM   1035  CE1 TYR A1156      18.877  -2.728  57.760  1.00  0.00           C  
ATOM   1036  CE2 TYR A1156      17.353  -2.648  55.899  1.00  0.00           C  
ATOM   1037  CZ  TYR A1156      18.640  -2.533  56.408  1.00  0.00           C  
ATOM   1038  OH  TYR A1156      19.681  -2.226  55.566  1.00  0.00           O  
ATOM   1039  N   VAL A1157      14.740  -5.899  61.069  1.00  0.00           N  
ATOM   1040  CA  VAL A1157      14.121  -6.294  62.333  1.00  0.00           C  
ATOM   1041  C   VAL A1157      15.060  -5.843  63.447  1.00  0.00           C  
ATOM   1042  O   VAL A1157      16.274  -5.830  63.276  1.00  0.00           O  
ATOM   1043  CB  VAL A1157      13.926  -7.828  62.444  1.00  0.00           C  
ATOM   1044  CG1 VAL A1157      13.292  -8.361  61.171  1.00  0.00           C  
ATOM   1045  CG2 VAL A1157      15.265  -8.517  62.728  1.00  0.00           C  
ATOM   1046  N   SER A1158      14.495  -5.459  64.583  1.00  0.00           N  
ATOM   1047  CA  SER A1158      15.312  -5.022  65.701  1.00  0.00           C  
ATOM   1048  C   SER A1158      15.152  -6.014  66.821  1.00  0.00           C  
ATOM   1049  O   SER A1158      14.087  -6.601  66.984  1.00  0.00           O  
ATOM   1050  CB  SER A1158      14.868  -3.655  66.203  1.00  0.00           C  
ATOM   1051  OG  SER A1158      13.597  -3.750  66.813  1.00  0.00           O  
ATOM   1052  N   VAL A1159      16.215  -6.201  67.590  1.00  0.00           N  
ATOM   1053  CA  VAL A1159      16.172  -7.109  68.718  1.00  0.00           C  
ATOM   1054  C   VAL A1159      16.760  -6.475  69.969  1.00  0.00           C  
ATOM   1055  O   VAL A1159      17.540  -5.528  69.906  1.00  0.00           O  
ATOM   1056  CB  VAL A1159      16.946  -8.425  68.430  1.00  0.00           C  
ATOM   1057  CG1 VAL A1159      16.156  -9.300  67.479  1.00  0.00           C  
ATOM   1058  CG2 VAL A1159      18.316  -8.104  67.839  1.00  0.00           C  
ATOM   1059  N   TYR A1160      16.336  -7.018  71.102  1.00  0.00           N  
ATOM   1060  CA  TYR A1160      16.781  -6.641  72.439  1.00  0.00           C  
ATOM   1061  C   TYR A1160      18.262  -7.041  72.353  1.00  0.00           C  
ATOM   1062  O   TYR A1160      18.570  -8.172  71.979  1.00  0.00           O  
ATOM   1063  CB  TYR A1160      15.996  -7.539  73.401  1.00  0.00           C  
ATOM   1064  CG  TYR A1160      16.015  -7.283  74.897  1.00  0.00           C  
ATOM   1065  CD1 TYR A1160      14.876  -6.804  75.554  1.00  0.00           C  
ATOM   1066  CD2 TYR A1160      17.109  -7.640  75.676  1.00  0.00           C  
ATOM   1067  CE1 TYR A1160      14.822  -6.692  76.943  1.00  0.00           C  
ATOM   1068  CE2 TYR A1160      17.055  -7.535  77.061  1.00  0.00           C  
ATOM   1069  CZ  TYR A1160      15.917  -7.061  77.693  1.00  0.00           C  
ATOM   1070  OH  TYR A1160      15.894  -6.953  79.077  1.00  0.00           O  
ATOM   1071  N   LYS A1161      19.176  -6.143  72.692  1.00  0.00           N  
ATOM   1072  CA  LYS A1161      20.589  -6.470  72.562  1.00  0.00           C  
ATOM   1073  C   LYS A1161      21.051  -7.800  73.154  1.00  0.00           C  
ATOM   1074  O   LYS A1161      21.847  -8.496  72.535  1.00  0.00           O  
ATOM   1075  CB  LYS A1161      21.458  -5.326  73.089  1.00  0.00           C  
ATOM   1076  CG  LYS A1161      22.614  -5.033  72.154  1.00  0.00           C  
ATOM   1077  CD  LYS A1161      23.147  -3.614  72.308  1.00  0.00           C  
ATOM   1078  CE  LYS A1161      24.072  -3.269  71.164  1.00  0.00           C  
ATOM   1079  NZ  LYS A1161      25.108  -4.330  70.989  1.00  0.00           N  
ATOM   1080  N   ASP A1387      20.587  -8.158  74.344  1.00  0.00           N  
ATOM   1081  CA  ASP A1387      20.996  -9.442  74.911  1.00  0.00           C  
ATOM   1082  C   ASP A1387      19.914 -10.495  74.675  1.00  0.00           C  
ATOM   1083  O   ASP A1387      19.759 -11.443  75.457  1.00  0.00           O  
ATOM   1084  CB  ASP A1387      21.299  -9.317  76.404  1.00  0.00           C  
ATOM   1085  CG  ASP A1387      22.632  -8.657  76.683  1.00  0.00           C  
ATOM   1086  OD1 ASP A1387      22.949  -7.631  76.047  1.00  0.00           O  
ATOM   1087  OD2 ASP A1387      23.358  -9.168  77.559  1.00  0.00           O  
ATOM   1088  N   ASP A1388      19.155 -10.306  73.595  1.00  0.00           N  
ATOM   1089  CA  ASP A1388      18.114 -11.253  73.230  1.00  0.00           C  
ATOM   1090  C   ASP A1388      18.752 -12.248  72.290  1.00  0.00           C  
ATOM   1091  O   ASP A1388      18.586 -12.137  71.084  1.00  0.00           O  
ATOM   1092  CB  ASP A1388      16.952 -10.586  72.493  1.00  0.00           C  
ATOM   1093  CG  ASP A1388      15.697 -11.445  72.513  1.00  0.00           C  
ATOM   1094  OD1 ASP A1388      15.827 -12.683  72.409  1.00  0.00           O  
ATOM   1095  OD2 ASP A1388      14.580 -10.895  72.625  1.00  0.00           O  
ATOM   1096  N   GLU A1389      19.486 -13.211  72.844  1.00  0.00           N  
ATOM   1097  CA  GLU A1389      20.164 -14.213  72.033  1.00  0.00           C  
ATOM   1098  C   GLU A1389      19.182 -15.122  71.318  1.00  0.00           C  
ATOM   1099  O   GLU A1389      19.419 -15.541  70.182  1.00  0.00           O  
ATOM   1100  CB  GLU A1389      21.102 -15.050  72.906  1.00  0.00           C  
ATOM   1101  CG  GLU A1389      22.332 -14.288  73.376  1.00  0.00           C  
ATOM   1102  CD  GLU A1389      23.563 -14.567  72.528  1.00  0.00           C  
ATOM   1103  OE1 GLU A1389      23.520 -14.359  71.297  1.00  0.00           O  
ATOM   1104  OE2 GLU A1389      24.585 -14.996  73.104  1.00  0.00           O  
ATOM   1105  N   GLU A1390      18.077 -15.422  71.992  1.00  0.00           N  
ATOM   1106  CA  GLU A1390      17.043 -16.279  71.440  1.00  0.00           C  
ATOM   1107  C   GLU A1390      16.405 -15.614  70.233  1.00  0.00           C  
ATOM   1108  O   GLU A1390      16.310 -16.216  69.161  1.00  0.00           O  
ATOM   1109  CB  GLU A1390      15.977 -16.557  72.504  1.00  0.00           C  
ATOM   1110  CG  GLU A1390      14.943 -17.612  72.138  1.00  0.00           C  
ATOM   1111  CD  GLU A1390      15.407 -19.035  72.427  1.00  0.00           C  
ATOM   1112  OE1 GLU A1390      15.867 -19.290  73.564  1.00  0.00           O  
ATOM   1113  OE2 GLU A1390      15.296 -19.901  71.530  1.00  0.00           O  
ATOM   1114  N   ALA A1391      15.971 -14.371  70.410  1.00  0.00           N  
ATOM   1115  CA  ALA A1391      15.339 -13.609  69.335  1.00  0.00           C  
ATOM   1116  C   ALA A1391      16.234 -13.446  68.106  1.00  0.00           C  
ATOM   1117  O   ALA A1391      15.821 -13.745  66.985  1.00  0.00           O  
ATOM   1118  CB  ALA A1391      14.927 -12.247  69.839  1.00  0.00           C  
ATOM   1119  N   TYR A1392      17.450 -12.956  68.316  1.00  0.00           N  
ATOM   1120  CA  TYR A1392      18.393 -12.746  67.215  1.00  0.00           C  
ATOM   1121  C   TYR A1392      18.632 -14.043  66.446  1.00  0.00           C  
ATOM   1122  O   TYR A1392      18.600 -14.078  65.214  1.00  0.00           O  
ATOM   1123  CB  TYR A1392      19.735 -12.250  67.764  1.00  0.00           C  
ATOM   1124  CG  TYR A1392      20.746 -11.838  66.706  1.00  0.00           C  
ATOM   1125  CD1 TYR A1392      20.778 -10.530  66.206  1.00  0.00           C  
ATOM   1126  CD2 TYR A1392      21.684 -12.746  66.222  1.00  0.00           C  
ATOM   1127  CE1 TYR A1392      21.724 -10.142  65.256  1.00  0.00           C  
ATOM   1128  CE2 TYR A1392      22.626 -12.374  65.275  1.00  0.00           C  
ATOM   1129  CZ  TYR A1392      22.646 -11.072  64.796  1.00  0.00           C  
ATOM   1130  OH  TYR A1392      23.592 -10.712  63.871  1.00  0.00           O  
ATOM   1131  N   ARG A1393      18.885 -15.105  67.196  1.00  0.00           N  
ATOM   1132  CA  ARG A1393      19.165 -16.408  66.620  1.00  0.00           C  
ATOM   1133  C   ARG A1393      18.037 -16.854  65.685  1.00  0.00           C  
ATOM   1134  O   ARG A1393      18.287 -17.203  64.530  1.00  0.00           O  
ATOM   1135  CB  ARG A1393      19.380 -17.428  67.743  1.00  0.00           C  
ATOM   1136  CG  ARG A1393      20.416 -18.515  67.421  1.00  0.00           C  
ATOM   1137  CD  ARG A1393      20.283 -19.684  68.388  1.00  0.00           C  
ATOM   1138  NE  ARG A1393      18.880 -20.069  68.535  1.00  0.00           N  
ATOM   1139  CZ  ARG A1393      18.109 -20.486  67.536  1.00  0.00           C  
ATOM   1140  NH1 ARG A1393      18.601 -20.584  66.311  1.00  0.00           N  
ATOM   1141  NH2 ARG A1393      16.837 -20.781  67.748  1.00  0.00           N  
ATOM   1142  N   ILE A1394      16.802 -16.821  66.178  1.00  0.00           N  
ATOM   1143  CA  ILE A1394      15.647 -17.220  65.381  1.00  0.00           C  
ATOM   1144  C   ILE A1394      15.428 -16.296  64.178  1.00  0.00           C  
ATOM   1145  O   ILE A1394      15.011 -16.752  63.111  1.00  0.00           O  
ATOM   1146  CB  ILE A1394      14.372 -17.255  66.243  1.00  0.00           C  
ATOM   1147  CG1 ILE A1394      14.496 -18.359  67.299  1.00  0.00           C  
ATOM   1148  CG2 ILE A1394      13.151 -17.492  65.361  1.00  0.00           C  
ATOM   1149  CD1 ILE A1394      13.348 -18.386  68.304  1.00  0.00           C  
ATOM   1150  N   TRP A1395      15.705 -15.006  64.348  1.00  0.00           N  
ATOM   1151  CA  TRP A1395      15.562 -14.051  63.257  1.00  0.00           C  
ATOM   1152  C   TRP A1395      16.612 -14.337  62.181  1.00  0.00           C  
ATOM   1153  O   TRP A1395      16.298 -14.400  60.997  1.00  0.00           O  
ATOM   1154  CB  TRP A1395      15.765 -12.617  63.757  1.00  0.00           C  
ATOM   1155  CG  TRP A1395      14.539 -11.905  64.243  1.00  0.00           C  
ATOM   1156  CD1 TRP A1395      14.424 -11.173  65.390  1.00  0.00           C  
ATOM   1157  CD2 TRP A1395      13.269 -11.811  63.580  1.00  0.00           C  
ATOM   1158  NE1 TRP A1395      13.168 -10.631  65.486  1.00  0.00           N  
ATOM   1159  CE2 TRP A1395      12.435 -11.005  64.391  1.00  0.00           C  
ATOM   1160  CE3 TRP A1395      12.756 -12.326  62.382  1.00  0.00           C  
ATOM   1161  CZ2 TRP A1395      11.115 -10.704  64.045  1.00  0.00           C  
ATOM   1162  CZ3 TRP A1395      11.440 -12.024  62.036  1.00  0.00           C  
ATOM   1163  CH2 TRP A1395      10.637 -11.221  62.868  1.00  0.00           C  
ATOM   1164  N   ASN A1396      17.859 -14.522  62.610  1.00  0.00           N  
ATOM   1165  CA  ASN A1396      18.983 -14.758  61.701  1.00  0.00           C  
ATOM   1166  C   ASN A1396      19.150 -16.188  61.187  1.00  0.00           C  
ATOM   1167  O   ASN A1396      19.608 -16.391  60.074  1.00  0.00           O  
ATOM   1168  CB  ASN A1396      20.289 -14.333  62.382  1.00  0.00           C  
ATOM   1169  CG  ASN A1396      21.474 -14.350  61.438  1.00  0.00           C  
ATOM   1170  OD1 ASN A1396      21.571 -13.523  60.538  1.00  0.00           O  
ATOM   1171  ND2 ASN A1396      22.384 -15.299  61.641  1.00  0.00           N  
ATOM   1172  N   GLU A1397      18.794 -17.181  61.993  1.00  0.00           N  
ATOM   1173  CA  GLU A1397      18.956 -18.579  61.582  1.00  0.00           C  
ATOM   1174  C   GLU A1397      17.678 -19.229  61.068  1.00  0.00           C  
ATOM   1175  O   GLU A1397      17.661 -19.822  59.994  1.00  0.00           O  
ATOM   1176  CB  GLU A1397      19.521 -19.405  62.748  1.00  0.00           C  
ATOM   1177  CG  GLU A1397      20.976 -19.081  63.087  1.00  0.00           C  
ATOM   1178  CD  GLU A1397      21.560 -19.979  64.169  1.00  0.00           C  
ATOM   1179  OE1 GLU A1397      21.593 -21.217  63.995  1.00  0.00           O  
ATOM   1180  OE2 GLU A1397      21.998 -19.440  65.202  1.00  0.00           O  
ATOM   1181  N   HIS A1398      16.601 -19.116  61.832  1.00  0.00           N  
ATOM   1182  CA  HIS A1398      15.350 -19.720  61.414  1.00  0.00           C  
ATOM   1183  C   HIS A1398      14.687 -18.965  60.271  1.00  0.00           C  
ATOM   1184  O   HIS A1398      14.299 -19.569  59.264  1.00  0.00           O  
ATOM   1185  CB  HIS A1398      14.370 -19.813  62.586  1.00  0.00           C  
ATOM   1186  CG  HIS A1398      13.138 -20.595  62.263  1.00  0.00           C  
ATOM   1187  ND1 HIS A1398      13.166 -21.952  62.018  1.00  0.00           N  
ATOM   1188  CD2 HIS A1398      11.855 -20.204  62.077  1.00  0.00           C  
ATOM   1189  CE1 HIS A1398      11.953 -22.362  61.691  1.00  0.00           C  
ATOM   1190  NE2 HIS A1398      11.139 -21.320  61.719  1.00  0.00           N  
ATOM   1191  N   ILE A1399      14.545 -17.652  60.422  1.00  0.00           N  
ATOM   1192  CA  ILE A1399      13.908 -16.863  59.377  1.00  0.00           C  
ATOM   1193  C   ILE A1399      14.846 -16.696  58.187  1.00  0.00           C  
ATOM   1194  O   ILE A1399      14.436 -16.835  57.042  1.00  0.00           O  
ATOM   1195  CB  ILE A1399      13.534 -15.452  59.854  1.00  0.00           C  
ATOM   1196  CG1 ILE A1399      12.667 -15.513  61.118  1.00  0.00           C  
ATOM   1197  CG2 ILE A1399      12.802 -14.721  58.724  1.00  0.00           C  
ATOM   1198  CD1 ILE A1399      11.307 -16.168  60.931  1.00  0.00           C  
ATOM   1199  N   GLY A1400      16.106 -16.392  58.477  1.00  0.00           N  
ATOM   1200  CA  GLY A1400      17.080 -16.190  57.428  1.00  0.00           C  
ATOM   1201  C   GLY A1400      17.347 -14.715  57.190  1.00  0.00           C  
ATOM   1202  O   GLY A1400      17.602 -14.301  56.058  1.00  0.00           O  
ATOM   1203  N   ILE A1401      17.272 -13.914  58.248  1.00  0.00           N  
ATOM   1204  CA  ILE A1401      17.530 -12.480  58.116  1.00  0.00           C  
ATOM   1205  C   ILE A1401      19.038 -12.233  58.123  1.00  0.00           C  
ATOM   1206  O   ILE A1401      19.733 -12.577  59.081  1.00  0.00           O  
ATOM   1207  CB  ILE A1401      16.927 -11.656  59.284  1.00  0.00           C  
ATOM   1208  CG1 ILE A1401      15.440 -11.971  59.464  1.00  0.00           C  
ATOM   1209  CG2 ILE A1401      17.170 -10.162  59.035  1.00  0.00           C  
ATOM   1210  CD1 ILE A1401      14.611 -11.836  58.221  1.00  0.00           C  
ATOM   1211  N   PRO A1402      19.564 -11.632  57.057  1.00  0.00           N  
ATOM   1212  CA  PRO A1402      21.000 -11.364  57.004  1.00  0.00           C  
ATOM   1213  C   PRO A1402      21.374 -10.446  58.176  1.00  0.00           C  
ATOM   1214  O   PRO A1402      20.737  -9.414  58.379  1.00  0.00           O  
ATOM   1215  CB  PRO A1402      21.174 -10.665  55.654  1.00  0.00           C  
ATOM   1216  CG  PRO A1402      20.000 -11.153  54.850  1.00  0.00           C  
ATOM   1217  CD  PRO A1402      18.886 -11.138  55.850  1.00  0.00           C  
ATOM   1218  N   SER A1403      22.392 -10.827  58.943  1.00  0.00           N  
ATOM   1219  CA  SER A1403      22.830 -10.029  60.086  1.00  0.00           C  
ATOM   1220  C   SER A1403      22.827  -8.522  59.799  1.00  0.00           C  
ATOM   1221  O   SER A1403      22.506  -7.721  60.669  1.00  0.00           O  
ATOM   1222  CB  SER A1403      24.235 -10.460  60.514  1.00  0.00           C  
ATOM   1223  OG  SER A1403      25.176 -10.246  59.469  1.00  0.00           O  
ATOM   1224  N   GLU A1404      23.184  -8.137  58.581  1.00  0.00           N  
ATOM   1225  CA  GLU A1404      23.218  -6.719  58.227  1.00  0.00           C  
ATOM   1226  C   GLU A1404      21.849  -6.043  58.283  1.00  0.00           C  
ATOM   1227  O   GLU A1404      21.753  -4.816  58.292  1.00  0.00           O  
ATOM   1228  CB  GLU A1404      23.826  -6.533  56.833  1.00  0.00           C  
ATOM   1229  CG  GLU A1404      25.343  -6.720  56.775  1.00  0.00           C  
ATOM   1230  CD  GLU A1404      25.779  -8.157  57.017  1.00  0.00           C  
ATOM   1231  OE1 GLU A1404      25.275  -9.064  56.314  1.00  0.00           O  
ATOM   1232  OE2 GLU A1404      26.635  -8.373  57.903  1.00  0.00           O  
ATOM   1233  N   ARG A1405      20.794  -6.848  58.315  1.00  0.00           N  
ATOM   1234  CA  ARG A1405      19.431  -6.340  58.379  1.00  0.00           C  
ATOM   1235  C   ARG A1405      18.814  -6.495  59.779  1.00  0.00           C  
ATOM   1236  O   ARG A1405      17.607  -6.329  59.945  1.00  0.00           O  
ATOM   1237  CB  ARG A1405      18.540  -7.037  57.333  1.00  0.00           C  
ATOM   1238  CG  ARG A1405      18.735  -6.552  55.888  1.00  0.00           C  
ATOM   1239  CD  ARG A1405      17.408  -6.546  55.113  1.00  0.00           C  
ATOM   1240  NE  ARG A1405      17.318  -7.634  54.152  1.00  0.00           N  
ATOM   1241  CZ  ARG A1405      17.970  -7.660  52.998  1.00  0.00           C  
ATOM   1242  NH1 ARG A1405      18.755  -6.644  52.660  1.00  0.00           N  
ATOM   1243  NH2 ARG A1405      17.863  -8.712  52.201  1.00  0.00           N  
ATOM   1244  N   ILE A1406      19.631  -6.819  60.780  1.00  0.00           N  
ATOM   1245  CA  ILE A1406      19.133  -6.945  62.158  1.00  0.00           C  
ATOM   1246  C   ILE A1406      19.867  -6.008  63.130  1.00  0.00           C  
ATOM   1247  O   ILE A1406      21.093  -6.049  63.218  1.00  0.00           O  
ATOM   1248  CB  ILE A1406      19.274  -8.381  62.724  1.00  0.00           C  
ATOM   1249  CG1 ILE A1406      18.353  -9.340  61.975  1.00  0.00           C  
ATOM   1250  CG2 ILE A1406      18.908  -8.381  64.194  1.00  0.00           C  
ATOM   1251  CD1 ILE A1406      18.377 -10.766  62.480  1.00  0.00           C  
ATOM   1252  N   TRP A1407      19.119  -5.172  63.857  1.00  0.00           N  
ATOM   1253  CA  TRP A1407      19.741  -4.265  64.822  1.00  0.00           C  
ATOM   1254  C   TRP A1407      19.557  -4.723  66.269  1.00  0.00           C  
ATOM   1255  O   TRP A1407      18.467  -5.114  66.702  1.00  0.00           O  
ATOM   1256  CB  TRP A1407      19.195  -2.840  64.702  1.00  0.00           C  
ATOM   1257  CG  TRP A1407      19.358  -2.236  63.358  1.00  0.00           C  
ATOM   1258  CD1 TRP A1407      20.476  -2.251  62.580  1.00  0.00           C  
ATOM   1259  CD2 TRP A1407      18.361  -1.529  62.618  1.00  0.00           C  
ATOM   1260  NE1 TRP A1407      20.236  -1.602  61.398  1.00  0.00           N  
ATOM   1261  CE2 TRP A1407      18.944  -1.148  61.393  1.00  0.00           C  
ATOM   1262  CE3 TRP A1407      17.028  -1.183  62.871  1.00  0.00           C  
ATOM   1263  CZ2 TRP A1407      18.236  -0.431  60.417  1.00  0.00           C  
ATOM   1264  CZ3 TRP A1407      16.327  -0.473  61.902  1.00  0.00           C  
ATOM   1265  CH2 TRP A1407      16.933  -0.106  60.690  1.00  0.00           C  
ATOM   1266  N   ARG A1408      20.641  -4.661  67.017  1.00  0.00           N  
ATOM   1267  CA  ARG A1408      20.611  -5.041  68.414  1.00  0.00           C  
ATOM   1268  C   ARG A1408      20.625  -3.746  69.194  1.00  0.00           C  
ATOM   1269  O   ARG A1408      21.650  -3.058  69.265  1.00  0.00           O  
ATOM   1270  CB  ARG A1408      21.807  -5.935  68.717  1.00  0.00           C  
ATOM   1271  CG  ARG A1408      21.605  -7.341  68.167  1.00  0.00           C  
ATOM   1272  CD  ARG A1408      22.914  -8.010  67.805  1.00  0.00           C  
ATOM   1273  NE  ARG A1408      23.634  -7.243  66.792  1.00  0.00           N  
ATOM   1274  CZ  ARG A1408      24.796  -7.607  66.262  1.00  0.00           C  
ATOM   1275  NH1 ARG A1408      25.376  -8.738  66.647  1.00  0.00           N  
ATOM   1276  NH2 ARG A1408      25.382  -6.833  65.358  1.00  0.00           N  
ATOM   1277  N   LEU A1409      19.459  -3.422  69.755  1.00  0.00           N  
ATOM   1278  CA  LEU A1409      19.245  -2.186  70.503  1.00  0.00           C  
ATOM   1279  C   LEU A1409      18.989  -2.375  71.994  1.00  0.00           C  
ATOM   1280  O   LEU A1409      18.718  -3.482  72.460  1.00  0.00           O  
ATOM   1281  CB  LEU A1409      18.062  -1.429  69.899  1.00  0.00           C  
ATOM   1282  CG  LEU A1409      17.973  -1.510  68.376  1.00  0.00           C  
ATOM   1283  CD1 LEU A1409      16.567  -1.140  67.910  1.00  0.00           C  
ATOM   1284  CD2 LEU A1409      19.034  -0.628  67.764  1.00  0.00           C  
ATOM   1285  N   GLY A1410      19.038  -1.261  72.723  1.00  0.00           N  
ATOM   1286  CA  GLY A1410      18.849  -1.287  74.161  1.00  0.00           C  
ATOM   1287  C   GLY A1410      17.439  -1.204  74.718  1.00  0.00           C  
ATOM   1288  O   GLY A1410      16.448  -1.124  73.982  1.00  0.00           O  
ATOM   1289  N   GLU A1418      17.379  -1.205  76.048  1.00  0.00           N  
ATOM   1290  CA  GLU A1418      16.141  -1.167  76.808  1.00  0.00           C  
ATOM   1291  C   GLU A1418      15.094  -0.152  76.367  1.00  0.00           C  
ATOM   1292  O   GLU A1418      13.922  -0.497  76.247  1.00  0.00           O  
ATOM   1293  CB  GLU A1418      16.451  -0.955  78.289  1.00  0.00           C  
ATOM   1294  CG  GLU A1418      15.240  -1.062  79.196  1.00  0.00           C  
ATOM   1295  CD  GLU A1418      15.639  -1.145  80.649  1.00  0.00           C  
ATOM   1296  OE1 GLU A1418      14.761  -0.986  81.523  1.00  0.00           O  
ATOM   1297  OE2 GLU A1418      16.840  -1.381  80.914  1.00  0.00           O  
ATOM   1298  N   GLU A1420      15.503   1.089  76.127  1.00  0.00           N  
ATOM   1299  CA  GLU A1420      14.550   2.117  75.715  1.00  0.00           C  
ATOM   1300  C   GLU A1420      14.019   1.849  74.308  1.00  0.00           C  
ATOM   1301  O   GLU A1420      13.112   2.530  73.846  1.00  0.00           O  
ATOM   1302  CB  GLU A1420      15.200   3.515  75.732  1.00  0.00           C  
ATOM   1303  CG  GLU A1420      15.663   4.062  77.087  1.00  0.00           C  
ATOM   1304  CD  GLU A1420      14.554   4.695  77.927  1.00  0.00           C  
ATOM   1305  OE1 GLU A1420      13.571   5.220  77.360  1.00  0.00           O  
ATOM   1306  OE2 GLU A1420      14.678   4.684  79.172  1.00  0.00           O  
ATOM   1307  N   ASP A1421      14.585   0.867  73.616  1.00  0.00           N  
ATOM   1308  CA  ASP A1421      14.148   0.578  72.253  1.00  0.00           C  
ATOM   1309  C   ASP A1421      13.430  -0.740  72.079  1.00  0.00           C  
ATOM   1310  O   ASP A1421      12.508  -0.841  71.265  1.00  0.00           O  
ATOM   1311  CB  ASP A1421      15.342   0.645  71.289  1.00  0.00           C  
ATOM   1312  CG  ASP A1421      15.738   2.076  70.949  1.00  0.00           C  
ATOM   1313  OD1 ASP A1421      16.044   2.855  71.884  1.00  0.00           O  
ATOM   1314  OD2 ASP A1421      15.738   2.417  69.743  1.00  0.00           O  
ATOM   1315  N   ASN A1422      13.849  -1.756  72.827  1.00  0.00           N  
ATOM   1316  CA  ASN A1422      13.216  -3.065  72.726  1.00  0.00           C  
ATOM   1317  C   ASN A1422      12.951  -3.809  74.038  1.00  0.00           C  
ATOM   1318  O   ASN A1422      13.058  -5.030  74.096  1.00  0.00           O  
ATOM   1319  CB  ASN A1422      13.999  -3.975  71.769  1.00  0.00           C  
ATOM   1320  CG  ASN A1422      13.395  -4.004  70.372  1.00  0.00           C  
ATOM   1321  OD1 ASN A1422      12.173  -3.982  70.214  1.00  0.00           O  
ATOM   1322  ND2 ASN A1422      14.244  -4.070  69.357  1.00  0.00           N  
ATOM   1323  N   PHE A1423      12.613  -3.069  75.087  1.00  0.00           N  
ATOM   1324  CA  PHE A1423      12.279  -3.676  76.378  1.00  0.00           C  
ATOM   1325  C   PHE A1423      10.914  -3.143  76.760  1.00  0.00           C  
ATOM   1326  O   PHE A1423      10.783  -1.978  77.126  1.00  0.00           O  
ATOM   1327  CB  PHE A1423      13.264  -3.277  77.475  1.00  0.00           C  
ATOM   1328  CG  PHE A1423      12.746  -3.527  78.874  1.00  0.00           C  
ATOM   1329  CD1 PHE A1423      12.775  -4.805  79.427  1.00  0.00           C  
ATOM   1330  CD2 PHE A1423      12.222  -2.481  79.637  1.00  0.00           C  
ATOM   1331  CE1 PHE A1423      12.294  -5.042  80.723  1.00  0.00           C  
ATOM   1332  CE2 PHE A1423      11.732  -2.700  80.941  1.00  0.00           C  
ATOM   1333  CZ  PHE A1423      11.770  -3.981  81.485  1.00  0.00           C  
ATOM   1334  N   TRP A1424       9.900  -3.991  76.676  1.00  0.00           N  
ATOM   1335  CA  TRP A1424       8.556  -3.577  77.022  1.00  0.00           C  
ATOM   1336  C   TRP A1424       8.227  -3.913  78.482  1.00  0.00           C  
ATOM   1337  O   TRP A1424       8.826  -4.807  79.074  1.00  0.00           O  
ATOM   1338  CB  TRP A1424       7.543  -4.253  76.090  1.00  0.00           C  
ATOM   1339  CG  TRP A1424       6.163  -3.692  76.227  1.00  0.00           C  
ATOM   1340  CD1 TRP A1424       5.671  -2.572  75.623  1.00  0.00           C  
ATOM   1341  CD2 TRP A1424       5.129  -4.167  77.094  1.00  0.00           C  
ATOM   1342  NE1 TRP A1424       4.400  -2.315  76.066  1.00  0.00           N  
ATOM   1343  CE2 TRP A1424       4.041  -3.277  76.970  1.00  0.00           C  
ATOM   1344  CE3 TRP A1424       5.020  -5.254  77.971  1.00  0.00           C  
ATOM   1345  CZ2 TRP A1424       2.854  -3.438  77.690  1.00  0.00           C  
ATOM   1346  CZ3 TRP A1424       3.840  -5.416  78.693  1.00  0.00           C  
ATOM   1347  CH2 TRP A1424       2.771  -4.509  78.546  1.00  0.00           C  
ATOM   1348  N   GLN A1425       7.278  -3.172  79.051  1.00  0.00           N  
ATOM   1349  CA  GLN A1425       6.825  -3.376  80.423  1.00  0.00           C  
ATOM   1350  C   GLN A1425       5.373  -2.939  80.549  1.00  0.00           C  
ATOM   1351  O   GLN A1425       4.964  -1.942  79.950  1.00  0.00           O  
ATOM   1352  CB  GLN A1425       7.671  -2.567  81.411  1.00  0.00           C  
ATOM   1353  CG  GLN A1425       7.913  -1.133  80.983  1.00  0.00           C  
ATOM   1354  CD  GLN A1425       8.043  -0.189  82.157  1.00  0.00           C  
ATOM   1355  OE1 GLN A1425       7.046   0.324  82.667  1.00  0.00           O  
ATOM   1356  NE2 GLN A1425       9.274   0.040  82.601  1.00  0.00           N  
ATOM   1357  N   MET A1426       4.590  -3.683  81.324  1.00  0.00           N  
ATOM   1358  CA  MET A1426       3.194  -3.316  81.507  1.00  0.00           C  
ATOM   1359  C   MET A1426       3.111  -2.176  82.514  1.00  0.00           C  
ATOM   1360  O   MET A1426       2.168  -1.388  82.495  1.00  0.00           O  
ATOM   1361  CB  MET A1426       2.382  -4.512  82.006  1.00  0.00           C  
ATOM   1362  CG  MET A1426       0.888  -4.236  82.109  1.00  0.00           C  
ATOM   1363  SD  MET A1426      -0.079  -5.749  82.316  1.00  0.00           S  
ATOM   1364  CE  MET A1426       0.194  -6.519  80.736  1.00  0.00           C  
ATOM   1365  N   GLY A1427       4.106  -2.095  83.393  1.00  0.00           N  
ATOM   1366  CA  GLY A1427       4.118  -1.048  84.400  1.00  0.00           C  
ATOM   1367  C   GLY A1427       5.414  -1.024  85.193  1.00  0.00           C  
ATOM   1368  O   GLY A1427       6.402  -1.659  84.787  1.00  0.00           O  
ATOM   1369  N   ASP A1437       5.415  -0.291  86.314  1.00  0.00           N  
ATOM   1370  CA  ASP A1437       6.601  -0.181  87.159  1.00  0.00           C  
ATOM   1371  C   ASP A1437       6.936  -1.558  87.714  1.00  0.00           C  
ATOM   1372  O   ASP A1437       8.104  -1.956  87.760  1.00  0.00           O  
ATOM   1373  CB  ASP A1437       6.376   0.837  88.293  1.00  0.00           C  
ATOM   1374  CG  ASP A1437       4.914   1.007  88.652  1.00  0.00           C  
ATOM   1375  OD1 ASP A1437       4.122   1.312  87.742  1.00  0.00           O  
ATOM   1376  OD2 ASP A1437       4.554   0.846  89.841  1.00  0.00           O  
ATOM   1377  N   VAL A1438       5.897  -2.269  88.143  1.00  0.00           N  
ATOM   1378  CA  VAL A1438       6.033  -3.632  88.635  1.00  0.00           C  
ATOM   1379  C   VAL A1438       5.193  -4.365  87.613  1.00  0.00           C  
ATOM   1380  O   VAL A1438       4.081  -3.948  87.317  1.00  0.00           O  
ATOM   1381  CB  VAL A1438       5.413  -3.822  90.041  1.00  0.00           C  
ATOM   1382  CG1 VAL A1438       5.906  -2.733  90.970  1.00  0.00           C  
ATOM   1383  CG2 VAL A1438       3.898  -3.815  89.960  1.00  0.00           C  
ATOM   1384  N   GLY A1443       5.689  -5.446  87.041  1.00  0.00           N  
ATOM   1385  CA  GLY A1443       4.845  -6.068  86.048  1.00  0.00           C  
ATOM   1386  C   GLY A1443       5.424  -7.015  85.039  1.00  0.00           C  
ATOM   1387  O   GLY A1443       6.641  -7.057  84.843  1.00  0.00           O  
ATOM   1388  N   PRO A1444       4.556  -7.809  84.382  1.00  0.00           N  
ATOM   1389  CA  PRO A1444       5.091  -8.732  83.388  1.00  0.00           C  
ATOM   1390  C   PRO A1444       5.763  -7.846  82.353  1.00  0.00           C  
ATOM   1391  O   PRO A1444       5.246  -6.788  81.991  1.00  0.00           O  
ATOM   1392  CB  PRO A1444       3.843  -9.430  82.858  1.00  0.00           C  
ATOM   1393  CG  PRO A1444       2.815  -8.351  82.937  1.00  0.00           C  
ATOM   1394  CD  PRO A1444       3.087  -7.704  84.265  1.00  0.00           C  
ATOM   1395  N   CYS A1448       6.930  -8.273  81.903  1.00  0.00           N  
ATOM   1396  CA  CYS A1448       7.693  -7.512  80.930  1.00  0.00           C  
ATOM   1397  C   CYS A1448       8.598  -8.449  80.162  1.00  0.00           C  
ATOM   1398  O   CYS A1448       8.655  -9.646  80.441  1.00  0.00           O  
ATOM   1399  CB  CYS A1448       8.545  -6.493  81.654  1.00  0.00           C  
ATOM   1400  SG  CYS A1448       9.412  -7.278  83.007  1.00  0.00           S  
ATOM   1401  N   GLY A1456       9.317  -7.890  79.201  1.00  0.00           N  
ATOM   1402  CA  GLY A1456      10.222  -8.692  78.413  1.00  0.00           C  
ATOM   1403  C   GLY A1456      10.655  -7.958  77.167  1.00  0.00           C  
ATOM   1404  O   GLY A1456      10.272  -6.806  76.952  1.00  0.00           O  
ATOM   1405  N   PRO A1457      11.491  -8.607  76.345  1.00  0.00           N  
ATOM   1406  CA  PRO A1457      12.035  -8.103  75.084  1.00  0.00           C  
ATOM   1407  C   PRO A1457      10.965  -7.934  74.027  1.00  0.00           C  
ATOM   1408  O   PRO A1457       9.851  -8.444  74.158  1.00  0.00           O  
ATOM   1409  CB  PRO A1457      13.034  -9.178  74.680  1.00  0.00           C  
ATOM   1410  CG  PRO A1457      12.487 -10.411  75.319  1.00  0.00           C  
ATOM   1411  CD  PRO A1457      12.099  -9.905  76.675  1.00  0.00           C  
ATOM   1412  N   SER A1458      11.323  -7.221  72.968  1.00  0.00           N  
ATOM   1413  CA  SER A1458      10.413  -6.977  71.868  1.00  0.00           C  
ATOM   1414  C   SER A1458      11.222  -6.896  70.580  1.00  0.00           C  
ATOM   1415  O   SER A1458      12.394  -6.516  70.585  1.00  0.00           O  
ATOM   1416  CB  SER A1458       9.648  -5.670  72.092  1.00  0.00           C  
ATOM   1417  OG  SER A1458      10.516  -4.547  72.010  1.00  0.00           O  
ATOM   1418  N   SER A1459      10.592  -7.270  69.476  1.00  0.00           N  
ATOM   1419  CA  SER A1459      11.245  -7.241  68.183  1.00  0.00           C  
ATOM   1420  C   SER A1459      10.341  -6.457  67.231  1.00  0.00           C  
ATOM   1421  O   SER A1459       9.153  -6.757  67.110  1.00  0.00           O  
ATOM   1422  CB  SER A1459      11.443  -8.669  67.678  1.00  0.00           C  
ATOM   1423  OG  SER A1459      12.340  -8.699  66.585  1.00  0.00           O  
ATOM   1424  N   GLU A1460      10.898  -5.446  66.569  1.00  0.00           N  
ATOM   1425  CA  GLU A1460      10.104  -4.638  65.655  1.00  0.00           C  
ATOM   1426  C   GLU A1460      10.511  -4.838  64.194  1.00  0.00           C  
ATOM   1427  O   GLU A1460      11.694  -4.866  63.867  1.00  0.00           O  
ATOM   1428  CB  GLU A1460      10.234  -3.158  66.031  1.00  0.00           C  
ATOM   1429  CG  GLU A1460      10.293  -2.918  67.533  1.00  0.00           C  
ATOM   1430  CD  GLU A1460       9.715  -1.579  67.931  1.00  0.00           C  
ATOM   1431  OE1 GLU A1460      10.388  -0.546  67.755  1.00  0.00           O  
ATOM   1432  OE2 GLU A1460       8.568  -1.564  68.417  1.00  0.00           O  
ATOM   1433  N   ILE A1461       9.528  -4.979  63.313  1.00  0.00           N  
ATOM   1434  CA  ILE A1461       9.821  -5.157  61.894  1.00  0.00           C  
ATOM   1435  C   ILE A1461       9.708  -3.788  61.227  1.00  0.00           C  
ATOM   1436  O   ILE A1461       8.704  -3.103  61.381  1.00  0.00           O  
ATOM   1437  CB  ILE A1461       8.832  -6.157  61.245  1.00  0.00           C  
ATOM   1438  CG1 ILE A1461       8.852  -7.474  62.025  1.00  0.00           C  
ATOM   1439  CG2 ILE A1461       9.214  -6.412  59.792  1.00  0.00           C  
ATOM   1440  CD1 ILE A1461       8.206  -8.661  61.303  1.00  0.00           C  
ATOM   1441  N   TYR A1462      10.755  -3.379  60.517  1.00  0.00           N  
ATOM   1442  CA  TYR A1462      10.758  -2.078  59.842  1.00  0.00           C  
ATOM   1443  C   TYR A1462      10.902  -2.266  58.330  1.00  0.00           C  
ATOM   1444  O   TYR A1462      11.634  -3.141  57.872  1.00  0.00           O  
ATOM   1445  CB  TYR A1462      11.938  -1.219  60.316  1.00  0.00           C  
ATOM   1446  CG  TYR A1462      12.188  -1.183  61.809  1.00  0.00           C  
ATOM   1447  CD1 TYR A1462      11.437  -0.361  62.642  1.00  0.00           C  
ATOM   1448  CD2 TYR A1462      13.202  -1.957  62.386  1.00  0.00           C  
ATOM   1449  CE1 TYR A1462      11.681  -0.302  64.005  1.00  0.00           C  
ATOM   1450  CE2 TYR A1462      13.457  -1.906  63.762  1.00  0.00           C  
ATOM   1451  CZ  TYR A1462      12.689  -1.076  64.565  1.00  0.00           C  
ATOM   1452  OH  TYR A1462      12.900  -1.024  65.927  1.00  0.00           O  
ATOM   1453  N   VAL A1463      10.223  -1.436  57.552  1.00  0.00           N  
ATOM   1454  CA  VAL A1463      10.352  -1.538  56.112  1.00  0.00           C  
ATOM   1455  C   VAL A1463      11.177  -0.365  55.568  1.00  0.00           C  
ATOM   1456  O   VAL A1463      10.899   0.791  55.878  1.00  0.00           O  
ATOM   1457  CB  VAL A1463       8.985  -1.550  55.420  1.00  0.00           C  
ATOM   1458  CG1 VAL A1463       9.150  -2.010  53.972  1.00  0.00           C  
ATOM   1459  CG2 VAL A1463       8.035  -2.451  56.164  1.00  0.00           C  
ATOM   1460  N   ASP A1464      12.205  -0.666  54.777  1.00  0.00           N  
ATOM   1461  CA  ASP A1464      13.033   0.386  54.187  1.00  0.00           C  
ATOM   1462  C   ASP A1464      12.358   0.948  52.942  1.00  0.00           C  
ATOM   1463  O   ASP A1464      12.377   0.325  51.883  1.00  0.00           O  
ATOM   1464  CB  ASP A1464      14.418  -0.146  53.817  1.00  0.00           C  
ATOM   1465  CG  ASP A1464      15.239   0.876  53.047  1.00  0.00           C  
ATOM   1466  OD1 ASP A1464      15.136   2.072  53.378  1.00  0.00           O  
ATOM   1467  OD2 ASP A1464      15.985   0.487  52.124  1.00  0.00           O  
ATOM   1468  N   ARG A1465      11.787   2.141  53.074  1.00  0.00           N  
ATOM   1469  CA  ARG A1465      11.063   2.795  51.980  1.00  0.00           C  
ATOM   1470  C   ARG A1465      11.879   3.513  50.892  1.00  0.00           C  
ATOM   1471  O   ARG A1465      11.297   4.145  50.011  1.00  0.00           O  
ATOM   1472  CB  ARG A1465      10.041   3.774  52.574  1.00  0.00           C  
ATOM   1473  CG  ARG A1465       9.044   3.134  53.533  1.00  0.00           C  
ATOM   1474  CD  ARG A1465       8.221   4.193  54.261  1.00  0.00           C  
ATOM   1475  NE  ARG A1465       7.446   5.017  53.340  1.00  0.00           N  
ATOM   1476  CZ  ARG A1465       7.261   6.325  53.472  1.00  0.00           C  
ATOM   1477  NH1 ARG A1465       7.796   6.983  54.493  1.00  0.00           N  
ATOM   1478  NH2 ARG A1465       6.533   6.979  52.582  1.00  0.00           N  
ATOM   1479  N   GLY A1475      13.205   3.443  50.948  1.00  0.00           N  
ATOM   1480  CA  GLY A1475      14.001   4.088  49.912  1.00  0.00           C  
ATOM   1481  C   GLY A1475      14.938   5.218  50.300  1.00  0.00           C  
ATOM   1482  O   GLY A1475      14.735   5.906  51.295  1.00  0.00           O  
ATOM   1483  N   GLU A1684      15.953   5.424  49.470  1.00  0.00           N  
ATOM   1484  CA  GLU A1684      16.970   6.445  49.685  1.00  0.00           C  
ATOM   1485  C   GLU A1684      16.505   7.901  49.537  1.00  0.00           C  
ATOM   1486  O   GLU A1684      17.294   8.835  49.728  1.00  0.00           O  
ATOM   1487  CB  GLU A1684      18.153   6.167  48.757  1.00  0.00           C  
ATOM   1488  CG  GLU A1684      18.583   4.697  48.749  1.00  0.00           C  
ATOM   1489  CD  GLU A1684      17.725   3.831  47.840  1.00  0.00           C  
ATOM   1490  OE1 GLU A1684      16.480   3.954  47.897  1.00  0.00           O  
ATOM   1491  OE2 GLU A1684      18.296   3.020  47.067  1.00  0.00           O  
ATOM   1492  N   GLU A1685      15.233   8.094  49.194  1.00  0.00           N  
ATOM   1493  CA  GLU A1685      14.672   9.436  49.057  1.00  0.00           C  
ATOM   1494  C   GLU A1685      14.130   9.845  50.414  1.00  0.00           C  
ATOM   1495  O   GLU A1685      13.636  10.957  50.605  1.00  0.00           O  
ATOM   1496  CB  GLU A1685      13.546   9.455  48.014  1.00  0.00           C  
ATOM   1497  CG  GLU A1685      12.525   8.323  48.130  1.00  0.00           C  
ATOM   1498  CD  GLU A1685      11.380   8.453  47.123  1.00  0.00           C  
ATOM   1499  OE1 GLU A1685      10.683   7.446  46.871  1.00  0.00           O  
ATOM   1500  OE2 GLU A1685      11.170   9.564  46.581  1.00  0.00           O  
ATOM   1501  N   TYR A1686      14.241   8.929  51.363  1.00  0.00           N  
ATOM   1502  CA  TYR A1686      13.763   9.153  52.719  1.00  0.00           C  
ATOM   1503  C   TYR A1686      14.951   8.913  53.625  1.00  0.00           C  
ATOM   1504  O   TYR A1686      16.051   8.688  53.150  1.00  0.00           O  
ATOM   1505  CB  TYR A1686      12.633   8.176  53.040  1.00  0.00           C  
ATOM   1506  CG  TYR A1686      11.545   8.165  51.989  1.00  0.00           C  
ATOM   1507  CD1 TYR A1686      10.718   9.274  51.800  1.00  0.00           C  
ATOM   1508  CD2 TYR A1686      11.352   7.052  51.167  1.00  0.00           C  
ATOM   1509  CE1 TYR A1686       9.722   9.277  50.818  1.00  0.00           C  
ATOM   1510  CE2 TYR A1686      10.357   7.048  50.184  1.00  0.00           C  
ATOM   1511  CZ  TYR A1686       9.548   8.163  50.018  1.00  0.00           C  
ATOM   1512  OH  TYR A1686       8.555   8.164  49.061  1.00  0.00           O  
ATOM   1513  N   GLU A1687      14.749   8.945  54.884  1.00  0.00           N  
ATOM   1514  CA  GLU A1687      15.828   8.762  55.848  1.00  0.00           C  
ATOM   1515  C   GLU A1687      15.285   8.626  57.265  1.00  0.00           C  
ATOM   1516  O   GLU A1687      14.124   9.045  57.475  1.00  0.00           O  
ATOM   1517  CB  GLU A1687      16.821   9.922  55.766  1.00  0.00           C  
ATOM   1518  CG  GLU A1687      17.496  10.068  54.411  1.00  0.00           C  
ATOM   1519  CD  GLU A1687      16.729  10.979  53.473  1.00  0.00           C  
ATOM   1520  OE1 GLU A1687      15.675  11.507  53.887  1.00  0.00           O  
ATOM   1521  OE2 GLU A1687      17.181  11.165  52.324  1.00  0.00           O  
ATOM   1522  N   GLY A1688      15.981   8.030  58.175  1.00  0.00           N  
ATOM   1523  CA  GLY A1688      15.469   7.926  59.537  1.00  0.00           C  
ATOM   1524  C   GLY A1688      14.232   7.087  59.709  1.00  0.00           C  
ATOM   1525  O   GLY A1688      13.958   6.211  58.899  1.00  0.00           O  
ATOM   1526  N   ASP A1689      13.485   7.400  60.662  1.00  0.00           N  
ATOM   1527  CA  ASP A1689      12.363   6.626  61.129  1.00  0.00           C  
ATOM   1528  C   ASP A1689      11.153   6.732  60.220  1.00  0.00           C  
ATOM   1529  O   ASP A1689      10.209   6.150  60.289  1.00  0.00           O  
ATOM   1530  CB  ASP A1689      12.240   7.627  62.273  1.00  0.00           C  
ATOM   1531  CG  ASP A1689      11.085   7.299  63.198  1.00  0.00           C  
ATOM   1532  OD1 ASP A1689      10.174   6.560  62.768  1.00  0.00           O  
ATOM   1533  OD2 ASP A1689      11.090   7.778  64.350  1.00  0.00           O  
ATOM   1534  N   GLU A1690      11.558   7.542  59.148  1.00  0.00           N  
ATOM   1535  CA  GLU A1690      10.627   7.730  58.036  1.00  0.00           C  
ATOM   1536  C   GLU A1690      11.034   6.849  56.840  1.00  0.00           C  
ATOM   1537  O   GLU A1690      10.184   6.452  56.031  1.00  0.00           O  
ATOM   1538  CB  GLU A1690      10.569   9.201  57.626  1.00  0.00           C  
ATOM   1539  CG  GLU A1690       9.530  10.037  58.393  1.00  0.00           C  
ATOM   1540  CD  GLU A1690       8.111   9.871  57.851  1.00  0.00           C  
ATOM   1541  OE1 GLU A1690       7.949   9.872  56.609  1.00  0.00           O  
ATOM   1542  OE2 GLU A1690       7.161   9.753  58.658  1.00  0.00           O  
ATOM   1543  N   ARG A1692      12.327   6.552  56.709  1.00  0.00           N  
ATOM   1544  CA  ARG A1692      12.758   5.673  55.623  1.00  0.00           C  
ATOM   1545  C   ARG A1692      12.548   4.237  56.105  1.00  0.00           C  
ATOM   1546  O   ARG A1692      11.930   3.427  55.424  1.00  0.00           O  
ATOM   1547  CB  ARG A1692      14.234   5.870  55.256  1.00  0.00           C  
ATOM   1548  CG  ARG A1692      14.629   5.029  54.029  1.00  0.00           C  
ATOM   1549  CD  ARG A1692      16.123   5.011  53.713  1.00  0.00           C  
ATOM   1550  NE  ARG A1692      16.428   4.090  52.606  1.00  0.00           N  
ATOM   1551  CZ  ARG A1692      17.650   3.707  52.257  1.00  0.00           C  
ATOM   1552  NH1 ARG A1692      18.707   4.161  52.919  1.00  0.00           N  
ATOM   1553  NH2 ARG A1692      17.817   2.859  51.252  1.00  0.00           N  
ATOM   1554  N   TYR A1693      13.066   3.916  57.284  1.00  0.00           N  
ATOM   1555  CA  TYR A1693      12.874   2.577  57.820  1.00  0.00           C  
ATOM   1556  C   TYR A1693      11.665   2.664  58.740  1.00  0.00           C  
ATOM   1557  O   TYR A1693      11.777   2.742  59.957  1.00  0.00           O  
ATOM   1558  CB  TYR A1693      14.116   2.109  58.574  1.00  0.00           C  
ATOM   1559  CG  TYR A1693      15.330   1.931  57.687  1.00  0.00           C  
ATOM   1560  CD1 TYR A1693      15.510   0.771  56.930  1.00  0.00           C  
ATOM   1561  CD2 TYR A1693      16.294   2.930  57.593  1.00  0.00           C  
ATOM   1562  CE1 TYR A1693      16.626   0.616  56.108  1.00  0.00           C  
ATOM   1563  CE2 TYR A1693      17.405   2.782  56.772  1.00  0.00           C  
ATOM   1564  CZ  TYR A1693      17.566   1.630  56.037  1.00  0.00           C  
ATOM   1565  OH  TYR A1693      18.672   1.506  55.225  1.00  0.00           O  
ATOM   1566  N   LEU A1700      10.497   2.652  58.120  1.00  0.00           N  
ATOM   1567  CA  LEU A1700       9.232   2.754  58.821  1.00  0.00           C  
ATOM   1568  C   LEU A1700       8.859   1.495  59.589  1.00  0.00           C  
ATOM   1569  O   LEU A1700       8.673   0.430  58.996  1.00  0.00           O  
ATOM   1570  CB  LEU A1700       8.129   3.086  57.814  1.00  0.00           C  
ATOM   1571  CG  LEU A1700       6.781   3.518  58.380  1.00  0.00           C  
ATOM   1572  CD1 LEU A1700       6.973   4.746  59.288  1.00  0.00           C  
ATOM   1573  CD2 LEU A1700       5.829   3.833  57.236  1.00  0.00           C  
ATOM   1574  N   GLU A1701       8.754   1.617  60.912  1.00  0.00           N  
ATOM   1575  CA  GLU A1701       8.356   0.480  61.732  1.00  0.00           C  
ATOM   1576  C   GLU A1701       6.882   0.228  61.456  1.00  0.00           C  
ATOM   1577  O   GLU A1701       6.088   1.157  61.444  1.00  0.00           O  
ATOM   1578  CB  GLU A1701       8.511   0.774  63.220  1.00  0.00           C  
ATOM   1579  CG  GLU A1701       8.081  -0.405  64.069  1.00  0.00           C  
ATOM   1580  CD  GLU A1701       7.503   0.008  65.393  1.00  0.00           C  
ATOM   1581  OE1 GLU A1701       7.217  -0.884  66.217  1.00  0.00           O  
ATOM   1582  OE2 GLU A1701       7.327   1.223  65.606  1.00  0.00           O  
ATOM   1583  N   ILE A1702       6.510  -1.028  61.245  1.00  0.00           N  
ATOM   1584  CA  ILE A1702       5.115  -1.343  60.957  1.00  0.00           C  
ATOM   1585  C   ILE A1702       4.585  -2.427  61.886  1.00  0.00           C  
ATOM   1586  O   ILE A1702       3.379  -2.639  61.987  1.00  0.00           O  
ATOM   1587  CB  ILE A1702       4.954  -1.797  59.496  1.00  0.00           C  
ATOM   1588  CG1 ILE A1702       5.713  -3.114  59.268  1.00  0.00           C  
ATOM   1589  CG2 ILE A1702       5.478  -0.702  58.564  1.00  0.00           C  
ATOM   1590  CD1 ILE A1702       5.489  -3.718  57.903  1.00  0.00           C  
ATOM   1591  N   TRP A1703       5.487  -3.127  62.559  1.00  0.00           N  
ATOM   1592  CA  TRP A1703       5.052  -4.158  63.485  1.00  0.00           C  
ATOM   1593  C   TRP A1703       5.999  -4.270  64.667  1.00  0.00           C  
ATOM   1594  O   TRP A1703       7.218  -4.273  64.491  1.00  0.00           O  
ATOM   1595  CB  TRP A1703       4.955  -5.510  62.773  1.00  0.00           C  
ATOM   1596  CG  TRP A1703       3.804  -6.341  63.253  1.00  0.00           C  
ATOM   1597  CD1 TRP A1703       3.054  -6.141  64.389  1.00  0.00           C  
ATOM   1598  CD2 TRP A1703       3.308  -7.544  62.656  1.00  0.00           C  
ATOM   1599  NE1 TRP A1703       2.129  -7.150  64.528  1.00  0.00           N  
ATOM   1600  CE2 TRP A1703       2.266  -8.023  63.479  1.00  0.00           C  
ATOM   1601  CE3 TRP A1703       3.647  -8.266  61.508  1.00  0.00           C  
ATOM   1602  CZ2 TRP A1703       1.566  -9.192  63.190  1.00  0.00           C  
ATOM   1603  CZ3 TRP A1703       2.946  -9.430  61.224  1.00  0.00           C  
ATOM   1604  CH2 TRP A1703       1.920  -9.880  62.063  1.00  0.00           C  
ATOM   1605  N   ASN A1704       5.433  -4.332  65.870  1.00  0.00           N  
ATOM   1606  CA  ASN A1704       6.223  -4.487  67.090  1.00  0.00           C  
ATOM   1607  C   ASN A1704       5.703  -5.729  67.781  1.00  0.00           C  
ATOM   1608  O   ASN A1704       4.528  -5.818  68.154  1.00  0.00           O  
ATOM   1609  CB  ASN A1704       6.085  -3.282  68.032  1.00  0.00           C  
ATOM   1610  CG  ASN A1704       6.775  -3.508  69.383  1.00  0.00           C  
ATOM   1611  OD1 ASN A1704       7.956  -3.864  69.443  1.00  0.00           O  
ATOM   1612  ND2 ASN A1704       6.038  -3.290  70.472  1.00  0.00           N  
ATOM   1613  N   LEU A1705       6.586  -6.699  67.929  1.00  0.00           N  
ATOM   1614  CA  LEU A1705       6.234  -7.947  68.570  1.00  0.00           C  
ATOM   1615  C   LEU A1705       6.814  -7.881  69.986  1.00  0.00           C  
ATOM   1616  O   LEU A1705       8.007  -7.605  70.156  1.00  0.00           O  
ATOM   1617  CB  LEU A1705       6.831  -9.094  67.744  1.00  0.00           C  
ATOM   1618  CG  LEU A1705       6.651  -8.803  66.240  1.00  0.00           C  
ATOM   1619  CD1 LEU A1705       7.551  -9.698  65.406  1.00  0.00           C  
ATOM   1620  CD2 LEU A1705       5.195  -8.980  65.844  1.00  0.00           C  
ATOM   1621  N   VAL A1706       5.960  -8.112  70.985  1.00  0.00           N  
ATOM   1622  CA  VAL A1706       6.334  -8.064  72.408  1.00  0.00           C  
ATOM   1623  C   VAL A1706       6.360  -9.442  73.091  1.00  0.00           C  
ATOM   1624  O   VAL A1706       5.361 -10.164  73.109  1.00  0.00           O  
ATOM   1625  CB  VAL A1706       5.359  -7.135  73.200  1.00  0.00           C  
ATOM   1626  CG1 VAL A1706       5.616  -7.246  74.691  1.00  0.00           C  
ATOM   1627  CG2 VAL A1706       5.525  -5.684  72.744  1.00  0.00           C  
ATOM   1628  N   PHE A1707       7.511  -9.779  73.672  1.00  0.00           N  
ATOM   1629  CA  PHE A1707       7.710 -11.063  74.337  1.00  0.00           C  
ATOM   1630  C   PHE A1707       7.655 -10.952  75.856  1.00  0.00           C  
ATOM   1631  O   PHE A1707       8.682 -10.756  76.498  1.00  0.00           O  
ATOM   1632  CB  PHE A1707       9.069 -11.646  73.939  1.00  0.00           C  
ATOM   1633  CG  PHE A1707       9.329 -11.628  72.463  1.00  0.00           C  
ATOM   1634  CD1 PHE A1707       8.458 -12.268  71.578  1.00  0.00           C  
ATOM   1635  CD2 PHE A1707      10.431 -10.958  71.951  1.00  0.00           C  
ATOM   1636  CE1 PHE A1707       8.683 -12.235  70.212  1.00  0.00           C  
ATOM   1637  CE2 PHE A1707      10.666 -10.919  70.582  1.00  0.00           C  
ATOM   1638  CZ  PHE A1707       9.790 -11.559  69.711  1.00  0.00           C  
ATOM   1639  N   MET A1708       6.464 -11.082  76.434  1.00  0.00           N  
ATOM   1640  CA  MET A1708       6.322 -10.995  77.889  1.00  0.00           C  
ATOM   1641  C   MET A1708       6.960 -12.221  78.500  1.00  0.00           C  
ATOM   1642  O   MET A1708       6.312 -13.259  78.663  1.00  0.00           O  
ATOM   1643  CB  MET A1708       4.856 -10.954  78.282  1.00  0.00           C  
ATOM   1644  CG  MET A1708       4.097  -9.819  77.665  1.00  0.00           C  
ATOM   1645  SD  MET A1708       2.486  -9.807  78.396  1.00  0.00           S  
ATOM   1646  CE  MET A1708       2.747  -8.599  79.647  1.00  0.00           C  
ATOM   1647  N   GLN A1709       8.231 -12.103  78.844  1.00  0.00           N  
ATOM   1648  CA  GLN A1709       8.940 -13.243  79.393  1.00  0.00           C  
ATOM   1649  C   GLN A1709       9.189 -13.141  80.878  1.00  0.00           C  
ATOM   1650  O   GLN A1709       9.208 -14.151  81.573  1.00  0.00           O  
ATOM   1651  CB  GLN A1709      10.274 -13.401  78.677  1.00  0.00           C  
ATOM   1652  CG  GLN A1709      10.779 -14.822  78.560  1.00  0.00           C  
ATOM   1653  CD  GLN A1709      12.042 -14.886  77.730  1.00  0.00           C  
ATOM   1654  OE1 GLN A1709      12.197 -14.135  76.769  1.00  0.00           O  
ATOM   1655  NE2 GLN A1709      12.944 -15.795  78.081  1.00  0.00           N  
ATOM   1656  N   TYR A1710       9.362 -11.920  81.372  1.00  0.00           N  
ATOM   1657  CA  TYR A1710       9.675 -11.749  82.775  1.00  0.00           C  
ATOM   1658  C   TYR A1710       8.667 -11.200  83.764  1.00  0.00           C  
ATOM   1659  O   TYR A1710       7.631 -10.608  83.418  1.00  0.00           O  
ATOM   1660  CB  TYR A1710      10.972 -10.956  82.898  1.00  0.00           C  
ATOM   1661  CG  TYR A1710      12.187 -11.767  82.512  1.00  0.00           C  
ATOM   1662  CD1 TYR A1710      13.427 -11.531  83.102  1.00  0.00           C  
ATOM   1663  CD2 TYR A1710      12.088 -12.792  81.580  1.00  0.00           C  
ATOM   1664  CE1 TYR A1710      14.531 -12.304  82.778  1.00  0.00           C  
ATOM   1665  CE2 TYR A1710      13.176 -13.560  81.243  1.00  0.00           C  
ATOM   1666  CZ  TYR A1710      14.394 -13.315  81.847  1.00  0.00           C  
ATOM   1667  OH  TYR A1710      15.456 -14.101  81.516  1.00  0.00           O  
ATOM   1668  N   ASN A1711       9.027 -11.440  85.017  1.00  0.00           N  
ATOM   1669  CA  ASN A1711       8.291 -11.060  86.212  1.00  0.00           C  
ATOM   1670  C   ASN A1711       9.163 -10.010  86.884  1.00  0.00           C  
ATOM   1671  O   ASN A1711      10.229 -10.316  87.403  1.00  0.00           O  
ATOM   1672  CB  ASN A1711       8.128 -12.301  87.109  1.00  0.00           C  
ATOM   1673  CG  ASN A1711       7.355 -12.028  88.386  1.00  0.00           C  
ATOM   1674  OD1 ASN A1711       6.890 -12.962  89.048  1.00  0.00           O  
ATOM   1675  ND2 ASN A1711       7.227 -10.757  88.752  1.00  0.00           N  
ATOM   1676  N   ARG A1757       8.724  -8.764  86.834  1.00  0.00           N  
ATOM   1677  CA  ARG A1757       9.483  -7.675  87.421  1.00  0.00           C  
ATOM   1678  C   ARG A1757       8.931  -7.397  88.815  1.00  0.00           C  
ATOM   1679  O   ARG A1757       7.991  -6.621  88.959  1.00  0.00           O  
ATOM   1680  CB  ARG A1757       9.342  -6.438  86.541  1.00  0.00           C  
ATOM   1681  CG  ARG A1757      10.053  -5.228  87.079  1.00  0.00           C  
ATOM   1682  CD  ARG A1757       9.986  -4.080  86.097  1.00  0.00           C  
ATOM   1683  NE  ARG A1757      11.092  -3.173  86.340  1.00  0.00           N  
ATOM   1684  CZ  ARG A1757      12.354  -3.483  86.084  1.00  0.00           C  
ATOM   1685  NH1 ARG A1757      12.640  -4.664  85.569  1.00  0.00           N  
ATOM   1686  NH2 ARG A1757      13.329  -2.631  86.367  1.00  0.00           N  
ATOM   1687  N   ASP A1758       9.518  -8.023  89.834  1.00  0.00           N  
ATOM   1688  CA  ASP A1758       9.033  -7.839  91.190  1.00  0.00           C  
ATOM   1689  C   ASP A1758       8.944  -6.405  91.534  1.00  0.00           C  
ATOM   1690  O   ASP A1758       9.387  -5.533  90.783  1.00  0.00           O  
ATOM   1691  CB  ASP A1758       9.925  -8.493  92.247  1.00  0.00           C  
ATOM   1692  CG  ASP A1758      11.302  -7.891  92.334  1.00  0.00           C  
ATOM   1693  OD1 ASP A1758      11.514  -6.763  91.849  1.00  0.00           O  
ATOM   1694  OD2 ASP A1758      12.178  -8.557  92.920  1.00  0.00           O  
ATOM   1695  N   GLU A1759       8.369  -6.134  92.692  1.00  0.00           N  
ATOM   1696  CA  GLU A1759       8.325  -4.765  93.034  1.00  0.00           C  
ATOM   1697  C   GLU A1759       9.829  -4.392  92.953  1.00  0.00           C  
ATOM   1698  O   GLU A1759      10.174  -3.483  92.214  1.00  0.00           O  
ATOM   1699  CB  GLU A1759       7.734  -4.549  94.439  1.00  0.00           C  
ATOM   1700  CG  GLU A1759       6.815  -5.638  95.000  1.00  0.00           C  
ATOM   1701  CD  GLU A1759       6.827  -5.651  96.528  1.00  0.00           C  
ATOM   1702  OE1 GLU A1759       6.595  -4.597  97.154  1.00  0.00           O  
ATOM   1703  OE2 GLU A1759       7.077  -6.721  97.110  1.00  0.00           O  
ATOM   1704  N   ASN A1760      10.730  -5.143  93.597  1.00  0.00           N  
ATOM   1705  CA  ASN A1760      12.171  -4.804  93.668  1.00  0.00           C  
ATOM   1706  C   ASN A1760      12.893  -4.398  92.404  1.00  0.00           C  
ATOM   1707  O   ASN A1760      14.007  -3.862  92.460  1.00  0.00           O  
ATOM   1708  CB  ASN A1760      12.978  -5.938  94.320  1.00  0.00           C  
ATOM   1709  CG  ASN A1760      13.997  -5.419  95.331  1.00  0.00           C  
ATOM   1710  OD1 ASN A1760      14.534  -4.324  95.183  1.00  0.00           O  
ATOM   1711  ND2 ASN A1760      14.271  -6.214  96.361  1.00  0.00           N  
ATOM   1712  N   GLY A1764      12.252  -4.642  91.272  1.00  0.00           N  
ATOM   1713  CA  GLY A1764      12.869  -4.339  90.006  1.00  0.00           C  
ATOM   1714  C   GLY A1764      13.577  -5.604  89.571  1.00  0.00           C  
ATOM   1715  O   GLY A1764      14.191  -5.645  88.511  1.00  0.00           O  
ATOM   1716  N   VAL A1765      13.490  -6.643  90.397  1.00  0.00           N  
ATOM   1717  CA  VAL A1765      14.118  -7.927  90.084  1.00  0.00           C  
ATOM   1718  C   VAL A1765      13.225  -8.725  89.148  1.00  0.00           C  
ATOM   1719  O   VAL A1765      12.047  -8.928  89.435  1.00  0.00           O  
ATOM   1720  CB  VAL A1765      14.359  -8.768  91.354  1.00  0.00           C  
ATOM   1721  CG1 VAL A1765      14.821 -10.160  90.971  1.00  0.00           C  
ATOM   1722  CG2 VAL A1765      15.380  -8.094  92.247  1.00  0.00           C  
ATOM   1723  N   LEU A1767      13.798  -9.177  88.034  1.00  0.00           N  
ATOM   1724  CA  LEU A1767      13.075  -9.956  87.034  1.00  0.00           C  
ATOM   1725  C   LEU A1767      13.196 -11.468  87.202  1.00  0.00           C  
ATOM   1726  O   LEU A1767      14.281 -11.986  87.472  1.00  0.00           O  
ATOM   1727  CB  LEU A1767      13.551  -9.563  85.632  1.00  0.00           C  
ATOM   1728  CG  LEU A1767      12.986  -8.273  85.026  1.00  0.00           C  
ATOM   1729  CD1 LEU A1767      12.819  -7.226  86.120  1.00  0.00           C  
ATOM   1730  CD2 LEU A1767      13.908  -7.765  83.923  1.00  0.00           C  
ATOM   1731  N   THR A1768      12.065 -12.156  87.029  1.00  0.00           N  
ATOM   1732  CA  THR A1768      11.961 -13.613  87.135  1.00  0.00           C  
ATOM   1733  C   THR A1768      11.247 -14.126  85.897  1.00  0.00           C  
ATOM   1734  O   THR A1768      10.318 -13.489  85.415  1.00  0.00           O  
ATOM   1735  CB  THR A1768      11.057 -14.063  88.296  1.00  0.00           C  
ATOM   1736  OG1 THR A1768      11.092 -13.099  89.354  1.00  0.00           O  
ATOM   1737  CG2 THR A1768      11.506 -15.413  88.811  1.00  0.00           C  
ATOM   1738  N   PRO A1770      11.647 -15.300  85.382  1.00  0.00           N  
ATOM   1739  CA  PRO A1770      10.961 -15.811  84.190  1.00  0.00           C  
ATOM   1740  C   PRO A1770       9.513 -16.115  84.552  1.00  0.00           C  
ATOM   1741  O   PRO A1770       9.225 -16.452  85.698  1.00  0.00           O  
ATOM   1742  CB  PRO A1770      11.729 -17.097  83.865  1.00  0.00           C  
ATOM   1743  CG  PRO A1770      13.072 -16.859  84.436  1.00  0.00           C  
ATOM   1744  CD  PRO A1770      12.774 -16.170  85.748  1.00  0.00           C  
ATOM   1745  N   LEU A1771       8.610 -15.989  83.585  1.00  0.00           N  
ATOM   1746  CA  LEU A1771       7.206 -16.299  83.824  1.00  0.00           C  
ATOM   1747  C   LEU A1771       7.032 -17.776  83.529  1.00  0.00           C  
ATOM   1748  O   LEU A1771       7.635 -18.308  82.592  1.00  0.00           O  
ATOM   1749  CB  LEU A1771       6.292 -15.484  82.903  1.00  0.00           C  
ATOM   1750  CG  LEU A1771       6.579 -13.986  82.905  1.00  0.00           C  
ATOM   1751  CD1 LEU A1771       5.350 -13.200  82.469  1.00  0.00           C  
ATOM   1752  CD2 LEU A1771       6.993 -13.588  84.301  1.00  0.00           C  
ATOM   1753  N   PRO A1772       6.209 -18.465  84.329  1.00  0.00           N  
ATOM   1754  CA  PRO A1772       5.981 -19.896  84.122  1.00  0.00           C  
ATOM   1755  C   PRO A1772       5.308 -20.147  82.775  1.00  0.00           C  
ATOM   1756  O   PRO A1772       5.572 -21.143  82.100  1.00  0.00           O  
ATOM   1757  CB  PRO A1772       5.107 -20.274  85.315  1.00  0.00           C  
ATOM   1758  CG  PRO A1772       4.324 -19.009  85.561  1.00  0.00           C  
ATOM   1759  CD  PRO A1772       5.406 -17.960  85.459  1.00  0.00           C  
ATOM   1760  N   HIS A1773       4.443 -19.222  82.385  1.00  0.00           N  
ATOM   1761  CA  HIS A1773       3.747 -19.321  81.115  1.00  0.00           C  
ATOM   1762  C   HIS A1773       3.857 -17.992  80.378  1.00  0.00           C  
ATOM   1763  O   HIS A1773       2.946 -17.172  80.444  1.00  0.00           O  
ATOM   1764  CB  HIS A1773       2.266 -19.664  81.330  1.00  0.00           C  
ATOM   1765  CG  HIS A1773       2.030 -21.044  81.865  1.00  0.00           C  
ATOM   1766  ND1 HIS A1773       2.973 -22.049  81.783  1.00  0.00           N  
ATOM   1767  CD2 HIS A1773       0.946 -21.595  82.464  1.00  0.00           C  
ATOM   1768  CE1 HIS A1773       2.482 -23.156  82.311  1.00  0.00           C  
ATOM   1769  NE2 HIS A1773       1.254 -22.908  82.732  1.00  0.00           N  
ATOM   1770  N   PRO A1774       4.984 -17.757  79.676  1.00  0.00           N  
ATOM   1771  CA  PRO A1774       5.171 -16.504  78.933  1.00  0.00           C  
ATOM   1772  C   PRO A1774       4.037 -16.213  77.940  1.00  0.00           C  
ATOM   1773  O   PRO A1774       3.339 -17.117  77.495  1.00  0.00           O  
ATOM   1774  CB  PRO A1774       6.537 -16.688  78.260  1.00  0.00           C  
ATOM   1775  CG  PRO A1774       6.758 -18.183  78.259  1.00  0.00           C  
ATOM   1776  CD  PRO A1774       6.172 -18.621  79.567  1.00  0.00           C  
ATOM   1777  N   ASN A1775       3.855 -14.941  77.602  1.00  0.00           N  
ATOM   1778  CA  ASN A1775       2.784 -14.551  76.692  1.00  0.00           C  
ATOM   1779  C   ASN A1775       3.288 -13.761  75.491  1.00  0.00           C  
ATOM   1780  O   ASN A1775       4.417 -13.281  75.483  1.00  0.00           O  
ATOM   1781  CB  ASN A1775       1.746 -13.708  77.440  1.00  0.00           C  
ATOM   1782  CG  ASN A1775       1.309 -14.339  78.756  1.00  0.00           C  
ATOM   1783  OD1 ASN A1775       0.820 -15.475  78.795  1.00  0.00           O  
ATOM   1784  ND2 ASN A1775       1.482 -13.597  79.845  1.00  0.00           N  
ATOM   1785  N   ILE A1776       2.431 -13.644  74.476  1.00  0.00           N  
ATOM   1786  CA  ILE A1776       2.747 -12.910  73.260  1.00  0.00           C  
ATOM   1787  C   ILE A1776       1.692 -11.823  73.067  1.00  0.00           C  
ATOM   1788  O   ILE A1776       0.508 -12.051  73.310  1.00  0.00           O  
ATOM   1789  CB  ILE A1776       2.760 -13.843  72.026  1.00  0.00           C  
ATOM   1790  CG1 ILE A1776       3.908 -14.851  72.142  1.00  0.00           C  
ATOM   1791  CG2 ILE A1776       2.888 -13.029  70.754  1.00  0.00           C  
ATOM   1792  CD1 ILE A1776       5.275 -14.219  72.213  1.00  0.00           C  
ATOM   1793  N   ASP A1777       2.145 -10.645  72.644  1.00  0.00           N  
ATOM   1794  CA  ASP A1777       1.292  -9.479  72.413  1.00  0.00           C  
ATOM   1795  C   ASP A1777       1.917  -8.668  71.276  1.00  0.00           C  
ATOM   1796  O   ASP A1777       3.025  -8.154  71.424  1.00  0.00           O  
ATOM   1797  CB  ASP A1777       1.237  -8.644  73.697  1.00  0.00           C  
ATOM   1798  CG  ASP A1777       0.876  -7.189  73.451  1.00  0.00           C  
ATOM   1799  OD1 ASP A1777       1.051  -6.376  74.384  1.00  0.00           O  
ATOM   1800  OD2 ASP A1777       0.413  -6.850  72.346  1.00  0.00           O  
ATOM   1801  N   THR A1778       1.223  -8.554  70.145  1.00  0.00           N  
ATOM   1802  CA  THR A1778       1.766  -7.801  69.014  1.00  0.00           C  
ATOM   1803  C   THR A1778       0.920  -6.583  68.670  1.00  0.00           C  
ATOM   1804  O   THR A1778      -0.220  -6.458  69.127  1.00  0.00           O  
ATOM   1805  CB  THR A1778       1.915  -8.683  67.742  1.00  0.00           C  
ATOM   1806  OG1 THR A1778       0.668  -8.758  67.042  1.00  0.00           O  
ATOM   1807  CG2 THR A1778       2.356 -10.091  68.124  1.00  0.00           C  
ATOM   1808  N   GLY A1779       1.489  -5.677  67.879  1.00  0.00           N  
ATOM   1809  CA  GLY A1779       0.762  -4.481  67.487  1.00  0.00           C  
ATOM   1810  C   GLY A1779       1.225  -3.879  66.170  1.00  0.00           C  
ATOM   1811  O   GLY A1779       2.400  -3.538  66.002  1.00  0.00           O  
ATOM   1812  N   MET A1782       0.302  -3.771  65.223  1.00  0.00           N  
ATOM   1813  CA  MET A1782       0.597  -3.176  63.927  1.00  0.00           C  
ATOM   1814  C   MET A1782      -0.434  -2.094  63.661  1.00  0.00           C  
ATOM   1815  O   MET A1782      -1.618  -2.388  63.562  1.00  0.00           O  
ATOM   1816  CB  MET A1782       0.515  -4.208  62.798  1.00  0.00           C  
ATOM   1817  CG  MET A1782       0.774  -3.610  61.420  1.00  0.00           C  
ATOM   1818  SD  MET A1782       0.300  -4.664  60.051  1.00  0.00           S  
ATOM   1819  CE  MET A1782       1.769  -5.666  59.845  1.00  0.00           C  
ATOM   1820  N   GLY A1783       0.014  -0.844  63.586  1.00  0.00           N  
ATOM   1821  CA  GLY A1783      -0.906   0.233  63.284  1.00  0.00           C  
ATOM   1822  C   GLY A1783      -1.396  -0.045  61.876  1.00  0.00           C  
ATOM   1823  O   GLY A1783      -0.600  -0.403  61.012  1.00  0.00           O  
ATOM   1824  N   LEU A1784      -2.700   0.100  61.657  1.00  0.00           N  
ATOM   1825  CA  LEU A1784      -3.311  -0.152  60.360  1.00  0.00           C  
ATOM   1826  C   LEU A1784      -3.029   0.947  59.342  1.00  0.00           C  
ATOM   1827  O   LEU A1784      -2.544   0.672  58.242  1.00  0.00           O  
ATOM   1828  CB  LEU A1784      -4.825  -0.328  60.530  1.00  0.00           C  
ATOM   1829  CG  LEU A1784      -5.650  -0.712  59.301  1.00  0.00           C  
ATOM   1830  CD1 LEU A1784      -5.188  -2.078  58.805  1.00  0.00           C  
ATOM   1831  CD2 LEU A1784      -7.138  -0.748  59.645  1.00  0.00           C  
ATOM   1832  N   GLU A1785      -3.315   2.194  59.712  1.00  0.00           N  
ATOM   1833  CA  GLU A1785      -3.119   3.325  58.808  1.00  0.00           C  
ATOM   1834  C   GLU A1785      -1.694   3.372  58.286  1.00  0.00           C  
ATOM   1835  O   GLU A1785      -1.467   3.509  57.089  1.00  0.00           O  
ATOM   1836  CB  GLU A1785      -3.464   4.649  59.512  1.00  0.00           C  
ATOM   1837  CG  GLU A1785      -4.358   4.504  60.726  1.00  0.00           C  
ATOM   1838  CD  GLU A1785      -3.583   4.092  61.973  1.00  0.00           C  
ATOM   1839  OE1 GLU A1785      -3.146   4.987  62.733  1.00  0.00           O  
ATOM   1840  OE2 GLU A1785      -3.393   2.879  62.185  1.00  0.00           O  
ATOM   1841  N   ARG A1786      -0.728   3.265  59.191  1.00  0.00           N  
ATOM   1842  CA  ARG A1786       0.680   3.282  58.802  1.00  0.00           C  
ATOM   1843  C   ARG A1786       1.027   2.174  57.811  1.00  0.00           C  
ATOM   1844  O   ARG A1786       1.723   2.405  56.823  1.00  0.00           O  
ATOM   1845  CB  ARG A1786       1.570   3.132  60.030  1.00  0.00           C  
ATOM   1846  CG  ARG A1786       2.931   2.534  59.708  1.00  0.00           C  
ATOM   1847  CD  ARG A1786       3.835   2.590  60.894  1.00  0.00           C  
ATOM   1848  NE  ARG A1786       4.036   3.964  61.324  1.00  0.00           N  
ATOM   1849  CZ  ARG A1786       4.875   4.331  62.283  1.00  0.00           C  
ATOM   1850  NH1 ARG A1786       5.593   3.414  62.913  1.00  0.00           N  
ATOM   1851  NH2 ARG A1786       4.998   5.614  62.600  1.00  0.00           N  
ATOM   1852  N   ILE A1787       0.567   0.963  58.086  1.00  0.00           N  
ATOM   1853  CA  ILE A1787       0.873  -0.140  57.193  1.00  0.00           C  
ATOM   1854  C   ILE A1787       0.146   0.036  55.862  1.00  0.00           C  
ATOM   1855  O   ILE A1787       0.701  -0.276  54.812  1.00  0.00           O  
ATOM   1856  CB  ILE A1787       0.532  -1.504  57.837  1.00  0.00           C  
ATOM   1857  CG1 ILE A1787       0.867  -2.627  56.862  1.00  0.00           C  
ATOM   1858  CG2 ILE A1787      -0.903  -1.537  58.283  1.00  0.00           C  
ATOM   1859  CD1 ILE A1787       2.330  -2.660  56.462  1.00  0.00           C  
ATOM   1860  N   ALA A1788      -1.080   0.556  55.895  1.00  0.00           N  
ATOM   1861  CA  ALA A1788      -1.802   0.783  54.651  1.00  0.00           C  
ATOM   1862  C   ALA A1788      -1.033   1.828  53.830  1.00  0.00           C  
ATOM   1863  O   ALA A1788      -0.941   1.717  52.613  1.00  0.00           O  
ATOM   1864  CB  ALA A1788      -3.223   1.269  54.927  1.00  0.00           C  
ATOM   1865  N   SER A1789      -0.468   2.828  54.502  1.00  0.00           N  
ATOM   1866  CA  SER A1789       0.289   3.878  53.816  1.00  0.00           C  
ATOM   1867  C   SER A1789       1.476   3.290  53.068  1.00  0.00           C  
ATOM   1868  O   SER A1789       1.861   3.802  52.021  1.00  0.00           O  
ATOM   1869  CB  SER A1789       0.785   4.941  54.811  1.00  0.00           C  
ATOM   1870  OG  SER A1789       1.805   4.439  55.664  1.00  0.00           O  
ATOM   1871  N   VAL A1790       2.055   2.221  53.609  1.00  0.00           N  
ATOM   1872  CA  VAL A1790       3.190   1.559  52.972  1.00  0.00           C  
ATOM   1873  C   VAL A1790       2.748   0.824  51.715  1.00  0.00           C  
ATOM   1874  O   VAL A1790       3.362   0.973  50.657  1.00  0.00           O  
ATOM   1875  CB  VAL A1790       3.865   0.537  53.914  1.00  0.00           C  
ATOM   1876  CG1 VAL A1790       4.599  -0.537  53.094  1.00  0.00           C  
ATOM   1877  CG2 VAL A1790       4.850   1.246  54.818  1.00  0.00           C  
ATOM   1878  N   LEU A1791       1.684   0.034  51.836  1.00  0.00           N  
ATOM   1879  CA  LEU A1791       1.183  -0.724  50.698  1.00  0.00           C  
ATOM   1880  C   LEU A1791       0.572   0.131  49.585  1.00  0.00           C  
ATOM   1881  O   LEU A1791       0.632  -0.232  48.415  1.00  0.00           O  
ATOM   1882  CB  LEU A1791       0.186  -1.791  51.175  1.00  0.00           C  
ATOM   1883  CG  LEU A1791       0.883  -3.017  51.776  1.00  0.00           C  
ATOM   1884  CD1 LEU A1791      -0.127  -4.037  52.253  1.00  0.00           C  
ATOM   1885  CD2 LEU A1791       1.792  -3.635  50.711  1.00  0.00           C  
ATOM   1886  N   GLN A1792       0.019   1.281  49.948  1.00  0.00           N  
ATOM   1887  CA  GLN A1792      -0.609   2.179  48.989  1.00  0.00           C  
ATOM   1888  C   GLN A1792       0.340   3.243  48.468  1.00  0.00           C  
ATOM   1889  O   GLN A1792      -0.091   4.211  47.846  1.00  0.00           O  
ATOM   1890  CB  GLN A1792      -1.815   2.858  49.633  1.00  0.00           C  
ATOM   1891  CG  GLN A1792      -2.959   1.924  49.971  1.00  0.00           C  
ATOM   1892  CD  GLN A1792      -3.981   2.586  50.874  1.00  0.00           C  
ATOM   1893  OE1 GLN A1792      -4.382   3.734  50.648  1.00  0.00           O  
ATOM   1894  NE2 GLN A1792      -4.410   1.869  51.900  1.00  0.00           N  
ATOM   1895  N   GLY A1793       1.628   3.074  48.724  1.00  0.00           N  
ATOM   1896  CA  GLY A1793       2.597   4.043  48.256  1.00  0.00           C  
ATOM   1897  C   GLY A1793       2.339   5.491  48.641  1.00  0.00           C  
ATOM   1898  O   GLY A1793       2.331   6.367  47.780  1.00  0.00           O  
ATOM   1899  N   LYS A1794       2.128   5.760  49.928  1.00  0.00           N  
ATOM   1900  CA  LYS A1794       1.909   7.136  50.373  1.00  0.00           C  
ATOM   1901  C   LYS A1794       3.015   7.586  51.323  1.00  0.00           C  
ATOM   1902  O   LYS A1794       3.665   6.759  51.961  1.00  0.00           O  
ATOM   1903  CB  LYS A1794       0.540   7.276  51.052  1.00  0.00           C  
ATOM   1904  CG  LYS A1794      -0.634   7.155  50.091  1.00  0.00           C  
ATOM   1905  CD  LYS A1794      -0.590   8.236  49.006  1.00  0.00           C  
ATOM   1906  CE  LYS A1794      -1.622   7.947  47.914  1.00  0.00           C  
ATOM   1907  NZ  LYS A1794      -1.719   9.032  46.900  1.00  0.00           N  
ATOM   1908  N   ASN A1795       3.235   8.897  51.411  1.00  0.00           N  
ATOM   1909  CA  ASN A1795       4.275   9.433  52.286  1.00  0.00           C  
ATOM   1910  C   ASN A1795       3.669  10.024  53.562  1.00  0.00           C  
ATOM   1911  O   ASN A1795       4.334  10.738  54.318  1.00  0.00           O  
ATOM   1912  CB  ASN A1795       5.088  10.493  51.536  1.00  0.00           C  
ATOM   1913  CG  ASN A1795       6.500  10.638  52.079  1.00  0.00           C  
ATOM   1914  OD1 ASN A1795       7.122   9.659  52.508  1.00  0.00           O  
ATOM   1915  ND2 ASN A1795       7.024  11.860  52.041  1.00  0.00           N  
ATOM   1916  N   SER A1796       2.404   9.698  53.800  1.00  0.00           N  
ATOM   1917  CA  SER A1796       1.681  10.188  54.964  1.00  0.00           C  
ATOM   1918  C   SER A1796       0.513   9.250  55.241  1.00  0.00           C  
ATOM   1919  O   SER A1796       0.019   8.581  54.331  1.00  0.00           O  
ATOM   1920  CB  SER A1796       1.152  11.608  54.693  1.00  0.00           C  
ATOM   1921  OG  SER A1796       0.339  12.093  55.752  1.00  0.00           O  
ATOM   1922  N   ASN A1797       0.077   9.194  56.496  1.00  0.00           N  
ATOM   1923  CA  ASN A1797      -1.058   8.351  56.864  1.00  0.00           C  
ATOM   1924  C   ASN A1797      -2.368   9.006  56.444  1.00  0.00           C  
ATOM   1925  O   ASN A1797      -3.374   8.337  56.264  1.00  0.00           O  
ATOM   1926  CB  ASN A1797      -1.086   8.115  58.369  1.00  0.00           C  
ATOM   1927  CG  ASN A1797      -0.229   6.957  58.789  1.00  0.00           C  
ATOM   1928  OD1 ASN A1797       0.964   6.892  58.467  1.00  0.00           O  
ATOM   1929  ND2 ASN A1797      -0.830   6.022  59.520  1.00  0.00           N  
ATOM   1930  N   PHE A1798      -2.337  10.323  56.280  1.00  0.00           N  
ATOM   1931  CA  PHE A1798      -3.513  11.097  55.902  1.00  0.00           C  
ATOM   1932  C   PHE A1798      -3.855  10.998  54.414  1.00  0.00           C  
ATOM   1933  O   PHE A1798      -4.861  11.550  53.965  1.00  0.00           O  
ATOM   1934  CB  PHE A1798      -3.296  12.568  56.276  1.00  0.00           C  
ATOM   1935  CG  PHE A1798      -3.182  12.813  57.764  1.00  0.00           C  
ATOM   1936  CD1 PHE A1798      -4.193  13.475  58.451  1.00  0.00           C  
ATOM   1937  CD2 PHE A1798      -2.063  12.380  58.475  1.00  0.00           C  
ATOM   1938  CE1 PHE A1798      -4.095  13.706  59.828  1.00  0.00           C  
ATOM   1939  CE2 PHE A1798      -1.957  12.606  59.840  1.00  0.00           C  
ATOM   1940  CZ  PHE A1798      -2.980  13.272  60.519  1.00  0.00           C  
ATOM   1941  N   GLU A1799      -3.017  10.298  53.655  1.00  0.00           N  
ATOM   1942  CA  GLU A1799      -3.237  10.148  52.222  1.00  0.00           C  
ATOM   1943  C   GLU A1799      -3.684   8.742  51.864  1.00  0.00           C  
ATOM   1944  O   GLU A1799      -3.692   8.369  50.694  1.00  0.00           O  
ATOM   1945  CB  GLU A1799      -1.962  10.493  51.452  1.00  0.00           C  
ATOM   1946  CG  GLU A1799      -1.663  11.979  51.367  1.00  0.00           C  
ATOM   1947  CD  GLU A1799      -0.182  12.294  51.517  1.00  0.00           C  
ATOM   1948  OE1 GLU A1799       0.639  11.628  50.849  1.00  0.00           O  
ATOM   1949  OE2 GLU A1799       0.153  13.220  52.303  1.00  0.00           O  
ATOM   1950  N   ILE A1800      -4.052   7.964  52.881  1.00  0.00           N  
ATOM   1951  CA  ILE A1800      -4.501   6.598  52.665  1.00  0.00           C  
ATOM   1952  C   ILE A1800      -5.975   6.601  52.323  1.00  0.00           C  
ATOM   1953  O   ILE A1800      -6.695   7.556  52.640  1.00  0.00           O  
ATOM   1954  CB  ILE A1800      -4.279   5.721  53.910  1.00  0.00           C  
ATOM   1955  CG1 ILE A1800      -4.991   6.337  55.119  1.00  0.00           C  
ATOM   1956  CG2 ILE A1800      -2.784   5.535  54.148  1.00  0.00           C  
ATOM   1957  CD1 ILE A1800      -4.825   5.540  56.391  1.00  0.00           C  
ATOM   1958  N   ASP A1801      -6.417   5.524  51.680  1.00  0.00           N  
ATOM   1959  CA  ASP A1801      -7.804   5.384  51.260  1.00  0.00           C  
ATOM   1960  C   ASP A1801      -8.832   5.807  52.307  1.00  0.00           C  
ATOM   1961  O   ASP A1801      -9.768   6.543  51.995  1.00  0.00           O  
ATOM   1962  CB  ASP A1801      -8.077   3.935  50.805  1.00  0.00           C  
ATOM   1963  CG  ASP A1801      -7.858   2.902  51.914  1.00  0.00           C  
ATOM   1964  OD1 ASP A1801      -6.987   3.106  52.788  1.00  0.00           O  
ATOM   1965  OD2 ASP A1801      -8.551   1.863  51.895  1.00  0.00           O  
ATOM   1966  N   ILE A1802      -8.652   5.365  53.549  1.00  0.00           N  
ATOM   1967  CA  ILE A1802      -9.612   5.684  54.593  1.00  0.00           C  
ATOM   1968  C   ILE A1802      -9.495   7.018  55.323  1.00  0.00           C  
ATOM   1969  O   ILE A1802     -10.215   7.236  56.278  1.00  0.00           O  
ATOM   1970  CB  ILE A1802      -9.674   4.570  55.667  1.00  0.00           C  
ATOM   1971  CG1 ILE A1802      -8.307   4.397  56.331  1.00  0.00           C  
ATOM   1972  CG2 ILE A1802     -10.170   3.257  55.039  1.00  0.00           C  
ATOM   1973  CD1 ILE A1802      -8.311   3.379  57.429  1.00  0.00           C  
ATOM   1974  N   ILE A1803      -8.620   7.920  54.907  1.00  0.00           N  
ATOM   1975  CA  ILE A1803      -8.544   9.196  55.614  1.00  0.00           C  
ATOM   1976  C   ILE A1803      -8.384  10.405  54.694  1.00  0.00           C  
ATOM   1977  O   ILE A1803      -8.680  11.536  55.092  1.00  0.00           O  
ATOM   1978  CB  ILE A1803      -7.409   9.198  56.678  1.00  0.00           C  
ATOM   1979  CG1 ILE A1803      -7.633   8.057  57.669  1.00  0.00           C  
ATOM   1980  CG2 ILE A1803      -7.400  10.522  57.449  1.00  0.00           C  
ATOM   1981  CD1 ILE A1803      -6.712   8.094  58.872  1.00  0.00           C  
ATOM   1982  N   PHE A1804      -7.941  10.161  53.463  1.00  0.00           N  
ATOM   1983  CA  PHE A1804      -7.754  11.218  52.477  1.00  0.00           C  
ATOM   1984  C   PHE A1804      -9.068  11.949  52.190  1.00  0.00           C  
ATOM   1985  O   PHE A1804      -9.095  13.175  52.043  1.00  0.00           O  
ATOM   1986  CB  PHE A1804      -7.157  10.618  51.191  1.00  0.00           C  
ATOM   1987  CG  PHE A1804      -7.003  11.605  50.060  1.00  0.00           C  
ATOM   1988  CD1 PHE A1804      -6.585  12.909  50.302  1.00  0.00           C  
ATOM   1989  CD2 PHE A1804      -7.277  11.224  48.750  1.00  0.00           C  
ATOM   1990  CE1 PHE A1804      -6.446  13.822  49.260  1.00  0.00           C  
ATOM   1991  CE2 PHE A1804      -7.141  12.128  47.701  1.00  0.00           C  
ATOM   1992  CZ  PHE A1804      -6.726  13.431  47.957  1.00  0.00           C  
ATOM   1993  N   PRO A1805     -10.183  11.207  52.115  1.00  0.00           N  
ATOM   1994  CA  PRO A1805     -11.465  11.864  51.848  1.00  0.00           C  
ATOM   1995  C   PRO A1805     -11.824  12.857  52.958  1.00  0.00           C  
ATOM   1996  O   PRO A1805     -12.582  13.813  52.735  1.00  0.00           O  
ATOM   1997  CB  PRO A1805     -12.437  10.696  51.777  1.00  0.00           C  
ATOM   1998  CG  PRO A1805     -11.587   9.591  51.231  1.00  0.00           C  
ATOM   1999  CD  PRO A1805     -10.323   9.741  52.040  1.00  0.00           C  
ATOM   2000  N   LEU A1806     -11.285  12.628  54.156  1.00  0.00           N  
ATOM   2001  CA  LEU A1806     -11.549  13.528  55.268  1.00  0.00           C  
ATOM   2002  C   LEU A1806     -10.759  14.821  55.061  1.00  0.00           C  
ATOM   2003  O   LEU A1806     -11.196  15.896  55.473  1.00  0.00           O  
ATOM   2004  CB  LEU A1806     -11.172  12.875  56.601  1.00  0.00           C  
ATOM   2005  CG  LEU A1806     -12.022  11.700  57.078  1.00  0.00           C  
ATOM   2006  CD1 LEU A1806     -11.500  11.227  58.424  1.00  0.00           C  
ATOM   2007  CD2 LEU A1806     -13.497  12.114  57.189  1.00  0.00           C  
ATOM   2008  N   ILE A1807      -9.589  14.716  54.433  1.00  0.00           N  
ATOM   2009  CA  ILE A1807      -8.792  15.906  54.154  1.00  0.00           C  
ATOM   2010  C   ILE A1807      -9.568  16.681  53.107  1.00  0.00           C  
ATOM   2011  O   ILE A1807      -9.785  17.890  53.238  1.00  0.00           O  
ATOM   2012  CB  ILE A1807      -7.376  15.550  53.610  1.00  0.00           C  
ATOM   2013  CG1 ILE A1807      -6.443  15.193  54.776  1.00  0.00           C  
ATOM   2014  CG2 ILE A1807      -6.790  16.732  52.840  1.00  0.00           C  
ATOM   2015  CD1 ILE A1807      -6.125  16.368  55.685  1.00  0.00           C  
ATOM   2016  N   GLN A1808     -10.006  15.968  52.074  1.00  0.00           N  
ATOM   2017  CA  GLN A1808     -10.777  16.578  51.003  1.00  0.00           C  
ATOM   2018  C   GLN A1808     -11.981  17.282  51.625  1.00  0.00           C  
ATOM   2019  O   GLN A1808     -12.336  18.399  51.227  1.00  0.00           O  
ATOM   2020  CB  GLN A1808     -11.215  15.509  49.993  1.00  0.00           C  
ATOM   2021  CG  GLN A1808     -10.046  14.757  49.364  1.00  0.00           C  
ATOM   2022  CD  GLN A1808     -10.467  13.825  48.241  1.00  0.00           C  
ATOM   2023  OE1 GLN A1808     -11.325  12.951  48.416  1.00  0.00           O  
ATOM   2024  NE2 GLN A1808      -9.857  14.005  47.073  1.00  0.00           N  
ATOM   2025  N   PHE A1809     -12.592  16.635  52.617  1.00  0.00           N  
ATOM   2026  CA  PHE A1809     -13.730  17.211  53.337  1.00  0.00           C  
ATOM   2027  C   PHE A1809     -13.375  18.631  53.770  1.00  0.00           C  
ATOM   2028  O   PHE A1809     -14.158  19.562  53.600  1.00  0.00           O  
ATOM   2029  CB  PHE A1809     -14.043  16.406  54.600  1.00  0.00           C  
ATOM   2030  CG  PHE A1809     -14.913  17.147  55.584  1.00  0.00           C  
ATOM   2031  CD1 PHE A1809     -16.302  17.028  55.537  1.00  0.00           C  
ATOM   2032  CD2 PHE A1809     -14.346  18.013  56.520  1.00  0.00           C  
ATOM   2033  CE1 PHE A1809     -17.118  17.762  56.404  1.00  0.00           C  
ATOM   2034  CE2 PHE A1809     -15.145  18.753  57.388  1.00  0.00           C  
ATOM   2035  CZ  PHE A1809     -16.538  18.628  57.332  1.00  0.00           C  
ATOM   2036  N   GLY A1810     -12.192  18.776  54.355  1.00  0.00           N  
ATOM   2037  CA  GLY A1810     -11.753  20.075  54.821  1.00  0.00           C  
ATOM   2038  C   GLY A1810     -11.543  21.060  53.687  1.00  0.00           C  
ATOM   2039  O   GLY A1810     -11.944  22.220  53.792  1.00  0.00           O  
ATOM   2040  N   GLU A1811     -10.921  20.602  52.602  1.00  0.00           N  
ATOM   2041  CA  GLU A1811     -10.663  21.464  51.454  1.00  0.00           C  
ATOM   2042  C   GLU A1811     -11.951  22.076  50.900  1.00  0.00           C  
ATOM   2043  O   GLU A1811     -12.021  23.289  50.681  1.00  0.00           O  
ATOM   2044  CB  GLU A1811      -9.932  20.688  50.347  1.00  0.00           C  
ATOM   2045  CG  GLU A1811      -8.599  20.087  50.792  1.00  0.00           C  
ATOM   2046  CD  GLU A1811      -7.689  19.735  49.630  1.00  0.00           C  
ATOM   2047  OE1 GLU A1811      -7.169  20.654  48.983  1.00  0.00           O  
ATOM   2048  OE2 GLU A1811      -7.491  18.537  49.350  1.00  0.00           O  
ATOM   2049  N   GLU A1812     -12.967  21.234  50.700  1.00  0.00           N  
ATOM   2050  CA  GLU A1812     -14.264  21.656  50.171  1.00  0.00           C  
ATOM   2051  C   GLU A1812     -14.978  22.674  51.043  1.00  0.00           C  
ATOM   2052  O   GLU A1812     -15.476  23.685  50.547  1.00  0.00           O  
ATOM   2053  CB  GLU A1812     -15.178  20.436  49.960  1.00  0.00           C  
ATOM   2054  CG  GLU A1812     -16.626  20.764  49.574  1.00  0.00           C  
ATOM   2055  CD  GLU A1812     -17.398  19.545  49.066  1.00  0.00           C  
ATOM   2056  OE1 GLU A1812     -17.212  19.152  47.885  1.00  0.00           O  
ATOM   2057  OE2 GLU A1812     -18.184  18.970  49.851  1.00  0.00           O  
ATOM   2058  N   VAL A1813     -15.037  22.410  52.343  1.00  0.00           N  
ATOM   2059  CA  VAL A1813     -15.695  23.321  53.270  1.00  0.00           C  
ATOM   2060  C   VAL A1813     -14.904  24.615  53.493  1.00  0.00           C  
ATOM   2061  O   VAL A1813     -15.460  25.650  53.862  1.00  0.00           O  
ATOM   2062  CB  VAL A1813     -15.933  22.627  54.622  1.00  0.00           C  
ATOM   2063  CG1 VAL A1813     -16.422  23.642  55.662  1.00  0.00           C  
ATOM   2064  CG2 VAL A1813     -16.961  21.525  54.448  1.00  0.00           C  
ATOM   2065  N   SER A1814     -13.606  24.557  53.256  1.00  0.00           N  
ATOM   2066  CA  SER A1814     -12.758  25.728  53.445  1.00  0.00           C  
ATOM   2067  C   SER A1814     -12.510  26.484  52.145  1.00  0.00           C  
ATOM   2068  O   SER A1814     -12.413  27.710  52.137  1.00  0.00           O  
ATOM   2069  CB  SER A1814     -11.406  25.300  54.022  1.00  0.00           C  
ATOM   2070  OG  SER A1814     -10.662  24.562  53.070  1.00  0.00           O  
ATOM   2071  N   GLY A1815     -12.401  25.748  51.044  1.00  0.00           N  
ATOM   2072  CA  GLY A1815     -12.111  26.384  49.775  1.00  0.00           C  
ATOM   2073  C   GLY A1815     -10.604  26.562  49.688  1.00  0.00           C  
ATOM   2074  O   GLY A1815     -10.105  27.319  48.853  1.00  0.00           O  
ATOM   2075  N   LYS A1816      -9.888  25.860  50.574  1.00  0.00           N  
ATOM   2076  CA  LYS A1816      -8.427  25.877  50.644  1.00  0.00           C  
ATOM   2077  C   LYS A1816      -7.962  24.521  50.136  1.00  0.00           C  
ATOM   2078  O   LYS A1816      -8.711  23.550  50.205  1.00  0.00           O  
ATOM   2079  CB  LYS A1816      -7.957  26.027  52.095  1.00  0.00           C  
ATOM   2080  CG  LYS A1816      -8.648  27.121  52.883  1.00  0.00           C  
ATOM   2081  CD  LYS A1816      -8.081  28.478  52.581  1.00  0.00           C  
ATOM   2082  CE  LYS A1816      -8.919  29.546  53.219  1.00  0.00           C  
ATOM   2083  NZ  LYS A1816     -10.314  29.409  52.725  1.00  0.00           N  
ATOM   2084  N   LYS A1817      -6.724  24.447  49.651  1.00  0.00           N  
ATOM   2085  CA  LYS A1817      -6.187  23.197  49.131  1.00  0.00           C  
ATOM   2086  C   LYS A1817      -5.082  22.567  49.983  1.00  0.00           C  
ATOM   2087  O   LYS A1817      -4.334  23.258  50.684  1.00  0.00           O  
ATOM   2088  CB  LYS A1817      -5.695  23.397  47.694  1.00  0.00           C  
ATOM   2089  CG  LYS A1817      -6.818  23.364  46.639  1.00  0.00           C  
ATOM   2090  CD  LYS A1817      -7.865  24.455  46.881  1.00  0.00           C  
ATOM   2091  CE  LYS A1817      -8.963  24.428  45.834  1.00  0.00           C  
ATOM   2092  NZ  LYS A1817      -9.968  25.512  46.033  1.00  0.00           N  
ATOM   2093  N   TYR A1818      -5.013  21.242  49.907  1.00  0.00           N  
ATOM   2094  CA  TYR A1818      -4.046  20.421  50.628  1.00  0.00           C  
ATOM   2095  C   TYR A1818      -2.706  20.320  49.883  1.00  0.00           C  
ATOM   2096  O   TYR A1818      -2.655  19.811  48.772  1.00  0.00           O  
ATOM   2097  CB  TYR A1818      -4.622  19.015  50.800  1.00  0.00           C  
ATOM   2098  CG  TYR A1818      -3.733  18.075  51.569  1.00  0.00           C  
ATOM   2099  CD1 TYR A1818      -3.690  18.104  52.962  1.00  0.00           C  
ATOM   2100  CD2 TYR A1818      -2.897  17.184  50.902  1.00  0.00           C  
ATOM   2101  CE1 TYR A1818      -2.829  17.268  53.666  1.00  0.00           C  
ATOM   2102  CE2 TYR A1818      -2.038  16.349  51.594  1.00  0.00           C  
ATOM   2103  CZ  TYR A1818      -2.005  16.395  52.969  1.00  0.00           C  
ATOM   2104  OH  TYR A1818      -1.125  15.582  53.638  1.00  0.00           O  
ATOM   2105  N   GLY A1819      -1.627  20.792  50.494  1.00  0.00           N  
ATOM   2106  CA  GLY A1819      -0.325  20.711  49.851  1.00  0.00           C  
ATOM   2107  C   GLY A1819       0.260  22.056  49.479  1.00  0.00           C  
ATOM   2108  O   GLY A1819       1.376  22.132  48.978  1.00  0.00           O  
ATOM   2109  N   GLU A1820      -0.500  23.116  49.731  1.00  0.00           N  
ATOM   2110  CA  GLU A1820      -0.086  24.484  49.435  1.00  0.00           C  
ATOM   2111  C   GLU A1820       0.777  25.159  50.507  1.00  0.00           C  
ATOM   2112  O   GLU A1820       1.782  25.780  50.178  1.00  0.00           O  
ATOM   2113  CB  GLU A1820      -1.310  25.367  49.209  1.00  0.00           C  
ATOM   2114  CG  GLU A1820      -1.867  25.392  47.811  1.00  0.00           C  
ATOM   2115  CD  GLU A1820      -3.052  26.330  47.733  1.00  0.00           C  
ATOM   2116  OE1 GLU A1820      -3.573  26.585  46.622  1.00  0.00           O  
ATOM   2117  OE2 GLU A1820      -3.455  26.812  48.810  1.00  0.00           O  
ATOM   2118  N   LYS A1821       0.370  25.063  51.771  1.00  0.00           N  
ATOM   2119  CA  LYS A1821       1.118  25.687  52.868  1.00  0.00           C  
ATOM   2120  C   LYS A1821       0.977  24.850  54.139  1.00  0.00           C  
ATOM   2121  O   LYS A1821      -0.098  24.292  54.423  1.00  0.00           O  
ATOM   2122  CB  LYS A1821       0.619  27.123  53.112  1.00  0.00           C  
ATOM   2123  CG  LYS A1821       1.393  27.912  54.183  1.00  0.00           C  
ATOM   2124  CD  LYS A1821       1.086  29.418  54.101  1.00  0.00           C  
ATOM   2125  CE  LYS A1821       1.851  30.246  55.148  1.00  0.00           C  
ATOM   2126  NZ  LYS A1821       3.348  30.173  54.997  1.00  0.00           N  
ATOM   2127  N   PHE A1822       2.073  24.746  54.890  1.00  0.00           N  
ATOM   2128  CA  PHE A1822       2.076  23.956  56.116  1.00  0.00           C  
ATOM   2129  C   PHE A1822       0.878  24.244  57.006  1.00  0.00           C  
ATOM   2130  O   PHE A1822       0.040  23.379  57.222  1.00  0.00           O  
ATOM   2131  CB  PHE A1822       3.368  24.181  56.915  1.00  0.00           C  
ATOM   2132  CG  PHE A1822       3.614  23.135  57.965  1.00  0.00           C  
ATOM   2133  CD1 PHE A1822       3.765  21.796  57.607  1.00  0.00           C  
ATOM   2134  CD2 PHE A1822       3.647  23.475  59.317  1.00  0.00           C  
ATOM   2135  CE1 PHE A1822       3.940  20.810  58.576  1.00  0.00           C  
ATOM   2136  CE2 PHE A1822       3.823  22.497  60.294  1.00  0.00           C  
ATOM   2137  CZ  PHE A1822       3.969  21.165  59.926  1.00  0.00           C  
ATOM   2138  N   GLU A1830       0.803  25.458  57.525  1.00  0.00           N  
ATOM   2139  CA  GLU A1830      -0.291  25.853  58.406  1.00  0.00           C  
ATOM   2140  C   GLU A1830      -1.643  25.303  57.953  1.00  0.00           C  
ATOM   2141  O   GLU A1830      -2.407  24.780  58.758  1.00  0.00           O  
ATOM   2142  CB  GLU A1830      -0.362  27.379  58.495  1.00  0.00           C  
ATOM   2143  CG  GLU A1830      -0.522  28.042  57.156  1.00  0.00           C  
ATOM   2144  CD  GLU A1830      -0.368  29.543  57.219  1.00  0.00           C  
ATOM   2145  OE1 GLU A1830       0.385  30.025  58.095  1.00  0.00           O  
ATOM   2146  OE2 GLU A1830      -0.980  30.233  56.375  1.00  0.00           O  
ATOM   2147  N   THR A1831      -1.942  25.433  56.665  1.00  0.00           N  
ATOM   2148  CA  THR A1831      -3.209  24.940  56.126  1.00  0.00           C  
ATOM   2149  C   THR A1831      -3.283  23.409  56.217  1.00  0.00           C  
ATOM   2150  O   THR A1831      -4.324  22.855  56.598  1.00  0.00           O  
ATOM   2151  CB  THR A1831      -3.396  25.379  54.650  1.00  0.00           C  
ATOM   2152  OG1 THR A1831      -3.281  26.808  54.555  1.00  0.00           O  
ATOM   2153  CG2 THR A1831      -4.758  24.975  54.141  1.00  0.00           C  
ATOM   2154  N   ASP A1832      -2.184  22.735  55.868  1.00  0.00           N  
ATOM   2155  CA  ASP A1832      -2.138  21.273  55.914  1.00  0.00           C  
ATOM   2156  C   ASP A1832      -2.319  20.810  57.354  1.00  0.00           C  
ATOM   2157  O   ASP A1832      -2.908  19.756  57.612  1.00  0.00           O  
ATOM   2158  CB  ASP A1832      -0.803  20.738  55.356  1.00  0.00           C  
ATOM   2159  CG  ASP A1832      -0.840  20.470  53.841  1.00  0.00           C  
ATOM   2160  OD1 ASP A1832      -1.845  20.792  53.173  1.00  0.00           O  
ATOM   2161  OD2 ASP A1832       0.163  19.927  53.314  1.00  0.00           O  
ATOM   2162  N   VAL A1833      -1.807  21.604  58.292  1.00  0.00           N  
ATOM   2163  CA  VAL A1833      -1.933  21.304  59.715  1.00  0.00           C  
ATOM   2164  C   VAL A1833      -3.406  21.304  60.130  1.00  0.00           C  
ATOM   2165  O   VAL A1833      -3.879  20.380  60.790  1.00  0.00           O  
ATOM   2166  CB  VAL A1833      -1.197  22.342  60.567  1.00  0.00           C  
ATOM   2167  CG1 VAL A1833      -1.717  22.308  62.003  1.00  0.00           C  
ATOM   2168  CG2 VAL A1833       0.286  22.052  60.560  1.00  0.00           C  
ATOM   2169  N   ALA A1834      -4.124  22.355  59.756  1.00  0.00           N  
ATOM   2170  CA  ALA A1834      -5.535  22.449  60.102  1.00  0.00           C  
ATOM   2171  C   ALA A1834      -6.316  21.322  59.447  1.00  0.00           C  
ATOM   2172  O   ALA A1834      -7.129  20.669  60.102  1.00  0.00           O  
ATOM   2173  CB  ALA A1834      -6.102  23.801  59.676  1.00  0.00           C  
ATOM   2174  N   LEU A1835      -6.060  21.079  58.161  1.00  0.00           N  
ATOM   2175  CA  LEU A1835      -6.759  20.024  57.443  1.00  0.00           C  
ATOM   2176  C   LEU A1835      -6.561  18.638  58.070  1.00  0.00           C  
ATOM   2177  O   LEU A1835      -7.495  17.832  58.127  1.00  0.00           O  
ATOM   2178  CB  LEU A1835      -6.323  20.005  55.978  1.00  0.00           C  
ATOM   2179  CG  LEU A1835      -6.961  21.084  55.093  1.00  0.00           C  
ATOM   2180  CD1 LEU A1835      -6.374  21.030  53.698  1.00  0.00           C  
ATOM   2181  CD2 LEU A1835      -8.468  20.868  55.052  1.00  0.00           C  
ATOM   2182  N   ARG A1836      -5.344  18.364  58.529  1.00  0.00           N  
ATOM   2183  CA  ARG A1836      -5.043  17.080  59.161  1.00  0.00           C  
ATOM   2184  C   ARG A1836      -5.719  17.009  60.532  1.00  0.00           C  
ATOM   2185  O   ARG A1836      -6.241  15.962  60.928  1.00  0.00           O  
ATOM   2186  CB  ARG A1836      -3.525  16.901  59.279  1.00  0.00           C  
ATOM   2187  CG  ARG A1836      -2.843  16.907  57.914  1.00  0.00           C  
ATOM   2188  CD  ARG A1836      -1.387  16.505  57.994  1.00  0.00           C  
ATOM   2189  NE  ARG A1836      -0.512  17.589  58.424  1.00  0.00           N  
ATOM   2190  CZ  ARG A1836       0.325  18.245  57.625  1.00  0.00           C  
ATOM   2191  NH1 ARG A1836       0.409  17.937  56.337  1.00  0.00           N  
ATOM   2192  NH2 ARG A1836       1.093  19.202  58.123  1.00  0.00           N  
ATOM   2193  N   VAL A1837      -5.719  18.132  61.243  1.00  0.00           N  
ATOM   2194  CA  VAL A1837      -6.365  18.200  62.548  1.00  0.00           C  
ATOM   2195  C   VAL A1837      -7.830  17.817  62.390  1.00  0.00           C  
ATOM   2196  O   VAL A1837      -8.339  16.929  63.096  1.00  0.00           O  
ATOM   2197  CB  VAL A1837      -6.326  19.628  63.150  1.00  0.00           C  
ATOM   2198  CG1 VAL A1837      -7.203  19.690  64.373  1.00  0.00           C  
ATOM   2199  CG2 VAL A1837      -4.899  20.018  63.504  1.00  0.00           C  
ATOM   2200  N   ILE A1838      -8.506  18.487  61.458  1.00  0.00           N  
ATOM   2201  CA  ILE A1838      -9.921  18.231  61.230  1.00  0.00           C  
ATOM   2202  C   ILE A1838     -10.196  16.772  60.895  1.00  0.00           C  
ATOM   2203  O   ILE A1838     -11.104  16.174  61.468  1.00  0.00           O  
ATOM   2204  CB  ILE A1838     -10.507  19.169  60.122  1.00  0.00           C  
ATOM   2205  CG1 ILE A1838     -10.606  20.608  60.656  1.00  0.00           C  
ATOM   2206  CG2 ILE A1838     -11.908  18.715  59.713  1.00  0.00           C  
ATOM   2207  CD1 ILE A1838     -11.255  21.591  59.696  1.00  0.00           C  
ATOM   2208  N   ALA A1839      -9.399  16.194  60.003  1.00  0.00           N  
ATOM   2209  CA  ALA A1839      -9.574  14.795  59.596  1.00  0.00           C  
ATOM   2210  C   ALA A1839      -9.373  13.806  60.741  1.00  0.00           C  
ATOM   2211  O   ALA A1839     -10.210  12.935  60.955  1.00  0.00           O  
ATOM   2212  CB  ALA A1839      -8.629  14.453  58.451  1.00  0.00           C  
ATOM   2213  N   ASP A1840      -8.257  13.929  61.458  1.00  0.00           N  
ATOM   2214  CA  ASP A1840      -7.960  13.052  62.590  1.00  0.00           C  
ATOM   2215  C   ASP A1840      -9.013  13.184  63.686  1.00  0.00           C  
ATOM   2216  O   ASP A1840      -9.400  12.196  64.307  1.00  0.00           O  
ATOM   2217  CB  ASP A1840      -6.577  13.380  63.183  1.00  0.00           C  
ATOM   2218  CG  ASP A1840      -6.364  12.770  64.574  1.00  0.00           C  
ATOM   2219  OD1 ASP A1840      -6.169  11.545  64.678  1.00  0.00           O  
ATOM   2220  OD2 ASP A1840      -6.406  13.518  65.575  1.00  0.00           O  
ATOM   2221  N   HIS A1841      -9.467  14.406  63.934  1.00  0.00           N  
ATOM   2222  CA  HIS A1841     -10.467  14.630  64.970  1.00  0.00           C  
ATOM   2223  C   HIS A1841     -11.885  14.214  64.574  1.00  0.00           C  
ATOM   2224  O   HIS A1841     -12.740  14.020  65.441  1.00  0.00           O  
ATOM   2225  CB  HIS A1841     -10.454  16.095  65.419  1.00  0.00           C  
ATOM   2226  CG  HIS A1841      -9.220  16.485  66.179  1.00  0.00           C  
ATOM   2227  ND1 HIS A1841      -9.014  17.760  66.661  1.00  0.00           N  
ATOM   2228  CD2 HIS A1841      -8.114  15.779  66.511  1.00  0.00           C  
ATOM   2229  CE1 HIS A1841      -7.836  17.823  67.251  1.00  0.00           C  
ATOM   2230  NE2 HIS A1841      -7.269  16.634  67.175  1.00  0.00           N  
ATOM   2231  N   LEU A1842     -12.160  14.087  63.278  1.00  0.00           N  
ATOM   2232  CA  LEU A1842     -13.500  13.656  62.886  1.00  0.00           C  
ATOM   2233  C   LEU A1842     -13.683  12.192  63.284  1.00  0.00           C  
ATOM   2234  O   LEU A1842     -14.704  11.822  63.865  1.00  0.00           O  
ATOM   2235  CB  LEU A1842     -13.733  13.840  61.384  1.00  0.00           C  
ATOM   2236  CG  LEU A1842     -14.289  15.216  61.000  1.00  0.00           C  
ATOM   2237  CD1 LEU A1842     -14.796  15.181  59.566  1.00  0.00           C  
ATOM   2238  CD2 LEU A1842     -15.429  15.580  61.934  1.00  0.00           C  
ATOM   2239  N   ARG A1843     -12.682  11.370  62.985  1.00  0.00           N  
ATOM   2240  CA  ARG A1843     -12.703   9.952  63.337  1.00  0.00           C  
ATOM   2241  C   ARG A1843     -12.759   9.797  64.863  1.00  0.00           C  
ATOM   2242  O   ARG A1843     -13.530   8.998  65.401  1.00  0.00           O  
ATOM   2243  CB  ARG A1843     -11.426   9.267  62.829  1.00  0.00           C  
ATOM   2244  CG  ARG A1843     -11.025   9.641  61.419  1.00  0.00           C  
ATOM   2245  CD  ARG A1843      -9.516   9.538  61.225  1.00  0.00           C  
ATOM   2246  NE  ARG A1843      -9.019   8.169  61.305  1.00  0.00           N  
ATOM   2247  CZ  ARG A1843      -7.850   7.828  61.841  1.00  0.00           C  
ATOM   2248  NH1 ARG A1843      -7.059   8.762  62.354  1.00  0.00           N  
ATOM   2249  NH2 ARG A1843      -7.466   6.556  61.855  1.00  0.00           N  
ATOM   2250  N   ALA A1844     -11.931  10.559  65.563  1.00  0.00           N  
ATOM   2251  CA  ALA A1844     -11.899  10.464  67.018  1.00  0.00           C  
ATOM   2252  C   ALA A1844     -13.266  10.728  67.663  1.00  0.00           C  
ATOM   2253  O   ALA A1844     -13.754   9.908  68.446  1.00  0.00           O  
ATOM   2254  CB  ALA A1844     -10.851  11.415  67.581  1.00  0.00           C  
ATOM   2255  N   ILE A1845     -13.882  11.858  67.329  1.00  0.00           N  
ATOM   2256  CA  ILE A1845     -15.187  12.212  67.892  1.00  0.00           C  
ATOM   2257  C   ILE A1845     -16.331  11.275  67.474  1.00  0.00           C  
ATOM   2258  O   ILE A1845     -17.269  11.051  68.243  1.00  0.00           O  
ATOM   2259  CB  ILE A1845     -15.566  13.666  67.533  1.00  0.00           C  
ATOM   2260  CG1 ILE A1845     -15.851  13.786  66.037  1.00  0.00           C  
ATOM   2261  CG2 ILE A1845     -14.426  14.606  67.934  1.00  0.00           C  
ATOM   2262  CD1 ILE A1845     -16.460  15.117  65.635  1.00  0.00           C  
ATOM   2263  N   THR A1847     -16.254  10.729  66.262  1.00  0.00           N  
ATOM   2264  CA  THR A1847     -17.279   9.808  65.765  1.00  0.00           C  
ATOM   2265  C   THR A1847     -17.243   8.474  66.506  1.00  0.00           C  
ATOM   2266  O   THR A1847     -18.270   7.989  66.966  1.00  0.00           O  
ATOM   2267  CB  THR A1847     -17.101   9.506  64.257  1.00  0.00           C  
ATOM   2268  OG1 THR A1847     -17.211  10.716  63.501  1.00  0.00           O  
ATOM   2269  CG2 THR A1847     -18.164   8.524  63.785  1.00  0.00           C  
ATOM   2270  N   PHE A1848     -16.059   7.876  66.607  1.00  0.00           N  
ATOM   2271  CA  PHE A1848     -15.922   6.596  67.297  1.00  0.00           C  
ATOM   2272  C   PHE A1848     -16.116   6.745  68.807  1.00  0.00           C  
ATOM   2273  O   PHE A1848     -16.579   5.815  69.471  1.00  0.00           O  
ATOM   2274  CB  PHE A1848     -14.544   5.966  67.017  1.00  0.00           C  
ATOM   2275  CG  PHE A1848     -14.483   5.139  65.751  1.00  0.00           C  
ATOM   2276  CD1 PHE A1848     -15.134   3.912  65.668  1.00  0.00           C  
ATOM   2277  CD2 PHE A1848     -13.753   5.577  64.654  1.00  0.00           C  
ATOM   2278  CE1 PHE A1848     -15.055   3.130  64.507  1.00  0.00           C  
ATOM   2279  CE2 PHE A1848     -13.669   4.805  63.491  1.00  0.00           C  
ATOM   2280  CZ  PHE A1848     -14.319   3.581  63.419  1.00  0.00           C  
ATOM   2281  N   ALA A1849     -15.770   7.915  69.344  1.00  0.00           N  
ATOM   2282  CA  ALA A1849     -15.898   8.167  70.779  1.00  0.00           C  
ATOM   2283  C   ALA A1849     -17.339   8.340  71.225  1.00  0.00           C  
ATOM   2284  O   ALA A1849     -17.783   7.705  72.191  1.00  0.00           O  
ATOM   2285  CB  ALA A1849     -15.083   9.405  71.172  1.00  0.00           C  
ATOM   2286  N   ILE A1850     -18.076   9.208  70.539  1.00  0.00           N  
ATOM   2287  CA  ILE A1850     -19.465   9.439  70.916  1.00  0.00           C  
ATOM   2288  C   ILE A1850     -20.284   8.198  70.588  1.00  0.00           C  
ATOM   2289  O   ILE A1850     -21.214   7.853  71.313  1.00  0.00           O  
ATOM   2290  CB  ILE A1850     -20.066  10.670  70.201  1.00  0.00           C  
ATOM   2291  CG1 ILE A1850     -19.264  11.922  70.560  1.00  0.00           C  
ATOM   2292  CG2 ILE A1850     -21.526  10.847  70.614  1.00  0.00           C  
ATOM   2293  CD1 ILE A1850     -19.947  13.233  70.182  1.00  0.00           C  
ATOM   2294  N   SER A1851     -19.919   7.519  69.507  1.00  0.00           N  
ATOM   2295  CA  SER A1851     -20.610   6.296  69.105  1.00  0.00           C  
ATOM   2296  C   SER A1851     -20.483   5.231  70.200  1.00  0.00           C  
ATOM   2297  O   SER A1851     -21.377   4.397  70.373  1.00  0.00           O  
ATOM   2298  CB  SER A1851     -20.018   5.767  67.801  1.00  0.00           C  
ATOM   2299  OG  SER A1851     -20.899   4.875  67.145  1.00  0.00           O  
ATOM   2300  N   ASP A1852     -19.374   5.265  70.945  1.00  0.00           N  
ATOM   2301  CA  ASP A1852     -19.158   4.301  72.016  1.00  0.00           C  
ATOM   2302  C   ASP A1852     -19.624   4.786  73.390  1.00  0.00           C  
ATOM   2303  O   ASP A1852     -19.211   4.249  74.415  1.00  0.00           O  
ATOM   2304  CB  ASP A1852     -17.684   3.873  72.080  1.00  0.00           C  
ATOM   2305  CG  ASP A1852     -17.388   2.652  71.207  1.00  0.00           C  
ATOM   2306  OD1 ASP A1852     -18.212   1.709  71.187  1.00  0.00           O  
ATOM   2307  OD2 ASP A1852     -16.329   2.622  70.556  1.00  0.00           O  
ATOM   2308  N   GLY A1853     -20.476   5.812  73.402  1.00  0.00           N  
ATOM   2309  CA  GLY A1853     -21.017   6.310  74.661  1.00  0.00           C  
ATOM   2310  C   GLY A1853     -20.523   7.615  75.258  1.00  0.00           C  
ATOM   2311  O   GLY A1853     -21.193   8.187  76.117  1.00  0.00           O  
ATOM   2312  N   VAL A1854     -19.368   8.108  74.834  1.00  0.00           N  
ATOM   2313  CA  VAL A1854     -18.876   9.349  75.409  1.00  0.00           C  
ATOM   2314  C   VAL A1854     -19.678  10.584  75.027  1.00  0.00           C  
ATOM   2315  O   VAL A1854     -19.892  10.858  73.851  1.00  0.00           O  
ATOM   2316  CB  VAL A1854     -17.423   9.613  75.037  1.00  0.00           C  
ATOM   2317  CG1 VAL A1854     -16.988  10.939  75.648  1.00  0.00           C  
ATOM   2318  CG2 VAL A1854     -16.545   8.480  75.534  1.00  0.00           C  
ATOM   2319  N   ILE A1855     -20.107  11.334  76.037  1.00  0.00           N  
ATOM   2320  CA  ILE A1855     -20.866  12.555  75.810  1.00  0.00           C  
ATOM   2321  C   ILE A1855     -20.027  13.744  76.266  1.00  0.00           C  
ATOM   2322  O   ILE A1855     -19.457  13.731  77.348  1.00  0.00           O  
ATOM   2323  CB  ILE A1855     -22.200  12.548  76.592  1.00  0.00           C  
ATOM   2324  CG1 ILE A1855     -23.021  11.304  76.224  1.00  0.00           C  
ATOM   2325  CG2 ILE A1855     -22.964  13.823  76.312  1.00  0.00           C  
ATOM   2326  CD1 ILE A1855     -23.165  11.074  74.728  1.00  0.00           C  
ATOM   2327  N   PRO A1856     -19.925  14.786  75.429  1.00  0.00           N  
ATOM   2328  CA  PRO A1856     -19.134  15.953  75.816  1.00  0.00           C  
ATOM   2329  C   PRO A1856     -19.560  16.473  77.187  1.00  0.00           C  
ATOM   2330  O   PRO A1856     -20.730  16.398  77.549  1.00  0.00           O  
ATOM   2331  CB  PRO A1856     -19.430  16.943  74.702  1.00  0.00           C  
ATOM   2332  CG  PRO A1856     -19.633  16.063  73.527  1.00  0.00           C  
ATOM   2333  CD  PRO A1856     -20.514  14.983  74.094  1.00  0.00           C  
ATOM   2334  N   SER A1857     -18.597  17.003  77.929  1.00  0.00           N  
ATOM   2335  CA  SER A1857     -18.829  17.535  79.271  1.00  0.00           C  
ATOM   2336  C   SER A1857     -17.548  18.217  79.757  1.00  0.00           C  
ATOM   2337  O   SER A1857     -16.634  18.444  78.968  1.00  0.00           O  
ATOM   2338  CB  SER A1857     -19.235  16.402  80.220  1.00  0.00           C  
ATOM   2339  OG  SER A1857     -18.337  15.312  80.133  1.00  0.00           O  
ATOM   2340  N   ASN A1860     -17.467  18.542  81.041  1.00  0.00           N  
ATOM   2341  CA  ASN A1860     -16.274  19.226  81.534  1.00  0.00           C  
ATOM   2342  C   ASN A1860     -15.380  18.439  82.458  1.00  0.00           C  
ATOM   2343  O   ASN A1860     -14.493  19.003  83.106  1.00  0.00           O  
ATOM   2344  CB  ASN A1860     -16.663  20.541  82.204  1.00  0.00           C  
ATOM   2345  CG  ASN A1860     -17.082  21.583  81.202  1.00  0.00           C  
ATOM   2346  OD1 ASN A1860     -16.445  21.727  80.156  1.00  0.00           O  
ATOM   2347  ND2 ASN A1860     -18.145  22.323  81.510  1.00  0.00           N  
ATOM   2348  N   GLU A1861     -15.599  17.133  82.514  1.00  0.00           N  
ATOM   2349  CA  GLU A1861     -14.796  16.282  83.367  1.00  0.00           C  
ATOM   2350  C   GLU A1861     -14.567  14.939  82.679  1.00  0.00           C  
ATOM   2351  O   GLU A1861     -15.415  14.455  81.915  1.00  0.00           O  
ATOM   2352  CB  GLU A1861     -15.473  16.102  84.743  1.00  0.00           C  
ATOM   2353  CG  GLU A1861     -16.958  15.744  84.692  1.00  0.00           C  
ATOM   2354  CD  GLU A1861     -17.623  15.720  86.074  1.00  0.00           C  
ATOM   2355  OE1 GLU A1861     -17.534  16.729  86.795  1.00  0.00           O  
ATOM   2356  OE2 GLU A1861     -18.249  14.698  86.435  1.00  0.00           O  
ATOM   2357  N   GLY A1862     -13.396  14.371  82.940  1.00  0.00           N  
ATOM   2358  CA  GLY A1862     -13.024  13.096  82.360  1.00  0.00           C  
ATOM   2359  C   GLY A1862     -13.153  12.931  80.861  1.00  0.00           C  
ATOM   2360  O   GLY A1862     -12.796  13.824  80.097  1.00  0.00           O  
ATOM   2361  N   ARG A1863     -13.655  11.765  80.454  1.00  0.00           N  
ATOM   2362  CA  ARG A1863     -13.850  11.425  79.043  1.00  0.00           C  
ATOM   2363  C   ARG A1863     -14.551  12.536  78.292  1.00  0.00           C  
ATOM   2364  O   ARG A1863     -14.116  12.940  77.220  1.00  0.00           O  
ATOM   2365  CB  ARG A1863     -14.683  10.148  78.898  1.00  0.00           C  
ATOM   2366  CG  ARG A1863     -13.932   8.870  79.189  1.00  0.00           C  
ATOM   2367  CD  ARG A1863     -14.871   7.772  79.676  1.00  0.00           C  
ATOM   2368  NE  ARG A1863     -14.134   6.633  80.209  1.00  0.00           N  
ATOM   2369  CZ  ARG A1863     -14.412   6.035  81.363  1.00  0.00           C  
ATOM   2370  NH1 ARG A1863     -15.418   6.469  82.113  1.00  0.00           N  
ATOM   2371  NH2 ARG A1863     -13.681   5.008  81.770  1.00  0.00           N  
ATOM   2372  N   GLY A1864     -15.651  13.013  78.862  1.00  0.00           N  
ATOM   2373  CA  GLY A1864     -16.423  14.069  78.238  1.00  0.00           C  
ATOM   2374  C   GLY A1864     -15.585  15.279  77.895  1.00  0.00           C  
ATOM   2375  O   GLY A1864     -15.824  15.943  76.888  1.00  0.00           O  
ATOM   2376  N   TYR A1865     -14.599  15.573  78.733  1.00  0.00           N  
ATOM   2377  CA  TYR A1865     -13.739  16.711  78.485  1.00  0.00           C  
ATOM   2378  C   TYR A1865     -12.682  16.389  77.433  1.00  0.00           C  
ATOM   2379  O   TYR A1865     -12.269  17.273  76.686  1.00  0.00           O  
ATOM   2380  CB  TYR A1865     -13.063  17.172  79.778  1.00  0.00           C  
ATOM   2381  CG  TYR A1865     -12.419  18.529  79.643  1.00  0.00           C  
ATOM   2382  CD1 TYR A1865     -13.164  19.628  79.227  1.00  0.00           C  
ATOM   2383  CD2 TYR A1865     -11.073  18.722  79.940  1.00  0.00           C  
ATOM   2384  CE1 TYR A1865     -12.587  20.884  79.113  1.00  0.00           C  
ATOM   2385  CE2 TYR A1865     -10.483  19.983  79.829  1.00  0.00           C  
ATOM   2386  CZ  TYR A1865     -11.247  21.059  79.414  1.00  0.00           C  
ATOM   2387  OH  TYR A1865     -10.681  22.309  79.273  1.00  0.00           O  
ATOM   2388  N   VAL A1866     -12.248  15.126  77.384  1.00  0.00           N  
ATOM   2389  CA  VAL A1866     -11.247  14.685  76.410  1.00  0.00           C  
ATOM   2390  C   VAL A1866     -11.798  14.946  75.003  1.00  0.00           C  
ATOM   2391  O   VAL A1866     -11.150  15.575  74.173  1.00  0.00           O  
ATOM   2392  CB  VAL A1866     -10.949  13.152  76.540  1.00  0.00           C  
ATOM   2393  CG1 VAL A1866      -9.826  12.756  75.597  1.00  0.00           C  
ATOM   2394  CG2 VAL A1866     -10.574  12.797  77.974  1.00  0.00           C  
ATOM   2395  N   ILE A1867     -13.006  14.444  74.763  1.00  0.00           N  
ATOM   2396  CA  ILE A1867     -13.706  14.598  73.494  1.00  0.00           C  
ATOM   2397  C   ILE A1867     -14.061  16.062  73.235  1.00  0.00           C  
ATOM   2398  O   ILE A1867     -13.950  16.538  72.106  1.00  0.00           O  
ATOM   2399  CB  ILE A1867     -15.001  13.741  73.480  1.00  0.00           C  
ATOM   2400  CG1 ILE A1867     -14.638  12.270  73.318  1.00  0.00           C  
ATOM   2401  CG2 ILE A1867     -15.932  14.169  72.359  1.00  0.00           C  
ATOM   2402  CD1 ILE A1867     -13.947  11.681  74.512  1.00  0.00           C  
ATOM   2403  N   ARG A1878     -14.497  16.767  74.276  1.00  0.00           N  
ATOM   2404  CA  ARG A1878     -14.852  18.175  74.141  1.00  0.00           C  
ATOM   2405  C   ARG A1878     -13.657  19.003  73.679  1.00  0.00           C  
ATOM   2406  O   ARG A1878     -13.805  19.880  72.820  1.00  0.00           O  
ATOM   2407  CB  ARG A1878     -15.400  18.731  75.463  1.00  0.00           C  
ATOM   2408  CG  ARG A1878     -15.636  20.229  75.435  1.00  0.00           C  
ATOM   2409  CD  ARG A1878     -16.600  20.680  76.519  1.00  0.00           C  
ATOM   2410  NE  ARG A1878     -17.990  20.465  76.131  1.00  0.00           N  
ATOM   2411  CZ  ARG A1878     -19.033  20.621  76.945  1.00  0.00           C  
ATOM   2412  NH1 ARG A1878     -18.853  20.993  78.204  1.00  0.00           N  
ATOM   2413  NH2 ARG A1878     -20.261  20.416  76.492  1.00  0.00           N  
ATOM   2414  N   ARG A1879     -12.477  18.725  74.230  1.00  0.00           N  
ATOM   2415  CA  ARG A1879     -11.277  19.452  73.819  1.00  0.00           C  
ATOM   2416  C   ARG A1879     -10.957  19.103  72.367  1.00  0.00           C  
ATOM   2417  O   ARG A1879     -10.466  19.936  71.607  1.00  0.00           O  
ATOM   2418  CB  ARG A1879     -10.089  19.085  74.701  1.00  0.00           C  
ATOM   2419  CG  ARG A1879     -10.150  19.627  76.122  1.00  0.00           C  
ATOM   2420  CD  ARG A1879      -8.870  19.258  76.855  1.00  0.00           C  
ATOM   2421  NE  ARG A1879      -8.790  17.829  77.141  1.00  0.00           N  
ATOM   2422  CZ  ARG A1879      -7.650  17.150  77.263  1.00  0.00           C  
ATOM   2423  NH1 ARG A1879      -6.482  17.760  77.112  1.00  0.00           N  
ATOM   2424  NH2 ARG A1879      -7.677  15.859  77.566  1.00  0.00           N  
ATOM   2425  N   ILE A1880     -11.239  17.862  71.988  1.00  0.00           N  
ATOM   2426  CA  ILE A1880     -10.995  17.410  70.623  1.00  0.00           C  
ATOM   2427  C   ILE A1880     -11.880  18.198  69.662  1.00  0.00           C  
ATOM   2428  O   ILE A1880     -11.400  18.789  68.703  1.00  0.00           O  
ATOM   2429  CB  ILE A1880     -11.320  15.906  70.453  1.00  0.00           C  
ATOM   2430  CG1 ILE A1880     -10.514  15.081  71.456  1.00  0.00           C  
ATOM   2431  CG2 ILE A1880     -11.024  15.470  69.023  1.00  0.00           C  
ATOM   2432  CD1 ILE A1880     -10.741  13.606  71.369  1.00  0.00           C  
ATOM   2433  N   LEU A1881     -13.179  18.211  69.937  1.00  0.00           N  
ATOM   2434  CA  LEU A1881     -14.130  18.916  69.088  1.00  0.00           C  
ATOM   2435  C   LEU A1881     -13.812  20.404  69.111  1.00  0.00           C  
ATOM   2436  O   LEU A1881     -14.023  21.106  68.126  1.00  0.00           O  
ATOM   2437  CB  LEU A1881     -15.566  18.654  69.574  1.00  0.00           C  
ATOM   2438  CG  LEU A1881     -16.737  18.885  68.601  1.00  0.00           C  
ATOM   2439  CD1 LEU A1881     -17.999  18.206  69.147  1.00  0.00           C  
ATOM   2440  CD2 LEU A1881     -16.982  20.376  68.389  1.00  0.00           C  
ATOM   2441  N   ARG A1882     -13.286  20.868  70.242  1.00  0.00           N  
ATOM   2442  CA  ARG A1882     -12.914  22.267  70.437  1.00  0.00           C  
ATOM   2443  C   ARG A1882     -11.745  22.601  69.524  1.00  0.00           C  
ATOM   2444  O   ARG A1882     -11.711  23.653  68.878  1.00  0.00           O  
ATOM   2445  CB  ARG A1882     -12.484  22.493  71.887  1.00  0.00           C  
ATOM   2446  CG  ARG A1882     -12.217  23.936  72.253  1.00  0.00           C  
ATOM   2447  CD  ARG A1882     -13.518  24.635  72.304  1.00  0.00           C  
ATOM   2448  NE  ARG A1882     -14.440  23.835  73.087  1.00  0.00           N  
ATOM   2449  CZ  ARG A1882     -14.406  23.752  74.409  1.00  0.00           C  
ATOM   2450  NH1 ARG A1882     -13.491  24.431  75.093  1.00  0.00           N  
ATOM   2451  NH2 ARG A1882     -15.279  22.988  75.040  1.00  0.00           N  
ATOM   2452  N   ARG A1883     -10.784  21.687  69.484  1.00  0.00           N  
ATOM   2453  CA  ARG A1883      -9.605  21.869  68.658  1.00  0.00           C  
ATOM   2454  C   ARG A1883      -9.969  21.913  67.179  1.00  0.00           C  
ATOM   2455  O   ARG A1883      -9.509  22.800  66.461  1.00  0.00           O  
ATOM   2456  CB  ARG A1883      -8.602  20.747  68.910  1.00  0.00           C  
ATOM   2457  CG  ARG A1883      -7.224  21.005  68.326  1.00  0.00           C  
ATOM   2458  CD  ARG A1883      -6.161  20.699  69.366  1.00  0.00           C  
ATOM   2459  NE  ARG A1883      -4.806  20.742  68.824  1.00  0.00           N  
ATOM   2460  CZ  ARG A1883      -4.328  19.882  67.931  1.00  0.00           C  
ATOM   2461  NH1 ARG A1883      -5.096  18.901  67.472  1.00  0.00           N  
ATOM   2462  NH2 ARG A1883      -3.081  20.008  67.490  1.00  0.00           N  
ATOM   2463  N   ALA A1884     -10.791  20.962  66.728  1.00  0.00           N  
ATOM   2464  CA  ALA A1884     -11.196  20.926  65.324  1.00  0.00           C  
ATOM   2465  C   ALA A1884     -11.907  22.221  64.933  1.00  0.00           C  
ATOM   2466  O   ALA A1884     -11.598  22.812  63.900  1.00  0.00           O  
ATOM   2467  CB  ALA A1884     -12.100  19.724  65.054  1.00  0.00           C  
ATOM   2468  N   MET A1885     -12.858  22.657  65.762  1.00  0.00           N  
ATOM   2469  CA  MET A1885     -13.592  23.894  65.526  1.00  0.00           C  
ATOM   2470  C   MET A1885     -12.642  25.073  65.351  1.00  0.00           C  
ATOM   2471  O   MET A1885     -12.768  25.848  64.402  1.00  0.00           O  
ATOM   2472  CB  MET A1885     -14.571  24.162  66.671  1.00  0.00           C  
ATOM   2473  CG  MET A1885     -15.623  23.079  66.853  1.00  0.00           C  
ATOM   2474  SD  MET A1885     -16.913  23.551  68.020  1.00  0.00           S  
ATOM   2475  CE  MET A1885     -16.005  23.512  69.564  1.00  0.00           C  
ATOM   2476  N   ARG A1886     -11.698  25.221  66.274  1.00  0.00           N  
ATOM   2477  CA  ARG A1886     -10.753  26.333  66.224  1.00  0.00           C  
ATOM   2478  C   ARG A1886      -9.908  26.350  64.966  1.00  0.00           C  
ATOM   2479  O   ARG A1886      -9.684  27.415  64.391  1.00  0.00           O  
ATOM   2480  CB  ARG A1886      -9.832  26.331  67.445  1.00  0.00           C  
ATOM   2481  CG  ARG A1886      -9.028  27.622  67.577  1.00  0.00           C  
ATOM   2482  CD  ARG A1886      -7.548  27.383  67.390  1.00  0.00           C  
ATOM   2483  NE  ARG A1886      -6.909  28.467  66.654  1.00  0.00           N  
ATOM   2484  CZ  ARG A1886      -5.607  28.516  66.381  1.00  0.00           C  
ATOM   2485  NH1 ARG A1886      -4.800  27.538  66.784  1.00  0.00           N  
ATOM   2486  NH2 ARG A1886      -5.109  29.546  65.711  1.00  0.00           N  
ATOM   2487  N   PHE A1887      -9.418  25.192  64.538  1.00  0.00           N  
ATOM   2488  CA  PHE A1887      -8.619  25.166  63.317  1.00  0.00           C  
ATOM   2489  C   PHE A1887      -9.506  25.397  62.102  1.00  0.00           C  
ATOM   2490  O   PHE A1887      -9.106  26.083  61.157  1.00  0.00           O  
ATOM   2491  CB  PHE A1887      -7.841  23.855  63.196  1.00  0.00           C  
ATOM   2492  CG  PHE A1887      -6.495  23.898  63.870  1.00  0.00           C  
ATOM   2493  CD1 PHE A1887      -5.582  24.903  63.555  1.00  0.00           C  
ATOM   2494  CD2 PHE A1887      -6.144  22.961  64.828  1.00  0.00           C  
ATOM   2495  CE1 PHE A1887      -4.347  24.973  64.185  1.00  0.00           C  
ATOM   2496  CE2 PHE A1887      -4.908  23.026  65.461  1.00  0.00           C  
ATOM   2497  CZ  PHE A1887      -4.010  24.038  65.136  1.00  0.00           C  
ATOM   2498  N   GLY A1888     -10.721  24.852  62.149  1.00  0.00           N  
ATOM   2499  CA  GLY A1888     -11.658  25.028  61.057  1.00  0.00           C  
ATOM   2500  C   GLY A1888     -11.926  26.507  60.865  1.00  0.00           C  
ATOM   2501  O   GLY A1888     -11.987  27.001  59.739  1.00  0.00           O  
ATOM   2502  N   TYR A1889     -12.102  27.221  61.972  1.00  0.00           N  
ATOM   2503  CA  TYR A1889     -12.324  28.659  61.904  1.00  0.00           C  
ATOM   2504  C   TYR A1889     -11.032  29.248  61.354  1.00  0.00           C  
ATOM   2505  O   TYR A1889     -11.066  30.150  60.520  1.00  0.00           O  
ATOM   2506  CB  TYR A1889     -12.623  29.229  63.301  1.00  0.00           C  
ATOM   2507  CG  TYR A1889     -12.797  30.746  63.367  1.00  0.00           C  
ATOM   2508  CD1 TYR A1889     -14.048  31.319  63.633  1.00  0.00           C  
ATOM   2509  CD2 TYR A1889     -11.707  31.607  63.200  1.00  0.00           C  
ATOM   2510  CE1 TYR A1889     -14.206  32.698  63.730  1.00  0.00           C  
ATOM   2511  CE2 TYR A1889     -11.855  32.993  63.298  1.00  0.00           C  
ATOM   2512  CZ  TYR A1889     -13.111  33.533  63.560  1.00  0.00           C  
ATOM   2513  OH  TYR A1889     -13.278  34.909  63.609  1.00  0.00           O  
ATOM   2514  N   LYS A1890      -9.889  28.742  61.823  1.00  0.00           N  
ATOM   2515  CA  LYS A1890      -8.595  29.241  61.341  1.00  0.00           C  
ATOM   2516  C   LYS A1890      -8.574  29.217  59.821  1.00  0.00           C  
ATOM   2517  O   LYS A1890      -7.969  30.070  59.178  1.00  0.00           O  
ATOM   2518  CB  LYS A1890      -7.431  28.380  61.849  1.00  0.00           C  
ATOM   2519  CG  LYS A1890      -6.082  28.812  61.277  1.00  0.00           C  
ATOM   2520  CD  LYS A1890      -4.953  27.885  61.660  1.00  0.00           C  
ATOM   2521  CE  LYS A1890      -4.504  28.110  63.091  1.00  0.00           C  
ATOM   2522  NZ  LYS A1890      -3.661  29.337  63.247  1.00  0.00           N  
ATOM   2523  N   LEU A1891      -9.236  28.215  59.257  1.00  0.00           N  
ATOM   2524  CA  LEU A1891      -9.307  28.049  57.814  1.00  0.00           C  
ATOM   2525  C   LEU A1891     -10.289  29.036  57.180  1.00  0.00           C  
ATOM   2526  O   LEU A1891     -10.320  29.213  55.964  1.00  0.00           O  
ATOM   2527  CB  LEU A1891      -9.700  26.605  57.492  1.00  0.00           C  
ATOM   2528  CG  LEU A1891      -8.628  25.542  57.787  1.00  0.00           C  
ATOM   2529  CD1 LEU A1891      -9.239  24.169  57.685  1.00  0.00           C  
ATOM   2530  CD2 LEU A1891      -7.462  25.673  56.807  1.00  0.00           C  
ATOM   2531  N   GLY A1892     -11.084  29.686  58.021  1.00  0.00           N  
ATOM   2532  CA  GLY A1892     -12.046  30.643  57.525  1.00  0.00           C  
ATOM   2533  C   GLY A1892     -13.478  30.150  57.551  1.00  0.00           C  
ATOM   2534  O   GLY A1892     -14.376  30.867  57.125  1.00  0.00           O  
ATOM   2535  N   ILE A1893     -13.688  28.928  58.028  1.00  0.00           N  
ATOM   2536  CA  ILE A1893     -15.031  28.350  58.128  1.00  0.00           C  
ATOM   2537  C   ILE A1893     -15.785  28.938  59.318  1.00  0.00           C  
ATOM   2538  O   ILE A1893     -15.434  28.667  60.476  1.00  0.00           O  
ATOM   2539  CB  ILE A1893     -14.958  26.834  58.303  1.00  0.00           C  
ATOM   2540  CG1 ILE A1893     -14.329  26.203  57.059  1.00  0.00           C  
ATOM   2541  CG2 ILE A1893     -16.350  26.270  58.555  1.00  0.00           C  
ATOM   2542  CD1 ILE A1893     -13.833  24.805  57.279  1.00  0.00           C  
ATOM   2543  N   GLU A1894     -16.828  29.714  59.009  1.00  0.00           N  
ATOM   2544  CA  GLU A1894     -17.676  30.423  59.976  1.00  0.00           C  
ATOM   2545  C   GLU A1894     -18.956  29.736  60.480  1.00  0.00           C  
ATOM   2546  O   GLU A1894     -19.581  30.202  61.435  1.00  0.00           O  
ATOM   2547  CB  GLU A1894     -18.073  31.784  59.385  1.00  0.00           C  
ATOM   2548  CG  GLU A1894     -17.057  32.901  59.585  1.00  0.00           C  
ATOM   2549  CD  GLU A1894     -17.541  33.934  60.582  1.00  0.00           C  
ATOM   2550  OE1 GLU A1894     -18.368  34.795  60.204  1.00  0.00           O  
ATOM   2551  OE2 GLU A1894     -17.106  33.875  61.750  1.00  0.00           O  
ATOM   2552  N   ASN A1895     -19.370  28.653  59.844  1.00  0.00           N  
ATOM   2553  CA  ASN A1895     -20.585  27.967  60.280  1.00  0.00           C  
ATOM   2554  C   ASN A1895     -20.241  26.554  60.731  1.00  0.00           C  
ATOM   2555  O   ASN A1895     -19.186  26.032  60.378  1.00  0.00           O  
ATOM   2556  CB  ASN A1895     -21.600  27.893  59.129  1.00  0.00           C  
ATOM   2557  CG  ASN A1895     -22.318  29.206  58.889  1.00  0.00           C  
ATOM   2558  OD1 ASN A1895     -23.021  29.706  59.761  1.00  0.00           O  
ATOM   2559  ND2 ASN A1895     -22.152  29.764  57.698  1.00  0.00           N  
ATOM   2560  N   PRO A1896     -21.127  25.922  61.525  1.00  0.00           N  
ATOM   2561  CA  PRO A1896     -20.916  24.555  62.019  1.00  0.00           C  
ATOM   2562  C   PRO A1896     -20.588  23.678  60.811  1.00  0.00           C  
ATOM   2563  O   PRO A1896     -21.196  23.850  59.752  1.00  0.00           O  
ATOM   2564  CB  PRO A1896     -22.272  24.188  62.603  1.00  0.00           C  
ATOM   2565  CG  PRO A1896     -22.832  25.499  63.041  1.00  0.00           C  
ATOM   2566  CD  PRO A1896     -22.463  26.416  61.906  1.00  0.00           C  
ATOM   2567  N   PHE A1898     -19.659  22.735  60.952  1.00  0.00           N  
ATOM   2568  CA  PHE A1898     -19.321  21.891  59.808  1.00  0.00           C  
ATOM   2569  C   PHE A1898     -18.882  20.481  60.187  1.00  0.00           C  
ATOM   2570  O   PHE A1898     -19.031  19.550  59.390  1.00  0.00           O  
ATOM   2571  CB  PHE A1898     -18.206  22.548  58.996  1.00  0.00           C  
ATOM   2572  CG  PHE A1898     -16.865  22.440  59.642  1.00  0.00           C  
ATOM   2573  CD1 PHE A1898     -15.952  21.488  59.213  1.00  0.00           C  
ATOM   2574  CD2 PHE A1898     -16.527  23.260  60.713  1.00  0.00           C  
ATOM   2575  CE1 PHE A1898     -14.722  21.350  59.836  1.00  0.00           C  
ATOM   2576  CE2 PHE A1898     -15.305  23.132  61.345  1.00  0.00           C  
ATOM   2577  CZ  PHE A1898     -14.393  22.169  60.902  1.00  0.00           C  
ATOM   2578  N   LEU A1899     -18.327  20.331  61.386  1.00  0.00           N  
ATOM   2579  CA  LEU A1899     -17.855  19.028  61.860  1.00  0.00           C  
ATOM   2580  C   LEU A1899     -18.951  17.980  61.804  1.00  0.00           C  
ATOM   2581  O   LEU A1899     -18.675  16.782  61.671  1.00  0.00           O  
ATOM   2582  CB  LEU A1899     -17.346  19.129  63.307  1.00  0.00           C  
ATOM   2583  CG  LEU A1899     -15.950  19.679  63.590  1.00  0.00           C  
ATOM   2584  CD1 LEU A1899     -15.796  19.961  65.067  1.00  0.00           C  
ATOM   2585  CD2 LEU A1899     -14.910  18.675  63.136  1.00  0.00           C  
ATOM   2586  N   TYR A1900     -20.195  18.436  61.909  1.00  0.00           N  
ATOM   2587  CA  TYR A1900     -21.327  17.526  61.897  1.00  0.00           C  
ATOM   2588  C   TYR A1900     -21.492  16.875  60.544  1.00  0.00           C  
ATOM   2589  O   TYR A1900     -21.938  15.728  60.447  1.00  0.00           O  
ATOM   2590  CB  TYR A1900     -22.603  18.268  62.309  1.00  0.00           C  
ATOM   2591  CG  TYR A1900     -23.155  19.256  61.307  1.00  0.00           C  
ATOM   2592  CD1 TYR A1900     -24.144  18.875  60.404  1.00  0.00           C  
ATOM   2593  CD2 TYR A1900     -22.756  20.592  61.322  1.00  0.00           C  
ATOM   2594  CE1 TYR A1900     -24.739  19.798  59.545  1.00  0.00           C  
ATOM   2595  CE2 TYR A1900     -23.342  21.532  60.469  1.00  0.00           C  
ATOM   2596  CZ  TYR A1900     -24.338  21.125  59.587  1.00  0.00           C  
ATOM   2597  OH  TYR A1900     -24.959  22.050  58.781  1.00  0.00           O  
ATOM   2598  N   LYS A1901     -21.122  17.597  59.494  1.00  0.00           N  
ATOM   2599  CA  LYS A1901     -21.239  17.043  58.156  1.00  0.00           C  
ATOM   2600  C   LYS A1901     -20.170  15.980  57.947  1.00  0.00           C  
ATOM   2601  O   LYS A1901     -20.369  15.036  57.186  1.00  0.00           O  
ATOM   2602  CB  LYS A1901     -21.108  18.147  57.097  1.00  0.00           C  
ATOM   2603  CG  LYS A1901     -22.306  19.100  57.040  1.00  0.00           C  
ATOM   2604  CD  LYS A1901     -22.112  20.157  55.946  1.00  0.00           C  
ATOM   2605  CE  LYS A1901     -23.243  21.179  55.915  1.00  0.00           C  
ATOM   2606  NZ  LYS A1901     -23.223  22.044  57.130  1.00  0.00           N  
ATOM   2607  N   GLY A1902     -19.039  16.128  58.632  1.00  0.00           N  
ATOM   2608  CA  GLY A1902     -17.963  15.159  58.493  1.00  0.00           C  
ATOM   2609  C   GLY A1902     -18.307  13.804  59.092  1.00  0.00           C  
ATOM   2610  O   GLY A1902     -17.841  12.761  58.628  1.00  0.00           O  
ATOM   2611  N   VAL A1903     -19.128  13.819  60.135  1.00  0.00           N  
ATOM   2612  CA  VAL A1903     -19.528  12.593  60.793  1.00  0.00           C  
ATOM   2613  C   VAL A1903     -20.071  11.580  59.784  1.00  0.00           C  
ATOM   2614  O   VAL A1903     -19.649  10.428  59.782  1.00  0.00           O  
ATOM   2615  CB  VAL A1903     -20.572  12.886  61.879  1.00  0.00           C  
ATOM   2616  CG1 VAL A1903     -20.904  11.619  62.651  1.00  0.00           C  
ATOM   2617  CG2 VAL A1903     -20.032  13.945  62.819  1.00  0.00           C  
ATOM   2618  N   ASP A1904     -20.986  12.007  58.916  1.00  0.00           N  
ATOM   2619  CA  ASP A1904     -21.553  11.114  57.910  1.00  0.00           C  
ATOM   2620  C   ASP A1904     -20.496  10.510  56.995  1.00  0.00           C  
ATOM   2621  O   ASP A1904     -20.663   9.400  56.475  1.00  0.00           O  
ATOM   2622  CB  ASP A1904     -22.598  11.847  57.079  1.00  0.00           C  
ATOM   2623  CG  ASP A1904     -23.968  11.809  57.719  1.00  0.00           C  
ATOM   2624  OD1 ASP A1904     -24.356  10.722  58.197  1.00  0.00           O  
ATOM   2625  OD2 ASP A1904     -24.653  12.855  57.738  1.00  0.00           O  
ATOM   2626  N   LEU A1905     -19.405  11.242  56.794  1.00  0.00           N  
ATOM   2627  CA  LEU A1905     -18.320  10.746  55.961  1.00  0.00           C  
ATOM   2628  C   LEU A1905     -17.590   9.629  56.708  1.00  0.00           C  
ATOM   2629  O   LEU A1905     -17.353   8.544  56.162  1.00  0.00           O  
ATOM   2630  CB  LEU A1905     -17.354  11.882  55.629  1.00  0.00           C  
ATOM   2631  CG  LEU A1905     -16.166  11.566  54.718  1.00  0.00           C  
ATOM   2632  CD1 LEU A1905     -16.589  10.633  53.593  1.00  0.00           C  
ATOM   2633  CD2 LEU A1905     -15.608  12.879  54.178  1.00  0.00           C  
ATOM   2634  N   VAL A1906     -17.245   9.894  57.965  1.00  0.00           N  
ATOM   2635  CA  VAL A1906     -16.554   8.905  58.782  1.00  0.00           C  
ATOM   2636  C   VAL A1906     -17.317   7.575  58.801  1.00  0.00           C  
ATOM   2637  O   VAL A1906     -16.728   6.521  58.620  1.00  0.00           O  
ATOM   2638  CB  VAL A1906     -16.372   9.401  60.248  1.00  0.00           C  
ATOM   2639  CG1 VAL A1906     -15.651   8.342  61.067  1.00  0.00           C  
ATOM   2640  CG2 VAL A1906     -15.580  10.705  60.274  1.00  0.00           C  
ATOM   2641  N   VAL A1907     -18.630   7.640  59.010  1.00  0.00           N  
ATOM   2642  CA  VAL A1907     -19.488   6.449  59.071  1.00  0.00           C  
ATOM   2643  C   VAL A1907     -19.570   5.662  57.759  1.00  0.00           C  
ATOM   2644  O   VAL A1907     -19.498   4.430  57.750  1.00  0.00           O  
ATOM   2645  CB  VAL A1907     -20.932   6.841  59.518  1.00  0.00           C  
ATOM   2646  CG1 VAL A1907     -21.827   5.595  59.635  1.00  0.00           C  
ATOM   2647  CG2 VAL A1907     -20.872   7.590  60.847  1.00  0.00           C  
ATOM   2648  N   ASP A1909     -19.718   6.371  56.649  1.00  0.00           N  
ATOM   2649  CA  ASP A1909     -19.807   5.703  55.362  1.00  0.00           C  
ATOM   2650  C   ASP A1909     -18.491   5.053  54.964  1.00  0.00           C  
ATOM   2651  O   ASP A1909     -18.472   4.090  54.209  1.00  0.00           O  
ATOM   2652  CB  ASP A1909     -20.281   6.685  54.300  1.00  0.00           C  
ATOM   2653  CG  ASP A1909     -21.701   7.145  54.549  1.00  0.00           C  
ATOM   2654  OD1 ASP A1909     -22.412   6.441  55.296  1.00  0.00           O  
ATOM   2655  OD2 ASP A1909     -22.117   8.189  54.005  1.00  0.00           O  
ATOM   2656  N   ILE A1910     -17.394   5.559  55.513  1.00  0.00           N  
ATOM   2657  CA  ILE A1910     -16.069   5.030  55.209  1.00  0.00           C  
ATOM   2658  C   ILE A1910     -15.709   3.793  56.033  1.00  0.00           C  
ATOM   2659  O   ILE A1910     -15.205   2.819  55.491  1.00  0.00           O  
ATOM   2660  CB  ILE A1910     -14.993   6.101  55.457  1.00  0.00           C  
ATOM   2661  CG1 ILE A1910     -15.134   7.210  54.411  1.00  0.00           C  
ATOM   2662  CG2 ILE A1910     -13.605   5.457  55.479  1.00  0.00           C  
ATOM   2663  CD1 ILE A1910     -14.300   8.432  54.681  1.00  0.00           C  
ATOM   2664  N   MET A1913     -15.967   3.846  57.339  1.00  0.00           N  
ATOM   2665  CA  MET A1913     -15.642   2.747  58.249  1.00  0.00           C  
ATOM   2666  C   MET A1913     -16.813   1.839  58.618  1.00  0.00           C  
ATOM   2667  O   MET A1913     -16.706   1.076  59.571  1.00  0.00           O  
ATOM   2668  CB  MET A1913     -15.034   3.303  59.542  1.00  0.00           C  
ATOM   2669  CG  MET A1913     -13.693   4.021  59.359  1.00  0.00           C  
ATOM   2670  SD  MET A1913     -12.303   3.149  60.144  1.00  0.00           S  
ATOM   2671  CE  MET A1913     -11.522   2.369  58.697  1.00  0.00           C  
ATOM   2672  N   LYS A1914     -17.915   1.902  57.870  1.00  0.00           N  
ATOM   2673  CA  LYS A1914     -19.076   1.065  58.180  1.00  0.00           C  
ATOM   2674  C   LYS A1914     -18.884  -0.429  57.910  1.00  0.00           C  
ATOM   2675  O   LYS A1914     -19.456  -1.254  58.617  1.00  0.00           O  
ATOM   2676  CB  LYS A1914     -20.319   1.565  57.430  1.00  0.00           C  
ATOM   2677  CG  LYS A1914     -20.177   1.660  55.918  1.00  0.00           C  
ATOM   2678  CD  LYS A1914     -21.434   2.272  55.303  1.00  0.00           C  
ATOM   2679  CE  LYS A1914     -21.313   2.442  53.791  1.00  0.00           C  
ATOM   2680  NZ  LYS A1914     -22.623   2.819  53.197  1.00  0.00           N  
ATOM   2681  N   GLU A1915     -18.087  -0.791  56.904  1.00  0.00           N  
ATOM   2682  CA  GLU A1915     -17.864  -2.215  56.613  1.00  0.00           C  
ATOM   2683  C   GLU A1915     -17.293  -2.943  57.834  1.00  0.00           C  
ATOM   2684  O   GLU A1915     -17.826  -3.966  58.261  1.00  0.00           O  
ATOM   2685  CB  GLU A1915     -16.907  -2.406  55.430  1.00  0.00           C  
ATOM   2686  CG  GLU A1915     -17.229  -1.568  54.203  1.00  0.00           C  
ATOM   2687  CD  GLU A1915     -16.664  -2.172  52.934  1.00  0.00           C  
ATOM   2688  OE1 GLU A1915     -17.203  -3.207  52.483  1.00  0.00           O  
ATOM   2689  OE2 GLU A1915     -15.677  -1.624  52.394  1.00  0.00           O  
ATOM   2690  N   PRO A1916     -16.204  -2.417  58.422  1.00  0.00           N  
ATOM   2691  CA  PRO A1916     -15.604  -3.063  59.593  1.00  0.00           C  
ATOM   2692  C   PRO A1916     -16.287  -2.659  60.896  1.00  0.00           C  
ATOM   2693  O   PRO A1916     -16.112  -3.312  61.918  1.00  0.00           O  
ATOM   2694  CB  PRO A1916     -14.162  -2.577  59.537  1.00  0.00           C  
ATOM   2695  CG  PRO A1916     -14.348  -1.158  59.130  1.00  0.00           C  
ATOM   2696  CD  PRO A1916     -15.406  -1.247  58.016  1.00  0.00           C  
ATOM   2697  N   TYR A1917     -17.071  -1.588  60.851  1.00  0.00           N  
ATOM   2698  CA  TYR A1917     -17.759  -1.095  62.037  1.00  0.00           C  
ATOM   2699  C   TYR A1917     -19.221  -0.777  61.756  1.00  0.00           C  
ATOM   2700  O   TYR A1917     -19.649   0.366  61.908  1.00  0.00           O  
ATOM   2701  CB  TYR A1917     -17.057   0.168  62.548  1.00  0.00           C  
ATOM   2702  CG  TYR A1917     -15.647  -0.065  63.054  1.00  0.00           C  
ATOM   2703  CD1 TYR A1917     -15.418  -0.756  64.247  1.00  0.00           C  
ATOM   2704  CD2 TYR A1917     -14.548   0.425  62.356  1.00  0.00           C  
ATOM   2705  CE1 TYR A1917     -14.121  -0.946  64.737  1.00  0.00           C  
ATOM   2706  CE2 TYR A1917     -13.249   0.244  62.832  1.00  0.00           C  
ATOM   2707  CZ  TYR A1917     -13.044  -0.440  64.025  1.00  0.00           C  
ATOM   2708  OH  TYR A1917     -11.767  -0.599  64.511  1.00  0.00           O  
ATOM   2709  N   PRO A1918     -20.012  -1.790  61.368  1.00  0.00           N  
ATOM   2710  CA  PRO A1918     -21.432  -1.584  61.066  1.00  0.00           C  
ATOM   2711  C   PRO A1918     -22.254  -0.862  62.143  1.00  0.00           C  
ATOM   2712  O   PRO A1918     -23.150  -0.084  61.814  1.00  0.00           O  
ATOM   2713  CB  PRO A1918     -21.937  -3.007  60.782  1.00  0.00           C  
ATOM   2714  CG  PRO A1918     -20.986  -3.884  61.582  1.00  0.00           C  
ATOM   2715  CD  PRO A1918     -19.663  -3.228  61.326  1.00  0.00           C  
ATOM   2716  N   GLU A1929     -21.953  -1.094  63.417  1.00  0.00           N  
ATOM   2717  CA  GLU A1929     -22.723  -0.445  64.479  1.00  0.00           C  
ATOM   2718  C   GLU A1929     -22.789   1.072  64.306  1.00  0.00           C  
ATOM   2719  O   GLU A1929     -23.719   1.713  64.787  1.00  0.00           O  
ATOM   2720  CB  GLU A1929     -22.164  -0.777  65.872  1.00  0.00           C  
ATOM   2721  CG  GLU A1929     -20.697  -0.421  66.093  1.00  0.00           C  
ATOM   2722  CD  GLU A1929     -19.786  -1.601  65.838  1.00  0.00           C  
ATOM   2723  OE1 GLU A1929     -19.994  -2.293  64.821  1.00  0.00           O  
ATOM   2724  OE2 GLU A1929     -18.867  -1.840  66.644  1.00  0.00           O  
ATOM   2725  N   LEU A1930     -21.810   1.634  63.604  1.00  0.00           N  
ATOM   2726  CA  LEU A1930     -21.761   3.075  63.373  1.00  0.00           C  
ATOM   2727  C   LEU A1930     -22.994   3.619  62.658  1.00  0.00           C  
ATOM   2728  O   LEU A1930     -23.376   4.760  62.876  1.00  0.00           O  
ATOM   2729  CB  LEU A1930     -20.528   3.447  62.555  1.00  0.00           C  
ATOM   2730  CG  LEU A1930     -19.130   3.107  63.068  1.00  0.00           C  
ATOM   2731  CD1 LEU A1930     -18.130   3.569  62.040  1.00  0.00           C  
ATOM   2732  CD2 LEU A1930     -18.862   3.772  64.408  1.00  0.00           C  
ATOM   2733  N   GLU A1931     -23.623   2.828  61.799  1.00  0.00           N  
ATOM   2734  CA  GLU A1931     -24.800   3.337  61.102  1.00  0.00           C  
ATOM   2735  C   GLU A1931     -25.987   3.524  62.045  1.00  0.00           C  
ATOM   2736  O   GLU A1931     -26.870   4.338  61.784  1.00  0.00           O  
ATOM   2737  CB  GLU A1931     -25.192   2.424  59.932  1.00  0.00           C  
ATOM   2738  CG  GLU A1931     -24.212   2.434  58.764  1.00  0.00           C  
ATOM   2739  CD  GLU A1931     -24.832   1.930  57.464  1.00  0.00           C  
ATOM   2740  OE1 GLU A1931     -25.729   2.618  56.926  1.00  0.00           O  
ATOM   2741  OE2 GLU A1931     -24.425   0.849  56.979  1.00  0.00           O  
ATOM   2742  N   LEU A1932     -25.991   2.788  63.151  1.00  0.00           N  
ATOM   2743  CA  LEU A1932     -27.065   2.870  64.138  1.00  0.00           C  
ATOM   2744  C   LEU A1932     -26.883   4.103  65.026  1.00  0.00           C  
ATOM   2745  O   LEU A1932     -27.845   4.634  65.595  1.00  0.00           O  
ATOM   2746  CB  LEU A1932     -27.062   1.610  65.008  1.00  0.00           C  
ATOM   2747  CG  LEU A1932     -27.219   0.267  64.291  1.00  0.00           C  
ATOM   2748  CD1 LEU A1932     -26.835  -0.856  65.240  1.00  0.00           C  
ATOM   2749  CD2 LEU A1932     -28.657   0.106  63.784  1.00  0.00           C  
ATOM   2750  N   SER A1933     -25.641   4.549  65.155  1.00  0.00           N  
ATOM   2751  CA  SER A1933     -25.353   5.724  65.964  1.00  0.00           C  
ATOM   2752  C   SER A1933     -25.049   6.946  65.102  1.00  0.00           C  
ATOM   2753  O   SER A1933     -24.791   8.026  65.621  1.00  0.00           O  
ATOM   2754  CB  SER A1933     -24.180   5.444  66.912  1.00  0.00           C  
ATOM   2755  OG  SER A1933     -23.060   4.960  66.194  1.00  0.00           O  
ATOM   2756  N   ARG A1934     -25.095   6.766  63.785  1.00  0.00           N  
ATOM   2757  CA  ARG A1934     -24.823   7.838  62.826  1.00  0.00           C  
ATOM   2758  C   ARG A1934     -25.611   9.130  63.084  1.00  0.00           C  
ATOM   2759  O   ARG A1934     -25.032  10.218  63.149  1.00  0.00           O  
ATOM   2760  CB  ARG A1934     -25.115   7.328  61.411  1.00  0.00           C  
ATOM   2761  CG  ARG A1934     -24.879   8.327  60.298  1.00  0.00           C  
ATOM   2762  CD  ARG A1934     -25.591   7.869  59.050  1.00  0.00           C  
ATOM   2763  NE  ARG A1934     -26.952   7.435  59.370  1.00  0.00           N  
ATOM   2764  CZ  ARG A1934     -27.911   8.225  59.850  1.00  0.00           C  
ATOM   2765  NH1 ARG A1934     -27.683   9.513  60.076  1.00  0.00           N  
ATOM   2766  NH2 ARG A1934     -29.107   7.719  60.108  1.00  0.00           N  
ATOM   2767  N   GLU A1941     -26.926   9.018  63.218  1.00  0.00           N  
ATOM   2768  CA  GLU A1941     -27.773  10.181  63.465  1.00  0.00           C  
ATOM   2769  C   GLU A1941     -27.653  10.695  64.906  1.00  0.00           C  
ATOM   2770  O   GLU A1941     -27.878  11.874  65.171  1.00  0.00           O  
ATOM   2771  CB  GLU A1941     -29.236   9.834  63.148  1.00  0.00           C  
ATOM   2772  CG  GLU A1941     -29.834  10.584  61.947  1.00  0.00           C  
ATOM   2773  CD  GLU A1941     -30.334  11.979  62.303  1.00  0.00           C  
ATOM   2774  OE1 GLU A1941     -31.238  12.080  63.158  1.00  0.00           O  
ATOM   2775  OE2 GLU A1941     -29.830  12.972  61.729  1.00  0.00           O  
ATOM   2776  N   PHE A1942     -27.305   9.821  65.844  1.00  0.00           N  
ATOM   2777  CA  PHE A1942     -27.169  10.266  67.226  1.00  0.00           C  
ATOM   2778  C   PHE A1942     -25.849  10.995  67.421  1.00  0.00           C  
ATOM   2779  O   PHE A1942     -25.763  11.975  68.160  1.00  0.00           O  
ATOM   2780  CB  PHE A1942     -27.231   9.094  68.204  1.00  0.00           C  
ATOM   2781  CG  PHE A1942     -26.982   9.499  69.635  1.00  0.00           C  
ATOM   2782  CD1 PHE A1942     -27.789  10.451  70.250  1.00  0.00           C  
ATOM   2783  CD2 PHE A1942     -25.925   8.954  70.355  1.00  0.00           C  
ATOM   2784  CE1 PHE A1942     -27.540  10.853  71.563  1.00  0.00           C  
ATOM   2785  CE2 PHE A1942     -25.668   9.348  71.666  1.00  0.00           C  
ATOM   2786  CZ  PHE A1942     -26.473  10.297  72.272  1.00  0.00           C  
ATOM   2787  N   VAL A1943     -24.817  10.495  66.761  1.00  0.00           N  
ATOM   2788  CA  VAL A1943     -23.500  11.097  66.845  1.00  0.00           C  
ATOM   2789  C   VAL A1943     -23.544  12.452  66.153  1.00  0.00           C  
ATOM   2790  O   VAL A1943     -22.998  13.437  66.652  1.00  0.00           O  
ATOM   2791  CB  VAL A1943     -22.446  10.198  66.161  1.00  0.00           C  
ATOM   2792  CG1 VAL A1943     -21.111  10.931  66.046  1.00  0.00           C  
ATOM   2793  CG2 VAL A1943     -22.284   8.907  66.962  1.00  0.00           C  
ATOM   2794  N   LYS A1945     -24.228  12.504  65.018  1.00  0.00           N  
ATOM   2795  CA  LYS A1945     -24.316  13.740  64.256  1.00  0.00           C  
ATOM   2796  C   LYS A1945     -24.976  14.850  65.080  1.00  0.00           C  
ATOM   2797  O   LYS A1945     -24.519  15.993  65.072  1.00  0.00           O  
ATOM   2798  CB  LYS A1945     -25.085  13.493  62.953  1.00  0.00           C  
ATOM   2799  CG  LYS A1945     -25.012  14.625  61.956  1.00  0.00           C  
ATOM   2800  CD  LYS A1945     -25.684  14.247  60.625  1.00  0.00           C  
ATOM   2801  CE  LYS A1945     -25.496  15.339  59.593  1.00  0.00           C  
ATOM   2802  NZ  LYS A1945     -26.320  15.144  58.342  1.00  0.00           N  
ATOM   2803  N   GLY A1946     -26.041  14.507  65.793  1.00  0.00           N  
ATOM   2804  CA  GLY A1946     -26.726  15.493  66.613  1.00  0.00           C  
ATOM   2805  C   GLY A1946     -25.893  16.021  67.768  1.00  0.00           C  
ATOM   2806  O   GLY A1946     -25.795  17.227  67.963  1.00  0.00           O  
ATOM   2807  N   ILE A1947     -25.307  15.116  68.547  1.00  0.00           N  
ATOM   2808  CA  ILE A1947     -24.473  15.503  69.676  1.00  0.00           C  
ATOM   2809  C   ILE A1947     -23.383  16.454  69.182  1.00  0.00           C  
ATOM   2810  O   ILE A1947     -23.104  17.471  69.815  1.00  0.00           O  
ATOM   2811  CB  ILE A1947     -23.811  14.256  70.328  1.00  0.00           C  
ATOM   2812  CG1 ILE A1947     -24.891  13.333  70.907  1.00  0.00           C  
ATOM   2813  CG2 ILE A1947     -22.862  14.672  71.447  1.00  0.00           C  
ATOM   2814  CD1 ILE A1947     -25.580  13.879  72.167  1.00  0.00           C  
ATOM   2815  N   VAL A1950     -22.780  16.117  68.045  1.00  0.00           N  
ATOM   2816  CA  VAL A1950     -21.712  16.924  67.449  1.00  0.00           C  
ATOM   2817  C   VAL A1950     -22.186  18.287  66.962  1.00  0.00           C  
ATOM   2818  O   VAL A1950     -21.450  19.267  67.062  1.00  0.00           O  
ATOM   2819  CB  VAL A1950     -21.035  16.163  66.271  1.00  0.00           C  
ATOM   2820  CG1 VAL A1950     -20.171  17.104  65.441  1.00  0.00           C  
ATOM   2821  CG2 VAL A1950     -20.180  15.036  66.827  1.00  0.00           C  
ATOM   2822  N   LYS A1951     -23.406  18.347  66.430  1.00  0.00           N  
ATOM   2823  CA  LYS A1951     -23.952  19.608  65.951  1.00  0.00           C  
ATOM   2824  C   LYS A1951     -24.337  20.465  67.153  1.00  0.00           C  
ATOM   2825  O   LYS A1951     -24.163  21.686  67.137  1.00  0.00           O  
ATOM   2826  CB  LYS A1951     -25.175  19.368  65.063  1.00  0.00           C  
ATOM   2827  CG  LYS A1951     -25.552  20.592  64.239  1.00  0.00           C  
ATOM   2828  CD  LYS A1951     -26.649  20.299  63.234  1.00  0.00           C  
ATOM   2829  CE  LYS A1951     -26.739  21.414  62.196  1.00  0.00           C  
ATOM   2830  NZ  LYS A1951     -27.831  21.183  61.213  1.00  0.00           N  
ATOM   2831  N   GLY A1952     -24.849  19.816  68.197  1.00  0.00           N  
ATOM   2832  CA  GLY A1952     -25.224  20.529  69.410  1.00  0.00           C  
ATOM   2833  C   GLY A1952     -24.019  21.239  70.001  1.00  0.00           C  
ATOM   2834  O   GLY A1952     -24.050  22.436  70.258  1.00  0.00           O  
ATOM   2835  N   GLU A1953     -22.948  20.488  70.210  1.00  0.00           N  
ATOM   2836  CA  GLU A1953     -21.699  21.027  70.730  1.00  0.00           C  
ATOM   2837  C   GLU A1953     -21.305  22.232  69.869  1.00  0.00           C  
ATOM   2838  O   GLU A1953     -21.107  23.335  70.379  1.00  0.00           O  
ATOM   2839  CB  GLU A1953     -20.611  19.955  70.636  1.00  0.00           C  
ATOM   2840  CG  GLU A1953     -19.262  20.299  71.276  1.00  0.00           C  
ATOM   2841  CD  GLU A1953     -19.293  20.258  72.801  1.00  0.00           C  
ATOM   2842  OE1 GLU A1953     -20.110  19.497  73.361  1.00  0.00           O  
ATOM   2843  OE2 GLU A1953     -18.486  20.976  73.431  1.00  0.00           O  
ATOM   2844  N   GLU A1954     -21.210  22.006  68.557  1.00  0.00           N  
ATOM   2845  CA  GLU A1954     -20.823  23.050  67.603  1.00  0.00           C  
ATOM   2846  C   GLU A1954     -21.711  24.287  67.652  1.00  0.00           C  
ATOM   2847  O   GLU A1954     -21.238  25.393  67.874  1.00  0.00           O  
ATOM   2848  CB  GLU A1954     -20.816  22.491  66.178  1.00  0.00           C  
ATOM   2849  CG  GLU A1954     -19.889  21.314  65.981  1.00  0.00           C  
ATOM   2850  CD  GLU A1954     -19.639  21.010  64.518  1.00  0.00           C  
ATOM   2851  OE1 GLU A1954     -18.794  21.695  63.904  1.00  0.00           O  
ATOM   2852  OE2 GLU A1954     -20.296  20.089  63.983  1.00  0.00           O  
ATOM   2853  N   LYS A1955     -23.003  24.104  67.430  1.00  0.00           N  
ATOM   2854  CA  LYS A1955     -23.915  25.234  67.472  1.00  0.00           C  
ATOM   2855  C   LYS A1955     -23.823  25.809  68.881  1.00  0.00           C  
ATOM   2856  O   LYS A1955     -23.950  27.019  69.094  1.00  0.00           O  
ATOM   2857  CB  LYS A1955     -25.342  24.768  67.176  1.00  0.00           C  
ATOM   2858  CG  LYS A1955     -25.420  23.788  66.014  1.00  0.00           C  
ATOM   2859  CD  LYS A1955     -26.800  23.718  65.412  1.00  0.00           C  
ATOM   2860  CE  LYS A1955     -27.028  24.874  64.468  1.00  0.00           C  
ATOM   2861  NZ  LYS A1955     -26.187  24.788  63.225  1.00  0.00           N  
ATOM   2862  N   ARG A1956     -23.582  24.911  69.833  1.00  0.00           N  
ATOM   2863  CA  ARG A1956     -23.454  25.275  71.234  1.00  0.00           C  
ATOM   2864  C   ARG A1956     -22.057  25.760  71.553  1.00  0.00           C  
ATOM   2865  O   ARG A1956     -21.742  25.896  72.714  1.00  0.00           O  
ATOM   2866  CB  ARG A1956     -23.811  24.086  72.137  1.00  0.00           C  
ATOM   2867  CG  ARG A1956     -23.542  24.236  73.644  1.00  0.00           C  
ATOM   2868  CD  ARG A1956     -24.540  25.133  74.385  1.00  0.00           C  
ATOM   2869  NE  ARG A1956     -25.941  24.708  74.307  1.00  0.00           N  
ATOM   2870  CZ  ARG A1956     -26.389  23.481  74.548  1.00  0.00           C  
ATOM   2871  NH1 ARG A1956     -25.549  22.519  74.877  1.00  0.00           N  
ATOM   2872  NH2 ARG A1956     -27.691  23.225  74.494  1.00  0.00           N  
ATOM   2873  N   PHE A1957     -21.168  26.055  70.528  1.00  0.00           N  
ATOM   2874  CA  PHE A1957     -19.866  26.523  70.972  1.00  0.00           C  
ATOM   2875  C   PHE A1957     -19.242  27.518  70.002  1.00  0.00           C  
ATOM   2876  O   PHE A1957     -18.370  28.351  70.470  1.00  0.00           O  
ATOM   2877  CB  PHE A1957     -18.915  25.348  71.188  1.00  0.00           C  
ATOM   2878  CG  PHE A1957     -17.631  25.739  71.853  1.00  0.00           C  
ATOM   2879  CD1 PHE A1957     -17.513  25.702  73.231  1.00  0.00           C  
ATOM   2880  CD2 PHE A1957     -16.546  26.148  71.100  1.00  0.00           C  
ATOM   2881  CE1 PHE A1957     -16.331  26.065  73.848  1.00  0.00           C  
ATOM   2882  CE2 PHE A1957     -15.361  26.514  71.710  1.00  0.00           C  
ATOM   2883  CZ  PHE A1957     -15.254  26.472  73.087  1.00  0.00           C  
ATOM   2884  N   ILE A2003     -19.567  27.530  68.753  1.00  0.00           N  
ATOM   2885  CA  ILE A2003     -18.973  28.407  67.759  1.00  0.00           C  
ATOM   2886  C   ILE A2003     -18.838  29.905  68.119  1.00  0.00           C  
ATOM   2887  O   ILE A2003     -17.738  30.446  68.091  1.00  0.00           O  
ATOM   2888  CB  ILE A2003     -19.727  28.239  66.421  1.00  0.00           C  
ATOM   2889  CG1 ILE A2003     -18.806  28.612  65.257  1.00  0.00           C  
ATOM   2890  CG2 ILE A2003     -21.007  29.087  66.414  1.00  0.00           C  
ATOM   2891  CD1 ILE A2003     -19.445  28.423  63.890  1.00  0.00           C  
ATOM   2892  N   LYS A2004     -19.932  30.570  68.470  1.00  0.00           N  
ATOM   2893  CA  LYS A2004     -19.857  31.992  68.769  1.00  0.00           C  
ATOM   2894  C   LYS A2004     -18.888  32.369  69.868  1.00  0.00           C  
ATOM   2895  O   LYS A2004     -18.205  33.384  69.770  1.00  0.00           O  
ATOM   2896  CB  LYS A2004     -21.243  32.559  69.054  1.00  0.00           C  
ATOM   2897  CG  LYS A2004     -21.956  32.949  67.786  1.00  0.00           C  
ATOM   2898  CD  LYS A2004     -23.140  33.836  68.078  1.00  0.00           C  
ATOM   2899  CE  LYS A2004     -23.909  34.153  66.812  1.00  0.00           C  
ATOM   2900  NZ  LYS A2004     -23.056  34.849  65.812  1.00  0.00           N  
ATOM   2901  N   THR A2005     -18.821  31.549  70.906  1.00  0.00           N  
ATOM   2902  CA  THR A2005     -17.896  31.808  71.994  1.00  0.00           C  
ATOM   2903  C   THR A2005     -16.457  31.626  71.543  1.00  0.00           C  
ATOM   2904  O   THR A2005     -15.574  32.383  71.945  1.00  0.00           O  
ATOM   2905  CB  THR A2005     -18.168  30.888  73.182  1.00  0.00           C  
ATOM   2906  OG1 THR A2005     -19.381  31.298  73.814  1.00  0.00           O  
ATOM   2907  CG2 THR A2005     -17.023  30.944  74.182  1.00  0.00           C  
ATOM   2908  N   LEU A2006     -16.217  30.615  70.713  1.00  0.00           N  
ATOM   2909  CA  LEU A2006     -14.873  30.374  70.216  1.00  0.00           C  
ATOM   2910  C   LEU A2006     -14.438  31.570  69.384  1.00  0.00           C  
ATOM   2911  O   LEU A2006     -13.287  32.010  69.467  1.00  0.00           O  
ATOM   2912  CB  LEU A2006     -14.821  29.104  69.360  1.00  0.00           C  
ATOM   2913  CG  LEU A2006     -13.506  28.913  68.595  1.00  0.00           C  
ATOM   2914  CD1 LEU A2006     -12.340  28.883  69.571  1.00  0.00           C  
ATOM   2915  CD2 LEU A2006     -13.554  27.631  67.770  1.00  0.00           C  
ATOM   2916  N   LYS A2007     -15.368  32.102  68.595  1.00  0.00           N  
ATOM   2917  CA  LYS A2007     -15.085  33.254  67.738  1.00  0.00           C  
ATOM   2918  C   LYS A2007     -14.699  34.493  68.539  1.00  0.00           C  
ATOM   2919  O   LYS A2007     -13.684  35.131  68.253  1.00  0.00           O  
ATOM   2920  CB  LYS A2007     -16.294  33.578  66.854  1.00  0.00           C  
ATOM   2921  CG  LYS A2007     -16.653  32.505  65.850  1.00  0.00           C  
ATOM   2922  CD  LYS A2007     -17.922  32.870  65.090  1.00  0.00           C  
ATOM   2923  CE  LYS A2007     -18.205  31.874  63.967  1.00  0.00           C  
ATOM   2924  NZ  LYS A2007     -19.458  32.184  63.222  1.00  0.00           N  
ATOM   2925  N   ALA A2008     -15.510  34.844  69.530  1.00  0.00           N  
ATOM   2926  CA  ALA A2008     -15.213  36.012  70.352  1.00  0.00           C  
ATOM   2927  C   ALA A2008     -13.959  35.735  71.177  1.00  0.00           C  
ATOM   2928  O   ALA A2008     -13.177  36.631  71.464  1.00  0.00           O  
ATOM   2929  CB  ALA A2008     -16.385  36.323  71.260  1.00  0.00           C  
ATOM   2930  N   GLY A2009     -13.767  34.474  71.533  1.00  0.00           N  
ATOM   2931  CA  GLY A2009     -12.609  34.105  72.319  1.00  0.00           C  
ATOM   2932  C   GLY A2009     -11.356  34.291  71.502  1.00  0.00           C  
ATOM   2933  O   GLY A2009     -10.348  34.795  71.986  1.00  0.00           O  
ATOM   2934  N   MET A2010     -11.419  33.880  70.244  1.00  0.00           N  
ATOM   2935  CA  MET A2010     -10.265  34.015  69.379  1.00  0.00           C  
ATOM   2936  C   MET A2010      -9.865  35.475  69.213  1.00  0.00           C  
ATOM   2937  O   MET A2010      -8.671  35.783  69.199  1.00  0.00           O  
ATOM   2938  CB  MET A2010     -10.525  33.366  68.014  1.00  0.00           C  
ATOM   2939  CG  MET A2010     -10.103  31.891  67.932  1.00  0.00           C  
ATOM   2940  SD  MET A2010      -8.412  31.603  68.556  1.00  0.00           S  
ATOM   2941  CE  MET A2010      -7.559  33.003  67.877  1.00  0.00           C  
ATOM   2942  N   GLU A2011     -10.844  36.372  69.095  1.00  0.00           N  
ATOM   2943  CA  GLU A2011     -10.546  37.797  68.947  1.00  0.00           C  
ATOM   2944  C   GLU A2011      -9.850  38.277  70.216  1.00  0.00           C  
ATOM   2945  O   GLU A2011      -8.820  38.943  70.156  1.00  0.00           O  
ATOM   2946  CB  GLU A2011     -11.829  38.614  68.721  1.00  0.00           C  
ATOM   2947  CG  GLU A2011     -11.596  39.968  68.006  1.00  0.00           C  
ATOM   2948  CD  GLU A2011     -12.297  41.144  68.672  1.00  0.00           C  
ATOM   2949  OE1 GLU A2011     -13.545  41.147  68.762  1.00  0.00           O  
ATOM   2950  OE2 GLU A2011     -11.592  42.078  69.112  1.00  0.00           O  
ATOM   2951  N   TYR A2012     -10.407  37.924  71.369  1.00  0.00           N  
ATOM   2952  CA  TYR A2012      -9.815  38.320  72.640  1.00  0.00           C  
ATOM   2953  C   TYR A2012      -8.370  37.862  72.751  1.00  0.00           C  
ATOM   2954  O   TYR A2012      -7.474  38.669  72.988  1.00  0.00           O  
ATOM   2955  CB  TYR A2012     -10.594  37.735  73.816  1.00  0.00           C  
ATOM   2956  CG  TYR A2012      -9.835  37.840  75.126  1.00  0.00           C  
ATOM   2957  CD1 TYR A2012      -9.699  39.065  75.785  1.00  0.00           C  
ATOM   2958  CD2 TYR A2012      -9.214  36.720  75.682  1.00  0.00           C  
ATOM   2959  CE1 TYR A2012      -8.961  39.170  76.968  1.00  0.00           C  
ATOM   2960  CE2 TYR A2012      -8.472  36.812  76.859  1.00  0.00           C  
ATOM   2961  CZ  TYR A2012      -8.346  38.036  77.498  1.00  0.00           C  
ATOM   2962  OH  TYR A2012      -7.600  38.121  78.655  1.00  0.00           O  
ATOM   2963  N   ILE A2013      -8.159  36.558  72.585  1.00  0.00           N  
ATOM   2964  CA  ILE A2013      -6.829  35.963  72.690  1.00  0.00           C  
ATOM   2965  C   ILE A2013      -5.821  36.651  71.779  1.00  0.00           C  
ATOM   2966  O   ILE A2013      -4.768  37.084  72.228  1.00  0.00           O  
ATOM   2967  CB  ILE A2013      -6.863  34.469  72.344  1.00  0.00           C  
ATOM   2968  CG1 ILE A2013      -7.943  33.778  73.174  1.00  0.00           C  
ATOM   2969  CG2 ILE A2013      -5.502  33.839  72.622  1.00  0.00           C  
ATOM   2970  CD1 ILE A2013      -8.282  32.415  72.674  1.00  0.00           C  
ATOM   2971  N   GLN A2014      -6.144  36.741  70.496  1.00  0.00           N  
ATOM   2972  CA  GLN A2014      -5.253  37.399  69.548  1.00  0.00           C  
ATOM   2973  C   GLN A2014      -4.885  38.786  70.047  1.00  0.00           C  
ATOM   2974  O   GLN A2014      -3.709  39.143  70.102  1.00  0.00           O  
ATOM   2975  CB  GLN A2014      -5.929  37.510  68.178  1.00  0.00           C  
ATOM   2976  CG  GLN A2014      -6.315  36.166  67.590  1.00  0.00           C  
ATOM   2977  CD  GLN A2014      -5.121  35.271  67.399  1.00  0.00           C  
ATOM   2978  OE1 GLN A2014      -4.051  35.496  67.982  1.00  0.00           O  
ATOM   2979  NE2 GLN A2014      -5.288  34.239  66.585  1.00  0.00           N  
ATOM   2980  N   GLU A2015      -5.896  39.560  70.432  1.00  0.00           N  
ATOM   2981  CA  GLU A2015      -5.679  40.920  70.908  1.00  0.00           C  
ATOM   2982  C   GLU A2015      -4.570  41.013  71.965  1.00  0.00           C  
ATOM   2983  O   GLU A2015      -3.609  41.758  71.791  1.00  0.00           O  
ATOM   2984  CB  GLU A2015      -6.979  41.486  71.483  1.00  0.00           C  
ATOM   2985  CG  GLU A2015      -7.142  43.000  71.341  1.00  0.00           C  
ATOM   2986  CD  GLU A2015      -7.215  43.441  69.891  1.00  0.00           C  
ATOM   2987  OE1 GLU A2015      -6.173  43.442  69.209  1.00  0.00           O  
ATOM   2988  OE2 GLU A2015      -8.323  43.781  69.424  1.00  0.00           O  
ATOM   2989  N   VAL A2016      -4.720  40.268  73.060  1.00  0.00           N  
ATOM   2990  CA  VAL A2016      -3.737  40.277  74.148  1.00  0.00           C  
ATOM   2991  C   VAL A2016      -2.365  39.800  73.679  1.00  0.00           C  
ATOM   2992  O   VAL A2016      -1.343  40.295  74.139  1.00  0.00           O  
ATOM   2993  CB  VAL A2016      -4.201  39.406  75.339  1.00  0.00           C  
ATOM   2994  CG1 VAL A2016      -5.376  40.079  76.049  1.00  0.00           C  
ATOM   2995  CG2 VAL A2016      -4.599  38.019  74.857  1.00  0.00           C  
ATOM   2996  N   ILE A2017      -2.351  38.825  72.776  1.00  0.00           N  
ATOM   2997  CA  ILE A2017      -1.099  38.319  72.221  1.00  0.00           C  
ATOM   2998  C   ILE A2017      -0.406  39.522  71.577  1.00  0.00           C  
ATOM   2999  O   ILE A2017       0.743  39.842  71.892  1.00  0.00           O  
ATOM   3000  CB  ILE A2017      -1.362  37.249  71.138  1.00  0.00           C  
ATOM   3001  CG1 ILE A2017      -1.924  35.984  71.784  1.00  0.00           C  
ATOM   3002  CG2 ILE A2017      -0.080  36.956  70.361  1.00  0.00           C  
ATOM   3003  CD1 ILE A2017      -2.540  35.016  70.801  1.00  0.00           C  
ATOM   3004  N   GLN A2018      -1.128  40.200  70.690  1.00  0.00           N  
ATOM   3005  CA  GLN A2018      -0.600  41.375  69.990  1.00  0.00           C  
ATOM   3006  C   GLN A2018      -0.218  42.486  70.971  1.00  0.00           C  
ATOM   3007  O   GLN A2018       0.735  43.247  70.732  1.00  0.00           O  
ATOM   3008  CB  GLN A2018      -1.635  41.887  68.972  1.00  0.00           C  
ATOM   3009  CG  GLN A2018      -1.332  43.242  68.340  1.00  0.00           C  
ATOM   3010  CD  GLN A2018      -0.128  43.221  67.413  1.00  0.00           C  
ATOM   3011  OE1 GLN A2018       0.003  42.340  66.560  1.00  0.00           O  
ATOM   3012  NE2 GLN A2018       0.748  44.204  67.563  1.00  0.00           N  
ATOM   3013  N   LYS A2019      -0.965  42.574  72.068  1.00  0.00           N  
ATOM   3014  CA  LYS A2019      -0.705  43.573  73.110  1.00  0.00           C  
ATOM   3015  C   LYS A2019       0.530  43.173  73.917  1.00  0.00           C  
ATOM   3016  O   LYS A2019       1.156  44.000  74.601  1.00  0.00           O  
ATOM   3017  CB  LYS A2019      -1.895  43.671  74.074  1.00  0.00           C  
ATOM   3018  CG  LYS A2019      -1.496  44.134  75.483  1.00  0.00           C  
ATOM   3019  CD  LYS A2019      -2.421  43.612  76.550  1.00  0.00           C  
ATOM   3020  CE  LYS A2019      -3.733  44.361  76.587  1.00  0.00           C  
ATOM   3021  NZ  LYS A2019      -3.512  45.739  77.093  1.00  0.00           N  
ATOM   3022  N   ALA A2020       0.860  41.892  73.842  1.00  0.00           N  
ATOM   3023  CA  ALA A2020       1.989  41.347  74.576  1.00  0.00           C  
ATOM   3024  C   ALA A2020       3.296  41.612  73.879  1.00  0.00           C  
ATOM   3025  O   ALA A2020       4.218  42.183  74.464  1.00  0.00           O  
ATOM   3026  CB  ALA A2020       1.807  39.855  74.762  1.00  0.00           C  
ATOM   3027  N   LEU A2025       3.373  41.180  72.622  1.00  0.00           N  
ATOM   3028  CA  LEU A2025       4.585  41.345  71.837  1.00  0.00           C  
ATOM   3029  C   LEU A2025       4.843  42.782  71.436  1.00  0.00           C  
ATOM   3030  O   LEU A2025       5.955  43.123  71.031  1.00  0.00           O  
ATOM   3031  CB  LEU A2025       4.542  40.436  70.605  1.00  0.00           C  
ATOM   3032  CG  LEU A2025       3.159  40.012  70.112  1.00  0.00           C  
ATOM   3033  CD1 LEU A2025       2.671  40.956  69.021  1.00  0.00           C  
ATOM   3034  CD2 LEU A2025       3.245  38.581  69.590  1.00  0.00           C  
ATOM   3035  N   GLU A2028       3.822  43.629  71.535  1.00  0.00           N  
ATOM   3036  CA  GLU A2028       4.003  45.030  71.204  1.00  0.00           C  
ATOM   3037  C   GLU A2028       4.657  45.663  72.415  1.00  0.00           C  
ATOM   3038  O   GLU A2028       5.616  46.431  72.286  1.00  0.00           O  
ATOM   3039  CB  GLU A2028       2.657  45.707  70.919  1.00  0.00           C  
ATOM   3040  CG  GLU A2028       2.779  47.145  70.435  1.00  0.00           C  
ATOM   3041  CD  GLU A2028       3.946  47.353  69.477  1.00  0.00           C  
ATOM   3042  OE1 GLU A2028       4.207  46.453  68.648  1.00  0.00           O  
ATOM   3043  OE2 GLU A2028       4.598  48.421  69.548  1.00  0.00           O  
ATOM   3044  N   GLU A2029       4.143  45.304  73.593  1.00  0.00           N  
ATOM   3045  CA  GLU A2029       4.648  45.813  74.863  1.00  0.00           C  
ATOM   3046  C   GLU A2029       5.912  45.096  75.351  1.00  0.00           C  
ATOM   3047  O   GLU A2029       6.422  45.387  76.439  1.00  0.00           O  
ATOM   3048  CB  GLU A2029       3.538  45.737  75.930  1.00  0.00           C  
ATOM   3049  CG  GLU A2029       2.477  46.842  75.774  1.00  0.00           C  
ATOM   3050  CD  GLU A2029       1.174  46.554  76.501  1.00  0.00           C  
ATOM   3051  OE1 GLU A2029       1.210  46.238  77.713  1.00  0.00           O  
ATOM   3052  OE2 GLU A2029       0.102  46.657  75.858  1.00  0.00           O  
ATOM   3053  N   GLY A2030       6.415  44.164  74.543  1.00  0.00           N  
ATOM   3054  CA  GLY A2030       7.623  43.434  74.901  1.00  0.00           C  
ATOM   3055  C   GLY A2030       7.426  42.245  75.824  1.00  0.00           C  
ATOM   3056  O   GLY A2030       8.388  41.629  76.291  1.00  0.00           O  
ATOM   3057  N   ARG A2031       6.171  41.914  76.092  1.00  0.00           N  
ATOM   3058  CA  ARG A2031       5.849  40.792  76.971  1.00  0.00           C  
ATOM   3059  C   ARG A2031       6.196  39.486  76.255  1.00  0.00           C  
ATOM   3060  O   ARG A2031       6.085  39.394  75.034  1.00  0.00           O  
ATOM   3061  CB  ARG A2031       4.353  40.817  77.316  1.00  0.00           C  
ATOM   3062  CG  ARG A2031       3.708  42.217  77.292  1.00  0.00           C  
ATOM   3063  CD  ARG A2031       4.139  43.110  78.455  1.00  0.00           C  
ATOM   3064  NE  ARG A2031       3.178  43.112  79.560  1.00  0.00           N  
ATOM   3065  CZ  ARG A2031       1.874  43.365  79.433  1.00  0.00           C  
ATOM   3066  NH1 ARG A2031       1.355  43.635  78.245  1.00  0.00           N  
ATOM   3067  NH2 ARG A2031       1.084  43.358  80.500  1.00  0.00           N  
ATOM   3068  N   LYS A2032       6.625  38.476  77.000  1.00  0.00           N  
ATOM   3069  CA  LYS A2032       6.973  37.197  76.381  1.00  0.00           C  
ATOM   3070  C   LYS A2032       6.070  36.047  76.808  1.00  0.00           C  
ATOM   3071  O   LYS A2032       6.369  34.883  76.540  1.00  0.00           O  
ATOM   3072  CB  LYS A2032       8.429  36.851  76.674  1.00  0.00           C  
ATOM   3073  CG  LYS A2032       9.433  37.839  76.065  1.00  0.00           C  
ATOM   3074  CD  LYS A2032       9.330  37.858  74.550  1.00  0.00           C  
ATOM   3075  CE  LYS A2032      10.243  38.912  73.938  1.00  0.00           C  
ATOM   3076  NZ  LYS A2032      11.693  38.626  74.182  1.00  0.00           N  
ATOM   3077  N   THR A2033       4.966  36.369  77.476  1.00  0.00           N  
ATOM   3078  CA  THR A2033       4.020  35.345  77.916  1.00  0.00           C  
ATOM   3079  C   THR A2033       2.638  35.962  78.110  1.00  0.00           C  
ATOM   3080  O   THR A2033       2.482  37.181  78.084  1.00  0.00           O  
ATOM   3081  CB  THR A2033       4.429  34.703  79.276  1.00  0.00           C  
ATOM   3082  OG1 THR A2033       3.803  35.420  80.345  1.00  0.00           O  
ATOM   3083  CG2 THR A2033       5.937  34.747  79.488  1.00  0.00           C  
ATOM   3084  N   LEU A2034       1.630  35.117  78.288  1.00  0.00           N  
ATOM   3085  CA  LEU A2034       0.284  35.613  78.549  1.00  0.00           C  
ATOM   3086  C   LEU A2034       0.134  35.493  80.067  1.00  0.00           C  
ATOM   3087  O   LEU A2034       0.454  34.459  80.654  1.00  0.00           O  
ATOM   3088  CB  LEU A2034      -0.784  34.760  77.841  1.00  0.00           C  
ATOM   3089  CG  LEU A2034      -0.833  34.723  76.306  1.00  0.00           C  
ATOM   3090  CD1 LEU A2034      -1.911  33.746  75.855  1.00  0.00           C  
ATOM   3091  CD2 LEU A2034      -1.114  36.113  75.742  1.00  0.00           C  
ATOM   3092  N   SER A2035      -0.335  36.560  80.694  1.00  0.00           N  
ATOM   3093  CA  SER A2035      -0.526  36.614  82.140  1.00  0.00           C  
ATOM   3094  C   SER A2035      -1.476  35.557  82.691  1.00  0.00           C  
ATOM   3095  O   SER A2035      -2.298  34.995  81.965  1.00  0.00           O  
ATOM   3096  CB  SER A2035      -1.067  37.986  82.507  1.00  0.00           C  
ATOM   3097  OG  SER A2035      -2.227  38.242  81.732  1.00  0.00           O  
ATOM   3098  N   GLY A2036      -1.369  35.303  83.991  1.00  0.00           N  
ATOM   3099  CA  GLY A2036      -2.249  34.340  84.617  1.00  0.00           C  
ATOM   3100  C   GLY A2036      -3.682  34.815  84.486  1.00  0.00           C  
ATOM   3101  O   GLY A2036      -4.613  34.015  84.392  1.00  0.00           O  
ATOM   3102  N   LYS A2037      -3.859  36.135  84.484  1.00  0.00           N  
ATOM   3103  CA  LYS A2037      -5.184  36.723  84.356  1.00  0.00           C  
ATOM   3104  C   LYS A2037      -5.691  36.542  82.933  1.00  0.00           C  
ATOM   3105  O   LYS A2037      -6.839  36.168  82.720  1.00  0.00           O  
ATOM   3106  CB  LYS A2037      -5.167  38.214  84.710  1.00  0.00           C  
ATOM   3107  CG  LYS A2037      -4.791  38.508  86.141  1.00  0.00           C  
ATOM   3108  CD  LYS A2037      -5.179  39.916  86.545  1.00  0.00           C  
ATOM   3109  CE  LYS A2037      -6.436  39.925  87.417  1.00  0.00           C  
ATOM   3110  NZ  LYS A2037      -7.702  39.633  86.685  1.00  0.00           N  
ATOM   3111  N   GLU A2038      -4.835  36.802  81.956  1.00  0.00           N  
ATOM   3112  CA  GLU A2038      -5.242  36.647  80.564  1.00  0.00           C  
ATOM   3113  C   GLU A2038      -5.572  35.208  80.232  1.00  0.00           C  
ATOM   3114  O   GLU A2038      -6.393  34.944  79.358  1.00  0.00           O  
ATOM   3115  CB  GLU A2038      -4.160  37.157  79.617  1.00  0.00           C  
ATOM   3116  CG  GLU A2038      -4.602  38.385  78.844  1.00  0.00           C  
ATOM   3117  CD  GLU A2038      -3.454  39.296  78.517  1.00  0.00           C  
ATOM   3118  OE1 GLU A2038      -2.556  38.869  77.758  1.00  0.00           O  
ATOM   3119  OE2 GLU A2038      -3.449  40.437  79.024  1.00  0.00           O  
ATOM   3120  N   VAL A2039      -4.933  34.273  80.926  1.00  0.00           N  
ATOM   3121  CA  VAL A2039      -5.197  32.855  80.683  1.00  0.00           C  
ATOM   3122  C   VAL A2039      -6.519  32.490  81.345  1.00  0.00           C  
ATOM   3123  O   VAL A2039      -7.393  31.875  80.725  1.00  0.00           O  
ATOM   3124  CB  VAL A2039      -4.056  31.962  81.252  1.00  0.00           C  
ATOM   3125  CG1 VAL A2039      -4.555  30.533  81.492  1.00  0.00           C  
ATOM   3126  CG2 VAL A2039      -2.881  31.934  80.270  1.00  0.00           C  
ATOM   3127  N   PHE A2040      -6.670  32.878  82.607  1.00  0.00           N  
ATOM   3128  CA  PHE A2040      -7.896  32.576  83.323  1.00  0.00           C  
ATOM   3129  C   PHE A2040      -9.115  33.180  82.615  1.00  0.00           C  
ATOM   3130  O   PHE A2040     -10.161  32.538  82.504  1.00  0.00           O  
ATOM   3131  CB  PHE A2040      -7.823  33.095  84.756  1.00  0.00           C  
ATOM   3132  CG  PHE A2040      -8.982  32.670  85.606  1.00  0.00           C  
ATOM   3133  CD1 PHE A2040      -9.067  31.365  86.088  1.00  0.00           C  
ATOM   3134  CD2 PHE A2040     -10.028  33.550  85.870  1.00  0.00           C  
ATOM   3135  CE1 PHE A2040     -10.180  30.947  86.814  1.00  0.00           C  
ATOM   3136  CE2 PHE A2040     -11.141  33.132  86.593  1.00  0.00           C  
ATOM   3137  CZ  PHE A2040     -11.214  31.828  87.061  1.00  0.00           C  
ATOM   3138  N   THR A2041      -8.989  34.408  82.127  1.00  0.00           N  
ATOM   3139  CA  THR A2041     -10.110  35.036  81.445  1.00  0.00           C  
ATOM   3140  C   THR A2041     -10.582  34.228  80.224  1.00  0.00           C  
ATOM   3141  O   THR A2041     -11.779  33.988  80.066  1.00  0.00           O  
ATOM   3142  CB  THR A2041      -9.769  36.482  81.010  1.00  0.00           C  
ATOM   3143  OG1 THR A2041      -9.666  37.324  82.171  1.00  0.00           O  
ATOM   3144  CG2 THR A2041     -10.854  37.028  80.098  1.00  0.00           C  
ATOM   3145  N   ALA A2042      -9.655  33.809  79.370  1.00  0.00           N  
ATOM   3146  CA  ALA A2042     -10.022  33.032  78.184  1.00  0.00           C  
ATOM   3147  C   ALA A2042     -10.428  31.607  78.569  1.00  0.00           C  
ATOM   3148  O   ALA A2042     -11.196  30.947  77.860  1.00  0.00           O  
ATOM   3149  CB  ALA A2042      -8.856  33.010  77.180  1.00  0.00           C  
ATOM   3150  N   TYR A2043      -9.925  31.143  79.709  1.00  0.00           N  
ATOM   3151  CA  TYR A2043     -10.252  29.813  80.204  1.00  0.00           C  
ATOM   3152  C   TYR A2043     -11.618  29.842  80.897  1.00  0.00           C  
ATOM   3153  O   TYR A2043     -12.479  29.009  80.621  1.00  0.00           O  
ATOM   3154  CB  TYR A2043      -9.163  29.359  81.180  1.00  0.00           C  
ATOM   3155  CG  TYR A2043      -9.417  28.030  81.855  1.00  0.00           C  
ATOM   3156  CD1 TYR A2043      -9.546  26.855  81.111  1.00  0.00           C  
ATOM   3157  CD2 TYR A2043      -9.538  27.948  83.243  1.00  0.00           C  
ATOM   3158  CE1 TYR A2043      -9.791  25.641  81.726  1.00  0.00           C  
ATOM   3159  CE2 TYR A2043      -9.786  26.732  83.871  1.00  0.00           C  
ATOM   3160  CZ  TYR A2043      -9.914  25.584  83.104  1.00  0.00           C  
ATOM   3161  OH  TYR A2043     -10.205  24.393  83.710  1.00  0.00           O  
ATOM   3162  N   ASP A2044     -11.814  30.830  81.772  1.00  0.00           N  
ATOM   3163  CA  ASP A2044     -13.050  30.976  82.542  1.00  0.00           C  
ATOM   3164  C   ASP A2044     -14.162  31.785  81.870  1.00  0.00           C  
ATOM   3165  O   ASP A2044     -15.344  31.508  82.084  1.00  0.00           O  
ATOM   3166  CB  ASP A2044     -12.722  31.591  83.910  1.00  0.00           C  
ATOM   3167  CG  ASP A2044     -13.956  31.831  84.761  1.00  0.00           C  
ATOM   3168  OD1 ASP A2044     -14.708  30.867  85.021  1.00  0.00           O  
ATOM   3169  OD2 ASP A2044     -14.175  32.990  85.179  1.00  0.00           O  
ATOM   3170  N   THR A2045     -13.792  32.768  81.051  1.00  0.00           N  
ATOM   3171  CA  THR A2045     -14.794  33.607  80.391  1.00  0.00           C  
ATOM   3172  C   THR A2045     -15.191  33.149  78.982  1.00  0.00           C  
ATOM   3173  O   THR A2045     -16.352  33.301  78.579  1.00  0.00           O  
ATOM   3174  CB  THR A2045     -14.328  35.079  80.346  1.00  0.00           C  
ATOM   3175  OG1 THR A2045     -13.887  35.479  81.652  1.00  0.00           O  
ATOM   3176  CG2 THR A2045     -15.470  35.983  79.923  1.00  0.00           C  
ATOM   3177  N   TYR A2046     -14.249  32.583  78.234  1.00  0.00           N  
ATOM   3178  CA  TYR A2046     -14.561  32.101  76.890  1.00  0.00           C  
ATOM   3179  C   TYR A2046     -14.555  30.576  76.802  1.00  0.00           C  
ATOM   3180  O   TYR A2046     -14.794  30.003  75.735  1.00  0.00           O  
ATOM   3181  CB  TYR A2046     -13.593  32.717  75.877  1.00  0.00           C  
ATOM   3182  CG  TYR A2046     -13.791  34.208  75.726  1.00  0.00           C  
ATOM   3183  CD1 TYR A2046     -14.977  34.714  75.210  1.00  0.00           C  
ATOM   3184  CD2 TYR A2046     -12.825  35.113  76.167  1.00  0.00           C  
ATOM   3185  CE1 TYR A2046     -15.213  36.070  75.143  1.00  0.00           C  
ATOM   3186  CE2 TYR A2046     -13.054  36.487  76.103  1.00  0.00           C  
ATOM   3187  CZ  TYR A2046     -14.258  36.954  75.595  1.00  0.00           C  
ATOM   3188  OH  TYR A2046     -14.534  38.301  75.585  1.00  0.00           O  
ATOM   3189  N   GLY A2047     -14.284  29.925  77.931  1.00  0.00           N  
ATOM   3190  CA  GLY A2047     -14.276  28.465  77.991  1.00  0.00           C  
ATOM   3191  C   GLY A2047     -13.149  27.688  77.329  1.00  0.00           C  
ATOM   3192  O   GLY A2047     -13.197  26.456  77.253  1.00  0.00           O  
ATOM   3193  N   PHE A2048     -12.132  28.395  76.850  1.00  0.00           N  
ATOM   3194  CA  PHE A2048     -11.001  27.759  76.189  1.00  0.00           C  
ATOM   3195  C   PHE A2048     -10.232  26.794  77.067  1.00  0.00           C  
ATOM   3196  O   PHE A2048      -9.917  27.107  78.216  1.00  0.00           O  
ATOM   3197  CB  PHE A2048     -10.021  28.812  75.676  1.00  0.00           C  
ATOM   3198  CG  PHE A2048     -10.482  29.515  74.446  1.00  0.00           C  
ATOM   3199  CD1 PHE A2048     -11.670  30.236  74.443  1.00  0.00           C  
ATOM   3200  CD2 PHE A2048      -9.742  29.434  73.275  1.00  0.00           C  
ATOM   3201  CE1 PHE A2048     -12.114  30.868  73.277  1.00  0.00           C  
ATOM   3202  CE2 PHE A2048     -10.177  30.059  72.110  1.00  0.00           C  
ATOM   3203  CZ  PHE A2048     -11.369  30.779  72.116  1.00  0.00           C  
ATOM   3204  N   PRO A2052      -9.926  25.599  76.537  1.00  0.00           N  
ATOM   3205  CA  PRO A2052      -9.172  24.574  77.263  1.00  0.00           C  
ATOM   3206  C   PRO A2052      -7.775  25.134  77.477  1.00  0.00           C  
ATOM   3207  O   PRO A2052      -7.262  25.860  76.627  1.00  0.00           O  
ATOM   3208  CB  PRO A2052      -9.176  23.387  76.297  1.00  0.00           C  
ATOM   3209  CG  PRO A2052     -10.474  23.557  75.581  1.00  0.00           C  
ATOM   3210  CD  PRO A2052     -10.483  25.044  75.292  1.00  0.00           C  
ATOM   3211  N   VAL A2053      -7.169  24.817  78.614  1.00  0.00           N  
ATOM   3212  CA  VAL A2053      -5.842  25.318  78.921  1.00  0.00           C  
ATOM   3213  C   VAL A2053      -4.825  25.004  77.828  1.00  0.00           C  
ATOM   3214  O   VAL A2053      -3.982  25.837  77.522  1.00  0.00           O  
ATOM   3215  CB  VAL A2053      -5.345  24.778  80.279  1.00  0.00           C  
ATOM   3216  CG1 VAL A2053      -3.998  25.399  80.628  1.00  0.00           C  
ATOM   3217  CG2 VAL A2053      -6.351  25.104  81.368  1.00  0.00           C  
ATOM   3218  N   ASP A2054      -4.915  23.817  77.230  1.00  0.00           N  
ATOM   3219  CA  ASP A2054      -3.996  23.409  76.158  1.00  0.00           C  
ATOM   3220  C   ASP A2054      -4.254  24.190  74.856  1.00  0.00           C  
ATOM   3221  O   ASP A2054      -3.326  24.485  74.097  1.00  0.00           O  
ATOM   3222  CB  ASP A2054      -4.146  21.907  75.855  1.00  0.00           C  
ATOM   3223  CG  ASP A2054      -3.629  21.013  76.977  1.00  0.00           C  
ATOM   3224  OD1 ASP A2054      -2.424  21.095  77.312  1.00  0.00           O  
ATOM   3225  OD2 ASP A2054      -4.430  20.219  77.523  1.00  0.00           O  
ATOM   3226  N   LEU A2055      -5.520  24.508  74.595  1.00  0.00           N  
ATOM   3227  CA  LEU A2055      -5.885  25.223  73.376  1.00  0.00           C  
ATOM   3228  C   LEU A2055      -5.347  26.641  73.424  1.00  0.00           C  
ATOM   3229  O   LEU A2055      -4.980  27.209  72.406  1.00  0.00           O  
ATOM   3230  CB  LEU A2055      -7.409  25.253  73.200  1.00  0.00           C  
ATOM   3231  CG  LEU A2055      -7.910  25.613  71.795  1.00  0.00           C  
ATOM   3232  CD1 LEU A2055      -7.382  24.588  70.820  1.00  0.00           C  
ATOM   3233  CD2 LEU A2055      -9.443  25.631  71.749  1.00  0.00           C  
ATOM   3234  N   ILE A2056      -5.309  27.209  74.623  1.00  0.00           N  
ATOM   3235  CA  ILE A2056      -4.808  28.557  74.807  1.00  0.00           C  
ATOM   3236  C   ILE A2056      -3.302  28.564  74.577  1.00  0.00           C  
ATOM   3237  O   ILE A2056      -2.769  29.476  73.946  1.00  0.00           O  
ATOM   3238  CB  ILE A2056      -5.095  29.061  76.225  1.00  0.00           C  
ATOM   3239  CG1 ILE A2056      -6.598  29.281  76.398  1.00  0.00           C  
ATOM   3240  CG2 ILE A2056      -4.279  30.330  76.503  1.00  0.00           C  
ATOM   3241  CD1 ILE A2056      -6.999  29.803  77.770  1.00  0.00           C  
ATOM   3242  N   ASP A2057      -2.624  27.538  75.086  1.00  0.00           N  
ATOM   3243  CA  ASP A2057      -1.176  27.428  74.936  1.00  0.00           C  
ATOM   3244  C   ASP A2057      -0.766  27.275  73.470  1.00  0.00           C  
ATOM   3245  O   ASP A2057       0.205  27.890  73.025  1.00  0.00           O  
ATOM   3246  CB  ASP A2057      -0.653  26.241  75.749  1.00  0.00           C  
ATOM   3247  CG  ASP A2057       0.861  26.115  75.694  1.00  0.00           C  
ATOM   3248  OD1 ASP A2057       1.517  26.400  76.718  1.00  0.00           O  
ATOM   3249  OD2 ASP A2057       1.394  25.735  74.624  1.00  0.00           O  
ATOM   3250  N   GLU A2058      -1.511  26.466  72.722  1.00  0.00           N  
ATOM   3251  CA  GLU A2058      -1.212  26.237  71.309  1.00  0.00           C  
ATOM   3252  C   GLU A2058      -1.369  27.530  70.520  1.00  0.00           C  
ATOM   3253  O   GLU A2058      -0.534  27.871  69.693  1.00  0.00           O  
ATOM   3254  CB  GLU A2058      -2.139  25.159  70.737  1.00  0.00           C  
ATOM   3255  CG  GLU A2058      -2.007  24.954  69.234  1.00  0.00           C  
ATOM   3256  CD  GLU A2058      -2.834  23.794  68.726  1.00  0.00           C  
ATOM   3257  OE1 GLU A2058      -4.073  23.934  68.638  1.00  0.00           O  
ATOM   3258  OE2 GLU A2058      -2.242  22.739  68.419  1.00  0.00           O  
ATOM   3259  N   ILE A2059      -2.454  28.246  70.785  1.00  0.00           N  
ATOM   3260  CA  ILE A2059      -2.721  29.508  70.118  1.00  0.00           C  
ATOM   3261  C   ILE A2059      -1.591  30.491  70.438  1.00  0.00           C  
ATOM   3262  O   ILE A2059      -0.993  31.079  69.535  1.00  0.00           O  
ATOM   3263  CB  ILE A2059      -4.084  30.076  70.576  1.00  0.00           C  
ATOM   3264  CG1 ILE A2059      -5.188  29.080  70.214  1.00  0.00           C  
ATOM   3265  CG2 ILE A2059      -4.353  31.418  69.919  1.00  0.00           C  
ATOM   3266  CD1 ILE A2059      -6.557  29.438  70.763  1.00  0.00           C  
ATOM   3267  N   ALA A2060      -1.286  30.647  71.722  1.00  0.00           N  
ATOM   3268  CA  ALA A2060      -0.221  31.550  72.136  1.00  0.00           C  
ATOM   3269  C   ALA A2060       1.124  31.116  71.544  1.00  0.00           C  
ATOM   3270  O   ALA A2060       1.965  31.944  71.195  1.00  0.00           O  
ATOM   3271  CB  ALA A2060      -0.142  31.588  73.656  1.00  0.00           C  
ATOM   3272  N   ARG A2061       1.301  29.805  71.422  1.00  0.00           N  
ATOM   3273  CA  ARG A2061       2.530  29.221  70.894  1.00  0.00           C  
ATOM   3274  C   ARG A2061       2.841  29.652  69.465  1.00  0.00           C  
ATOM   3275  O   ARG A2061       4.001  29.884  69.123  1.00  0.00           O  
ATOM   3276  CB  ARG A2061       2.448  27.693  70.998  1.00  0.00           C  
ATOM   3277  CG  ARG A2061       3.769  26.970  70.823  1.00  0.00           C  
ATOM   3278  CD  ARG A2061       3.841  25.719  71.704  1.00  0.00           C  
ATOM   3279  NE  ARG A2061       3.671  26.038  73.123  1.00  0.00           N  
ATOM   3280  CZ  ARG A2061       4.292  25.403  74.116  1.00  0.00           C  
ATOM   3281  NH1 ARG A2061       5.138  24.407  73.855  1.00  0.00           N  
ATOM   3282  NH2 ARG A2061       4.074  25.761  75.372  1.00  0.00           N  
ATOM   3283  N   GLU A2067       1.813  29.789  68.637  1.00  0.00           N  
ATOM   3284  CA  GLU A2067       2.021  30.199  67.249  1.00  0.00           C  
ATOM   3285  C   GLU A2067       2.671  31.572  67.140  1.00  0.00           C  
ATOM   3286  O   GLU A2067       3.248  31.919  66.097  1.00  0.00           O  
ATOM   3287  CB  GLU A2067       0.700  30.243  66.490  1.00  0.00           C  
ATOM   3288  CG  GLU A2067      -0.139  28.998  66.589  1.00  0.00           C  
ATOM   3289  CD  GLU A2067      -1.336  29.093  65.680  1.00  0.00           C  
ATOM   3290  OE1 GLU A2067      -1.664  30.244  65.305  1.00  0.00           O  
ATOM   3291  OE2 GLU A2067      -1.937  28.043  65.346  1.00  0.00           O  
ATOM   3292  N   LYS A2068       2.568  32.367  68.204  1.00  0.00           N  
ATOM   3293  CA  LYS A2068       3.159  33.699  68.184  1.00  0.00           C  
ATOM   3294  C   LYS A2068       4.492  33.771  68.903  1.00  0.00           C  
ATOM   3295  O   LYS A2068       5.080  34.844  69.001  1.00  0.00           O  
ATOM   3296  CB  LYS A2068       2.201  34.711  68.795  1.00  0.00           C  
ATOM   3297  CG  LYS A2068       1.129  35.172  67.840  1.00  0.00           C  
ATOM   3298  CD  LYS A2068       1.694  36.152  66.833  1.00  0.00           C  
ATOM   3299  CE  LYS A2068       0.699  36.414  65.716  1.00  0.00           C  
ATOM   3300  NZ  LYS A2068       0.523  35.174  64.917  1.00  0.00           N  
ATOM   3301  N   GLY A2071       4.968  32.628  69.392  1.00  0.00           N  
ATOM   3302  CA  GLY A2071       6.227  32.594  70.114  1.00  0.00           C  
ATOM   3303  C   GLY A2071       6.012  32.893  71.590  1.00  0.00           C  
ATOM   3304  O   GLY A2071       6.957  32.858  72.376  1.00  0.00           O  
ATOM   3305  N   LEU A2072       4.767  33.182  71.971  1.00  0.00           N  
ATOM   3306  CA  LEU A2072       4.452  33.493  73.363  1.00  0.00           C  
ATOM   3307  C   LEU A2072       3.963  32.289  74.157  1.00  0.00           C  
ATOM   3308  O   LEU A2072       3.305  31.396  73.617  1.00  0.00           O  
ATOM   3309  CB  LEU A2072       3.397  34.600  73.438  1.00  0.00           C  
ATOM   3310  CG  LEU A2072       3.772  36.003  72.947  1.00  0.00           C  
ATOM   3311  CD1 LEU A2072       2.642  36.958  73.294  1.00  0.00           C  
ATOM   3312  CD2 LEU A2072       5.070  36.471  73.597  1.00  0.00           C  
ATOM   3313  N   GLY A2073       4.293  32.278  75.448  1.00  0.00           N  
ATOM   3314  CA  GLY A2073       3.883  31.188  76.312  1.00  0.00           C  
ATOM   3315  C   GLY A2073       2.921  31.707  77.353  1.00  0.00           C  
ATOM   3316  O   GLY A2073       2.572  32.883  77.334  1.00  0.00           O  
ATOM   3317  N   ILE A2080       2.472  30.855  78.265  1.00  0.00           N  
ATOM   3318  CA  ILE A2080       1.559  31.346  79.278  1.00  0.00           C  
ATOM   3319  C   ILE A2080       2.096  31.211  80.704  1.00  0.00           C  
ATOM   3320  O   ILE A2080       2.765  30.236  81.044  1.00  0.00           O  
ATOM   3321  CB  ILE A2080       0.176  30.685  79.139  1.00  0.00           C  
ATOM   3322  CG1 ILE A2080       0.256  29.184  79.421  1.00  0.00           C  
ATOM   3323  CG2 ILE A2080      -0.355  30.935  77.734  1.00  0.00           C  
ATOM   3324  CD1 ILE A2080      -1.077  28.484  79.289  1.00  0.00           C  
ATOM   3325  N   ASP A2081       1.799  32.215  81.525  1.00  0.00           N  
ATOM   3326  CA  ASP A2081       2.264  32.251  82.908  1.00  0.00           C  
ATOM   3327  C   ASP A2081       1.646  31.122  83.700  1.00  0.00           C  
ATOM   3328  O   ASP A2081       0.532  31.238  84.195  1.00  0.00           O  
ATOM   3329  CB  ASP A2081       1.906  33.597  83.555  1.00  0.00           C  
ATOM   3330  CG  ASP A2081       2.769  33.924  84.754  1.00  0.00           C  
ATOM   3331  OD1 ASP A2081       2.844  33.109  85.694  1.00  0.00           O  
ATOM   3332  OD2 ASP A2081       3.367  35.016  84.767  1.00  0.00           O  
ATOM   3333  N   LEU A2082       2.396  30.036  83.828  1.00  0.00           N  
ATOM   3334  CA  LEU A2082       1.959  28.843  84.537  1.00  0.00           C  
ATOM   3335  C   LEU A2082       1.740  29.096  86.026  1.00  0.00           C  
ATOM   3336  O   LEU A2082       0.726  28.682  86.592  1.00  0.00           O  
ATOM   3337  CB  LEU A2082       3.004  27.737  84.330  1.00  0.00           C  
ATOM   3338  CG  LEU A2082       3.249  27.414  82.847  1.00  0.00           C  
ATOM   3339  CD1 LEU A2082       4.676  26.923  82.617  1.00  0.00           C  
ATOM   3340  CD2 LEU A2082       2.219  26.382  82.387  1.00  0.00           C  
ATOM   3341  N   GLU A2083       2.689  29.773  86.664  1.00  0.00           N  
ATOM   3342  CA  GLU A2083       2.568  30.047  88.090  1.00  0.00           C  
ATOM   3343  C   GLU A2083       1.490  31.093  88.348  1.00  0.00           C  
ATOM   3344  O   GLU A2083       0.748  31.000  89.324  1.00  0.00           O  
ATOM   3345  CB  GLU A2083       3.900  30.536  88.658  1.00  0.00           C  
ATOM   3346  CG  GLU A2083       4.009  30.368  90.161  1.00  0.00           C  
ATOM   3347  CD  GLU A2083       4.272  28.926  90.570  1.00  0.00           C  
ATOM   3348  OE1 GLU A2083       3.840  28.005  89.838  1.00  0.00           O  
ATOM   3349  OE2 GLU A2083       4.903  28.715  91.628  1.00  0.00           O  
ATOM   3350  N   GLY A2084       1.406  32.086  87.464  1.00  0.00           N  
ATOM   3351  CA  GLY A2084       0.415  33.138  87.621  1.00  0.00           C  
ATOM   3352  C   GLY A2084      -0.996  32.634  87.397  1.00  0.00           C  
ATOM   3353  O   GLY A2084      -1.964  33.182  87.943  1.00  0.00           O  
ATOM   3354  N   PHE A2085      -1.118  31.592  86.582  1.00  0.00           N  
ATOM   3355  CA  PHE A2085      -2.416  30.992  86.302  1.00  0.00           C  
ATOM   3356  C   PHE A2085      -2.870  30.357  87.601  1.00  0.00           C  
ATOM   3357  O   PHE A2085      -3.962  30.620  88.096  1.00  0.00           O  
ATOM   3358  CB  PHE A2085      -2.281  29.918  85.217  1.00  0.00           C  
ATOM   3359  CG  PHE A2085      -3.568  29.210  84.893  1.00  0.00           C  
ATOM   3360  CD1 PHE A2085      -4.723  29.929  84.604  1.00  0.00           C  
ATOM   3361  CD2 PHE A2085      -3.617  27.826  84.840  1.00  0.00           C  
ATOM   3362  CE1 PHE A2085      -5.906  29.277  84.263  1.00  0.00           C  
ATOM   3363  CE2 PHE A2085      -4.794  27.168  84.500  1.00  0.00           C  
ATOM   3364  CZ  PHE A2085      -5.939  27.895  84.210  1.00  0.00           C  
ATOM   3365  N   GLN A2086      -1.997  29.518  88.139  1.00  0.00           N  
ATOM   3366  CA  GLN A2086      -2.224  28.813  89.390  1.00  0.00           C  
ATOM   3367  C   GLN A2086      -2.605  29.795  90.499  1.00  0.00           C  
ATOM   3368  O   GLN A2086      -3.560  29.569  91.237  1.00  0.00           O  
ATOM   3369  CB  GLN A2086      -0.946  28.060  89.759  1.00  0.00           C  
ATOM   3370  CG  GLN A2086      -0.802  27.690  91.217  1.00  0.00           C  
ATOM   3371  CD  GLN A2086      -1.828  26.689  91.659  1.00  0.00           C  
ATOM   3372  OE1 GLN A2086      -2.050  25.678  90.991  1.00  0.00           O  
ATOM   3373  NE2 GLN A2086      -2.457  26.952  92.798  1.00  0.00           N  
ATOM   3374  N   CYS A2087      -1.857  30.886  90.607  1.00  0.00           N  
ATOM   3375  CA  CYS A2087      -2.125  31.884  91.629  1.00  0.00           C  
ATOM   3376  C   CYS A2087      -3.534  32.428  91.426  1.00  0.00           C  
ATOM   3377  O   CYS A2087      -4.291  32.614  92.382  1.00  0.00           O  
ATOM   3378  CB  CYS A2087      -1.086  33.012  91.539  1.00  0.00           C  
ATOM   3379  SG  CYS A2087       0.658  32.471  91.712  1.00  0.00           S  
ATOM   3380  N   GLU A2088      -3.878  32.661  90.163  1.00  0.00           N  
ATOM   3381  CA  GLU A2088      -5.186  33.176  89.785  1.00  0.00           C  
ATOM   3382  C   GLU A2088      -6.252  32.127  90.070  1.00  0.00           C  
ATOM   3383  O   GLU A2088      -7.391  32.465  90.407  1.00  0.00           O  
ATOM   3384  CB  GLU A2088      -5.194  33.545  88.291  1.00  0.00           C  
ATOM   3385  CG  GLU A2088      -6.567  33.915  87.724  1.00  0.00           C  
ATOM   3386  CD  GLU A2088      -7.105  35.237  88.253  1.00  0.00           C  
ATOM   3387  OE1 GLU A2088      -7.095  35.441  89.486  1.00  0.00           O  
ATOM   3388  OE2 GLU A2088      -7.549  36.069  87.437  1.00  0.00           O  
ATOM   3389  N   LEU A2089      -5.882  30.853  89.921  1.00  0.00           N  
ATOM   3390  CA  LEU A2089      -6.813  29.757  90.180  1.00  0.00           C  
ATOM   3391  C   LEU A2089      -7.187  29.709  91.656  1.00  0.00           C  
ATOM   3392  O   LEU A2089      -8.345  29.490  92.001  1.00  0.00           O  
ATOM   3393  CB  LEU A2089      -6.206  28.410  89.781  1.00  0.00           C  
ATOM   3394  CG  LEU A2089      -5.836  28.180  88.318  1.00  0.00           C  
ATOM   3395  CD1 LEU A2089      -5.178  26.821  88.172  1.00  0.00           C  
ATOM   3396  CD2 LEU A2089      -7.074  28.281  87.448  1.00  0.00           C  
ATOM   3397  N   GLU A2090      -6.206  29.893  92.533  1.00  0.00           N  
ATOM   3398  CA  GLU A2090      -6.493  29.879  93.965  1.00  0.00           C  
ATOM   3399  C   GLU A2090      -7.361  31.087  94.324  1.00  0.00           C  
ATOM   3400  O   GLU A2090      -8.343  30.978  95.074  1.00  0.00           O  
ATOM   3401  CB  GLU A2090      -5.186  29.920  94.756  1.00  0.00           C  
ATOM   3402  CG  GLU A2090      -4.383  28.634  94.702  1.00  0.00           C  
ATOM   3403  CD  GLU A2090      -2.895  28.889  94.773  1.00  0.00           C  
ATOM   3404  OE1 GLU A2090      -2.180  28.124  95.463  1.00  0.00           O  
ATOM   3405  OE2 GLU A2090      -2.441  29.856  94.120  1.00  0.00           O  
ATOM   3406  N   GLU A2091      -6.993  32.244  93.782  1.00  0.00           N  
ATOM   3407  CA  GLU A2091      -7.742  33.461  94.047  1.00  0.00           C  
ATOM   3408  C   GLU A2091      -9.226  33.255  93.821  1.00  0.00           C  
ATOM   3409  O   GLU A2091     -10.031  33.490  94.715  1.00  0.00           O  
ATOM   3410  CB  GLU A2091      -7.218  34.603  93.181  1.00  0.00           C  
ATOM   3411  CG  GLU A2091      -6.179  35.456  93.900  1.00  0.00           C  
ATOM   3412  CD  GLU A2091      -4.991  35.774  93.027  1.00  0.00           C  
ATOM   3413  OE1 GLU A2091      -4.200  36.675  93.391  1.00  0.00           O  
ATOM   3414  OE2 GLU A2091      -4.850  35.115  91.979  1.00  0.00           O  
ATOM   3415  N   GLN A2092      -9.586  32.791  92.632  1.00  0.00           N  
ATOM   3416  CA  GLN A2092     -10.983  32.551  92.315  1.00  0.00           C  
ATOM   3417  C   GLN A2092     -11.596  31.591  93.317  1.00  0.00           C  
ATOM   3418  O   GLN A2092     -12.736  31.766  93.736  1.00  0.00           O  
ATOM   3419  CB  GLN A2092     -11.108  31.987  90.902  1.00  0.00           C  
ATOM   3420  CG  GLN A2092     -10.532  32.918  89.851  1.00  0.00           C  
ATOM   3421  CD  GLN A2092     -11.267  34.235  89.789  1.00  0.00           C  
ATOM   3422  OE1 GLN A2092     -10.814  35.185  89.137  1.00  0.00           O  
ATOM   3423  NE2 GLN A2092     -12.417  34.306  90.467  1.00  0.00           N  
ATOM   3424  N   ARG A2093     -10.824  30.583  93.706  1.00  0.00           N  
ATOM   3425  CA  ARG A2093     -11.277  29.584  94.663  1.00  0.00           C  
ATOM   3426  C   ARG A2093     -11.588  30.200  96.034  1.00  0.00           C  
ATOM   3427  O   ARG A2093     -12.664  29.991  96.588  1.00  0.00           O  
ATOM   3428  CB  ARG A2093     -10.208  28.498  94.795  1.00  0.00           C  
ATOM   3429  CG  ARG A2093     -10.617  27.343  95.657  1.00  0.00           C  
ATOM   3430  CD  ARG A2093      -9.570  26.235  95.642  1.00  0.00           C  
ATOM   3431  NE  ARG A2093      -9.719  25.369  96.797  1.00  0.00           N  
ATOM   3432  CZ  ARG A2093      -9.650  25.795  98.055  1.00  0.00           C  
ATOM   3433  NH1 ARG A2093      -9.437  27.084  98.312  1.00  0.00           N  
ATOM   3434  NH2 ARG A2093      -9.774  24.933  99.063  1.00  0.00           N  
ATOM   3435  N   GLU A2094     -10.625  30.938  96.579  1.00  0.00           N  
ATOM   3436  CA  GLU A2094     -10.777  31.607  97.868  1.00  0.00           C  
ATOM   3437  C   GLU A2094     -11.847  32.691  97.747  1.00  0.00           C  
ATOM   3438  O   GLU A2094     -12.471  33.074  98.737  1.00  0.00           O  
ATOM   3439  CB  GLU A2094      -9.433  32.229  98.272  1.00  0.00           C  
ATOM   3440  CG  GLU A2094      -9.505  33.475  99.142  1.00  0.00           C  
ATOM   3441  CD  GLU A2094      -8.153  34.156  99.259  1.00  0.00           C  
ATOM   3442  OE1 GLU A2094      -7.483  34.302  98.211  1.00  0.00           O  
ATOM   3443  OE2 GLU A2094      -7.759  34.547 100.382  1.00  0.00           O  
ATOM   3444  N   ARG A2095     -12.035  33.164  96.515  1.00  0.00           N  
ATOM   3445  CA  ARG A2095     -13.000  34.199  96.165  1.00  0.00           C  
ATOM   3446  C   ARG A2095     -14.404  33.583  96.091  1.00  0.00           C  
ATOM   3447  O   ARG A2095     -15.380  34.124  96.626  1.00  0.00           O  
ATOM   3448  CB  ARG A2095     -12.643  34.796  94.786  1.00  0.00           C  
ATOM   3449  CG  ARG A2095     -12.871  36.311  94.652  1.00  0.00           C  
ATOM   3450  CD  ARG A2095     -13.112  36.754  93.203  1.00  0.00           C  
ATOM   3451  NE  ARG A2095     -11.902  37.151  92.483  1.00  0.00           N  
ATOM   3452  CZ  ARG A2095     -11.237  38.277  92.715  1.00  0.00           C  
ATOM   3453  NH1 ARG A2095     -11.669  39.117  93.660  1.00  0.00           N  
ATOM   3454  NH2 ARG A2095     -10.163  38.582  91.992  1.00  0.00           N  
ATOM   3455  N   ALA A2096     -14.489  32.442  95.413  1.00  0.00           N  
ATOM   3456  CA  ALA A2096     -15.748  31.744  95.228  1.00  0.00           C  
ATOM   3457  C   ALA A2096     -16.291  31.198  96.544  1.00  0.00           C  
ATOM   3458  O   ALA A2096     -17.508  31.095  96.729  1.00  0.00           O  
ATOM   3459  CB  ALA A2096     -15.559  30.614  94.209  1.00  0.00           C  
ATOM   3460  N   ARG A2097     -15.384  30.857  97.457  1.00  0.00           N  
ATOM   3461  CA  ARG A2097     -15.772  30.317  98.752  1.00  0.00           C  
ATOM   3462  C   ARG A2097     -15.847  31.406  99.814  1.00  0.00           C  
ATOM   3463  O   ARG A2097     -15.680  31.131 101.003  1.00  0.00           O  
ATOM   3464  CB  ARG A2097     -14.785  29.240  99.201  1.00  0.00           C  
ATOM   3465  CG  ARG A2097     -15.399  27.855  99.356  1.00  0.00           C  
ATOM   3466  CD  ARG A2097     -15.603  27.159  98.028  1.00  0.00           C  
ATOM   3467  NE  ARG A2097     -14.334  26.702  97.470  1.00  0.00           N  
ATOM   3468  CZ  ARG A2097     -14.215  25.966  96.371  1.00  0.00           C  
ATOM   3469  NH1 ARG A2097     -15.290  25.591  95.692  1.00  0.00           N  
ATOM   3470  NH2 ARG A2097     -13.012  25.604  95.951  1.00  0.00           N  
ATOM   3471  N   LYS A2098     -16.086  32.640  99.376  1.00  0.00           N  
ATOM   3472  CA  LYS A2098     -16.205  33.783 100.280  1.00  0.00           C  
ATOM   3473  C   LYS A2098     -17.168  34.792  99.652  1.00  0.00           C  
ATOM   3474  O   LYS A2098     -18.353  34.829  99.973  1.00  0.00           O  
ATOM   3475  CB  LYS A2098     -14.836  34.442 100.497  1.00  0.00           C  
ATOM   3476  CG  LYS A2098     -13.791  33.556 101.179  1.00  0.00           C  
ATOM   3477  CD  LYS A2098     -12.595  34.383 101.639  1.00  0.00           C  
ATOM   3478  CE  LYS A2098     -11.519  33.503 102.249  1.00  0.00           C  
ATOM   3479  NZ  LYS A2098     -10.426  34.293 102.849  1.00  0.00           N  
ATOM   3480  N   HIS A2099     -16.641  35.610  98.752  1.00  0.00           N  
ATOM   3481  CA  HIS A2099     -17.431  36.613  98.056  1.00  0.00           C  
ATOM   3482  C   HIS A2099     -18.524  35.933  97.231  1.00  0.00           C  
ATOM   3483  O   HIS A2099     -19.676  36.378  97.200  1.00  0.00           O  
ATOM   3484  CB  HIS A2099     -16.519  37.420  97.140  1.00  0.00           C  
ATOM   3485  CG  HIS A2099     -17.234  38.439  96.310  1.00  0.00           C  
ATOM   3486  ND1 HIS A2099     -18.273  38.115  95.465  1.00  0.00           N  
ATOM   3487  CD2 HIS A2099     -17.033  39.769  96.166  1.00  0.00           C  
ATOM   3488  CE1 HIS A2099     -18.680  39.202  94.836  1.00  0.00           C  
ATOM   3489  NE2 HIS A2099     -17.943  40.220  95.242  1.00  0.00           N  
ATOM   3490  N   PRO A2100     -18.730  15.219  89.478  1.00  0.00           N  
ATOM   3491  CA  PRO A2100     -18.134  16.362  90.173  1.00  0.00           C  
ATOM   3492  C   PRO A2100     -16.609  16.362  90.169  1.00  0.00           C  
ATOM   3493  O   PRO A2100     -15.983  15.303  90.177  1.00  0.00           O  
ATOM   3494  CB  PRO A2100     -18.733  16.271  91.584  1.00  0.00           C  
ATOM   3495  CG  PRO A2100     -19.093  14.809  91.735  1.00  0.00           C  
ATOM   3496  CD  PRO A2100     -19.629  14.462  90.368  1.00  0.00           C  
ATOM   3497  N   VAL A2101     -16.043  17.571  90.147  1.00  0.00           N  
ATOM   3498  CA  VAL A2101     -14.602  17.818  90.128  1.00  0.00           C  
ATOM   3499  C   VAL A2101     -14.087  18.027  91.532  1.00  0.00           C  
ATOM   3500  O   VAL A2101     -14.691  18.740  92.333  1.00  0.00           O  
ATOM   3501  CB  VAL A2101     -14.251  19.067  89.288  1.00  0.00           C  
ATOM   3502  CG1 VAL A2101     -12.960  19.703  89.799  1.00  0.00           C  
ATOM   3503  CG2 VAL A2101     -14.085  18.666  87.819  1.00  0.00           C  
ATOM   3504  N   TYR A2102     -12.941  17.431  91.808  1.00  0.00           N  
ATOM   3505  CA  TYR A2102     -12.375  17.498  93.123  1.00  0.00           C  
ATOM   3506  C   TYR A2102     -10.848  17.626  93.052  1.00  0.00           C  
ATOM   3507  O   TYR A2102     -10.123  16.638  92.877  1.00  0.00           O  
ATOM   3508  CB  TYR A2102     -12.798  16.236  93.848  1.00  0.00           C  
ATOM   3509  CG  TYR A2102     -12.036  16.039  95.083  1.00  0.00           C  
ATOM   3510  CD1 TYR A2102     -12.454  16.616  96.262  1.00  0.00           C  
ATOM   3511  CD2 TYR A2102     -10.842  15.339  95.062  1.00  0.00           C  
ATOM   3512  CE1 TYR A2102     -11.710  16.505  97.375  1.00  0.00           C  
ATOM   3513  CE2 TYR A2102     -10.086  15.232  96.169  1.00  0.00           C  
ATOM   3514  CZ  TYR A2102     -10.524  15.813  97.325  1.00  0.00           C  
ATOM   3515  OH  TYR A2102      -9.771  15.684  98.446  1.00  0.00           O  
ATOM   3516  N   SER A2103     -10.377  18.861  93.191  1.00  0.00           N  
ATOM   3517  CA  SER A2103      -8.956  19.185  93.112  1.00  0.00           C  
ATOM   3518  C   SER A2103      -8.239  19.298  94.453  1.00  0.00           C  
ATOM   3519  O   SER A2103      -8.856  19.200  95.510  1.00  0.00           O  
ATOM   3520  CB  SER A2103      -8.794  20.494  92.346  1.00  0.00           C  
ATOM   3521  OG  SER A2103      -7.512  21.051  92.548  1.00  0.00           O  
ATOM   3522  N   HIS A2104      -6.921  19.473  94.374  1.00  0.00           N  
ATOM   3523  CA  HIS A2104      -6.009  19.631  95.509  1.00  0.00           C  
ATOM   3524  C   HIS A2104      -5.506  21.052  95.305  1.00  0.00           C  
ATOM   3525  O   HIS A2104      -5.475  21.520  94.168  1.00  0.00           O  
ATOM   3526  CB  HIS A2104      -4.836  18.652  95.356  1.00  0.00           C  
ATOM   3527  CG  HIS A2104      -4.597  17.790  96.556  1.00  0.00           C  
ATOM   3528  ND1 HIS A2104      -4.194  16.476  96.456  1.00  0.00           N  
ATOM   3529  CD2 HIS A2104      -4.701  18.050  97.879  1.00  0.00           C  
ATOM   3530  CE1 HIS A2104      -4.062  15.965  97.667  1.00  0.00           C  
ATOM   3531  NE2 HIS A2104      -4.367  16.899  98.547  1.00  0.00           N  
ATOM   3532  N   LEU A2105      -5.109  21.741  96.372  1.00  0.00           N  
ATOM   3533  CA  LEU A2105      -4.610  23.100  96.204  1.00  0.00           C  
ATOM   3534  C   LEU A2105      -3.155  23.011  95.759  1.00  0.00           C  
ATOM   3535  O   LEU A2105      -2.387  22.209  96.290  1.00  0.00           O  
ATOM   3536  CB  LEU A2105      -4.720  23.896  97.507  1.00  0.00           C  
ATOM   3537  CG  LEU A2105      -4.594  25.419  97.361  1.00  0.00           C  
ATOM   3538  CD1 LEU A2105      -4.972  26.097  98.666  1.00  0.00           C  
ATOM   3539  CD2 LEU A2105      -3.183  25.789  96.952  1.00  0.00           C  
ATOM   3540  N   LYS A2106      -2.791  23.837  94.778  1.00  0.00           N  
ATOM   3541  CA  LYS A2106      -1.446  23.857  94.214  1.00  0.00           C  
ATOM   3542  C   LYS A2106      -1.367  22.789  93.142  1.00  0.00           C  
ATOM   3543  O   LYS A2106      -0.321  22.562  92.544  1.00  0.00           O  
ATOM   3544  CB  LYS A2106      -0.384  23.589  95.275  1.00  0.00           C  
ATOM   3545  CG  LYS A2106       0.556  24.761  95.491  1.00  0.00           C  
ATOM   3546  CD  LYS A2106       0.043  25.717  96.555  1.00  0.00           C  
ATOM   3547  CE  LYS A2106       0.177  25.112  97.939  1.00  0.00           C  
ATOM   3548  NZ  LYS A2106      -0.056  26.123  99.005  1.00  0.00           N  
ATOM   3549  N   GLU A2107      -2.493  22.124  92.924  1.00  0.00           N  
ATOM   3550  CA  GLU A2107      -2.596  21.082  91.921  1.00  0.00           C  
ATOM   3551  C   GLU A2107      -3.796  21.487  91.060  1.00  0.00           C  
ATOM   3552  O   GLU A2107      -4.244  20.751  90.170  1.00  0.00           O  
ATOM   3553  CB  GLU A2107      -2.811  19.739  92.613  1.00  0.00           C  
ATOM   3554  CG  GLU A2107      -2.121  19.630  93.993  1.00  0.00           C  
ATOM   3555  CD  GLU A2107      -0.633  19.997  93.979  1.00  0.00           C  
ATOM   3556  OE1 GLU A2107       0.084  19.542  93.061  1.00  0.00           O  
ATOM   3557  OE2 GLU A2107      -0.177  20.731  94.896  1.00  0.00           O  
ATOM   3558  N   LEU A2108      -4.306  22.687  91.349  1.00  0.00           N  
ATOM   3559  CA  LEU A2108      -5.426  23.264  90.622  1.00  0.00           C  
ATOM   3560  C   LEU A2108      -4.926  23.593  89.235  1.00  0.00           C  
ATOM   3561  O   LEU A2108      -5.654  23.452  88.254  1.00  0.00           O  
ATOM   3562  CB  LEU A2108      -5.915  24.560  91.283  1.00  0.00           C  
ATOM   3563  CG  LEU A2108      -6.957  24.541  92.400  1.00  0.00           C  
ATOM   3564  CD1 LEU A2108      -7.377  25.975  92.703  1.00  0.00           C  
ATOM   3565  CD2 LEU A2108      -8.182  23.749  91.971  1.00  0.00           C  
ATOM   3566  N   GLY A2109      -3.677  24.038  89.163  1.00  0.00           N  
ATOM   3567  CA  GLY A2109      -3.084  24.384  87.883  1.00  0.00           C  
ATOM   3568  C   GLY A2109      -2.973  23.175  86.975  1.00  0.00           C  
ATOM   3569  O   GLY A2109      -3.192  23.268  85.767  1.00  0.00           O  
ATOM   3570  N   LYS A2110      -2.619  22.039  87.559  1.00  0.00           N  
ATOM   3571  CA  LYS A2110      -2.491  20.791  86.813  1.00  0.00           C  
ATOM   3572  C   LYS A2110      -3.852  20.228  86.439  1.00  0.00           C  
ATOM   3573  O   LYS A2110      -4.091  19.915  85.277  1.00  0.00           O  
ATOM   3574  CB  LYS A2110      -1.720  19.753  87.633  1.00  0.00           C  
ATOM   3575  CG  LYS A2110      -0.209  19.891  87.516  1.00  0.00           C  
ATOM   3576  CD  LYS A2110       0.305  19.221  86.244  1.00  0.00           C  
ATOM   3577  CE  LYS A2110       1.807  19.410  86.071  1.00  0.00           C  
ATOM   3578  NZ  LYS A2110       2.585  18.926  87.242  1.00  0.00           N  
ATOM   3579  N   THR A2111      -4.738  20.091  87.425  1.00  0.00           N  
ATOM   3580  CA  THR A2111      -6.080  19.564  87.173  1.00  0.00           C  
ATOM   3581  C   THR A2111      -6.772  20.327  86.044  1.00  0.00           C  
ATOM   3582  O   THR A2111      -7.330  19.719  85.138  1.00  0.00           O  
ATOM   3583  CB  THR A2111      -6.997  19.673  88.415  1.00  0.00           C  
ATOM   3584  OG1 THR A2111      -6.338  19.125  89.561  1.00  0.00           O  
ATOM   3585  CG2 THR A2111      -8.294  18.920  88.177  1.00  0.00           C  
ATOM   3586  N   SER A2112      -6.719  21.655  86.107  1.00  0.00           N  
ATOM   3587  CA  SER A2112      -7.365  22.527  85.115  1.00  0.00           C  
ATOM   3588  C   SER A2112      -7.108  22.204  83.642  1.00  0.00           C  
ATOM   3589  O   SER A2112      -7.939  22.492  82.779  1.00  0.00           O  
ATOM   3590  CB  SER A2112      -6.999  23.991  85.390  1.00  0.00           C  
ATOM   3591  OG  SER A2112      -5.623  24.129  85.710  1.00  0.00           O  
ATOM   3592  N   ALA A2113      -5.957  21.613  83.355  1.00  0.00           N  
ATOM   3593  CA  ALA A2113      -5.619  21.249  81.989  1.00  0.00           C  
ATOM   3594  C   ALA A2113      -6.438  20.031  81.610  1.00  0.00           C  
ATOM   3595  O   ALA A2113      -6.442  19.601  80.457  1.00  0.00           O  
ATOM   3596  CB  ALA A2113      -4.139  20.931  81.893  1.00  0.00           C  
ATOM   3597  N   PHE A2114      -7.156  19.484  82.583  1.00  0.00           N  
ATOM   3598  CA  PHE A2114      -7.939  18.284  82.342  1.00  0.00           C  
ATOM   3599  C   PHE A2114      -9.435  18.443  82.529  1.00  0.00           C  
ATOM   3600  O   PHE A2114     -10.206  17.513  82.271  1.00  0.00           O  
ATOM   3601  CB  PHE A2114      -7.411  17.163  83.234  1.00  0.00           C  
ATOM   3602  CG  PHE A2114      -5.929  16.959  83.119  1.00  0.00           C  
ATOM   3603  CD1 PHE A2114      -5.322  16.888  81.868  1.00  0.00           C  
ATOM   3604  CD2 PHE A2114      -5.136  16.863  84.257  1.00  0.00           C  
ATOM   3605  CE1 PHE A2114      -3.936  16.722  81.754  1.00  0.00           C  
ATOM   3606  CE2 PHE A2114      -3.763  16.697  84.159  1.00  0.00           C  
ATOM   3607  CZ  PHE A2114      -3.159  16.626  82.904  1.00  0.00           C  
ATOM   3608  N   VAL A2115      -9.847  19.620  82.980  1.00  0.00           N  
ATOM   3609  CA  VAL A2115     -11.260  19.893  83.192  1.00  0.00           C  
ATOM   3610  C   VAL A2115     -11.546  21.303  82.701  1.00  0.00           C  
ATOM   3611  O   VAL A2115     -10.621  22.048  82.355  1.00  0.00           O  
ATOM   3612  CB  VAL A2115     -11.649  19.813  84.692  1.00  0.00           C  
ATOM   3613  CG1 VAL A2115     -10.963  18.634  85.344  1.00  0.00           C  
ATOM   3614  CG2 VAL A2115     -11.312  21.117  85.395  1.00  0.00           C  
ATOM   3615  N   GLY A2116     -12.826  21.660  82.668  1.00  0.00           N  
ATOM   3616  CA  GLY A2116     -13.219  22.987  82.229  1.00  0.00           C  
ATOM   3617  C   GLY A2116     -13.240  23.968  83.387  1.00  0.00           C  
ATOM   3618  O   GLY A2116     -13.470  23.573  84.538  1.00  0.00           O  
ATOM   3619  N   ALA A2117     -13.002  25.244  83.091  1.00  0.00           N  
ATOM   3620  CA  ALA A2117     -12.984  26.283  84.119  1.00  0.00           C  
ATOM   3621  C   ALA A2117     -14.190  26.135  85.026  1.00  0.00           C  
ATOM   3622  O   ALA A2117     -14.092  26.293  86.243  1.00  0.00           O  
ATOM   3623  CB  ALA A2117     -12.975  27.673  83.482  1.00  0.00           C  
ATOM   3624  N   ALA A2118     -15.334  25.818  84.435  1.00  0.00           N  
ATOM   3625  CA  ALA A2118     -16.541  25.639  85.232  1.00  0.00           C  
ATOM   3626  C   ALA A2118     -16.339  24.513  86.254  1.00  0.00           C  
ATOM   3627  O   ALA A2118     -16.951  24.511  87.326  1.00  0.00           O  
ATOM   3628  CB  ALA A2118     -17.719  25.324  84.322  1.00  0.00           C  
ATOM   3629  N   ALA A2119     -15.472  23.559  85.919  1.00  0.00           N  
ATOM   3630  CA  ALA A2119     -15.206  22.428  86.803  1.00  0.00           C  
ATOM   3631  C   ALA A2119     -14.433  22.821  88.055  1.00  0.00           C  
ATOM   3632  O   ALA A2119     -14.731  22.333  89.137  1.00  0.00           O  
ATOM   3633  CB  ALA A2119     -14.467  21.336  86.044  1.00  0.00           C  
ATOM   3634  N   LEU A2120     -13.439  23.696  87.919  1.00  0.00           N  
ATOM   3635  CA  LEU A2120     -12.667  24.145  89.075  1.00  0.00           C  
ATOM   3636  C   LEU A2120     -13.288  25.402  89.667  1.00  0.00           C  
ATOM   3637  O   LEU A2120     -12.761  26.500  89.403  1.00  0.00           O  
ATOM   3638  CB  LEU A2120     -11.205  24.416  88.698  1.00  0.00           C  
ATOM   3639  CG  LEU A2120     -10.225  23.317  89.118  1.00  0.00           C  
ATOM   3640  CD1 LEU A2120     -10.539  22.050  88.362  1.00  0.00           C  
ATOM   3641  CD2 LEU A2120      -8.811  23.749  88.842  1.00  0.00           C  
HETATM 3642  N   GLY A 500       1.541  -3.226  72.882  1.00  0.00           N  
HETATM 3643  CA  GLY A 500       2.210  -3.111  71.538  1.00  0.00           C  
HETATM 3644  C   GLY A 500       2.709  -1.696  71.319  1.00  0.00           C  
HETATM 3645  O   GLY A 500       2.085  -0.762  71.860  1.00  0.00           O  
HETATM 3646  OXT GLY A 500       3.720  -1.520  70.615  1.00  0.00           O  
TER
END
