# Supplementary material for: Backbone Brackets and Arginine Tweezers delineate Class I and Class II aminoacyl tRNA synthetases
Source: PLoS Comput Biol. 2018 Apr 16;14(4):e1006101. doi: 10.1371/journal.pcbi.1006101 (PMC5919687; doi:10.1371/journal.pcbi.1006101)
Supplement: S12 File — All structures of Class II aaRS with residues renumbered according to the MSA. (GZ) [file pcbi.1006101.s024.tar.gz › 1ygb_A_renum.pdb]

ATOM      1  N   SER A 332      -1.337  -3.263  46.550  1.00  0.00           N  
ATOM      2  CA  SER A 332      -1.484  -2.071  47.424  1.00  0.00           C  
ATOM      3  C   SER A 332      -2.359  -2.416  48.630  1.00  0.00           C  
ATOM      4  O   SER A 332      -1.975  -2.170  49.772  1.00  0.00           O  
ATOM      5  CB  SER A 332      -2.103  -0.918  46.624  1.00  0.00           C  
ATOM      6  OG  SER A 332      -1.998   0.316  47.306  1.00  0.00           O  
ATOM      7  N   LEU A 333      -3.525  -3.005  48.357  1.00  0.00           N  
ATOM      8  CA  LEU A 333      -4.498  -3.412  49.383  1.00  0.00           C  
ATOM      9  C   LEU A 333      -5.076  -2.233  50.179  1.00  0.00           C  
ATOM     10  O   LEU A 333      -4.348  -1.338  50.591  1.00  0.00           O  
ATOM     11  CB  LEU A 333      -3.858  -4.440  50.333  1.00  0.00           C  
ATOM     12  CG  LEU A 333      -3.792  -5.893  49.814  1.00  0.00           C  
ATOM     13  CD1 LEU A 333      -2.571  -6.603  50.367  1.00  0.00           C  
ATOM     14  CD2 LEU A 333      -5.070  -6.638  50.200  1.00  0.00           C  
ATOM     15  N   SER A 334      -6.390  -2.222  50.383  1.00  0.00           N  
ATOM     16  CA  SER A 334      -6.999  -1.135  51.137  1.00  0.00           C  
ATOM     17  C   SER A 334      -6.764  -1.329  52.636  1.00  0.00           C  
ATOM     18  O   SER A 334      -6.184  -2.332  53.051  1.00  0.00           O  
ATOM     19  CB  SER A 334      -8.504  -1.020  50.827  1.00  0.00           C  
ATOM     20  OG  SER A 334      -9.250  -2.170  51.193  1.00  0.00           O  
ATOM     21  N   ALA A 335      -7.188  -0.359  53.441  1.00  0.00           N  
ATOM     22  CA  ALA A 335      -7.016  -0.440  54.888  1.00  0.00           C  
ATOM     23  C   ALA A 335      -7.909  -1.539  55.454  1.00  0.00           C  
ATOM     24  O   ALA A 335      -7.559  -2.192  56.437  1.00  0.00           O  
ATOM     25  CB  ALA A 335      -7.356   0.903  55.532  1.00  0.00           C  
ATOM     26  N   HIS A 336      -9.063  -1.738  54.822  1.00  0.00           N  
ATOM     27  CA  HIS A 336     -10.011  -2.762  55.254  1.00  0.00           C  
ATOM     28  C   HIS A 336      -9.534  -4.171  54.912  1.00  0.00           C  
ATOM     29  O   HIS A 336      -9.655  -5.086  55.725  1.00  0.00           O  
ATOM     30  CB  HIS A 336     -11.385  -2.512  54.628  1.00  0.00           C  
ATOM     31  CG  HIS A 336     -12.126  -1.369  55.248  1.00  0.00           C  
ATOM     32  ND1 HIS A 336     -12.459  -0.223  54.548  1.00  0.00           N  
ATOM     33  CD2 HIS A 336     -12.595  -1.184  56.504  1.00  0.00           C  
ATOM     34  CE1 HIS A 336     -13.098   0.608  55.346  1.00  0.00           C  
ATOM     35  NE2 HIS A 336     -13.195   0.050  56.541  1.00  0.00           N  
ATOM     36  N   GLU A 337      -8.998  -4.348  53.710  1.00  0.00           N  
ATOM     37  CA  GLU A 337      -8.501  -5.652  53.305  1.00  0.00           C  
ATOM     38  C   GLU A 337      -7.361  -6.046  54.250  1.00  0.00           C  
ATOM     39  O   GLU A 337      -7.336  -7.171  54.752  1.00  0.00           O  
ATOM     40  CB  GLU A 337      -8.010  -5.609  51.855  1.00  0.00           C  
ATOM     41  CG  GLU A 337      -9.106  -5.334  50.828  1.00  0.00           C  
ATOM     42  CD  GLU A 337      -8.545  -4.950  49.468  1.00  0.00           C  
ATOM     43  OE1 GLU A 337      -7.775  -3.974  49.408  1.00  0.00           O  
ATOM     44  OE2 GLU A 337      -8.875  -5.611  48.464  1.00  0.00           O  
ATOM     45  N   ILE A 338      -6.429  -5.122  54.499  1.00  0.00           N  
ATOM     46  CA  ILE A 338      -5.311  -5.392  55.407  1.00  0.00           C  
ATOM     47  C   ILE A 338      -5.811  -5.932  56.744  1.00  0.00           C  
ATOM     48  O   ILE A 338      -5.236  -6.877  57.298  1.00  0.00           O  
ATOM     49  CB  ILE A 338      -4.475  -4.116  55.691  1.00  0.00           C  
ATOM     50  CG1 ILE A 338      -3.515  -3.855  54.528  1.00  0.00           C  
ATOM     51  CG2 ILE A 338      -3.714  -4.267  57.009  1.00  0.00           C  
ATOM     52  CD1 ILE A 338      -2.763  -2.541  54.623  1.00  0.00           C  
ATOM     53  N   ARG A 339      -6.886  -5.324  57.247  1.00  0.00           N  
ATOM     54  CA  ARG A 339      -7.485  -5.725  58.518  1.00  0.00           C  
ATOM     55  C   ARG A 339      -8.096  -7.115  58.381  1.00  0.00           C  
ATOM     56  O   ARG A 339      -7.618  -8.069  58.985  1.00  0.00           O  
ATOM     57  CB  ARG A 339      -8.567  -4.719  58.968  1.00  0.00           C  
ATOM     58  CG  ARG A 339      -8.963  -4.883  60.441  1.00  0.00           C  
ATOM     59  CD  ARG A 339     -10.317  -4.282  60.803  1.00  0.00           C  
ATOM     60  NE  ARG A 339     -10.317  -2.822  60.839  1.00  0.00           N  
ATOM     61  CZ  ARG A 339     -10.510  -2.046  59.779  1.00  0.00           C  
ATOM     62  NH1 ARG A 339     -10.731  -2.583  58.590  1.00  0.00           N  
ATOM     63  NH2 ARG A 339     -10.450  -0.731  59.901  1.00  0.00           N  
ATOM     64  N   GLU A 340      -9.155  -7.236  57.591  1.00  0.00           N  
ATOM     65  CA  GLU A 340      -9.791  -8.537  57.403  1.00  0.00           C  
ATOM     66  C   GLU A 340      -8.756  -9.676  57.296  1.00  0.00           C  
ATOM     67  O   GLU A 340      -8.858 -10.679  57.997  1.00  0.00           O  
ATOM     68  CB  GLU A 340     -10.660  -8.510  56.157  1.00  0.00           C  
ATOM     69  CG  GLU A 340     -11.361  -9.810  55.913  1.00  0.00           C  
ATOM     70  CD  GLU A 340     -12.065 -10.300  57.146  1.00  0.00           C  
ATOM     71  OE1 GLU A 340     -12.668  -9.455  57.840  1.00  0.00           O  
ATOM     72  OE2 GLU A 340     -12.025 -11.521  57.416  1.00  0.00           O  
ATOM     73  N   LEU A 341      -7.766  -9.507  56.423  1.00  0.00           N  
ATOM     74  CA  LEU A 341      -6.719 -10.505  56.240  1.00  0.00           C  
ATOM     75  C   LEU A 341      -5.976 -10.804  57.533  1.00  0.00           C  
ATOM     76  O   LEU A 341      -5.782 -11.960  57.904  1.00  0.00           O  
ATOM     77  CB  LEU A 341      -5.705 -10.030  55.201  1.00  0.00           C  
ATOM     78  CG  LEU A 341      -6.066 -10.217  53.732  1.00  0.00           C  
ATOM     79  CD1 LEU A 341      -5.197  -9.318  52.880  1.00  0.00           C  
ATOM     80  CD2 LEU A 341      -5.902 -11.684  53.348  1.00  0.00           C  
ATOM     81  N   PHE A 342      -5.544  -9.751  58.208  1.00  0.00           N  
ATOM     82  CA  PHE A 342      -4.814  -9.896  59.456  1.00  0.00           C  
ATOM     83  C   PHE A 342      -5.585 -10.787  60.423  1.00  0.00           C  
ATOM     84  O   PHE A 342      -5.092 -11.826  60.873  1.00  0.00           O  
ATOM     85  CB  PHE A 342      -4.612  -8.524  60.095  1.00  0.00           C  
ATOM     86  CG  PHE A 342      -3.633  -8.525  61.222  1.00  0.00           C  
ATOM     87  CD1 PHE A 342      -2.293  -8.253  60.987  1.00  0.00           C  
ATOM     88  CD2 PHE A 342      -4.045  -8.803  62.514  1.00  0.00           C  
ATOM     89  CE1 PHE A 342      -1.372  -8.253  62.026  1.00  0.00           C  
ATOM     90  CE2 PHE A 342      -3.136  -8.808  63.563  1.00  0.00           C  
ATOM     91  CZ  PHE A 342      -1.791  -8.531  63.319  1.00  0.00           C  
ATOM     92  N   LEU A 343      -6.801 -10.345  60.735  1.00  0.00           N  
ATOM     93  CA  LEU A 343      -7.712 -11.025  61.649  1.00  0.00           C  
ATOM     94  C   LEU A 343      -8.045 -12.454  61.217  1.00  0.00           C  
ATOM     95  O   LEU A 343      -8.399 -13.296  62.048  1.00  0.00           O  
ATOM     96  CB  LEU A 343      -9.008 -10.211  61.767  1.00  0.00           C  
ATOM     97  CG  LEU A 343      -8.885  -8.692  61.957  1.00  0.00           C  
ATOM     98  CD1 LEU A 343     -10.257  -8.066  61.893  1.00  0.00           C  
ATOM     99  CD2 LEU A 343      -8.218  -8.374  63.280  1.00  0.00           C  
ATOM    100  N   SER A 344      -7.940 -12.716  59.918  1.00  0.00           N  
ATOM    101  CA  SER A 344      -8.227 -14.035  59.366  1.00  0.00           C  
ATOM    102  C   SER A 344      -6.980 -14.903  59.316  1.00  0.00           C  
ATOM    103  O   SER A 344      -7.069 -16.124  59.199  1.00  0.00           O  
ATOM    104  CB  SER A 344      -8.759 -13.908  57.950  1.00  0.00           C  
ATOM    105  OG  SER A 344      -7.718 -13.470  57.100  1.00  0.00           O  
ATOM    106  N   PHE A 345      -5.815 -14.271  59.394  1.00  0.00           N  
ATOM    107  CA  PHE A 345      -4.561 -15.007  59.341  1.00  0.00           C  
ATOM    108  C   PHE A 345      -4.315 -15.792  60.614  1.00  0.00           C  
ATOM    109  O   PHE A 345      -4.039 -16.984  60.571  1.00  0.00           O  
ATOM    110  CB  PHE A 345      -3.378 -14.056  59.096  1.00  0.00           C  
ATOM    111  CG  PHE A 345      -2.026 -14.698  59.315  1.00  0.00           C  
ATOM    112  CD1 PHE A 345      -1.574 -15.721  58.483  1.00  0.00           C  
ATOM    113  CD2 PHE A 345      -1.213 -14.287  60.364  1.00  0.00           C  
ATOM    114  CE1 PHE A 345      -0.332 -16.325  58.695  1.00  0.00           C  
ATOM    115  CE2 PHE A 345       0.027 -14.879  60.587  1.00  0.00           C  
ATOM    116  CZ  PHE A 345       0.469 -15.902  59.748  1.00  0.00           C  
ATOM    117  N   PHE A 347      -4.420 -15.114  61.747  1.00  0.00           N  
ATOM    118  CA  PHE A 347      -4.170 -15.746  63.035  1.00  0.00           C  
ATOM    119  C   PHE A 347      -5.212 -16.765  63.487  1.00  0.00           C  
ATOM    120  O   PHE A 347      -4.973 -17.521  64.431  1.00  0.00           O  
ATOM    121  CB  PHE A 347      -3.973 -14.666  64.092  1.00  0.00           C  
ATOM    122  CG  PHE A 347      -2.655 -13.956  63.978  1.00  0.00           C  
ATOM    123  CD1 PHE A 347      -1.464 -14.656  64.151  1.00  0.00           C  
ATOM    124  CD2 PHE A 347      -2.600 -12.588  63.723  1.00  0.00           C  
ATOM    125  CE1 PHE A 347      -0.238 -14.009  64.076  1.00  0.00           C  
ATOM    126  CE2 PHE A 347      -1.375 -11.927  63.645  1.00  0.00           C  
ATOM    127  CZ  PHE A 347      -0.192 -12.639  63.824  1.00  0.00           C  
ATOM    128  N   GLU A 348      -6.364 -16.777  62.823  1.00  0.00           N  
ATOM    129  CA  GLU A 348      -7.407 -17.739  63.148  1.00  0.00           C  
ATOM    130  C   GLU A 348      -6.885 -19.044  62.551  1.00  0.00           C  
ATOM    131  O   GLU A 348      -7.019 -20.125  63.134  1.00  0.00           O  
ATOM    132  CB  GLU A 348      -8.742 -17.360  62.482  1.00  0.00           C  
ATOM    133  CG  GLU A 348      -9.436 -16.120  63.035  1.00  0.00           C  
ATOM    134  CD  GLU A 348     -10.895 -15.993  62.575  1.00  0.00           C  
ATOM    135  OE1 GLU A 348     -11.133 -15.745  61.371  1.00  0.00           O  
ATOM    136  OE2 GLU A 348     -11.804 -16.150  63.424  1.00  0.00           O  
ATOM    137  N   LYS A 349      -6.272 -18.911  61.380  1.00  0.00           N  
ATOM    138  CA  LYS A 349      -5.706 -20.035  60.655  1.00  0.00           C  
ATOM    139  C   LYS A 349      -4.509 -20.586  61.414  1.00  0.00           C  
ATOM    140  O   LYS A 349      -3.776 -21.436  60.915  1.00  0.00           O  
ATOM    141  CB  LYS A 349      -5.297 -19.582  59.251  1.00  0.00           C  
ATOM    142  CG  LYS A 349      -6.455 -19.000  58.443  1.00  0.00           C  
ATOM    143  CD  LYS A 349      -5.995 -18.491  57.088  1.00  0.00           C  
ATOM    144  CE  LYS A 349      -7.154 -17.902  56.302  1.00  0.00           C  
ATOM    145  NZ  LYS A 349      -6.691 -17.209  55.069  1.00  0.00           N  
ATOM    146  N   LYS A 352      -4.321 -20.093  62.633  1.00  0.00           N  
ATOM    147  CA  LYS A 352      -3.228 -20.541  63.478  1.00  0.00           C  
ATOM    148  C   LYS A 352      -3.731 -20.830  64.888  1.00  0.00           C  
ATOM    149  O   LYS A 352      -2.952 -21.178  65.772  1.00  0.00           O  
ATOM    150  CB  LYS A 352      -2.127 -19.484  63.494  1.00  0.00           C  
ATOM    151  CG  LYS A 352      -1.424 -19.306  62.144  1.00  0.00           C  
ATOM    152  CD  LYS A 352      -0.362 -20.362  61.928  1.00  0.00           C  
ATOM    153  CE  LYS A 352       0.481 -20.048  60.715  1.00  0.00           C  
ATOM    154  NZ  LYS A 352       1.668 -20.948  60.652  1.00  0.00           N  
ATOM    155  N   GLY A 361      -5.039 -20.682  65.092  1.00  0.00           N  
ATOM    156  CA  GLY A 361      -5.624 -20.962  66.395  1.00  0.00           C  
ATOM    157  C   GLY A 361      -6.143 -19.765  67.173  1.00  0.00           C  
ATOM    158  O   GLY A 361      -7.114 -19.865  67.933  1.00  0.00           O  
ATOM    159  N   HIS A 362      -5.485 -18.627  66.991  1.00  0.00           N  
ATOM    160  CA  HIS A 362      -5.870 -17.399  67.667  1.00  0.00           C  
ATOM    161  C   HIS A 362      -7.344 -17.159  67.387  1.00  0.00           C  
ATOM    162  O   HIS A 362      -7.799 -17.326  66.258  1.00  0.00           O  
ATOM    163  CB  HIS A 362      -5.057 -16.222  67.128  1.00  0.00           C  
ATOM    164  CG  HIS A 362      -3.587 -16.488  67.038  1.00  0.00           C  
ATOM    165  ND1 HIS A 362      -3.072 -17.698  66.611  1.00  0.00           N  
ATOM    166  CD2 HIS A 362      -2.519 -15.688  67.263  1.00  0.00           C  
ATOM    167  CE1 HIS A 362      -1.756 -17.627  66.577  1.00  0.00           C  
ATOM    168  NE2 HIS A 362      -1.393 -16.415  66.968  1.00  0.00           N  
ATOM    169  N   THR A 363      -8.089 -16.786  68.420  1.00  0.00           N  
ATOM    170  CA  THR A 363      -9.508 -16.510  68.263  1.00  0.00           C  
ATOM    171  C   THR A 363      -9.629 -15.073  67.793  1.00  0.00           C  
ATOM    172  O   THR A 363      -8.641 -14.341  67.766  1.00  0.00           O  
ATOM    173  CB  THR A 363     -10.260 -16.592  69.592  1.00  0.00           C  
ATOM    174  OG1 THR A 363      -9.804 -17.720  70.341  1.00  0.00           O  
ATOM    175  CG2 THR A 363     -11.748 -16.709  69.336  1.00  0.00           C  
ATOM    176  N   ARG A 364     -10.841 -14.664  67.433  1.00  0.00           N  
ATOM    177  CA  ARG A 364     -11.059 -13.291  67.005  1.00  0.00           C  
ATOM    178  C   ARG A 364     -11.872 -12.585  68.075  1.00  0.00           C  
ATOM    179  O   ARG A 364     -13.094 -12.693  68.109  1.00  0.00           O  
ATOM    180  CB  ARG A 364     -11.794 -13.228  65.664  1.00  0.00           C  
ATOM    181  CG  ARG A 364     -11.979 -11.802  65.140  1.00  0.00           C  
ATOM    182  CD  ARG A 364     -12.654 -11.762  63.768  1.00  0.00           C  
ATOM    183  NE  ARG A 364     -11.967 -12.586  62.776  1.00  0.00           N  
ATOM    184  CZ  ARG A 364     -11.705 -12.193  61.536  1.00  0.00           C  
ATOM    185  NH1 ARG A 364     -12.068 -10.987  61.128  1.00  0.00           N  
ATOM    186  NH2 ARG A 364     -11.082 -13.007  60.699  1.00  0.00           N  
ATOM    187  N   VAL A 365     -11.185 -11.880  68.966  1.00  0.00           N  
ATOM    188  CA  VAL A 365     -11.861 -11.153  70.030  1.00  0.00           C  
ATOM    189  C   VAL A 365     -12.410  -9.851  69.466  1.00  0.00           C  
ATOM    190  O   VAL A 365     -11.659  -9.006  68.967  1.00  0.00           O  
ATOM    191  CB  VAL A 365     -10.901 -10.838  71.201  1.00  0.00           C  
ATOM    192  CG1 VAL A 365     -11.637 -10.065  72.284  1.00  0.00           C  
ATOM    193  CG2 VAL A 365     -10.329 -12.127  71.764  1.00  0.00           C  
ATOM    194  N   LYS A 366     -13.730  -9.714  69.522  1.00  0.00           N  
ATOM    195  CA  LYS A 366     -14.404  -8.516  69.033  1.00  0.00           C  
ATOM    196  C   LYS A 366     -13.666  -7.322  69.636  1.00  0.00           C  
ATOM    197  O   LYS A 366     -12.976  -7.465  70.641  1.00  0.00           O  
ATOM    198  CB  LYS A 366     -15.870  -8.534  69.491  1.00  0.00           C  
ATOM    199  CG  LYS A 366     -16.762  -7.511  68.824  1.00  0.00           C  
ATOM    200  CD  LYS A 366     -18.236  -7.809  69.065  1.00  0.00           C  
ATOM    201  CE  LYS A 366     -18.735  -7.333  70.426  1.00  0.00           C  
ATOM    202  NZ  LYS A 366     -18.179  -8.086  71.576  1.00  0.00           N  
ATOM    203  N   SER A 368     -13.785  -6.151  69.024  1.00  0.00           N  
ATOM    204  CA  SER A 368     -13.101  -4.982  69.563  1.00  0.00           C  
ATOM    205  C   SER A 368     -13.835  -4.572  70.828  1.00  0.00           C  
ATOM    206  O   SER A 368     -15.064  -4.568  70.861  1.00  0.00           O  
ATOM    207  CB  SER A 368     -13.109  -3.836  68.546  1.00  0.00           C  
ATOM    208  OG  SER A 368     -12.320  -2.743  68.984  1.00  0.00           O  
ATOM    209  N   ALA A 370     -13.080  -4.268  71.879  1.00  0.00           N  
ATOM    210  CA  ALA A 370     -13.679  -3.849  73.139  1.00  0.00           C  
ATOM    211  C   ALA A 370     -13.880  -2.349  73.055  1.00  0.00           C  
ATOM    212  O   ALA A 370     -13.127  -1.658  72.371  1.00  0.00           O  
ATOM    213  CB  ALA A 370     -12.762  -4.190  74.304  1.00  0.00           C  
ATOM    214  N   PRO A 371     -14.907  -1.824  73.736  1.00  0.00           N  
ATOM    215  CA  PRO A 371     -15.123  -0.379  73.676  1.00  0.00           C  
ATOM    216  C   PRO A 371     -13.963   0.395  74.290  1.00  0.00           C  
ATOM    217  O   PRO A 371     -13.447   0.032  75.346  1.00  0.00           O  
ATOM    218  CB  PRO A 371     -16.427  -0.194  74.442  1.00  0.00           C  
ATOM    219  CG  PRO A 371     -16.413  -1.320  75.417  1.00  0.00           C  
ATOM    220  CD  PRO A 371     -15.910  -2.475  74.591  1.00  0.00           C  
ATOM    221  N   LEU A 372     -13.555   1.456  73.606  1.00  0.00           N  
ATOM    222  CA  LEU A 372     -12.469   2.317  74.054  1.00  0.00           C  
ATOM    223  C   LEU A 372     -12.585   2.664  75.538  1.00  0.00           C  
ATOM    224  O   LEU A 372     -11.594   2.977  76.186  1.00  0.00           O  
ATOM    225  CB  LEU A 372     -12.466   3.606  73.225  1.00  0.00           C  
ATOM    226  CG  LEU A 372     -12.070   3.540  71.744  1.00  0.00           C  
ATOM    227  CD1 LEU A 372     -12.845   4.576  70.950  1.00  0.00           C  
ATOM    228  CD2 LEU A 372     -10.580   3.757  71.616  1.00  0.00           C  
ATOM    229  N   VAL A 373     -13.798   2.613  76.073  1.00  0.00           N  
ATOM    230  CA  VAL A 373     -14.026   2.932  77.479  1.00  0.00           C  
ATOM    231  C   VAL A 373     -14.251   1.648  78.277  1.00  0.00           C  
ATOM    232  O   VAL A 373     -15.328   1.053  78.226  1.00  0.00           O  
ATOM    233  CB  VAL A 373     -15.256   3.850  77.628  1.00  0.00           C  
ATOM    234  CG1 VAL A 373     -15.340   4.392  79.056  1.00  0.00           C  
ATOM    235  CG2 VAL A 373     -15.172   4.999  76.617  1.00  0.00           C  
ATOM    236  N   PRO A 374     -13.229   1.198  79.022  1.00  0.00           N  
ATOM    237  CA  PRO A 374     -13.324  -0.025  79.829  1.00  0.00           C  
ATOM    238  C   PRO A 374     -14.433   0.057  80.870  1.00  0.00           C  
ATOM    239  O   PRO A 374     -14.346   0.836  81.818  1.00  0.00           O  
ATOM    240  CB  PRO A 374     -11.943  -0.124  80.467  1.00  0.00           C  
ATOM    241  CG  PRO A 374     -11.061   0.523  79.453  1.00  0.00           C  
ATOM    242  CD  PRO A 374     -11.864   1.741  79.071  1.00  0.00           C  
ATOM    243  N   GLU A 375     -15.470  -0.757  80.685  1.00  0.00           N  
ATOM    244  CA  GLU A 375     -16.613  -0.781  81.593  1.00  0.00           C  
ATOM    245  C   GLU A 375     -16.217  -0.633  83.059  1.00  0.00           C  
ATOM    246  O   GLU A 375     -16.802   0.169  83.788  1.00  0.00           O  
ATOM    247  CB  GLU A 375     -17.406  -2.079  81.394  1.00  0.00           C  
ATOM    248  CG  GLU A 375     -18.594  -2.282  82.335  1.00  0.00           C  
ATOM    249  CD  GLU A 375     -19.619  -1.165  82.278  1.00  0.00           C  
ATOM    250  OE1 GLU A 375     -19.641  -0.334  83.214  1.00  0.00           O  
ATOM    251  OE2 GLU A 375     -20.397  -1.125  81.299  1.00  0.00           O  
ATOM    252  N   ASN A 376     -15.214  -1.385  83.496  1.00  0.00           N  
ATOM    253  CA  ASN A 376     -14.815  -1.310  84.897  1.00  0.00           C  
ATOM    254  C   ASN A 376     -13.312  -1.152  85.106  1.00  0.00           C  
ATOM    255  O   ASN A 376     -12.645  -1.989  85.720  1.00  0.00           O  
ATOM    256  CB  ASN A 376     -15.353  -2.537  85.624  1.00  0.00           C  
ATOM    257  CG  ASN A 376     -16.797  -2.821  85.260  1.00  0.00           C  
ATOM    258  OD1 ASN A 376     -17.580  -1.892  85.061  1.00  0.00           O  
ATOM    259  ND2 ASN A 376     -17.157  -4.097  85.173  1.00  0.00           N  
ATOM    260  N   ASP A 652     -12.790  -0.054  84.579  1.00  0.00           N  
ATOM    261  CA  ASP A 652     -11.382   0.253  84.692  1.00  0.00           C  
ATOM    262  C   ASP A 652     -11.286   1.748  84.917  1.00  0.00           C  
ATOM    263  O   ASP A 652     -10.908   2.500  84.023  1.00  0.00           O  
ATOM    264  CB  ASP A 652     -10.642  -0.127  83.406  1.00  0.00           C  
ATOM    265  CG  ASP A 652      -9.142  -0.215  83.603  1.00  0.00           C  
ATOM    266  OD1 ASP A 652      -8.698  -1.051  84.417  1.00  0.00           O  
ATOM    267  OD2 ASP A 652      -8.405   0.543  82.945  1.00  0.00           O  
ATOM    268  N   PRO A 653     -11.655   2.202  86.116  1.00  0.00           N  
ATOM    269  CA  PRO A 653     -11.593   3.622  86.425  1.00  0.00           C  
ATOM    270  C   PRO A 653     -10.143   4.058  86.307  1.00  0.00           C  
ATOM    271  O   PRO A 653      -9.805   5.227  86.471  1.00  0.00           O  
ATOM    272  CB  PRO A 653     -12.140   3.683  87.849  1.00  0.00           C  
ATOM    273  CG  PRO A 653     -11.763   2.353  88.418  1.00  0.00           C  
ATOM    274  CD  PRO A 653     -12.079   1.422  87.287  1.00  0.00           C  
ATOM    275  N   THR A 654      -9.291   3.081  86.022  1.00  0.00           N  
ATOM    276  CA  THR A 654      -7.863   3.290  85.852  1.00  0.00           C  
ATOM    277  C   THR A 654      -7.569   4.238  84.696  1.00  0.00           C  
ATOM    278  O   THR A 654      -7.164   5.386  84.883  1.00  0.00           O  
ATOM    279  CB  THR A 654      -7.149   1.959  85.529  1.00  0.00           C  
ATOM    280  OG1 THR A 654      -7.999   0.876  85.905  1.00  0.00           O  
ATOM    281  CG2 THR A 654      -5.832   1.841  86.285  1.00  0.00           C  
ATOM    282  N   LEU A 655      -7.799   3.711  83.499  1.00  0.00           N  
ATOM    283  CA  LEU A 655      -7.539   4.391  82.245  1.00  0.00           C  
ATOM    284  C   LEU A 655      -8.832   4.660  81.476  1.00  0.00           C  
ATOM    285  O   LEU A 655      -9.513   3.721  81.062  1.00  0.00           O  
ATOM    286  CB  LEU A 655      -6.607   3.493  81.438  1.00  0.00           C  
ATOM    287  CG  LEU A 655      -6.208   3.758  80.002  1.00  0.00           C  
ATOM    288  CD1 LEU A 655      -4.782   4.277  79.963  1.00  0.00           C  
ATOM    289  CD2 LEU A 655      -6.307   2.450  79.228  1.00  0.00           C  
ATOM    290  N   LEU A 656      -9.171   5.934  81.288  1.00  0.00           N  
ATOM    291  CA  LEU A 656     -10.394   6.283  80.563  1.00  0.00           C  
ATOM    292  C   LEU A 656     -10.471   5.489  79.270  1.00  0.00           C  
ATOM    293  O   LEU A 656     -11.194   4.497  79.188  1.00  0.00           O  
ATOM    294  CB  LEU A 656     -10.444   7.780  80.231  1.00  0.00           C  
ATOM    295  CG  LEU A 656     -10.600   8.827  81.341  1.00  0.00           C  
ATOM    296  CD1 LEU A 656     -10.829  10.195  80.680  1.00  0.00           C  
ATOM    297  CD2 LEU A 656     -11.777   8.497  82.246  1.00  0.00           C  
ATOM    298  N   PHE A 657      -9.706   5.921  78.270  1.00  0.00           N  
ATOM    299  CA  PHE A 657      -9.693   5.261  76.968  1.00  0.00           C  
ATOM    300  C   PHE A 657      -8.627   4.187  76.826  1.00  0.00           C  
ATOM    301  O   PHE A 657      -7.550   4.277  77.418  1.00  0.00           O  
ATOM    302  CB  PHE A 657      -9.485   6.289  75.862  1.00  0.00           C  
ATOM    303  CG  PHE A 657     -10.473   7.422  75.887  1.00  0.00           C  
ATOM    304  CD1 PHE A 657     -11.843   7.173  75.891  1.00  0.00           C  
ATOM    305  CD2 PHE A 657     -10.031   8.742  75.866  1.00  0.00           C  
ATOM    306  CE1 PHE A 657     -12.753   8.225  75.862  1.00  0.00           C  
ATOM    307  CE2 PHE A 657     -10.934   9.791  75.837  1.00  0.00           C  
ATOM    308  CZ  PHE A 657     -12.299   9.533  75.837  1.00  0.00           C  
ATOM    309  N   VAL A 658      -8.932   3.172  76.024  1.00  0.00           N  
ATOM    310  CA  VAL A 658      -7.986   2.094  75.775  1.00  0.00           C  
ATOM    311  C   VAL A 658      -6.936   2.624  74.825  1.00  0.00           C  
ATOM    312  O   VAL A 658      -7.248   3.373  73.904  1.00  0.00           O  
ATOM    313  CB  VAL A 658      -8.648   0.893  75.103  1.00  0.00           C  
ATOM    314  CG1 VAL A 658      -7.610  -0.192  74.877  1.00  0.00           C  
ATOM    315  CG2 VAL A 658      -9.787   0.383  75.962  1.00  0.00           C  
ATOM    316  N   ASN A 659      -5.689   2.236  75.039  1.00  0.00           N  
ATOM    317  CA  ASN A 659      -4.627   2.714  74.172  1.00  0.00           C  
ATOM    318  C   ASN A 659      -4.040   1.643  73.261  1.00  0.00           C  
ATOM    319  O   ASN A 659      -3.645   1.936  72.135  1.00  0.00           O  
ATOM    320  CB  ASN A 659      -3.536   3.382  75.014  1.00  0.00           C  
ATOM    321  CG  ASN A 659      -3.226   2.618  76.293  1.00  0.00           C  
ATOM    322  OD1 ASN A 659      -4.131   2.246  77.051  1.00  0.00           O  
ATOM    323  ND2 ASN A 659      -1.937   2.396  76.548  1.00  0.00           N  
ATOM    324  N   ALA A 660      -4.004   0.402  73.727  1.00  0.00           N  
ATOM    325  CA  ALA A 660      -3.453  -0.675  72.917  1.00  0.00           C  
ATOM    326  C   ALA A 660      -4.291  -1.951  72.974  1.00  0.00           C  
ATOM    327  O   ALA A 660      -5.105  -2.139  73.875  1.00  0.00           O  
ATOM    328  CB  ALA A 660      -2.019  -0.967  73.356  1.00  0.00           C  
ATOM    329  N   GLY A 661      -4.063  -2.835  72.011  1.00  0.00           N  
ATOM    330  CA  GLY A 661      -4.798  -4.087  71.939  1.00  0.00           C  
ATOM    331  C   GLY A 661      -4.760  -4.944  73.187  1.00  0.00           C  
ATOM    332  O   GLY A 661      -5.706  -5.683  73.457  1.00  0.00           O  
ATOM    333  N   MET A 662      -3.677  -4.841  73.953  1.00  0.00           N  
ATOM    334  CA  MET A 662      -3.518  -5.637  75.167  1.00  0.00           C  
ATOM    335  C   MET A 662      -4.361  -5.192  76.365  1.00  0.00           C  
ATOM    336  O   MET A 662      -4.818  -6.026  77.148  1.00  0.00           O  
ATOM    337  CB  MET A 662      -2.037  -5.680  75.571  1.00  0.00           C  
ATOM    338  CG  MET A 662      -1.428  -4.341  75.935  1.00  0.00           C  
ATOM    339  SD  MET A 662      -0.783  -4.319  77.620  1.00  0.00           S  
ATOM    340  CE  MET A 662      -2.062  -3.381  78.423  1.00  0.00           C  
ATOM    341  N   VAL A 663      -4.566  -3.885  76.501  1.00  0.00           N  
ATOM    342  CA  VAL A 663      -5.331  -3.314  77.611  1.00  0.00           C  
ATOM    343  C   VAL A 663      -6.531  -4.154  78.073  1.00  0.00           C  
ATOM    344  O   VAL A 663      -6.647  -4.476  79.254  1.00  0.00           O  
ATOM    345  CB  VAL A 663      -5.826  -1.880  77.267  1.00  0.00           C  
ATOM    346  CG1 VAL A 663      -6.411  -1.214  78.506  1.00  0.00           C  
ATOM    347  CG2 VAL A 663      -4.689  -1.058  76.710  1.00  0.00           C  
ATOM    348  N   PRO A 664      -7.436  -4.524  77.148  1.00  0.00           N  
ATOM    349  CA  PRO A 664      -8.611  -5.326  77.523  1.00  0.00           C  
ATOM    350  C   PRO A 664      -8.293  -6.735  78.016  1.00  0.00           C  
ATOM    351  O   PRO A 664      -9.139  -7.395  78.626  1.00  0.00           O  
ATOM    352  CB  PRO A 664      -9.433  -5.348  76.239  1.00  0.00           C  
ATOM    353  CG  PRO A 664      -8.372  -5.371  75.195  1.00  0.00           C  
ATOM    354  CD  PRO A 664      -7.410  -4.306  75.691  1.00  0.00           C  
ATOM    355  N   PHE A 665      -7.074  -7.192  77.757  1.00  0.00           N  
ATOM    356  CA  PHE A 665      -6.680  -8.534  78.166  1.00  0.00           C  
ATOM    357  C   PHE A 665      -5.666  -8.522  79.315  1.00  0.00           C  
ATOM    358  O   PHE A 665      -5.090  -9.560  79.644  1.00  0.00           O  
ATOM    359  CB  PHE A 665      -6.093  -9.285  76.960  1.00  0.00           C  
ATOM    360  CG  PHE A 665      -6.890  -9.118  75.684  1.00  0.00           C  
ATOM    361  CD1 PHE A 665      -8.261  -9.357  75.665  1.00  0.00           C  
ATOM    362  CD2 PHE A 665      -6.261  -8.725  74.499  1.00  0.00           C  
ATOM    363  CE1 PHE A 665      -8.999  -9.208  74.488  1.00  0.00           C  
ATOM    364  CE2 PHE A 665      -6.986  -8.571  73.314  1.00  0.00           C  
ATOM    365  CZ  PHE A 665      -8.355  -8.813  73.310  1.00  0.00           C  
ATOM    366  N   LYS A 666      -5.477  -7.358  79.936  1.00  0.00           N  
ATOM    367  CA  LYS A 666      -4.507  -7.208  81.023  1.00  0.00           C  
ATOM    368  C   LYS A 666      -4.588  -8.237  82.157  1.00  0.00           C  
ATOM    369  O   LYS A 666      -3.562  -8.679  82.678  1.00  0.00           O  
ATOM    370  CB  LYS A 666      -4.592  -5.805  81.628  1.00  0.00           C  
ATOM    371  CG  LYS A 666      -3.502  -5.515  82.649  1.00  0.00           C  
ATOM    372  CD  LYS A 666      -3.866  -4.315  83.497  1.00  0.00           C  
ATOM    373  CE  LYS A 666      -2.970  -4.194  84.707  1.00  0.00           C  
ATOM    374  NZ  LYS A 666      -3.366  -3.023  85.540  1.00  0.00           N  
ATOM    375  N   ASN A 667      -5.795  -8.610  82.560  1.00  0.00           N  
ATOM    376  CA  ASN A 667      -5.952  -9.583  83.618  1.00  0.00           C  
ATOM    377  C   ASN A 667      -5.578 -10.968  83.132  1.00  0.00           C  
ATOM    378  O   ASN A 667      -4.782 -11.679  83.764  1.00  0.00           O  
ATOM    379  CB  ASN A 667      -7.360  -9.503  84.198  1.00  0.00           C  
ATOM    380  CG  ASN A 667      -7.634  -8.134  84.791  1.00  0.00           C  
ATOM    381  OD1 ASN A 667      -6.770  -7.547  85.447  1.00  0.00           O  
ATOM    382  ND2 ASN A 667      -8.835  -7.617  84.564  1.00  0.00           N  
ATOM    383  N   VAL A 668      -6.127 -11.366  81.983  1.00  0.00           N  
ATOM    384  CA  VAL A 668      -5.851 -12.659  81.362  1.00  0.00           C  
ATOM    385  C   VAL A 668      -4.348 -12.944  81.295  1.00  0.00           C  
ATOM    386  O   VAL A 668      -3.912 -14.074  81.535  1.00  0.00           O  
ATOM    387  CB  VAL A 668      -6.403 -12.710  79.916  1.00  0.00           C  
ATOM    388  CG1 VAL A 668      -6.142 -14.065  79.299  1.00  0.00           C  
ATOM    389  CG2 VAL A 668      -7.881 -12.388  79.912  1.00  0.00           C  
ATOM    390  N   PHE A 669      -3.570 -11.914  80.955  1.00  0.00           N  
ATOM    391  CA  PHE A 669      -2.115 -12.022  80.850  1.00  0.00           C  
ATOM    392  C   PHE A 669      -1.551 -12.396  82.200  1.00  0.00           C  
ATOM    393  O   PHE A 669      -0.773 -13.340  82.324  1.00  0.00           O  
ATOM    394  CB  PHE A 669      -1.484 -10.687  80.417  1.00  0.00           C  
ATOM    395  CG  PHE A 669      -1.651 -10.364  78.958  1.00  0.00           C  
ATOM    396  CD1 PHE A 669      -1.371 -11.311  77.983  1.00  0.00           C  
ATOM    397  CD2 PHE A 669      -2.077  -9.105  78.560  1.00  0.00           C  
ATOM    398  CE1 PHE A 669      -1.514 -11.012  76.625  1.00  0.00           C  
ATOM    399  CE2 PHE A 669      -2.225  -8.792  77.205  1.00  0.00           C  
ATOM    400  CZ  PHE A 669      -1.942  -9.752  76.240  1.00  0.00           C  
ATOM    401  N   LEU A 670      -1.936 -11.627  83.213  1.00  0.00           N  
ATOM    402  CA  LEU A 670      -1.482 -11.875  84.574  1.00  0.00           C  
ATOM    403  C   LEU A 670      -1.965 -13.266  84.947  1.00  0.00           C  
ATOM    404  O   LEU A 670      -1.229 -14.060  85.524  1.00  0.00           O  
ATOM    405  CB  LEU A 670      -2.079 -10.839  85.521  1.00  0.00           C  
ATOM    406  CG  LEU A 670      -1.793  -9.368  85.217  1.00  0.00           C  
ATOM    407  CD1 LEU A 670      -2.654  -8.513  86.132  1.00  0.00           C  
ATOM    408  CD2 LEU A 670      -0.317  -9.053  85.400  1.00  0.00           C  
ATOM    409  N   GLY A 671      -3.214 -13.557  84.607  1.00  0.00           N  
ATOM    410  CA  GLY A 671      -3.757 -14.867  84.905  1.00  0.00           C  
ATOM    411  C   GLY A 671      -4.934 -14.839  85.852  1.00  0.00           C  
ATOM    412  O   GLY A 671      -5.244 -15.845  86.486  1.00  0.00           O  
ATOM    413  N   LEU A 672      -5.588 -13.688  85.957  1.00  0.00           N  
ATOM    414  CA  LEU A 672      -6.746 -13.545  86.829  1.00  0.00           C  
ATOM    415  C   LEU A 672      -8.035 -13.878  86.085  1.00  0.00           C  
ATOM    416  O   LEU A 672      -8.949 -14.477  86.648  1.00  0.00           O  
ATOM    417  CB  LEU A 672      -6.804 -12.124  87.399  1.00  0.00           C  
ATOM    418  CG  LEU A 672      -6.282 -11.996  88.837  1.00  0.00           C  
ATOM    419  CD1 LEU A 672      -4.961 -12.744  88.994  1.00  0.00           C  
ATOM    420  CD2 LEU A 672      -6.135 -10.535  89.194  1.00  0.00           C  
ATOM    421  N   GLU A 681      -8.118 -13.482  84.822  1.00  0.00           N  
ATOM    422  CA  GLU A 681      -9.298 -13.785  84.025  1.00  0.00           C  
ATOM    423  C   GLU A 681      -9.049 -15.067  83.248  1.00  0.00           C  
ATOM    424  O   GLU A 681      -8.056 -15.188  82.519  1.00  0.00           O  
ATOM    425  CB  GLU A 681      -9.601 -12.668  83.025  1.00  0.00           C  
ATOM    426  CG  GLU A 681     -10.089 -11.363  83.620  1.00  0.00           C  
ATOM    427  CD  GLU A 681     -10.520 -10.385  82.546  1.00  0.00           C  
ATOM    428  OE1 GLU A 681     -10.825  -9.222  82.880  1.00  0.00           O  
ATOM    429  OE2 GLU A 681     -10.558 -10.784  81.366  1.00  0.00           O  
ATOM    430  N   LYS A 683      -9.951 -16.024  83.407  1.00  0.00           N  
ATOM    431  CA  LYS A 683      -9.836 -17.280  82.692  1.00  0.00           C  
ATOM    432  C   LYS A 683     -10.014 -16.979  81.203  1.00  0.00           C  
ATOM    433  O   LYS A 683     -10.150 -15.823  80.809  1.00  0.00           O  
ATOM    434  CB  LYS A 683     -10.906 -18.252  83.183  1.00  0.00           C  
ATOM    435  CG  LYS A 683     -10.672 -18.745  84.593  1.00  0.00           C  
ATOM    436  CD  LYS A 683     -11.976 -19.187  85.260  1.00  0.00           C  
ATOM    437  CE  LYS A 683     -12.605 -18.049  86.080  1.00  0.00           C  
ATOM    438  NZ  LYS A 683     -12.769 -16.763  85.325  1.00  0.00           N  
ATOM    439  N   ARG A 684     -10.008 -18.020  80.381  1.00  0.00           N  
ATOM    440  CA  ARG A 684     -10.161 -17.838  78.943  1.00  0.00           C  
ATOM    441  C   ARG A 684     -10.294 -19.195  78.243  1.00  0.00           C  
ATOM    442  O   ARG A 684      -9.471 -20.097  78.441  1.00  0.00           O  
ATOM    443  CB  ARG A 684      -8.956 -17.071  78.383  1.00  0.00           C  
ATOM    444  CG  ARG A 684      -9.302 -16.007  77.347  1.00  0.00           C  
ATOM    445  CD  ARG A 684     -10.285 -14.976  77.894  1.00  0.00           C  
ATOM    446  NE  ARG A 684      -9.815 -13.599  77.741  1.00  0.00           N  
ATOM    447  CZ  ARG A 684     -10.573 -12.528  77.964  1.00  0.00           C  
ATOM    448  NH1 ARG A 684     -11.833 -12.681  78.348  1.00  0.00           N  
ATOM    449  NH2 ARG A 684     -10.076 -11.307  77.805  1.00  0.00           N  
ATOM    450  N   PRO A 685     -11.343 -19.353  77.419  1.00  0.00           N  
ATOM    451  CA  PRO A 685     -11.597 -20.593  76.688  1.00  0.00           C  
ATOM    452  C   PRO A 685     -10.439 -20.960  75.779  1.00  0.00           C  
ATOM    453  O   PRO A 685     -10.172 -22.133  75.529  1.00  0.00           O  
ATOM    454  CB  PRO A 685     -12.861 -20.268  75.899  1.00  0.00           C  
ATOM    455  CG  PRO A 685     -13.562 -19.292  76.788  1.00  0.00           C  
ATOM    456  CD  PRO A 685     -12.437 -18.392  77.202  1.00  0.00           C  
ATOM    457  N   TYR A 686      -9.742 -19.945  75.290  1.00  0.00           N  
ATOM    458  CA  TYR A 686      -8.634 -20.164  74.377  1.00  0.00           C  
ATOM    459  C   TYR A 686      -7.268 -19.874  75.004  1.00  0.00           C  
ATOM    460  O   TYR A 686      -7.169 -19.621  76.199  1.00  0.00           O  
ATOM    461  CB  TYR A 686      -8.875 -19.314  73.125  1.00  0.00           C  
ATOM    462  CG  TYR A 686      -9.300 -17.894  73.434  1.00  0.00           C  
ATOM    463  CD1 TYR A 686      -8.370 -16.946  73.851  1.00  0.00           C  
ATOM    464  CD2 TYR A 686     -10.633 -17.506  73.335  1.00  0.00           C  
ATOM    465  CE1 TYR A 686      -8.754 -15.648  74.160  1.00  0.00           C  
ATOM    466  CE2 TYR A 686     -11.029 -16.210  73.645  1.00  0.00           C  
ATOM    467  CZ  TYR A 686     -10.084 -15.284  74.057  1.00  0.00           C  
ATOM    468  OH  TYR A 686     -10.475 -13.995  74.357  1.00  0.00           O  
ATOM    469  N   LYS A 687      -6.216 -19.925  74.199  1.00  0.00           N  
ATOM    470  CA  LYS A 687      -4.861 -19.671  74.688  1.00  0.00           C  
ATOM    471  C   LYS A 687      -4.166 -18.694  73.751  1.00  0.00           C  
ATOM    472  O   LYS A 687      -3.039 -18.267  73.994  1.00  0.00           O  
ATOM    473  CB  LYS A 687      -4.074 -20.980  74.748  1.00  0.00           C  
ATOM    474  CG  LYS A 687      -4.473 -21.878  75.896  1.00  0.00           C  
ATOM    475  CD  LYS A 687      -3.924 -23.279  75.727  1.00  0.00           C  
ATOM    476  CE  LYS A 687      -4.863 -24.166  74.920  1.00  0.00           C  
ATOM    477  NZ  LYS A 687      -5.064 -23.729  73.513  1.00  0.00           N  
ATOM    478  N   ARG A 688      -4.861 -18.360  72.671  1.00  0.00           N  
ATOM    479  CA  ARG A 688      -4.366 -17.436  71.672  1.00  0.00           C  
ATOM    480  C   ARG A 688      -5.534 -16.537  71.259  1.00  0.00           C  
ATOM    481  O   ARG A 688      -6.686 -16.975  71.278  1.00  0.00           O  
ATOM    482  CB  ARG A 688      -3.863 -18.200  70.448  1.00  0.00           C  
ATOM    483  CG  ARG A 688      -2.896 -19.349  70.722  1.00  0.00           C  
ATOM    484  CD  ARG A 688      -2.387 -19.907  69.387  1.00  0.00           C  
ATOM    485  NE  ARG A 688      -1.271 -20.839  69.528  1.00  0.00           N  
ATOM    486  CZ  ARG A 688      -0.531 -21.277  68.512  1.00  0.00           C  
ATOM    487  NH1 ARG A 688      -0.786 -20.871  67.280  1.00  0.00           N  
ATOM    488  NH2 ARG A 688       0.471 -22.119  68.726  1.00  0.00           N  
ATOM    489  N   ALA A 689      -5.244 -15.287  70.894  1.00  0.00           N  
ATOM    490  CA  ALA A 689      -6.287 -14.355  70.462  1.00  0.00           C  
ATOM    491  C   ALA A 689      -5.758 -13.158  69.668  1.00  0.00           C  
ATOM    492  O   ALA A 689      -4.837 -12.466  70.094  1.00  0.00           O  
ATOM    493  CB  ALA A 689      -7.080 -13.868  71.666  1.00  0.00           C  
ATOM    494  N   THR A 690      -6.361 -12.918  68.509  1.00  0.00           N  
ATOM    495  CA  THR A 690      -5.970 -11.801  67.655  1.00  0.00           C  
ATOM    496  C   THR A 690      -7.061 -10.731  67.697  1.00  0.00           C  
ATOM    497  O   THR A 690      -8.126 -10.954  68.280  1.00  0.00           O  
ATOM    498  CB  THR A 690      -5.758 -12.254  66.202  1.00  0.00           C  
ATOM    499  OG1 THR A 690      -5.502 -11.112  65.380  1.00  0.00           O  
ATOM    500  CG2 THR A 690      -6.983 -12.985  65.687  1.00  0.00           C  
ATOM    501  N   SER A 691      -6.798  -9.581  67.076  1.00  0.00           N  
ATOM    502  CA  SER A 691      -7.768  -8.491  67.087  1.00  0.00           C  
ATOM    503  C   SER A 691      -7.281  -7.183  66.458  1.00  0.00           C  
ATOM    504  O   SER A 691      -6.156  -7.085  65.971  1.00  0.00           O  
ATOM    505  CB  SER A 691      -8.169  -8.193  68.532  1.00  0.00           C  
ATOM    506  OG  SER A 691      -7.022  -7.812  69.276  1.00  0.00           O  
ATOM    507  N   CYS A 692      -8.166  -6.187  66.476  1.00  0.00           N  
ATOM    508  CA  CYS A 692      -7.889  -4.835  65.982  1.00  0.00           C  
ATOM    509  C   CYS A 692      -8.582  -3.896  66.962  1.00  0.00           C  
ATOM    510  O   CYS A 692      -9.775  -3.622  66.832  1.00  0.00           O  
ATOM    511  CB  CYS A 692      -8.470  -4.616  64.581  1.00  0.00           C  
ATOM    512  SG  CYS A 692      -8.544  -2.867  64.097  1.00  0.00           S  
ATOM    513  N   GLN A 693      -7.836  -3.400  67.940  1.00  0.00           N  
ATOM    514  CA  GLN A 693      -8.420  -2.532  68.947  1.00  0.00           C  
ATOM    515  C   GLN A 693      -8.474  -1.046  68.599  1.00  0.00           C  
ATOM    516  O   GLN A 693      -7.580  -0.498  67.943  1.00  0.00           O  
ATOM    517  CB  GLN A 693      -7.688  -2.715  70.285  1.00  0.00           C  
ATOM    518  CG  GLN A 693      -8.378  -2.038  71.455  1.00  0.00           C  
ATOM    519  CD  GLN A 693      -9.759  -2.622  71.752  1.00  0.00           C  
ATOM    520  OE1 GLN A 693     -10.610  -1.962  72.347  1.00  0.00           O  
ATOM    521  NE2 GLN A 693      -9.975  -3.869  71.353  1.00  0.00           N  
ATOM    522  N   LYS A 695      -9.557  -0.413  69.045  1.00  0.00           N  
ATOM    523  CA  LYS A 695      -9.777   1.010  68.849  1.00  0.00           C  
ATOM    524  C   LYS A 695      -8.966   1.598  69.982  1.00  0.00           C  
ATOM    525  O   LYS A 695      -8.994   1.070  71.097  1.00  0.00           O  
ATOM    526  CB  LYS A 695     -11.246   1.377  69.049  1.00  0.00           C  
ATOM    527  CG  LYS A 695     -12.232   0.492  68.321  1.00  0.00           C  
ATOM    528  CD  LYS A 695     -13.666   0.907  68.625  1.00  0.00           C  
ATOM    529  CE  LYS A 695     -14.629  -0.137  68.116  1.00  0.00           C  
ATOM    530  NZ  LYS A 695     -16.058   0.189  68.369  1.00  0.00           N  
ATOM    531  N   CYS A 696      -8.259   2.690  69.711  1.00  0.00           N  
ATOM    532  CA  CYS A 696      -7.423   3.305  70.727  1.00  0.00           C  
ATOM    533  C   CYS A 696      -7.376   4.817  70.662  1.00  0.00           C  
ATOM    534  O   CYS A 696      -7.485   5.422  69.597  1.00  0.00           O  
ATOM    535  CB  CYS A 696      -5.995   2.786  70.606  1.00  0.00           C  
ATOM    536  SG  CYS A 696      -5.848   1.010  70.517  1.00  0.00           S  
ATOM    537  N   LEU A 697      -7.201   5.422  71.826  1.00  0.00           N  
ATOM    538  CA  LEU A 697      -7.092   6.868  71.928  1.00  0.00           C  
ATOM    539  C   LEU A 697      -5.879   7.181  72.779  1.00  0.00           C  
ATOM    540  O   LEU A 697      -5.834   6.830  73.963  1.00  0.00           O  
ATOM    541  CB  LEU A 697      -8.343   7.467  72.572  1.00  0.00           C  
ATOM    542  CG  LEU A 697      -9.598   7.633  71.714  1.00  0.00           C  
ATOM    543  CD1 LEU A 697     -10.695   8.226  72.573  1.00  0.00           C  
ATOM    544  CD2 LEU A 697      -9.323   8.521  70.515  1.00  0.00           C  
ATOM    545  N   ARG A 698      -4.880   7.815  72.176  1.00  0.00           N  
ATOM    546  CA  ARG A 698      -3.687   8.186  72.934  1.00  0.00           C  
ATOM    547  C   ARG A 698      -3.623   9.696  73.130  1.00  0.00           C  
ATOM    548  O   ARG A 698      -2.659  10.346  72.737  1.00  0.00           O  
ATOM    549  CB  ARG A 698      -2.421   7.667  72.252  1.00  0.00           C  
ATOM    550  CG  ARG A 698      -2.131   6.205  72.562  1.00  0.00           C  
ATOM    551  CD  ARG A 698      -0.720   5.842  72.171  1.00  0.00           C  
ATOM    552  NE  ARG A 698      -0.366   4.506  72.635  1.00  0.00           N  
ATOM    553  CZ  ARG A 698       0.857   3.989  72.575  1.00  0.00           C  
ATOM    554  NH1 ARG A 698       1.854   4.700  72.068  1.00  0.00           N  
ATOM    555  NH2 ARG A 698       1.081   2.762  73.028  1.00  0.00           N  
ATOM    556  N   VAL A 699      -4.675  10.232  73.753  1.00  0.00           N  
ATOM    557  CA  VAL A 699      -4.787  11.662  74.043  1.00  0.00           C  
ATOM    558  C   VAL A 699      -4.424  11.904  75.503  1.00  0.00           C  
ATOM    559  O   VAL A 699      -4.925  12.839  76.126  1.00  0.00           O  
ATOM    560  CB  VAL A 699      -6.236  12.187  73.864  1.00  0.00           C  
ATOM    561  CG1 VAL A 699      -6.678  12.070  72.431  1.00  0.00           C  
ATOM    562  CG2 VAL A 699      -7.178  11.411  74.783  1.00  0.00           C  
ATOM    563  N   SER A 700      -3.562  11.071  76.066  1.00  0.00           N  
ATOM    564  CA  SER A 700      -3.256  11.267  77.463  1.00  0.00           C  
ATOM    565  C   SER A 700      -1.987  10.603  78.010  1.00  0.00           C  
ATOM    566  O   SER A 700      -1.668   9.462  77.692  1.00  0.00           O  
ATOM    567  CB  SER A 700      -4.473  10.830  78.286  1.00  0.00           C  
ATOM    568  OG  SER A 700      -5.684  11.168  77.631  1.00  0.00           O  
ATOM    569  N   GLY A 703      -1.266  11.365  78.826  1.00  0.00           N  
ATOM    570  CA  GLY A 703      -0.046  10.925  79.481  1.00  0.00           C  
ATOM    571  C   GLY A 703       1.100  10.380  78.667  1.00  0.00           C  
ATOM    572  O   GLY A 703       1.469  10.921  77.625  1.00  0.00           O  
ATOM    573  N   LYS A 704       1.681   9.299  79.180  1.00  0.00           N  
ATOM    574  CA  LYS A 704       2.812   8.640  78.538  1.00  0.00           C  
ATOM    575  C   LYS A 704       2.461   8.381  77.076  1.00  0.00           C  
ATOM    576  O   LYS A 704       3.242   8.691  76.179  1.00  0.00           O  
ATOM    577  CB  LYS A 704       3.117   7.334  79.268  1.00  0.00           C  
ATOM    578  CG  LYS A 704       3.313   7.514  80.754  1.00  0.00           C  
ATOM    579  CD  LYS A 704       4.784   7.473  81.139  1.00  0.00           C  
ATOM    580  CE  LYS A 704       5.110   8.526  82.198  1.00  0.00           C  
ATOM    581  NZ  LYS A 704       5.126   9.895  81.597  1.00  0.00           N  
ATOM    582  N   HIS A 705       1.284   7.805  76.846  1.00  0.00           N  
ATOM    583  CA  HIS A 705       0.801   7.542  75.486  1.00  0.00           C  
ATOM    584  C   HIS A 705      -0.151   8.698  75.206  1.00  0.00           C  
ATOM    585  O   HIS A 705      -1.368   8.538  75.298  1.00  0.00           O  
ATOM    586  CB  HIS A 705       0.032   6.215  75.433  1.00  0.00           C  
ATOM    587  CG  HIS A 705       0.079   5.447  76.717  1.00  0.00           C  
ATOM    588  ND1 HIS A 705       1.238   4.900  77.209  1.00  0.00           N  
ATOM    589  CD2 HIS A 705      -0.880   5.212  77.644  1.00  0.00           C  
ATOM    590  CE1 HIS A 705       0.999   4.363  78.396  1.00  0.00           C  
ATOM    591  NE2 HIS A 705      -0.276   4.541  78.680  1.00  0.00           N  
ATOM    592  N   ASN A 706       0.417   9.864  74.898  1.00  0.00           N  
ATOM    593  CA  ASN A 706      -0.350  11.084  74.623  1.00  0.00           C  
ATOM    594  C   ASN A 706       0.257  11.823  73.434  1.00  0.00           C  
ATOM    595  O   ASN A 706       1.069  12.721  73.610  1.00  0.00           O  
ATOM    596  CB  ASN A 706      -0.348  11.990  75.870  1.00  0.00           C  
ATOM    597  CG  ASN A 706      -0.891  13.387  75.601  1.00  0.00           C  
ATOM    598  OD1 ASN A 706      -2.045  13.559  75.205  1.00  0.00           O  
ATOM    599  ND2 ASN A 706      -0.052  14.395  75.825  1.00  0.00           N  
ATOM    600  N   ASP A 707      -0.157  11.437  72.228  1.00  0.00           N  
ATOM    601  CA  ASP A 707       0.335  12.026  70.982  1.00  0.00           C  
ATOM    602  C   ASP A 707      -0.459  13.267  70.594  1.00  0.00           C  
ATOM    603  O   ASP A 707      -0.196  13.882  69.560  1.00  0.00           O  
ATOM    604  CB  ASP A 707       0.223  11.007  69.836  1.00  0.00           C  
ATOM    605  CG  ASP A 707       0.828   9.648  70.181  1.00  0.00           C  
ATOM    606  OD1 ASP A 707       2.068   9.569  70.337  1.00  0.00           O  
ATOM    607  OD2 ASP A 707       0.062   8.664  70.293  1.00  0.00           O  
ATOM    608  N   LEU A 708      -1.448  13.614  71.410  1.00  0.00           N  
ATOM    609  CA  LEU A 708      -2.296  14.769  71.148  1.00  0.00           C  
ATOM    610  C   LEU A 708      -1.536  16.056  70.909  1.00  0.00           C  
ATOM    611  O   LEU A 708      -1.774  16.758  69.928  1.00  0.00           O  
ATOM    612  CB  LEU A 708      -3.258  14.987  72.312  1.00  0.00           C  
ATOM    613  CG  LEU A 708      -4.071  16.284  72.291  1.00  0.00           C  
ATOM    614  CD1 LEU A 708      -4.769  16.465  70.953  1.00  0.00           C  
ATOM    615  CD2 LEU A 708      -5.079  16.236  73.426  1.00  0.00           C  
ATOM    616  N   GLU A 709      -0.628  16.362  71.825  1.00  0.00           N  
ATOM    617  CA  GLU A 709       0.151  17.578  71.754  1.00  0.00           C  
ATOM    618  C   GLU A 709       0.730  17.841  70.375  1.00  0.00           C  
ATOM    619  O   GLU A 709       0.878  18.995  69.983  1.00  0.00           O  
ATOM    620  CB  GLU A 709       1.271  17.540  72.790  1.00  0.00           C  
ATOM    621  CG  GLU A 709       1.960  18.882  72.991  1.00  0.00           C  
ATOM    622  CD  GLU A 709       3.131  18.803  73.952  1.00  0.00           C  
ATOM    623  OE1 GLU A 709       4.240  18.426  73.514  1.00  0.00           O  
ATOM    624  OE2 GLU A 709       2.933  19.112  75.144  1.00  0.00           O  
ATOM    625  N   GLN A 710       1.036  16.772  69.641  1.00  0.00           N  
ATOM    626  CA  GLN A 710       1.614  16.870  68.300  1.00  0.00           C  
ATOM    627  C   GLN A 710       0.646  16.614  67.135  1.00  0.00           C  
ATOM    628  O   GLN A 710       0.986  16.865  65.977  1.00  0.00           O  
ATOM    629  CB  GLN A 710       2.802  15.913  68.186  1.00  0.00           C  
ATOM    630  CG  GLN A 710       4.052  16.378  68.916  1.00  0.00           C  
ATOM    631  CD  GLN A 710       5.084  15.276  69.086  1.00  0.00           C  
ATOM    632  OE1 GLN A 710       4.852  14.291  69.798  1.00  0.00           O  
ATOM    633  NE2 GLN A 710       6.227  15.434  68.436  1.00  0.00           N  
ATOM    634  N   VAL A 711      -0.550  16.118  67.436  1.00  0.00           N  
ATOM    635  CA  VAL A 711      -1.538  15.833  66.393  1.00  0.00           C  
ATOM    636  C   VAL A 711      -1.727  16.983  65.403  1.00  0.00           C  
ATOM    637  O   VAL A 711      -2.145  18.074  65.779  1.00  0.00           O  
ATOM    638  CB  VAL A 711      -2.903  15.485  67.006  1.00  0.00           C  
ATOM    639  CG1 VAL A 711      -3.958  15.394  65.922  1.00  0.00           C  
ATOM    640  CG2 VAL A 711      -2.808  14.176  67.740  1.00  0.00           C  
ATOM    641  N   GLY A 712      -1.427  16.721  64.136  1.00  0.00           N  
ATOM    642  CA  GLY A 712      -1.579  17.733  63.105  1.00  0.00           C  
ATOM    643  C   GLY A 712      -0.268  18.384  62.715  1.00  0.00           C  
ATOM    644  O   GLY A 712      -0.160  19.009  61.665  1.00  0.00           O  
ATOM    645  N   TYR A 713       0.733  18.221  63.572  1.00  0.00           N  
ATOM    646  CA  TYR A 713       2.050  18.796  63.353  1.00  0.00           C  
ATOM    647  C   TYR A 713       3.043  17.797  62.778  1.00  0.00           C  
ATOM    648  O   TYR A 713       4.238  18.068  62.705  1.00  0.00           O  
ATOM    649  CB  TYR A 713       2.569  19.370  64.666  1.00  0.00           C  
ATOM    650  CG  TYR A 713       1.931  20.690  65.027  1.00  0.00           C  
ATOM    651  CD1 TYR A 713       2.206  21.837  64.289  1.00  0.00           C  
ATOM    652  CD2 TYR A 713       1.081  20.803  66.124  1.00  0.00           C  
ATOM    653  CE1 TYR A 713       1.660  23.061  64.636  1.00  0.00           C  
ATOM    654  CE2 TYR A 713       0.528  22.030  66.477  1.00  0.00           C  
ATOM    655  CZ  TYR A 713       0.829  23.153  65.727  1.00  0.00           C  
ATOM    656  OH  TYR A 713       0.324  24.377  66.076  1.00  0.00           O  
ATOM    657  N   THR A 714       2.545  16.631  62.388  1.00  0.00           N  
ATOM    658  CA  THR A 714       3.393  15.605  61.783  1.00  0.00           C  
ATOM    659  C   THR A 714       2.561  14.872  60.748  1.00  0.00           C  
ATOM    660  O   THR A 714       1.651  15.450  60.153  1.00  0.00           O  
ATOM    661  CB  THR A 714       3.908  14.560  62.809  1.00  0.00           C  
ATOM    662  OG1 THR A 714       2.839  13.676  63.162  1.00  0.00           O  
ATOM    663  CG2 THR A 714       4.442  15.245  64.069  1.00  0.00           C  
ATOM    664  N   SER A 715       2.873  13.596  60.549  1.00  0.00           N  
ATOM    665  CA  SER A 715       2.149  12.760  59.599  1.00  0.00           C  
ATOM    666  C   SER A 715       2.038  11.321  60.098  1.00  0.00           C  
ATOM    667  O   SER A 715       1.718  10.425  59.322  1.00  0.00           O  
ATOM    668  CB  SER A 715       2.856  12.782  58.243  1.00  0.00           C  
ATOM    669  OG  SER A 715       4.214  12.384  58.358  1.00  0.00           O  
ATOM    670  N   ARG A 716       2.294  11.110  61.390  1.00  0.00           N  
ATOM    671  CA  ARG A 716       2.241   9.772  61.989  1.00  0.00           C  
ATOM    672  C   ARG A 716       1.507   9.720  63.332  1.00  0.00           C  
ATOM    673  O   ARG A 716       1.276   8.636  63.875  1.00  0.00           O  
ATOM    674  CB  ARG A 716       3.656   9.239  62.220  1.00  0.00           C  
ATOM    675  CG  ARG A 716       4.536   9.116  60.990  1.00  0.00           C  
ATOM    676  CD  ARG A 716       4.141   7.947  60.112  1.00  0.00           C  
ATOM    677  NE  ARG A 716       5.281   7.465  59.345  1.00  0.00           N  
ATOM    678  CZ  ARG A 716       5.218   6.549  58.382  1.00  0.00           C  
ATOM    679  NH1 ARG A 716       4.054   6.009  58.054  1.00  0.00           N  
ATOM    680  NH2 ARG A 716       6.333   6.161  57.759  1.00  0.00           N  
ATOM    681  N   HIS A 718       1.155  10.881  63.872  1.00  0.00           N  
ATOM    682  CA  HIS A 718       0.490  10.934  65.173  1.00  0.00           C  
ATOM    683  C   HIS A 718      -1.011  11.080  65.115  1.00  0.00           C  
ATOM    684  O   HIS A 718      -1.536  11.941  64.423  1.00  0.00           O  
ATOM    685  CB  HIS A 718       1.077  12.067  65.999  1.00  0.00           C  
ATOM    686  CG  HIS A 718       2.539  11.910  66.263  1.00  0.00           C  
ATOM    687  ND1 HIS A 718       3.036  11.508  67.484  1.00  0.00           N  
ATOM    688  CD2 HIS A 718       3.611  12.069  65.451  1.00  0.00           C  
ATOM    689  CE1 HIS A 718       4.352  11.428  67.412  1.00  0.00           C  
ATOM    690  NE2 HIS A 718       4.726  11.762  66.189  1.00  0.00           N  
ATOM    691  N   HIS A 723      -1.702  10.232  65.867  1.00  0.00           N  
ATOM    692  CA  HIS A 723      -3.161  10.262  65.885  1.00  0.00           C  
ATOM    693  C   HIS A 723      -3.705  10.153  67.303  1.00  0.00           C  
ATOM    694  O   HIS A 723      -3.008   9.702  68.203  1.00  0.00           O  
ATOM    695  CB  HIS A 723      -3.721   9.087  65.079  1.00  0.00           C  
ATOM    696  CG  HIS A 723      -3.276   9.049  63.648  1.00  0.00           C  
ATOM    697  ND1 HIS A 723      -4.159   9.132  62.593  1.00  0.00           N  
ATOM    698  CD2 HIS A 723      -2.050   8.873  63.100  1.00  0.00           C  
ATOM    699  CE1 HIS A 723      -3.497   9.007  61.457  1.00  0.00           C  
ATOM    700  NE2 HIS A 723      -2.216   8.848  61.737  1.00  0.00           N  
ATOM    701  N   THR A 724      -4.946  10.593  67.494  1.00  0.00           N  
ATOM    702  CA  THR A 724      -5.605  10.440  68.783  1.00  0.00           C  
ATOM    703  C   THR A 724      -6.176   9.027  68.645  1.00  0.00           C  
ATOM    704  O   THR A 724      -5.650   8.083  69.223  1.00  0.00           O  
ATOM    705  CB  THR A 724      -6.783  11.430  68.996  1.00  0.00           C  
ATOM    706  OG1 THR A 724      -7.625  11.435  67.840  1.00  0.00           O  
ATOM    707  CG2 THR A 724      -6.269  12.833  69.271  1.00  0.00           C  
ATOM    708  N   PHE A 725      -7.234   8.888  67.845  1.00  0.00           N  
ATOM    709  CA  PHE A 725      -7.861   7.588  67.598  1.00  0.00           C  
ATOM    710  C   PHE A 725      -7.111   6.776  66.539  1.00  0.00           C  
ATOM    711  O   PHE A 725      -6.814   7.282  65.457  1.00  0.00           O  
ATOM    712  CB  PHE A 725      -9.309   7.747  67.113  1.00  0.00           C  
ATOM    713  CG  PHE A 725      -9.768   6.596  66.251  1.00  0.00           C  
ATOM    714  CD1 PHE A 725      -9.966   5.335  66.804  1.00  0.00           C  
ATOM    715  CD2 PHE A 725      -9.884   6.743  64.873  1.00  0.00           C  
ATOM    716  CE1 PHE A 725     -10.247   4.240  66.002  1.00  0.00           C  
ATOM    717  CE2 PHE A 725     -10.164   5.653  64.067  1.00  0.00           C  
ATOM    718  CZ  PHE A 725     -10.348   4.399  64.633  1.00  0.00           C  
ATOM    719  N   PHE A 726      -6.841   5.509  66.836  1.00  0.00           N  
ATOM    720  CA  PHE A 726      -6.151   4.657  65.876  1.00  0.00           C  
ATOM    721  C   PHE A 726      -6.489   3.192  66.090  1.00  0.00           C  
ATOM    722  O   PHE A 726      -6.975   2.809  67.154  1.00  0.00           O  
ATOM    723  CB  PHE A 726      -4.637   4.859  65.971  1.00  0.00           C  
ATOM    724  CG  PHE A 726      -4.013   4.228  67.182  1.00  0.00           C  
ATOM    725  CD1 PHE A 726      -3.656   2.875  67.179  1.00  0.00           C  
ATOM    726  CD2 PHE A 726      -3.778   4.981  68.329  1.00  0.00           C  
ATOM    727  CE1 PHE A 726      -3.080   2.293  68.291  1.00  0.00           C  
ATOM    728  CE2 PHE A 726      -3.202   4.408  69.447  1.00  0.00           C  
ATOM    729  CZ  PHE A 726      -2.849   3.059  69.431  1.00  0.00           C  
ATOM    730  N   GLU A 728      -6.219   2.382  65.070  1.00  0.00           N  
ATOM    731  CA  GLU A 728      -6.487   0.954  65.123  1.00  0.00           C  
ATOM    732  C   GLU A 728      -5.210   0.153  65.280  1.00  0.00           C  
ATOM    733  O   GLU A 728      -4.256   0.334  64.531  1.00  0.00           O  
ATOM    734  CB  GLU A 728      -7.205   0.503  63.858  1.00  0.00           C  
ATOM    735  CG  GLU A 728      -8.685   0.796  63.835  1.00  0.00           C  
ATOM    736  CD  GLU A 728      -9.337   0.274  62.575  1.00  0.00           C  
ATOM    737  OE1 GLU A 728      -9.314   0.992  61.547  1.00  0.00           O  
ATOM    738  OE2 GLU A 728      -9.854  -0.866  62.611  1.00  0.00           O  
ATOM    739  N   MET A 730      -5.207  -0.748  66.252  1.00  0.00           N  
ATOM    740  CA  MET A 730      -4.043  -1.570  66.509  1.00  0.00           C  
ATOM    741  C   MET A 730      -4.299  -3.042  66.221  1.00  0.00           C  
ATOM    742  O   MET A 730      -5.214  -3.653  66.776  1.00  0.00           O  
ATOM    743  CB  MET A 730      -3.595  -1.422  67.966  1.00  0.00           C  
ATOM    744  CG  MET A 730      -2.376  -2.271  68.283  1.00  0.00           C  
ATOM    745  SD  MET A 730      -2.427  -3.026  69.912  1.00  0.00           S  
ATOM    746  CE  MET A 730      -0.779  -2.696  70.496  1.00  0.00           C  
ATOM    747  N   LEU A 731      -3.475  -3.602  65.346  1.00  0.00           N  
ATOM    748  CA  LEU A 731      -3.577  -5.005  64.984  1.00  0.00           C  
ATOM    749  C   LEU A 731      -2.671  -5.774  65.941  1.00  0.00           C  
ATOM    750  O   LEU A 731      -1.868  -5.173  66.662  1.00  0.00           O  
ATOM    751  CB  LEU A 731      -3.132  -5.203  63.528  1.00  0.00           C  
ATOM    752  CG  LEU A 731      -4.118  -4.625  62.507  1.00  0.00           C  
ATOM    753  CD1 LEU A 731      -3.470  -4.440  61.119  1.00  0.00           C  
ATOM    754  CD2 LEU A 731      -5.317  -5.562  62.441  1.00  0.00           C  
ATOM    755  N   GLY A 732      -2.821  -7.091  65.967  1.00  0.00           N  
ATOM    756  CA  GLY A 732      -1.989  -7.893  66.839  1.00  0.00           C  
ATOM    757  C   GLY A 732      -2.449  -9.322  67.021  1.00  0.00           C  
ATOM    758  O   GLY A 732      -3.358  -9.802  66.346  1.00  0.00           O  
ATOM    759  N   ASN A 733      -1.771 -10.005  67.932  1.00  0.00           N  
ATOM    760  CA  ASN A 733      -2.070 -11.380  68.287  1.00  0.00           C  
ATOM    761  C   ASN A 733      -1.557 -11.566  69.714  1.00  0.00           C  
ATOM    762  O   ASN A 733      -0.592 -10.921  70.127  1.00  0.00           O  
ATOM    763  CB  ASN A 733      -1.412 -12.374  67.310  1.00  0.00           C  
ATOM    764  CG  ASN A 733       0.118 -12.273  67.266  1.00  0.00           C  
ATOM    765  OD1 ASN A 733       0.777 -13.053  66.568  1.00  0.00           O  
ATOM    766  ND2 ASN A 733       0.682 -11.321  67.999  1.00  0.00           N  
ATOM    767  N   PHE A 734      -2.213 -12.430  70.477  1.00  0.00           N  
ATOM    768  CA  PHE A 734      -1.808 -12.632  71.849  1.00  0.00           C  
ATOM    769  C   PHE A 734      -1.717 -14.079  72.283  1.00  0.00           C  
ATOM    770  O   PHE A 734      -2.459 -14.949  71.811  1.00  0.00           O  
ATOM    771  CB  PHE A 734      -2.751 -11.875  72.784  1.00  0.00           C  
ATOM    772  CG  PHE A 734      -2.773 -10.388  72.549  1.00  0.00           C  
ATOM    773  CD1 PHE A 734      -1.680  -9.594  72.897  1.00  0.00           C  
ATOM    774  CD2 PHE A 734      -3.880  -9.784  71.959  1.00  0.00           C  
ATOM    775  CE1 PHE A 734      -1.695  -8.217  72.661  1.00  0.00           C  
ATOM    776  CE2 PHE A 734      -3.904  -8.414  71.719  1.00  0.00           C  
ATOM    777  CZ  PHE A 734      -2.809  -7.626  72.071  1.00  0.00           C  
ATOM    778  N   SER A 735      -0.784 -14.305  73.201  1.00  0.00           N  
ATOM    779  CA  SER A 735      -0.516 -15.613  73.772  1.00  0.00           C  
ATOM    780  C   SER A 735      -0.497 -15.462  75.289  1.00  0.00           C  
ATOM    781  O   SER A 735      -0.016 -14.461  75.826  1.00  0.00           O  
ATOM    782  CB  SER A 735       0.834 -16.150  73.278  1.00  0.00           C  
ATOM    783  OG  SER A 735       1.097 -17.432  73.816  1.00  0.00           O  
ATOM    784  N   PHE A 736      -1.028 -16.475  75.963  1.00  0.00           N  
ATOM    785  CA  PHE A 736      -1.121 -16.504  77.417  1.00  0.00           C  
ATOM    786  C   PHE A 736      -0.491 -17.802  77.921  1.00  0.00           C  
ATOM    787  O   PHE A 736      -1.142 -18.852  77.948  1.00  0.00           O  
ATOM    788  CB  PHE A 736      -2.595 -16.437  77.805  1.00  0.00           C  
ATOM    789  CG  PHE A 736      -3.388 -15.467  76.970  1.00  0.00           C  
ATOM    790  CD1 PHE A 736      -3.256 -14.094  77.154  1.00  0.00           C  
ATOM    791  CD2 PHE A 736      -4.220 -15.927  75.951  1.00  0.00           C  
ATOM    792  CE1 PHE A 736      -3.941 -13.197  76.335  1.00  0.00           C  
ATOM    793  CE2 PHE A 736      -4.904 -15.036  75.130  1.00  0.00           C  
ATOM    794  CZ  PHE A 736      -4.763 -13.671  75.322  1.00  0.00           C  
ATOM    795  N   GLY A 737       0.783 -17.722  78.295  1.00  0.00           N  
ATOM    796  CA  GLY A 737       1.491 -18.886  78.786  1.00  0.00           C  
ATOM    797  C   GLY A 737       1.562 -20.016  77.780  1.00  0.00           C  
ATOM    798  O   GLY A 737       1.869 -21.155  78.144  1.00  0.00           O  
ATOM    799  N   ASP A 738       1.269 -19.696  76.518  1.00  0.00           N  
ATOM    800  CA  ASP A 738       1.293 -20.662  75.418  1.00  0.00           C  
ATOM    801  C   ASP A 738       2.570 -20.475  74.603  1.00  0.00           C  
ATOM    802  O   ASP A 738       3.662 -20.500  75.161  1.00  0.00           O  
ATOM    803  CB  ASP A 738       0.062 -20.482  74.523  1.00  0.00           C  
ATOM    804  CG  ASP A 738      -0.216 -21.704  73.659  1.00  0.00           C  
ATOM    805  OD1 ASP A 738      -0.385 -22.801  74.237  1.00  0.00           O  
ATOM    806  OD2 ASP A 738      -0.274 -21.570  72.415  1.00  0.00           O  
ATOM    807  N   TYR A 788       2.444 -20.282  73.293  1.00  0.00           N  
ATOM    808  CA  TYR A 788       3.619 -20.094  72.429  1.00  0.00           C  
ATOM    809  C   TYR A 788       4.407 -18.827  72.804  1.00  0.00           C  
ATOM    810  O   TYR A 788       3.835 -17.874  73.334  1.00  0.00           O  
ATOM    811  CB  TYR A 788       3.179 -20.032  70.956  1.00  0.00           C  
ATOM    812  CG  TYR A 788       2.333 -18.834  70.584  1.00  0.00           C  
ATOM    813  CD1 TYR A 788       2.925 -17.620  70.244  1.00  0.00           C  
ATOM    814  CD2 TYR A 788       0.946 -18.924  70.535  1.00  0.00           C  
ATOM    815  CE1 TYR A 788       2.157 -16.526  69.856  1.00  0.00           C  
ATOM    816  CE2 TYR A 788       0.165 -17.836  70.151  1.00  0.00           C  
ATOM    817  CZ  TYR A 788       0.773 -16.640  69.808  1.00  0.00           C  
ATOM    818  OH  TYR A 788       0.013 -15.564  69.398  1.00  0.00           O  
ATOM    819  N   PHE A 789       5.710 -18.804  72.528  1.00  0.00           N  
ATOM    820  CA  PHE A 789       6.512 -17.633  72.885  1.00  0.00           C  
ATOM    821  C   PHE A 789       7.265 -17.006  71.717  1.00  0.00           C  
ATOM    822  O   PHE A 789       6.747 -16.901  70.600  1.00  0.00           O  
ATOM    823  CB  PHE A 789       7.494 -17.999  74.004  1.00  0.00           C  
ATOM    824  CG  PHE A 789       8.014 -16.816  74.790  1.00  0.00           C  
ATOM    825  CD1 PHE A 789       7.170 -15.762  75.144  1.00  0.00           C  
ATOM    826  CD2 PHE A 789       9.334 -16.792  75.239  1.00  0.00           C  
ATOM    827  CE1 PHE A 789       7.633 -14.702  75.937  1.00  0.00           C  
ATOM    828  CE2 PHE A 789       9.805 -15.739  76.032  1.00  0.00           C  
ATOM    829  CZ  PHE A 789       8.951 -14.694  76.381  1.00  0.00           C  
ATOM    830  N   LYS A 790       8.498 -16.594  71.986  1.00  0.00           N  
ATOM    831  CA  LYS A 790       9.343 -15.947  70.989  1.00  0.00           C  
ATOM    832  C   LYS A 790       9.319 -16.543  69.584  1.00  0.00           C  
ATOM    833  O   LYS A 790       8.948 -15.861  68.628  1.00  0.00           O  
ATOM    834  CB  LYS A 790      10.789 -15.882  71.502  1.00  0.00           C  
ATOM    835  CG  LYS A 790      10.970 -14.947  72.695  1.00  0.00           C  
ATOM    836  CD  LYS A 790      12.435 -14.765  73.038  1.00  0.00           C  
ATOM    837  CE  LYS A 790      12.609 -14.040  74.360  1.00  0.00           C  
ATOM    838  NZ  LYS A 790      14.044 -13.800  74.672  1.00  0.00           N  
ATOM    839  N   LYS A 791       9.711 -17.808  69.464  1.00  0.00           N  
ATOM    840  CA  LYS A 791       9.761 -18.489  68.167  1.00  0.00           C  
ATOM    841  C   LYS A 791       8.471 -18.331  67.346  1.00  0.00           C  
ATOM    842  O   LYS A 791       8.466 -17.676  66.304  1.00  0.00           O  
ATOM    843  CB  LYS A 791      10.092 -19.974  68.384  1.00  0.00           C  
ATOM    844  CG  LYS A 791      10.509 -20.724  67.119  1.00  0.00           C  
ATOM    845  CD  LYS A 791      11.388 -21.937  67.436  1.00  0.00           C  
ATOM    846  CE  LYS A 791      11.812 -22.632  66.156  1.00  0.00           C  
ATOM    847  NZ  LYS A 791      12.800 -23.717  66.367  1.00  0.00           N  
ATOM    848  N   GLU A 792       7.380 -18.924  67.821  1.00  0.00           N  
ATOM    849  CA  GLU A 792       6.095 -18.828  67.128  1.00  0.00           C  
ATOM    850  C   GLU A 792       5.753 -17.373  66.743  1.00  0.00           C  
ATOM    851  O   GLU A 792       5.493 -17.075  65.582  1.00  0.00           O  
ATOM    852  CB  GLU A 792       4.980 -19.413  68.005  1.00  0.00           C  
ATOM    853  CG  GLU A 792       4.735 -20.913  67.844  1.00  0.00           C  
ATOM    854  CD  GLU A 792       5.930 -21.784  68.221  1.00  0.00           C  
ATOM    855  OE1 GLU A 792       6.423 -21.668  69.361  1.00  0.00           O  
ATOM    856  OE2 GLU A 792       6.364 -22.597  67.375  1.00  0.00           O  
ATOM    857  N   ALA A 793       5.766 -16.474  67.725  1.00  0.00           N  
ATOM    858  CA  ALA A 793       5.468 -15.059  67.502  1.00  0.00           C  
ATOM    859  C   ALA A 793       6.366 -14.473  66.420  1.00  0.00           C  
ATOM    860  O   ALA A 793       5.944 -13.624  65.629  1.00  0.00           O  
ATOM    861  CB  ALA A 793       5.657 -14.282  68.795  1.00  0.00           C  
ATOM    862  N   ILE A 794       7.612 -14.935  66.399  1.00  0.00           N  
ATOM    863  CA  ILE A 794       8.594 -14.479  65.430  1.00  0.00           C  
ATOM    864  C   ILE A 794       8.321 -15.051  64.043  1.00  0.00           C  
ATOM    865  O   ILE A 794       8.487 -14.358  63.041  1.00  0.00           O  
ATOM    866  CB  ILE A 794      10.028 -14.852  65.885  1.00  0.00           C  
ATOM    867  CG1 ILE A 794      10.509 -13.851  66.934  1.00  0.00           C  
ATOM    868  CG2 ILE A 794      10.972 -14.870  64.708  1.00  0.00           C  
ATOM    869  CD1 ILE A 794      11.951 -14.054  67.366  1.00  0.00           C  
ATOM    870  N   GLU A 795       7.901 -16.309  63.974  1.00  0.00           N  
ATOM    871  CA  GLU A 795       7.610 -16.901  62.678  1.00  0.00           C  
ATOM    872  C   GLU A 795       6.252 -16.416  62.173  1.00  0.00           C  
ATOM    873  O   GLU A 795       6.128 -16.006  61.019  1.00  0.00           O  
ATOM    874  CB  GLU A 795       7.622 -18.431  62.758  1.00  0.00           C  
ATOM    875  CG  GLU A 795       8.967 -19.048  63.117  1.00  0.00           C  
ATOM    876  CD  GLU A 795       8.932 -20.565  63.067  1.00  0.00           C  
ATOM    877  OE1 GLU A 795       8.067 -21.160  63.741  1.00  0.00           O  
ATOM    878  OE2 GLU A 795       9.769 -21.163  62.349  1.00  0.00           O  
ATOM    879  N   TYR A 796       5.238 -16.450  63.038  1.00  0.00           N  
ATOM    880  CA  TYR A 796       3.892 -16.009  62.661  1.00  0.00           C  
ATOM    881  C   TYR A 796       3.880 -14.580  62.122  1.00  0.00           C  
ATOM    882  O   TYR A 796       3.037 -14.229  61.294  1.00  0.00           O  
ATOM    883  CB  TYR A 796       2.922 -16.116  63.854  1.00  0.00           C  
ATOM    884  CG  TYR A 796       2.681 -17.539  64.316  1.00  0.00           C  
ATOM    885  CD1 TYR A 796       2.649 -18.585  63.396  1.00  0.00           C  
ATOM    886  CD2 TYR A 796       2.494 -17.847  65.667  1.00  0.00           C  
ATOM    887  CE1 TYR A 796       2.447 -19.894  63.799  1.00  0.00           C  
ATOM    888  CE2 TYR A 796       2.286 -19.170  66.080  1.00  0.00           C  
ATOM    889  CZ  TYR A 796       2.269 -20.187  65.131  1.00  0.00           C  
ATOM    890  OH  TYR A 796       2.098 -21.498  65.502  1.00  0.00           O  
ATOM    891  N   ALA A 797       4.821 -13.767  62.594  1.00  0.00           N  
ATOM    892  CA  ALA A 797       4.927 -12.375  62.163  1.00  0.00           C  
ATOM    893  C   ALA A 797       5.897 -12.249  61.003  1.00  0.00           C  
ATOM    894  O   ALA A 797       6.080 -11.163  60.448  1.00  0.00           O  
ATOM    895  CB  ALA A 797       5.394 -11.497  63.318  1.00  0.00           C  
ATOM    896  N   TRP A 798       6.528 -13.354  60.635  1.00  0.00           N  
ATOM    897  CA  TRP A 798       7.471 -13.306  59.530  1.00  0.00           C  
ATOM    898  C   TRP A 798       6.810 -13.790  58.263  1.00  0.00           C  
ATOM    899  O   TRP A 798       7.280 -13.508  57.166  1.00  0.00           O  
ATOM    900  CB  TRP A 798       8.704 -14.157  59.829  1.00  0.00           C  
ATOM    901  CG  TRP A 798       9.724 -14.166  58.727  1.00  0.00           C  
ATOM    902  CD1 TRP A 798      10.236 -15.264  58.107  1.00  0.00           C  
ATOM    903  CD2 TRP A 798      10.375 -13.031  58.131  1.00  0.00           C  
ATOM    904  NE1 TRP A 798      11.165 -14.892  57.163  1.00  0.00           N  
ATOM    905  CE2 TRP A 798      11.268 -13.530  57.156  1.00  0.00           C  
ATOM    906  CE3 TRP A 798      10.290 -11.647  58.326  1.00  0.00           C  
ATOM    907  CZ2 TRP A 798      12.072 -12.686  56.377  1.00  0.00           C  
ATOM    908  CZ3 TRP A 798      11.091 -10.809  57.550  1.00  0.00           C  
ATOM    909  CH2 TRP A 798      11.967 -11.334  56.588  1.00  0.00           C  
ATOM    910  N   GLU A 799       5.707 -14.510  58.404  1.00  0.00           N  
ATOM    911  CA  GLU A 799       5.032 -15.015  57.223  1.00  0.00           C  
ATOM    912  C   GLU A 799       4.059 -13.998  56.664  1.00  0.00           C  
ATOM    913  O   GLU A 799       4.007 -13.766  55.454  1.00  0.00           O  
ATOM    914  CB  GLU A 799       4.283 -16.300  57.545  1.00  0.00           C  
ATOM    915  CG  GLU A 799       4.641 -17.436  56.618  1.00  0.00           C  
ATOM    916  CD  GLU A 799       3.756 -18.638  56.823  1.00  0.00           C  
ATOM    917  OE1 GLU A 799       3.516 -19.001  57.995  1.00  0.00           O  
ATOM    918  OE2 GLU A 799       3.308 -19.214  55.817  1.00  0.00           O  
ATOM    919  N   PHE A 800       3.286 -13.405  57.565  1.00  0.00           N  
ATOM    920  CA  PHE A 800       2.283 -12.422  57.204  1.00  0.00           C  
ATOM    921  C   PHE A 800       2.904 -11.178  56.575  1.00  0.00           C  
ATOM    922  O   PHE A 800       2.205 -10.366  55.973  1.00  0.00           O  
ATOM    923  CB  PHE A 800       1.485 -12.015  58.442  1.00  0.00           C  
ATOM    924  CG  PHE A 800       0.228 -11.263  58.126  1.00  0.00           C  
ATOM    925  CD1 PHE A 800      -0.888 -11.933  57.616  1.00  0.00           C  
ATOM    926  CD2 PHE A 800       0.163  -9.885  58.304  1.00  0.00           C  
ATOM    927  CE1 PHE A 800      -2.049 -11.235  57.290  1.00  0.00           C  
ATOM    928  CE2 PHE A 800      -0.993  -9.179  57.979  1.00  0.00           C  
ATOM    929  CZ  PHE A 800      -2.104  -9.852  57.471  1.00  0.00           C  
ATOM    930  N   VAL A 801       4.219 -11.043  56.705  1.00  0.00           N  
ATOM    931  CA  VAL A 801       4.912  -9.886  56.167  1.00  0.00           C  
ATOM    932  C   VAL A 801       5.604 -10.159  54.843  1.00  0.00           C  
ATOM    933  O   VAL A 801       5.711  -9.266  53.990  1.00  0.00           O  
ATOM    934  CB  VAL A 801       5.964  -9.361  57.172  1.00  0.00           C  
ATOM    935  CG1 VAL A 801       6.703  -8.167  56.594  1.00  0.00           C  
ATOM    936  CG2 VAL A 801       5.285  -8.978  58.480  1.00  0.00           C  
ATOM    937  N   THR A 802       6.067 -11.390  54.661  1.00  0.00           N  
ATOM    938  CA  THR A 802       6.781 -11.737  53.440  1.00  0.00           C  
ATOM    939  C   THR A 802       6.056 -12.659  52.465  1.00  0.00           C  
ATOM    940  O   THR A 802       6.418 -12.722  51.290  1.00  0.00           O  
ATOM    941  CB  THR A 802       8.154 -12.352  53.779  1.00  0.00           C  
ATOM    942  OG1 THR A 802       7.976 -13.588  54.474  1.00  0.00           O  
ATOM    943  CG2 THR A 802       8.951 -11.408  54.663  1.00  0.00           C  
ATOM    944  N   GLU A 803       5.018 -13.343  52.939  1.00  0.00           N  
ATOM    945  CA  GLU A 803       4.286 -14.282  52.093  1.00  0.00           C  
ATOM    946  C   GLU A 803       2.772 -14.075  52.028  1.00  0.00           C  
ATOM    947  O   GLU A 803       2.085 -14.833  51.343  1.00  0.00           O  
ATOM    948  CB  GLU A 803       4.549 -15.705  52.578  1.00  0.00           C  
ATOM    949  CG  GLU A 803       5.994 -15.988  52.911  1.00  0.00           C  
ATOM    950  CD  GLU A 803       6.883 -15.909  51.697  1.00  0.00           C  
ATOM    951  OE1 GLU A 803       6.376 -16.217  50.596  1.00  0.00           O  
ATOM    952  OE2 GLU A 803       8.076 -15.556  51.843  1.00  0.00           O  
ATOM    953  N   VAL A 804       2.259 -13.069  52.741  1.00  0.00           N  
ATOM    954  CA  VAL A 804       0.818 -12.790  52.772  1.00  0.00           C  
ATOM    955  C   VAL A 804       0.434 -11.363  52.367  1.00  0.00           C  
ATOM    956  O   VAL A 804      -0.580 -11.155  51.690  1.00  0.00           O  
ATOM    957  CB  VAL A 804       0.223 -13.087  54.175  1.00  0.00           C  
ATOM    958  CG1 VAL A 804      -1.257 -12.744  54.206  1.00  0.00           C  
ATOM    959  CG2 VAL A 804       0.423 -14.560  54.527  1.00  0.00           C  
ATOM    960  N   LEU A 807       1.228 -10.385  52.801  1.00  0.00           N  
ATOM    961  CA  LEU A 807       0.992  -8.979  52.463  1.00  0.00           C  
ATOM    962  C   LEU A 807       1.807  -8.662  51.206  1.00  0.00           C  
ATOM    963  O   LEU A 807       1.560  -7.671  50.515  1.00  0.00           O  
ATOM    964  CB  LEU A 807       1.417  -8.060  53.626  1.00  0.00           C  
ATOM    965  CG  LEU A 807       0.489  -8.020  54.845  1.00  0.00           C  
ATOM    966  CD1 LEU A 807       1.174  -7.375  56.044  1.00  0.00           C  
ATOM    967  CD2 LEU A 807      -0.782  -7.259  54.475  1.00  0.00           C  
ATOM    968  N   LYS A 808       2.788  -9.521  50.933  1.00  0.00           N  
ATOM    969  CA  LYS A 808       3.647  -9.402  49.756  1.00  0.00           C  
ATOM    970  C   LYS A 808       4.749  -8.351  49.839  1.00  0.00           C  
ATOM    971  O   LYS A 808       5.346  -7.985  48.825  1.00  0.00           O  
ATOM    972  CB  LYS A 808       2.791  -9.143  48.513  1.00  0.00           C  
ATOM    973  CG  LYS A 808       1.743 -10.206  48.263  1.00  0.00           C  
ATOM    974  CD  LYS A 808       2.386 -11.537  47.939  1.00  0.00           C  
ATOM    975  CE  LYS A 808       1.337 -12.528  47.468  1.00  0.00           C  
ATOM    976  NZ  LYS A 808       0.196 -12.562  48.418  1.00  0.00           N  
ATOM    977  N   LEU A1141       5.013  -7.857  51.038  1.00  0.00           N  
ATOM    978  CA  LEU A1141       6.066  -6.871  51.226  1.00  0.00           C  
ATOM    979  C   LEU A1141       7.414  -7.562  51.064  1.00  0.00           C  
ATOM    980  O   LEU A1141       7.584  -8.717  51.463  1.00  0.00           O  
ATOM    981  CB  LEU A1141       5.966  -6.253  52.619  1.00  0.00           C  
ATOM    982  CG  LEU A1141       4.940  -5.138  52.798  1.00  0.00           C  
ATOM    983  CD1 LEU A1141       4.521  -5.046  54.243  1.00  0.00           C  
ATOM    984  CD2 LEU A1141       5.529  -3.829  52.311  1.00  0.00           C  
ATOM    985  N   PRO A1142       8.394  -6.862  50.477  1.00  0.00           N  
ATOM    986  CA  PRO A1142       9.728  -7.427  50.266  1.00  0.00           C  
ATOM    987  C   PRO A1142      10.376  -7.954  51.538  1.00  0.00           C  
ATOM    988  O   PRO A1142       9.961  -7.619  52.652  1.00  0.00           O  
ATOM    989  CB  PRO A1142      10.506  -6.261  49.665  1.00  0.00           C  
ATOM    990  CG  PRO A1142       9.834  -5.060  50.251  1.00  0.00           C  
ATOM    991  CD  PRO A1142       8.375  -5.433  50.130  1.00  0.00           C  
ATOM    992  N   LYS A1143      11.406  -8.776  51.358  1.00  0.00           N  
ATOM    993  CA  LYS A1143      12.119  -9.362  52.477  1.00  0.00           C  
ATOM    994  C   LYS A1143      13.575  -8.887  52.590  1.00  0.00           C  
ATOM    995  O   LYS A1143      14.254  -9.207  53.562  1.00  0.00           O  
ATOM    996  CB  LYS A1143      12.046 -10.896  52.389  1.00  0.00           C  
ATOM    997  CG  LYS A1143      12.738 -11.509  51.182  1.00  0.00           C  
ATOM    998  CD  LYS A1143      14.203 -11.788  51.466  1.00  0.00           C  
ATOM    999  CE  LYS A1143      14.393 -13.077  52.240  1.00  0.00           C  
ATOM   1000  NZ  LYS A1143      14.057 -14.285  51.414  1.00  0.00           N  
ATOM   1001  N   GLU A1153      14.045  -8.105  51.618  1.00  0.00           N  
ATOM   1002  CA  GLU A1153      15.424  -7.604  51.651  1.00  0.00           C  
ATOM   1003  C   GLU A1153      15.534  -6.156  52.131  1.00  0.00           C  
ATOM   1004  O   GLU A1153      16.631  -5.647  52.372  1.00  0.00           O  
ATOM   1005  CB  GLU A1153      16.081  -7.719  50.271  1.00  0.00           C  
ATOM   1006  CG  GLU A1153      15.130  -8.023  49.130  1.00  0.00           C  
ATOM   1007  CD  GLU A1153      14.623  -9.457  49.150  1.00  0.00           C  
ATOM   1008  OE1 GLU A1153      15.460 -10.379  49.281  1.00  0.00           O  
ATOM   1009  OE2 GLU A1153      13.393  -9.658  49.019  1.00  0.00           O  
ATOM   1010  N   LYS A1154      14.395  -5.496  52.276  1.00  0.00           N  
ATOM   1011  CA  LYS A1154      14.397  -4.117  52.716  1.00  0.00           C  
ATOM   1012  C   LYS A1154      13.859  -3.983  54.131  1.00  0.00           C  
ATOM   1013  O   LYS A1154      13.334  -2.939  54.507  1.00  0.00           O  
ATOM   1014  CB  LYS A1154      13.573  -3.278  51.747  1.00  0.00           C  
ATOM   1015  CG  LYS A1154      14.227  -3.139  50.379  1.00  0.00           C  
ATOM   1016  CD  LYS A1154      15.151  -1.945  50.351  1.00  0.00           C  
ATOM   1017  CE  LYS A1154      15.898  -1.862  49.034  1.00  0.00           C  
ATOM   1018  NZ  LYS A1154      16.833  -3.005  48.875  1.00  0.00           N  
ATOM   1019  N   LEU A1155      14.007  -5.037  54.923  1.00  0.00           N  
ATOM   1020  CA  LEU A1155      13.515  -5.014  56.293  1.00  0.00           C  
ATOM   1021  C   LEU A1155      14.643  -5.149  57.317  1.00  0.00           C  
ATOM   1022  O   LEU A1155      15.592  -5.908  57.109  1.00  0.00           O  
ATOM   1023  CB  LEU A1155      12.495  -6.141  56.483  1.00  0.00           C  
ATOM   1024  CG  LEU A1155      11.651  -6.439  55.237  1.00  0.00           C  
ATOM   1025  CD1 LEU A1155      10.847  -7.695  55.479  1.00  0.00           C  
ATOM   1026  CD2 LEU A1155      10.749  -5.253  54.892  1.00  0.00           C  
ATOM   1027  N   TYR A1156      14.529  -4.404  58.417  1.00  0.00           N  
ATOM   1028  CA  TYR A1156      15.519  -4.414  59.503  1.00  0.00           C  
ATOM   1029  C   TYR A1156      14.854  -4.743  60.843  1.00  0.00           C  
ATOM   1030  O   TYR A1156      13.940  -4.037  61.275  1.00  0.00           O  
ATOM   1031  CB  TYR A1156      16.200  -3.043  59.625  1.00  0.00           C  
ATOM   1032  CG  TYR A1156      17.383  -2.807  58.706  1.00  0.00           C  
ATOM   1033  CD1 TYR A1156      18.682  -2.768  59.206  1.00  0.00           C  
ATOM   1034  CD2 TYR A1156      17.202  -2.603  57.341  1.00  0.00           C  
ATOM   1035  CE1 TYR A1156      19.773  -2.529  58.368  1.00  0.00           C  
ATOM   1036  CE2 TYR A1156      18.285  -2.364  56.496  1.00  0.00           C  
ATOM   1037  CZ  TYR A1156      19.567  -2.328  57.015  1.00  0.00           C  
ATOM   1038  OH  TYR A1156      20.637  -2.099  56.182  1.00  0.00           O  
ATOM   1039  N   VAL A1157      15.314  -5.806  61.503  1.00  0.00           N  
ATOM   1040  CA  VAL A1157      14.756  -6.198  62.793  1.00  0.00           C  
ATOM   1041  C   VAL A1157      15.635  -5.724  63.955  1.00  0.00           C  
ATOM   1042  O   VAL A1157      16.856  -5.606  63.820  1.00  0.00           O  
ATOM   1043  CB  VAL A1157      14.571  -7.746  62.896  1.00  0.00           C  
ATOM   1044  CG1 VAL A1157      13.640  -8.236  61.788  1.00  0.00           C  
ATOM   1045  CG2 VAL A1157      15.921  -8.455  62.811  1.00  0.00           C  
ATOM   1046  N   SER A1158      15.001  -5.439  65.093  1.00  0.00           N  
ATOM   1047  CA  SER A1158      15.700  -4.982  66.298  1.00  0.00           C  
ATOM   1048  C   SER A1158      15.245  -5.802  67.510  1.00  0.00           C  
ATOM   1049  O   SER A1158      14.045  -6.001  67.723  1.00  0.00           O  
ATOM   1050  CB  SER A1158      15.410  -3.489  66.538  1.00  0.00           C  
ATOM   1051  OG  SER A1158      16.004  -3.009  67.734  1.00  0.00           O  
ATOM   1052  N   VAL A1159      16.212  -6.274  68.296  1.00  0.00           N  
ATOM   1053  CA  VAL A1159      15.939  -7.070  69.501  1.00  0.00           C  
ATOM   1054  C   VAL A1159      16.767  -6.560  70.689  1.00  0.00           C  
ATOM   1055  O   VAL A1159      17.575  -5.642  70.545  1.00  0.00           O  
ATOM   1056  CB  VAL A1159      16.285  -8.584  69.291  1.00  0.00           C  
ATOM   1057  CG1 VAL A1159      15.716  -9.084  67.979  1.00  0.00           C  
ATOM   1058  CG2 VAL A1159      17.795  -8.799  69.328  1.00  0.00           C  
ATOM   1059  N   TYR A1160      16.532  -7.172  71.852  1.00  0.00           N  
ATOM   1060  CA  TYR A1160      17.228  -6.896  73.122  1.00  0.00           C  
ATOM   1061  C   TYR A1160      18.702  -7.197  72.817  1.00  0.00           C  
ATOM   1062  O   TYR A1160      19.003  -8.273  72.324  1.00  0.00           O  
ATOM   1063  CB  TYR A1160      16.749  -7.906  74.180  1.00  0.00           C  
ATOM   1064  CG  TYR A1160      16.406  -7.380  75.556  1.00  0.00           C  
ATOM   1065  CD1 TYR A1160      15.290  -6.582  75.750  1.00  0.00           C  
ATOM   1066  CD2 TYR A1160      17.183  -7.706  76.670  1.00  0.00           C  
ATOM   1067  CE1 TYR A1160      14.946  -6.111  77.017  1.00  0.00           C  
ATOM   1068  CE2 TYR A1160      16.852  -7.243  77.947  1.00  0.00           C  
ATOM   1069  CZ  TYR A1160      15.729  -6.437  78.112  1.00  0.00           C  
ATOM   1070  OH  TYR A1160      15.415  -5.919  79.353  1.00  0.00           O  
ATOM   1071  N   LYS A1161      19.618  -6.283  73.121  1.00  0.00           N  
ATOM   1072  CA  LYS A1161      21.041  -6.506  72.833  1.00  0.00           C  
ATOM   1073  C   LYS A1161      21.583  -7.935  73.069  1.00  0.00           C  
ATOM   1074  O   LYS A1161      21.744  -8.712  72.121  1.00  0.00           O  
ATOM   1075  CB  LYS A1161      21.903  -5.526  73.625  1.00  0.00           C  
ATOM   1076  CG  LYS A1161      21.250  -4.208  73.919  1.00  0.00           C  
ATOM   1077  CD  LYS A1161      22.269  -3.201  74.427  1.00  0.00           C  
ATOM   1078  CE  LYS A1161      21.604  -2.098  75.229  1.00  0.00           C  
ATOM   1079  NZ  LYS A1161      21.103  -2.586  76.550  1.00  0.00           N  
ATOM   1080  N   ASP A1387      21.876  -8.262  74.331  1.00  0.00           N  
ATOM   1081  CA  ASP A1387      22.414  -9.584  74.701  1.00  0.00           C  
ATOM   1082  C   ASP A1387      21.421 -10.716  74.511  1.00  0.00           C  
ATOM   1083  O   ASP A1387      21.571 -11.760  75.139  1.00  0.00           O  
ATOM   1084  CB  ASP A1387      22.869  -9.634  76.178  1.00  0.00           C  
ATOM   1085  CG  ASP A1387      22.834  -8.274  76.864  1.00  0.00           C  
ATOM   1086  OD1 ASP A1387      23.714  -7.437  76.604  1.00  0.00           O  
ATOM   1087  OD2 ASP A1387      21.919  -8.042  77.665  1.00  0.00           O  
ATOM   1088  N   ASP A1388      20.415 -10.523  73.655  1.00  0.00           N  
ATOM   1089  CA  ASP A1388      19.391 -11.550  73.432  1.00  0.00           C  
ATOM   1090  C   ASP A1388      19.874 -12.629  72.503  1.00  0.00           C  
ATOM   1091  O   ASP A1388      19.346 -12.785  71.405  1.00  0.00           O  
ATOM   1092  CB  ASP A1388      18.116 -10.922  72.861  1.00  0.00           C  
ATOM   1093  CG  ASP A1388      16.845 -11.582  73.384  1.00  0.00           C  
ATOM   1094  OD1 ASP A1388      16.733 -12.819  73.324  1.00  0.00           O  
ATOM   1095  OD2 ASP A1388      15.949 -10.858  73.854  1.00  0.00           O  
ATOM   1096  N   GLU A1389      20.877 -13.381  72.943  1.00  0.00           N  
ATOM   1097  CA  GLU A1389      21.414 -14.464  72.119  1.00  0.00           C  
ATOM   1098  C   GLU A1389      20.255 -15.418  71.781  1.00  0.00           C  
ATOM   1099  O   GLU A1389      20.323 -16.196  70.833  1.00  0.00           O  
ATOM   1100  CB  GLU A1389      22.533 -15.185  72.885  1.00  0.00           C  
ATOM   1101  CG  GLU A1389      22.774 -14.648  74.309  1.00  0.00           C  
ATOM   1102  CD  GLU A1389      23.769 -13.480  74.390  1.00  0.00           C  
ATOM   1103  OE1 GLU A1389      23.710 -12.564  73.537  1.00  0.00           O  
ATOM   1104  OE2 GLU A1389      24.600 -13.478  75.330  1.00  0.00           O  
ATOM   1105  N   GLU A1390      19.179 -15.317  72.557  1.00  0.00           N  
ATOM   1106  CA  GLU A1390      17.990 -16.140  72.369  1.00  0.00           C  
ATOM   1107  C   GLU A1390      17.145 -15.627  71.197  1.00  0.00           C  
ATOM   1108  O   GLU A1390      16.703 -16.411  70.363  1.00  0.00           O  
ATOM   1109  CB  GLU A1390      17.176 -16.149  73.675  1.00  0.00           C  
ATOM   1110  CG  GLU A1390      15.782 -16.771  73.633  1.00  0.00           C  
ATOM   1111  CD  GLU A1390      15.765 -18.294  73.609  1.00  0.00           C  
ATOM   1112  OE1 GLU A1390      16.470 -18.932  74.413  1.00  0.00           O  
ATOM   1113  OE2 GLU A1390      15.016 -18.858  72.792  1.00  0.00           O  
ATOM   1114  N   ALA A1391      16.946 -14.312  71.124  1.00  0.00           N  
ATOM   1115  CA  ALA A1391      16.144 -13.706  70.060  1.00  0.00           C  
ATOM   1116  C   ALA A1391      16.950 -13.366  68.815  1.00  0.00           C  
ATOM   1117  O   ALA A1391      16.440 -13.433  67.692  1.00  0.00           O  
ATOM   1118  CB  ALA A1391      15.448 -12.457  70.578  1.00  0.00           C  
ATOM   1119  N   TYR A1392      18.204 -12.980  69.014  1.00  0.00           N  
ATOM   1120  CA  TYR A1392      19.068 -12.643  67.896  1.00  0.00           C  
ATOM   1121  C   TYR A1392      19.312 -13.909  67.090  1.00  0.00           C  
ATOM   1122  O   TYR A1392      19.477 -13.856  65.874  1.00  0.00           O  
ATOM   1123  CB  TYR A1392      20.398 -12.088  68.402  1.00  0.00           C  
ATOM   1124  CG  TYR A1392      21.333 -11.649  67.303  1.00  0.00           C  
ATOM   1125  CD1 TYR A1392      21.392 -10.315  66.897  1.00  0.00           C  
ATOM   1126  CD2 TYR A1392      22.141 -12.576  66.645  1.00  0.00           C  
ATOM   1127  CE1 TYR A1392      22.234  -9.919  65.864  1.00  0.00           C  
ATOM   1128  CE2 TYR A1392      22.981 -12.192  65.611  1.00  0.00           C  
ATOM   1129  CZ  TYR A1392      23.025 -10.864  65.223  1.00  0.00           C  
ATOM   1130  OH  TYR A1392      23.861 -10.485  64.193  1.00  0.00           O  
ATOM   1131  N   ARG A1393      19.327 -15.051  67.773  1.00  0.00           N  
ATOM   1132  CA  ARG A1393      19.551 -16.324  67.103  1.00  0.00           C  
ATOM   1133  C   ARG A1393      18.345 -16.726  66.267  1.00  0.00           C  
ATOM   1134  O   ARG A1393      18.496 -17.188  65.135  1.00  0.00           O  
ATOM   1135  CB  ARG A1393      19.853 -17.420  68.120  1.00  0.00           C  
ATOM   1136  CG  ARG A1393      20.145 -18.774  67.490  1.00  0.00           C  
ATOM   1137  CD  ARG A1393      20.419 -19.810  68.556  1.00  0.00           C  
ATOM   1138  NE  ARG A1393      19.235 -20.122  69.363  1.00  0.00           N  
ATOM   1139  CZ  ARG A1393      18.532 -21.243  69.236  1.00  0.00           C  
ATOM   1140  NH1 ARG A1393      18.892 -22.146  68.337  1.00  0.00           N  
ATOM   1141  NH2 ARG A1393      17.490 -21.474  70.016  1.00  0.00           N  
ATOM   1142  N   ILE A1394      17.152 -16.555  66.827  1.00  0.00           N  
ATOM   1143  CA  ILE A1394      15.913 -16.889  66.123  1.00  0.00           C  
ATOM   1144  C   ILE A1394      15.843 -16.142  64.783  1.00  0.00           C  
ATOM   1145  O   ILE A1394      15.855 -16.763  63.718  1.00  0.00           O  
ATOM   1146  CB  ILE A1394      14.672 -16.527  66.985  1.00  0.00           C  
ATOM   1147  CG1 ILE A1394      14.722 -17.270  68.316  1.00  0.00           C  
ATOM   1148  CG2 ILE A1394      13.390 -16.929  66.269  1.00  0.00           C  
ATOM   1149  CD1 ILE A1394      13.605 -16.892  69.254  1.00  0.00           C  
ATOM   1150  N   TRP A1395      15.776 -14.812  64.843  1.00  0.00           N  
ATOM   1151  CA  TRP A1395      15.714 -13.973  63.640  1.00  0.00           C  
ATOM   1152  C   TRP A1395      16.784 -14.314  62.624  1.00  0.00           C  
ATOM   1153  O   TRP A1395      16.504 -14.453  61.435  1.00  0.00           O  
ATOM   1154  CB  TRP A1395      15.876 -12.488  63.992  1.00  0.00           C  
ATOM   1155  CG  TRP A1395      14.657 -11.861  64.567  1.00  0.00           C  
ATOM   1156  CD1 TRP A1395      14.571 -11.176  65.737  1.00  0.00           C  
ATOM   1157  CD2 TRP A1395      13.335 -11.897  64.021  1.00  0.00           C  
ATOM   1158  NE1 TRP A1395      13.278 -10.784  65.963  1.00  0.00           N  
ATOM   1159  CE2 TRP A1395      12.494 -11.211  64.921  1.00  0.00           C  
ATOM   1160  CE3 TRP A1395      12.774 -12.435  62.853  1.00  0.00           C  
ATOM   1161  CZ2 TRP A1395      11.127 -11.063  64.706  1.00  0.00           C  
ATOM   1162  CZ3 TRP A1395      11.413 -12.286  62.639  1.00  0.00           C  
ATOM   1163  CH2 TRP A1395      10.607 -11.600  63.560  1.00  0.00           C  
ATOM   1164  N   ASN A1396      18.014 -14.426  63.104  1.00  0.00           N  
ATOM   1165  CA  ASN A1396      19.159 -14.718  62.256  1.00  0.00           C  
ATOM   1166  C   ASN A1396      19.231 -16.121  61.649  1.00  0.00           C  
ATOM   1167  O   ASN A1396      19.317 -16.264  60.424  1.00  0.00           O  
ATOM   1168  CB  ASN A1396      20.440 -14.410  63.041  1.00  0.00           C  
ATOM   1169  CG  ASN A1396      21.637 -15.184  62.540  1.00  0.00           C  
ATOM   1170  OD1 ASN A1396      21.881 -15.267  61.330  1.00  0.00           O  
ATOM   1171  ND2 ASN A1396      22.401 -15.757  63.471  1.00  0.00           N  
ATOM   1172  N   GLU A1397      19.192 -17.148  62.496  1.00  0.00           N  
ATOM   1173  CA  GLU A1397      19.294 -18.537  62.036  1.00  0.00           C  
ATOM   1174  C   GLU A1397      18.018 -19.139  61.464  1.00  0.00           C  
ATOM   1175  O   GLU A1397      17.868 -19.259  60.250  1.00  0.00           O  
ATOM   1176  CB  GLU A1397      19.791 -19.427  63.177  1.00  0.00           C  
ATOM   1177  CG  GLU A1397      20.890 -18.807  64.011  1.00  0.00           C  
ATOM   1178  CD  GLU A1397      21.770 -19.851  64.664  1.00  0.00           C  
ATOM   1179  OE1 GLU A1397      21.264 -20.960  64.946  1.00  0.00           O  
ATOM   1180  OE2 GLU A1397      22.962 -19.561  64.901  1.00  0.00           O  
ATOM   1181  N   HIS A1398      17.106 -19.544  62.339  1.00  0.00           N  
ATOM   1182  CA  HIS A1398      15.861 -20.139  61.878  1.00  0.00           C  
ATOM   1183  C   HIS A1398      15.170 -19.252  60.843  1.00  0.00           C  
ATOM   1184  O   HIS A1398      15.024 -19.644  59.688  1.00  0.00           O  
ATOM   1185  CB  HIS A1398      14.918 -20.387  63.056  1.00  0.00           C  
ATOM   1186  CG  HIS A1398      13.968 -21.523  62.838  1.00  0.00           C  
ATOM   1187  ND1 HIS A1398      14.397 -22.817  62.627  1.00  0.00           N  
ATOM   1188  CD2 HIS A1398      12.616 -21.570  62.826  1.00  0.00           C  
ATOM   1189  CE1 HIS A1398      13.350 -23.610  62.500  1.00  0.00           C  
ATOM   1190  NE2 HIS A1398      12.256 -22.880  62.616  1.00  0.00           N  
ATOM   1191  N   ILE A1399      14.764 -18.055  61.262  1.00  0.00           N  
ATOM   1192  CA  ILE A1399      14.078 -17.108  60.381  1.00  0.00           C  
ATOM   1193  C   ILE A1399      14.861 -16.806  59.110  1.00  0.00           C  
ATOM   1194  O   ILE A1399      14.295 -16.777  58.011  1.00  0.00           O  
ATOM   1195  CB  ILE A1399      13.793 -15.769  61.110  1.00  0.00           C  
ATOM   1196  CG1 ILE A1399      12.760 -15.987  62.226  1.00  0.00           C  
ATOM   1197  CG2 ILE A1399      13.323 -14.716  60.116  1.00  0.00           C  
ATOM   1198  CD1 ILE A1399      11.400 -16.492  61.746  1.00  0.00           C  
ATOM   1199  N   GLY A1400      16.157 -16.553  59.266  1.00  0.00           N  
ATOM   1200  CA  GLY A1400      16.993 -16.265  58.117  1.00  0.00           C  
ATOM   1201  C   GLY A1400      17.277 -14.802  57.831  1.00  0.00           C  
ATOM   1202  O   GLY A1400      17.775 -14.476  56.749  1.00  0.00           O  
ATOM   1203  N   ILE A1401      16.969 -13.914  58.772  1.00  0.00           N  
ATOM   1204  CA  ILE A1401      17.242 -12.492  58.565  1.00  0.00           C  
ATOM   1205  C   ILE A1401      18.754 -12.298  58.604  1.00  0.00           C  
ATOM   1206  O   ILE A1401      19.425 -12.805  59.504  1.00  0.00           O  
ATOM   1207  CB  ILE A1401      16.597 -11.604  59.676  1.00  0.00           C  
ATOM   1208  CG1 ILE A1401      15.074 -11.683  59.597  1.00  0.00           C  
ATOM   1209  CG2 ILE A1401      17.050 -10.148  59.524  1.00  0.00           C  
ATOM   1210  CD1 ILE A1401      14.520 -11.243  58.270  1.00  0.00           C  
ATOM   1211  N   PRO A1402      19.318 -11.603  57.604  1.00  0.00           N  
ATOM   1212  CA  PRO A1402      20.768 -11.376  57.589  1.00  0.00           C  
ATOM   1213  C   PRO A1402      21.199 -10.605  58.851  1.00  0.00           C  
ATOM   1214  O   PRO A1402      20.567  -9.620  59.234  1.00  0.00           O  
ATOM   1215  CB  PRO A1402      20.975 -10.573  56.309  1.00  0.00           C  
ATOM   1216  CG  PRO A1402      19.908 -11.133  55.406  1.00  0.00           C  
ATOM   1217  CD  PRO A1402      18.708 -11.215  56.321  1.00  0.00           C  
ATOM   1218  N   SER A1403      22.269 -11.067  59.490  1.00  0.00           N  
ATOM   1219  CA  SER A1403      22.774 -10.449  60.711  1.00  0.00           C  
ATOM   1220  C   SER A1403      23.096  -8.971  60.509  1.00  0.00           C  
ATOM   1221  O   SER A1403      23.185  -8.213  61.471  1.00  0.00           O  
ATOM   1222  CB  SER A1403      24.042 -11.168  61.175  1.00  0.00           C  
ATOM   1223  OG  SER A1403      25.136 -10.851  60.326  1.00  0.00           O  
ATOM   1224  N   GLU A1404      23.276  -8.580  59.251  1.00  0.00           N  
ATOM   1225  CA  GLU A1404      23.611  -7.206  58.892  1.00  0.00           C  
ATOM   1226  C   GLU A1404      22.415  -6.263  58.970  1.00  0.00           C  
ATOM   1227  O   GLU A1404      22.533  -5.064  58.690  1.00  0.00           O  
ATOM   1228  CB  GLU A1404      24.210  -7.163  57.484  1.00  0.00           C  
ATOM   1229  CG  GLU A1404      25.568  -7.829  57.362  1.00  0.00           C  
ATOM   1230  CD  GLU A1404      25.482  -9.335  57.181  1.00  0.00           C  
ATOM   1231  OE1 GLU A1404      24.381  -9.895  57.330  1.00  0.00           O  
ATOM   1232  OE2 GLU A1404      26.525  -9.961  56.897  1.00  0.00           O  
ATOM   1233  N   ARG A1405      21.268  -6.815  59.354  1.00  0.00           N  
ATOM   1234  CA  ARG A1405      20.039  -6.043  59.491  1.00  0.00           C  
ATOM   1235  C   ARG A1405      19.353  -6.322  60.832  1.00  0.00           C  
ATOM   1236  O   ARG A1405      18.128  -6.356  60.930  1.00  0.00           O  
ATOM   1237  CB  ARG A1405      19.084  -6.329  58.319  1.00  0.00           C  
ATOM   1238  CG  ARG A1405      19.591  -5.807  56.975  1.00  0.00           C  
ATOM   1239  CD  ARG A1405      18.482  -5.688  55.931  1.00  0.00           C  
ATOM   1240  NE  ARG A1405      18.110  -6.962  55.309  1.00  0.00           N  
ATOM   1241  CZ  ARG A1405      18.718  -7.494  54.250  1.00  0.00           C  
ATOM   1242  NH1 ARG A1405      19.740  -6.867  53.680  1.00  0.00           N  
ATOM   1243  NH2 ARG A1405      18.298  -8.651  53.750  1.00  0.00           N  
ATOM   1244  N   ILE A1406      20.158  -6.532  61.869  1.00  0.00           N  
ATOM   1245  CA  ILE A1406      19.619  -6.763  63.208  1.00  0.00           C  
ATOM   1246  C   ILE A1406      20.377  -5.876  64.195  1.00  0.00           C  
ATOM   1247  O   ILE A1406      21.571  -6.075  64.424  1.00  0.00           O  
ATOM   1248  CB  ILE A1406      19.790  -8.229  63.675  1.00  0.00           C  
ATOM   1249  CG1 ILE A1406      19.289  -9.196  62.606  1.00  0.00           C  
ATOM   1250  CG2 ILE A1406      19.005  -8.447  64.958  1.00  0.00           C  
ATOM   1251  CD1 ILE A1406      19.566 -10.648  62.915  1.00  0.00           C  
ATOM   1252  N   TRP A1407      19.688  -4.901  64.778  1.00  0.00           N  
ATOM   1253  CA  TRP A1407      20.330  -4.023  65.744  1.00  0.00           C  
ATOM   1254  C   TRP A1407      20.093  -4.555  67.147  1.00  0.00           C  
ATOM   1255  O   TRP A1407      19.207  -5.386  67.367  1.00  0.00           O  
ATOM   1256  CB  TRP A1407      19.772  -2.597  65.671  1.00  0.00           C  
ATOM   1257  CG  TRP A1407      19.629  -2.065  64.306  1.00  0.00           C  
ATOM   1258  CD1 TRP A1407      20.588  -2.003  63.345  1.00  0.00           C  
ATOM   1259  CD2 TRP A1407      18.435  -1.530  63.725  1.00  0.00           C  
ATOM   1260  NE1 TRP A1407      20.064  -1.465  62.192  1.00  0.00           N  
ATOM   1261  CE2 TRP A1407      18.745  -1.167  62.402  1.00  0.00           C  
ATOM   1262  CE3 TRP A1407      17.133  -1.327  64.198  1.00  0.00           C  
ATOM   1263  CZ2 TRP A1407      17.793  -0.609  61.543  1.00  0.00           C  
ATOM   1264  CZ3 TRP A1407      16.188  -0.771  63.340  1.00  0.00           C  
ATOM   1265  CH2 TRP A1407      16.524  -0.421  62.033  1.00  0.00           C  
ATOM   1266  N   ARG A1408      20.895  -4.063  68.090  1.00  0.00           N  
ATOM   1267  CA  ARG A1408      20.796  -4.443  69.500  1.00  0.00           C  
ATOM   1268  C   ARG A1408      20.595  -3.153  70.289  1.00  0.00           C  
ATOM   1269  O   ARG A1408      21.540  -2.395  70.505  1.00  0.00           O  
ATOM   1270  CB  ARG A1408      22.077  -5.130  69.971  1.00  0.00           C  
ATOM   1271  CG  ARG A1408      22.390  -6.440  69.275  1.00  0.00           C  
ATOM   1272  CD  ARG A1408      23.519  -7.201  69.984  1.00  0.00           C  
ATOM   1273  NE  ARG A1408      23.900  -8.397  69.245  1.00  0.00           N  
ATOM   1274  CZ  ARG A1408      24.273  -9.545  69.801  1.00  0.00           C  
ATOM   1275  NH1 ARG A1408      24.321  -9.673  71.118  1.00  0.00           N  
ATOM   1276  NH2 ARG A1408      24.591 -10.577  69.032  1.00  0.00           N  
ATOM   1277  N   LEU A1409      19.368  -2.909  70.735  1.00  0.00           N  
ATOM   1278  CA  LEU A1409      19.092  -1.675  71.448  1.00  0.00           C  
ATOM   1279  C   LEU A1409      18.845  -1.829  72.949  1.00  0.00           C  
ATOM   1280  O   LEU A1409      18.841  -2.940  73.490  1.00  0.00           O  
ATOM   1281  CB  LEU A1409      17.920  -0.952  70.761  1.00  0.00           C  
ATOM   1282  CG  LEU A1409      18.037  -0.782  69.226  1.00  0.00           C  
ATOM   1283  CD1 LEU A1409      16.782  -0.111  68.696  1.00  0.00           C  
ATOM   1284  CD2 LEU A1409      19.259   0.040  68.859  1.00  0.00           C  
ATOM   1285  N   GLY A1410      18.662  -0.696  73.624  1.00  0.00           N  
ATOM   1286  CA  GLY A1410      18.432  -0.717  75.056  1.00  0.00           C  
ATOM   1287  C   GLY A1410      16.969  -0.561  75.406  1.00  0.00           C  
ATOM   1288  O   GLY A1410      16.112  -0.537  74.521  1.00  0.00           O  
ATOM   1289  N   GLU A1418      16.698  -0.450  76.704  1.00  0.00           N  
ATOM   1290  CA  GLU A1418      15.348  -0.297  77.219  1.00  0.00           C  
ATOM   1291  C   GLU A1418      14.543   0.794  76.520  1.00  0.00           C  
ATOM   1292  O   GLU A1418      13.374   0.584  76.182  1.00  0.00           O  
ATOM   1293  CB  GLU A1418      15.381  -0.010  78.720  1.00  0.00           C  
ATOM   1294  CG  GLU A1418      15.532  -1.231  79.595  1.00  0.00           C  
ATOM   1295  CD  GLU A1418      15.041  -0.976  81.003  1.00  0.00           C  
ATOM   1296  OE1 GLU A1418      13.896  -0.490  81.144  1.00  0.00           O  
ATOM   1297  OE2 GLU A1418      15.788  -1.259  81.970  1.00  0.00           O  
ATOM   1298  N   GLU A1420      15.156   1.957  76.306  1.00  0.00           N  
ATOM   1299  CA  GLU A1420      14.469   3.057  75.627  1.00  0.00           C  
ATOM   1300  C   GLU A1420      14.114   2.660  74.202  1.00  0.00           C  
ATOM   1301  O   GLU A1420      13.689   3.494  73.403  1.00  0.00           O  
ATOM   1302  CB  GLU A1420      15.351   4.311  75.583  1.00  0.00           C  
ATOM   1303  CG  GLU A1420      15.171   5.255  76.752  1.00  0.00           C  
ATOM   1304  CD  GLU A1420      13.747   5.775  76.873  1.00  0.00           C  
ATOM   1305  OE1 GLU A1420      13.144   6.116  75.830  1.00  0.00           O  
ATOM   1306  OE2 GLU A1420      13.243   5.853  78.012  1.00  0.00           O  
ATOM   1307  N   ASP A1421      14.293   1.385  73.881  1.00  0.00           N  
ATOM   1308  CA  ASP A1421      13.999   0.918  72.540  1.00  0.00           C  
ATOM   1309  C   ASP A1421      13.435  -0.506  72.502  1.00  0.00           C  
ATOM   1310  O   ASP A1421      12.779  -0.874  71.531  1.00  0.00           O  
ATOM   1311  CB  ASP A1421      15.270   1.032  71.678  1.00  0.00           C  
ATOM   1312  CG  ASP A1421      15.647   2.491  71.371  1.00  0.00           C  
ATOM   1313  OD1 ASP A1421      15.212   3.007  70.321  1.00  0.00           O  
ATOM   1314  OD2 ASP A1421      16.354   3.126  72.179  1.00  0.00           O  
ATOM   1315  N   ASN A1422      13.662  -1.293  73.560  1.00  0.00           N  
ATOM   1316  CA  ASN A1422      13.161  -2.670  73.595  1.00  0.00           C  
ATOM   1317  C   ASN A1422      12.927  -3.333  74.955  1.00  0.00           C  
ATOM   1318  O   ASN A1422      13.387  -4.450  75.180  1.00  0.00           O  
ATOM   1319  CB  ASN A1422      14.074  -3.602  72.788  1.00  0.00           C  
ATOM   1320  CG  ASN A1422      14.112  -3.259  71.331  1.00  0.00           C  
ATOM   1321  OD1 ASN A1422      13.083  -3.232  70.657  1.00  0.00           O  
ATOM   1322  ND2 ASN A1422      15.307  -2.991  70.828  1.00  0.00           N  
ATOM   1323  N   PHE A1423      12.223  -2.663  75.859  1.00  0.00           N  
ATOM   1324  CA  PHE A1423      11.906  -3.256  77.158  1.00  0.00           C  
ATOM   1325  C   PHE A1423      10.500  -2.833  77.566  1.00  0.00           C  
ATOM   1326  O   PHE A1423      10.313  -1.863  78.299  1.00  0.00           O  
ATOM   1327  CB  PHE A1423      12.892  -2.842  78.250  1.00  0.00           C  
ATOM   1328  CG  PHE A1423      12.623  -3.512  79.569  1.00  0.00           C  
ATOM   1329  CD1 PHE A1423      12.708  -4.897  79.688  1.00  0.00           C  
ATOM   1330  CD2 PHE A1423      12.232  -2.773  80.673  1.00  0.00           C  
ATOM   1331  CE1 PHE A1423      12.402  -5.537  80.892  1.00  0.00           C  
ATOM   1332  CE2 PHE A1423      11.923  -3.396  81.884  1.00  0.00           C  
ATOM   1333  CZ  PHE A1423      12.008  -4.782  81.990  1.00  0.00           C  
ATOM   1334  N   TRP A1424       9.514  -3.571  77.075  1.00  0.00           N  
ATOM   1335  CA  TRP A1424       8.115  -3.284  77.355  1.00  0.00           C  
ATOM   1336  C   TRP A1424       7.696  -3.718  78.765  1.00  0.00           C  
ATOM   1337  O   TRP A1424       7.860  -4.880  79.146  1.00  0.00           O  
ATOM   1338  CB  TRP A1424       7.240  -3.988  76.308  1.00  0.00           C  
ATOM   1339  CG  TRP A1424       5.774  -3.743  76.483  1.00  0.00           C  
ATOM   1340  CD1 TRP A1424       5.045  -2.721  75.958  1.00  0.00           C  
ATOM   1341  CD2 TRP A1424       4.885  -4.483  77.323  1.00  0.00           C  
ATOM   1342  NE1 TRP A1424       3.754  -2.771  76.425  1.00  0.00           N  
ATOM   1343  CE2 TRP A1424       3.629  -3.846  77.267  1.00  0.00           C  
ATOM   1344  CE3 TRP A1424       5.031  -5.624  78.125  1.00  0.00           C  
ATOM   1345  CZ2 TRP A1424       2.518  -4.312  77.984  1.00  0.00           C  
ATOM   1346  CZ3 TRP A1424       3.933  -6.085  78.834  1.00  0.00           C  
ATOM   1347  CH2 TRP A1424       2.691  -5.429  78.759  1.00  0.00           C  
ATOM   1348  N   GLN A1425       7.165  -2.783  79.546  1.00  0.00           N  
ATOM   1349  CA  GLN A1425       6.709  -3.111  80.894  1.00  0.00           C  
ATOM   1350  C   GLN A1425       5.292  -2.602  81.059  1.00  0.00           C  
ATOM   1351  O   GLN A1425       4.998  -1.463  80.723  1.00  0.00           O  
ATOM   1352  CB  GLN A1425       7.615  -2.485  81.954  1.00  0.00           C  
ATOM   1353  CG  GLN A1425       7.671  -0.972  81.911  1.00  0.00           C  
ATOM   1354  CD  GLN A1425       8.587  -0.398  82.965  1.00  0.00           C  
ATOM   1355  OE1 GLN A1425       8.821   0.807  83.007  1.00  0.00           O  
ATOM   1356  NE2 GLN A1425       9.113  -1.259  83.828  1.00  0.00           N  
ATOM   1357  N   MET A1426       4.417  -3.465  81.558  1.00  0.00           N  
ATOM   1358  CA  MET A1426       3.017  -3.126  81.776  1.00  0.00           C  
ATOM   1359  C   MET A1426       2.924  -1.954  82.753  1.00  0.00           C  
ATOM   1360  O   MET A1426       2.037  -1.108  82.650  1.00  0.00           O  
ATOM   1361  CB  MET A1426       2.289  -4.351  82.351  1.00  0.00           C  
ATOM   1362  CG  MET A1426       0.774  -4.259  82.361  1.00  0.00           C  
ATOM   1363  SD  MET A1426       0.034  -5.801  82.897  1.00  0.00           S  
ATOM   1364  CE  MET A1426       0.102  -6.722  81.402  1.00  0.00           C  
ATOM   1365  N   GLY A1427       3.857  -1.918  83.700  1.00  0.00           N  
ATOM   1366  CA  GLY A1427       3.877  -0.857  84.691  1.00  0.00           C  
ATOM   1367  C   GLY A1427       5.196  -0.776  85.440  1.00  0.00           C  
ATOM   1368  O   GLY A1427       6.099  -1.592  85.236  1.00  0.00           O  
ATOM   1369  N   ASP A1437       5.308   0.213  86.318  1.00  0.00           N  
ATOM   1370  CA  ASP A1437       6.517   0.403  87.100  1.00  0.00           C  
ATOM   1371  C   ASP A1437       6.872  -0.889  87.834  1.00  0.00           C  
ATOM   1372  O   ASP A1437       7.992  -1.050  88.321  1.00  0.00           O  
ATOM   1373  CB  ASP A1437       6.314   1.557  88.098  1.00  0.00           C  
ATOM   1374  CG  ASP A1437       5.333   1.213  89.210  1.00  0.00           C  
ATOM   1375  OD1 ASP A1437       4.454   0.345  88.989  1.00  0.00           O  
ATOM   1376  OD2 ASP A1437       5.442   1.826  90.299  1.00  0.00           O  
ATOM   1377  N   VAL A1438       5.908  -1.807  87.899  1.00  0.00           N  
ATOM   1378  CA  VAL A1438       6.079  -3.103  88.567  1.00  0.00           C  
ATOM   1379  C   VAL A1438       5.177  -4.168  87.950  1.00  0.00           C  
ATOM   1380  O   VAL A1438       4.022  -4.308  88.343  1.00  0.00           O  
ATOM   1381  CB  VAL A1438       5.712  -3.019  90.059  1.00  0.00           C  
ATOM   1382  CG1 VAL A1438       6.617  -2.028  90.771  1.00  0.00           C  
ATOM   1383  CG2 VAL A1438       4.265  -2.586  90.204  1.00  0.00           C  
ATOM   1384  N   GLY A1443       5.690  -4.936  86.998  1.00  0.00           N  
ATOM   1385  CA  GLY A1443       4.838  -5.942  86.398  1.00  0.00           C  
ATOM   1386  C   GLY A1443       5.375  -6.803  85.275  1.00  0.00           C  
ATOM   1387  O   GLY A1443       6.569  -6.796  84.995  1.00  0.00           O  
ATOM   1388  N   PRO A1444       4.497  -7.563  84.602  1.00  0.00           N  
ATOM   1389  CA  PRO A1444       4.940  -8.420  83.504  1.00  0.00           C  
ATOM   1390  C   PRO A1444       5.631  -7.586  82.439  1.00  0.00           C  
ATOM   1391  O   PRO A1444       5.042  -6.669  81.863  1.00  0.00           O  
ATOM   1392  CB  PRO A1444       3.639  -9.040  83.012  1.00  0.00           C  
ATOM   1393  CG  PRO A1444       2.667  -7.940  83.204  1.00  0.00           C  
ATOM   1394  CD  PRO A1444       3.027  -7.451  84.599  1.00  0.00           C  
ATOM   1395  N   CYS A1448       6.892  -7.916  82.199  1.00  0.00           N  
ATOM   1396  CA  CYS A1448       7.718  -7.219  81.230  1.00  0.00           C  
ATOM   1397  C   CYS A1448       8.630  -8.238  80.598  1.00  0.00           C  
ATOM   1398  O   CYS A1448       8.714  -9.380  81.053  1.00  0.00           O  
ATOM   1399  CB  CYS A1448       8.578  -6.177  81.931  1.00  0.00           C  
ATOM   1400  SG  CYS A1448       9.659  -6.895  83.168  1.00  0.00           S  
ATOM   1401  N   GLY A1456       9.331  -7.817  79.557  1.00  0.00           N  
ATOM   1402  CA  GLY A1456      10.244  -8.725  78.900  1.00  0.00           C  
ATOM   1403  C   GLY A1456      10.907  -8.090  77.707  1.00  0.00           C  
ATOM   1404  O   GLY A1456      10.819  -6.879  77.508  1.00  0.00           O  
ATOM   1405  N   PRO A1457      11.601  -8.900  76.901  1.00  0.00           N  
ATOM   1406  CA  PRO A1457      12.290  -8.417  75.706  1.00  0.00           C  
ATOM   1407  C   PRO A1457      11.271  -8.162  74.593  1.00  0.00           C  
ATOM   1408  O   PRO A1457      10.352  -8.956  74.379  1.00  0.00           O  
ATOM   1409  CB  PRO A1457      13.259  -9.551  75.399  1.00  0.00           C  
ATOM   1410  CG  PRO A1457      12.492 -10.755  75.814  1.00  0.00           C  
ATOM   1411  CD  PRO A1457      11.833 -10.342  77.105  1.00  0.00           C  
ATOM   1412  N   SER A1458      11.427  -7.031  73.911  1.00  0.00           N  
ATOM   1413  CA  SER A1458      10.533  -6.635  72.824  1.00  0.00           C  
ATOM   1414  C   SER A1458      11.337  -6.462  71.550  1.00  0.00           C  
ATOM   1415  O   SER A1458      12.301  -5.704  71.520  1.00  0.00           O  
ATOM   1416  CB  SER A1458       9.830  -5.321  73.184  1.00  0.00           C  
ATOM   1417  OG  SER A1458       9.177  -4.736  72.068  1.00  0.00           O  
ATOM   1418  N   SER A1459      10.955  -7.183  70.504  1.00  0.00           N  
ATOM   1419  CA  SER A1459      11.654  -7.079  69.227  1.00  0.00           C  
ATOM   1420  C   SER A1459      10.692  -6.475  68.215  1.00  0.00           C  
ATOM   1421  O   SER A1459       9.534  -6.890  68.137  1.00  0.00           O  
ATOM   1422  CB  SER A1459      12.128  -8.458  68.765  1.00  0.00           C  
ATOM   1423  OG  SER A1459      12.905  -8.361  67.586  1.00  0.00           O  
ATOM   1424  N   GLU A1460      11.162  -5.487  67.458  1.00  0.00           N  
ATOM   1425  CA  GLU A1460      10.325  -4.829  66.457  1.00  0.00           C  
ATOM   1426  C   GLU A1460      10.764  -5.236  65.046  1.00  0.00           C  
ATOM   1427  O   GLU A1460      11.812  -5.853  64.866  1.00  0.00           O  
ATOM   1428  CB  GLU A1460      10.402  -3.289  66.600  1.00  0.00           C  
ATOM   1429  CG  GLU A1460      10.512  -2.773  68.038  1.00  0.00           C  
ATOM   1430  CD  GLU A1460      10.334  -1.254  68.183  1.00  0.00           C  
ATOM   1431  OE1 GLU A1460      10.890  -0.484  67.370  1.00  0.00           O  
ATOM   1432  OE2 GLU A1460       9.650  -0.827  69.134  1.00  0.00           O  
ATOM   1433  N   ILE A1461       9.946  -4.894  64.054  1.00  0.00           N  
ATOM   1434  CA  ILE A1461      10.233  -5.200  62.653  1.00  0.00           C  
ATOM   1435  C   ILE A1461      10.184  -3.876  61.873  1.00  0.00           C  
ATOM   1436  O   ILE A1461       9.206  -3.129  61.961  1.00  0.00           O  
ATOM   1437  CB  ILE A1461       9.194  -6.201  62.068  1.00  0.00           C  
ATOM   1438  CG1 ILE A1461       9.279  -7.540  62.799  1.00  0.00           C  
ATOM   1439  CG2 ILE A1461       9.467  -6.441  60.594  1.00  0.00           C  
ATOM   1440  CD1 ILE A1461       8.297  -8.599  62.287  1.00  0.00           C  
ATOM   1441  N   TYR A1462      11.246  -3.581  61.129  1.00  0.00           N  
ATOM   1442  CA  TYR A1462      11.307  -2.337  60.365  1.00  0.00           C  
ATOM   1443  C   TYR A1462      11.300  -2.604  58.863  1.00  0.00           C  
ATOM   1444  O   TYR A1462      11.720  -3.666  58.413  1.00  0.00           O  
ATOM   1445  CB  TYR A1462      12.565  -1.541  60.733  1.00  0.00           C  
ATOM   1446  CG  TYR A1462      12.713  -1.232  62.205  1.00  0.00           C  
ATOM   1447  CD1 TYR A1462      12.650   0.079  62.680  1.00  0.00           C  
ATOM   1448  CD2 TYR A1462      12.938  -2.254  63.126  1.00  0.00           C  
ATOM   1449  CE1 TYR A1462      12.809   0.359  64.034  1.00  0.00           C  
ATOM   1450  CE2 TYR A1462      13.099  -1.986  64.478  1.00  0.00           C  
ATOM   1451  CZ  TYR A1462      13.035  -0.682  64.928  1.00  0.00           C  
ATOM   1452  OH  TYR A1462      13.203  -0.425  66.267  1.00  0.00           O  
ATOM   1453  N   VAL A1463      10.799  -1.638  58.102  1.00  0.00           N  
ATOM   1454  CA  VAL A1463      10.737  -1.743  56.645  1.00  0.00           C  
ATOM   1455  C   VAL A1463      11.361  -0.497  56.030  1.00  0.00           C  
ATOM   1456  O   VAL A1463      10.964   0.638  56.329  1.00  0.00           O  
ATOM   1457  CB  VAL A1463       9.280  -1.859  56.137  1.00  0.00           C  
ATOM   1458  CG1 VAL A1463       9.252  -1.841  54.612  1.00  0.00           C  
ATOM   1459  CG2 VAL A1463       8.657  -3.130  56.646  1.00  0.00           C  
ATOM   1460  N   ASP A1464      12.334  -0.717  55.163  1.00  0.00           N  
ATOM   1461  CA  ASP A1464      13.028   0.376  54.500  1.00  0.00           C  
ATOM   1462  C   ASP A1464      12.147   1.003  53.424  1.00  0.00           C  
ATOM   1463  O   ASP A1464      11.372   0.308  52.773  1.00  0.00           O  
ATOM   1464  CB  ASP A1464      14.320  -0.158  53.901  1.00  0.00           C  
ATOM   1465  CG  ASP A1464      15.140   0.912  53.263  1.00  0.00           C  
ATOM   1466  OD1 ASP A1464      15.064   1.054  52.030  1.00  0.00           O  
ATOM   1467  OD2 ASP A1464      15.861   1.614  53.997  1.00  0.00           O  
ATOM   1468  N   ARG A1465      12.264   2.312  53.229  1.00  0.00           N  
ATOM   1469  CA  ARG A1465      11.431   2.977  52.231  1.00  0.00           C  
ATOM   1470  C   ARG A1465      12.116   3.923  51.248  1.00  0.00           C  
ATOM   1471  O   ARG A1465      11.592   4.995  50.949  1.00  0.00           O  
ATOM   1472  CB  ARG A1465      10.287   3.718  52.925  1.00  0.00           C  
ATOM   1473  CG  ARG A1465       9.151   2.829  53.359  1.00  0.00           C  
ATOM   1474  CD  ARG A1465       8.104   3.643  54.082  1.00  0.00           C  
ATOM   1475  NE  ARG A1465       7.791   4.843  53.320  1.00  0.00           N  
ATOM   1476  CZ  ARG A1465       7.308   5.959  53.847  1.00  0.00           C  
ATOM   1477  NH1 ARG A1465       7.071   6.032  55.148  1.00  0.00           N  
ATOM   1478  NH2 ARG A1465       7.089   7.011  53.072  1.00  0.00           N  
ATOM   1479  N   GLY A1475      13.278   3.535  50.738  1.00  0.00           N  
ATOM   1480  CA  GLY A1475      13.956   4.381  49.766  1.00  0.00           C  
ATOM   1481  C   GLY A1475      15.011   5.324  50.304  1.00  0.00           C  
ATOM   1482  O   GLY A1475      14.810   5.980  51.321  1.00  0.00           O  
ATOM   1483  N   GLU A1684      16.132   5.405  49.594  1.00  0.00           N  
ATOM   1484  CA  GLU A1684      17.242   6.253  50.004  1.00  0.00           C  
ATOM   1485  C   GLU A1684      16.891   7.734  50.125  1.00  0.00           C  
ATOM   1486  O   GLU A1684      17.499   8.449  50.926  1.00  0.00           O  
ATOM   1487  CB  GLU A1684      18.415   6.079  49.049  1.00  0.00           C  
ATOM   1488  CG  GLU A1684      18.886   4.646  48.912  1.00  0.00           C  
ATOM   1489  CD  GLU A1684      18.424   4.000  47.626  1.00  0.00           C  
ATOM   1490  OE1 GLU A1684      17.194   3.962  47.376  1.00  0.00           O  
ATOM   1491  OE2 GLU A1684      19.295   3.531  46.860  1.00  0.00           O  
ATOM   1492  N   GLU A1685      15.915   8.193  49.347  1.00  0.00           N  
ATOM   1493  CA  GLU A1685      15.511   9.591  49.399  1.00  0.00           C  
ATOM   1494  C   GLU A1685      15.385  10.072  50.825  1.00  0.00           C  
ATOM   1495  O   GLU A1685      16.167  10.912  51.286  1.00  0.00           O  
ATOM   1496  CB  GLU A1685      14.178   9.813  48.684  1.00  0.00           C  
ATOM   1497  CG  GLU A1685      13.176   8.690  48.827  1.00  0.00           C  
ATOM   1498  CD  GLU A1685      12.789   8.135  47.481  1.00  0.00           C  
ATOM   1499  OE1 GLU A1685      13.683   7.593  46.795  1.00  0.00           O  
ATOM   1500  OE2 GLU A1685      11.602   8.251  47.103  1.00  0.00           O  
ATOM   1501  N   TYR A1686      14.390   9.547  51.528  1.00  0.00           N  
ATOM   1502  CA  TYR A1686      14.195   9.940  52.904  1.00  0.00           C  
ATOM   1503  C   TYR A1686      15.184   9.131  53.715  1.00  0.00           C  
ATOM   1504  O   TYR A1686      16.121   8.529  53.181  1.00  0.00           O  
ATOM   1505  CB  TYR A1686      12.758   9.649  53.367  1.00  0.00           C  
ATOM   1506  CG  TYR A1686      11.726   9.781  52.273  1.00  0.00           C  
ATOM   1507  CD1 TYR A1686      11.561  10.985  51.576  1.00  0.00           C  
ATOM   1508  CD2 TYR A1686      10.970   8.677  51.874  1.00  0.00           C  
ATOM   1509  CE1 TYR A1686      10.675  11.078  50.494  1.00  0.00           C  
ATOM   1510  CE2 TYR A1686      10.079   8.758  50.797  1.00  0.00           C  
ATOM   1511  CZ  TYR A1686       9.941   9.956  50.110  1.00  0.00           C  
ATOM   1512  OH  TYR A1686       9.094  10.031  49.020  1.00  0.00           O  
ATOM   1513  N   GLU A1687      14.979   9.131  54.992  1.00  0.00           N  
ATOM   1514  CA  GLU A1687      15.826   8.408  55.933  1.00  0.00           C  
ATOM   1515  C   GLU A1687      15.245   8.447  57.341  1.00  0.00           C  
ATOM   1516  O   GLU A1687      14.084   8.870  57.486  1.00  0.00           O  
ATOM   1517  CB  GLU A1687      17.244   8.981  55.925  1.00  0.00           C  
ATOM   1518  CG  GLU A1687      17.946   8.885  54.579  1.00  0.00           C  
ATOM   1519  CD  GLU A1687      17.710  10.106  53.712  1.00  0.00           C  
ATOM   1520  OE1 GLU A1687      17.008  11.033  54.169  1.00  0.00           O  
ATOM   1521  OE2 GLU A1687      18.227  10.136  52.575  1.00  0.00           O  
ATOM   1522  N   GLY A1688      15.976   8.011  58.331  1.00  0.00           N  
ATOM   1523  CA  GLY A1688      15.459   8.027  59.689  1.00  0.00           C  
ATOM   1524  C   GLY A1688      14.338   7.053  59.974  1.00  0.00           C  
ATOM   1525  O   GLY A1688      14.269   5.979  59.375  1.00  0.00           O  
ATOM   1526  N   ASP A1689      13.463   7.434  60.900  1.00  0.00           N  
ATOM   1527  CA  ASP A1689      12.320   6.615  61.290  1.00  0.00           C  
ATOM   1528  C   ASP A1689      11.224   6.714  60.241  1.00  0.00           C  
ATOM   1529  O   ASP A1689      10.152   6.131  60.396  1.00  0.00           O  
ATOM   1530  CB  ASP A1689      11.780   7.079  62.644  1.00  0.00           C  
ATOM   1531  CG  ASP A1689      11.444   8.560  62.657  1.00  0.00           C  
ATOM   1532  OD1 ASP A1689      10.697   9.002  61.762  1.00  0.00           O  
ATOM   1533  OD2 ASP A1689      11.926   9.276  63.557  1.00  0.00           O  
ATOM   1534  N   GLU A1690      11.494   7.471  59.180  1.00  0.00           N  
ATOM   1535  CA  GLU A1690      10.530   7.627  58.091  1.00  0.00           C  
ATOM   1536  C   GLU A1690      10.932   6.731  56.920  1.00  0.00           C  
ATOM   1537  O   GLU A1690      10.102   6.414  56.069  1.00  0.00           O  
ATOM   1538  CB  GLU A1690      10.439   9.090  57.637  1.00  0.00           C  
ATOM   1539  CG  GLU A1690       9.247   9.887  58.211  1.00  0.00           C  
ATOM   1540  CD  GLU A1690       7.878   9.465  57.647  1.00  0.00           C  
ATOM   1541  OE1 GLU A1690       7.756   9.270  56.417  1.00  0.00           O  
ATOM   1542  OE2 GLU A1690       6.916   9.351  58.429  1.00  0.00           O  
ATOM   1543  N   ARG A1692      12.205   6.331  56.876  1.00  0.00           N  
ATOM   1544  CA  ARG A1692      12.663   5.441  55.816  1.00  0.00           C  
ATOM   1545  C   ARG A1692      12.404   4.026  56.319  1.00  0.00           C  
ATOM   1546  O   ARG A1692      11.854   3.177  55.605  1.00  0.00           O  
ATOM   1547  CB  ARG A1692      14.155   5.604  55.530  1.00  0.00           C  
ATOM   1548  CG  ARG A1692      14.552   4.934  54.230  1.00  0.00           C  
ATOM   1549  CD  ARG A1692      16.050   4.789  54.053  1.00  0.00           C  
ATOM   1550  NE  ARG A1692      16.346   4.114  52.789  1.00  0.00           N  
ATOM   1551  CZ  ARG A1692      17.489   3.496  52.519  1.00  0.00           C  
ATOM   1552  NH1 ARG A1692      18.450   3.466  53.428  1.00  0.00           N  
ATOM   1553  NH2 ARG A1692      17.668   2.908  51.345  1.00  0.00           N  
ATOM   1554  N   TYR A1693      12.816   3.782  57.557  1.00  0.00           N  
ATOM   1555  CA  TYR A1693      12.594   2.495  58.188  1.00  0.00           C  
ATOM   1556  C   TYR A1693      11.391   2.723  59.080  1.00  0.00           C  
ATOM   1557  O   TYR A1693      11.452   3.497  60.038  1.00  0.00           O  
ATOM   1558  CB  TYR A1693      13.806   2.071  59.028  1.00  0.00           C  
ATOM   1559  CG  TYR A1693      15.102   2.049  58.247  1.00  0.00           C  
ATOM   1560  CD1 TYR A1693      15.715   0.846  57.881  1.00  0.00           C  
ATOM   1561  CD2 TYR A1693      15.721   3.235  57.875  1.00  0.00           C  
ATOM   1562  CE1 TYR A1693      16.920   0.842  57.162  1.00  0.00           C  
ATOM   1563  CE2 TYR A1693      16.908   3.236  57.168  1.00  0.00           C  
ATOM   1564  CZ  TYR A1693      17.502   2.054  56.816  1.00  0.00           C  
ATOM   1565  OH  TYR A1693      18.685   2.118  56.124  1.00  0.00           O  
ATOM   1566  N   LEU A1700      10.291   2.056  58.765  1.00  0.00           N  
ATOM   1567  CA  LEU A1700       9.079   2.219  59.554  1.00  0.00           C  
ATOM   1568  C   LEU A1700       8.788   0.996  60.402  1.00  0.00           C  
ATOM   1569  O   LEU A1700       8.590  -0.101  59.881  1.00  0.00           O  
ATOM   1570  CB  LEU A1700       7.889   2.516  58.635  1.00  0.00           C  
ATOM   1571  CG  LEU A1700       6.547   2.850  59.276  1.00  0.00           C  
ATOM   1572  CD1 LEU A1700       6.723   3.971  60.298  1.00  0.00           C  
ATOM   1573  CD2 LEU A1700       5.561   3.253  58.181  1.00  0.00           C  
ATOM   1574  N   GLU A1701       8.805   1.193  61.718  1.00  0.00           N  
ATOM   1575  CA  GLU A1701       8.511   0.122  62.660  1.00  0.00           C  
ATOM   1576  C   GLU A1701       7.016  -0.148  62.536  1.00  0.00           C  
ATOM   1577  O   GLU A1701       6.205   0.481  63.213  1.00  0.00           O  
ATOM   1578  CB  GLU A1701       8.845   0.548  64.093  1.00  0.00           C  
ATOM   1579  CG  GLU A1701       8.606  -0.545  65.128  1.00  0.00           C  
ATOM   1580  CD  GLU A1701       7.376  -0.298  65.982  1.00  0.00           C  
ATOM   1581  OE1 GLU A1701       6.866  -1.267  66.580  1.00  0.00           O  
ATOM   1582  OE2 GLU A1701       6.930   0.867  66.065  1.00  0.00           O  
ATOM   1583  N   ILE A1702       6.673  -1.074  61.646  1.00  0.00           N  
ATOM   1584  CA  ILE A1702       5.288  -1.449  61.386  1.00  0.00           C  
ATOM   1585  C   ILE A1702       4.875  -2.643  62.228  1.00  0.00           C  
ATOM   1586  O   ILE A1702       3.850  -3.268  61.957  1.00  0.00           O  
ATOM   1587  CB  ILE A1702       5.070  -1.847  59.910  1.00  0.00           C  
ATOM   1588  CG1 ILE A1702       5.677  -3.236  59.666  1.00  0.00           C  
ATOM   1589  CG2 ILE A1702       5.714  -0.813  58.984  1.00  0.00           C  
ATOM   1590  CD1 ILE A1702       5.208  -3.899  58.411  1.00  0.00           C  
ATOM   1591  N   TRP A1703       5.682  -2.982  63.226  1.00  0.00           N  
ATOM   1592  CA  TRP A1703       5.356  -4.112  64.084  1.00  0.00           C  
ATOM   1593  C   TRP A1703       6.219  -4.180  65.333  1.00  0.00           C  
ATOM   1594  O   TRP A1703       7.439  -4.005  65.273  1.00  0.00           O  
ATOM   1595  CB  TRP A1703       5.485  -5.430  63.311  1.00  0.00           C  
ATOM   1596  CG  TRP A1703       4.478  -6.461  63.740  1.00  0.00           C  
ATOM   1597  CD1 TRP A1703       4.132  -6.783  65.020  1.00  0.00           C  
ATOM   1598  CD2 TRP A1703       3.680  -7.292  62.889  1.00  0.00           C  
ATOM   1599  NE1 TRP A1703       3.166  -7.760  65.021  1.00  0.00           N  
ATOM   1600  CE2 TRP A1703       2.868  -8.092  63.725  1.00  0.00           C  
ATOM   1601  CE3 TRP A1703       3.569  -7.438  61.503  1.00  0.00           C  
ATOM   1602  CZ2 TRP A1703       1.956  -9.025  63.219  1.00  0.00           C  
ATOM   1603  CZ3 TRP A1703       2.664  -8.368  60.998  1.00  0.00           C  
ATOM   1604  CH2 TRP A1703       1.870  -9.148  61.856  1.00  0.00           C  
ATOM   1605  N   ASN A1704       5.556  -4.430  66.462  1.00  0.00           N  
ATOM   1606  CA  ASN A1704       6.197  -4.557  67.770  1.00  0.00           C  
ATOM   1607  C   ASN A1704       5.707  -5.833  68.452  1.00  0.00           C  
ATOM   1608  O   ASN A1704       4.544  -5.933  68.833  1.00  0.00           O  
ATOM   1609  CB  ASN A1704       5.873  -3.348  68.661  1.00  0.00           C  
ATOM   1610  CG  ASN A1704       6.443  -3.489  70.072  1.00  0.00           C  
ATOM   1611  OD1 ASN A1704       5.698  -3.662  71.043  1.00  0.00           O  
ATOM   1612  ND2 ASN A1704       7.774  -3.420  70.187  1.00  0.00           N  
ATOM   1613  N   LEU A1705       6.606  -6.803  68.598  1.00  0.00           N  
ATOM   1614  CA  LEU A1705       6.294  -8.078  69.237  1.00  0.00           C  
ATOM   1615  C   LEU A1705       6.887  -8.074  70.633  1.00  0.00           C  
ATOM   1616  O   LEU A1705       8.106  -8.140  70.781  1.00  0.00           O  
ATOM   1617  CB  LEU A1705       6.924  -9.223  68.462  1.00  0.00           C  
ATOM   1618  CG  LEU A1705       6.761  -9.101  66.966  1.00  0.00           C  
ATOM   1619  CD1 LEU A1705       7.801  -9.950  66.269  1.00  0.00           C  
ATOM   1620  CD2 LEU A1705       5.342  -9.485  66.599  1.00  0.00           C  
ATOM   1621  N   VAL A1706       6.033  -8.015  71.650  1.00  0.00           N  
ATOM   1622  CA  VAL A1706       6.489  -7.990  73.040  1.00  0.00           C  
ATOM   1623  C   VAL A1706       6.444  -9.372  73.691  1.00  0.00           C  
ATOM   1624  O   VAL A1706       5.432 -10.067  73.617  1.00  0.00           O  
ATOM   1625  CB  VAL A1706       5.630  -7.030  73.879  1.00  0.00           C  
ATOM   1626  CG1 VAL A1706       6.136  -7.000  75.315  1.00  0.00           C  
ATOM   1627  CG2 VAL A1706       5.664  -5.645  73.268  1.00  0.00           C  
ATOM   1628  N   PHE A1707       7.536  -9.756  74.347  1.00  0.00           N  
ATOM   1629  CA  PHE A1707       7.609 -11.061  74.999  1.00  0.00           C  
ATOM   1630  C   PHE A1707       7.634 -10.996  76.534  1.00  0.00           C  
ATOM   1631  O   PHE A1707       8.711 -10.987  77.145  1.00  0.00           O  
ATOM   1632  CB  PHE A1707       8.846 -11.829  74.522  1.00  0.00           C  
ATOM   1633  CG  PHE A1707       9.195 -11.604  73.080  1.00  0.00           C  
ATOM   1634  CD1 PHE A1707       8.220 -11.646  72.086  1.00  0.00           C  
ATOM   1635  CD2 PHE A1707      10.517 -11.362  72.713  1.00  0.00           C  
ATOM   1636  CE1 PHE A1707       8.556 -11.449  70.743  1.00  0.00           C  
ATOM   1637  CE2 PHE A1707      10.867 -11.164  71.376  1.00  0.00           C  
ATOM   1638  CZ  PHE A1707       9.885 -11.207  70.385  1.00  0.00           C  
ATOM   1639  N   MET A1708       6.449 -10.948  77.146  1.00  0.00           N  
ATOM   1640  CA  MET A1708       6.315 -10.905  78.606  1.00  0.00           C  
ATOM   1641  C   MET A1708       7.081 -12.077  79.210  1.00  0.00           C  
ATOM   1642  O   MET A1708       6.593 -13.205  79.274  1.00  0.00           O  
ATOM   1643  CB  MET A1708       4.840 -10.976  79.002  1.00  0.00           C  
ATOM   1644  CG  MET A1708       4.135  -9.636  78.934  1.00  0.00           C  
ATOM   1645  SD  MET A1708       2.353  -9.776  78.992  1.00  0.00           S  
ATOM   1646  CE  MET A1708       2.147 -10.452  80.594  1.00  0.00           C  
ATOM   1647  N   GLN A1709       8.286 -11.787  79.673  1.00  0.00           N  
ATOM   1648  CA  GLN A1709       9.159 -12.810  80.212  1.00  0.00           C  
ATOM   1649  C   GLN A1709       9.344 -12.781  81.723  1.00  0.00           C  
ATOM   1650  O   GLN A1709       9.392 -13.826  82.365  1.00  0.00           O  
ATOM   1651  CB  GLN A1709      10.512 -12.653  79.539  1.00  0.00           C  
ATOM   1652  CG  GLN A1709      11.415 -13.825  79.594  1.00  0.00           C  
ATOM   1653  CD  GLN A1709      12.690 -13.547  78.833  1.00  0.00           C  
ATOM   1654  OE1 GLN A1709      12.654 -13.124  77.672  1.00  0.00           O  
ATOM   1655  NE2 GLN A1709      13.828 -13.775  79.482  1.00  0.00           N  
ATOM   1656  N   TYR A1710       9.439 -11.586  82.290  1.00  0.00           N  
ATOM   1657  CA  TYR A1710       9.687 -11.476  83.714  1.00  0.00           C  
ATOM   1658  C   TYR A1710       8.654 -10.785  84.597  1.00  0.00           C  
ATOM   1659  O   TYR A1710       7.718 -10.121  84.135  1.00  0.00           O  
ATOM   1660  CB  TYR A1710      11.045 -10.810  83.929  1.00  0.00           C  
ATOM   1661  CG  TYR A1710      12.203 -11.526  83.266  1.00  0.00           C  
ATOM   1662  CD1 TYR A1710      12.464 -12.870  83.537  1.00  0.00           C  
ATOM   1663  CD2 TYR A1710      13.063 -10.851  82.394  1.00  0.00           C  
ATOM   1664  CE1 TYR A1710      13.547 -13.522  82.962  1.00  0.00           C  
ATOM   1665  CE2 TYR A1710      14.154 -11.496  81.813  1.00  0.00           C  
ATOM   1666  CZ  TYR A1710      14.387 -12.830  82.103  1.00  0.00           C  
ATOM   1667  OH  TYR A1710      15.452 -13.488  81.539  1.00  0.00           O  
ATOM   1668  N   ASN A1711       8.856 -10.966  85.894  1.00  0.00           N  
ATOM   1669  CA  ASN A1711       8.004 -10.382  86.904  1.00  0.00           C  
ATOM   1670  C   ASN A1711       8.830  -9.274  87.537  1.00  0.00           C  
ATOM   1671  O   ASN A1711       9.789  -9.537  88.259  1.00  0.00           O  
ATOM   1672  CB  ASN A1711       7.624 -11.451  87.941  1.00  0.00           C  
ATOM   1673  CG  ASN A1711       6.572 -10.969  88.944  1.00  0.00           C  
ATOM   1674  OD1 ASN A1711       5.893 -11.780  89.580  1.00  0.00           O  
ATOM   1675  ND2 ASN A1711       6.444  -9.652  89.096  1.00  0.00           N  
ATOM   1676  N   ARG A1757       8.485  -8.034  87.216  1.00  0.00           N  
ATOM   1677  CA  ARG A1757       9.180  -6.896  87.784  1.00  0.00           C  
ATOM   1678  C   ARG A1757       8.466  -6.577  89.096  1.00  0.00           C  
ATOM   1679  O   ARG A1757       7.366  -6.033  89.092  1.00  0.00           O  
ATOM   1680  CB  ARG A1757       9.118  -5.707  86.820  1.00  0.00           C  
ATOM   1681  CG  ARG A1757       9.369  -4.360  87.467  1.00  0.00           C  
ATOM   1682  CD  ARG A1757       9.792  -3.288  86.466  1.00  0.00           C  
ATOM   1683  NE  ARG A1757      11.245  -3.198  86.320  1.00  0.00           N  
ATOM   1684  CZ  ARG A1757      12.001  -4.114  85.721  1.00  0.00           C  
ATOM   1685  NH1 ARG A1757      11.443  -5.199  85.206  1.00  0.00           N  
ATOM   1686  NH2 ARG A1757      13.316  -3.946  85.634  1.00  0.00           N  
ATOM   1687  N   ASP A1758       9.071  -6.935  90.226  1.00  0.00           N  
ATOM   1688  CA  ASP A1758       8.426  -6.674  91.508  1.00  0.00           C  
ATOM   1689  C   ASP A1758       8.413  -5.196  91.870  1.00  0.00           C  
ATOM   1690  O   ASP A1758       8.678  -4.335  91.027  1.00  0.00           O  
ATOM   1691  CB  ASP A1758       9.064  -7.496  92.639  1.00  0.00           C  
ATOM   1692  CG  ASP A1758      10.551  -7.254  92.796  1.00  0.00           C  
ATOM   1693  OD1 ASP A1758      10.997  -6.100  92.631  1.00  0.00           O  
ATOM   1694  OD2 ASP A1758      11.280  -8.219  93.111  1.00  0.00           O  
ATOM   1695  N   GLU A1759       8.083  -4.901  93.121  1.00  0.00           N  
ATOM   1696  CA  GLU A1759       8.019  -3.523  93.595  1.00  0.00           C  
ATOM   1697  C   GLU A1759       9.238  -2.735  93.109  1.00  0.00           C  
ATOM   1698  O   GLU A1759       9.157  -1.527  92.912  1.00  0.00           O  
ATOM   1699  CB  GLU A1759       7.934  -3.522  95.122  1.00  0.00           C  
ATOM   1700  CG  GLU A1759       7.318  -4.777  95.676  1.00  0.00           C  
ATOM   1701  CD  GLU A1759       7.596  -4.961  97.149  1.00  0.00           C  
ATOM   1702  OE1 GLU A1759       7.115  -4.149  97.960  1.00  0.00           O  
ATOM   1703  OE2 GLU A1759       8.298  -5.927  97.496  1.00  0.00           O  
ATOM   1704  N   ASN A1760      10.354  -3.439  92.905  1.00  0.00           N  
ATOM   1705  CA  ASN A1760      11.611  -2.858  92.412  1.00  0.00           C  
ATOM   1706  C   ASN A1760      11.865  -3.386  91.012  1.00  0.00           C  
ATOM   1707  O   ASN A1760      10.930  -3.691  90.273  1.00  0.00           O  
ATOM   1708  CB  ASN A1760      12.801  -3.261  93.302  1.00  0.00           C  
ATOM   1709  CG  ASN A1760      13.512  -2.066  93.920  1.00  0.00           C  
ATOM   1710  OD1 ASN A1760      13.821  -1.089  93.238  1.00  0.00           O  
ATOM   1711  ND2 ASN A1760      13.769  -2.138  95.214  1.00  0.00           N  
ATOM   1712  N   GLY A1764      13.143  -3.503  90.657  1.00  0.00           N  
ATOM   1713  CA  GLY A1764      13.510  -3.993  89.340  1.00  0.00           C  
ATOM   1714  C   GLY A1764      13.953  -5.444  89.319  1.00  0.00           C  
ATOM   1715  O   GLY A1764      14.537  -5.893  88.330  1.00  0.00           O  
ATOM   1716  N   VAL A1765      13.668  -6.172  90.399  1.00  0.00           N  
ATOM   1717  CA  VAL A1765      14.033  -7.585  90.537  1.00  0.00           C  
ATOM   1718  C   VAL A1765      13.161  -8.475  89.648  1.00  0.00           C  
ATOM   1719  O   VAL A1765      12.034  -8.817  90.018  1.00  0.00           O  
ATOM   1720  CB  VAL A1765      13.864  -8.055  92.005  1.00  0.00           C  
ATOM   1721  CG1 VAL A1765      14.797  -9.213  92.300  1.00  0.00           C  
ATOM   1722  CG2 VAL A1765      14.102  -6.889  92.962  1.00  0.00           C  
ATOM   1723  N   LEU A1767      13.694  -8.868  88.494  1.00  0.00           N  
ATOM   1724  CA  LEU A1767      12.955  -9.697  87.547  1.00  0.00           C  
ATOM   1725  C   LEU A1767      13.070 -11.211  87.729  1.00  0.00           C  
ATOM   1726  O   LEU A1767      14.166 -11.753  87.846  1.00  0.00           O  
ATOM   1727  CB  LEU A1767      13.368  -9.348  86.112  1.00  0.00           C  
ATOM   1728  CG  LEU A1767      13.212  -7.888  85.672  1.00  0.00           C  
ATOM   1729  CD1 LEU A1767      14.522  -7.144  85.876  1.00  0.00           C  
ATOM   1730  CD2 LEU A1767      12.815  -7.839  84.214  1.00  0.00           C  
ATOM   1731  N   THR A1768      11.918 -11.882  87.757  1.00  0.00           N  
ATOM   1732  CA  THR A1768      11.864 -13.339  87.872  1.00  0.00           C  
ATOM   1733  C   THR A1768      11.189 -13.879  86.631  1.00  0.00           C  
ATOM   1734  O   THR A1768      10.209 -13.304  86.135  1.00  0.00           O  
ATOM   1735  CB  THR A1768      11.031 -13.835  89.077  1.00  0.00           C  
ATOM   1736  OG1 THR A1768      11.750 -13.616  90.290  1.00  0.00           O  
ATOM   1737  CG2 THR A1768      10.738 -15.332  88.944  1.00  0.00           C  
ATOM   1738  N   PRO A1770      11.703 -14.995  86.103  1.00  0.00           N  
ATOM   1739  CA  PRO A1770      11.092 -15.572  84.904  1.00  0.00           C  
ATOM   1740  C   PRO A1770       9.660 -16.007  85.204  1.00  0.00           C  
ATOM   1741  O   PRO A1770       9.257 -16.097  86.361  1.00  0.00           O  
ATOM   1742  CB  PRO A1770      12.011 -16.746  84.586  1.00  0.00           C  
ATOM   1743  CG  PRO A1770      13.350 -16.243  85.071  1.00  0.00           C  
ATOM   1744  CD  PRO A1770      12.980 -15.653  86.414  1.00  0.00           C  
ATOM   1745  N   LEU A1771       8.891 -16.262  84.157  1.00  0.00           N  
ATOM   1746  CA  LEU A1771       7.510 -16.686  84.313  1.00  0.00           C  
ATOM   1747  C   LEU A1771       7.352 -18.059  83.667  1.00  0.00           C  
ATOM   1748  O   LEU A1771       7.530 -18.202  82.461  1.00  0.00           O  
ATOM   1749  CB  LEU A1771       6.578 -15.678  83.626  1.00  0.00           C  
ATOM   1750  CG  LEU A1771       6.710 -14.191  83.989  1.00  0.00           C  
ATOM   1751  CD1 LEU A1771       5.706 -13.376  83.190  1.00  0.00           C  
ATOM   1752  CD2 LEU A1771       6.492 -13.987  85.476  1.00  0.00           C  
ATOM   1753  N   PRO A1772       7.029 -19.093  84.458  1.00  0.00           N  
ATOM   1754  CA  PRO A1772       6.866 -20.425  83.860  1.00  0.00           C  
ATOM   1755  C   PRO A1772       5.710 -20.477  82.861  1.00  0.00           C  
ATOM   1756  O   PRO A1772       5.280 -21.551  82.434  1.00  0.00           O  
ATOM   1757  CB  PRO A1772       6.647 -21.331  85.077  1.00  0.00           C  
ATOM   1758  CG  PRO A1772       6.072 -20.400  86.111  1.00  0.00           C  
ATOM   1759  CD  PRO A1772       6.893 -19.154  85.925  1.00  0.00           C  
ATOM   1760  N   HIS A1773       5.222 -19.297  82.496  1.00  0.00           N  
ATOM   1761  CA  HIS A1773       4.124 -19.152  81.553  1.00  0.00           C  
ATOM   1762  C   HIS A1773       4.225 -17.786  80.873  1.00  0.00           C  
ATOM   1763  O   HIS A1773       3.299 -16.979  80.949  1.00  0.00           O  
ATOM   1764  CB  HIS A1773       2.782 -19.252  82.288  1.00  0.00           C  
ATOM   1765  CG  HIS A1773       2.500 -20.605  82.866  1.00  0.00           C  
ATOM   1766  ND1 HIS A1773       2.515 -21.756  82.108  1.00  0.00           N  
ATOM   1767  CD2 HIS A1773       2.137 -20.983  84.115  1.00  0.00           C  
ATOM   1768  CE1 HIS A1773       2.168 -22.783  82.863  1.00  0.00           C  
ATOM   1769  NE2 HIS A1773       1.932 -22.341  84.086  1.00  0.00           N  
ATOM   1770  N   PRO A1774       5.354 -17.508  80.198  1.00  0.00           N  
ATOM   1771  CA  PRO A1774       5.519 -16.212  79.524  1.00  0.00           C  
ATOM   1772  C   PRO A1774       4.394 -15.851  78.544  1.00  0.00           C  
ATOM   1773  O   PRO A1774       3.802 -16.722  77.925  1.00  0.00           O  
ATOM   1774  CB  PRO A1774       6.893 -16.339  78.860  1.00  0.00           C  
ATOM   1775  CG  PRO A1774       7.082 -17.820  78.699  1.00  0.00           C  
ATOM   1776  CD  PRO A1774       6.519 -18.381  79.963  1.00  0.00           C  
ATOM   1777  N   ASN A1775       4.095 -14.561  78.418  1.00  0.00           N  
ATOM   1778  CA  ASN A1775       3.023 -14.115  77.528  1.00  0.00           C  
ATOM   1779  C   ASN A1775       3.501 -13.389  76.269  1.00  0.00           C  
ATOM   1780  O   ASN A1775       4.667 -13.015  76.147  1.00  0.00           O  
ATOM   1781  CB  ASN A1775       2.053 -13.210  78.298  1.00  0.00           C  
ATOM   1782  CG  ASN A1775       1.348 -13.937  79.426  1.00  0.00           C  
ATOM   1783  OD1 ASN A1775       0.515 -14.817  79.197  1.00  0.00           O  
ATOM   1784  ND2 ASN A1775       1.687 -13.578  80.654  1.00  0.00           N  
ATOM   1785  N   ILE A1776       2.588 -13.208  75.325  1.00  0.00           N  
ATOM   1786  CA  ILE A1776       2.912 -12.505  74.094  1.00  0.00           C  
ATOM   1787  C   ILE A1776       1.965 -11.307  73.959  1.00  0.00           C  
ATOM   1788  O   ILE A1776       0.818 -11.355  74.395  1.00  0.00           O  
ATOM   1789  CB  ILE A1776       2.776 -13.428  72.853  1.00  0.00           C  
ATOM   1790  CG1 ILE A1776       3.797 -14.569  72.923  1.00  0.00           C  
ATOM   1791  CG2 ILE A1776       2.998 -12.623  71.574  1.00  0.00           C  
ATOM   1792  CD1 ILE A1776       5.249 -14.117  72.823  1.00  0.00           C  
ATOM   1793  N   ASP A1777       2.467 -10.230  73.364  1.00  0.00           N  
ATOM   1794  CA  ASP A1777       1.688  -9.014  73.164  1.00  0.00           C  
ATOM   1795  C   ASP A1777       2.335  -8.238  72.016  1.00  0.00           C  
ATOM   1796  O   ASP A1777       3.435  -7.698  72.165  1.00  0.00           O  
ATOM   1797  CB  ASP A1777       1.682  -8.186  74.460  1.00  0.00           C  
ATOM   1798  CG  ASP A1777       1.173  -6.755  74.267  1.00  0.00           C  
ATOM   1799  OD1 ASP A1777       1.204  -5.985  75.252  1.00  0.00           O  
ATOM   1800  OD2 ASP A1777       0.748  -6.389  73.154  1.00  0.00           O  
ATOM   1801  N   THR A1778       1.661  -8.204  70.868  1.00  0.00           N  
ATOM   1802  CA  THR A1778       2.180  -7.486  69.708  1.00  0.00           C  
ATOM   1803  C   THR A1778       1.224  -6.387  69.277  1.00  0.00           C  
ATOM   1804  O   THR A1778       0.039  -6.412  69.608  1.00  0.00           O  
ATOM   1805  CB  THR A1778       2.392  -8.403  68.487  1.00  0.00           C  
ATOM   1806  OG1 THR A1778       1.153  -8.570  67.792  1.00  0.00           O  
ATOM   1807  CG2 THR A1778       2.915  -9.750  68.916  1.00  0.00           C  
ATOM   1808  N   GLY A1779       1.749  -5.428  68.523  1.00  0.00           N  
ATOM   1809  CA  GLY A1779       0.930  -4.333  68.045  1.00  0.00           C  
ATOM   1810  C   GLY A1779       1.394  -3.811  66.704  1.00  0.00           C  
ATOM   1811  O   GLY A1779       2.581  -3.864  66.379  1.00  0.00           O  
ATOM   1812  N   MET A1782       0.447  -3.313  65.920  1.00  0.00           N  
ATOM   1813  CA  MET A1782       0.730  -2.754  64.601  1.00  0.00           C  
ATOM   1814  C   MET A1782      -0.339  -1.733  64.230  1.00  0.00           C  
ATOM   1815  O   MET A1782      -1.446  -2.102  63.846  1.00  0.00           O  
ATOM   1816  CB  MET A1782       0.755  -3.854  63.537  1.00  0.00           C  
ATOM   1817  CG  MET A1782       0.775  -3.307  62.114  1.00  0.00           C  
ATOM   1818  SD  MET A1782       0.439  -4.542  60.863  1.00  0.00           S  
ATOM   1819  CE  MET A1782       2.013  -4.618  60.067  1.00  0.00           C  
ATOM   1820  N   GLY A1783      -0.011  -0.453  64.350  1.00  0.00           N  
ATOM   1821  CA  GLY A1783      -0.973   0.571  63.995  1.00  0.00           C  
ATOM   1822  C   GLY A1783      -1.388   0.388  62.546  1.00  0.00           C  
ATOM   1823  O   GLY A1783      -0.559   0.483  61.640  1.00  0.00           O  
ATOM   1824  N   LEU A1784      -2.667   0.095  62.332  1.00  0.00           N  
ATOM   1825  CA  LEU A1784      -3.206  -0.102  60.995  1.00  0.00           C  
ATOM   1826  C   LEU A1784      -2.817   1.015  60.050  1.00  0.00           C  
ATOM   1827  O   LEU A1784      -2.171   0.782  59.022  1.00  0.00           O  
ATOM   1828  CB  LEU A1784      -4.726  -0.197  61.053  1.00  0.00           C  
ATOM   1829  CG  LEU A1784      -5.474   0.160  59.765  1.00  0.00           C  
ATOM   1830  CD1 LEU A1784      -4.976  -0.688  58.603  1.00  0.00           C  
ATOM   1831  CD2 LEU A1784      -6.970  -0.040  59.990  1.00  0.00           C  
ATOM   1832  N   GLU A1785      -3.210   2.236  60.403  1.00  0.00           N  
ATOM   1833  CA  GLU A1785      -2.925   3.405  59.575  1.00  0.00           C  
ATOM   1834  C   GLU A1785      -1.479   3.425  59.092  1.00  0.00           C  
ATOM   1835  O   GLU A1785      -1.209   3.768  57.945  1.00  0.00           O  
ATOM   1836  CB  GLU A1785      -3.232   4.697  60.340  1.00  0.00           C  
ATOM   1837  CG  GLU A1785      -4.625   4.766  60.925  1.00  0.00           C  
ATOM   1838  CD  GLU A1785      -4.781   3.910  62.176  1.00  0.00           C  
ATOM   1839  OE1 GLU A1785      -3.811   3.205  62.537  1.00  0.00           O  
ATOM   1840  OE2 GLU A1785      -5.867   3.947  62.794  1.00  0.00           O  
ATOM   1841  N   ARG A1786      -0.550   3.049  59.960  1.00  0.00           N  
ATOM   1842  CA  ARG A1786       0.857   3.046  59.579  1.00  0.00           C  
ATOM   1843  C   ARG A1786       1.192   2.045  58.472  1.00  0.00           C  
ATOM   1844  O   ARG A1786       1.820   2.410  57.478  1.00  0.00           O  
ATOM   1845  CB  ARG A1786       1.742   2.779  60.798  1.00  0.00           C  
ATOM   1846  CG  ARG A1786       3.203   3.041  60.519  1.00  0.00           C  
ATOM   1847  CD  ARG A1786       4.086   2.853  61.732  1.00  0.00           C  
ATOM   1848  NE  ARG A1786       3.756   3.762  62.821  1.00  0.00           N  
ATOM   1849  CZ  ARG A1786       4.610   4.132  63.769  1.00  0.00           C  
ATOM   1850  NH1 ARG A1786       5.855   3.679  63.759  1.00  0.00           N  
ATOM   1851  NH2 ARG A1786       4.211   4.937  64.743  1.00  0.00           N  
ATOM   1852  N   ILE A1787       0.786   0.786  58.635  1.00  0.00           N  
ATOM   1853  CA  ILE A1787       1.076  -0.228  57.617  1.00  0.00           C  
ATOM   1854  C   ILE A1787       0.242  -0.015  56.369  1.00  0.00           C  
ATOM   1855  O   ILE A1787       0.703  -0.257  55.261  1.00  0.00           O  
ATOM   1856  CB  ILE A1787       0.819  -1.677  58.127  1.00  0.00           C  
ATOM   1857  CG1 ILE A1787       1.270  -2.691  57.074  1.00  0.00           C  
ATOM   1858  CG2 ILE A1787      -0.663  -1.912  58.357  1.00  0.00           C  
ATOM   1859  CD1 ILE A1787       2.719  -2.573  56.652  1.00  0.00           C  
ATOM   1860  N   ALA A1788      -0.990   0.442  56.546  1.00  0.00           N  
ATOM   1861  CA  ALA A1788      -1.862   0.661  55.408  1.00  0.00           C  
ATOM   1862  C   ALA A1788      -1.433   1.870  54.581  1.00  0.00           C  
ATOM   1863  O   ALA A1788      -2.193   2.353  53.739  1.00  0.00           O  
ATOM   1864  CB  ALA A1788      -3.294   0.826  55.882  1.00  0.00           C  
ATOM   1865  N   SER A1789      -0.213   2.348  54.824  1.00  0.00           N  
ATOM   1866  CA  SER A1789       0.329   3.495  54.103  1.00  0.00           C  
ATOM   1867  C   SER A1789       1.488   3.083  53.203  1.00  0.00           C  
ATOM   1868  O   SER A1789       1.536   3.449  52.030  1.00  0.00           O  
ATOM   1869  CB  SER A1789       0.830   4.546  55.084  1.00  0.00           C  
ATOM   1870  OG  SER A1789       2.066   4.141  55.635  1.00  0.00           O  
ATOM   1871  N   VAL A1790       2.429   2.330  53.766  1.00  0.00           N  
ATOM   1872  CA  VAL A1790       3.596   1.862  53.021  1.00  0.00           C  
ATOM   1873  C   VAL A1790       3.162   1.014  51.828  1.00  0.00           C  
ATOM   1874  O   VAL A1790       3.747   1.097  50.741  1.00  0.00           O  
ATOM   1875  CB  VAL A1790       4.531   1.018  53.920  1.00  0.00           C  
ATOM   1876  CG1 VAL A1790       5.657   0.407  53.097  1.00  0.00           C  
ATOM   1877  CG2 VAL A1790       5.083   1.877  55.037  1.00  0.00           C  
ATOM   1878  N   LEU A1791       2.135   0.197  52.044  1.00  0.00           N  
ATOM   1879  CA  LEU A1791       1.612  -0.673  50.999  1.00  0.00           C  
ATOM   1880  C   LEU A1791       1.037   0.140  49.862  1.00  0.00           C  
ATOM   1881  O   LEU A1791       1.192  -0.206  48.688  1.00  0.00           O  
ATOM   1882  CB  LEU A1791       0.514  -1.580  51.557  1.00  0.00           C  
ATOM   1883  CG  LEU A1791       0.876  -2.453  52.751  1.00  0.00           C  
ATOM   1884  CD1 LEU A1791      -0.041  -3.655  52.770  1.00  0.00           C  
ATOM   1885  CD2 LEU A1791       2.330  -2.896  52.644  1.00  0.00           C  
ATOM   1886  N   GLN A1792       0.358   1.218  50.234  1.00  0.00           N  
ATOM   1887  CA  GLN A1792      -0.269   2.116  49.284  1.00  0.00           C  
ATOM   1888  C   GLN A1792       0.750   3.042  48.637  1.00  0.00           C  
ATOM   1889  O   GLN A1792       0.487   3.604  47.578  1.00  0.00           O  
ATOM   1890  CB  GLN A1792      -1.363   2.927  49.991  1.00  0.00           C  
ATOM   1891  CG  GLN A1792      -2.681   2.159  50.203  1.00  0.00           C  
ATOM   1892  CD  GLN A1792      -3.671   2.889  51.113  1.00  0.00           C  
ATOM   1893  OE1 GLN A1792      -3.854   4.103  51.020  1.00  0.00           O  
ATOM   1894  NE2 GLN A1792      -4.326   2.139  51.985  1.00  0.00           N  
ATOM   1895  N   GLY A1793       1.912   3.196  49.270  1.00  0.00           N  
ATOM   1896  CA  GLY A1793       2.947   4.052  48.716  1.00  0.00           C  
ATOM   1897  C   GLY A1793       2.900   5.523  49.107  1.00  0.00           C  
ATOM   1898  O   GLY A1793       3.583   6.340  48.497  1.00  0.00           O  
ATOM   1899  N   LYS A1794       2.117   5.868  50.125  1.00  0.00           N  
ATOM   1900  CA  LYS A1794       2.008   7.261  50.560  1.00  0.00           C  
ATOM   1901  C   LYS A1794       2.971   7.597  51.704  1.00  0.00           C  
ATOM   1902  O   LYS A1794       3.214   6.776  52.593  1.00  0.00           O  
ATOM   1903  CB  LYS A1794       0.569   7.570  50.990  1.00  0.00           C  
ATOM   1904  CG  LYS A1794      -0.496   7.156  49.979  1.00  0.00           C  
ATOM   1905  CD  LYS A1794      -0.258   7.795  48.615  1.00  0.00           C  
ATOM   1906  CE  LYS A1794      -1.303   7.365  47.583  1.00  0.00           C  
ATOM   1907  NZ  LYS A1794      -1.032   7.975  46.250  1.00  0.00           N  
ATOM   1908  N   ASN A1795       3.516   8.810  51.677  1.00  0.00           N  
ATOM   1909  CA  ASN A1795       4.447   9.247  52.708  1.00  0.00           C  
ATOM   1910  C   ASN A1795       3.696   9.873  53.881  1.00  0.00           C  
ATOM   1911  O   ASN A1795       4.296  10.392  54.824  1.00  0.00           O  
ATOM   1912  CB  ASN A1795       5.438  10.252  52.125  1.00  0.00           C  
ATOM   1913  CG  ASN A1795       6.593  10.526  53.056  1.00  0.00           C  
ATOM   1914  OD1 ASN A1795       7.271   9.600  53.512  1.00  0.00           O  
ATOM   1915  ND2 ASN A1795       6.834  11.802  53.342  1.00  0.00           N  
ATOM   1916  N   SER A1796       2.372   9.802  53.799  1.00  0.00           N  
ATOM   1917  CA  SER A1796       1.494  10.332  54.818  1.00  0.00           C  
ATOM   1918  C   SER A1796       0.422   9.279  55.116  1.00  0.00           C  
ATOM   1919  O   SER A1796      -0.215   8.759  54.201  1.00  0.00           O  
ATOM   1920  CB  SER A1796       0.844  11.618  54.313  1.00  0.00           C  
ATOM   1921  OG  SER A1796       0.474  12.480  55.366  1.00  0.00           O  
ATOM   1922  N   ASN A1797       0.256   8.954  56.399  1.00  0.00           N  
ATOM   1923  CA  ASN A1797      -0.734   7.980  56.861  1.00  0.00           C  
ATOM   1924  C   ASN A1797      -2.140   8.509  56.585  1.00  0.00           C  
ATOM   1925  O   ASN A1797      -3.117   7.762  56.620  1.00  0.00           O  
ATOM   1926  CB  ASN A1797      -0.602   7.780  58.373  1.00  0.00           C  
ATOM   1927  CG  ASN A1797       0.200   6.552  58.741  1.00  0.00           C  
ATOM   1928  OD1 ASN A1797       1.175   6.195  58.074  1.00  0.00           O  
ATOM   1929  ND2 ASN A1797      -0.196   5.908  59.829  1.00  0.00           N  
ATOM   1930  N   PHE A1798      -2.224   9.811  56.330  1.00  0.00           N  
ATOM   1931  CA  PHE A1798      -3.491  10.470  56.092  1.00  0.00           C  
ATOM   1932  C   PHE A1798      -3.916  10.417  54.634  1.00  0.00           C  
ATOM   1933  O   PHE A1798      -5.097  10.570  54.321  1.00  0.00           O  
ATOM   1934  CB  PHE A1798      -3.404  11.925  56.565  1.00  0.00           C  
ATOM   1935  CG  PHE A1798      -3.228  12.079  58.056  1.00  0.00           C  
ATOM   1936  CD1 PHE A1798      -4.332  12.153  58.899  1.00  0.00           C  
ATOM   1937  CD2 PHE A1798      -1.961  12.161  58.615  1.00  0.00           C  
ATOM   1938  CE1 PHE A1798      -4.174  12.309  60.282  1.00  0.00           C  
ATOM   1939  CE2 PHE A1798      -1.793  12.316  59.993  1.00  0.00           C  
ATOM   1940  CZ  PHE A1798      -2.902  12.391  60.824  1.00  0.00           C  
ATOM   1941  N   GLU A1799      -2.955  10.195  53.744  1.00  0.00           N  
ATOM   1942  CA  GLU A1799      -3.232  10.126  52.311  1.00  0.00           C  
ATOM   1943  C   GLU A1799      -3.732   8.740  51.913  1.00  0.00           C  
ATOM   1944  O   GLU A1799      -3.559   8.316  50.772  1.00  0.00           O  
ATOM   1945  CB  GLU A1799      -1.968  10.464  51.511  1.00  0.00           C  
ATOM   1946  CG  GLU A1799      -1.565  11.924  51.551  1.00  0.00           C  
ATOM   1947  CD  GLU A1799      -0.064  12.118  51.358  1.00  0.00           C  
ATOM   1948  OE1 GLU A1799       0.566  11.306  50.649  1.00  0.00           O  
ATOM   1949  OE2 GLU A1799       0.484  13.090  51.904  1.00  0.00           O  
ATOM   1950  N   ILE A1800      -4.344   8.033  52.858  1.00  0.00           N  
ATOM   1951  CA  ILE A1800      -4.869   6.702  52.576  1.00  0.00           C  
ATOM   1952  C   ILE A1800      -6.389   6.761  52.434  1.00  0.00           C  
ATOM   1953  O   ILE A1800      -7.033   7.677  52.937  1.00  0.00           O  
ATOM   1954  CB  ILE A1800      -4.482   5.687  53.681  1.00  0.00           C  
ATOM   1955  CG1 ILE A1800      -5.013   6.149  55.035  1.00  0.00           C  
ATOM   1956  CG2 ILE A1800      -2.973   5.514  53.709  1.00  0.00           C  
ATOM   1957  CD1 ILE A1800      -4.718   5.195  56.170  1.00  0.00           C  
ATOM   1958  N   ASP A1801      -6.951   5.783  51.737  1.00  0.00           N  
ATOM   1959  CA  ASP A1801      -8.385   5.736  51.502  1.00  0.00           C  
ATOM   1960  C   ASP A1801      -9.267   5.992  52.718  1.00  0.00           C  
ATOM   1961  O   ASP A1801     -10.242   6.728  52.626  1.00  0.00           O  
ATOM   1962  CB  ASP A1801      -8.768   4.395  50.859  1.00  0.00           C  
ATOM   1963  CG  ASP A1801      -8.122   3.208  51.548  1.00  0.00           C  
ATOM   1964  OD1 ASP A1801      -6.874   3.166  51.621  1.00  0.00           O  
ATOM   1965  OD2 ASP A1801      -8.855   2.307  52.010  1.00  0.00           O  
ATOM   1966  N   ILE A1802      -8.928   5.407  53.856  1.00  0.00           N  
ATOM   1967  CA  ILE A1802      -9.751   5.572  55.042  1.00  0.00           C  
ATOM   1968  C   ILE A1802      -9.683   6.933  55.736  1.00  0.00           C  
ATOM   1969  O   ILE A1802     -10.542   7.244  56.556  1.00  0.00           O  
ATOM   1970  CB  ILE A1802      -9.445   4.477  56.070  1.00  0.00           C  
ATOM   1971  CG1 ILE A1802      -7.954   4.463  56.391  1.00  0.00           C  
ATOM   1972  CG2 ILE A1802      -9.889   3.134  55.531  1.00  0.00           C  
ATOM   1973  CD1 ILE A1802      -7.621   3.683  57.634  1.00  0.00           C  
ATOM   1974  N   ILE A1803      -8.689   7.751  55.409  1.00  0.00           N  
ATOM   1975  CA  ILE A1803      -8.575   9.055  56.043  1.00  0.00           C  
ATOM   1976  C   ILE A1803      -8.496  10.219  55.069  1.00  0.00           C  
ATOM   1977  O   ILE A1803      -8.798  11.350  55.434  1.00  0.00           O  
ATOM   1978  CB  ILE A1803      -7.338   9.116  56.967  1.00  0.00           C  
ATOM   1979  CG1 ILE A1803      -7.415   8.009  58.017  1.00  0.00           C  
ATOM   1980  CG2 ILE A1803      -7.274  10.464  57.670  1.00  0.00           C  
ATOM   1981  CD1 ILE A1803      -6.250   8.022  58.987  1.00  0.00           C  
ATOM   1982  N   PHE A1804      -8.099   9.943  53.830  1.00  0.00           N  
ATOM   1983  CA  PHE A1804      -7.956  10.981  52.811  1.00  0.00           C  
ATOM   1984  C   PHE A1804      -9.224  11.777  52.491  1.00  0.00           C  
ATOM   1985  O   PHE A1804      -9.180  13.005  52.395  1.00  0.00           O  
ATOM   1986  CB  PHE A1804      -7.380  10.376  51.527  1.00  0.00           C  
ATOM   1987  CG  PHE A1804      -7.163  11.382  50.438  1.00  0.00           C  
ATOM   1988  CD1 PHE A1804      -6.542  12.593  50.717  1.00  0.00           C  
ATOM   1989  CD2 PHE A1804      -7.602  11.136  49.142  1.00  0.00           C  
ATOM   1990  CE1 PHE A1804      -6.366  13.553  49.727  1.00  0.00           C  
ATOM   1991  CE2 PHE A1804      -7.430  12.090  48.141  1.00  0.00           C  
ATOM   1992  CZ  PHE A1804      -6.811  13.303  48.439  1.00  0.00           C  
ATOM   1993  N   PRO A1805     -10.366  11.091  52.310  1.00  0.00           N  
ATOM   1994  CA  PRO A1805     -11.612  11.799  52.006  1.00  0.00           C  
ATOM   1995  C   PRO A1805     -11.937  12.802  53.100  1.00  0.00           C  
ATOM   1996  O   PRO A1805     -12.742  13.715  52.902  1.00  0.00           O  
ATOM   1997  CB  PRO A1805     -12.640  10.677  51.938  1.00  0.00           C  
ATOM   1998  CG  PRO A1805     -11.846   9.524  51.449  1.00  0.00           C  
ATOM   1999  CD  PRO A1805     -10.565   9.635  52.246  1.00  0.00           C  
ATOM   2000  N   LEU A1806     -11.310  12.618  54.261  1.00  0.00           N  
ATOM   2001  CA  LEU A1806     -11.524  13.508  55.398  1.00  0.00           C  
ATOM   2002  C   LEU A1806     -10.764  14.809  55.190  1.00  0.00           C  
ATOM   2003  O   LEU A1806     -11.203  15.871  55.639  1.00  0.00           O  
ATOM   2004  CB  LEU A1806     -11.069  12.835  56.688  1.00  0.00           C  
ATOM   2005  CG  LEU A1806     -11.811  11.557  57.061  1.00  0.00           C  
ATOM   2006  CD1 LEU A1806     -10.995  10.835  58.103  1.00  0.00           C  
ATOM   2007  CD2 LEU A1806     -13.224  11.862  57.564  1.00  0.00           C  
ATOM   2008  N   ILE A1807      -9.619  14.715  54.514  1.00  0.00           N  
ATOM   2009  CA  ILE A1807      -8.818  15.897  54.201  1.00  0.00           C  
ATOM   2010  C   ILE A1807      -9.601  16.620  53.125  1.00  0.00           C  
ATOM   2011  O   ILE A1807      -9.510  17.838  52.969  1.00  0.00           O  
ATOM   2012  CB  ILE A1807      -7.445  15.532  53.613  1.00  0.00           C  
ATOM   2013  CG1 ILE A1807      -6.494  15.104  54.730  1.00  0.00           C  
ATOM   2014  CG2 ILE A1807      -6.857  16.728  52.852  1.00  0.00           C  
ATOM   2015  CD1 ILE A1807      -6.125  16.215  55.674  1.00  0.00           C  
ATOM   2016  N   GLN A1808     -10.373  15.844  52.375  1.00  0.00           N  
ATOM   2017  CA  GLN A1808     -11.185  16.397  51.307  1.00  0.00           C  
ATOM   2018  C   GLN A1808     -12.471  16.961  51.887  1.00  0.00           C  
ATOM   2019  O   GLN A1808     -13.272  17.556  51.172  1.00  0.00           O  
ATOM   2020  CB  GLN A1808     -11.493  15.317  50.272  1.00  0.00           C  
ATOM   2021  CG  GLN A1808     -10.241  14.697  49.674  1.00  0.00           C  
ATOM   2022  CD  GLN A1808     -10.536  13.508  48.800  1.00  0.00           C  
ATOM   2023  OE1 GLN A1808     -11.088  12.516  49.258  1.00  0.00           O  
ATOM   2024  NE2 GLN A1808     -10.170  13.600  47.531  1.00  0.00           N  
ATOM   2025  N   PHE A1809     -12.681  16.768  53.183  1.00  0.00           N  
ATOM   2026  CA  PHE A1809     -13.879  17.309  53.809  1.00  0.00           C  
ATOM   2027  C   PHE A1809     -13.611  18.738  54.259  1.00  0.00           C  
ATOM   2028  O   PHE A1809     -14.519  19.571  54.300  1.00  0.00           O  
ATOM   2029  CB  PHE A1809     -14.288  16.479  55.017  1.00  0.00           C  
ATOM   2030  CG  PHE A1809     -15.468  17.038  55.752  1.00  0.00           C  
ATOM   2031  CD1 PHE A1809     -16.751  16.914  55.233  1.00  0.00           C  
ATOM   2032  CD2 PHE A1809     -15.300  17.688  56.963  1.00  0.00           C  
ATOM   2033  CE1 PHE A1809     -17.853  17.425  55.914  1.00  0.00           C  
ATOM   2034  CE2 PHE A1809     -16.393  18.201  57.647  1.00  0.00           C  
ATOM   2035  CZ  PHE A1809     -17.672  18.066  57.119  1.00  0.00           C  
ATOM   2036  N   GLY A1810     -12.357  19.003  54.610  1.00  0.00           N  
ATOM   2037  CA  GLY A1810     -11.971  20.326  55.052  1.00  0.00           C  
ATOM   2038  C   GLY A1810     -11.841  21.269  53.874  1.00  0.00           C  
ATOM   2039  O   GLY A1810     -12.392  22.366  53.892  1.00  0.00           O  
ATOM   2040  N   GLU A1811     -11.119  20.837  52.846  1.00  0.00           N  
ATOM   2041  CA  GLU A1811     -10.914  21.643  51.648  1.00  0.00           C  
ATOM   2042  C   GLU A1811     -12.233  22.120  51.076  1.00  0.00           C  
ATOM   2043  O   GLU A1811     -12.354  23.264  50.644  1.00  0.00           O  
ATOM   2044  CB  GLU A1811     -10.209  20.841  50.561  1.00  0.00           C  
ATOM   2045  CG  GLU A1811      -8.920  20.183  50.945  1.00  0.00           C  
ATOM   2046  CD  GLU A1811      -8.178  19.679  49.721  1.00  0.00           C  
ATOM   2047  OE1 GLU A1811      -7.499  20.498  49.064  1.00  0.00           O  
ATOM   2048  OE2 GLU A1811      -8.288  18.472  49.401  1.00  0.00           O  
ATOM   2049  N   GLU A1812     -13.219  21.231  51.062  1.00  0.00           N  
ATOM   2050  CA  GLU A1812     -14.532  21.569  50.525  1.00  0.00           C  
ATOM   2051  C   GLU A1812     -15.236  22.643  51.358  1.00  0.00           C  
ATOM   2052  O   GLU A1812     -15.714  23.644  50.819  1.00  0.00           O  
ATOM   2053  CB  GLU A1812     -15.404  20.325  50.479  1.00  0.00           C  
ATOM   2054  CG  GLU A1812     -16.726  20.546  49.791  1.00  0.00           C  
ATOM   2055  CD  GLU A1812     -17.809  19.680  50.367  1.00  0.00           C  
ATOM   2056  OE1 GLU A1812     -17.571  18.465  50.532  1.00  0.00           O  
ATOM   2057  OE2 GLU A1812     -18.904  20.213  50.659  1.00  0.00           O  
ATOM   2058  N   VAL A1813     -15.292  22.401  52.670  1.00  0.00           N  
ATOM   2059  CA  VAL A1813     -15.923  23.285  53.644  1.00  0.00           C  
ATOM   2060  C   VAL A1813     -15.128  24.558  53.884  1.00  0.00           C  
ATOM   2061  O   VAL A1813     -15.705  25.631  54.038  1.00  0.00           O  
ATOM   2062  CB  VAL A1813     -16.096  22.581  55.024  1.00  0.00           C  
ATOM   2063  CG1 VAL A1813     -16.669  23.548  56.043  1.00  0.00           C  
ATOM   2064  CG2 VAL A1813     -16.994  21.364  54.892  1.00  0.00           C  
ATOM   2065  N   SER A1814     -13.806  24.444  53.923  1.00  0.00           N  
ATOM   2066  CA  SER A1814     -12.969  25.609  54.179  1.00  0.00           C  
ATOM   2067  C   SER A1814     -12.849  26.513  52.968  1.00  0.00           C  
ATOM   2068  O   SER A1814     -13.605  27.475  52.821  1.00  0.00           O  
ATOM   2069  CB  SER A1814     -11.573  25.176  54.642  1.00  0.00           C  
ATOM   2070  OG  SER A1814     -10.864  24.519  53.607  1.00  0.00           O  
ATOM   2071  N   GLY A1815     -11.896  26.193  52.101  1.00  0.00           N  
ATOM   2072  CA  GLY A1815     -11.676  26.981  50.902  1.00  0.00           C  
ATOM   2073  C   GLY A1815     -10.209  26.929  50.515  1.00  0.00           C  
ATOM   2074  O   GLY A1815      -9.786  27.560  49.547  1.00  0.00           O  
ATOM   2075  N   LYS A1816      -9.437  26.170  51.289  1.00  0.00           N  
ATOM   2076  CA  LYS A1816      -8.012  26.007  51.054  1.00  0.00           C  
ATOM   2077  C   LYS A1816      -7.740  24.616  50.489  1.00  0.00           C  
ATOM   2078  O   LYS A1816      -8.637  23.768  50.430  1.00  0.00           O  
ATOM   2079  CB  LYS A1816      -7.235  26.183  52.357  1.00  0.00           C  
ATOM   2080  CG  LYS A1816      -7.682  27.352  53.226  1.00  0.00           C  
ATOM   2081  CD  LYS A1816      -7.780  28.652  52.457  1.00  0.00           C  
ATOM   2082  CE  LYS A1816      -7.485  29.864  53.342  1.00  0.00           C  
ATOM   2083  NZ  LYS A1816      -8.327  29.971  54.560  1.00  0.00           N  
ATOM   2084  N   LYS A1817      -6.494  24.381  50.092  1.00  0.00           N  
ATOM   2085  CA  LYS A1817      -6.095  23.097  49.519  1.00  0.00           C  
ATOM   2086  C   LYS A1817      -5.029  22.377  50.347  1.00  0.00           C  
ATOM   2087  O   LYS A1817      -4.330  22.989  51.153  1.00  0.00           O  
ATOM   2088  CB  LYS A1817      -5.582  23.301  48.087  1.00  0.00           C  
ATOM   2089  CG  LYS A1817      -6.668  23.388  47.010  1.00  0.00           C  
ATOM   2090  CD  LYS A1817      -7.481  24.681  47.064  1.00  0.00           C  
ATOM   2091  CE  LYS A1817      -8.576  24.671  45.990  1.00  0.00           C  
ATOM   2092  NZ  LYS A1817      -9.270  25.975  45.831  1.00  0.00           N  
ATOM   2093  N   TYR A1818      -4.912  21.072  50.133  1.00  0.00           N  
ATOM   2094  CA  TYR A1818      -3.936  20.271  50.842  1.00  0.00           C  
ATOM   2095  C   TYR A1818      -2.623  20.218  50.059  1.00  0.00           C  
ATOM   2096  O   TYR A1818      -2.596  19.806  48.899  1.00  0.00           O  
ATOM   2097  CB  TYR A1818      -4.476  18.860  51.041  1.00  0.00           C  
ATOM   2098  CG  TYR A1818      -3.550  17.955  51.809  1.00  0.00           C  
ATOM   2099  CD1 TYR A1818      -3.435  18.052  53.201  1.00  0.00           C  
ATOM   2100  CD2 TYR A1818      -2.777  17.002  51.146  1.00  0.00           C  
ATOM   2101  CE1 TYR A1818      -2.567  17.211  53.911  1.00  0.00           C  
ATOM   2102  CE2 TYR A1818      -1.911  16.164  51.844  1.00  0.00           C  
ATOM   2103  CZ  TYR A1818      -1.812  16.274  53.215  1.00  0.00           C  
ATOM   2104  OH  TYR A1818      -0.955  15.453  53.881  1.00  0.00           O  
ATOM   2105  N   GLY A1819      -1.537  20.645  50.697  1.00  0.00           N  
ATOM   2106  CA  GLY A1819      -0.238  20.640  50.047  1.00  0.00           C  
ATOM   2107  C   GLY A1819       0.186  21.980  49.470  1.00  0.00           C  
ATOM   2108  O   GLY A1819       0.558  22.061  48.304  1.00  0.00           O  
ATOM   2109  N   GLU A1820       0.130  23.035  50.282  1.00  0.00           N  
ATOM   2110  CA  GLU A1820       0.526  24.372  49.833  1.00  0.00           C  
ATOM   2111  C   GLU A1820       1.246  25.112  50.954  1.00  0.00           C  
ATOM   2112  O   GLU A1820       2.367  25.595  50.777  1.00  0.00           O  
ATOM   2113  CB  GLU A1820      -0.703  25.181  49.383  1.00  0.00           C  
ATOM   2114  CG  GLU A1820      -1.424  24.593  48.164  1.00  0.00           C  
ATOM   2115  CD  GLU A1820      -2.684  25.358  47.772  1.00  0.00           C  
ATOM   2116  OE1 GLU A1820      -3.372  24.916  46.837  1.00  0.00           O  
ATOM   2117  OE2 GLU A1820      -2.991  26.390  48.385  1.00  0.00           O  
ATOM   2118  N   LYS A1821       0.595  25.195  52.109  1.00  0.00           N  
ATOM   2119  CA  LYS A1821       1.173  25.889  53.252  1.00  0.00           C  
ATOM   2120  C   LYS A1821       1.248  24.947  54.436  1.00  0.00           C  
ATOM   2121  O   LYS A1821       0.373  24.098  54.620  1.00  0.00           O  
ATOM   2122  CB  LYS A1821       0.318  27.101  53.622  1.00  0.00           C  
ATOM   2123  CG  LYS A1821       1.059  28.178  54.399  1.00  0.00           C  
ATOM   2124  CD  LYS A1821       0.120  29.332  54.747  1.00  0.00           C  
ATOM   2125  CE  LYS A1821       0.861  30.519  55.352  1.00  0.00           C  
ATOM   2126  NZ  LYS A1821       1.768  31.213  54.368  1.00  0.00           N  
ATOM   2127  N   PHE A1822       2.293  25.090  55.241  1.00  0.00           N  
ATOM   2128  CA  PHE A1822       2.422  24.230  56.398  1.00  0.00           C  
ATOM   2129  C   PHE A1822       1.207  24.356  57.321  1.00  0.00           C  
ATOM   2130  O   PHE A1822       0.340  23.488  57.314  1.00  0.00           O  
ATOM   2131  CB  PHE A1822       3.699  24.534  57.182  1.00  0.00           C  
ATOM   2132  CG  PHE A1822       3.878  23.653  58.381  1.00  0.00           C  
ATOM   2133  CD1 PHE A1822       3.896  22.266  58.241  1.00  0.00           C  
ATOM   2134  CD2 PHE A1822       3.953  24.198  59.659  1.00  0.00           C  
ATOM   2135  CE1 PHE A1822       3.981  21.438  59.352  1.00  0.00           C  
ATOM   2136  CE2 PHE A1822       4.039  23.380  60.779  1.00  0.00           C  
ATOM   2137  CZ  PHE A1822       4.050  21.999  60.625  1.00  0.00           C  
ATOM   2138  N   GLU A1830       1.122  25.434  58.094  1.00  0.00           N  
ATOM   2139  CA  GLU A1830      -0.001  25.590  59.025  1.00  0.00           C  
ATOM   2140  C   GLU A1830      -1.370  25.297  58.443  1.00  0.00           C  
ATOM   2141  O   GLU A1830      -2.295  24.912  59.166  1.00  0.00           O  
ATOM   2142  CB  GLU A1830      -0.017  26.982  59.630  1.00  0.00           C  
ATOM   2143  CG  GLU A1830      -0.303  28.099  58.670  1.00  0.00           C  
ATOM   2144  CD  GLU A1830      -0.371  29.407  59.407  1.00  0.00           C  
ATOM   2145  OE1 GLU A1830       0.630  29.742  60.075  1.00  0.00           O  
ATOM   2146  OE2 GLU A1830      -1.420  30.085  59.334  1.00  0.00           O  
ATOM   2147  N   THR A1831      -1.510  25.496  57.140  1.00  0.00           N  
ATOM   2148  CA  THR A1831      -2.776  25.221  56.494  1.00  0.00           C  
ATOM   2149  C   THR A1831      -2.931  23.703  56.406  1.00  0.00           C  
ATOM   2150  O   THR A1831      -4.021  23.166  56.602  1.00  0.00           O  
ATOM   2151  CB  THR A1831      -2.821  25.878  55.110  1.00  0.00           C  
ATOM   2152  OG1 THR A1831      -2.815  27.307  55.269  1.00  0.00           O  
ATOM   2153  CG2 THR A1831      -4.070  25.467  54.360  1.00  0.00           C  
ATOM   2154  N   ASP A1832      -1.828  23.009  56.149  1.00  0.00           N  
ATOM   2155  CA  ASP A1832      -1.863  21.554  56.061  1.00  0.00           C  
ATOM   2156  C   ASP A1832      -2.045  20.935  57.445  1.00  0.00           C  
ATOM   2157  O   ASP A1832      -2.519  19.811  57.574  1.00  0.00           O  
ATOM   2158  CB  ASP A1832      -0.579  21.024  55.412  1.00  0.00           C  
ATOM   2159  CG  ASP A1832      -0.664  20.986  53.899  1.00  0.00           C  
ATOM   2160  OD1 ASP A1832      -0.908  22.038  53.280  1.00  0.00           O  
ATOM   2161  OD2 ASP A1832      -0.490  19.896  53.325  1.00  0.00           O  
ATOM   2162  N   VAL A1833      -1.683  21.691  58.474  1.00  0.00           N  
ATOM   2163  CA  VAL A1833      -1.799  21.238  59.853  1.00  0.00           C  
ATOM   2164  C   VAL A1833      -3.259  21.216  60.308  1.00  0.00           C  
ATOM   2165  O   VAL A1833      -3.734  20.217  60.860  1.00  0.00           O  
ATOM   2166  CB  VAL A1833      -0.988  22.156  60.786  1.00  0.00           C  
ATOM   2167  CG1 VAL A1833      -1.104  21.694  62.229  1.00  0.00           C  
ATOM   2168  CG2 VAL A1833       0.460  22.179  60.336  1.00  0.00           C  
ATOM   2169  N   ALA A1834      -3.964  22.319  60.072  1.00  0.00           N  
ATOM   2170  CA  ALA A1834      -5.371  22.431  60.447  1.00  0.00           C  
ATOM   2171  C   ALA A1834      -6.213  21.373  59.748  1.00  0.00           C  
ATOM   2172  O   ALA A1834      -7.148  20.828  60.337  1.00  0.00           O  
ATOM   2173  CB  ALA A1834      -5.896  23.810  60.102  1.00  0.00           C  
ATOM   2174  N   LEU A1835      -5.872  21.085  58.493  1.00  0.00           N  
ATOM   2175  CA  LEU A1835      -6.599  20.095  57.711  1.00  0.00           C  
ATOM   2176  C   LEU A1835      -6.490  18.698  58.302  1.00  0.00           C  
ATOM   2177  O   LEU A1835      -7.480  17.967  58.362  1.00  0.00           O  
ATOM   2178  CB  LEU A1835      -6.107  20.090  56.261  1.00  0.00           C  
ATOM   2179  CG  LEU A1835      -7.042  20.766  55.245  1.00  0.00           C  
ATOM   2180  CD1 LEU A1835      -6.398  20.755  53.862  1.00  0.00           C  
ATOM   2181  CD2 LEU A1835      -8.388  20.045  55.228  1.00  0.00           C  
ATOM   2182  N   ARG A1836      -5.287  18.339  58.742  1.00  0.00           N  
ATOM   2183  CA  ARG A1836      -5.033  17.031  59.344  1.00  0.00           C  
ATOM   2184  C   ARG A1836      -5.702  16.946  60.723  1.00  0.00           C  
ATOM   2185  O   ARG A1836      -6.055  15.862  61.181  1.00  0.00           O  
ATOM   2186  CB  ARG A1836      -3.520  16.790  59.478  1.00  0.00           C  
ATOM   2187  CG  ARG A1836      -2.761  16.736  58.154  1.00  0.00           C  
ATOM   2188  CD  ARG A1836      -1.305  16.315  58.354  1.00  0.00           C  
ATOM   2189  NE  ARG A1836      -0.523  17.322  59.060  1.00  0.00           N  
ATOM   2190  CZ  ARG A1836       0.467  18.033  58.523  1.00  0.00           C  
ATOM   2191  NH1 ARG A1836       0.818  17.856  57.256  1.00  0.00           N  
ATOM   2192  NH2 ARG A1836       1.101  18.942  59.256  1.00  0.00           N  
ATOM   2193  N   VAL A1837      -5.858  18.096  61.379  1.00  0.00           N  
ATOM   2194  CA  VAL A1837      -6.505  18.160  62.686  1.00  0.00           C  
ATOM   2195  C   VAL A1837      -7.958  17.768  62.482  1.00  0.00           C  
ATOM   2196  O   VAL A1837      -8.459  16.849  63.125  1.00  0.00           O  
ATOM   2197  CB  VAL A1837      -6.461  19.602  63.293  1.00  0.00           C  
ATOM   2198  CG1 VAL A1837      -7.355  19.695  64.524  1.00  0.00           C  
ATOM   2199  CG2 VAL A1837      -5.035  19.986  63.663  1.00  0.00           C  
ATOM   2200  N   ILE A1838      -8.637  18.455  61.570  1.00  0.00           N  
ATOM   2201  CA  ILE A1838     -10.040  18.150  61.327  1.00  0.00           C  
ATOM   2202  C   ILE A1838     -10.264  16.674  60.994  1.00  0.00           C  
ATOM   2203  O   ILE A1838     -11.184  16.060  61.522  1.00  0.00           O  
ATOM   2204  CB  ILE A1838     -10.638  19.023  60.195  1.00  0.00           C  
ATOM   2205  CG1 ILE A1838     -10.517  20.514  60.560  1.00  0.00           C  
ATOM   2206  CG2 ILE A1838     -12.107  18.656  59.996  1.00  0.00           C  
ATOM   2207  CD1 ILE A1838     -11.114  21.463  59.554  1.00  0.00           C  
ATOM   2208  N   ALA A1839      -9.423  16.106  60.135  1.00  0.00           N  
ATOM   2209  CA  ALA A1839      -9.567  14.707  59.748  1.00  0.00           C  
ATOM   2210  C   ALA A1839      -9.353  13.777  60.937  1.00  0.00           C  
ATOM   2211  O   ALA A1839     -10.075  12.792  61.125  1.00  0.00           O  
ATOM   2212  CB  ALA A1839      -8.580  14.372  58.652  1.00  0.00           C  
ATOM   2213  N   ASP A1840      -8.353  14.115  61.743  1.00  0.00           N  
ATOM   2214  CA  ASP A1840      -7.991  13.339  62.916  1.00  0.00           C  
ATOM   2215  C   ASP A1840      -9.015  13.440  64.043  1.00  0.00           C  
ATOM   2216  O   ASP A1840      -9.331  12.453  64.699  1.00  0.00           O  
ATOM   2217  CB  ASP A1840      -6.624  13.804  63.418  1.00  0.00           C  
ATOM   2218  CG  ASP A1840      -6.115  12.979  64.571  1.00  0.00           C  
ATOM   2219  OD1 ASP A1840      -5.601  11.871  64.327  1.00  0.00           O  
ATOM   2220  OD2 ASP A1840      -6.232  13.439  65.722  1.00  0.00           O  
ATOM   2221  N   HIS A1841      -9.545  14.631  64.269  1.00  0.00           N  
ATOM   2222  CA  HIS A1841     -10.499  14.799  65.352  1.00  0.00           C  
ATOM   2223  C   HIS A1841     -11.937  14.411  65.004  1.00  0.00           C  
ATOM   2224  O   HIS A1841     -12.782  14.334  65.892  1.00  0.00           O  
ATOM   2225  CB  HIS A1841     -10.432  16.236  65.882  1.00  0.00           C  
ATOM   2226  CG  HIS A1841      -9.071  16.628  66.378  1.00  0.00           C  
ATOM   2227  ND1 HIS A1841      -8.807  17.852  66.953  1.00  0.00           N  
ATOM   2228  CD2 HIS A1841      -7.890  15.964  66.354  1.00  0.00           C  
ATOM   2229  CE1 HIS A1841      -7.523  17.927  67.259  1.00  0.00           C  
ATOM   2230  NE2 HIS A1841      -6.945  16.794  66.905  1.00  0.00           N  
ATOM   2231  N   LEU A1842     -12.218  14.170  63.723  1.00  0.00           N  
ATOM   2232  CA  LEU A1842     -13.565  13.768  63.310  1.00  0.00           C  
ATOM   2233  C   LEU A1842     -13.756  12.291  63.596  1.00  0.00           C  
ATOM   2234  O   LEU A1842     -14.855  11.839  63.933  1.00  0.00           O  
ATOM   2235  CB  LEU A1842     -13.781  14.017  61.820  1.00  0.00           C  
ATOM   2236  CG  LEU A1842     -14.362  15.383  61.454  1.00  0.00           C  
ATOM   2237  CD1 LEU A1842     -14.580  15.443  59.945  1.00  0.00           C  
ATOM   2238  CD2 LEU A1842     -15.688  15.594  62.189  1.00  0.00           C  
ATOM   2239  N   ARG A1843     -12.661  11.551  63.449  1.00  0.00           N  
ATOM   2240  CA  ARG A1843     -12.630  10.113  63.683  1.00  0.00           C  
ATOM   2241  C   ARG A1843     -12.692   9.856  65.187  1.00  0.00           C  
ATOM   2242  O   ARG A1843     -13.309   8.892  65.643  1.00  0.00           O  
ATOM   2243  CB  ARG A1843     -11.321   9.524  63.149  1.00  0.00           C  
ATOM   2244  CG  ARG A1843     -10.841  10.105  61.837  1.00  0.00           C  
ATOM   2245  CD  ARG A1843      -9.359   9.786  61.613  1.00  0.00           C  
ATOM   2246  NE  ARG A1843      -9.091   8.355  61.516  1.00  0.00           N  
ATOM   2247  CZ  ARG A1843      -7.912   7.798  61.776  1.00  0.00           C  
ATOM   2248  NH1 ARG A1843      -6.892   8.559  62.156  1.00  0.00           N  
ATOM   2249  NH2 ARG A1843      -7.749   6.483  61.653  1.00  0.00           N  
ATOM   2250  N   ALA A1844     -12.042  10.733  65.946  1.00  0.00           N  
ATOM   2251  CA  ALA A1844     -11.987  10.601  67.397  1.00  0.00           C  
ATOM   2252  C   ALA A1844     -13.321  10.836  68.086  1.00  0.00           C  
ATOM   2253  O   ALA A1844     -13.789   9.990  68.838  1.00  0.00           O  
ATOM   2254  CB  ALA A1844     -10.928  11.542  67.971  1.00  0.00           C  
ATOM   2255  N   ILE A1845     -13.939  11.979  67.837  1.00  0.00           N  
ATOM   2256  CA  ILE A1845     -15.210  12.278  68.479  1.00  0.00           C  
ATOM   2257  C   ILE A1845     -16.323  11.278  68.147  1.00  0.00           C  
ATOM   2258  O   ILE A1845     -17.093  10.904  69.026  1.00  0.00           O  
ATOM   2259  CB  ILE A1845     -15.665  13.706  68.124  1.00  0.00           C  
ATOM   2260  CG1 ILE A1845     -15.720  13.876  66.602  1.00  0.00           C  
ATOM   2261  CG2 ILE A1845     -14.706  14.712  68.744  1.00  0.00           C  
ATOM   2262  CD1 ILE A1845     -16.041  15.287  66.153  1.00  0.00           C  
ATOM   2263  N   THR A1847     -16.389  10.853  66.884  1.00  0.00           N  
ATOM   2264  CA  THR A1847     -17.397   9.906  66.388  1.00  0.00           C  
ATOM   2265  C   THR A1847     -17.282   8.516  67.002  1.00  0.00           C  
ATOM   2266  O   THR A1847     -18.283   7.886  67.343  1.00  0.00           O  
ATOM   2267  CB  THR A1847     -17.309   9.766  64.853  1.00  0.00           C  
ATOM   2268  OG1 THR A1847     -17.649  11.020  64.243  1.00  0.00           O  
ATOM   2269  CG2 THR A1847     -18.264   8.682  64.350  1.00  0.00           C  
ATOM   2270  N   PHE A1848     -16.056   8.031  67.129  1.00  0.00           N  
ATOM   2271  CA  PHE A1848     -15.848   6.728  67.720  1.00  0.00           C  
ATOM   2272  C   PHE A1848     -16.064   6.827  69.224  1.00  0.00           C  
ATOM   2273  O   PHE A1848     -16.532   5.883  69.865  1.00  0.00           O  
ATOM   2274  CB  PHE A1848     -14.444   6.216  67.398  1.00  0.00           C  
ATOM   2275  CG  PHE A1848     -14.395   5.309  66.193  1.00  0.00           C  
ATOM   2276  CD1 PHE A1848     -15.080   4.097  66.205  1.00  0.00           C  
ATOM   2277  CD2 PHE A1848     -13.681   5.664  65.053  1.00  0.00           C  
ATOM   2278  CE1 PHE A1848     -15.060   3.252  65.109  1.00  0.00           C  
ATOM   2279  CE2 PHE A1848     -13.653   4.823  63.944  1.00  0.00           C  
ATOM   2280  CZ  PHE A1848     -14.346   3.612  63.974  1.00  0.00           C  
ATOM   2281  N   ALA A1849     -15.745   7.984  69.786  1.00  0.00           N  
ATOM   2282  CA  ALA A1849     -15.918   8.185  71.212  1.00  0.00           C  
ATOM   2283  C   ALA A1849     -17.397   8.262  71.561  1.00  0.00           C  
ATOM   2284  O   ALA A1849     -17.927   7.412  72.279  1.00  0.00           O  
ATOM   2285  CB  ALA A1849     -15.214   9.468  71.656  1.00  0.00           C  
ATOM   2286  N   ILE A1850     -18.057   9.292  71.047  1.00  0.00           N  
ATOM   2287  CA  ILE A1850     -19.474   9.498  71.307  1.00  0.00           C  
ATOM   2288  C   ILE A1850     -20.286   8.238  70.984  1.00  0.00           C  
ATOM   2289  O   ILE A1850     -21.358   8.023  71.535  1.00  0.00           O  
ATOM   2290  CB  ILE A1850     -19.986  10.703  70.500  1.00  0.00           C  
ATOM   2291  CG1 ILE A1850     -19.061  11.897  70.737  1.00  0.00           C  
ATOM   2292  CG2 ILE A1850     -21.376  11.074  70.942  1.00  0.00           C  
ATOM   2293  CD1 ILE A1850     -19.402  13.142  69.945  1.00  0.00           C  
ATOM   2294  N   SER A1851     -19.752   7.398  70.106  1.00  0.00           N  
ATOM   2295  CA  SER A1851     -20.419   6.165  69.726  1.00  0.00           C  
ATOM   2296  C   SER A1851     -20.349   5.132  70.852  1.00  0.00           C  
ATOM   2297  O   SER A1851     -21.280   4.342  71.025  1.00  0.00           O  
ATOM   2298  CB  SER A1851     -19.786   5.600  68.457  1.00  0.00           C  
ATOM   2299  OG  SER A1851     -20.672   4.721  67.787  1.00  0.00           O  
ATOM   2300  N   ASP A1852     -19.259   5.143  71.624  1.00  0.00           N  
ATOM   2301  CA  ASP A1852     -19.096   4.191  72.723  1.00  0.00           C  
ATOM   2302  C   ASP A1852     -19.668   4.699  74.053  1.00  0.00           C  
ATOM   2303  O   ASP A1852     -19.277   4.223  75.124  1.00  0.00           O  
ATOM   2304  CB  ASP A1852     -17.611   3.808  72.919  1.00  0.00           C  
ATOM   2305  CG  ASP A1852     -17.003   3.104  71.704  1.00  0.00           C  
ATOM   2306  OD1 ASP A1852     -17.741   2.459  70.924  1.00  0.00           O  
ATOM   2307  OD2 ASP A1852     -15.767   3.180  71.539  1.00  0.00           O  
ATOM   2308  N   GLY A1853     -20.588   5.661  73.976  1.00  0.00           N  
ATOM   2309  CA  GLY A1853     -21.231   6.193  75.167  1.00  0.00           C  
ATOM   2310  C   GLY A1853     -20.729   7.491  75.780  1.00  0.00           C  
ATOM   2311  O   GLY A1853     -21.438   8.121  76.581  1.00  0.00           O  
ATOM   2312  N   VAL A1854     -19.517   7.898  75.421  1.00  0.00           N  
ATOM   2313  CA  VAL A1854     -18.944   9.117  75.974  1.00  0.00           C  
ATOM   2314  C   VAL A1854     -19.801  10.340  75.673  1.00  0.00           C  
ATOM   2315  O   VAL A1854     -20.218  10.564  74.534  1.00  0.00           O  
ATOM   2316  CB  VAL A1854     -17.525   9.377  75.439  1.00  0.00           C  
ATOM   2317  CG1 VAL A1854     -16.870  10.496  76.245  1.00  0.00           C  
ATOM   2318  CG2 VAL A1854     -16.706   8.107  75.515  1.00  0.00           C  
ATOM   2319  N   ILE A1855     -20.062  11.119  76.716  1.00  0.00           N  
ATOM   2320  CA  ILE A1855     -20.863  12.329  76.607  1.00  0.00           C  
ATOM   2321  C   ILE A1855     -20.021  13.511  77.057  1.00  0.00           C  
ATOM   2322  O   ILE A1855     -19.553  13.547  78.189  1.00  0.00           O  
ATOM   2323  CB  ILE A1855     -22.114  12.263  77.506  1.00  0.00           C  
ATOM   2324  CG1 ILE A1855     -22.895  10.969  77.240  1.00  0.00           C  
ATOM   2325  CG2 ILE A1855     -22.962  13.489  77.292  1.00  0.00           C  
ATOM   2326  CD1 ILE A1855     -23.315  10.762  75.805  1.00  0.00           C  
ATOM   2327  N   PRO A1856     -19.807  14.491  76.166  1.00  0.00           N  
ATOM   2328  CA  PRO A1856     -19.009  15.666  76.516  1.00  0.00           C  
ATOM   2329  C   PRO A1856     -19.504  16.333  77.792  1.00  0.00           C  
ATOM   2330  O   PRO A1856     -20.709  16.494  77.997  1.00  0.00           O  
ATOM   2331  CB  PRO A1856     -19.175  16.559  75.291  1.00  0.00           C  
ATOM   2332  CG  PRO A1856     -19.295  15.569  74.171  1.00  0.00           C  
ATOM   2333  CD  PRO A1856     -20.230  14.548  74.752  1.00  0.00           C  
ATOM   2334  N   SER A1857     -18.565  16.697  78.658  1.00  0.00           N  
ATOM   2335  CA  SER A1857     -18.881  17.376  79.912  1.00  0.00           C  
ATOM   2336  C   SER A1857     -17.667  18.199  80.354  1.00  0.00           C  
ATOM   2337  O   SER A1857     -16.630  18.189  79.687  1.00  0.00           O  
ATOM   2338  CB  SER A1857     -19.290  16.370  81.005  1.00  0.00           C  
ATOM   2339  OG  SER A1857     -18.262  15.451  81.329  1.00  0.00           O  
ATOM   2340  N   ASN A1860     -17.817  18.923  81.458  1.00  0.00           N  
ATOM   2341  CA  ASN A1860     -16.756  19.763  82.002  1.00  0.00           C  
ATOM   2342  C   ASN A1860     -15.861  18.948  82.920  1.00  0.00           C  
ATOM   2343  O   ASN A1860     -15.139  19.497  83.753  1.00  0.00           O  
ATOM   2344  CB  ASN A1860     -17.350  20.928  82.801  1.00  0.00           C  
ATOM   2345  CG  ASN A1860     -17.403  22.213  82.013  1.00  0.00           C  
ATOM   2346  OD1 ASN A1860     -16.380  22.852  81.777  1.00  0.00           O  
ATOM   2347  ND2 ASN A1860     -18.602  22.603  81.599  1.00  0.00           N  
ATOM   2348  N   GLU A1861     -15.916  17.632  82.772  1.00  0.00           N  
ATOM   2349  CA  GLU A1861     -15.111  16.762  83.613  1.00  0.00           C  
ATOM   2350  C   GLU A1861     -14.503  15.612  82.826  1.00  0.00           C  
ATOM   2351  O   GLU A1861     -15.120  15.061  81.916  1.00  0.00           O  
ATOM   2352  CB  GLU A1861     -15.961  16.255  84.792  1.00  0.00           C  
ATOM   2353  CG  GLU A1861     -17.449  16.604  84.668  1.00  0.00           C  
ATOM   2354  CD  GLU A1861     -18.146  16.814  86.003  1.00  0.00           C  
ATOM   2355  OE1 GLU A1861     -17.590  17.521  86.866  1.00  0.00           O  
ATOM   2356  OE2 GLU A1861     -19.264  16.295  86.184  1.00  0.00           O  
ATOM   2357  N   GLY A1862     -13.260  15.304  83.180  1.00  0.00           N  
ATOM   2358  CA  GLY A1862     -12.492  14.241  82.559  1.00  0.00           C  
ATOM   2359  C   GLY A1862     -12.801  13.819  81.138  1.00  0.00           C  
ATOM   2360  O   GLY A1862     -12.591  14.565  80.186  1.00  0.00           O  
ATOM   2361  N   ARG A1863     -13.280  12.586  81.015  1.00  0.00           N  
ATOM   2362  CA  ARG A1863     -13.621  11.982  79.742  1.00  0.00           C  
ATOM   2363  C   ARG A1863     -14.421  12.940  78.860  1.00  0.00           C  
ATOM   2364  O   ARG A1863     -14.019  13.242  77.733  1.00  0.00           O  
ATOM   2365  CB  ARG A1863     -14.401  10.690  79.999  1.00  0.00           C  
ATOM   2366  CG  ARG A1863     -14.300   9.655  78.902  1.00  0.00           C  
ATOM   2367  CD  ARG A1863     -14.870   8.324  79.363  1.00  0.00           C  
ATOM   2368  NE  ARG A1863     -13.988   7.628  80.305  1.00  0.00           N  
ATOM   2369  CZ  ARG A1863     -14.400   6.724  81.192  1.00  0.00           C  
ATOM   2370  NH1 ARG A1863     -15.687   6.404  81.271  1.00  0.00           N  
ATOM   2371  NH2 ARG A1863     -13.527   6.138  81.995  1.00  0.00           N  
ATOM   2372  N   GLY A1864     -15.545  13.423  79.385  1.00  0.00           N  
ATOM   2373  CA  GLY A1864     -16.385  14.346  78.640  1.00  0.00           C  
ATOM   2374  C   GLY A1864     -15.651  15.630  78.292  1.00  0.00           C  
ATOM   2375  O   GLY A1864     -16.039  16.353  77.372  1.00  0.00           O  
ATOM   2376  N   TYR A1865     -14.587  15.922  79.034  1.00  0.00           N  
ATOM   2377  CA  TYR A1865     -13.797  17.118  78.773  1.00  0.00           C  
ATOM   2378  C   TYR A1865     -12.712  16.796  77.750  1.00  0.00           C  
ATOM   2379  O   TYR A1865     -12.187  17.686  77.087  1.00  0.00           O  
ATOM   2380  CB  TYR A1865     -13.153  17.650  80.061  1.00  0.00           C  
ATOM   2381  CG  TYR A1865     -12.706  19.091  79.942  1.00  0.00           C  
ATOM   2382  CD1 TYR A1865     -13.640  20.113  79.750  1.00  0.00           C  
ATOM   2383  CD2 TYR A1865     -11.354  19.434  79.981  1.00  0.00           C  
ATOM   2384  CE1 TYR A1865     -13.239  21.440  79.595  1.00  0.00           C  
ATOM   2385  CE2 TYR A1865     -10.940  20.756  79.828  1.00  0.00           C  
ATOM   2386  CZ  TYR A1865     -11.885  21.754  79.632  1.00  0.00           C  
ATOM   2387  OH  TYR A1865     -11.494  23.058  79.455  1.00  0.00           O  
ATOM   2388  N   VAL A1866     -12.379  15.516  77.624  1.00  0.00           N  
ATOM   2389  CA  VAL A1866     -11.362  15.092  76.662  1.00  0.00           C  
ATOM   2390  C   VAL A1866     -11.901  15.314  75.252  1.00  0.00           C  
ATOM   2391  O   VAL A1866     -11.344  16.104  74.489  1.00  0.00           O  
ATOM   2392  CB  VAL A1866     -11.013  13.597  76.816  1.00  0.00           C  
ATOM   2393  CG1 VAL A1866      -9.973  13.200  75.785  1.00  0.00           C  
ATOM   2394  CG2 VAL A1866     -10.502  13.323  78.211  1.00  0.00           C  
ATOM   2395  N   ILE A1867     -12.986  14.611  74.920  1.00  0.00           N  
ATOM   2396  CA  ILE A1867     -13.617  14.738  73.608  1.00  0.00           C  
ATOM   2397  C   ILE A1867     -13.979  16.197  73.374  1.00  0.00           C  
ATOM   2398  O   ILE A1867     -13.993  16.666  72.239  1.00  0.00           O  
ATOM   2399  CB  ILE A1867     -14.901  13.875  73.499  1.00  0.00           C  
ATOM   2400  CG1 ILE A1867     -14.543  12.390  73.472  1.00  0.00           C  
ATOM   2401  CG2 ILE A1867     -15.660  14.221  72.237  1.00  0.00           C  
ATOM   2402  CD1 ILE A1867     -13.971  11.878  74.749  1.00  0.00           C  
ATOM   2403  N   ARG A1878     -14.263  16.914  74.456  1.00  0.00           N  
ATOM   2404  CA  ARG A1878     -14.612  18.324  74.357  1.00  0.00           C  
ATOM   2405  C   ARG A1878     -13.426  19.123  73.843  1.00  0.00           C  
ATOM   2406  O   ARG A1878     -13.602  20.046  73.059  1.00  0.00           O  
ATOM   2407  CB  ARG A1878     -15.062  18.868  75.717  1.00  0.00           C  
ATOM   2408  CG  ARG A1878     -15.116  20.392  75.774  1.00  0.00           C  
ATOM   2409  CD  ARG A1878     -15.963  20.897  76.926  1.00  0.00           C  
ATOM   2410  NE  ARG A1878     -17.348  20.489  76.753  1.00  0.00           N  
ATOM   2411  CZ  ARG A1878     -18.321  20.714  77.628  1.00  0.00           C  
ATOM   2412  NH1 ARG A1878     -18.069  21.359  78.763  1.00  0.00           N  
ATOM   2413  NH2 ARG A1878     -19.549  20.284  77.361  1.00  0.00           N  
ATOM   2414  N   ARG A1879     -12.221  18.766  74.287  1.00  0.00           N  
ATOM   2415  CA  ARG A1879     -11.005  19.450  73.853  1.00  0.00           C  
ATOM   2416  C   ARG A1879     -10.608  19.017  72.446  1.00  0.00           C  
ATOM   2417  O   ARG A1879     -10.033  19.802  71.685  1.00  0.00           O  
ATOM   2418  CB  ARG A1879      -9.850  19.163  74.812  1.00  0.00           C  
ATOM   2419  CG  ARG A1879      -9.949  19.880  76.149  1.00  0.00           C  
ATOM   2420  CD  ARG A1879      -8.736  19.575  77.017  1.00  0.00           C  
ATOM   2421  NE  ARG A1879      -8.768  18.204  77.502  1.00  0.00           N  
ATOM   2422  CZ  ARG A1879      -7.694  17.449  77.684  1.00  0.00           C  
ATOM   2423  NH1 ARG A1879      -6.490  17.935  77.418  1.00  0.00           N  
ATOM   2424  NH2 ARG A1879      -7.830  16.206  78.131  1.00  0.00           N  
ATOM   2425  N   ILE A1880     -10.902  17.764  72.106  1.00  0.00           N  
ATOM   2426  CA  ILE A1880     -10.594  17.241  70.786  1.00  0.00           C  
ATOM   2427  C   ILE A1880     -11.587  17.844  69.809  1.00  0.00           C  
ATOM   2428  O   ILE A1880     -11.284  18.038  68.633  1.00  0.00           O  
ATOM   2429  CB  ILE A1880     -10.710  15.692  70.744  1.00  0.00           C  
ATOM   2430  CG1 ILE A1880      -9.562  15.065  71.528  1.00  0.00           C  
ATOM   2431  CG2 ILE A1880     -10.704  15.194  69.314  1.00  0.00           C  
ATOM   2432  CD1 ILE A1880      -9.703  13.586  71.726  1.00  0.00           C  
ATOM   2433  N   LEU A1881     -12.781  18.148  70.304  1.00  0.00           N  
ATOM   2434  CA  LEU A1881     -13.814  18.731  69.455  1.00  0.00           C  
ATOM   2435  C   LEU A1881     -13.575  20.228  69.323  1.00  0.00           C  
ATOM   2436  O   LEU A1881     -13.600  20.766  68.215  1.00  0.00           O  
ATOM   2437  CB  LEU A1881     -15.202  18.459  70.044  1.00  0.00           C  
ATOM   2438  CG  LEU A1881     -16.353  18.398  69.036  1.00  0.00           C  
ATOM   2439  CD1 LEU A1881     -17.555  17.738  69.677  1.00  0.00           C  
ATOM   2440  CD2 LEU A1881     -16.702  19.790  68.533  1.00  0.00           C  
ATOM   2441  N   ARG A1882     -13.316  20.885  70.457  1.00  0.00           N  
ATOM   2442  CA  ARG A1882     -13.074  22.317  70.550  1.00  0.00           C  
ATOM   2443  C   ARG A1882     -11.871  22.734  69.716  1.00  0.00           C  
ATOM   2444  O   ARG A1882     -11.840  23.844  69.163  1.00  0.00           O  
ATOM   2445  CB  ARG A1882     -12.855  22.736  72.002  1.00  0.00           C  
ATOM   2446  CG  ARG A1882     -14.029  22.452  72.921  1.00  0.00           C  
ATOM   2447  CD  ARG A1882     -13.823  23.103  74.277  1.00  0.00           C  
ATOM   2448  NE  ARG A1882     -14.938  22.857  75.182  1.00  0.00           N  
ATOM   2449  CZ  ARG A1882     -14.999  23.312  76.427  1.00  0.00           C  
ATOM   2450  NH1 ARG A1882     -14.004  24.040  76.915  1.00  0.00           N  
ATOM   2451  NH2 ARG A1882     -16.055  23.041  77.183  1.00  0.00           N  
ATOM   2452  N   ARG A1883     -10.862  21.875  69.668  1.00  0.00           N  
ATOM   2453  CA  ARG A1883      -9.647  22.131  68.903  1.00  0.00           C  
ATOM   2454  C   ARG A1883     -10.012  22.128  67.423  1.00  0.00           C  
ATOM   2455  O   ARG A1883      -9.523  22.945  66.652  1.00  0.00           O  
ATOM   2456  CB  ARG A1883      -8.611  21.039  69.189  1.00  0.00           C  
ATOM   2457  CG  ARG A1883      -7.353  21.068  68.311  1.00  0.00           C  
ATOM   2458  CD  ARG A1883      -6.121  21.437  69.132  1.00  0.00           C  
ATOM   2459  NE  ARG A1883      -4.858  21.059  68.505  1.00  0.00           N  
ATOM   2460  CZ  ARG A1883      -4.396  19.814  68.417  1.00  0.00           C  
ATOM   2461  NH1 ARG A1883      -5.096  18.805  68.916  1.00  0.00           N  
ATOM   2462  NH2 ARG A1883      -3.219  19.577  67.840  1.00  0.00           N  
ATOM   2463  N   ALA A1884     -10.885  21.202  67.043  1.00  0.00           N  
ATOM   2464  CA  ALA A1884     -11.322  21.079  65.659  1.00  0.00           C  
ATOM   2465  C   ALA A1884     -12.126  22.306  65.237  1.00  0.00           C  
ATOM   2466  O   ALA A1884     -12.109  22.703  64.077  1.00  0.00           O  
ATOM   2467  CB  ALA A1884     -12.160  19.821  65.492  1.00  0.00           C  
ATOM   2468  N   MET A1885     -12.828  22.894  66.197  1.00  0.00           N  
ATOM   2469  CA  MET A1885     -13.644  24.067  65.949  1.00  0.00           C  
ATOM   2470  C   MET A1885     -12.791  25.312  65.832  1.00  0.00           C  
ATOM   2471  O   MET A1885     -13.187  26.285  65.200  1.00  0.00           O  
ATOM   2472  CB  MET A1885     -14.643  24.258  67.079  1.00  0.00           C  
ATOM   2473  CG  MET A1885     -15.563  23.089  67.272  1.00  0.00           C  
ATOM   2474  SD  MET A1885     -16.937  23.533  68.305  1.00  0.00           S  
ATOM   2475  CE  MET A1885     -16.230  23.252  69.900  1.00  0.00           C  
ATOM   2476  N   ARG A1886     -11.619  25.273  66.451  1.00  0.00           N  
ATOM   2477  CA  ARG A1886     -10.710  26.401  66.439  1.00  0.00           C  
ATOM   2478  C   ARG A1886      -9.830  26.383  65.196  1.00  0.00           C  
ATOM   2479  O   ARG A1886      -9.646  27.414  64.535  1.00  0.00           O  
ATOM   2480  CB  ARG A1886      -9.854  26.375  67.704  1.00  0.00           C  
ATOM   2481  CG  ARG A1886      -9.157  27.678  68.014  1.00  0.00           C  
ATOM   2482  CD  ARG A1886      -7.673  27.539  67.845  1.00  0.00           C  
ATOM   2483  NE  ARG A1886      -7.177  28.176  66.633  1.00  0.00           N  
ATOM   2484  CZ  ARG A1886      -5.904  28.143  66.256  1.00  0.00           C  
ATOM   2485  NH1 ARG A1886      -5.019  27.497  67.003  1.00  0.00           N  
ATOM   2486  NH2 ARG A1886      -5.512  28.760  65.150  1.00  0.00           N  
ATOM   2487  N   PHE A1887      -9.283  25.214  64.879  1.00  0.00           N  
ATOM   2488  CA  PHE A1887      -8.436  25.068  63.698  1.00  0.00           C  
ATOM   2489  C   PHE A1887      -9.237  25.307  62.426  1.00  0.00           C  
ATOM   2490  O   PHE A1887      -8.748  25.934  61.486  1.00  0.00           O  
ATOM   2491  CB  PHE A1887      -7.803  23.678  63.678  1.00  0.00           C  
ATOM   2492  CG  PHE A1887      -6.503  23.605  64.416  1.00  0.00           C  
ATOM   2493  CD1 PHE A1887      -5.299  23.617  63.724  1.00  0.00           C  
ATOM   2494  CD2 PHE A1887      -6.477  23.561  65.806  1.00  0.00           C  
ATOM   2495  CE1 PHE A1887      -4.085  23.587  64.401  1.00  0.00           C  
ATOM   2496  CE2 PHE A1887      -5.266  23.530  66.494  1.00  0.00           C  
ATOM   2497  CZ  PHE A1887      -4.069  23.543  65.788  1.00  0.00           C  
ATOM   2498  N   GLY A1888     -10.471  24.805  62.408  1.00  0.00           N  
ATOM   2499  CA  GLY A1888     -11.327  24.990  61.253  1.00  0.00           C  
ATOM   2500  C   GLY A1888     -11.530  26.476  61.060  1.00  0.00           C  
ATOM   2501  O   GLY A1888     -11.253  27.024  59.993  1.00  0.00           O  
ATOM   2502  N   TYR A1889     -12.008  27.131  62.112  1.00  0.00           N  
ATOM   2503  CA  TYR A1889     -12.239  28.565  62.093  1.00  0.00           C  
ATOM   2504  C   TYR A1889     -11.045  29.244  61.405  1.00  0.00           C  
ATOM   2505  O   TYR A1889     -11.227  30.040  60.488  1.00  0.00           O  
ATOM   2506  CB  TYR A1889     -12.422  29.060  63.535  1.00  0.00           C  
ATOM   2507  CG  TYR A1889     -12.756  30.524  63.678  1.00  0.00           C  
ATOM   2508  CD1 TYR A1889     -13.841  31.088  63.007  1.00  0.00           C  
ATOM   2509  CD2 TYR A1889     -11.974  31.354  64.482  1.00  0.00           C  
ATOM   2510  CE1 TYR A1889     -14.133  32.450  63.130  1.00  0.00           C  
ATOM   2511  CE2 TYR A1889     -12.253  32.710  64.614  1.00  0.00           C  
ATOM   2512  CZ  TYR A1889     -13.330  33.255  63.933  1.00  0.00           C  
ATOM   2513  OH  TYR A1889     -13.571  34.607  64.031  1.00  0.00           O  
ATOM   2514  N   LYS A1890      -9.830  28.903  61.827  1.00  0.00           N  
ATOM   2515  CA  LYS A1890      -8.624  29.470  61.232  1.00  0.00           C  
ATOM   2516  C   LYS A1890      -8.733  29.443  59.714  1.00  0.00           C  
ATOM   2517  O   LYS A1890      -8.461  30.436  59.035  1.00  0.00           O  
ATOM   2518  CB  LYS A1890      -7.400  28.667  61.652  1.00  0.00           C  
ATOM   2519  CG  LYS A1890      -6.083  29.261  61.210  1.00  0.00           C  
ATOM   2520  CD  LYS A1890      -4.944  28.342  61.587  1.00  0.00           C  
ATOM   2521  CE  LYS A1890      -3.712  29.125  62.005  1.00  0.00           C  
ATOM   2522  NZ  LYS A1890      -3.193  30.006  60.932  1.00  0.00           N  
ATOM   2523  N   LEU A1891      -9.143  28.287  59.200  1.00  0.00           N  
ATOM   2524  CA  LEU A1891      -9.312  28.059  57.771  1.00  0.00           C  
ATOM   2525  C   LEU A1891     -10.384  28.974  57.174  1.00  0.00           C  
ATOM   2526  O   LEU A1891     -10.461  29.147  55.962  1.00  0.00           O  
ATOM   2527  CB  LEU A1891      -9.696  26.595  57.530  1.00  0.00           C  
ATOM   2528  CG  LEU A1891      -8.726  25.537  58.047  1.00  0.00           C  
ATOM   2529  CD1 LEU A1891      -9.404  24.174  58.038  1.00  0.00           C  
ATOM   2530  CD2 LEU A1891      -7.477  25.526  57.186  1.00  0.00           C  
ATOM   2531  N   GLY A1892     -11.224  29.540  58.033  1.00  0.00           N  
ATOM   2532  CA  GLY A1892     -12.269  30.436  57.564  1.00  0.00           C  
ATOM   2533  C   GLY A1892     -13.673  29.856  57.593  1.00  0.00           C  
ATOM   2534  O   GLY A1892     -14.604  30.468  57.071  1.00  0.00           O  
ATOM   2535  N   ILE A1893     -13.835  28.684  58.201  1.00  0.00           N  
ATOM   2536  CA  ILE A1893     -15.147  28.037  58.274  1.00  0.00           C  
ATOM   2537  C   ILE A1893     -16.044  28.672  59.329  1.00  0.00           C  
ATOM   2538  O   ILE A1893     -16.250  28.109  60.392  1.00  0.00           O  
ATOM   2539  CB  ILE A1893     -15.007  26.543  58.598  1.00  0.00           C  
ATOM   2540  CG1 ILE A1893     -14.028  25.897  57.618  1.00  0.00           C  
ATOM   2541  CG2 ILE A1893     -16.378  25.872  58.532  1.00  0.00           C  
ATOM   2542  CD1 ILE A1893     -13.814  24.426  57.840  1.00  0.00           C  
ATOM   2543  N   GLU A1894     -16.589  29.839  59.016  1.00  0.00           N  
ATOM   2544  CA  GLU A1894     -17.445  30.568  59.945  1.00  0.00           C  
ATOM   2545  C   GLU A1894     -18.501  29.765  60.711  1.00  0.00           C  
ATOM   2546  O   GLU A1894     -18.688  29.983  61.905  1.00  0.00           O  
ATOM   2547  CB  GLU A1894     -18.124  31.720  59.211  1.00  0.00           C  
ATOM   2548  CG  GLU A1894     -17.177  32.815  58.745  1.00  0.00           C  
ATOM   2549  CD  GLU A1894     -16.585  33.610  59.893  1.00  0.00           C  
ATOM   2550  OE1 GLU A1894     -17.343  33.975  60.813  1.00  0.00           O  
ATOM   2551  OE2 GLU A1894     -15.366  33.884  59.872  1.00  0.00           O  
ATOM   2552  N   ASN A1895     -19.199  28.850  60.047  1.00  0.00           N  
ATOM   2553  CA  ASN A1895     -20.238  28.067  60.731  1.00  0.00           C  
ATOM   2554  C   ASN A1895     -19.818  26.660  61.107  1.00  0.00           C  
ATOM   2555  O   ASN A1895     -18.798  26.167  60.655  1.00  0.00           O  
ATOM   2556  CB  ASN A1895     -21.495  27.966  59.867  1.00  0.00           C  
ATOM   2557  CG  ASN A1895     -22.225  29.275  59.746  1.00  0.00           C  
ATOM   2558  OD1 ASN A1895     -22.837  29.756  60.707  1.00  0.00           O  
ATOM   2559  ND2 ASN A1895     -22.165  29.871  58.558  1.00  0.00           N  
ATOM   2560  N   PRO A1896     -20.611  25.995  61.958  1.00  0.00           N  
ATOM   2561  CA  PRO A1896     -20.297  24.625  62.371  1.00  0.00           C  
ATOM   2562  C   PRO A1896     -19.994  23.805  61.124  1.00  0.00           C  
ATOM   2563  O   PRO A1896     -20.569  24.064  60.065  1.00  0.00           O  
ATOM   2564  CB  PRO A1896     -21.585  24.182  63.054  1.00  0.00           C  
ATOM   2565  CG  PRO A1896     -22.016  25.436  63.748  1.00  0.00           C  
ATOM   2566  CD  PRO A1896     -21.791  26.505  62.687  1.00  0.00           C  
ATOM   2567  N   PHE A1898     -19.107  22.823  61.233  1.00  0.00           N  
ATOM   2568  CA  PHE A1898     -18.761  22.019  60.063  1.00  0.00           C  
ATOM   2569  C   PHE A1898     -18.422  20.586  60.384  1.00  0.00           C  
ATOM   2570  O   PHE A1898     -18.355  19.751  59.488  1.00  0.00           O  
ATOM   2571  CB  PHE A1898     -17.567  22.631  59.349  1.00  0.00           C  
ATOM   2572  CG  PHE A1898     -16.314  22.603  60.161  1.00  0.00           C  
ATOM   2573  CD1 PHE A1898     -15.519  21.463  60.212  1.00  0.00           C  
ATOM   2574  CD2 PHE A1898     -15.947  23.709  60.906  1.00  0.00           C  
ATOM   2575  CE1 PHE A1898     -14.375  21.433  60.994  1.00  0.00           C  
ATOM   2576  CE2 PHE A1898     -14.809  23.689  61.689  1.00  0.00           C  
ATOM   2577  CZ  PHE A1898     -14.019  22.548  61.736  1.00  0.00           C  
ATOM   2578  N   LEU A1899     -18.177  20.302  61.656  1.00  0.00           N  
ATOM   2579  CA  LEU A1899     -17.822  18.951  62.055  1.00  0.00           C  
ATOM   2580  C   LEU A1899     -18.998  17.988  61.990  1.00  0.00           C  
ATOM   2581  O   LEU A1899     -18.831  16.821  61.644  1.00  0.00           O  
ATOM   2582  CB  LEU A1899     -17.249  18.959  63.468  1.00  0.00           C  
ATOM   2583  CG  LEU A1899     -15.889  19.622  63.634  1.00  0.00           C  
ATOM   2584  CD1 LEU A1899     -15.680  19.988  65.099  1.00  0.00           C  
ATOM   2585  CD2 LEU A1899     -14.812  18.692  63.136  1.00  0.00           C  
ATOM   2586  N   TYR A1900     -20.187  18.480  62.313  1.00  0.00           N  
ATOM   2587  CA  TYR A1900     -21.374  17.639  62.310  1.00  0.00           C  
ATOM   2588  C   TYR A1900     -21.615  16.987  60.946  1.00  0.00           C  
ATOM   2589  O   TYR A1900     -22.344  16.001  60.839  1.00  0.00           O  
ATOM   2590  CB  TYR A1900     -22.586  18.465  62.734  1.00  0.00           C  
ATOM   2591  CG  TYR A1900     -23.218  19.284  61.632  1.00  0.00           C  
ATOM   2592  CD1 TYR A1900     -24.084  18.690  60.718  1.00  0.00           C  
ATOM   2593  CD2 TYR A1900     -22.972  20.653  61.516  1.00  0.00           C  
ATOM   2594  CE1 TYR A1900     -24.691  19.430  59.722  1.00  0.00           C  
ATOM   2595  CE2 TYR A1900     -23.581  21.408  60.516  1.00  0.00           C  
ATOM   2596  CZ  TYR A1900     -24.440  20.786  59.623  1.00  0.00           C  
ATOM   2597  OH  TYR A1900     -25.065  21.500  58.631  1.00  0.00           O  
ATOM   2598  N   LYS A1901     -20.996  17.555  59.913  1.00  0.00           N  
ATOM   2599  CA  LYS A1901     -21.114  17.060  58.548  1.00  0.00           C  
ATOM   2600  C   LYS A1901     -20.001  16.033  58.322  1.00  0.00           C  
ATOM   2601  O   LYS A1901     -19.830  15.501  57.221  1.00  0.00           O  
ATOM   2602  CB  LYS A1901     -20.956  18.219  57.550  1.00  0.00           C  
ATOM   2603  CG  LYS A1901     -21.776  19.476  57.867  1.00  0.00           C  
ATOM   2604  CD  LYS A1901     -21.386  20.640  56.943  1.00  0.00           C  
ATOM   2605  CE  LYS A1901     -22.127  21.939  57.276  1.00  0.00           C  
ATOM   2606  NZ  LYS A1901     -21.828  23.054  56.309  1.00  0.00           N  
ATOM   2607  N   GLY A1902     -19.237  15.775  59.378  1.00  0.00           N  
ATOM   2608  CA  GLY A1902     -18.148  14.817  59.306  1.00  0.00           C  
ATOM   2609  C   GLY A1902     -18.555  13.477  59.890  1.00  0.00           C  
ATOM   2610  O   GLY A1902     -18.304  12.429  59.297  1.00  0.00           O  
ATOM   2611  N   VAL A1903     -19.182  13.516  61.063  1.00  0.00           N  
ATOM   2612  CA  VAL A1903     -19.647  12.309  61.737  1.00  0.00           C  
ATOM   2613  C   VAL A1903     -20.474  11.408  60.807  1.00  0.00           C  
ATOM   2614  O   VAL A1903     -20.289  10.195  60.797  1.00  0.00           O  
ATOM   2615  CB  VAL A1903     -20.509  12.661  62.979  1.00  0.00           C  
ATOM   2616  CG1 VAL A1903     -20.985  11.391  63.660  1.00  0.00           C  
ATOM   2617  CG2 VAL A1903     -19.700  13.521  63.957  1.00  0.00           C  
ATOM   2618  N   ASP A1904     -21.393  12.000  60.044  1.00  0.00           N  
ATOM   2619  CA  ASP A1904     -22.233  11.237  59.119  1.00  0.00           C  
ATOM   2620  C   ASP A1904     -21.400  10.805  57.904  1.00  0.00           C  
ATOM   2621  O   ASP A1904     -21.948  10.353  56.899  1.00  0.00           O  
ATOM   2622  CB  ASP A1904     -23.431  12.085  58.651  1.00  0.00           C  
ATOM   2623  CG  ASP A1904     -24.740  11.279  58.538  1.00  0.00           C  
ATOM   2624  OD1 ASP A1904     -24.721  10.147  57.993  1.00  0.00           O  
ATOM   2625  OD2 ASP A1904     -25.802  11.793  58.980  1.00  0.00           O  
ATOM   2626  N   LEU A1905     -20.079  10.947  58.014  1.00  0.00           N  
ATOM   2627  CA  LEU A1905     -19.149  10.577  56.953  1.00  0.00           C  
ATOM   2628  C   LEU A1905     -18.159   9.505  57.410  1.00  0.00           C  
ATOM   2629  O   LEU A1905     -17.719   8.663  56.625  1.00  0.00           O  
ATOM   2630  CB  LEU A1905     -18.363  11.801  56.473  1.00  0.00           C  
ATOM   2631  CG  LEU A1905     -17.151  11.523  55.570  1.00  0.00           C  
ATOM   2632  CD1 LEU A1905     -17.575  10.684  54.376  1.00  0.00           C  
ATOM   2633  CD2 LEU A1905     -16.530  12.829  55.111  1.00  0.00           C  
ATOM   2634  N   VAL A1906     -17.793   9.547  58.680  1.00  0.00           N  
ATOM   2635  CA  VAL A1906     -16.858   8.577  59.213  1.00  0.00           C  
ATOM   2636  C   VAL A1906     -17.491   7.193  59.181  1.00  0.00           C  
ATOM   2637  O   VAL A1906     -16.799   6.174  59.213  1.00  0.00           O  
ATOM   2638  CB  VAL A1906     -16.472   8.947  60.643  1.00  0.00           C  
ATOM   2639  CG1 VAL A1906     -15.419   8.000  61.153  1.00  0.00           C  
ATOM   2640  CG2 VAL A1906     -15.973  10.392  60.678  1.00  0.00           C  
ATOM   2641  N   VAL A1907     -18.817   7.173  59.092  1.00  0.00           N  
ATOM   2642  CA  VAL A1907     -19.591   5.936  59.052  1.00  0.00           C  
ATOM   2643  C   VAL A1907     -19.237   5.074  57.837  1.00  0.00           C  
ATOM   2644  O   VAL A1907     -18.811   3.930  57.978  1.00  0.00           O  
ATOM   2645  CB  VAL A1907     -21.109   6.236  58.993  1.00  0.00           C  
ATOM   2646  CG1 VAL A1907     -21.891   5.061  59.537  1.00  0.00           C  
ATOM   2647  CG2 VAL A1907     -21.429   7.505  59.749  1.00  0.00           C  
ATOM   2648  N   ASP A1909     -19.407   5.631  56.642  1.00  0.00           N  
ATOM   2649  CA  ASP A1909     -19.139   4.897  55.408  1.00  0.00           C  
ATOM   2650  C   ASP A1909     -17.697   4.424  55.283  1.00  0.00           C  
ATOM   2651  O   ASP A1909     -17.429   3.358  54.728  1.00  0.00           O  
ATOM   2652  CB  ASP A1909     -19.506   5.771  54.219  1.00  0.00           C  
ATOM   2653  CG  ASP A1909     -20.681   6.670  54.520  1.00  0.00           C  
ATOM   2654  OD1 ASP A1909     -21.709   6.159  55.008  1.00  0.00           O  
ATOM   2655  OD2 ASP A1909     -20.572   7.885  54.280  1.00  0.00           O  
ATOM   2656  N   ILE A1910     -16.778   5.224  55.813  1.00  0.00           N  
ATOM   2657  CA  ILE A1910     -15.352   4.924  55.776  1.00  0.00           C  
ATOM   2658  C   ILE A1910     -14.951   3.910  56.843  1.00  0.00           C  
ATOM   2659  O   ILE A1910     -13.816   3.436  56.853  1.00  0.00           O  
ATOM   2660  CB  ILE A1910     -14.522   6.202  56.015  1.00  0.00           C  
ATOM   2661  CG1 ILE A1910     -15.045   7.336  55.145  1.00  0.00           C  
ATOM   2662  CG2 ILE A1910     -13.061   5.949  55.700  1.00  0.00           C  
ATOM   2663  CD1 ILE A1910     -14.374   8.652  55.417  1.00  0.00           C  
ATOM   2664  N   MET A1913     -15.868   3.579  57.748  1.00  0.00           N  
ATOM   2665  CA  MET A1913     -15.547   2.628  58.816  1.00  0.00           C  
ATOM   2666  C   MET A1913     -16.697   1.708  59.218  1.00  0.00           C  
ATOM   2667  O   MET A1913     -16.674   1.134  60.308  1.00  0.00           O  
ATOM   2668  CB  MET A1913     -15.069   3.377  60.070  1.00  0.00           C  
ATOM   2669  CG  MET A1913     -13.808   4.207  59.893  1.00  0.00           C  
ATOM   2670  SD  MET A1913     -12.326   3.203  59.623  1.00  0.00           S  
ATOM   2671  CE  MET A1913     -11.141   4.003  60.709  1.00  0.00           C  
ATOM   2672  N   LYS A1914     -17.695   1.551  58.354  1.00  0.00           N  
ATOM   2673  CA  LYS A1914     -18.827   0.695  58.700  1.00  0.00           C  
ATOM   2674  C   LYS A1914     -18.618  -0.783  58.375  1.00  0.00           C  
ATOM   2675  O   LYS A1914     -19.320  -1.642  58.908  1.00  0.00           O  
ATOM   2676  CB  LYS A1914     -20.108   1.204  58.027  1.00  0.00           C  
ATOM   2677  CG  LYS A1914     -19.976   1.390  56.544  1.00  0.00           C  
ATOM   2678  CD  LYS A1914     -21.120   2.186  55.982  1.00  0.00           C  
ATOM   2679  CE  LYS A1914     -20.913   2.403  54.499  1.00  0.00           C  
ATOM   2680  NZ  LYS A1914     -21.925   3.328  53.942  1.00  0.00           N  
ATOM   2681  N   GLU A1915     -17.655  -1.091  57.515  1.00  0.00           N  
ATOM   2682  CA  GLU A1915     -17.412  -2.485  57.178  1.00  0.00           C  
ATOM   2683  C   GLU A1915     -16.953  -3.255  58.411  1.00  0.00           C  
ATOM   2684  O   GLU A1915     -17.501  -4.305  58.726  1.00  0.00           O  
ATOM   2685  CB  GLU A1915     -16.364  -2.605  56.079  1.00  0.00           C  
ATOM   2686  CG  GLU A1915     -16.534  -1.611  54.974  1.00  0.00           C  
ATOM   2687  CD  GLU A1915     -15.858  -2.055  53.702  1.00  0.00           C  
ATOM   2688  OE1 GLU A1915     -16.537  -2.685  52.858  1.00  0.00           O  
ATOM   2689  OE2 GLU A1915     -14.645  -1.785  53.552  1.00  0.00           O  
ATOM   2690  N   PRO A1916     -15.938  -2.734  59.127  1.00  0.00           N  
ATOM   2691  CA  PRO A1916     -15.429  -3.406  60.328  1.00  0.00           C  
ATOM   2692  C   PRO A1916     -16.313  -3.167  61.547  1.00  0.00           C  
ATOM   2693  O   PRO A1916     -16.638  -4.099  62.279  1.00  0.00           O  
ATOM   2694  CB  PRO A1916     -14.053  -2.791  60.494  1.00  0.00           C  
ATOM   2695  CG  PRO A1916     -14.305  -1.375  60.084  1.00  0.00           C  
ATOM   2696  CD  PRO A1916     -15.119  -1.544  58.821  1.00  0.00           C  
ATOM   2697  N   TYR A1917     -16.691  -1.911  61.757  1.00  0.00           N  
ATOM   2698  CA  TYR A1917     -17.535  -1.529  62.881  1.00  0.00           C  
ATOM   2699  C   TYR A1917     -18.917  -1.133  62.370  1.00  0.00           C  
ATOM   2700  O   TYR A1917     -19.210   0.051  62.197  1.00  0.00           O  
ATOM   2701  CB  TYR A1917     -16.902  -0.354  63.630  1.00  0.00           C  
ATOM   2702  CG  TYR A1917     -15.467  -0.613  64.032  1.00  0.00           C  
ATOM   2703  CD1 TYR A1917     -15.155  -1.572  65.002  1.00  0.00           C  
ATOM   2704  CD2 TYR A1917     -14.417   0.050  63.397  1.00  0.00           C  
ATOM   2705  CE1 TYR A1917     -13.830  -1.871  65.326  1.00  0.00           C  
ATOM   2706  CE2 TYR A1917     -13.090  -0.240  63.714  1.00  0.00           C  
ATOM   2707  CZ  TYR A1917     -12.807  -1.201  64.677  1.00  0.00           C  
ATOM   2708  OH  TYR A1917     -11.499  -1.484  64.983  1.00  0.00           O  
ATOM   2709  N   PRO A1918     -19.790  -2.127  62.134  1.00  0.00           N  
ATOM   2710  CA  PRO A1918     -21.143  -1.878  61.639  1.00  0.00           C  
ATOM   2711  C   PRO A1918     -22.021  -1.064  62.583  1.00  0.00           C  
ATOM   2712  O   PRO A1918     -22.832  -0.255  62.139  1.00  0.00           O  
ATOM   2713  CB  PRO A1918     -21.680  -3.288  61.402  1.00  0.00           C  
ATOM   2714  CG  PRO A1918     -20.980  -4.094  62.445  1.00  0.00           C  
ATOM   2715  CD  PRO A1918     -19.576  -3.567  62.372  1.00  0.00           C  
ATOM   2716  N   GLU A1929     -21.853  -1.278  63.885  1.00  0.00           N  
ATOM   2717  CA  GLU A1929     -22.639  -0.574  64.893  1.00  0.00           C  
ATOM   2718  C   GLU A1929     -22.500   0.942  64.804  1.00  0.00           C  
ATOM   2719  O   GLU A1929     -23.143   1.668  65.557  1.00  0.00           O  
ATOM   2720  CB  GLU A1929     -22.231  -1.020  66.295  1.00  0.00           C  
ATOM   2721  CG  GLU A1929     -20.777  -0.721  66.637  1.00  0.00           C  
ATOM   2722  CD  GLU A1929     -19.838  -1.797  66.145  1.00  0.00           C  
ATOM   2723  OE1 GLU A1929     -19.757  -2.003  64.924  1.00  0.00           O  
ATOM   2724  OE2 GLU A1929     -19.187  -2.443  66.995  1.00  0.00           O  
ATOM   2725  N   LEU A1930     -21.659   1.420  63.892  1.00  0.00           N  
ATOM   2726  CA  LEU A1930     -21.463   2.855  63.734  1.00  0.00           C  
ATOM   2727  C   LEU A1930     -22.625   3.519  63.000  1.00  0.00           C  
ATOM   2728  O   LEU A1930     -22.710   4.743  62.941  1.00  0.00           O  
ATOM   2729  CB  LEU A1930     -20.151   3.139  62.994  1.00  0.00           C  
ATOM   2730  CG  LEU A1930     -18.876   3.236  63.843  1.00  0.00           C  
ATOM   2731  CD1 LEU A1930     -17.694   3.553  62.933  1.00  0.00           C  
ATOM   2732  CD2 LEU A1930     -19.025   4.330  64.906  1.00  0.00           C  
ATOM   2733  N   GLU A1931     -23.525   2.710  62.454  1.00  0.00           N  
ATOM   2734  CA  GLU A1931     -24.676   3.235  61.725  1.00  0.00           C  
ATOM   2735  C   GLU A1931     -25.893   3.447  62.627  1.00  0.00           C  
ATOM   2736  O   GLU A1931     -26.749   4.296  62.358  1.00  0.00           O  
ATOM   2737  CB  GLU A1931     -25.046   2.289  60.591  1.00  0.00           C  
ATOM   2738  CG  GLU A1931     -24.943   2.899  59.219  1.00  0.00           C  
ATOM   2739  CD  GLU A1931     -26.015   2.362  58.301  1.00  0.00           C  
ATOM   2740  OE1 GLU A1931     -26.005   2.688  57.102  1.00  0.00           O  
ATOM   2741  OE2 GLU A1931     -26.878   1.609  58.796  1.00  0.00           O  
ATOM   2742  N   LEU A1932     -25.967   2.665  63.695  1.00  0.00           N  
ATOM   2743  CA  LEU A1932     -27.072   2.769  64.638  1.00  0.00           C  
ATOM   2744  C   LEU A1932     -26.922   4.054  65.447  1.00  0.00           C  
ATOM   2745  O   LEU A1932     -27.877   4.817  65.615  1.00  0.00           O  
ATOM   2746  CB  LEU A1932     -27.070   1.561  65.577  1.00  0.00           C  
ATOM   2747  CG  LEU A1932     -26.920   0.204  64.882  1.00  0.00           C  
ATOM   2748  CD1 LEU A1932     -26.877  -0.901  65.915  1.00  0.00           C  
ATOM   2749  CD2 LEU A1932     -28.067  -0.007  63.919  1.00  0.00           C  
ATOM   2750  N   SER A1933     -25.712   4.295  65.937  1.00  0.00           N  
ATOM   2751  CA  SER A1933     -25.453   5.481  66.740  1.00  0.00           C  
ATOM   2752  C   SER A1933     -25.264   6.747  65.906  1.00  0.00           C  
ATOM   2753  O   SER A1933     -25.259   7.850  66.452  1.00  0.00           O  
ATOM   2754  CB  SER A1933     -24.227   5.257  67.631  1.00  0.00           C  
ATOM   2755  OG  SER A1933     -23.072   4.986  66.864  1.00  0.00           O  
ATOM   2756  N   ARG A1934     -25.120   6.576  64.592  1.00  0.00           N  
ATOM   2757  CA  ARG A1934     -24.934   7.687  63.668  1.00  0.00           C  
ATOM   2758  C   ARG A1934     -25.694   8.940  64.094  1.00  0.00           C  
ATOM   2759  O   ARG A1934     -25.131   9.814  64.736  1.00  0.00           O  
ATOM   2760  CB  ARG A1934     -25.386   7.294  62.256  1.00  0.00           C  
ATOM   2761  CG  ARG A1934     -25.155   8.398  61.234  1.00  0.00           C  
ATOM   2762  CD  ARG A1934     -26.210   8.412  60.134  1.00  0.00           C  
ATOM   2763  NE  ARG A1934     -25.702   7.846  58.896  1.00  0.00           N  
ATOM   2764  CZ  ARG A1934     -25.393   6.566  58.743  1.00  0.00           C  
ATOM   2765  NH1 ARG A1934     -25.552   5.723  59.757  1.00  0.00           N  
ATOM   2766  NH2 ARG A1934     -24.917   6.134  57.585  1.00  0.00           N  
ATOM   2767  N   GLU A1941     -26.975   9.017  63.739  1.00  0.00           N  
ATOM   2768  CA  GLU A1941     -27.786  10.173  64.087  1.00  0.00           C  
ATOM   2769  C   GLU A1941     -27.543  10.693  65.503  1.00  0.00           C  
ATOM   2770  O   GLU A1941     -27.535  11.902  65.729  1.00  0.00           O  
ATOM   2771  CB  GLU A1941     -29.277   9.868  63.885  1.00  0.00           C  
ATOM   2772  CG  GLU A1941     -29.752  10.070  62.448  1.00  0.00           C  
ATOM   2773  CD  GLU A1941     -31.104  10.761  62.357  1.00  0.00           C  
ATOM   2774  OE1 GLU A1941     -32.141  10.084  62.532  1.00  0.00           O  
ATOM   2775  OE2 GLU A1941     -31.126  11.992  62.114  1.00  0.00           O  
ATOM   2776  N   PHE A1942     -27.343   9.784  66.454  1.00  0.00           N  
ATOM   2777  CA  PHE A1942     -27.087  10.171  67.845  1.00  0.00           C  
ATOM   2778  C   PHE A1942     -25.792  10.961  67.979  1.00  0.00           C  
ATOM   2779  O   PHE A1942     -25.721  11.951  68.713  1.00  0.00           O  
ATOM   2780  CB  PHE A1942     -26.992   8.935  68.743  1.00  0.00           C  
ATOM   2781  CG  PHE A1942     -26.424   9.228  70.105  1.00  0.00           C  
ATOM   2782  CD1 PHE A1942     -27.136   9.999  71.018  1.00  0.00           C  
ATOM   2783  CD2 PHE A1942     -25.161   8.765  70.465  1.00  0.00           C  
ATOM   2784  CE1 PHE A1942     -26.598  10.304  72.263  1.00  0.00           C  
ATOM   2785  CE2 PHE A1942     -24.619   9.069  71.708  1.00  0.00           C  
ATOM   2786  CZ  PHE A1942     -25.338   9.839  72.609  1.00  0.00           C  
ATOM   2787  N   VAL A1943     -24.763  10.501  67.282  1.00  0.00           N  
ATOM   2788  CA  VAL A1943     -23.472  11.162  67.325  1.00  0.00           C  
ATOM   2789  C   VAL A1943     -23.563  12.487  66.580  1.00  0.00           C  
ATOM   2790  O   VAL A1943     -22.909  13.465  66.948  1.00  0.00           O  
ATOM   2791  CB  VAL A1943     -22.366  10.296  66.670  1.00  0.00           C  
ATOM   2792  CG1 VAL A1943     -20.994  10.925  66.920  1.00  0.00           C  
ATOM   2793  CG2 VAL A1943     -22.408   8.876  67.235  1.00  0.00           C  
ATOM   2794  N   LYS A1945     -24.388  12.524  65.542  1.00  0.00           N  
ATOM   2795  CA  LYS A1945     -24.523  13.735  64.749  1.00  0.00           C  
ATOM   2796  C   LYS A1945     -25.079  14.908  65.562  1.00  0.00           C  
ATOM   2797  O   LYS A1945     -24.637  16.050  65.403  1.00  0.00           O  
ATOM   2798  CB  LYS A1945     -25.402  13.469  63.523  1.00  0.00           C  
ATOM   2799  CG  LYS A1945     -25.205  14.497  62.424  1.00  0.00           C  
ATOM   2800  CD  LYS A1945     -25.801  14.039  61.124  1.00  0.00           C  
ATOM   2801  CE  LYS A1945     -25.432  14.990  60.004  1.00  0.00           C  
ATOM   2802  NZ  LYS A1945     -26.100  14.644  58.723  1.00  0.00           N  
ATOM   2803  N   GLY A1946     -26.045  14.618  66.430  1.00  0.00           N  
ATOM   2804  CA  GLY A1946     -26.634  15.651  67.260  1.00  0.00           C  
ATOM   2805  C   GLY A1946     -25.744  16.011  68.436  1.00  0.00           C  
ATOM   2806  O   GLY A1946     -25.759  17.150  68.915  1.00  0.00           O  
ATOM   2807  N   ILE A1947     -24.982  15.036  68.921  1.00  0.00           N  
ATOM   2808  CA  ILE A1947     -24.068  15.273  70.034  1.00  0.00           C  
ATOM   2809  C   ILE A1947     -22.968  16.223  69.553  1.00  0.00           C  
ATOM   2810  O   ILE A1947     -22.664  17.219  70.207  1.00  0.00           O  
ATOM   2811  CB  ILE A1947     -23.412  13.950  70.534  1.00  0.00           C  
ATOM   2812  CG1 ILE A1947     -24.475  13.016  71.120  1.00  0.00           C  
ATOM   2813  CG2 ILE A1947     -22.354  14.255  71.576  1.00  0.00           C  
ATOM   2814  CD1 ILE A1947     -25.075  13.483  72.439  1.00  0.00           C  
ATOM   2815  N   VAL A1950     -22.392  15.915  68.396  1.00  0.00           N  
ATOM   2816  CA  VAL A1950     -21.321  16.729  67.829  1.00  0.00           C  
ATOM   2817  C   VAL A1950     -21.795  18.110  67.350  1.00  0.00           C  
ATOM   2818  O   VAL A1950     -21.042  19.087  67.405  1.00  0.00           O  
ATOM   2819  CB  VAL A1950     -20.649  16.000  66.647  1.00  0.00           C  
ATOM   2820  CG1 VAL A1950     -19.509  16.839  66.088  1.00  0.00           C  
ATOM   2821  CG2 VAL A1950     -20.146  14.649  67.100  1.00  0.00           C  
ATOM   2822  N   LYS A1951     -23.040  18.184  66.887  1.00  0.00           N  
ATOM   2823  CA  LYS A1951     -23.598  19.435  66.399  1.00  0.00           C  
ATOM   2824  C   LYS A1951     -23.886  20.362  67.577  1.00  0.00           C  
ATOM   2825  O   LYS A1951     -23.959  21.583  67.424  1.00  0.00           O  
ATOM   2826  CB  LYS A1951     -24.879  19.168  65.603  1.00  0.00           C  
ATOM   2827  CG  LYS A1951     -25.374  20.350  64.782  1.00  0.00           C  
ATOM   2828  CD  LYS A1951     -26.680  20.029  64.068  1.00  0.00           C  
ATOM   2829  CE  LYS A1951     -27.161  21.211  63.233  1.00  0.00           C  
ATOM   2830  NZ  LYS A1951     -28.405  20.906  62.467  1.00  0.00           N  
ATOM   2831  N   GLY A1952     -24.046  19.771  68.756  1.00  0.00           N  
ATOM   2832  CA  GLY A1952     -24.304  20.549  69.956  1.00  0.00           C  
ATOM   2833  C   GLY A1952     -23.064  21.321  70.370  1.00  0.00           C  
ATOM   2834  O   GLY A1952     -23.135  22.516  70.632  1.00  0.00           O  
ATOM   2835  N   GLU A1953     -21.919  20.648  70.408  1.00  0.00           N  
ATOM   2836  CA  GLU A1953     -20.672  21.296  70.796  1.00  0.00           C  
ATOM   2837  C   GLU A1953     -20.299  22.384  69.777  1.00  0.00           C  
ATOM   2838  O   GLU A1953     -19.383  23.180  69.997  1.00  0.00           O  
ATOM   2839  CB  GLU A1953     -19.552  20.255  70.890  1.00  0.00           C  
ATOM   2840  CG  GLU A1953     -18.363  20.680  71.737  1.00  0.00           C  
ATOM   2841  CD  GLU A1953     -18.661  20.646  73.232  1.00  0.00           C  
ATOM   2842  OE1 GLU A1953     -19.660  21.259  73.658  1.00  0.00           O  
ATOM   2843  OE2 GLU A1953     -17.896  20.002  73.982  1.00  0.00           O  
ATOM   2844  N   GLU A1954     -21.019  22.397  68.656  1.00  0.00           N  
ATOM   2845  CA  GLU A1954     -20.809  23.365  67.584  1.00  0.00           C  
ATOM   2846  C   GLU A1954     -21.770  24.542  67.725  1.00  0.00           C  
ATOM   2847  O   GLU A1954     -21.343  25.668  67.958  1.00  0.00           O  
ATOM   2848  CB  GLU A1954     -21.018  22.703  66.216  1.00  0.00           C  
ATOM   2849  CG  GLU A1954     -19.959  21.673  65.856  1.00  0.00           C  
ATOM   2850  CD  GLU A1954     -19.848  21.457  64.364  1.00  0.00           C  
ATOM   2851  OE1 GLU A1954     -18.748  21.689  63.816  1.00  0.00           O  
ATOM   2852  OE2 GLU A1954     -20.855  21.061  63.738  1.00  0.00           O  
ATOM   2853  N   LYS A1955     -23.067  24.288  67.575  1.00  0.00           N  
ATOM   2854  CA  LYS A1955     -24.036  25.360  67.722  1.00  0.00           C  
ATOM   2855  C   LYS A1955     -23.938  25.877  69.152  1.00  0.00           C  
ATOM   2856  O   LYS A1955     -23.805  27.074  69.386  1.00  0.00           O  
ATOM   2857  CB  LYS A1955     -25.458  24.866  67.435  1.00  0.00           C  
ATOM   2858  CG  LYS A1955     -25.702  24.503  65.983  1.00  0.00           C  
ATOM   2859  CD  LYS A1955     -27.188  24.420  65.662  1.00  0.00           C  
ATOM   2860  CE  LYS A1955     -27.831  25.794  65.659  1.00  0.00           C  
ATOM   2861  NZ  LYS A1955     -27.314  26.663  64.567  1.00  0.00           N  
ATOM   2862  N   ARG A1956     -23.980  24.958  70.106  1.00  0.00           N  
ATOM   2863  CA  ARG A1956     -23.894  25.318  71.515  1.00  0.00           C  
ATOM   2864  C   ARG A1956     -22.442  25.675  71.853  1.00  0.00           C  
ATOM   2865  O   ARG A1956     -22.070  25.715  73.024  1.00  0.00           O  
ATOM   2866  CB  ARG A1956     -24.403  24.144  72.379  1.00  0.00           C  
ATOM   2867  CG  ARG A1956     -24.549  24.413  73.878  1.00  0.00           C  
ATOM   2868  CD  ARG A1956     -25.773  25.265  74.239  1.00  0.00           C  
ATOM   2869  NE  ARG A1956     -26.970  24.474  74.509  1.00  0.00           N  
ATOM   2870  CZ  ARG A1956     -27.075  23.583  75.493  1.00  0.00           C  
ATOM   2871  NH1 ARG A1956     -26.054  23.364  76.306  1.00  0.00           N  
ATOM   2872  NH2 ARG A1956     -28.203  22.905  75.666  1.00  0.00           N  
ATOM   2873  N   PHE A1957     -21.567  25.995  70.772  1.00  0.00           N  
ATOM   2874  CA  PHE A1957     -20.205  26.297  71.181  1.00  0.00           C  
ATOM   2875  C   PHE A1957     -19.407  26.991  70.084  1.00  0.00           C  
ATOM   2876  O   PHE A1957     -18.115  27.152  70.340  1.00  0.00           O  
ATOM   2877  CB  PHE A1957     -19.480  25.028  71.622  1.00  0.00           C  
ATOM   2878  CG  PHE A1957     -18.151  25.296  72.260  1.00  0.00           C  
ATOM   2879  CD1 PHE A1957     -18.051  25.472  73.630  1.00  0.00           C  
ATOM   2880  CD2 PHE A1957     -17.005  25.377  71.491  1.00  0.00           C  
ATOM   2881  CE1 PHE A1957     -16.829  25.723  74.222  1.00  0.00           C  
ATOM   2882  CE2 PHE A1957     -15.779  25.629  72.076  1.00  0.00           C  
ATOM   2883  CZ  PHE A1957     -15.690  25.802  73.444  1.00  0.00           C  
ATOM   2884  N   ILE A2003     -19.876  27.500  68.995  1.00  0.00           N  
ATOM   2885  CA  ILE A2003     -19.061  28.156  67.980  1.00  0.00           C  
ATOM   2886  C   ILE A2003     -18.679  29.635  68.203  1.00  0.00           C  
ATOM   2887  O   ILE A2003     -17.502  29.993  68.084  1.00  0.00           O  
ATOM   2888  CB  ILE A2003     -19.711  28.003  66.584  1.00  0.00           C  
ATOM   2889  CG1 ILE A2003     -18.844  28.697  65.530  1.00  0.00           C  
ATOM   2890  CG2 ILE A2003     -21.137  28.548  66.599  1.00  0.00           C  
ATOM   2891  CD1 ILE A2003     -19.338  28.511  64.126  1.00  0.00           C  
ATOM   2892  N   LYS A2004     -19.646  30.489  68.531  1.00  0.00           N  
ATOM   2893  CA  LYS A2004     -19.370  31.914  68.716  1.00  0.00           C  
ATOM   2894  C   LYS A2004     -18.513  32.275  69.935  1.00  0.00           C  
ATOM   2895  O   LYS A2004     -17.850  33.318  69.943  1.00  0.00           O  
ATOM   2896  CB  LYS A2004     -20.686  32.711  68.760  1.00  0.00           C  
ATOM   2897  CG  LYS A2004     -21.561  32.588  67.496  1.00  0.00           C  
ATOM   2898  CD  LYS A2004     -22.809  33.477  67.594  1.00  0.00           C  
ATOM   2899  CE  LYS A2004     -23.974  32.977  66.732  1.00  0.00           C  
ATOM   2900  NZ  LYS A2004     -23.687  32.913  65.264  1.00  0.00           N  
ATOM   2901  N   THR A2005     -18.518  31.437  70.966  1.00  0.00           N  
ATOM   2902  CA  THR A2005     -17.707  31.733  72.134  1.00  0.00           C  
ATOM   2903  C   THR A2005     -16.237  31.546  71.779  1.00  0.00           C  
ATOM   2904  O   THR A2005     -15.368  32.267  72.266  1.00  0.00           O  
ATOM   2905  CB  THR A2005     -18.075  30.835  73.324  1.00  0.00           C  
ATOM   2906  OG1 THR A2005     -19.437  31.080  73.702  1.00  0.00           O  
ATOM   2907  CG2 THR A2005     -17.168  31.136  74.504  1.00  0.00           C  
ATOM   2908  N   LEU A2006     -15.972  30.583  70.906  1.00  0.00           N  
ATOM   2909  CA  LEU A2006     -14.615  30.321  70.454  1.00  0.00           C  
ATOM   2910  C   LEU A2006     -14.139  31.525  69.644  1.00  0.00           C  
ATOM   2911  O   LEU A2006     -12.963  31.878  69.676  1.00  0.00           O  
ATOM   2912  CB  LEU A2006     -14.582  29.065  69.589  1.00  0.00           C  
ATOM   2913  CG  LEU A2006     -13.257  28.700  68.930  1.00  0.00           C  
ATOM   2914  CD1 LEU A2006     -12.190  28.413  69.985  1.00  0.00           C  
ATOM   2915  CD2 LEU A2006     -13.481  27.484  68.037  1.00  0.00           C  
ATOM   2916  N   LYS A2007     -15.056  32.155  68.920  1.00  0.00           N  
ATOM   2917  CA  LYS A2007     -14.698  33.321  68.130  1.00  0.00           C  
ATOM   2918  C   LYS A2007     -14.332  34.461  69.079  1.00  0.00           C  
ATOM   2919  O   LYS A2007     -13.169  34.876  69.139  1.00  0.00           O  
ATOM   2920  CB  LYS A2007     -15.863  33.728  67.216  1.00  0.00           C  
ATOM   2921  CG  LYS A2007     -16.199  32.693  66.135  1.00  0.00           C  
ATOM   2922  CD  LYS A2007     -17.583  32.928  65.532  1.00  0.00           C  
ATOM   2923  CE  LYS A2007     -17.987  31.788  64.611  1.00  0.00           C  
ATOM   2924  NZ  LYS A2007     -19.359  31.942  64.059  1.00  0.00           N  
ATOM   2925  N   ALA A2008     -15.317  34.953  69.829  1.00  0.00           N  
ATOM   2926  CA  ALA A2008     -15.096  36.036  70.795  1.00  0.00           C  
ATOM   2927  C   ALA A2008     -13.935  35.694  71.734  1.00  0.00           C  
ATOM   2928  O   ALA A2008     -13.436  36.549  72.458  1.00  0.00           O  
ATOM   2929  CB  ALA A2008     -16.368  36.286  71.609  1.00  0.00           C  
ATOM   2930  N   GLY A2009     -13.522  34.434  71.720  1.00  0.00           N  
ATOM   2931  CA  GLY A2009     -12.417  34.025  72.553  1.00  0.00           C  
ATOM   2932  C   GLY A2009     -11.121  34.034  71.767  1.00  0.00           C  
ATOM   2933  O   GLY A2009     -10.043  33.895  72.338  1.00  0.00           O  
ATOM   2934  N   MET A2010     -11.227  34.185  70.450  1.00  0.00           N  
ATOM   2935  CA  MET A2010     -10.049  34.217  69.592  1.00  0.00           C  
ATOM   2936  C   MET A2010      -9.551  35.654  69.435  1.00  0.00           C  
ATOM   2937  O   MET A2010      -8.366  35.923  69.618  1.00  0.00           O  
ATOM   2938  CB  MET A2010     -10.362  33.606  68.215  1.00  0.00           C  
ATOM   2939  CG  MET A2010     -10.447  32.063  68.185  1.00  0.00           C  
ATOM   2940  SD  MET A2010      -8.871  31.238  68.587  1.00  0.00           S  
ATOM   2941  CE  MET A2010      -7.912  31.620  67.119  1.00  0.00           C  
ATOM   2942  N   GLU A2011     -10.448  36.580  69.107  1.00  0.00           N  
ATOM   2943  CA  GLU A2011     -10.037  37.969  68.956  1.00  0.00           C  
ATOM   2944  C   GLU A2011      -9.330  38.406  70.231  1.00  0.00           C  
ATOM   2945  O   GLU A2011      -8.441  39.255  70.206  1.00  0.00           O  
ATOM   2946  CB  GLU A2011     -11.238  38.875  68.725  1.00  0.00           C  
ATOM   2947  CG  GLU A2011     -10.841  40.279  68.305  1.00  0.00           C  
ATOM   2948  CD  GLU A2011     -11.696  41.346  68.951  1.00  0.00           C  
ATOM   2949  OE1 GLU A2011     -12.920  41.129  69.080  1.00  0.00           O  
ATOM   2950  OE2 GLU A2011     -11.140  42.406  69.318  1.00  0.00           O  
ATOM   2951  N   TYR A2012      -9.748  37.811  71.344  1.00  0.00           N  
ATOM   2952  CA  TYR A2012      -9.182  38.099  72.657  1.00  0.00           C  
ATOM   2953  C   TYR A2012      -7.712  37.701  72.751  1.00  0.00           C  
ATOM   2954  O   TYR A2012      -6.873  38.491  73.187  1.00  0.00           O  
ATOM   2955  CB  TYR A2012      -9.958  37.343  73.737  1.00  0.00           C  
ATOM   2956  CG  TYR A2012      -9.210  37.269  75.043  1.00  0.00           C  
ATOM   2957  CD1 TYR A2012      -9.063  38.398  75.847  1.00  0.00           C  
ATOM   2958  CD2 TYR A2012      -8.597  36.086  75.445  1.00  0.00           C  
ATOM   2959  CE1 TYR A2012      -8.324  38.355  77.015  1.00  0.00           C  
ATOM   2960  CE2 TYR A2012      -7.851  36.029  76.611  1.00  0.00           C  
ATOM   2961  CZ  TYR A2012      -7.717  37.164  77.393  1.00  0.00           C  
ATOM   2962  OH  TYR A2012      -6.976  37.092  78.551  1.00  0.00           O  
ATOM   2963  N   ILE A2013      -7.425  36.465  72.349  1.00  0.00           N  
ATOM   2964  CA  ILE A2013      -6.080  35.917  72.384  1.00  0.00           C  
ATOM   2965  C   ILE A2013      -5.118  36.617  71.441  1.00  0.00           C  
ATOM   2966  O   ILE A2013      -3.927  36.724  71.731  1.00  0.00           O  
ATOM   2967  CB  ILE A2013      -6.089  34.421  72.039  1.00  0.00           C  
ATOM   2968  CG1 ILE A2013      -7.113  33.708  72.916  1.00  0.00           C  
ATOM   2969  CG2 ILE A2013      -4.688  33.826  72.226  1.00  0.00           C  
ATOM   2970  CD1 ILE A2013      -7.279  32.254  72.599  1.00  0.00           C  
ATOM   2971  N   GLN A2014      -5.624  37.093  70.309  1.00  0.00           N  
ATOM   2972  CA  GLN A2014      -4.764  37.778  69.348  1.00  0.00           C  
ATOM   2973  C   GLN A2014      -4.415  39.157  69.879  1.00  0.00           C  
ATOM   2974  O   GLN A2014      -3.293  39.636  69.713  1.00  0.00           O  
ATOM   2975  CB  GLN A2014      -5.466  37.931  67.998  1.00  0.00           C  
ATOM   2976  CG  GLN A2014      -6.178  36.699  67.524  1.00  0.00           C  
ATOM   2977  CD  GLN A2014      -5.245  35.547  67.254  1.00  0.00           C  
ATOM   2978  OE1 GLN A2014      -4.491  35.546  66.272  1.00  0.00           O  
ATOM   2979  NE2 GLN A2014      -5.288  34.548  68.127  1.00  0.00           N  
ATOM   2980  N   GLU A2015      -5.377  39.794  70.535  1.00  0.00           N  
ATOM   2981  CA  GLU A2015      -5.136  41.130  71.055  1.00  0.00           C  
ATOM   2982  C   GLU A2015      -4.220  41.101  72.281  1.00  0.00           C  
ATOM   2983  O   GLU A2015      -3.283  41.884  72.370  1.00  0.00           O  
ATOM   2984  CB  GLU A2015      -6.468  41.815  71.377  1.00  0.00           C  
ATOM   2985  CG  GLU A2015      -6.478  43.311  71.073  1.00  0.00           C  
ATOM   2986  CD  GLU A2015      -6.046  43.636  69.645  1.00  0.00           C  
ATOM   2987  OE1 GLU A2015      -4.833  43.554  69.349  1.00  0.00           O  
ATOM   2988  OE2 GLU A2015      -6.922  43.972  68.810  1.00  0.00           O  
ATOM   2989  N   VAL A2016      -4.480  40.189  73.214  1.00  0.00           N  
ATOM   2990  CA  VAL A2016      -3.654  40.087  74.411  1.00  0.00           C  
ATOM   2991  C   VAL A2016      -2.228  39.669  74.048  1.00  0.00           C  
ATOM   2992  O   VAL A2016      -1.278  39.958  74.779  1.00  0.00           O  
ATOM   2993  CB  VAL A2016      -4.253  39.079  75.429  1.00  0.00           C  
ATOM   2994  CG1 VAL A2016      -5.544  39.642  76.014  1.00  0.00           C  
ATOM   2995  CG2 VAL A2016      -4.520  37.741  74.748  1.00  0.00           C  
ATOM   2996  N   ILE A2017      -2.085  38.979  72.922  1.00  0.00           N  
ATOM   2997  CA  ILE A2017      -0.772  38.545  72.454  1.00  0.00           C  
ATOM   2998  C   ILE A2017      -0.078  39.731  71.772  1.00  0.00           C  
ATOM   2999  O   ILE A2017       1.068  40.049  72.073  1.00  0.00           O  
ATOM   3000  CB  ILE A2017      -0.895  37.353  71.463  1.00  0.00           C  
ATOM   3001  CG1 ILE A2017      -1.209  36.068  72.236  1.00  0.00           C  
ATOM   3002  CG2 ILE A2017       0.378  37.196  70.661  1.00  0.00           C  
ATOM   3003  CD1 ILE A2017      -1.320  34.826  71.372  1.00  0.00           C  
ATOM   3004  N   GLN A2018      -0.788  40.392  70.865  1.00  0.00           N  
ATOM   3005  CA  GLN A2018      -0.244  41.544  70.160  1.00  0.00           C  
ATOM   3006  C   GLN A2018       0.146  42.663  71.138  1.00  0.00           C  
ATOM   3007  O   GLN A2018       1.150  43.353  70.949  1.00  0.00           O  
ATOM   3008  CB  GLN A2018      -1.277  42.078  69.169  1.00  0.00           C  
ATOM   3009  CG  GLN A2018      -0.767  43.201  68.291  1.00  0.00           C  
ATOM   3010  CD  GLN A2018       0.138  42.695  67.199  1.00  0.00           C  
ATOM   3011  OE1 GLN A2018      -0.284  41.901  66.351  1.00  0.00           O  
ATOM   3012  NE2 GLN A2018       1.393  43.152  67.203  1.00  0.00           N  
ATOM   3013  N   LYS A2019      -0.667  42.842  72.174  1.00  0.00           N  
ATOM   3014  CA  LYS A2019      -0.431  43.867  73.195  1.00  0.00           C  
ATOM   3015  C   LYS A2019       0.794  43.520  74.024  1.00  0.00           C  
ATOM   3016  O   LYS A2019       1.490  44.397  74.538  1.00  0.00           O  
ATOM   3017  CB  LYS A2019      -1.643  43.967  74.127  1.00  0.00           C  
ATOM   3018  CG  LYS A2019      -1.380  44.791  75.373  1.00  0.00           C  
ATOM   3019  CD  LYS A2019      -2.487  44.657  76.399  1.00  0.00           C  
ATOM   3020  CE  LYS A2019      -2.182  45.499  77.627  1.00  0.00           C  
ATOM   3021  NZ  LYS A2019      -0.891  45.085  78.257  1.00  0.00           N  
ATOM   3022  N   ALA A2020       1.029  42.218  74.148  1.00  0.00           N  
ATOM   3023  CA  ALA A2020       2.136  41.674  74.913  1.00  0.00           C  
ATOM   3024  C   ALA A2020       3.438  41.727  74.132  1.00  0.00           C  
ATOM   3025  O   ALA A2020       4.383  42.422  74.510  1.00  0.00           O  
ATOM   3026  CB  ALA A2020       1.824  40.235  75.294  1.00  0.00           C  
ATOM   3027  N   LEU A2025       3.474  40.977  73.037  1.00  0.00           N  
ATOM   3028  CA  LEU A2025       4.655  40.912  72.197  1.00  0.00           C  
ATOM   3029  C   LEU A2025       5.045  42.297  71.693  1.00  0.00           C  
ATOM   3030  O   LEU A2025       6.132  42.484  71.138  1.00  0.00           O  
ATOM   3031  CB  LEU A2025       4.407  39.952  71.031  1.00  0.00           C  
ATOM   3032  CG  LEU A2025       3.156  40.192  70.188  1.00  0.00           C  
ATOM   3033  CD1 LEU A2025       3.331  41.449  69.335  1.00  0.00           C  
ATOM   3034  CD2 LEU A2025       2.916  38.976  69.319  1.00  0.00           C  
ATOM   3035  N   GLU A2028       4.148  43.267  71.865  1.00  0.00           N  
ATOM   3036  CA  GLU A2028       4.457  44.632  71.455  1.00  0.00           C  
ATOM   3037  C   GLU A2028       5.446  45.173  72.478  1.00  0.00           C  
ATOM   3038  O   GLU A2028       6.474  45.735  72.112  1.00  0.00           O  
ATOM   3039  CB  GLU A2028       3.201  45.507  71.429  1.00  0.00           C  
ATOM   3040  CG  GLU A2028       3.465  47.008  71.246  1.00  0.00           C  
ATOM   3041  CD  GLU A2028       3.925  47.395  69.847  1.00  0.00           C  
ATOM   3042  OE1 GLU A2028       3.137  47.243  68.892  1.00  0.00           O  
ATOM   3043  OE2 GLU A2028       5.078  47.863  69.695  1.00  0.00           O  
ATOM   3044  N   GLU A2029       5.131  44.975  73.758  1.00  0.00           N  
ATOM   3045  CA  GLU A2029       5.972  45.440  74.857  1.00  0.00           C  
ATOM   3046  C   GLU A2029       7.047  44.430  75.250  1.00  0.00           C  
ATOM   3047  O   GLU A2029       7.643  44.524  76.331  1.00  0.00           O  
ATOM   3048  CB  GLU A2029       5.107  45.755  76.074  1.00  0.00           C  
ATOM   3049  CG  GLU A2029       4.064  46.827  75.809  1.00  0.00           C  
ATOM   3050  CD  GLU A2029       2.805  46.615  76.617  1.00  0.00           C  
ATOM   3051  OE1 GLU A2029       2.875  46.656  77.856  1.00  0.00           O  
ATOM   3052  OE2 GLU A2029       1.750  46.404  75.998  1.00  0.00           O  
ATOM   3053  N   GLY A2030       7.268  43.453  74.377  1.00  0.00           N  
ATOM   3054  CA  GLY A2030       8.287  42.447  74.612  1.00  0.00           C  
ATOM   3055  C   GLY A2030       8.065  41.435  75.721  1.00  0.00           C  
ATOM   3056  O   GLY A2030       8.996  40.721  76.096  1.00  0.00           O  
ATOM   3057  N   ARG A2031       6.841  41.374  76.243  1.00  0.00           N  
ATOM   3058  CA  ARG A2031       6.490  40.435  77.309  1.00  0.00           C  
ATOM   3059  C   ARG A2031       6.493  39.018  76.743  1.00  0.00           C  
ATOM   3060  O   ARG A2031       5.670  38.687  75.895  1.00  0.00           O  
ATOM   3061  CB  ARG A2031       5.111  40.777  77.868  1.00  0.00           C  
ATOM   3062  CG  ARG A2031       5.001  42.209  78.355  1.00  0.00           C  
ATOM   3063  CD  ARG A2031       4.221  42.298  79.654  1.00  0.00           C  
ATOM   3064  NE  ARG A2031       2.770  42.249  79.475  1.00  0.00           N  
ATOM   3065  CZ  ARG A2031       2.067  43.124  78.760  1.00  0.00           C  
ATOM   3066  NH1 ARG A2031       2.681  44.122  78.136  1.00  0.00           N  
ATOM   3067  NH2 ARG A2031       0.744  43.020  78.694  1.00  0.00           N  
ATOM   3068  N   LYS A2032       7.411  38.183  77.224  1.00  0.00           N  
ATOM   3069  CA  LYS A2032       7.542  36.811  76.730  1.00  0.00           C  
ATOM   3070  C   LYS A2032       6.295  35.949  76.918  1.00  0.00           C  
ATOM   3071  O   LYS A2032       5.947  35.146  76.056  1.00  0.00           O  
ATOM   3072  CB  LYS A2032       8.729  36.117  77.403  1.00  0.00           C  
ATOM   3073  CG  LYS A2032      10.055  36.870  77.335  1.00  0.00           C  
ATOM   3074  CD  LYS A2032      10.721  36.767  75.964  1.00  0.00           C  
ATOM   3075  CE  LYS A2032      12.116  37.385  75.974  1.00  0.00           C  
ATOM   3076  NZ  LYS A2032      12.721  37.394  74.610  1.00  0.00           N  
ATOM   3077  N   THR A2033       5.628  36.093  78.052  1.00  0.00           N  
ATOM   3078  CA  THR A2033       4.440  35.295  78.290  1.00  0.00           C  
ATOM   3079  C   THR A2033       3.270  36.181  78.647  1.00  0.00           C  
ATOM   3080  O   THR A2033       3.437  37.366  78.931  1.00  0.00           O  
ATOM   3081  CB  THR A2033       4.644  34.301  79.451  1.00  0.00           C  
ATOM   3082  OG1 THR A2033       4.688  35.017  80.690  1.00  0.00           O  
ATOM   3083  CG2 THR A2033       5.942  33.532  79.272  1.00  0.00           C  
ATOM   3084  N   LEU A2034       2.086  35.580  78.624  1.00  0.00           N  
ATOM   3085  CA  LEU A2034       0.846  36.248  78.974  1.00  0.00           C  
ATOM   3086  C   LEU A2034       0.670  35.905  80.450  1.00  0.00           C  
ATOM   3087  O   LEU A2034       0.899  34.765  80.842  1.00  0.00           O  
ATOM   3088  CB  LEU A2034      -0.320  35.648  78.193  1.00  0.00           C  
ATOM   3089  CG  LEU A2034      -0.087  35.184  76.757  1.00  0.00           C  
ATOM   3090  CD1 LEU A2034      -1.317  34.444  76.273  1.00  0.00           C  
ATOM   3091  CD2 LEU A2034       0.222  36.364  75.857  1.00  0.00           C  
ATOM   3092  N   SER A2035       0.262  36.870  81.266  1.00  0.00           N  
ATOM   3093  CA  SER A2035       0.085  36.608  82.682  1.00  0.00           C  
ATOM   3094  C   SER A2035      -0.875  35.442  82.889  1.00  0.00           C  
ATOM   3095  O   SER A2035      -1.542  34.994  81.951  1.00  0.00           O  
ATOM   3096  CB  SER A2035      -0.458  37.843  83.393  1.00  0.00           C  
ATOM   3097  OG  SER A2035      -1.842  37.990  83.149  1.00  0.00           O  
ATOM   3098  N   GLY A2036      -0.939  34.949  84.122  1.00  0.00           N  
ATOM   3099  CA  GLY A2036      -1.837  33.848  84.421  1.00  0.00           C  
ATOM   3100  C   GLY A2036      -3.251  34.385  84.412  1.00  0.00           C  
ATOM   3101  O   GLY A2036      -4.229  33.646  84.278  1.00  0.00           O  
ATOM   3102  N   LYS A2037      -3.347  35.700  84.556  1.00  0.00           N  
ATOM   3103  CA  LYS A2037      -4.629  36.374  84.556  1.00  0.00           C  
ATOM   3104  C   LYS A2037      -5.084  36.544  83.107  1.00  0.00           C  
ATOM   3105  O   LYS A2037      -6.275  36.633  82.835  1.00  0.00           O  
ATOM   3106  CB  LYS A2037      -4.515  37.737  85.253  1.00  0.00           C  
ATOM   3107  CG  LYS A2037      -5.856  38.402  85.544  1.00  0.00           C  
ATOM   3108  CD  LYS A2037      -5.681  39.853  85.992  1.00  0.00           C  
ATOM   3109  CE  LYS A2037      -5.027  39.959  87.359  1.00  0.00           C  
ATOM   3110  NZ  LYS A2037      -5.867  39.367  88.436  1.00  0.00           N  
ATOM   3111  N   GLU A2038      -4.138  36.585  82.173  1.00  0.00           N  
ATOM   3112  CA  GLU A2038      -4.508  36.720  80.769  1.00  0.00           C  
ATOM   3113  C   GLU A2038      -4.878  35.372  80.190  1.00  0.00           C  
ATOM   3114  O   GLU A2038      -5.392  35.288  79.080  1.00  0.00           O  
ATOM   3115  CB  GLU A2038      -3.377  37.328  79.950  1.00  0.00           C  
ATOM   3116  CG  GLU A2038      -3.102  38.776  80.278  1.00  0.00           C  
ATOM   3117  CD  GLU A2038      -2.329  39.467  79.185  1.00  0.00           C  
ATOM   3118  OE1 GLU A2038      -1.656  40.474  79.479  1.00  0.00           O  
ATOM   3119  OE2 GLU A2038      -2.405  39.009  78.025  1.00  0.00           O  
ATOM   3120  N   VAL A2039      -4.611  34.315  80.945  1.00  0.00           N  
ATOM   3121  CA  VAL A2039      -4.939  32.973  80.499  1.00  0.00           C  
ATOM   3122  C   VAL A2039      -6.241  32.542  81.178  1.00  0.00           C  
ATOM   3123  O   VAL A2039      -7.104  31.926  80.552  1.00  0.00           O  
ATOM   3124  CB  VAL A2039      -3.793  31.989  80.838  1.00  0.00           C  
ATOM   3125  CG1 VAL A2039      -4.147  30.587  80.383  1.00  0.00           C  
ATOM   3126  CG2 VAL A2039      -2.509  32.446  80.167  1.00  0.00           C  
ATOM   3127  N   PHE A2040      -6.384  32.893  82.452  1.00  0.00           N  
ATOM   3128  CA  PHE A2040      -7.582  32.551  83.220  1.00  0.00           C  
ATOM   3129  C   PHE A2040      -8.874  33.047  82.534  1.00  0.00           C  
ATOM   3130  O   PHE A2040      -9.822  32.278  82.363  1.00  0.00           O  
ATOM   3131  CB  PHE A2040      -7.485  33.133  84.640  1.00  0.00           C  
ATOM   3132  CG  PHE A2040      -8.655  32.788  85.514  1.00  0.00           C  
ATOM   3133  CD1 PHE A2040      -8.756  31.535  86.110  1.00  0.00           C  
ATOM   3134  CD2 PHE A2040      -9.703  33.689  85.671  1.00  0.00           C  
ATOM   3135  CE1 PHE A2040      -9.884  31.188  86.846  1.00  0.00           C  
ATOM   3136  CE2 PHE A2040     -10.832  33.349  86.403  1.00  0.00           C  
ATOM   3137  CZ  PHE A2040     -10.927  32.095  86.988  1.00  0.00           C  
ATOM   3138  N   THR A2041      -8.900  34.322  82.146  1.00  0.00           N  
ATOM   3139  CA  THR A2041     -10.059  34.917  81.480  1.00  0.00           C  
ATOM   3140  C   THR A2041     -10.514  34.070  80.281  1.00  0.00           C  
ATOM   3141  O   THR A2041     -11.710  33.913  80.047  1.00  0.00           O  
ATOM   3142  CB  THR A2041      -9.750  36.385  80.999  1.00  0.00           C  
ATOM   3143  OG1 THR A2041      -9.327  37.181  82.115  1.00  0.00           O  
ATOM   3144  CG2 THR A2041     -10.991  37.035  80.382  1.00  0.00           C  
ATOM   3145  N   ALA A2042      -9.564  33.518  79.530  1.00  0.00           N  
ATOM   3146  CA  ALA A2042      -9.905  32.688  78.373  1.00  0.00           C  
ATOM   3147  C   ALA A2042     -10.474  31.351  78.832  1.00  0.00           C  
ATOM   3148  O   ALA A2042     -11.379  30.797  78.206  1.00  0.00           O  
ATOM   3149  CB  ALA A2042      -8.669  32.456  77.502  1.00  0.00           C  
ATOM   3150  N   TYR A2043      -9.927  30.851  79.935  1.00  0.00           N  
ATOM   3151  CA  TYR A2043     -10.321  29.583  80.537  1.00  0.00           C  
ATOM   3152  C   TYR A2043     -11.714  29.663  81.174  1.00  0.00           C  
ATOM   3153  O   TYR A2043     -12.444  28.681  81.171  1.00  0.00           O  
ATOM   3154  CB  TYR A2043      -9.254  29.183  81.587  1.00  0.00           C  
ATOM   3155  CG  TYR A2043      -9.489  27.883  82.352  1.00  0.00           C  
ATOM   3156  CD1 TYR A2043      -9.417  26.639  81.718  1.00  0.00           C  
ATOM   3157  CD2 TYR A2043      -9.769  27.901  83.719  1.00  0.00           C  
ATOM   3158  CE1 TYR A2043      -9.620  25.445  82.432  1.00  0.00           C  
ATOM   3159  CE2 TYR A2043      -9.973  26.719  84.439  1.00  0.00           C  
ATOM   3160  CZ  TYR A2043      -9.900  25.496  83.793  1.00  0.00           C  
ATOM   3161  OH  TYR A2043     -10.125  24.341  84.513  1.00  0.00           O  
ATOM   3162  N   ASP A2044     -12.089  30.841  81.680  1.00  0.00           N  
ATOM   3163  CA  ASP A2044     -13.383  31.036  82.361  1.00  0.00           C  
ATOM   3164  C   ASP A2044     -14.459  31.738  81.509  1.00  0.00           C  
ATOM   3165  O   ASP A2044     -15.487  31.152  81.186  1.00  0.00           O  
ATOM   3166  CB  ASP A2044     -13.152  31.832  83.663  1.00  0.00           C  
ATOM   3167  CG  ASP A2044     -14.284  31.669  84.678  1.00  0.00           C  
ATOM   3168  OD1 ASP A2044     -15.465  31.686  84.288  1.00  0.00           O  
ATOM   3169  OD2 ASP A2044     -13.993  31.538  85.884  1.00  0.00           O  
ATOM   3170  N   THR A2045     -14.218  32.995  81.156  1.00  0.00           N  
ATOM   3171  CA  THR A2045     -15.165  33.766  80.361  1.00  0.00           C  
ATOM   3172  C   THR A2045     -15.482  33.134  79.010  1.00  0.00           C  
ATOM   3173  O   THR A2045     -16.545  33.375  78.442  1.00  0.00           O  
ATOM   3174  CB  THR A2045     -14.646  35.195  80.111  1.00  0.00           C  
ATOM   3175  OG1 THR A2045     -14.158  35.745  81.338  1.00  0.00           O  
ATOM   3176  CG2 THR A2045     -15.769  36.083  79.582  1.00  0.00           C  
ATOM   3177  N   TYR A2046     -14.560  32.329  78.492  1.00  0.00           N  
ATOM   3178  CA  TYR A2046     -14.767  31.686  77.199  1.00  0.00           C  
ATOM   3179  C   TYR A2046     -14.644  30.160  77.246  1.00  0.00           C  
ATOM   3180  O   TYR A2046     -14.882  29.482  76.249  1.00  0.00           O  
ATOM   3181  CB  TYR A2046     -13.797  32.295  76.178  1.00  0.00           C  
ATOM   3182  CG  TYR A2046     -14.012  33.787  75.994  1.00  0.00           C  
ATOM   3183  CD1 TYR A2046     -15.046  34.267  75.192  1.00  0.00           C  
ATOM   3184  CD2 TYR A2046     -13.246  34.715  76.701  1.00  0.00           C  
ATOM   3185  CE1 TYR A2046     -15.320  35.634  75.103  1.00  0.00           C  
ATOM   3186  CE2 TYR A2046     -13.511  36.088  76.625  1.00  0.00           C  
ATOM   3187  CZ  TYR A2046     -14.553  36.538  75.825  1.00  0.00           C  
ATOM   3188  OH  TYR A2046     -14.848  37.885  75.756  1.00  0.00           O  
ATOM   3189  N   GLY A2047     -14.290  29.621  78.411  1.00  0.00           N  
ATOM   3190  CA  GLY A2047     -14.161  28.179  78.557  1.00  0.00           C  
ATOM   3191  C   GLY A2047     -13.050  27.551  77.731  1.00  0.00           C  
ATOM   3192  O   GLY A2047     -13.169  26.407  77.293  1.00  0.00           O  
ATOM   3193  N   PHE A2048     -11.975  28.301  77.512  1.00  0.00           N  
ATOM   3194  CA  PHE A2048     -10.837  27.802  76.751  1.00  0.00           C  
ATOM   3195  C   PHE A2048     -10.007  26.827  77.572  1.00  0.00           C  
ATOM   3196  O   PHE A2048      -9.621  27.131  78.695  1.00  0.00           O  
ATOM   3197  CB  PHE A2048      -9.947  28.966  76.290  1.00  0.00           C  
ATOM   3198  CG  PHE A2048     -10.410  29.621  75.019  1.00  0.00           C  
ATOM   3199  CD1 PHE A2048     -11.757  29.918  74.826  1.00  0.00           C  
ATOM   3200  CD2 PHE A2048      -9.505  29.939  74.009  1.00  0.00           C  
ATOM   3201  CE1 PHE A2048     -12.195  30.518  73.646  1.00  0.00           C  
ATOM   3202  CE2 PHE A2048      -9.938  30.540  72.826  1.00  0.00           C  
ATOM   3203  CZ  PHE A2048     -11.284  30.828  72.648  1.00  0.00           C  
ATOM   3204  N   PRO A2052      -9.747  25.626  77.033  1.00  0.00           N  
ATOM   3205  CA  PRO A2052      -8.943  24.645  77.764  1.00  0.00           C  
ATOM   3206  C   PRO A2052      -7.532  25.193  77.914  1.00  0.00           C  
ATOM   3207  O   PRO A2052      -7.021  25.853  77.011  1.00  0.00           O  
ATOM   3208  CB  PRO A2052      -8.996  23.418  76.861  1.00  0.00           C  
ATOM   3209  CG  PRO A2052     -10.344  23.531  76.231  1.00  0.00           C  
ATOM   3210  CD  PRO A2052     -10.396  25.000  75.868  1.00  0.00           C  
ATOM   3211  N   VAL A2053      -6.902  24.917  79.047  1.00  0.00           N  
ATOM   3212  CA  VAL A2053      -5.555  25.412  79.304  1.00  0.00           C  
ATOM   3213  C   VAL A2053      -4.552  24.828  78.316  1.00  0.00           C  
ATOM   3214  O   VAL A2053      -3.344  25.037  78.425  1.00  0.00           O  
ATOM   3215  CB  VAL A2053      -5.127  25.076  80.751  1.00  0.00           C  
ATOM   3216  CG1 VAL A2053      -3.834  25.793  81.107  1.00  0.00           C  
ATOM   3217  CG2 VAL A2053      -6.227  25.466  81.712  1.00  0.00           C  
ATOM   3218  N   ASP A2054      -5.068  24.113  77.327  1.00  0.00           N  
ATOM   3219  CA  ASP A2054      -4.226  23.476  76.320  1.00  0.00           C  
ATOM   3220  C   ASP A2054      -4.328  24.241  75.006  1.00  0.00           C  
ATOM   3221  O   ASP A2054      -3.320  24.518  74.355  1.00  0.00           O  
ATOM   3222  CB  ASP A2054      -4.703  22.041  76.116  1.00  0.00           C  
ATOM   3223  CG  ASP A2054      -5.276  21.443  77.380  1.00  0.00           C  
ATOM   3224  OD1 ASP A2054      -4.524  20.814  78.152  1.00  0.00           O  
ATOM   3225  OD2 ASP A2054      -6.484  21.615  77.609  1.00  0.00           O  
ATOM   3226  N   LEU A2055      -5.563  24.571  74.627  1.00  0.00           N  
ATOM   3227  CA  LEU A2055      -5.844  25.297  73.391  1.00  0.00           C  
ATOM   3228  C   LEU A2055      -5.222  26.684  73.394  1.00  0.00           C  
ATOM   3229  O   LEU A2055      -4.804  27.187  72.353  1.00  0.00           O  
ATOM   3230  CB  LEU A2055      -7.358  25.410  73.174  1.00  0.00           C  
ATOM   3231  CG  LEU A2055      -7.877  26.242  71.995  1.00  0.00           C  
ATOM   3232  CD1 LEU A2055      -7.136  25.887  70.724  1.00  0.00           C  
ATOM   3233  CD2 LEU A2055      -9.364  26.008  71.822  1.00  0.00           C  
ATOM   3234  N   ILE A2056      -5.170  27.296  74.571  1.00  0.00           N  
ATOM   3235  CA  ILE A2056      -4.603  28.627  74.728  1.00  0.00           C  
ATOM   3236  C   ILE A2056      -3.096  28.531  74.514  1.00  0.00           C  
ATOM   3237  O   ILE A2056      -2.492  29.337  73.792  1.00  0.00           O  
ATOM   3238  CB  ILE A2056      -4.884  29.169  76.148  1.00  0.00           C  
ATOM   3239  CG1 ILE A2056      -6.381  29.084  76.448  1.00  0.00           C  
ATOM   3240  CG2 ILE A2056      -4.415  30.625  76.262  1.00  0.00           C  
ATOM   3241  CD1 ILE A2056      -6.700  28.744  77.900  1.00  0.00           C  
ATOM   3242  N   ASP A2057      -2.504  27.516  75.130  1.00  0.00           N  
ATOM   3243  CA  ASP A2057      -1.072  27.289  75.051  1.00  0.00           C  
ATOM   3244  C   ASP A2057      -0.616  26.948  73.626  1.00  0.00           C  
ATOM   3245  O   ASP A2057       0.577  26.987  73.318  1.00  0.00           O  
ATOM   3246  CB  ASP A2057      -0.686  26.168  76.027  1.00  0.00           C  
ATOM   3247  CG  ASP A2057       0.806  26.080  76.259  1.00  0.00           C  
ATOM   3248  OD1 ASP A2057       1.450  27.131  76.436  1.00  0.00           O  
ATOM   3249  OD2 ASP A2057       1.333  24.953  76.283  1.00  0.00           O  
ATOM   3250  N   GLU A2058      -1.572  26.618  72.762  1.00  0.00           N  
ATOM   3251  CA  GLU A2058      -1.266  26.272  71.379  1.00  0.00           C  
ATOM   3252  C   GLU A2058      -1.237  27.525  70.514  1.00  0.00           C  
ATOM   3253  O   GLU A2058      -0.215  27.874  69.933  1.00  0.00           O  
ATOM   3254  CB  GLU A2058      -2.317  25.308  70.828  1.00  0.00           C  
ATOM   3255  CG  GLU A2058      -1.792  23.933  70.530  1.00  0.00           C  
ATOM   3256  CD  GLU A2058      -2.834  23.040  69.898  1.00  0.00           C  
ATOM   3257  OE1 GLU A2058      -3.227  23.316  68.750  1.00  0.00           O  
ATOM   3258  OE2 GLU A2058      -3.256  22.064  70.550  1.00  0.00           O  
ATOM   3259  N   ILE A2059      -2.383  28.188  70.435  1.00  0.00           N  
ATOM   3260  CA  ILE A2059      -2.530  29.406  69.660  1.00  0.00           C  
ATOM   3261  C   ILE A2059      -1.446  30.419  70.037  1.00  0.00           C  
ATOM   3262  O   ILE A2059      -0.952  31.156  69.187  1.00  0.00           O  
ATOM   3263  CB  ILE A2059      -3.894  30.046  69.931  1.00  0.00           C  
ATOM   3264  CG1 ILE A2059      -4.993  28.984  69.857  1.00  0.00           C  
ATOM   3265  CG2 ILE A2059      -4.147  31.155  68.937  1.00  0.00           C  
ATOM   3266  CD1 ILE A2059      -6.230  29.354  70.634  1.00  0.00           C  
ATOM   3267  N   ALA A2060      -1.090  30.457  71.317  1.00  0.00           N  
ATOM   3268  CA  ALA A2060      -0.070  31.377  71.807  1.00  0.00           C  
ATOM   3269  C   ALA A2060       1.323  30.957  71.338  1.00  0.00           C  
ATOM   3270  O   ALA A2060       2.230  31.783  71.211  1.00  0.00           O  
ATOM   3271  CB  ALA A2060      -0.113  31.446  73.330  1.00  0.00           C  
ATOM   3272  N   ARG A2061       1.482  29.668  71.070  1.00  0.00           N  
ATOM   3273  CA  ARG A2061       2.753  29.132  70.611  1.00  0.00           C  
ATOM   3274  C   ARG A2061       2.949  29.406  69.119  1.00  0.00           C  
ATOM   3275  O   ARG A2061       4.067  29.321  68.603  1.00  0.00           O  
ATOM   3276  CB  ARG A2061       2.806  27.627  70.894  1.00  0.00           C  
ATOM   3277  CG  ARG A2061       4.107  26.961  70.508  1.00  0.00           C  
ATOM   3278  CD  ARG A2061       4.251  25.607  71.186  1.00  0.00           C  
ATOM   3279  NE  ARG A2061       4.388  25.697  72.642  1.00  0.00           N  
ATOM   3280  CZ  ARG A2061       4.788  24.682  73.403  1.00  0.00           C  
ATOM   3281  NH1 ARG A2061       5.082  23.519  72.838  1.00  0.00           N  
ATOM   3282  NH2 ARG A2061       4.903  24.827  74.718  1.00  0.00           N  
ATOM   3283  N   GLU A2067       1.859  29.746  68.437  1.00  0.00           N  
ATOM   3284  CA  GLU A2067       1.894  30.033  67.002  1.00  0.00           C  
ATOM   3285  C   GLU A2067       2.483  31.419  66.743  1.00  0.00           C  
ATOM   3286  O   GLU A2067       3.004  31.691  65.663  1.00  0.00           O  
ATOM   3287  CB  GLU A2067       0.481  29.931  66.403  1.00  0.00           C  
ATOM   3288  CG  GLU A2067      -0.276  28.675  66.845  1.00  0.00           C  
ATOM   3289  CD  GLU A2067      -1.333  28.210  65.846  1.00  0.00           C  
ATOM   3290  OE1 GLU A2067      -2.276  28.974  65.559  1.00  0.00           O  
ATOM   3291  OE2 GLU A2067      -1.215  27.067  65.357  1.00  0.00           O  
ATOM   3292  N   LYS A2068       2.402  32.295  67.738  1.00  0.00           N  
ATOM   3293  CA  LYS A2068       2.959  33.633  67.599  1.00  0.00           C  
ATOM   3294  C   LYS A2068       4.358  33.601  68.162  1.00  0.00           C  
ATOM   3295  O   LYS A2068       5.285  34.168  67.586  1.00  0.00           O  
ATOM   3296  CB  LYS A2068       2.122  34.654  68.367  1.00  0.00           C  
ATOM   3297  CG  LYS A2068       0.769  34.952  67.736  1.00  0.00           C  
ATOM   3298  CD  LYS A2068       0.926  35.664  66.404  1.00  0.00           C  
ATOM   3299  CE  LYS A2068      -0.420  36.100  65.851  1.00  0.00           C  
ATOM   3300  NZ  LYS A2068      -1.314  34.939  65.539  1.00  0.00           N  
ATOM   3301  N   GLY A2071       4.500  32.934  69.300  1.00  0.00           N  
ATOM   3302  CA  GLY A2071       5.796  32.825  69.935  1.00  0.00           C  
ATOM   3303  C   GLY A2071       5.752  33.070  71.425  1.00  0.00           C  
ATOM   3304  O   GLY A2071       6.751  32.877  72.115  1.00  0.00           O  
ATOM   3305  N   LEU A2072       4.607  33.495  71.939  1.00  0.00           N  
ATOM   3306  CA  LEU A2072       4.500  33.747  73.371  1.00  0.00           C  
ATOM   3307  C   LEU A2072       3.797  32.593  74.060  1.00  0.00           C  
ATOM   3308  O   LEU A2072       2.743  32.147  73.620  1.00  0.00           O  
ATOM   3309  CB  LEU A2072       3.725  35.034  73.631  1.00  0.00           C  
ATOM   3310  CG  LEU A2072       4.186  36.276  72.873  1.00  0.00           C  
ATOM   3311  CD1 LEU A2072       3.384  37.451  73.386  1.00  0.00           C  
ATOM   3312  CD2 LEU A2072       5.673  36.513  73.054  1.00  0.00           C  
ATOM   3313  N   GLY A2073       4.383  32.102  75.140  1.00  0.00           N  
ATOM   3314  CA  GLY A2073       3.751  31.011  75.846  1.00  0.00           C  
ATOM   3315  C   GLY A2073       2.903  31.583  76.954  1.00  0.00           C  
ATOM   3316  O   GLY A2073       2.581  32.775  76.951  1.00  0.00           O  
ATOM   3317  N   ILE A2080       2.522  30.733  77.898  1.00  0.00           N  
ATOM   3318  CA  ILE A2080       1.740  31.197  79.025  1.00  0.00           C  
ATOM   3319  C   ILE A2080       2.430  30.797  80.313  1.00  0.00           C  
ATOM   3320  O   ILE A2080       2.885  29.662  80.463  1.00  0.00           O  
ATOM   3321  CB  ILE A2080       0.306  30.629  79.013  1.00  0.00           C  
ATOM   3322  CG1 ILE A2080       0.342  29.095  79.092  1.00  0.00           C  
ATOM   3323  CG2 ILE A2080      -0.430  31.125  77.767  1.00  0.00           C  
ATOM   3324  CD1 ILE A2080      -1.033  28.438  79.107  1.00  0.00           C  
ATOM   3325  N   ASP A2081       2.526  31.755  81.227  1.00  0.00           N  
ATOM   3326  CA  ASP A2081       3.149  31.521  82.515  1.00  0.00           C  
ATOM   3327  C   ASP A2081       2.137  30.780  83.367  1.00  0.00           C  
ATOM   3328  O   ASP A2081       1.047  31.285  83.647  1.00  0.00           O  
ATOM   3329  CB  ASP A2081       3.531  32.850  83.166  1.00  0.00           C  
ATOM   3330  CG  ASP A2081       4.202  32.671  84.512  1.00  0.00           C  
ATOM   3331  OD1 ASP A2081       5.174  31.891  84.603  1.00  0.00           O  
ATOM   3332  OD2 ASP A2081       3.768  33.321  85.486  1.00  0.00           O  
ATOM   3333  N   LEU A2082       2.499  29.569  83.767  1.00  0.00           N  
ATOM   3334  CA  LEU A2082       1.610  28.756  84.573  1.00  0.00           C  
ATOM   3335  C   LEU A2082       1.548  29.249  86.009  1.00  0.00           C  
ATOM   3336  O   LEU A2082       0.462  29.469  86.553  1.00  0.00           O  
ATOM   3337  CB  LEU A2082       2.069  27.295  84.551  1.00  0.00           C  
ATOM   3338  CG  LEU A2082       2.260  26.648  83.177  1.00  0.00           C  
ATOM   3339  CD1 LEU A2082       3.674  26.924  82.665  1.00  0.00           C  
ATOM   3340  CD2 LEU A2082       2.031  25.158  83.294  1.00  0.00           C  
ATOM   3341  N   GLU A2083       2.715  29.424  86.621  1.00  0.00           N  
ATOM   3342  CA  GLU A2083       2.776  29.869  88.004  1.00  0.00           C  
ATOM   3343  C   GLU A2083       1.763  30.966  88.302  1.00  0.00           C  
ATOM   3344  O   GLU A2083       1.074  30.922  89.325  1.00  0.00           O  
ATOM   3345  CB  GLU A2083       4.178  30.366  88.354  1.00  0.00           C  
ATOM   3346  CG  GLU A2083       4.340  30.692  89.830  1.00  0.00           C  
ATOM   3347  CD  GLU A2083       4.366  29.441  90.700  1.00  0.00           C  
ATOM   3348  OE1 GLU A2083       5.295  28.621  90.523  1.00  0.00           O  
ATOM   3349  OE2 GLU A2083       3.462  29.278  91.558  1.00  0.00           O  
ATOM   3350  N   GLY A2084       1.690  31.956  87.414  1.00  0.00           N  
ATOM   3351  CA  GLY A2084       0.743  33.043  87.597  1.00  0.00           C  
ATOM   3352  C   GLY A2084      -0.674  32.498  87.527  1.00  0.00           C  
ATOM   3353  O   GLY A2084      -1.530  32.834  88.346  1.00  0.00           O  
ATOM   3354  N   PHE A2085      -0.917  31.649  86.533  1.00  0.00           N  
ATOM   3355  CA  PHE A2085      -2.217  31.023  86.336  1.00  0.00           C  
ATOM   3356  C   PHE A2085      -2.598  30.341  87.641  1.00  0.00           C  
ATOM   3357  O   PHE A2085      -3.740  30.419  88.095  1.00  0.00           O  
ATOM   3358  CB  PHE A2085      -2.128  29.998  85.199  1.00  0.00           C  
ATOM   3359  CG  PHE A2085      -3.443  29.398  84.822  1.00  0.00           C  
ATOM   3360  CD1 PHE A2085      -4.452  30.189  84.281  1.00  0.00           C  
ATOM   3361  CD2 PHE A2085      -3.691  28.047  85.038  1.00  0.00           C  
ATOM   3362  CE1 PHE A2085      -5.692  29.645  83.968  1.00  0.00           C  
ATOM   3363  CE2 PHE A2085      -4.927  27.494  84.728  1.00  0.00           C  
ATOM   3364  CZ  PHE A2085      -5.931  28.296  84.192  1.00  0.00           C  
ATOM   3365  N   GLN A2086      -1.626  29.669  88.245  1.00  0.00           N  
ATOM   3366  CA  GLN A2086      -1.844  28.993  89.518  1.00  0.00           C  
ATOM   3367  C   GLN A2086      -2.396  29.984  90.560  1.00  0.00           C  
ATOM   3368  O   GLN A2086      -3.481  29.781  91.102  1.00  0.00           O  
ATOM   3369  CB  GLN A2086      -0.525  28.390  90.016  1.00  0.00           C  
ATOM   3370  CG  GLN A2086      -0.573  27.893  91.445  1.00  0.00           C  
ATOM   3371  CD  GLN A2086      -1.463  26.680  91.617  1.00  0.00           C  
ATOM   3372  OE1 GLN A2086      -1.088  25.559  91.265  1.00  0.00           O  
ATOM   3373  NE2 GLN A2086      -2.653  26.899  92.151  1.00  0.00           N  
ATOM   3374  N   CYS A2087      -1.641  31.049  90.834  1.00  0.00           N  
ATOM   3375  CA  CYS A2087      -2.071  32.051  91.801  1.00  0.00           C  
ATOM   3376  C   CYS A2087      -3.488  32.530  91.494  1.00  0.00           C  
ATOM   3377  O   CYS A2087      -4.343  32.586  92.382  1.00  0.00           O  
ATOM   3378  CB  CYS A2087      -1.102  33.242  91.826  1.00  0.00           C  
ATOM   3379  SG  CYS A2087       0.567  32.871  92.513  1.00  0.00           S  
ATOM   3380  N   GLU A2088      -3.734  32.865  90.234  1.00  0.00           N  
ATOM   3381  CA  GLU A2088      -5.045  33.329  89.801  1.00  0.00           C  
ATOM   3382  C   GLU A2088      -6.142  32.319  90.181  1.00  0.00           C  
ATOM   3383  O   GLU A2088      -7.246  32.709  90.570  1.00  0.00           O  
ATOM   3384  CB  GLU A2088      -5.025  33.563  88.287  1.00  0.00           C  
ATOM   3385  CG  GLU A2088      -6.260  34.243  87.706  1.00  0.00           C  
ATOM   3386  CD  GLU A2088      -6.554  35.587  88.349  1.00  0.00           C  
ATOM   3387  OE1 GLU A2088      -5.621  36.403  88.498  1.00  0.00           O  
ATOM   3388  OE2 GLU A2088      -7.726  35.830  88.696  1.00  0.00           O  
ATOM   3389  N   LEU A2089      -5.828  31.027  90.064  1.00  0.00           N  
ATOM   3390  CA  LEU A2089      -6.765  29.952  90.406  1.00  0.00           C  
ATOM   3391  C   LEU A2089      -7.052  29.965  91.906  1.00  0.00           C  
ATOM   3392  O   LEU A2089      -8.190  29.778  92.353  1.00  0.00           O  
ATOM   3393  CB  LEU A2089      -6.186  28.588  90.012  1.00  0.00           C  
ATOM   3394  CG  LEU A2089      -6.078  28.266  88.520  1.00  0.00           C  
ATOM   3395  CD1 LEU A2089      -5.063  27.156  88.290  1.00  0.00           C  
ATOM   3396  CD2 LEU A2089      -7.451  27.875  87.994  1.00  0.00           C  
ATOM   3397  N   GLU A2090      -6.007  30.187  92.685  1.00  0.00           N  
ATOM   3398  CA  GLU A2090      -6.160  30.238  94.120  1.00  0.00           C  
ATOM   3399  C   GLU A2090      -6.990  31.459  94.496  1.00  0.00           C  
ATOM   3400  O   GLU A2090      -8.034  31.323  95.116  1.00  0.00           O  
ATOM   3401  CB  GLU A2090      -4.790  30.307  94.778  1.00  0.00           C  
ATOM   3402  CG  GLU A2090      -3.887  29.175  94.390  1.00  0.00           C  
ATOM   3403  CD  GLU A2090      -2.484  29.391  94.868  1.00  0.00           C  
ATOM   3404  OE1 GLU A2090      -2.299  29.507  96.096  1.00  0.00           O  
ATOM   3405  OE2 GLU A2090      -1.569  29.451  94.017  1.00  0.00           O  
ATOM   3406  N   GLU A2091      -6.536  32.647  94.109  1.00  0.00           N  
ATOM   3407  CA  GLU A2091      -7.256  33.878  94.427  1.00  0.00           C  
ATOM   3408  C   GLU A2091      -8.732  33.797  94.062  1.00  0.00           C  
ATOM   3409  O   GLU A2091      -9.585  34.308  94.780  1.00  0.00           O  
ATOM   3410  CB  GLU A2091      -6.605  35.066  93.720  1.00  0.00           C  
ATOM   3411  CG  GLU A2091      -5.181  35.311  94.189  1.00  0.00           C  
ATOM   3412  CD  GLU A2091      -4.449  36.323  93.348  1.00  0.00           C  
ATOM   3413  OE1 GLU A2091      -4.847  37.512  93.347  1.00  0.00           O  
ATOM   3414  OE2 GLU A2091      -3.472  35.927  92.679  1.00  0.00           O  
ATOM   3415  N   GLN A2092      -9.033  33.155  92.942  1.00  0.00           N  
ATOM   3416  CA  GLN A2092     -10.413  33.005  92.521  1.00  0.00           C  
ATOM   3417  C   GLN A2092     -11.112  32.085  93.505  1.00  0.00           C  
ATOM   3418  O   GLN A2092     -11.984  32.526  94.247  1.00  0.00           O  
ATOM   3419  CB  GLN A2092     -10.465  32.439  91.099  1.00  0.00           C  
ATOM   3420  CG  GLN A2092     -10.034  33.453  90.047  1.00  0.00           C  
ATOM   3421  CD  GLN A2092     -10.970  34.642  89.984  1.00  0.00           C  
ATOM   3422  OE1 GLN A2092     -10.657  35.665  89.386  1.00  0.00           O  
ATOM   3423  NE2 GLN A2092     -12.132  34.507  90.601  1.00  0.00           N  
ATOM   3424  N   ARG A2093     -10.712  30.814  93.526  1.00  0.00           N  
ATOM   3425  CA  ARG A2093     -11.299  29.843  94.447  1.00  0.00           C  
ATOM   3426  C   ARG A2093     -11.378  30.484  95.833  1.00  0.00           C  
ATOM   3427  O   ARG A2093     -12.440  30.502  96.450  1.00  0.00           O  
ATOM   3428  CB  ARG A2093     -10.444  28.568  94.506  1.00  0.00           C  
ATOM   3429  CG  ARG A2093     -11.074  27.460  95.329  1.00  0.00           C  
ATOM   3430  CD  ARG A2093     -10.268  26.178  95.353  1.00  0.00           C  
ATOM   3431  NE  ARG A2093      -9.332  26.116  96.478  1.00  0.00           N  
ATOM   3432  CZ  ARG A2093      -8.158  26.742  96.530  1.00  0.00           C  
ATOM   3433  NH1 ARG A2093      -7.744  27.494  95.522  1.00  0.00           N  
ATOM   3434  NH2 ARG A2093      -7.396  26.614  97.602  1.00  0.00           N  
ATOM   3435  N   GLU A2094     -10.250  31.012  96.307  1.00  0.00           N  
ATOM   3436  CA  GLU A2094     -10.181  31.686  97.603  1.00  0.00           C  
ATOM   3437  C   GLU A2094     -11.315  32.696  97.687  1.00  0.00           C  
ATOM   3438  O   GLU A2094     -12.027  32.761  98.684  1.00  0.00           O  
ATOM   3439  CB  GLU A2094      -8.829  32.411  97.764  1.00  0.00           C  
ATOM   3440  CG  GLU A2094      -8.886  33.691  98.607  1.00  0.00           C  
ATOM   3441  CD  GLU A2094      -7.539  34.408  98.728  1.00  0.00           C  
ATOM   3442  OE1 GLU A2094      -6.817  34.519  97.712  1.00  0.00           O  
ATOM   3443  OE2 GLU A2094      -7.211  34.883  99.838  1.00  0.00           O  
ATOM   3444  N   ARG A2095     -11.475  33.475  96.623  1.00  0.00           N  
ATOM   3445  CA  ARG A2095     -12.516  34.494  96.551  1.00  0.00           C  
ATOM   3446  C   ARG A2095     -13.846  33.896  96.978  1.00  0.00           C  
ATOM   3447  O   ARG A2095     -14.469  34.361  97.930  1.00  0.00           O  
ATOM   3448  CB  ARG A2095     -12.626  35.032  95.121  1.00  0.00           C  
ATOM   3449  CG  ARG A2095     -12.957  36.515  95.019  1.00  0.00           C  
ATOM   3450  CD  ARG A2095     -12.784  37.012  93.595  1.00  0.00           C  
ATOM   3451  NE  ARG A2095     -11.459  36.678  93.069  1.00  0.00           N  
ATOM   3452  CZ  ARG A2095     -10.321  37.199  93.516  1.00  0.00           C  
ATOM   3453  NH1 ARG A2095     -10.331  38.088  94.494  1.00  0.00           N  
ATOM   3454  NH2 ARG A2095      -9.166  36.824  92.998  1.00  0.00           N  
ATOM   3455  N   ALA A2096     -14.260  32.849  96.270  1.00  0.00           N  
ATOM   3456  CA  ALA A2096     -15.520  32.156  96.541  1.00  0.00           C  
ATOM   3457  C   ALA A2096     -15.714  31.855  98.020  1.00  0.00           C  
ATOM   3458  O   ALA A2096     -16.777  32.128  98.576  1.00  0.00           O  
ATOM   3459  CB  ALA A2096     -15.575  30.865  95.738  1.00  0.00           C  
ATOM   3460  N   ARG A2097     -14.681  31.290  98.644  1.00  0.00           N  
ATOM   3461  CA  ARG A2097     -14.711  30.932 100.059  1.00  0.00           C  
ATOM   3462  C   ARG A2097     -14.622  32.146 100.991  1.00  0.00           C  
ATOM   3463  O   ARG A2097     -14.570  31.999 102.211  1.00  0.00           O  
ATOM   3464  CB  ARG A2097     -13.571  29.955 100.383  1.00  0.00           C  
ATOM   3465  CG  ARG A2097     -13.731  28.562  99.777  1.00  0.00           C  
ATOM   3466  CD  ARG A2097     -13.641  28.600  98.267  1.00  0.00           C  
ATOM   3467  NE  ARG A2097     -13.946  27.316  97.650  1.00  0.00           N  
ATOM   3468  CZ  ARG A2097     -13.996  27.121  96.336  1.00  0.00           C  
ATOM   3469  NH1 ARG A2097     -13.760  28.137  95.513  1.00  0.00           N  
ATOM   3470  NH2 ARG A2097     -14.279  25.917  95.841  1.00  0.00           N  
ATOM   3471  N   LYS A2098     -14.595  33.340 100.417  1.00  0.00           N  
ATOM   3472  CA  LYS A2098     -14.525  34.567 101.199  1.00  0.00           C  
ATOM   3473  C   LYS A2098     -15.394  35.623 100.514  1.00  0.00           C  
ATOM   3474  O   LYS A2098     -16.567  35.787 100.860  1.00  0.00           O  
ATOM   3475  CB  LYS A2098     -13.074  35.038 101.303  1.00  0.00           C  
ATOM   3476  CG  LYS A2098     -12.174  34.026 102.006  1.00  0.00           C  
ATOM   3477  CD  LYS A2098     -10.698  34.322 101.820  1.00  0.00           C  
ATOM   3478  CE  LYS A2098      -9.867  33.207 102.427  1.00  0.00           C  
ATOM   3479  NZ  LYS A2098      -8.421  33.316 102.098  1.00  0.00           N  
ATOM   3480  N   HIS A2099     -14.819  36.320  99.535  1.00  0.00           N  
ATOM   3481  CA  HIS A2099     -15.526  37.348  98.775  1.00  0.00           C  
ATOM   3482  C   HIS A2099     -16.849  36.829  98.212  1.00  0.00           C  
ATOM   3483  O   HIS A2099     -17.787  37.604  97.984  1.00  0.00           O  
ATOM   3484  CB  HIS A2099     -14.622  37.852  97.635  1.00  0.00           C  
ATOM   3485  CG  HIS A2099     -15.365  38.379  96.442  1.00  0.00           C  
ATOM   3486  ND1 HIS A2099     -16.071  37.562  95.589  1.00  0.00           N  
ATOM   3487  CD2 HIS A2099     -15.479  39.634  95.947  1.00  0.00           C  
ATOM   3488  CE1 HIS A2099     -16.587  38.291  94.613  1.00  0.00           C  
ATOM   3489  NE2 HIS A2099     -16.242  39.549  94.807  1.00  0.00           N  
ATOM   3490  N   PRO A2100     -18.349  15.075  90.294  1.00  0.00           N  
ATOM   3491  CA  PRO A2100     -17.832  16.437  90.133  1.00  0.00           C  
ATOM   3492  C   PRO A2100     -16.308  16.482  90.145  1.00  0.00           C  
ATOM   3493  O   PRO A2100     -15.660  15.575  90.664  1.00  0.00           O  
ATOM   3494  CB  PRO A2100     -18.439  17.165  91.322  1.00  0.00           C  
ATOM   3495  CG  PRO A2100     -18.461  16.089  92.375  1.00  0.00           C  
ATOM   3496  CD  PRO A2100     -18.978  14.902  91.615  1.00  0.00           C  
ATOM   3497  N   VAL A2101     -15.728  17.531  89.566  1.00  0.00           N  
ATOM   3498  CA  VAL A2101     -14.271  17.652  89.550  1.00  0.00           C  
ATOM   3499  C   VAL A2101     -13.766  18.419  90.766  1.00  0.00           C  
ATOM   3500  O   VAL A2101     -14.102  19.584  90.967  1.00  0.00           O  
ATOM   3501  CB  VAL A2101     -13.759  18.355  88.287  1.00  0.00           C  
ATOM   3502  CG1 VAL A2101     -12.256  18.513  88.374  1.00  0.00           C  
ATOM   3503  CG2 VAL A2101     -14.116  17.554  87.062  1.00  0.00           C  
ATOM   3504  N   TYR A2102     -12.937  17.749  91.562  1.00  0.00           N  
ATOM   3505  CA  TYR A2102     -12.375  18.320  92.781  1.00  0.00           C  
ATOM   3506  C   TYR A2102     -10.833  18.319  92.786  1.00  0.00           C  
ATOM   3507  O   TYR A2102     -10.205  17.260  92.785  1.00  0.00           O  
ATOM   3508  CB  TYR A2102     -12.931  17.551  93.986  1.00  0.00           C  
ATOM   3509  CG  TYR A2102     -12.207  17.837  95.269  1.00  0.00           C  
ATOM   3510  CD1 TYR A2102     -12.024  19.150  95.699  1.00  0.00           C  
ATOM   3511  CD2 TYR A2102     -11.590  16.809  95.988  1.00  0.00           C  
ATOM   3512  CE1 TYR A2102     -11.233  19.441  96.783  1.00  0.00           C  
ATOM   3513  CE2 TYR A2102     -10.796  17.092  97.083  1.00  0.00           C  
ATOM   3514  CZ  TYR A2102     -10.615  18.419  97.461  1.00  0.00           C  
ATOM   3515  OH  TYR A2102      -9.730  18.727  98.456  1.00  0.00           O  
ATOM   3516  N   SER A2103     -10.238  19.516  92.813  1.00  0.00           N  
ATOM   3517  CA  SER A2103      -8.782  19.667  92.794  1.00  0.00           C  
ATOM   3518  C   SER A2103      -8.094  19.827  94.136  1.00  0.00           C  
ATOM   3519  O   SER A2103      -8.724  19.844  95.188  1.00  0.00           O  
ATOM   3520  CB  SER A2103      -8.379  20.872  91.944  1.00  0.00           C  
ATOM   3521  OG  SER A2103      -7.697  21.833  92.744  1.00  0.00           O  
ATOM   3522  N   HIS A2104      -6.774  19.973  94.047  1.00  0.00           N  
ATOM   3523  CA  HIS A2104      -5.869  20.177  95.172  1.00  0.00           C  
ATOM   3524  C   HIS A2104      -5.416  21.651  95.032  1.00  0.00           C  
ATOM   3525  O   HIS A2104      -5.557  22.230  93.947  1.00  0.00           O  
ATOM   3526  CB  HIS A2104      -4.684  19.215  95.017  1.00  0.00           C  
ATOM   3527  CG  HIS A2104      -4.482  18.302  96.187  1.00  0.00           C  
ATOM   3528  ND1 HIS A2104      -3.719  17.150  96.112  1.00  0.00           N  
ATOM   3529  CD2 HIS A2104      -4.903  18.378  97.471  1.00  0.00           C  
ATOM   3530  CE1 HIS A2104      -3.679  16.567  97.293  1.00  0.00           C  
ATOM   3531  NE2 HIS A2104      -4.395  17.296  98.141  1.00  0.00           N  
ATOM   3532  N   LEU A2105      -4.904  22.264  96.108  1.00  0.00           N  
ATOM   3533  CA  LEU A2105      -4.438  23.670  96.053  1.00  0.00           C  
ATOM   3534  C   LEU A2105      -2.933  23.678  95.824  1.00  0.00           C  
ATOM   3535  O   LEU A2105      -2.157  24.040  96.715  1.00  0.00           O  
ATOM   3536  CB  LEU A2105      -4.743  24.439  97.360  1.00  0.00           C  
ATOM   3537  CG  LEU A2105      -4.673  25.984  97.340  1.00  0.00           C  
ATOM   3538  CD1 LEU A2105      -4.689  26.529  98.759  1.00  0.00           C  
ATOM   3539  CD2 LEU A2105      -3.415  26.466  96.633  1.00  0.00           C  
ATOM   3540  N   LYS A2106      -2.554  23.273  94.616  1.00  0.00           N  
ATOM   3541  CA  LYS A2106      -1.173  23.173  94.155  1.00  0.00           C  
ATOM   3542  C   LYS A2106      -1.285  22.411  92.847  1.00  0.00           C  
ATOM   3543  O   LYS A2106      -0.382  22.441  92.017  1.00  0.00           O  
ATOM   3544  CB  LYS A2106      -0.312  22.369  95.132  1.00  0.00           C  
ATOM   3545  CG  LYS A2106       0.241  23.159  96.316  1.00  0.00           C  
ATOM   3546  CD  LYS A2106       0.762  22.226  97.387  1.00  0.00           C  
ATOM   3547  CE  LYS A2106       0.977  22.944  98.696  1.00  0.00           C  
ATOM   3548  NZ  LYS A2106       0.962  21.973  99.831  1.00  0.00           N  
ATOM   3549  N   GLU A2107      -2.406  21.711  92.691  1.00  0.00           N  
ATOM   3550  CA  GLU A2107      -2.683  20.944  91.490  1.00  0.00           C  
ATOM   3551  C   GLU A2107      -3.792  21.657  90.765  1.00  0.00           C  
ATOM   3552  O   GLU A2107      -4.551  21.055  90.012  1.00  0.00           O  
ATOM   3553  CB  GLU A2107      -3.129  19.521  91.823  1.00  0.00           C  
ATOM   3554  CG  GLU A2107      -2.187  18.783  92.740  1.00  0.00           C  
ATOM   3555  CD  GLU A2107      -0.759  19.271  92.606  1.00  0.00           C  
ATOM   3556  OE1 GLU A2107      -0.348  19.595  91.478  1.00  0.00           O  
ATOM   3557  OE2 GLU A2107      -0.051  19.323  93.631  1.00  0.00           O  
ATOM   3558  N   LEU A2108      -3.893  22.952  91.023  1.00  0.00           N  
ATOM   3559  CA  LEU A2108      -4.900  23.766  90.376  1.00  0.00           C  
ATOM   3560  C   LEU A2108      -4.503  23.884  88.911  1.00  0.00           C  
ATOM   3561  O   LEU A2108      -5.244  23.460  88.029  1.00  0.00           O  
ATOM   3562  CB  LEU A2108      -4.985  25.149  91.046  1.00  0.00           C  
ATOM   3563  CG  LEU A2108      -5.900  25.288  92.276  1.00  0.00           C  
ATOM   3564  CD1 LEU A2108      -5.719  26.639  92.941  1.00  0.00           C  
ATOM   3565  CD2 LEU A2108      -7.347  25.106  91.837  1.00  0.00           C  
ATOM   3566  N   GLY A2109      -3.320  24.431  88.653  1.00  0.00           N  
ATOM   3567  CA  GLY A2109      -2.865  24.569  87.276  1.00  0.00           C  
ATOM   3568  C   GLY A2109      -2.810  23.209  86.606  1.00  0.00           C  
ATOM   3569  O   GLY A2109      -3.257  23.026  85.474  1.00  0.00           O  
ATOM   3570  N   LYS A2110      -2.248  22.255  87.341  1.00  0.00           N  
ATOM   3571  CA  LYS A2110      -2.095  20.876  86.905  1.00  0.00           C  
ATOM   3572  C   LYS A2110      -3.450  20.307  86.495  1.00  0.00           C  
ATOM   3573  O   LYS A2110      -3.654  19.935  85.339  1.00  0.00           O  
ATOM   3574  CB  LYS A2110      -1.510  20.068  88.053  1.00  0.00           C  
ATOM   3575  CG  LYS A2110      -0.464  20.844  88.836  1.00  0.00           C  
ATOM   3576  CD  LYS A2110       0.945  20.328  88.581  1.00  0.00           C  
ATOM   3577  CE  LYS A2110       1.976  21.271  89.182  1.00  0.00           C  
ATOM   3578  NZ  LYS A2110       1.661  21.680  90.587  1.00  0.00           N  
ATOM   3579  N   THR A2111      -4.372  20.265  87.452  1.00  0.00           N  
ATOM   3580  CA  THR A2111      -5.722  19.752  87.224  1.00  0.00           C  
ATOM   3581  C   THR A2111      -6.530  20.573  86.222  1.00  0.00           C  
ATOM   3582  O   THR A2111      -7.133  20.006  85.327  1.00  0.00           O  
ATOM   3583  CB  THR A2111      -6.543  19.686  88.550  1.00  0.00           C  
ATOM   3584  OG1 THR A2111      -5.818  18.945  89.544  1.00  0.00           O  
ATOM   3585  CG2 THR A2111      -7.886  19.005  88.309  1.00  0.00           C  
ATOM   3586  N   SER A2112      -6.540  21.898  86.365  1.00  0.00           N  
ATOM   3587  CA  SER A2112      -7.321  22.765  85.478  1.00  0.00           C  
ATOM   3588  C   SER A2112      -7.120  22.530  83.977  1.00  0.00           C  
ATOM   3589  O   SER A2112      -7.963  22.921  83.167  1.00  0.00           O  
ATOM   3590  CB  SER A2112      -7.074  24.246  85.821  1.00  0.00           C  
ATOM   3591  OG  SER A2112      -5.713  24.628  85.683  1.00  0.00           O  
ATOM   3592  N   ALA A2113      -6.012  21.887  83.618  1.00  0.00           N  
ATOM   3593  CA  ALA A2113      -5.699  21.580  82.227  1.00  0.00           C  
ATOM   3594  C   ALA A2113      -6.372  20.268  81.807  1.00  0.00           C  
ATOM   3595  O   ALA A2113      -6.144  19.764  80.703  1.00  0.00           O  
ATOM   3596  CB  ALA A2113      -4.183  21.470  82.040  1.00  0.00           C  
ATOM   3597  N   PHE A2114      -7.193  19.706  82.686  1.00  0.00           N  
ATOM   3598  CA  PHE A2114      -7.901  18.474  82.359  1.00  0.00           C  
ATOM   3599  C   PHE A2114      -9.417  18.630  82.522  1.00  0.00           C  
ATOM   3600  O   PHE A2114     -10.183  17.747  82.153  1.00  0.00           O  
ATOM   3601  CB  PHE A2114      -7.371  17.308  83.206  1.00  0.00           C  
ATOM   3602  CG  PHE A2114      -5.906  17.032  83.002  1.00  0.00           C  
ATOM   3603  CD1 PHE A2114      -5.409  16.712  81.744  1.00  0.00           C  
ATOM   3604  CD2 PHE A2114      -5.020  17.119  84.065  1.00  0.00           C  
ATOM   3605  CE1 PHE A2114      -4.041  16.488  81.551  1.00  0.00           C  
ATOM   3606  CE2 PHE A2114      -3.656  16.899  83.885  1.00  0.00           C  
ATOM   3607  CZ  PHE A2114      -3.166  16.584  82.630  1.00  0.00           C  
ATOM   3608  N   VAL A2115      -9.845  19.763  83.069  1.00  0.00           N  
ATOM   3609  CA  VAL A2115     -11.270  20.037  83.242  1.00  0.00           C  
ATOM   3610  C   VAL A2115     -11.524  21.506  82.899  1.00  0.00           C  
ATOM   3611  O   VAL A2115     -10.606  22.215  82.488  1.00  0.00           O  
ATOM   3612  CB  VAL A2115     -11.739  19.764  84.691  1.00  0.00           C  
ATOM   3613  CG1 VAL A2115     -11.490  18.303  85.054  1.00  0.00           C  
ATOM   3614  CG2 VAL A2115     -11.014  20.682  85.649  1.00  0.00           C  
ATOM   3615  N   GLY A2116     -12.770  21.953  83.041  1.00  0.00           N  
ATOM   3616  CA  GLY A2116     -13.085  23.338  82.746  1.00  0.00           C  
ATOM   3617  C   GLY A2116     -13.071  24.173  84.015  1.00  0.00           C  
ATOM   3618  O   GLY A2116     -12.780  23.657  85.083  1.00  0.00           O  
ATOM   3619  N   ALA A2117     -13.378  25.461  83.909  1.00  0.00           N  
ATOM   3620  CA  ALA A2117     -13.393  26.327  85.078  1.00  0.00           C  
ATOM   3621  C   ALA A2117     -14.642  26.059  85.915  1.00  0.00           C  
ATOM   3622  O   ALA A2117     -14.632  26.248  87.128  1.00  0.00           O  
ATOM   3623  CB  ALA A2117     -13.347  27.794  84.651  1.00  0.00           C  
ATOM   3624  N   ALA A2118     -15.714  25.626  85.258  1.00  0.00           N  
ATOM   3625  CA  ALA A2118     -16.967  25.327  85.937  1.00  0.00           C  
ATOM   3626  C   ALA A2118     -16.909  23.911  86.508  1.00  0.00           C  
ATOM   3627  O   ALA A2118     -17.936  23.277  86.759  1.00  0.00           O  
ATOM   3628  CB  ALA A2118     -18.130  25.456  84.969  1.00  0.00           C  
ATOM   3629  N   ALA A2119     -15.686  23.427  86.700  1.00  0.00           N  
ATOM   3630  CA  ALA A2119     -15.439  22.100  87.234  1.00  0.00           C  
ATOM   3631  C   ALA A2119     -14.616  22.226  88.506  1.00  0.00           C  
ATOM   3632  O   ALA A2119     -14.642  21.344  89.367  1.00  0.00           O  
ATOM   3633  CB  ALA A2119     -14.692  21.263  86.209  1.00  0.00           C  
ATOM   3634  N   LEU A2120     -13.878  23.329  88.615  1.00  0.00           N  
ATOM   3635  CA  LEU A2120     -13.055  23.579  89.792  1.00  0.00           C  
ATOM   3636  C   LEU A2120     -13.923  24.162  90.904  1.00  0.00           C  
ATOM   3637  O   LEU A2120     -13.479  25.107  91.579  1.00  0.00           O  
ATOM   3638  CB  LEU A2120     -11.906  24.538  89.458  1.00  0.00           C  
ATOM   3639  CG  LEU A2120     -10.607  23.949  88.881  1.00  0.00           C  
ATOM   3640  CD1 LEU A2120     -10.821  23.464  87.453  1.00  0.00           C  
ATOM   3641  CD2 LEU A2120      -9.518  25.014  88.908  1.00  0.00           C  
HETATM 3642  N   SER A 501       1.236  -3.189  73.911  1.00  0.00           N  
HETATM 3643  CA  SER A 501       2.271  -3.011  72.832  1.00  0.00           C  
HETATM 3644  C   SER A 501       2.099  -1.681  72.123  1.00  0.00           C  
HETATM 3645  O   SER A 501       1.141  -0.970  72.482  1.00  0.00           O  
HETATM 3646  CB  SER A 501       2.183  -4.147  71.809  1.00  0.00           C  
HETATM 3647  OG  SER A 501       3.161  -4.032  70.804  1.00  0.00           O  
HETATM 3648  OXT SER A 501       2.897  -1.356  71.212  1.00  0.00           O  
TER
END
