# Supplementary material for: Backbone Brackets and Arginine Tweezers delineate Class I and Class II aminoacyl tRNA synthetases
Source: PLoS Comput Biol. 2018 Apr 16;14(4):e1006101. doi: 10.1371/journal.pcbi.1006101 (PMC5919687; doi:10.1371/journal.pcbi.1006101)
Supplement: S12 File — All structures of Class II aaRS with residues renumbered according to the MSA. (GZ) [file pcbi.1006101.s024.tar.gz › 2akw_A_renum.pdb]

ATOM      1  N   ARG A 311       4.540  13.633 -20.996  1.00  0.00           N  
ATOM      2  CA  ARG A 311       3.492  14.685 -20.851  1.00  0.00           C  
ATOM      3  C   ARG A 311       3.296  15.108 -19.397  1.00  0.00           C  
ATOM      4  O   ARG A 311       3.142  14.263 -18.512  1.00  0.00           O  
ATOM      5  CB  ARG A 311       2.167  14.184 -21.435  1.00  0.00           C  
ATOM      6  CG  ARG A 311       2.051  14.370 -22.940  1.00  0.00           C  
ATOM      7  CD  ARG A 311       3.303  13.883 -23.657  1.00  0.00           C  
ATOM      8  NE  ARG A 311       3.467  14.517 -24.965  1.00  0.00           N  
ATOM      9  CZ  ARG A 311       3.521  15.835 -25.163  1.00  0.00           C  
ATOM     10  NH1 ARG A 311       3.423  16.679 -24.138  1.00  0.00           N  
ATOM     11  NH2 ARG A 311       3.681  16.318 -26.391  1.00  0.00           N  
ATOM     12  N   VAL A 312       3.311  16.422 -19.164  1.00  0.00           N  
ATOM     13  CA  VAL A 312       3.139  16.996 -17.825  1.00  0.00           C  
ATOM     14  C   VAL A 312       2.491  18.379 -17.899  1.00  0.00           C  
ATOM     15  O   VAL A 312       2.812  19.166 -18.788  1.00  0.00           O  
ATOM     16  CB  VAL A 312       4.490  17.182 -17.104  1.00  0.00           C  
ATOM     17  CG1 VAL A 312       4.245  17.546 -15.660  1.00  0.00           C  
ATOM     18  CG2 VAL A 312       5.335  15.930 -17.214  1.00  0.00           C  
ATOM     19  N   ASP A 313       1.578  18.678 -16.976  1.00  0.00           N  
ATOM     20  CA  ASP A 313       0.951  19.997 -16.967  1.00  0.00           C  
ATOM     21  C   ASP A 313       2.010  20.913 -16.352  1.00  0.00           C  
ATOM     22  O   ASP A 313       2.065  21.082 -15.133  1.00  0.00           O  
ATOM     23  CB  ASP A 313      -0.316  20.012 -16.095  1.00  0.00           C  
ATOM     24  CG  ASP A 313      -1.133  21.307 -16.256  1.00  0.00           C  
ATOM     25  OD1 ASP A 313      -0.567  22.317 -16.725  1.00  0.00           O  
ATOM     26  OD2 ASP A 313      -2.336  21.324 -15.905  1.00  0.00           O  
ATOM     27  N   VAL A 314       2.861  21.488 -17.194  1.00  0.00           N  
ATOM     28  CA  VAL A 314       3.924  22.361 -16.719  1.00  0.00           C  
ATOM     29  C   VAL A 314       3.418  23.636 -16.043  1.00  0.00           C  
ATOM     30  O   VAL A 314       4.182  24.315 -15.360  1.00  0.00           O  
ATOM     31  CB  VAL A 314       4.881  22.739 -17.869  1.00  0.00           C  
ATOM     32  CG1 VAL A 314       5.584  21.490 -18.382  1.00  0.00           C  
ATOM     33  CG2 VAL A 314       4.108  23.429 -18.992  1.00  0.00           C  
ATOM     34  N   SER A 315       2.142  23.966 -16.223  1.00  0.00           N  
ATOM     35  CA  SER A 315       1.595  25.164 -15.587  1.00  0.00           C  
ATOM     36  C   SER A 315       1.084  24.778 -14.204  1.00  0.00           C  
ATOM     37  O   SER A 315       0.402  25.551 -13.531  1.00  0.00           O  
ATOM     38  CB  SER A 315       0.451  25.757 -16.416  1.00  0.00           C  
ATOM     39  OG  SER A 315      -0.745  25.018 -16.253  1.00  0.00           O  
ATOM     40  N   LEU A 316       1.437  23.570 -13.788  1.00  0.00           N  
ATOM     41  CA  LEU A 316       1.023  23.044 -12.499  1.00  0.00           C  
ATOM     42  C   LEU A 316       1.999  23.494 -11.417  1.00  0.00           C  
ATOM     43  O   LEU A 316       3.215  23.465 -11.618  1.00  0.00           O  
ATOM     44  CB  LEU A 316       0.986  21.513 -12.562  1.00  0.00           C  
ATOM     45  CG  LEU A 316      -0.016  20.742 -11.699  1.00  0.00           C  
ATOM     46  CD1 LEU A 316      -1.444  21.199 -12.020  1.00  0.00           C  
ATOM     47  CD2 LEU A 316       0.151  19.247 -11.962  1.00  0.00           C  
ATOM     48  N   PRO A 317       1.474  23.929 -10.256  1.00  0.00           N  
ATOM     49  CA  PRO A 317       2.295  24.389  -9.129  1.00  0.00           C  
ATOM     50  C   PRO A 317       3.454  23.448  -8.810  1.00  0.00           C  
ATOM     51  O   PRO A 317       3.340  22.236  -8.968  1.00  0.00           O  
ATOM     52  CB  PRO A 317       1.287  24.475  -7.992  1.00  0.00           C  
ATOM     53  CG  PRO A 317       0.053  24.962  -8.712  1.00  0.00           C  
ATOM     54  CD  PRO A 317       0.037  24.113  -9.971  1.00  0.00           C  
ATOM     55  N   GLY A 318       4.570  24.017  -8.369  1.00  0.00           N  
ATOM     56  CA  GLY A 318       5.731  23.211  -8.036  1.00  0.00           C  
ATOM     57  C   GLY A 318       5.902  23.070  -6.534  1.00  0.00           C  
ATOM     58  O   GLY A 318       5.146  23.668  -5.761  1.00  0.00           O  
ATOM     59  N   ALA A 319       6.887  22.278  -6.115  1.00  0.00           N  
ATOM     60  CA  ALA A 319       7.143  22.071  -4.692  1.00  0.00           C  
ATOM     61  C   ALA A 319       7.048  23.412  -3.962  1.00  0.00           C  
ATOM     62  O   ALA A 319       7.598  24.418  -4.415  1.00  0.00           O  
ATOM     63  CB  ALA A 319       8.518  21.445  -4.494  1.00  0.00           C  
ATOM     64  N   SER A 320       6.344  23.422  -2.835  1.00  0.00           N  
ATOM     65  CA  SER A 320       6.146  24.646  -2.066  1.00  0.00           C  
ATOM     66  C   SER A 320       7.316  25.088  -1.190  1.00  0.00           C  
ATOM     67  O   SER A 320       7.140  25.328   0.005  1.00  0.00           O  
ATOM     68  CB  SER A 320       4.881  24.520  -1.204  1.00  0.00           C  
ATOM     69  OG  SER A 320       4.982  23.441  -0.288  1.00  0.00           O  
ATOM     70  N   LEU A 321       8.506  25.200  -1.776  1.00  0.00           N  
ATOM     71  CA  LEU A 321       9.671  25.654  -1.021  1.00  0.00           C  
ATOM     72  C   LEU A 321       9.323  27.040  -0.470  1.00  0.00           C  
ATOM     73  O   LEU A 321       8.771  27.873  -1.195  1.00  0.00           O  
ATOM     74  CB  LEU A 321      10.899  25.765  -1.931  1.00  0.00           C  
ATOM     75  CG  LEU A 321      11.536  24.527  -2.571  1.00  0.00           C  
ATOM     76  CD1 LEU A 321      12.030  23.585  -1.493  1.00  0.00           C  
ATOM     77  CD2 LEU A 321      10.539  23.841  -3.467  1.00  0.00           C  
ATOM     78  N   PHE A 322       9.633  27.284   0.804  1.00  0.00           N  
ATOM     79  CA  PHE A 322       9.341  28.574   1.439  1.00  0.00           C  
ATOM     80  C   PHE A 322      10.110  29.731   0.803  1.00  0.00           C  
ATOM     81  O   PHE A 322      11.249  29.561   0.369  1.00  0.00           O  
ATOM     82  CB  PHE A 322       9.694  28.550   2.933  1.00  0.00           C  
ATOM     83  CG  PHE A 322       8.738  27.767   3.783  1.00  0.00           C  
ATOM     84  CD1 PHE A 322       8.986  26.432   4.088  1.00  0.00           C  
ATOM     85  CD2 PHE A 322       7.589  28.367   4.286  1.00  0.00           C  
ATOM     86  CE1 PHE A 322       8.101  25.707   4.886  1.00  0.00           C  
ATOM     87  CE2 PHE A 322       6.695  27.651   5.084  1.00  0.00           C  
ATOM     88  CZ  PHE A 322       6.952  26.321   5.384  1.00  0.00           C  
ATOM     89  N   SER A 323       9.486  30.906   0.754  1.00  0.00           N  
ATOM     90  CA  SER A 323      10.149  32.086   0.208  1.00  0.00           C  
ATOM     91  C   SER A 323      10.289  33.112   1.341  1.00  0.00           C  
ATOM     92  O   SER A 323       9.298  33.550   1.932  1.00  0.00           O  
ATOM     93  CB  SER A 323       9.352  32.670  -0.968  1.00  0.00           C  
ATOM     94  OG  SER A 323       8.153  33.296  -0.548  1.00  0.00           O  
ATOM     95  N   GLY A 324      11.529  33.479   1.653  1.00  0.00           N  
ATOM     96  CA  GLY A 324      11.774  34.421   2.734  1.00  0.00           C  
ATOM     97  C   GLY A 324      11.545  35.893   2.431  1.00  0.00           C  
ATOM     98  O   GLY A 324      11.040  36.256   1.368  1.00  0.00           O  
ATOM     99  N   GLY A 325      11.920  36.741   3.385  1.00  0.00           N  
ATOM    100  CA  GLY A 325      11.761  38.174   3.224  1.00  0.00           C  
ATOM    101  C   GLY A 325      12.439  38.941   4.345  1.00  0.00           C  
ATOM    102  O   GLY A 325      12.734  38.395   5.411  1.00  0.00           O  
ATOM    103  N   LEU A 332      12.700  40.217   4.097  1.00  0.00           N  
ATOM    104  CA  LEU A 332      13.327  41.077   5.088  1.00  0.00           C  
ATOM    105  C   LEU A 332      12.317  42.111   5.577  1.00  0.00           C  
ATOM    106  O   LEU A 332      11.442  42.546   4.823  1.00  0.00           O  
ATOM    107  CB  LEU A 332      14.540  41.775   4.485  1.00  0.00           C  
ATOM    108  CG  LEU A 332      15.725  40.860   4.180  1.00  0.00           C  
ATOM    109  CD1 LEU A 332      16.649  41.557   3.206  1.00  0.00           C  
ATOM    110  CD2 LEU A 332      16.462  40.504   5.460  1.00  0.00           C  
ATOM    111  N   HIS A 333      12.444  42.489   6.845  1.00  0.00           N  
ATOM    112  CA  HIS A 333      11.561  43.459   7.484  1.00  0.00           C  
ATOM    113  C   HIS A 333      11.765  44.862   6.909  1.00  0.00           C  
ATOM    114  O   HIS A 333      12.873  45.235   6.549  1.00  0.00           O  
ATOM    115  CB  HIS A 333      11.828  43.445   8.990  1.00  0.00           C  
ATOM    116  CG  HIS A 333      10.854  44.249   9.791  1.00  0.00           C  
ATOM    117  ND1 HIS A 333      10.883  45.627   9.835  1.00  0.00           N  
ATOM    118  CD2 HIS A 333       9.820  43.868  10.579  1.00  0.00           C  
ATOM    119  CE1 HIS A 333       9.910  46.059  10.618  1.00  0.00           C  
ATOM    120  NE2 HIS A 333       9.251  45.012  11.082  1.00  0.00           N  
ATOM    121  N   PRO A 334      10.688  45.656   6.814  1.00  0.00           N  
ATOM    122  CA  PRO A 334      10.729  47.024   6.279  1.00  0.00           C  
ATOM    123  C   PRO A 334      11.858  47.881   6.849  1.00  0.00           C  
ATOM    124  O   PRO A 334      12.539  48.603   6.110  1.00  0.00           O  
ATOM    125  CB  PRO A 334       9.357  47.581   6.653  1.00  0.00           C  
ATOM    126  CG  PRO A 334       8.492  46.393   6.597  1.00  0.00           C  
ATOM    127  CD  PRO A 334       9.323  45.315   7.250  1.00  0.00           C  
ATOM    128  N   ILE A 335      12.037  47.802   8.167  1.00  0.00           N  
ATOM    129  CA  ILE A 335      13.069  48.571   8.852  1.00  0.00           C  
ATOM    130  C   ILE A 335      14.466  48.152   8.407  1.00  0.00           C  
ATOM    131  O   ILE A 335      15.356  48.994   8.247  1.00  0.00           O  
ATOM    132  CB  ILE A 335      12.930  48.438  10.385  1.00  0.00           C  
ATOM    133  CG1 ILE A 335      11.596  49.056  10.819  1.00  0.00           C  
ATOM    134  CG2 ILE A 335      14.091  49.140  11.091  1.00  0.00           C  
ATOM    135  CD1 ILE A 335      11.456  50.519  10.459  1.00  0.00           C  
ATOM    136  N   THR A 336      14.644  46.852   8.201  1.00  0.00           N  
ATOM    137  CA  THR A 336      15.912  46.310   7.737  1.00  0.00           C  
ATOM    138  C   THR A 336      16.226  46.908   6.351  1.00  0.00           C  
ATOM    139  O   THR A 336      17.330  47.405   6.104  1.00  0.00           O  
ATOM    140  CB  THR A 336      15.816  44.779   7.662  1.00  0.00           C  
ATOM    141  OG1 THR A 336      15.376  44.289   8.932  1.00  0.00           O  
ATOM    142  CG2 THR A 336      17.154  44.157   7.334  1.00  0.00           C  
ATOM    143  N   LEU A 337      15.247  46.866   5.454  1.00  0.00           N  
ATOM    144  CA  LEU A 337      15.424  47.426   4.130  1.00  0.00           C  
ATOM    145  C   LEU A 337      15.765  48.908   4.250  1.00  0.00           C  
ATOM    146  O   LEU A 337      16.736  49.376   3.662  1.00  0.00           O  
ATOM    147  CB  LEU A 337      14.149  47.282   3.296  1.00  0.00           C  
ATOM    148  CG  LEU A 337      13.759  45.953   2.641  1.00  0.00           C  
ATOM    149  CD1 LEU A 337      15.004  45.279   2.093  1.00  0.00           C  
ATOM    150  CD2 LEU A 337      13.064  45.049   3.638  1.00  0.00           C  
ATOM    151  N   MET A 338      14.967  49.655   5.006  1.00  0.00           N  
ATOM    152  CA  MET A 338      15.228  51.077   5.145  1.00  0.00           C  
ATOM    153  C   MET A 338      16.607  51.326   5.744  1.00  0.00           C  
ATOM    154  O   MET A 338      17.388  52.133   5.226  1.00  0.00           O  
ATOM    155  CB  MET A 338      14.167  51.742   6.021  1.00  0.00           C  
ATOM    156  CG  MET A 338      14.241  53.270   5.996  1.00  0.00           C  
ATOM    157  SD  MET A 338      13.802  53.970   4.379  1.00  0.00           S  
ATOM    158  CE  MET A 338      15.380  54.169   3.597  1.00  0.00           C  
ATOM    159  N   GLU A 339      16.903  50.637   6.840  1.00  0.00           N  
ATOM    160  CA  GLU A 339      18.193  50.800   7.493  1.00  0.00           C  
ATOM    161  C   GLU A 339      19.315  50.474   6.521  1.00  0.00           C  
ATOM    162  O   GLU A 339      20.314  51.194   6.447  1.00  0.00           O  
ATOM    163  CB  GLU A 339      18.305  49.886   8.710  1.00  0.00           C  
ATOM    164  CG  GLU A 339      19.592  50.077   9.483  1.00  0.00           C  
ATOM    165  CD  GLU A 339      19.714  49.130  10.655  1.00  0.00           C  
ATOM    166  OE1 GLU A 339      18.799  49.115  11.498  1.00  0.00           O  
ATOM    167  OE2 GLU A 339      20.723  48.402  10.742  1.00  0.00           O  
ATOM    168  N   ARG A 340      19.144  49.389   5.771  1.00  0.00           N  
ATOM    169  CA  ARG A 340      20.155  48.980   4.808  1.00  0.00           C  
ATOM    170  C   ARG A 340      20.446  50.076   3.802  1.00  0.00           C  
ATOM    171  O   ARG A 340      21.598  50.452   3.588  1.00  0.00           O  
ATOM    172  CB  ARG A 340      19.714  47.726   4.055  1.00  0.00           C  
ATOM    173  CG  ARG A 340      20.782  47.211   3.105  1.00  0.00           C  
ATOM    174  CD  ARG A 340      20.463  45.827   2.600  1.00  0.00           C  
ATOM    175  NE  ARG A 340      19.291  45.822   1.738  1.00  0.00           N  
ATOM    176  CZ  ARG A 340      18.736  44.715   1.260  1.00  0.00           C  
ATOM    177  NH1 ARG A 340      19.252  43.534   1.573  1.00  0.00           N  
ATOM    178  NH2 ARG A 340      17.679  44.787   0.461  1.00  0.00           N  
ATOM    179  N   GLU A 341      19.389  50.575   3.176  1.00  0.00           N  
ATOM    180  CA  GLU A 341      19.520  51.620   2.186  1.00  0.00           C  
ATOM    181  C   GLU A 341      20.241  52.811   2.785  1.00  0.00           C  
ATOM    182  O   GLU A 341      21.131  53.386   2.160  1.00  0.00           O  
ATOM    183  CB  GLU A 341      18.138  52.035   1.683  1.00  0.00           C  
ATOM    184  CG  GLU A 341      18.130  53.295   0.824  1.00  0.00           C  
ATOM    185  CD  GLU A 341      16.800  53.511   0.100  1.00  0.00           C  
ATOM    186  OE1 GLU A 341      15.736  53.180   0.684  1.00  0.00           O  
ATOM    187  OE2 GLU A 341      16.825  54.023  -1.050  1.00  0.00           O  
ATOM    188  N   LEU A 342      19.862  53.183   4.003  1.00  0.00           N  
ATOM    189  CA  LEU A 342      20.494  54.322   4.651  1.00  0.00           C  
ATOM    190  C   LEU A 342      21.977  54.076   4.822  1.00  0.00           C  
ATOM    191  O   LEU A 342      22.799  54.922   4.461  1.00  0.00           O  
ATOM    192  CB  LEU A 342      19.856  54.598   6.010  1.00  0.00           C  
ATOM    193  CG  LEU A 342      18.509  55.323   5.994  1.00  0.00           C  
ATOM    194  CD1 LEU A 342      18.030  55.489   7.419  1.00  0.00           C  
ATOM    195  CD2 LEU A 342      18.644  56.680   5.323  1.00  0.00           C  
ATOM    196  N   VAL A 343      22.314  52.911   5.370  1.00  0.00           N  
ATOM    197  CA  VAL A 343      23.701  52.537   5.598  1.00  0.00           C  
ATOM    198  C   VAL A 343      24.509  52.531   4.291  1.00  0.00           C  
ATOM    199  O   VAL A 343      25.671  52.943   4.274  1.00  0.00           O  
ATOM    200  CB  VAL A 343      23.760  51.172   6.311  1.00  0.00           C  
ATOM    201  CG1 VAL A 343      25.182  50.655   6.375  1.00  0.00           C  
ATOM    202  CG2 VAL A 343      23.202  51.326   7.721  1.00  0.00           C  
ATOM    203  N   GLU A 344      23.894  52.087   3.196  1.00  0.00           N  
ATOM    204  CA  GLU A 344      24.577  52.083   1.902  1.00  0.00           C  
ATOM    205  C   GLU A 344      24.845  53.528   1.479  1.00  0.00           C  
ATOM    206  O   GLU A 344      25.954  53.860   1.068  1.00  0.00           O  
ATOM    207  CB  GLU A 344      23.731  51.392   0.826  1.00  0.00           C  
ATOM    208  CG  GLU A 344      23.338  49.959   1.137  1.00  0.00           C  
ATOM    209  CD  GLU A 344      24.495  49.145   1.698  1.00  0.00           C  
ATOM    210  OE1 GLU A 344      25.565  49.074   1.037  1.00  0.00           O  
ATOM    211  OE2 GLU A 344      24.333  48.579   2.806  1.00  0.00           O  
ATOM    212  N   ILE A 345      23.822  54.377   1.584  1.00  0.00           N  
ATOM    213  CA  ILE A 345      23.934  55.785   1.224  1.00  0.00           C  
ATOM    214  C   ILE A 345      25.195  56.385   1.851  1.00  0.00           C  
ATOM    215  O   ILE A 345      25.995  57.041   1.176  1.00  0.00           O  
ATOM    216  CB  ILE A 345      22.719  56.611   1.741  1.00  0.00           C  
ATOM    217  CG1 ILE A 345      21.401  56.079   1.160  1.00  0.00           C  
ATOM    218  CG2 ILE A 345      22.902  58.095   1.382  1.00  0.00           C  
ATOM    219  CD1 ILE A 345      21.113  56.509  -0.250  1.00  0.00           C  
ATOM    220  N   PHE A 347      25.372  56.161   3.148  1.00  0.00           N  
ATOM    221  CA  PHE A 347      26.525  56.703   3.845  1.00  0.00           C  
ATOM    222  C   PHE A 347      27.833  55.926   3.629  1.00  0.00           C  
ATOM    223  O   PHE A 347      28.916  56.495   3.724  1.00  0.00           O  
ATOM    224  CB  PHE A 347      26.189  56.842   5.332  1.00  0.00           C  
ATOM    225  CG  PHE A 347      25.226  57.967   5.624  1.00  0.00           C  
ATOM    226  CD1 PHE A 347      25.636  59.302   5.512  1.00  0.00           C  
ATOM    227  CD2 PHE A 347      23.896  57.701   5.985  1.00  0.00           C  
ATOM    228  CE1 PHE A 347      24.740  60.359   5.754  1.00  0.00           C  
ATOM    229  CE2 PHE A 347      22.988  58.756   6.230  1.00  0.00           C  
ATOM    230  CZ  PHE A 347      23.416  60.086   6.113  1.00  0.00           C  
ATOM    231  N   ARG A 348      27.746  54.632   3.339  1.00  0.00           N  
ATOM    232  CA  ARG A 348      28.963  53.864   3.088  1.00  0.00           C  
ATOM    233  C   ARG A 348      29.659  54.484   1.884  1.00  0.00           C  
ATOM    234  O   ARG A 348      30.885  54.593   1.845  1.00  0.00           O  
ATOM    235  CB  ARG A 348      28.650  52.392   2.791  1.00  0.00           C  
ATOM    236  CG  ARG A 348      28.781  51.480   3.998  1.00  0.00           C  
ATOM    237  CD  ARG A 348      28.588  50.006   3.628  1.00  0.00           C  
ATOM    238  NE  ARG A 348      29.513  49.585   2.572  1.00  0.00           N  
ATOM    239  CZ  ARG A 348      30.828  49.431   2.725  1.00  0.00           C  
ATOM    240  NH1 ARG A 348      31.389  49.659   3.902  1.00  0.00           N  
ATOM    241  NH2 ARG A 348      31.587  49.052   1.700  1.00  0.00           N  
ATOM    242  N   ALA A 349      28.861  54.903   0.907  1.00  0.00           N  
ATOM    243  CA  ALA A 349      29.391  55.504  -0.308  1.00  0.00           C  
ATOM    244  C   ALA A 349      30.084  56.818  -0.003  1.00  0.00           C  
ATOM    245  O   ALA A 349      30.885  57.308  -0.804  1.00  0.00           O  
ATOM    246  CB  ALA A 349      28.279  55.718  -1.305  1.00  0.00           C  
ATOM    247  N   LEU A 352      29.781  57.386   1.157  1.00  0.00           N  
ATOM    248  CA  LEU A 352      30.390  58.644   1.547  1.00  0.00           C  
ATOM    249  C   LEU A 352      31.549  58.419   2.511  1.00  0.00           C  
ATOM    250  O   LEU A 352      32.092  59.364   3.086  1.00  0.00           O  
ATOM    251  CB  LEU A 352      29.340  59.563   2.177  1.00  0.00           C  
ATOM    252  CG  LEU A 352      28.236  60.087   1.244  1.00  0.00           C  
ATOM    253  CD1 LEU A 352      27.156  60.786   2.057  1.00  0.00           C  
ATOM    254  CD2 LEU A 352      28.824  61.035   0.215  1.00  0.00           C  
ATOM    255  N   GLY A 361      31.931  57.160   2.682  1.00  0.00           N  
ATOM    256  CA  GLY A 361      33.034  56.851   3.569  1.00  0.00           C  
ATOM    257  C   GLY A 361      32.675  56.573   5.022  1.00  0.00           C  
ATOM    258  O   GLY A 361      33.558  56.543   5.886  1.00  0.00           O  
ATOM    259  N   TYR A 362      31.390  56.376   5.307  1.00  0.00           N  
ATOM    260  CA  TYR A 362      30.965  56.091   6.671  1.00  0.00           C  
ATOM    261  C   TYR A 362      30.929  54.592   6.875  1.00  0.00           C  
ATOM    262  O   TYR A 362      30.609  53.840   5.954  1.00  0.00           O  
ATOM    263  CB  TYR A 362      29.566  56.638   6.950  1.00  0.00           C  
ATOM    264  CG  TYR A 362      29.451  58.136   6.989  1.00  0.00           C  
ATOM    265  CD1 TYR A 362      29.636  58.898   5.838  1.00  0.00           C  
ATOM    266  CD2 TYR A 362      29.105  58.792   8.171  1.00  0.00           C  
ATOM    267  CE1 TYR A 362      29.471  60.281   5.860  1.00  0.00           C  
ATOM    268  CE2 TYR A 362      28.938  60.169   8.207  1.00  0.00           C  
ATOM    269  CZ  TYR A 362      29.120  60.910   7.049  1.00  0.00           C  
ATOM    270  OH  TYR A 362      28.947  62.272   7.068  1.00  0.00           O  
ATOM    271  N   GLN A 363      31.251  54.174   8.093  1.00  0.00           N  
ATOM    272  CA  GLN A 363      31.244  52.769   8.477  1.00  0.00           C  
ATOM    273  C   GLN A 363      30.209  52.586   9.576  1.00  0.00           C  
ATOM    274  O   GLN A 363      30.088  53.434  10.463  1.00  0.00           O  
ATOM    275  CB  GLN A 363      32.611  52.369   8.999  1.00  0.00           C  
ATOM    276  CG  GLN A 363      33.592  51.971   7.937  1.00  0.00           C  
ATOM    277  CD  GLN A 363      34.924  51.611   8.536  1.00  0.00           C  
ATOM    278  OE1 GLN A 363      35.663  52.488   8.981  1.00  0.00           O  
ATOM    279  NE2 GLN A 363      35.236  50.318   8.577  1.00  0.00           N  
ATOM    280  N   ALA A 364      29.469  51.483   9.527  1.00  0.00           N  
ATOM    281  CA  ALA A 364      28.438  51.241  10.529  1.00  0.00           C  
ATOM    282  C   ALA A 364      28.866  50.359  11.703  1.00  0.00           C  
ATOM    283  O   ALA A 364      29.431  49.275  11.518  1.00  0.00           O  
ATOM    284  CB  ALA A 364      27.198  50.651   9.867  1.00  0.00           C  
ATOM    285  N   VAL A 365      28.580  50.851  12.909  1.00  0.00           N  
ATOM    286  CA  VAL A 365      28.875  50.161  14.163  1.00  0.00           C  
ATOM    287  C   VAL A 365      27.633  50.298  15.059  1.00  0.00           C  
ATOM    288  O   VAL A 365      26.828  51.219  14.887  1.00  0.00           O  
ATOM    289  CB  VAL A 365      30.084  50.803  14.885  1.00  0.00           C  
ATOM    290  CG1 VAL A 365      31.284  50.812  13.980  1.00  0.00           C  
ATOM    291  CG2 VAL A 365      29.754  52.219  15.298  1.00  0.00           C  
ATOM    292  N   GLU A 366      27.472  49.389  16.014  1.00  0.00           N  
ATOM    293  CA  GLU A 366      26.317  49.452  16.900  1.00  0.00           C  
ATOM    294  C   GLU A 366      26.671  49.635  18.376  1.00  0.00           C  
ATOM    295  O   GLU A 366      27.829  49.546  18.773  1.00  0.00           O  
ATOM    296  CB  GLU A 366      25.474  48.195  16.735  1.00  0.00           C  
ATOM    297  CG  GLU A 366      25.135  47.889  15.302  1.00  0.00           C  
ATOM    298  CD  GLU A 366      24.057  46.842  15.184  1.00  0.00           C  
ATOM    299  OE1 GLU A 366      22.885  47.187  15.451  1.00  0.00           O  
ATOM    300  OE2 GLU A 366      24.378  45.681  14.840  1.00  0.00           O  
ATOM    301  N   GLY A 368      25.656  49.909  19.184  1.00  0.00           N  
ATOM    302  CA  GLY A 368      25.867  50.081  20.605  1.00  0.00           C  
ATOM    303  C   GLY A 368      24.853  49.234  21.348  1.00  0.00           C  
ATOM    304  O   GLY A 368      23.966  48.632  20.734  1.00  0.00           O  
ATOM    305  N   PRO A 370      24.953  49.159  22.678  1.00  0.00           N  
ATOM    306  CA  PRO A 370      24.006  48.360  23.453  1.00  0.00           C  
ATOM    307  C   PRO A 370      22.668  49.075  23.693  1.00  0.00           C  
ATOM    308  O   PRO A 370      22.618  50.297  23.880  1.00  0.00           O  
ATOM    309  CB  PRO A 370      24.773  48.105  24.741  1.00  0.00           C  
ATOM    310  CG  PRO A 370      25.499  49.404  24.934  1.00  0.00           C  
ATOM    311  CD  PRO A 370      26.023  49.696  23.540  1.00  0.00           C  
ATOM    312  N   GLU A 371      21.585  48.301  23.677  1.00  0.00           N  
ATOM    313  CA  GLU A 371      20.242  48.831  23.909  1.00  0.00           C  
ATOM    314  C   GLU A 371      20.049  49.245  25.370  1.00  0.00           C  
ATOM    315  O   GLU A 371      19.372  50.240  25.649  1.00  0.00           O  
ATOM    316  CB  GLU A 371      19.196  47.798  23.490  1.00  0.00           C  
ATOM    317  CG  GLU A 371      18.848  47.883  22.008  1.00  0.00           C  
ATOM    318  CD  GLU A 371      18.194  46.625  21.476  1.00  0.00           C  
ATOM    319  OE1 GLU A 371      17.323  46.059  22.174  1.00  0.00           O  
ATOM    320  OE2 GLU A 371      18.545  46.209  20.350  1.00  0.00           O  
ATOM    321  N   VAL A 372      20.626  48.483  26.299  1.00  0.00           N  
ATOM    322  CA  VAL A 372      20.548  48.840  27.715  1.00  0.00           C  
ATOM    323  C   VAL A 372      21.782  49.707  27.988  1.00  0.00           C  
ATOM    324  O   VAL A 372      22.907  49.293  27.708  1.00  0.00           O  
ATOM    325  CB  VAL A 372      20.556  47.589  28.633  1.00  0.00           C  
ATOM    326  CG1 VAL A 372      20.933  47.971  30.053  1.00  0.00           C  
ATOM    327  CG2 VAL A 372      19.178  46.961  28.647  1.00  0.00           C  
ATOM    328  N   GLU A 373      21.561  50.909  28.520  1.00  0.00           N  
ATOM    329  CA  GLU A 373      22.647  51.842  28.789  1.00  0.00           C  
ATOM    330  C   GLU A 373      22.745  52.415  30.189  1.00  0.00           C  
ATOM    331  O   GLU A 373      21.886  52.207  31.039  1.00  0.00           O  
ATOM    332  CB  GLU A 373      22.575  53.017  27.812  1.00  0.00           C  
ATOM    333  CG  GLU A 373      23.412  52.840  26.569  1.00  0.00           C  
ATOM    334  CD  GLU A 373      24.866  53.234  26.767  1.00  0.00           C  
ATOM    335  OE1 GLU A 373      25.352  53.231  27.917  1.00  0.00           O  
ATOM    336  OE2 GLU A 373      25.529  53.533  25.754  1.00  0.00           O  
ATOM    337  N   SER A 374      23.824  53.162  30.389  1.00  0.00           N  
ATOM    338  CA  SER A 374      24.134  53.842  31.636  1.00  0.00           C  
ATOM    339  C   SER A 374      23.621  55.267  31.487  1.00  0.00           C  
ATOM    340  O   SER A 374      23.643  55.829  30.395  1.00  0.00           O  
ATOM    341  CB  SER A 374      25.657  53.867  31.847  1.00  0.00           C  
ATOM    342  OG  SER A 374      26.034  54.670  32.959  1.00  0.00           O  
ATOM    343  N   GLU A 375      23.148  55.851  32.575  1.00  0.00           N  
ATOM    344  CA  GLU A 375      22.672  57.219  32.508  1.00  0.00           C  
ATOM    345  C   GLU A 375      23.865  58.095  32.057  1.00  0.00           C  
ATOM    346  O   GLU A 375      23.693  59.099  31.357  1.00  0.00           O  
ATOM    347  CB  GLU A 375      22.155  57.664  33.885  1.00  0.00           C  
ATOM    348  CG  GLU A 375      21.359  58.957  33.863  1.00  0.00           C  
ATOM    349  CD  GLU A 375      21.233  59.595  35.234  1.00  0.00           C  
ATOM    350  OE1 GLU A 375      20.862  58.883  36.194  1.00  0.00           O  
ATOM    351  OE2 GLU A 375      21.500  60.815  35.346  1.00  0.00           O  
ATOM    352  N   PHE A 376      25.074  57.690  32.453  1.00  0.00           N  
ATOM    353  CA  PHE A 376      26.297  58.412  32.100  1.00  0.00           C  
ATOM    354  C   PHE A 376      26.498  58.523  30.592  1.00  0.00           C  
ATOM    355  O   PHE A 376      26.824  59.602  30.080  1.00  0.00           O  
ATOM    356  CB  PHE A 376      27.529  57.732  32.703  1.00  0.00           C  
ATOM    357  CG  PHE A 376      28.830  58.263  32.164  1.00  0.00           C  
ATOM    358  CD1 PHE A 376      29.287  59.529  32.527  1.00  0.00           C  
ATOM    359  CD2 PHE A 376      29.573  57.522  31.241  1.00  0.00           C  
ATOM    360  CE1 PHE A 376      30.460  60.056  31.977  1.00  0.00           C  
ATOM    361  CE2 PHE A 376      30.747  58.039  30.686  1.00  0.00           C  
ATOM    362  CZ  PHE A 376      31.189  59.309  31.056  1.00  0.00           C  
ATOM    363  N   PHE A 377      26.328  57.410  29.880  1.00  0.00           N  
ATOM    364  CA  PHE A 377      26.492  57.434  28.427  1.00  0.00           C  
ATOM    365  C   PHE A 377      25.289  58.021  27.704  1.00  0.00           C  
ATOM    366  O   PHE A 377      25.450  58.782  26.749  1.00  0.00           O  
ATOM    367  CB  PHE A 377      26.771  56.033  27.875  1.00  0.00           C  
ATOM    368  CG  PHE A 377      28.180  55.566  28.096  1.00  0.00           C  
ATOM    369  CD1 PHE A 377      29.253  56.341  27.677  1.00  0.00           C  
ATOM    370  CD2 PHE A 377      28.436  54.355  28.735  1.00  0.00           C  
ATOM    371  CE1 PHE A 377      30.558  55.918  27.893  1.00  0.00           C  
ATOM    372  CE2 PHE A 377      29.737  53.923  28.956  1.00  0.00           C  
ATOM    373  CZ  PHE A 377      30.800  54.704  28.536  1.00  0.00           C  
ATOM    374  N   ASN A 378      24.089  57.680  28.165  1.00  0.00           N  
ATOM    375  CA  ASN A 378      22.876  58.172  27.531  1.00  0.00           C  
ATOM    376  C   ASN A 378      22.620  59.652  27.778  1.00  0.00           C  
ATOM    377  O   ASN A 378      22.042  60.330  26.934  1.00  0.00           O  
ATOM    378  CB  ASN A 378      21.664  57.375  28.007  1.00  0.00           C  
ATOM    379  CG  ASN A 378      20.477  57.499  27.066  1.00  0.00           C  
ATOM    380  OD1 ASN A 378      20.429  56.847  26.022  1.00  0.00           O  
ATOM    381  ND2 ASN A 378      19.521  58.345  27.425  1.00  0.00           N  
ATOM    382  N   PHE A 388      23.050  60.158  28.930  1.00  0.00           N  
ATOM    383  CA  PHE A 388      22.817  61.563  29.246  1.00  0.00           C  
ATOM    384  C   PHE A 388      24.038  62.397  29.629  1.00  0.00           C  
ATOM    385  O   PHE A 388      24.497  63.229  28.846  1.00  0.00           O  
ATOM    386  CB  PHE A 388      21.773  61.688  30.362  1.00  0.00           C  
ATOM    387  CG  PHE A 388      20.392  61.241  29.965  1.00  0.00           C  
ATOM    388  CD1 PHE A 388      19.782  61.747  28.818  1.00  0.00           C  
ATOM    389  CD2 PHE A 388      19.685  60.337  30.754  1.00  0.00           C  
ATOM    390  CE1 PHE A 388      18.481  61.357  28.466  1.00  0.00           C  
ATOM    391  CE2 PHE A 388      18.390  59.945  30.411  1.00  0.00           C  
ATOM    392  CZ  PHE A 388      17.787  60.454  29.267  1.00  0.00           C  
ATOM    393  N   ASP A 389      24.551  62.183  30.835  1.00  0.00           N  
ATOM    394  CA  ASP A 389      25.687  62.950  31.339  1.00  0.00           C  
ATOM    395  C   ASP A 389      26.809  63.201  30.338  1.00  0.00           C  
ATOM    396  O   ASP A 389      27.184  64.343  30.100  1.00  0.00           O  
ATOM    397  CB  ASP A 389      26.257  62.282  32.594  1.00  0.00           C  
ATOM    398  CG  ASP A 389      25.232  62.177  33.718  1.00  0.00           C  
ATOM    399  OD1 ASP A 389      24.467  63.147  33.936  1.00  0.00           O  
ATOM    400  OD2 ASP A 389      25.199  61.124  34.395  1.00  0.00           O  
ATOM    401  N   ALA A 396      27.345  62.136  29.753  1.00  0.00           N  
ATOM    402  CA  ALA A 396      28.435  62.270  28.793  1.00  0.00           C  
ATOM    403  C   ALA A 396      28.067  63.146  27.599  1.00  0.00           C  
ATOM    404  O   ALA A 396      28.947  63.706  26.941  1.00  0.00           O  
ATOM    405  CB  ALA A 396      28.867  60.900  28.311  1.00  0.00           C  
ATOM    406  N   LEU A 397      26.770  63.261  27.319  1.00  0.00           N  
ATOM    407  CA  LEU A 397      26.296  64.057  26.197  1.00  0.00           C  
ATOM    408  C   LEU A 397      25.863  65.475  26.576  1.00  0.00           C  
ATOM    409  O   LEU A 397      25.185  66.147  25.799  1.00  0.00           O  
ATOM    410  CB  LEU A 397      25.147  63.331  25.512  1.00  0.00           C  
ATOM    411  CG  LEU A 397      25.520  62.053  24.765  1.00  0.00           C  
ATOM    412  CD1 LEU A 397      24.255  61.331  24.292  1.00  0.00           C  
ATOM    413  CD2 LEU A 397      26.398  62.415  23.583  1.00  0.00           C  
ATOM    414  N   ASN A 398      26.265  65.922  27.764  1.00  0.00           N  
ATOM    415  CA  ASN A 398      25.947  67.254  28.269  1.00  0.00           C  
ATOM    416  C   ASN A 398      24.450  67.436  28.564  1.00  0.00           C  
ATOM    417  O   ASN A 398      23.863  68.476  28.269  1.00  0.00           O  
ATOM    418  CB  ASN A 398      26.444  68.311  27.277  1.00  0.00           C  
ATOM    419  CG  ASN A 398      26.576  69.694  27.900  1.00  0.00           C  
ATOM    420  OD1 ASN A 398      26.996  69.834  29.049  1.00  0.00           O  
ATOM    421  ND2 ASN A 398      26.243  70.726  27.129  1.00  0.00           N  
ATOM    422  N   ILE A 399      23.845  66.414  29.161  1.00  0.00           N  
ATOM    423  CA  ILE A 399      22.429  66.436  29.520  1.00  0.00           C  
ATOM    424  C   ILE A 399      22.270  65.992  30.980  1.00  0.00           C  
ATOM    425  O   ILE A 399      22.011  64.820  31.259  1.00  0.00           O  
ATOM    426  CB  ILE A 399      21.615  65.463  28.648  1.00  0.00           C  
ATOM    427  CG1 ILE A 399      21.979  65.643  27.179  1.00  0.00           C  
ATOM    428  CG2 ILE A 399      20.129  65.697  28.864  1.00  0.00           C  
ATOM    429  CD1 ILE A 399      21.415  64.565  26.281  1.00  0.00           C  
ATOM    430  N   PRO A 400      22.422  66.922  31.931  1.00  0.00           N  
ATOM    431  CA  PRO A 400      22.290  66.590  33.353  1.00  0.00           C  
ATOM    432  C   PRO A 400      20.848  66.429  33.834  1.00  0.00           C  
ATOM    433  O   PRO A 400      19.897  66.692  33.092  1.00  0.00           O  
ATOM    434  CB  PRO A 400      22.998  67.752  34.037  1.00  0.00           C  
ATOM    435  CG  PRO A 400      22.640  68.893  33.157  1.00  0.00           C  
ATOM    436  CD  PRO A 400      22.843  68.322  31.760  1.00  0.00           C  
ATOM    437  N   GLU A 401      20.707  65.990  35.086  1.00  0.00           N  
ATOM    438  CA  GLU A 401      19.404  65.783  35.706  1.00  0.00           C  
ATOM    439  C   GLU A 401      18.716  67.091  36.019  1.00  0.00           C  
ATOM    440  O   GLU A 401      19.351  68.136  36.105  1.00  0.00           O  
ATOM    441  CB  GLU A 401      19.532  65.036  37.029  1.00  0.00           C  
ATOM    442  CG  GLU A 401      19.924  63.588  36.960  1.00  0.00           C  
ATOM    443  CD  GLU A 401      19.608  62.873  38.266  1.00  0.00           C  
ATOM    444  OE1 GLU A 401      19.986  63.397  39.341  1.00  0.00           O  
ATOM    445  OE2 GLU A 401      18.979  61.791  38.217  1.00  0.00           O  
ATOM    446  N   HIS A 402      17.406  67.012  36.215  1.00  0.00           N  
ATOM    447  CA  HIS A 402      16.609  68.177  36.571  1.00  0.00           C  
ATOM    448  C   HIS A 402      16.832  69.291  35.564  1.00  0.00           C  
ATOM    449  O   HIS A 402      16.460  70.442  35.788  1.00  0.00           O  
ATOM    450  CB  HIS A 402      16.996  68.634  37.980  1.00  0.00           C  
ATOM    451  CG  HIS A 402      17.080  67.509  38.966  1.00  0.00           C  
ATOM    452  ND1 HIS A 402      17.810  67.591  40.132  1.00  0.00           N  
ATOM    453  CD2 HIS A 402      16.544  66.264  38.945  1.00  0.00           C  
ATOM    454  CE1 HIS A 402      17.723  66.445  40.785  1.00  0.00           C  
ATOM    455  NE2 HIS A 402      16.962  65.623  40.086  1.00  0.00           N  
ATOM    456  N   HIS A 483      17.453  68.930  34.450  1.00  0.00           N  
ATOM    457  CA  HIS A 483      17.723  69.877  33.386  1.00  0.00           C  
ATOM    458  C   HIS A 483      16.477  69.903  32.513  1.00  0.00           C  
ATOM    459  O   HIS A 483      15.871  68.862  32.243  1.00  0.00           O  
ATOM    460  CB  HIS A 483      18.925  69.417  32.553  1.00  0.00           C  
ATOM    461  CG  HIS A 483      19.406  70.437  31.565  1.00  0.00           C  
ATOM    462  ND1 HIS A 483      18.547  71.174  30.775  1.00  0.00           N  
ATOM    463  CD2 HIS A 483      20.656  70.844  31.241  1.00  0.00           C  
ATOM    464  CE1 HIS A 483      19.248  71.992  30.010  1.00  0.00           C  
ATOM    465  NE2 HIS A 483      20.530  71.811  30.272  1.00  0.00           N  
ATOM    466  N   PRO A 484      16.064  71.096  32.073  1.00  0.00           N  
ATOM    467  CA  PRO A 484      14.874  71.164  31.226  1.00  0.00           C  
ATOM    468  C   PRO A 484      15.098  70.402  29.919  1.00  0.00           C  
ATOM    469  O   PRO A 484      14.159  69.873  29.327  1.00  0.00           O  
ATOM    470  CB  PRO A 484      14.694  72.666  31.005  1.00  0.00           C  
ATOM    471  CG  PRO A 484      15.263  73.261  32.265  1.00  0.00           C  
ATOM    472  CD  PRO A 484      16.515  72.444  32.464  1.00  0.00           C  
ATOM    473  N   ALA A 485      16.349  70.340  29.477  1.00  0.00           N  
ATOM    474  CA  ALA A 485      16.671  69.646  28.236  1.00  0.00           C  
ATOM    475  C   ALA A 485      16.519  68.138  28.350  1.00  0.00           C  
ATOM    476  O   ALA A 485      16.270  67.466  27.354  1.00  0.00           O  
ATOM    477  CB  ALA A 485      18.084  69.990  27.790  1.00  0.00           C  
ATOM    478  N   ARG A 486      16.655  67.592  29.552  1.00  0.00           N  
ATOM    479  CA  ARG A 486      16.527  66.152  29.678  1.00  0.00           C  
ATOM    480  C   ARG A 486      15.091  65.692  29.488  1.00  0.00           C  
ATOM    481  O   ARG A 486      14.831  64.493  29.372  1.00  0.00           O  
ATOM    482  CB  ARG A 486      17.061  65.651  31.022  1.00  0.00           C  
ATOM    483  CG  ARG A 486      17.233  64.139  31.007  1.00  0.00           C  
ATOM    484  CD  ARG A 486      17.809  63.568  32.275  1.00  0.00           C  
ATOM    485  NE  ARG A 486      19.221  63.882  32.456  1.00  0.00           N  
ATOM    486  CZ  ARG A 486      20.035  63.173  33.232  1.00  0.00           C  
ATOM    487  NH1 ARG A 486      19.572  62.114  33.885  1.00  0.00           N  
ATOM    488  NH2 ARG A 486      21.305  63.523  33.368  1.00  0.00           N  
ATOM    489  N   ASP A 487      14.161  66.641  29.444  1.00  0.00           N  
ATOM    490  CA  ASP A 487      12.754  66.301  29.255  1.00  0.00           C  
ATOM    491  C   ASP A 487      12.446  65.947  27.812  1.00  0.00           C  
ATOM    492  O   ASP A 487      11.352  65.461  27.514  1.00  0.00           O  
ATOM    493  CB  ASP A 487      11.845  67.448  29.691  1.00  0.00           C  
ATOM    494  CG  ASP A 487      11.919  67.711  31.177  1.00  0.00           C  
ATOM    495  OD1 ASP A 487      12.080  66.736  31.944  1.00  0.00           O  
ATOM    496  OD2 ASP A 487      11.804  68.887  31.582  1.00  0.00           O  
ATOM    497  N   MET A 488      13.409  66.198  26.921  1.00  0.00           N  
ATOM    498  CA  MET A 488      13.264  65.894  25.495  1.00  0.00           C  
ATOM    499  C   MET A 488      13.225  64.376  25.263  1.00  0.00           C  
ATOM    500  O   MET A 488      12.839  63.925  24.188  1.00  0.00           O  
ATOM    501  CB  MET A 488      14.427  66.500  24.686  1.00  0.00           C  
ATOM    502  CG  MET A 488      14.628  68.016  24.849  1.00  0.00           C  
ATOM    503  SD  MET A 488      16.092  68.698  23.957  1.00  0.00           S  
ATOM    504  CE  MET A 488      15.333  69.980  22.870  1.00  0.00           C  
ATOM    505  N   TRP A 495      13.616  63.599  26.274  1.00  0.00           N  
ATOM    506  CA  TRP A 495      13.637  62.138  26.184  1.00  0.00           C  
ATOM    507  C   TRP A 495      12.956  61.476  27.384  1.00  0.00           C  
ATOM    508  O   TRP A 495      13.460  61.562  28.505  1.00  0.00           O  
ATOM    509  CB  TRP A 495      15.088  61.638  26.121  1.00  0.00           C  
ATOM    510  CG  TRP A 495      15.867  62.126  24.937  1.00  0.00           C  
ATOM    511  CD1 TRP A 495      15.901  61.571  23.693  1.00  0.00           C  
ATOM    512  CD2 TRP A 495      16.660  63.318  24.869  1.00  0.00           C  
ATOM    513  NE1 TRP A 495      16.660  62.347  22.850  1.00  0.00           N  
ATOM    514  CE2 TRP A 495      17.138  63.426  23.548  1.00  0.00           C  
ATOM    515  CE3 TRP A 495      17.009  64.308  25.799  1.00  0.00           C  
ATOM    516  CZ2 TRP A 495      17.950  64.486  23.130  1.00  0.00           C  
ATOM    517  CZ3 TRP A 495      17.817  65.362  25.383  1.00  0.00           C  
ATOM    518  CH2 TRP A 495      18.277  65.441  24.061  1.00  0.00           C  
ATOM    519  N   ASP A 496      11.826  60.808  27.163  1.00  0.00           N  
ATOM    520  CA  ASP A 496      11.134  60.131  28.261  1.00  0.00           C  
ATOM    521  C   ASP A 496      11.788  58.777  28.439  1.00  0.00           C  
ATOM    522  O   ASP A 496      11.600  57.868  27.630  1.00  0.00           O  
ATOM    523  CB  ASP A 496       9.650  59.965  27.947  1.00  0.00           C  
ATOM    524  CG  ASP A 496       8.976  61.290  27.628  1.00  0.00           C  
ATOM    525  OD1 ASP A 496       9.279  61.883  26.560  1.00  0.00           O  
ATOM    526  OD2 ASP A 496       8.152  61.746  28.450  1.00  0.00           O  
ATOM    527  N   THR A 497      12.545  58.655  29.521  1.00  0.00           N  
ATOM    528  CA  THR A 497      13.304  57.453  29.820  1.00  0.00           C  
ATOM    529  C   THR A 497      12.622  56.284  30.521  1.00  0.00           C  
ATOM    530  O   THR A 497      11.797  56.463  31.414  1.00  0.00           O  
ATOM    531  CB  THR A 497      14.546  57.829  30.652  1.00  0.00           C  
ATOM    532  OG1 THR A 497      15.280  58.851  29.969  1.00  0.00           O  
ATOM    533  CG2 THR A 497      15.443  56.617  30.869  1.00  0.00           C  
ATOM    534  N   PHE A 498      12.998  55.083  30.095  1.00  0.00           N  
ATOM    535  CA  PHE A 498      12.522  53.839  30.683  1.00  0.00           C  
ATOM    536  C   PHE A 498      13.642  53.475  31.658  1.00  0.00           C  
ATOM    537  O   PHE A 498      14.753  53.177  31.225  1.00  0.00           O  
ATOM    538  CB  PHE A 498      12.437  52.725  29.635  1.00  0.00           C  
ATOM    539  CG  PHE A 498      11.131  52.654  28.899  1.00  0.00           C  
ATOM    540  CD1 PHE A 498       9.940  52.417  29.580  1.00  0.00           C  
ATOM    541  CD2 PHE A 498      11.095  52.776  27.513  1.00  0.00           C  
ATOM    542  CE1 PHE A 498       8.727  52.301  28.886  1.00  0.00           C  
ATOM    543  CE2 PHE A 498       9.894  52.663  26.811  1.00  0.00           C  
ATOM    544  CZ  PHE A 498       8.706  52.424  27.500  1.00  0.00           C  
ATOM    545  N   TRP A 499      13.375  53.498  32.959  1.00  0.00           N  
ATOM    546  CA  TRP A 499      14.411  53.158  33.925  1.00  0.00           C  
ATOM    547  C   TRP A 499      14.361  51.695  34.311  1.00  0.00           C  
ATOM    548  O   TRP A 499      13.297  51.155  34.588  1.00  0.00           O  
ATOM    549  CB  TRP A 499      14.292  54.041  35.154  1.00  0.00           C  
ATOM    550  CG  TRP A 499      14.595  55.457  34.829  1.00  0.00           C  
ATOM    551  CD1 TRP A 499      13.701  56.440  34.542  1.00  0.00           C  
ATOM    552  CD2 TRP A 499      15.893  56.047  34.711  1.00  0.00           C  
ATOM    553  NE1 TRP A 499      14.358  57.610  34.254  1.00  0.00           N  
ATOM    554  CE2 TRP A 499      15.706  57.395  34.349  1.00  0.00           C  
ATOM    555  CE3 TRP A 499      17.199  55.563  34.873  1.00  0.00           C  
ATOM    556  CZ2 TRP A 499      16.773  58.270  34.148  1.00  0.00           C  
ATOM    557  CZ3 TRP A 499      18.260  56.431  34.674  1.00  0.00           C  
ATOM    558  CH2 TRP A 499      18.039  57.773  34.315  1.00  0.00           C  
ATOM    559  N   LEU A 500      15.526  51.058  34.333  1.00  0.00           N  
ATOM    560  CA  LEU A 500      15.622  49.635  34.646  1.00  0.00           C  
ATOM    561  C   LEU A 500      16.121  49.331  36.050  1.00  0.00           C  
ATOM    562  O   LEU A 500      16.745  50.167  36.701  1.00  0.00           O  
ATOM    563  CB  LEU A 500      16.548  48.964  33.640  1.00  0.00           C  
ATOM    564  CG  LEU A 500      16.221  49.328  32.197  1.00  0.00           C  
ATOM    565  CD1 LEU A 500      17.349  48.877  31.282  1.00  0.00           C  
ATOM    566  CD2 LEU A 500      14.894  48.702  31.815  1.00  0.00           C  
ATOM    567  N   THR A 501      15.843  48.113  36.497  1.00  0.00           N  
ATOM    568  CA  THR A 501      16.258  47.654  37.812  1.00  0.00           C  
ATOM    569  C   THR A 501      16.624  46.165  37.770  1.00  0.00           C  
ATOM    570  O   THR A 501      16.283  45.456  36.820  1.00  0.00           O  
ATOM    571  CB  THR A 501      15.144  47.867  38.853  1.00  0.00           C  
ATOM    572  OG1 THR A 501      15.601  47.409  40.129  1.00  0.00           O  
ATOM    573  CG2 THR A 501      13.893  47.095  38.469  1.00  0.00           C  
ATOM    574  N   GLY A 502      17.320  45.701  38.805  1.00  0.00           N  
ATOM    575  CA  GLY A 502      17.720  44.305  38.863  1.00  0.00           C  
ATOM    576  C   GLY A 502      19.228  44.172  38.896  1.00  0.00           C  
ATOM    577  O   GLY A 502      19.929  44.983  38.296  1.00  0.00           O  
ATOM    578  N   GLU A 546      19.737  43.156  39.586  1.00  0.00           N  
ATOM    579  CA  GLU A 546      21.182  42.972  39.677  1.00  0.00           C  
ATOM    580  C   GLU A 546      21.679  41.705  38.988  1.00  0.00           C  
ATOM    581  O   GLU A 546      20.892  40.846  38.573  1.00  0.00           O  
ATOM    582  CB  GLU A 546      21.636  42.959  41.143  1.00  0.00           C  
ATOM    583  CG  GLU A 546      20.930  43.974  42.029  1.00  0.00           C  
ATOM    584  CD  GLU A 546      19.792  43.350  42.823  1.00  0.00           C  
ATOM    585  OE1 GLU A 546      20.082  42.668  43.831  1.00  0.00           O  
ATOM    586  OE2 GLU A 546      18.613  43.529  42.434  1.00  0.00           O  
ATOM    587  N   GLY A 571      23.001  41.602  38.888  1.00  0.00           N  
ATOM    588  CA  GLY A 571      23.617  40.461  38.243  1.00  0.00           C  
ATOM    589  C   GLY A 571      23.931  40.818  36.806  1.00  0.00           C  
ATOM    590  O   GLY A 571      24.672  40.109  36.123  1.00  0.00           O  
ATOM    591  N   PHE A 572      23.364  41.935  36.354  1.00  0.00           N  
ATOM    592  CA  PHE A 572      23.563  42.404  34.993  1.00  0.00           C  
ATOM    593  C   PHE A 572      24.886  43.145  34.862  1.00  0.00           C  
ATOM    594  O   PHE A 572      25.188  44.042  35.650  1.00  0.00           O  
ATOM    595  CB  PHE A 572      22.418  43.328  34.572  1.00  0.00           C  
ATOM    596  CG  PHE A 572      22.441  43.686  33.112  1.00  0.00           C  
ATOM    597  CD1 PHE A 572      22.085  42.746  32.146  1.00  0.00           C  
ATOM    598  CD2 PHE A 572      22.849  44.953  32.699  1.00  0.00           C  
ATOM    599  CE1 PHE A 572      22.135  43.058  30.787  1.00  0.00           C  
ATOM    600  CE2 PHE A 572      22.903  45.278  31.343  1.00  0.00           C  
ATOM    601  CZ  PHE A 572      22.545  44.326  30.385  1.00  0.00           C  
ATOM    602  N   ARG A 573      25.661  42.754  33.854  1.00  0.00           N  
ATOM    603  CA  ARG A 573      26.966  43.346  33.566  1.00  0.00           C  
ATOM    604  C   ARG A 573      26.919  44.233  32.316  1.00  0.00           C  
ATOM    605  O   ARG A 573      26.896  43.750  31.186  1.00  0.00           O  
ATOM    606  CB  ARG A 573      28.017  42.237  33.373  1.00  0.00           C  
ATOM    607  CG  ARG A 573      28.490  41.557  34.663  1.00  0.00           C  
ATOM    608  CD  ARG A 573      28.982  40.114  34.439  1.00  0.00           C  
ATOM    609  NE  ARG A 573      27.870  39.158  34.342  1.00  0.00           N  
ATOM    610  CZ  ARG A 573      28.004  37.831  34.292  1.00  0.00           C  
ATOM    611  NH1 ARG A 573      29.211  37.276  34.326  1.00  0.00           N  
ATOM    612  NH2 ARG A 573      26.924  37.054  34.217  1.00  0.00           N  
ATOM    613  N   LEU A 574      26.884  45.539  32.525  1.00  0.00           N  
ATOM    614  CA  LEU A 574      26.875  46.471  31.414  1.00  0.00           C  
ATOM    615  C   LEU A 574      28.333  46.727  31.098  1.00  0.00           C  
ATOM    616  O   LEU A 574      29.079  47.184  31.967  1.00  0.00           O  
ATOM    617  CB  LEU A 574      26.214  47.778  31.827  1.00  0.00           C  
ATOM    618  CG  LEU A 574      26.409  48.921  30.841  1.00  0.00           C  
ATOM    619  CD1 LEU A 574      25.670  48.618  29.564  1.00  0.00           C  
ATOM    620  CD2 LEU A 574      25.908  50.204  31.454  1.00  0.00           C  
ATOM    621  N   GLU A 575      28.753  46.436  29.874  1.00  0.00           N  
ATOM    622  CA  GLU A 575      30.150  46.654  29.523  1.00  0.00           C  
ATOM    623  C   GLU A 575      30.422  47.948  28.777  1.00  0.00           C  
ATOM    624  O   GLU A 575      29.677  48.326  27.882  1.00  0.00           O  
ATOM    625  CB  GLU A 575      30.691  45.477  28.721  1.00  0.00           C  
ATOM    626  CG  GLU A 575      29.930  45.156  27.465  1.00  0.00           C  
ATOM    627  CD  GLU A 575      30.537  43.962  26.755  1.00  0.00           C  
ATOM    628  OE1 GLU A 575      31.665  44.104  26.221  1.00  0.00           O  
ATOM    629  OE2 GLU A 575      29.896  42.882  26.749  1.00  0.00           O  
ATOM    630  N   GLY A 576      31.507  48.614  29.160  1.00  0.00           N  
ATOM    631  CA  GLY A 576      31.874  49.872  28.543  1.00  0.00           C  
ATOM    632  C   GLY A 576      32.562  49.756  27.196  1.00  0.00           C  
ATOM    633  O   GLY A 576      32.749  48.660  26.679  1.00  0.00           O  
ATOM    634  N   PRO A 577      32.967  50.893  26.612  1.00  0.00           N  
ATOM    635  CA  PRO A 577      33.642  50.989  25.314  1.00  0.00           C  
ATOM    636  C   PRO A 577      34.849  50.080  25.147  1.00  0.00           C  
ATOM    637  O   PRO A 577      34.977  49.388  24.141  1.00  0.00           O  
ATOM    638  CB  PRO A 577      34.033  52.455  25.239  1.00  0.00           C  
ATOM    639  CG  PRO A 577      32.971  53.127  26.034  1.00  0.00           C  
ATOM    640  CD  PRO A 577      32.840  52.226  27.226  1.00  0.00           C  
ATOM    641  N   LEU A 578      35.741  50.094  26.127  1.00  0.00           N  
ATOM    642  CA  LEU A 578      36.934  49.268  26.054  1.00  0.00           C  
ATOM    643  C   LEU A 578      36.704  47.919  26.712  1.00  0.00           C  
ATOM    644  O   LEU A 578      37.634  47.371  27.312  1.00  0.00           O  
ATOM    645  CB  LEU A 578      38.108  49.982  26.721  1.00  0.00           C  
ATOM    646  CG  LEU A 578      38.435  51.376  26.178  1.00  0.00           C  
ATOM    647  CD1 LEU A 578      39.575  52.007  26.950  1.00  0.00           C  
ATOM    648  CD2 LEU A 578      38.761  51.311  24.701  1.00  0.00           C  
ATOM    649  N   GLY A 648      35.493  47.391  26.598  1.00  0.00           N  
ATOM    650  CA  GLY A 648      35.167  46.097  27.144  1.00  0.00           C  
ATOM    651  C   GLY A 648      35.039  46.045  28.658  1.00  0.00           C  
ATOM    652  O   GLY A 648      34.506  45.072  29.195  1.00  0.00           O  
ATOM    653  N   GLU A 649      35.520  47.079  29.348  1.00  0.00           N  
ATOM    654  CA  GLU A 649      35.462  47.138  30.811  1.00  0.00           C  
ATOM    655  C   GLU A 649      34.044  47.283  31.332  1.00  0.00           C  
ATOM    656  O   GLU A 649      33.149  47.781  30.636  1.00  0.00           O  
ATOM    657  CB  GLU A 649      36.347  48.273  31.314  1.00  0.00           C  
ATOM    658  CG  GLU A 649      35.766  49.674  31.149  1.00  0.00           C  
ATOM    659  CD  GLU A 649      36.260  50.362  29.893  1.00  0.00           C  
ATOM    660  OE1 GLU A 649      36.257  49.737  28.812  1.00  0.00           O  
ATOM    661  OE2 GLU A 649      36.645  51.542  29.988  1.00  0.00           O  
ATOM    662  N   GLU A 650      33.880  46.842  32.574  1.00  0.00           N  
ATOM    663  CA  GLU A 650      32.630  46.764  33.315  1.00  0.00           C  
ATOM    664  C   GLU A 650      32.248  48.071  34.005  1.00  0.00           C  
ATOM    665  O   GLU A 650      32.657  48.326  35.132  1.00  0.00           O  
ATOM    666  CB  GLU A 650      32.778  45.663  34.361  1.00  0.00           C  
ATOM    667  CG  GLU A 650      31.537  44.830  34.584  1.00  0.00           C  
ATOM    668  CD  GLU A 650      30.608  45.483  35.562  1.00  0.00           C  
ATOM    669  OE1 GLU A 650      31.075  45.964  36.605  1.00  0.00           O  
ATOM    670  OE2 GLU A 650      29.391  45.530  35.271  1.00  0.00           O  
ATOM    671  N   VAL A 651      31.468  48.899  33.316  1.00  0.00           N  
ATOM    672  CA  VAL A 651      31.062  50.199  33.846  1.00  0.00           C  
ATOM    673  C   VAL A 651      29.830  50.167  34.752  1.00  0.00           C  
ATOM    674  O   VAL A 651      29.145  49.147  34.872  1.00  0.00           O  
ATOM    675  CB  VAL A 651      30.793  51.206  32.690  1.00  0.00           C  
ATOM    676  CG1 VAL A 651      29.479  50.878  32.003  1.00  0.00           C  
ATOM    677  CG2 VAL A 651      30.784  52.636  33.220  1.00  0.00           C  
ATOM    678  N   GLU A 652      29.565  51.307  35.386  1.00  0.00           N  
ATOM    679  CA  GLU A 652      28.427  51.464  36.275  1.00  0.00           C  
ATOM    680  C   GLU A 652      27.601  52.701  35.928  1.00  0.00           C  
ATOM    681  O   GLU A 652      27.922  53.448  34.999  1.00  0.00           O  
ATOM    682  CB  GLU A 652      28.894  51.556  37.724  1.00  0.00           C  
ATOM    683  CG  GLU A 652      29.396  50.247  38.286  1.00  0.00           C  
ATOM    684  CD  GLU A 652      29.721  50.346  39.761  1.00  0.00           C  
ATOM    685  OE1 GLU A 652      30.623  51.137  40.116  1.00  0.00           O  
ATOM    686  OE2 GLU A 652      29.073  49.637  40.566  1.00  0.00           O  
ATOM    687  N   GLY A 653      26.539  52.910  36.698  1.00  0.00           N  
ATOM    688  CA  GLY A 653      25.648  54.033  36.478  1.00  0.00           C  
ATOM    689  C   GLY A 653      24.236  53.484  36.477  1.00  0.00           C  
ATOM    690  O   GLY A 653      24.054  52.271  36.358  1.00  0.00           O  
ATOM    691  N   ARG A 654      23.239  54.351  36.622  1.00  0.00           N  
ATOM    692  CA  ARG A 654      21.853  53.900  36.623  1.00  0.00           C  
ATOM    693  C   ARG A 654      21.469  53.347  35.257  1.00  0.00           C  
ATOM    694  O   ARG A 654      21.604  54.029  34.240  1.00  0.00           O  
ATOM    695  CB  ARG A 654      20.914  55.048  36.986  1.00  0.00           C  
ATOM    696  CG  ARG A 654      21.046  55.542  38.411  1.00  0.00           C  
ATOM    697  CD  ARG A 654      19.976  56.567  38.702  1.00  0.00           C  
ATOM    698  NE  ARG A 654      18.643  56.004  38.499  1.00  0.00           N  
ATOM    699  CZ  ARG A 654      17.559  56.729  38.237  1.00  0.00           C  
ATOM    700  NH1 ARG A 654      17.655  58.054  38.144  1.00  0.00           N  
ATOM    701  NH2 ARG A 654      16.382  56.131  38.065  1.00  0.00           N  
ATOM    702  N   LEU A 655      20.987  52.111  35.231  1.00  0.00           N  
ATOM    703  CA  LEU A 655      20.595  51.502  33.973  1.00  0.00           C  
ATOM    704  C   LEU A 655      19.271  52.045  33.442  1.00  0.00           C  
ATOM    705  O   LEU A 655      18.379  52.448  34.202  1.00  0.00           O  
ATOM    706  CB  LEU A 655      20.515  49.984  34.120  1.00  0.00           C  
ATOM    707  CG  LEU A 655      21.842  49.287  34.408  1.00  0.00           C  
ATOM    708  CD1 LEU A 655      21.622  47.791  34.496  1.00  0.00           C  
ATOM    709  CD2 LEU A 655      22.840  49.608  33.312  1.00  0.00           C  
ATOM    710  N   LEU A 656      19.156  52.034  32.119  1.00  0.00           N  
ATOM    711  CA  LEU A 656      17.978  52.530  31.428  1.00  0.00           C  
ATOM    712  C   LEU A 656      18.064  52.050  29.993  1.00  0.00           C  
ATOM    713  O   LEU A 656      19.114  51.597  29.550  1.00  0.00           O  
ATOM    714  CB  LEU A 656      17.967  54.068  31.453  1.00  0.00           C  
ATOM    715  CG  LEU A 656      19.242  54.804  30.995  1.00  0.00           C  
ATOM    716  CD1 LEU A 656      19.499  54.578  29.522  1.00  0.00           C  
ATOM    717  CD2 LEU A 656      19.102  56.285  31.252  1.00  0.00           C  
ATOM    718  N   LEU A 657      16.955  52.134  29.273  1.00  0.00           N  
ATOM    719  CA  LEU A 657      16.949  51.760  27.871  1.00  0.00           C  
ATOM    720  C   LEU A 657      17.356  53.051  27.172  1.00  0.00           C  
ATOM    721  O   LEU A 657      16.795  54.117  27.452  1.00  0.00           O  
ATOM    722  CB  LEU A 657      15.550  51.331  27.438  1.00  0.00           C  
ATOM    723  CG  LEU A 657      15.150  49.919  27.860  1.00  0.00           C  
ATOM    724  CD1 LEU A 657      13.667  49.687  27.607  1.00  0.00           C  
ATOM    725  CD2 LEU A 657      16.008  48.923  27.088  1.00  0.00           C  
ATOM    726  N   ARG A 658      18.345  52.975  26.288  1.00  0.00           N  
ATOM    727  CA  ARG A 658      18.801  54.174  25.597  1.00  0.00           C  
ATOM    728  C   ARG A 658      17.622  54.895  24.929  1.00  0.00           C  
ATOM    729  O   ARG A 658      16.760  54.263  24.321  1.00  0.00           O  
ATOM    730  CB  ARG A 658      19.882  53.811  24.566  1.00  0.00           C  
ATOM    731  CG  ARG A 658      19.457  52.798  23.524  1.00  0.00           C  
ATOM    732  CD  ARG A 658      20.458  52.755  22.391  1.00  0.00           C  
ATOM    733  NE  ARG A 658      20.157  51.695  21.437  1.00  0.00           N  
ATOM    734  CZ  ARG A 658      20.979  51.308  20.468  1.00  0.00           C  
ATOM    735  NH1 ARG A 658      22.156  51.896  20.321  1.00  0.00           N  
ATOM    736  NH2 ARG A 658      20.624  50.329  19.650  1.00  0.00           N  
ATOM    737  N   THR A 659      17.589  56.217  25.060  1.00  0.00           N  
ATOM    738  CA  THR A 659      16.517  57.024  24.491  1.00  0.00           C  
ATOM    739  C   THR A 659      16.866  57.531  23.100  1.00  0.00           C  
ATOM    740  O   THR A 659      16.078  58.227  22.460  1.00  0.00           O  
ATOM    741  CB  THR A 659      16.204  58.230  25.389  1.00  0.00           C  
ATOM    742  OG1 THR A 659      17.386  59.025  25.553  1.00  0.00           O  
ATOM    743  CG2 THR A 659      15.712  57.759  26.753  1.00  0.00           C  
ATOM    744  N   HIS A 660      18.068  57.197  22.654  1.00  0.00           N  
ATOM    745  CA  HIS A 660      18.554  57.568  21.332  1.00  0.00           C  
ATOM    746  C   HIS A 660      19.882  56.875  21.135  1.00  0.00           C  
ATOM    747  O   HIS A 660      20.457  56.373  22.091  1.00  0.00           O  
ATOM    748  CB  HIS A 660      18.706  59.091  21.167  1.00  0.00           C  
ATOM    749  CG  HIS A 660      19.488  59.766  22.254  1.00  0.00           C  
ATOM    750  ND1 HIS A 660      19.828  61.103  22.196  1.00  0.00           N  
ATOM    751  CD2 HIS A 660      19.957  59.310  23.442  1.00  0.00           C  
ATOM    752  CE1 HIS A 660      20.469  61.440  23.302  1.00  0.00           C  
ATOM    753  NE2 HIS A 660      20.560  60.371  24.075  1.00  0.00           N  
ATOM    754  N   THR A 661      20.362  56.828  19.901  1.00  0.00           N  
ATOM    755  CA  THR A 661      21.620  56.167  19.610  1.00  0.00           C  
ATOM    756  C   THR A 661      22.833  57.025  19.975  1.00  0.00           C  
ATOM    757  O   THR A 661      23.952  56.517  20.075  1.00  0.00           O  
ATOM    758  CB  THR A 661      21.688  55.780  18.121  1.00  0.00           C  
ATOM    759  OG1 THR A 661      21.104  56.824  17.333  1.00  0.00           O  
ATOM    760  CG2 THR A 661      20.944  54.483  17.869  1.00  0.00           C  
ATOM    761  N   SER A 662      22.606  58.317  20.194  1.00  0.00           N  
ATOM    762  CA  SER A 662      23.682  59.252  20.535  1.00  0.00           C  
ATOM    763  C   SER A 662      24.761  58.776  21.519  1.00  0.00           C  
ATOM    764  O   SER A 662      25.950  58.993  21.279  1.00  0.00           O  
ATOM    765  CB  SER A 662      23.096  60.569  21.047  1.00  0.00           C  
ATOM    766  OG  SER A 662      22.561  61.328  19.981  1.00  0.00           O  
ATOM    767  N   PRO A 663      24.372  58.139  22.641  1.00  0.00           N  
ATOM    768  CA  PRO A 663      25.424  57.693  23.565  1.00  0.00           C  
ATOM    769  C   PRO A 663      26.544  56.902  22.880  1.00  0.00           C  
ATOM    770  O   PRO A 663      27.675  56.870  23.351  1.00  0.00           O  
ATOM    771  CB  PRO A 663      24.653  56.861  24.592  1.00  0.00           C  
ATOM    772  CG  PRO A 663      23.440  56.396  23.831  1.00  0.00           C  
ATOM    773  CD  PRO A 663      23.058  57.634  23.069  1.00  0.00           C  
ATOM    774  N   MET A 664      26.224  56.293  21.747  1.00  0.00           N  
ATOM    775  CA  MET A 664      27.184  55.499  20.999  1.00  0.00           C  
ATOM    776  C   MET A 664      28.320  56.316  20.402  1.00  0.00           C  
ATOM    777  O   MET A 664      29.397  55.797  20.139  1.00  0.00           O  
ATOM    778  CB  MET A 664      26.460  54.747  19.885  1.00  0.00           C  
ATOM    779  CG  MET A 664      27.345  53.839  19.060  1.00  0.00           C  
ATOM    780  SD  MET A 664      28.252  52.647  20.055  1.00  0.00           S  
ATOM    781  CE  MET A 664      29.891  52.988  19.497  1.00  0.00           C  
ATOM    782  N   GLN A 665      28.093  57.599  20.183  1.00  0.00           N  
ATOM    783  CA  GLN A 665      29.152  58.402  19.607  1.00  0.00           C  
ATOM    784  C   GLN A 665      30.186  58.742  20.677  1.00  0.00           C  
ATOM    785  O   GLN A 665      31.299  59.176  20.375  1.00  0.00           O  
ATOM    786  CB  GLN A 665      28.569  59.651  18.927  1.00  0.00           C  
ATOM    787  CG  GLN A 665      28.289  60.842  19.795  1.00  0.00           C  
ATOM    788  CD  GLN A 665      27.607  61.951  19.007  1.00  0.00           C  
ATOM    789  OE1 GLN A 665      27.842  63.138  19.243  1.00  0.00           O  
ATOM    790  NE2 GLN A 665      26.748  61.567  18.071  1.00  0.00           N  
ATOM    791  N   VAL A 666      29.820  58.520  21.934  1.00  0.00           N  
ATOM    792  CA  VAL A 666      30.745  58.761  23.029  1.00  0.00           C  
ATOM    793  C   VAL A 666      31.542  57.484  23.189  1.00  0.00           C  
ATOM    794  O   VAL A 666      32.770  57.510  23.307  1.00  0.00           O  
ATOM    795  CB  VAL A 666      30.018  59.067  24.342  1.00  0.00           C  
ATOM    796  CG1 VAL A 666      30.965  58.910  25.518  1.00  0.00           C  
ATOM    797  CG2 VAL A 666      29.511  60.485  24.306  1.00  0.00           C  
ATOM    798  N   ARG A 667      30.835  56.358  23.179  1.00  0.00           N  
ATOM    799  CA  ARG A 667      31.488  55.065  23.319  1.00  0.00           C  
ATOM    800  C   ARG A 667      32.534  54.895  22.217  1.00  0.00           C  
ATOM    801  O   ARG A 667      33.697  54.601  22.496  1.00  0.00           O  
ATOM    802  CB  ARG A 667      30.449  53.945  23.259  1.00  0.00           C  
ATOM    803  CG  ARG A 667      29.355  54.115  24.304  1.00  0.00           C  
ATOM    804  CD  ARG A 667      28.348  52.973  24.307  1.00  0.00           C  
ATOM    805  NE  ARG A 667      28.865  51.791  24.987  1.00  0.00           N  
ATOM    806  CZ  ARG A 667      28.406  51.330  26.144  1.00  0.00           C  
ATOM    807  NH1 ARG A 667      27.407  51.942  26.769  1.00  0.00           N  
ATOM    808  NH2 ARG A 667      28.953  50.252  26.681  1.00  0.00           N  
ATOM    809  N   TYR A 668      32.129  55.117  20.972  1.00  0.00           N  
ATOM    810  CA  TYR A 668      33.047  54.967  19.852  1.00  0.00           C  
ATOM    811  C   TYR A 668      34.277  55.864  19.977  1.00  0.00           C  
ATOM    812  O   TYR A 668      35.398  55.425  19.729  1.00  0.00           O  
ATOM    813  CB  TYR A 668      32.348  55.272  18.525  1.00  0.00           C  
ATOM    814  CG  TYR A 668      33.211  54.948  17.327  1.00  0.00           C  
ATOM    815  CD1 TYR A 668      33.194  53.682  16.762  1.00  0.00           C  
ATOM    816  CD2 TYR A 668      34.074  55.898  16.785  1.00  0.00           C  
ATOM    817  CE1 TYR A 668      34.007  53.362  15.689  1.00  0.00           C  
ATOM    818  CE2 TYR A 668      34.898  55.587  15.711  1.00  0.00           C  
ATOM    819  CZ  TYR A 668      34.855  54.314  15.168  1.00  0.00           C  
ATOM    820  OH  TYR A 668      35.650  53.992  14.086  1.00  0.00           O  
ATOM    821  N   MET A 669      34.064  57.118  20.356  1.00  0.00           N  
ATOM    822  CA  MET A 669      35.162  58.062  20.491  1.00  0.00           C  
ATOM    823  C   MET A 669      36.189  57.728  21.572  1.00  0.00           C  
ATOM    824  O   MET A 669      37.365  58.050  21.428  1.00  0.00           O  
ATOM    825  CB  MET A 669      34.623  59.467  20.728  1.00  0.00           C  
ATOM    826  CG  MET A 669      34.220  60.188  19.465  1.00  0.00           C  
ATOM    827  SD  MET A 669      33.972  61.935  19.792  1.00  0.00           S  
ATOM    828  CE  MET A 669      32.210  61.950  20.238  1.00  0.00           C  
ATOM    829  N   VAL A 670      35.777  57.095  22.659  1.00  0.00           N  
ATOM    830  CA  VAL A 670      36.762  56.775  23.675  1.00  0.00           C  
ATOM    831  C   VAL A 670      37.529  55.541  23.240  1.00  0.00           C  
ATOM    832  O   VAL A 670      38.626  55.293  23.729  1.00  0.00           O  
ATOM    833  CB  VAL A 670      36.124  56.493  25.066  1.00  0.00           C  
ATOM    834  CG1 VAL A 670      35.135  57.597  25.440  1.00  0.00           C  
ATOM    835  CG2 VAL A 670      35.466  55.142  25.066  1.00  0.00           C  
ATOM    836  N   ALA A 671      36.954  54.783  22.308  1.00  0.00           N  
ATOM    837  CA  ALA A 671      37.563  53.546  21.814  1.00  0.00           C  
ATOM    838  C   ALA A 671      38.369  53.646  20.509  1.00  0.00           C  
ATOM    839  O   ALA A 671      38.962  52.660  20.062  1.00  0.00           O  
ATOM    840  CB  ALA A 671      36.484  52.476  21.665  1.00  0.00           C  
ATOM    841  N   HIS A 672      38.383  54.818  19.887  1.00  0.00           N  
ATOM    842  CA  HIS A 672      39.127  54.991  18.646  1.00  0.00           C  
ATOM    843  C   HIS A 672      39.742  56.387  18.588  1.00  0.00           C  
ATOM    844  O   HIS A 672      39.581  57.184  19.511  1.00  0.00           O  
ATOM    845  CB  HIS A 672      38.212  54.794  17.437  1.00  0.00           C  
ATOM    846  CG  HIS A 672      37.498  53.479  17.414  1.00  0.00           C  
ATOM    847  ND1 HIS A 672      36.382  53.222  18.183  1.00  0.00           N  
ATOM    848  CD2 HIS A 672      37.721  52.357  16.689  1.00  0.00           C  
ATOM    849  CE1 HIS A 672      35.947  52.000  17.930  1.00  0.00           C  
ATOM    850  NE2 HIS A 672      36.741  51.454  17.026  1.00  0.00           N  
ATOM    851  N   THR A 684      40.448  56.687  17.505  1.00  0.00           N  
ATOM    852  CA  THR A 684      41.057  57.999  17.377  1.00  0.00           C  
ATOM    853  C   THR A 684      40.659  58.611  16.040  1.00  0.00           C  
ATOM    854  O   THR A 684      40.397  57.893  15.075  1.00  0.00           O  
ATOM    855  CB  THR A 684      42.605  57.918  17.461  1.00  0.00           C  
ATOM    856  OG1 THR A 684      43.122  57.432  16.220  1.00  0.00           O  
ATOM    857  CG2 THR A 684      43.042  56.955  18.584  1.00  0.00           C  
ATOM    858  N   PRO A 685      40.582  59.951  15.977  1.00  0.00           N  
ATOM    859  CA  PRO A 685      40.217  60.670  14.757  1.00  0.00           C  
ATOM    860  C   PRO A 685      41.374  60.721  13.772  1.00  0.00           C  
ATOM    861  O   PRO A 685      42.530  60.520  14.154  1.00  0.00           O  
ATOM    862  CB  PRO A 685      39.846  62.056  15.275  1.00  0.00           C  
ATOM    863  CG  PRO A 685      40.721  62.229  16.435  1.00  0.00           C  
ATOM    864  CD  PRO A 685      40.648  60.879  17.119  1.00  0.00           C  
ATOM    865  N   PRO A 686      41.084  60.998  12.490  1.00  0.00           N  
ATOM    866  CA  PRO A 686      39.752  61.256  11.938  1.00  0.00           C  
ATOM    867  C   PRO A 686      38.984  59.980  11.607  1.00  0.00           C  
ATOM    868  O   PRO A 686      39.572  58.913  11.474  1.00  0.00           O  
ATOM    869  CB  PRO A 686      40.064  62.068  10.694  1.00  0.00           C  
ATOM    870  CG  PRO A 686      41.328  61.431  10.208  1.00  0.00           C  
ATOM    871  CD  PRO A 686      42.126  61.292  11.488  1.00  0.00           C  
ATOM    872  N   PHE A 687      37.667  60.103  11.473  1.00  0.00           N  
ATOM    873  CA  PHE A 687      36.812  58.961  11.141  1.00  0.00           C  
ATOM    874  C   PHE A 687      35.379  59.366  10.786  1.00  0.00           C  
ATOM    875  O   PHE A 687      34.968  60.509  11.004  1.00  0.00           O  
ATOM    876  CB  PHE A 687      36.786  57.951  12.302  1.00  0.00           C  
ATOM    877  CG  PHE A 687      36.133  58.471  13.557  1.00  0.00           C  
ATOM    878  CD1 PHE A 687      34.746  58.583  13.647  1.00  0.00           C  
ATOM    879  CD2 PHE A 687      36.908  58.851  14.656  1.00  0.00           C  
ATOM    880  CE1 PHE A 687      34.136  59.068  14.817  1.00  0.00           C  
ATOM    881  CE2 PHE A 687      36.309  59.337  15.828  1.00  0.00           C  
ATOM    882  CZ  PHE A 687      34.914  59.444  15.905  1.00  0.00           C  
ATOM    883  N   ARG A 688      34.638  58.415  10.222  1.00  0.00           N  
ATOM    884  CA  ARG A 688      33.235  58.612   9.847  1.00  0.00           C  
ATOM    885  C   ARG A 688      32.431  57.388  10.266  1.00  0.00           C  
ATOM    886  O   ARG A 688      32.714  56.274   9.826  1.00  0.00           O  
ATOM    887  CB  ARG A 688      33.061  58.762   8.335  1.00  0.00           C  
ATOM    888  CG  ARG A 688      33.813  59.876   7.670  1.00  0.00           C  
ATOM    889  CD  ARG A 688      33.345  59.965   6.224  1.00  0.00           C  
ATOM    890  NE  ARG A 688      34.206  60.792   5.384  1.00  0.00           N  
ATOM    891  CZ  ARG A 688      35.397  60.411   4.936  1.00  0.00           C  
ATOM    892  NH1 ARG A 688      35.867  59.206   5.248  1.00  0.00           N  
ATOM    893  NH2 ARG A 688      36.115  61.234   4.177  1.00  0.00           N  
ATOM    894  N   ILE A 689      31.427  57.576  11.104  1.00  0.00           N  
ATOM    895  CA  ILE A 689      30.624  56.438  11.503  1.00  0.00           C  
ATOM    896  C   ILE A 689      29.167  56.774  11.412  1.00  0.00           C  
ATOM    897  O   ILE A 689      28.762  57.937  11.463  1.00  0.00           O  
ATOM    898  CB  ILE A 689      30.889  55.986  12.961  1.00  0.00           C  
ATOM    899  CG1 ILE A 689      30.594  57.137  13.931  1.00  0.00           C  
ATOM    900  CG2 ILE A 689      32.311  55.467  13.096  1.00  0.00           C  
ATOM    901  CD1 ILE A 689      30.622  56.736  15.385  1.00  0.00           C  
ATOM    902  N   VAL A 690      28.381  55.729  11.278  1.00  0.00           N  
ATOM    903  CA  VAL A 690      26.944  55.837  11.210  1.00  0.00           C  
ATOM    904  C   VAL A 690      26.539  54.696  12.125  1.00  0.00           C  
ATOM    905  O   VAL A 690      27.098  53.594  12.035  1.00  0.00           O  
ATOM    906  CB  VAL A 690      26.449  55.606   9.766  1.00  0.00           C  
ATOM    907  CG1 VAL A 690      25.363  54.559   9.735  1.00  0.00           C  
ATOM    908  CG2 VAL A 690      25.949  56.921   9.188  1.00  0.00           C  
ATOM    909  N   VAL A 691      25.619  54.951  13.046  1.00  0.00           N  
ATOM    910  CA  VAL A 691      25.207  53.881  13.946  1.00  0.00           C  
ATOM    911  C   VAL A 691      23.706  53.764  14.022  1.00  0.00           C  
ATOM    912  O   VAL A 691      23.005  54.645  14.512  1.00  0.00           O  
ATOM    913  CB  VAL A 691      25.837  54.029  15.384  1.00  0.00           C  
ATOM    914  CG1 VAL A 691      26.216  55.474  15.647  1.00  0.00           C  
ATOM    915  CG2 VAL A 691      24.872  53.507  16.459  1.00  0.00           C  
ATOM    916  N   PRO A 692      23.188  52.674  13.474  1.00  0.00           N  
ATOM    917  CA  PRO A 692      21.751  52.438  13.487  1.00  0.00           C  
ATOM    918  C   PRO A 692      21.424  51.788  14.819  1.00  0.00           C  
ATOM    919  O   PRO A 692      22.325  51.312  15.511  1.00  0.00           O  
ATOM    920  CB  PRO A 692      21.561  51.499  12.307  1.00  0.00           C  
ATOM    921  CG  PRO A 692      22.827  50.692  12.335  1.00  0.00           C  
ATOM    922  CD  PRO A 692      23.880  51.728  12.582  1.00  0.00           C  
ATOM    923  N   GLY A 693      20.154  51.770  15.197  1.00  0.00           N  
ATOM    924  CA  GLY A 693      19.823  51.145  16.457  1.00  0.00           C  
ATOM    925  C   GLY A 693      18.423  51.334  16.988  1.00  0.00           C  
ATOM    926  O   GLY A 693      17.767  52.352  16.745  1.00  0.00           O  
ATOM    927  N   ARG A 695      17.976  50.326  17.729  1.00  0.00           N  
ATOM    928  CA  ARG A 695      16.663  50.345  18.342  1.00  0.00           C  
ATOM    929  C   ARG A 695      16.758  51.252  19.553  1.00  0.00           C  
ATOM    930  O   ARG A 695      17.700  51.139  20.343  1.00  0.00           O  
ATOM    931  CB  ARG A 695      16.274  48.938  18.792  1.00  0.00           C  
ATOM    932  CG  ARG A 695      14.839  48.806  19.242  1.00  0.00           C  
ATOM    933  CD  ARG A 695      14.198  47.653  18.506  1.00  0.00           C  
ATOM    934  NE  ARG A 695      14.287  46.384  19.224  1.00  0.00           N  
ATOM    935  CZ  ARG A 695      13.853  45.220  18.741  1.00  0.00           C  
ATOM    936  NH1 ARG A 695      13.311  45.151  17.532  1.00  0.00           N  
ATOM    937  NH2 ARG A 695      13.925  44.126  19.485  1.00  0.00           N  
ATOM    938  N   VAL A 696      15.798  52.158  19.688  1.00  0.00           N  
ATOM    939  CA  VAL A 696      15.774  53.061  20.830  1.00  0.00           C  
ATOM    940  C   VAL A 696      14.424  52.939  21.534  1.00  0.00           C  
ATOM    941  O   VAL A 696      13.448  52.484  20.946  1.00  0.00           O  
ATOM    942  CB  VAL A 696      16.034  54.543  20.409  1.00  0.00           C  
ATOM    943  CG1 VAL A 696      17.397  54.663  19.747  1.00  0.00           C  
ATOM    944  CG2 VAL A 696      14.951  55.029  19.475  1.00  0.00           C  
ATOM    945  N   PHE A 697      14.381  53.332  22.801  1.00  0.00           N  
ATOM    946  CA  PHE A 697      13.155  53.239  23.573  1.00  0.00           C  
ATOM    947  C   PHE A 697      12.803  54.536  24.282  1.00  0.00           C  
ATOM    948  O   PHE A 697      13.681  55.245  24.775  1.00  0.00           O  
ATOM    949  CB  PHE A 697      13.277  52.128  24.609  1.00  0.00           C  
ATOM    950  CG  PHE A 697      13.868  50.871  24.073  1.00  0.00           C  
ATOM    951  CD1 PHE A 697      15.245  50.755  23.904  1.00  0.00           C  
ATOM    952  CD2 PHE A 697      13.055  49.810  23.705  1.00  0.00           C  
ATOM    953  CE1 PHE A 697      15.801  49.595  23.371  1.00  0.00           C  
ATOM    954  CE2 PHE A 697      13.603  48.642  23.169  1.00  0.00           C  
ATOM    955  CZ  PHE A 697      14.977  48.534  23.001  1.00  0.00           C  
ATOM    956  N   ARG A 698      11.508  54.837  24.327  1.00  0.00           N  
ATOM    957  CA  ARG A 698      11.015  56.032  24.995  1.00  0.00           C  
ATOM    958  C   ARG A 698       9.629  55.779  25.559  1.00  0.00           C  
ATOM    959  O   ARG A 698       8.765  55.230  24.878  1.00  0.00           O  
ATOM    960  CB  ARG A 698      10.959  57.214  24.028  1.00  0.00           C  
ATOM    961  CG  ARG A 698      12.302  57.625  23.509  1.00  0.00           C  
ATOM    962  CD  ARG A 698      12.258  58.996  22.913  1.00  0.00           C  
ATOM    963  NE  ARG A 698      13.449  59.254  22.119  1.00  0.00           N  
ATOM    964  CZ  ARG A 698      13.641  60.359  21.410  1.00  0.00           C  
ATOM    965  NH1 ARG A 698      12.718  61.313  21.404  1.00  0.00           N  
ATOM    966  NH2 ARG A 698      14.746  60.502  20.686  1.00  0.00           N  
ATOM    967  N   PHE A 699       9.421  56.170  26.810  1.00  0.00           N  
ATOM    968  CA  PHE A 699       8.119  55.989  27.434  1.00  0.00           C  
ATOM    969  C   PHE A 699       7.145  56.966  26.783  1.00  0.00           C  
ATOM    970  O   PHE A 699       7.139  58.159  27.097  1.00  0.00           O  
ATOM    971  CB  PHE A 699       8.193  56.255  28.943  1.00  0.00           C  
ATOM    972  CG  PHE A 699       6.931  55.899  29.677  1.00  0.00           C  
ATOM    973  CD1 PHE A 699       5.743  56.580  29.421  1.00  0.00           C  
ATOM    974  CD2 PHE A 699       6.916  54.854  30.586  1.00  0.00           C  
ATOM    975  CE1 PHE A 699       4.562  56.221  30.055  1.00  0.00           C  
ATOM    976  CE2 PHE A 699       5.737  54.487  31.226  1.00  0.00           C  
ATOM    977  CZ  PHE A 699       4.560  55.172  30.958  1.00  0.00           C  
ATOM    978  N   GLU A 700       6.327  56.453  25.870  1.00  0.00           N  
ATOM    979  CA  GLU A 700       5.355  57.283  25.179  1.00  0.00           C  
ATOM    980  C   GLU A 700       4.138  56.488  24.729  1.00  0.00           C  
ATOM    981  O   GLU A 700       4.198  55.266  24.576  1.00  0.00           O  
ATOM    982  CB  GLU A 700       5.999  57.954  23.970  1.00  0.00           C  
ATOM    983  CG  GLU A 700       5.149  59.051  23.375  1.00  0.00           C  
ATOM    984  CD  GLU A 700       5.815  59.712  22.197  1.00  0.00           C  
ATOM    985  OE1 GLU A 700       5.913  59.067  21.132  1.00  0.00           O  
ATOM    986  OE2 GLU A 700       6.252  60.875  22.338  1.00  0.00           O  
ATOM    987  N   GLN A 703       3.034  57.200  24.518  1.00  0.00           N  
ATOM    988  CA  GLN A 703       1.790  56.582  24.090  1.00  0.00           C  
ATOM    989  C   GLN A 703       1.827  56.244  22.599  1.00  0.00           C  
ATOM    990  O   GLN A 703       2.046  57.113  21.749  1.00  0.00           O  
ATOM    991  CB  GLN A 703       0.607  57.507  24.396  1.00  0.00           C  
ATOM    992  CG  GLN A 703      -0.748  56.827  24.224  1.00  0.00           C  
ATOM    993  CD  GLN A 703      -0.948  55.656  25.184  1.00  0.00           C  
ATOM    994  OE1 GLN A 703      -1.732  54.741  24.910  1.00  0.00           O  
ATOM    995  NE2 GLN A 703      -0.249  55.688  26.322  1.00  0.00           N  
ATOM    996  N   THR A 713       1.597  54.969  22.304  1.00  0.00           N  
ATOM    997  CA  THR A 713       1.618  54.440  20.947  1.00  0.00           C  
ATOM    998  C   THR A 713       0.392  54.724  20.087  1.00  0.00           C  
ATOM    999  O   THR A 713      -0.671  54.151  20.317  1.00  0.00           O  
ATOM   1000  CB  THR A 713       1.810  52.909  20.978  1.00  0.00           C  
ATOM   1001  OG1 THR A 713       3.135  52.602  21.418  1.00  0.00           O  
ATOM   1002  CG2 THR A 713       1.586  52.305  19.611  1.00  0.00           C  
ATOM   1003  N   ASP A 714       0.538  55.591  19.088  1.00  0.00           N  
ATOM   1004  CA  ASP A 714      -0.570  55.863  18.185  1.00  0.00           C  
ATOM   1005  C   ASP A 714      -0.198  55.457  16.750  1.00  0.00           C  
ATOM   1006  O   ASP A 714       0.655  54.599  16.551  1.00  0.00           O  
ATOM   1007  CB  ASP A 714      -1.012  57.333  18.267  1.00  0.00           C  
ATOM   1008  CG  ASP A 714       0.034  58.302  17.770  1.00  0.00           C  
ATOM   1009  OD1 ASP A 714       0.424  58.220  16.588  1.00  0.00           O  
ATOM   1010  OD2 ASP A 714       0.459  59.165  18.563  1.00  0.00           O  
ATOM   1011  N   ALA A 715      -0.838  56.061  15.755  1.00  0.00           N  
ATOM   1012  CA  ALA A 715      -0.578  55.722  14.356  1.00  0.00           C  
ATOM   1013  C   ALA A 715       0.761  56.230  13.817  1.00  0.00           C  
ATOM   1014  O   ALA A 715       1.299  55.692  12.841  1.00  0.00           O  
ATOM   1015  CB  ALA A 715      -1.714  56.240  13.486  1.00  0.00           C  
ATOM   1016  N   THR A 716       1.291  57.276  14.438  1.00  0.00           N  
ATOM   1017  CA  THR A 716       2.566  57.833  14.010  1.00  0.00           C  
ATOM   1018  C   THR A 716       3.494  58.087  15.194  1.00  0.00           C  
ATOM   1019  O   THR A 716       4.304  59.014  15.172  1.00  0.00           O  
ATOM   1020  CB  THR A 716       2.371  59.147  13.225  1.00  0.00           C  
ATOM   1021  OG1 THR A 716       1.715  60.122  14.049  1.00  0.00           O  
ATOM   1022  CG2 THR A 716       1.555  58.886  11.982  1.00  0.00           C  
ATOM   1023  N   HIS A 718       3.370  57.254  16.225  1.00  0.00           N  
ATOM   1024  CA  HIS A 718       4.197  57.379  17.415  1.00  0.00           C  
ATOM   1025  C   HIS A 718       4.439  56.039  18.063  1.00  0.00           C  
ATOM   1026  O   HIS A 718       3.509  55.273  18.274  1.00  0.00           O  
ATOM   1027  CB  HIS A 718       3.543  58.314  18.427  1.00  0.00           C  
ATOM   1028  CG  HIS A 718       3.451  59.729  17.956  1.00  0.00           C  
ATOM   1029  ND1 HIS A 718       2.620  60.115  16.929  1.00  0.00           N  
ATOM   1030  CD2 HIS A 718       4.124  60.840  18.336  1.00  0.00           C  
ATOM   1031  CE1 HIS A 718       2.787  61.404  16.694  1.00  0.00           C  
ATOM   1032  NE2 HIS A 718       3.695  61.868  17.534  1.00  0.00           N  
ATOM   1033  N   GLU A 723       5.700  55.765  18.372  1.00  0.00           N  
ATOM   1034  CA  GLU A 723       6.082  54.521  19.021  1.00  0.00           C  
ATOM   1035  C   GLU A 723       6.957  54.763  20.238  1.00  0.00           C  
ATOM   1036  O   GLU A 723       7.550  55.835  20.404  1.00  0.00           O  
ATOM   1037  CB  GLU A 723       6.820  53.607  18.045  1.00  0.00           C  
ATOM   1038  CG  GLU A 723       5.911  52.615  17.364  1.00  0.00           C  
ATOM   1039  CD  GLU A 723       5.767  51.311  18.130  1.00  0.00           C  
ATOM   1040  OE1 GLU A 723       5.886  51.323  19.381  1.00  0.00           O  
ATOM   1041  OE2 GLU A 723       5.523  50.276  17.460  1.00  0.00           O  
ATOM   1042  N   ALA A 724       7.014  53.749  21.091  1.00  0.00           N  
ATOM   1043  CA  ALA A 724       7.812  53.796  22.303  1.00  0.00           C  
ATOM   1044  C   ALA A 724       9.086  53.046  21.983  1.00  0.00           C  
ATOM   1045  O   ALA A 724      10.100  53.198  22.656  1.00  0.00           O  
ATOM   1046  CB  ALA A 724       7.071  53.115  23.448  1.00  0.00           C  
ATOM   1047  N   VAL A 725       9.012  52.240  20.932  1.00  0.00           N  
ATOM   1048  CA  VAL A 725      10.134  51.439  20.482  1.00  0.00           C  
ATOM   1049  C   VAL A 725      10.319  51.657  18.986  1.00  0.00           C  
ATOM   1050  O   VAL A 725       9.554  51.132  18.179  1.00  0.00           O  
ATOM   1051  CB  VAL A 725       9.867  49.945  20.749  1.00  0.00           C  
ATOM   1052  CG1 VAL A 725      11.080  49.109  20.353  1.00  0.00           C  
ATOM   1053  CG2 VAL A 725       9.502  49.745  22.218  1.00  0.00           C  
ATOM   1054  N   PHE A 726      11.329  52.441  18.622  1.00  0.00           N  
ATOM   1055  CA  PHE A 726      11.619  52.719  17.216  1.00  0.00           C  
ATOM   1056  C   PHE A 726      13.116  52.676  16.883  1.00  0.00           C  
ATOM   1057  O   PHE A 726      13.922  52.193  17.680  1.00  0.00           O  
ATOM   1058  CB  PHE A 726      11.040  54.076  16.826  1.00  0.00           C  
ATOM   1059  CG  PHE A 726      11.411  55.177  17.758  1.00  0.00           C  
ATOM   1060  CD1 PHE A 726      10.803  55.282  19.003  1.00  0.00           C  
ATOM   1061  CD2 PHE A 726      12.354  56.122  17.390  1.00  0.00           C  
ATOM   1062  CE1 PHE A 726      11.127  56.322  19.871  1.00  0.00           C  
ATOM   1063  CE2 PHE A 726      12.686  57.165  18.249  1.00  0.00           C  
ATOM   1064  CZ  PHE A 726      12.069  57.265  19.494  1.00  0.00           C  
ATOM   1065  N   HIS A 728      13.487  53.186  15.711  1.00  0.00           N  
ATOM   1066  CA  HIS A 728      14.884  53.176  15.277  1.00  0.00           C  
ATOM   1067  C   HIS A 728      15.429  54.526  14.817  1.00  0.00           C  
ATOM   1068  O   HIS A 728      14.736  55.308  14.164  1.00  0.00           O  
ATOM   1069  CB  HIS A 728      15.076  52.182  14.129  1.00  0.00           C  
ATOM   1070  CG  HIS A 728      14.715  50.772  14.470  1.00  0.00           C  
ATOM   1071  ND1 HIS A 728      13.422  50.379  14.747  1.00  0.00           N  
ATOM   1072  CD2 HIS A 728      15.473  49.653  14.550  1.00  0.00           C  
ATOM   1073  CE1 HIS A 728      13.399  49.077  14.978  1.00  0.00           C  
ATOM   1074  NE2 HIS A 728      14.632  48.613  14.864  1.00  0.00           N  
ATOM   1075  N   GLN A 730      16.691  54.781  15.149  1.00  0.00           N  
ATOM   1076  CA  GLN A 730      17.369  56.005  14.742  1.00  0.00           C  
ATOM   1077  C   GLN A 730      18.618  55.609  13.971  1.00  0.00           C  
ATOM   1078  O   GLN A 730      18.996  54.437  13.937  1.00  0.00           O  
ATOM   1079  CB  GLN A 730      17.806  56.829  15.951  1.00  0.00           C  
ATOM   1080  CG  GLN A 730      16.700  57.531  16.685  1.00  0.00           C  
ATOM   1081  CD  GLN A 730      17.219  58.508  17.728  1.00  0.00           C  
ATOM   1082  OE1 GLN A 730      16.467  59.348  18.224  1.00  0.00           O  
ATOM   1083  NE2 GLN A 730      18.508  58.408  18.065  1.00  0.00           N  
ATOM   1084  N   LEU A 731      19.240  56.591  13.334  1.00  0.00           N  
ATOM   1085  CA  LEU A 731      20.484  56.376  12.621  1.00  0.00           C  
ATOM   1086  C   LEU A 731      21.334  57.595  12.928  1.00  0.00           C  
ATOM   1087  O   LEU A 731      21.027  58.702  12.481  1.00  0.00           O  
ATOM   1088  CB  LEU A 731      20.283  56.280  11.112  1.00  0.00           C  
ATOM   1089  CG  LEU A 731      21.623  55.938  10.436  1.00  0.00           C  
ATOM   1090  CD1 LEU A 731      21.779  54.434  10.398  1.00  0.00           C  
ATOM   1091  CD2 LEU A 731      21.696  56.499   9.036  1.00  0.00           C  
ATOM   1092  N   GLU A 732      22.384  57.398  13.716  1.00  0.00           N  
ATOM   1093  CA  GLU A 732      23.282  58.486  14.072  1.00  0.00           C  
ATOM   1094  C   GLU A 732      24.389  58.588  13.049  1.00  0.00           C  
ATOM   1095  O   GLU A 732      24.673  57.636  12.328  1.00  0.00           O  
ATOM   1096  CB  GLU A 732      23.938  58.236  15.422  1.00  0.00           C  
ATOM   1097  CG  GLU A 732      23.049  58.408  16.608  1.00  0.00           C  
ATOM   1098  CD  GLU A 732      22.925  59.843  17.045  1.00  0.00           C  
ATOM   1099  OE1 GLU A 732      23.952  60.560  17.007  1.00  0.00           O  
ATOM   1100  OE2 GLU A 732      21.799  60.236  17.444  1.00  0.00           O  
ATOM   1101  N   GLY A 733      25.016  59.757  13.019  1.00  0.00           N  
ATOM   1102  CA  GLY A 733      26.130  60.014  12.129  1.00  0.00           C  
ATOM   1103  C   GLY A 733      27.124  60.809  12.949  1.00  0.00           C  
ATOM   1104  O   GLY A 733      26.719  61.640  13.763  1.00  0.00           O  
ATOM   1105  N   LEU A 734      28.413  60.551  12.769  1.00  0.00           N  
ATOM   1106  CA  LEU A 734      29.441  61.278  13.511  1.00  0.00           C  
ATOM   1107  C   LEU A 734      30.716  61.273  12.707  1.00  0.00           C  
ATOM   1108  O   LEU A 734      31.271  60.216  12.433  1.00  0.00           O  
ATOM   1109  CB  LEU A 734      29.717  60.618  14.859  1.00  0.00           C  
ATOM   1110  CG  LEU A 734      30.837  61.229  15.704  1.00  0.00           C  
ATOM   1111  CD1 LEU A 734      30.423  62.615  16.183  1.00  0.00           C  
ATOM   1112  CD2 LEU A 734      31.139  60.319  16.887  1.00  0.00           C  
ATOM   1113  N   VAL A 735      31.169  62.459  12.329  1.00  0.00           N  
ATOM   1114  CA  VAL A 735      32.383  62.610  11.551  1.00  0.00           C  
ATOM   1115  C   VAL A 735      33.276  63.583  12.319  1.00  0.00           C  
ATOM   1116  O   VAL A 735      32.959  64.772  12.427  1.00  0.00           O  
ATOM   1117  CB  VAL A 735      32.056  63.170  10.123  1.00  0.00           C  
ATOM   1118  CG1 VAL A 735      33.319  63.317   9.280  1.00  0.00           C  
ATOM   1119  CG2 VAL A 735      31.078  62.255   9.442  1.00  0.00           C  
ATOM   1120  N   VAL A 736      34.369  63.065  12.879  1.00  0.00           N  
ATOM   1121  CA  VAL A 736      35.314  63.887  13.633  1.00  0.00           C  
ATOM   1122  C   VAL A 736      36.642  63.930  12.899  1.00  0.00           C  
ATOM   1123  O   VAL A 736      36.987  63.002  12.170  1.00  0.00           O  
ATOM   1124  CB  VAL A 736      35.571  63.322  15.041  1.00  0.00           C  
ATOM   1125  CG1 VAL A 736      36.564  64.200  15.780  1.00  0.00           C  
ATOM   1126  CG2 VAL A 736      34.277  63.249  15.807  1.00  0.00           C  
ATOM   1127  N   GLY A 737      37.391  65.003  13.093  1.00  0.00           N  
ATOM   1128  CA  GLY A 737      38.669  65.117  12.432  1.00  0.00           C  
ATOM   1129  C   GLY A 737      39.129  66.553  12.410  1.00  0.00           C  
ATOM   1130  O   GLY A 737      38.329  67.477  12.533  1.00  0.00           O  
ATOM   1131  N   GLU A 738      40.427  66.755  12.259  1.00  0.00           N  
ATOM   1132  CA  GLU A 738      40.977  68.103  12.215  1.00  0.00           C  
ATOM   1133  C   GLU A 738      40.391  68.871  11.026  1.00  0.00           C  
ATOM   1134  O   GLU A 738      40.347  68.349   9.916  1.00  0.00           O  
ATOM   1135  CB  GLU A 738      42.488  68.014  12.065  1.00  0.00           C  
ATOM   1136  CG  GLU A 738      43.243  69.237  12.466  1.00  0.00           C  
ATOM   1137  CD  GLU A 738      44.734  69.087  12.188  1.00  0.00           C  
ATOM   1138  OE1 GLU A 738      45.238  67.931  12.211  1.00  0.00           O  
ATOM   1139  OE2 GLU A 738      45.401  70.128  11.957  1.00  0.00           O  
ATOM   1140  N   GLY A 739      39.922  70.092  11.258  1.00  0.00           N  
ATOM   1141  CA  GLY A 739      39.399  70.892  10.167  1.00  0.00           C  
ATOM   1142  C   GLY A 739      37.984  70.634   9.681  1.00  0.00           C  
ATOM   1143  O   GLY A 739      37.533  71.244   8.703  1.00  0.00           O  
ATOM   1144  N   ILE A 788      37.273  69.736  10.350  1.00  0.00           N  
ATOM   1145  CA  ILE A 788      35.905  69.436   9.961  1.00  0.00           C  
ATOM   1146  C   ILE A 788      34.996  70.619  10.303  1.00  0.00           C  
ATOM   1147  O   ILE A 788      35.009  71.116  11.424  1.00  0.00           O  
ATOM   1148  CB  ILE A 788      35.447  68.135  10.632  1.00  0.00           C  
ATOM   1149  CG1 ILE A 788      36.088  66.972   9.871  1.00  0.00           C  
ATOM   1150  CG2 ILE A 788      33.917  68.047  10.662  1.00  0.00           C  
ATOM   1151  CD1 ILE A 788      35.488  65.634  10.154  1.00  0.00           C  
ATOM   1152  N   ALA A 789      34.219  71.081   9.327  1.00  0.00           N  
ATOM   1153  CA  ALA A 789      33.360  72.241   9.542  1.00  0.00           C  
ATOM   1154  C   ALA A 789      31.884  71.980   9.266  1.00  0.00           C  
ATOM   1155  O   ALA A 789      31.512  70.933   8.718  1.00  0.00           O  
ATOM   1156  CB  ALA A 789      33.854  73.419   8.678  1.00  0.00           C  
ATOM   1157  N   MET A 790      31.044  72.945   9.638  1.00  0.00           N  
ATOM   1158  CA  MET A 790      29.619  72.802   9.423  1.00  0.00           C  
ATOM   1159  C   MET A 790      29.274  72.744   7.935  1.00  0.00           C  
ATOM   1160  O   MET A 790      28.196  72.278   7.557  1.00  0.00           O  
ATOM   1161  CB  MET A 790      28.857  73.939  10.101  1.00  0.00           C  
ATOM   1162  CG  MET A 790      27.370  73.635  10.247  1.00  0.00           C  
ATOM   1163  SD  MET A 790      26.563  74.547  11.570  1.00  0.00           S  
ATOM   1164  CE  MET A 790      24.859  74.482  11.017  1.00  0.00           C  
ATOM   1165  N   ALA A 791      30.187  73.205   7.088  1.00  0.00           N  
ATOM   1166  CA  ALA A 791      29.941  73.156   5.653  1.00  0.00           C  
ATOM   1167  C   ALA A 791      29.879  71.687   5.222  1.00  0.00           C  
ATOM   1168  O   ALA A 791      29.214  71.341   4.240  1.00  0.00           O  
ATOM   1169  CB  ALA A 791      31.048  73.889   4.899  1.00  0.00           C  
ATOM   1170  N   HIS A 792      30.563  70.826   5.975  1.00  0.00           N  
ATOM   1171  CA  HIS A 792      30.602  69.396   5.677  1.00  0.00           C  
ATOM   1172  C   HIS A 792      29.343  68.678   6.140  1.00  0.00           C  
ATOM   1173  O   HIS A 792      28.916  67.705   5.522  1.00  0.00           O  
ATOM   1174  CB  HIS A 792      31.829  68.757   6.329  1.00  0.00           C  
ATOM   1175  CG  HIS A 792      33.124  69.375   5.905  1.00  0.00           C  
ATOM   1176  ND1 HIS A 792      33.980  69.995   6.791  1.00  0.00           N  
ATOM   1177  CD2 HIS A 792      33.695  69.494   4.683  1.00  0.00           C  
ATOM   1178  CE1 HIS A 792      35.020  70.473   6.133  1.00  0.00           C  
ATOM   1179  NE2 HIS A 792      34.871  70.182   4.853  1.00  0.00           N  
ATOM   1180  N   LEU A 793      28.761  69.138   7.242  1.00  0.00           N  
ATOM   1181  CA  LEU A 793      27.535  68.529   7.736  1.00  0.00           C  
ATOM   1182  C   LEU A 793      26.477  68.782   6.671  1.00  0.00           C  
ATOM   1183  O   LEU A 793      25.744  67.870   6.278  1.00  0.00           O  
ATOM   1184  CB  LEU A 793      27.102  69.175   9.052  1.00  0.00           C  
ATOM   1185  CG  LEU A 793      25.649  68.919   9.472  1.00  0.00           C  
ATOM   1186  CD1 LEU A 793      25.401  67.432   9.649  1.00  0.00           C  
ATOM   1187  CD2 LEU A 793      25.359  69.684  10.755  1.00  0.00           C  
ATOM   1188  N   LYS A 794      26.421  70.029   6.203  1.00  0.00           N  
ATOM   1189  CA  LYS A 794      25.474  70.431   5.180  1.00  0.00           C  
ATOM   1190  C   LYS A 794      25.663  69.662   3.875  1.00  0.00           C  
ATOM   1191  O   LYS A 794      24.689  69.374   3.178  1.00  0.00           O  
ATOM   1192  CB  LYS A 794      25.577  71.940   4.914  1.00  0.00           C  
ATOM   1193  CG  LYS A 794      24.918  72.802   5.984  1.00  0.00           C  
ATOM   1194  CD  LYS A 794      24.840  74.269   5.585  1.00  0.00           C  
ATOM   1195  CE  LYS A 794      23.871  74.511   4.439  1.00  0.00           C  
ATOM   1196  NZ  LYS A 794      23.771  75.968   4.079  1.00  0.00           N  
ATOM   1197  N   GLY A 795      26.906  69.334   3.536  1.00  0.00           N  
ATOM   1198  CA  GLY A 795      27.148  68.595   2.310  1.00  0.00           C  
ATOM   1199  C   GLY A 795      26.715  67.146   2.448  1.00  0.00           C  
ATOM   1200  O   GLY A 795      26.229  66.534   1.497  1.00  0.00           O  
ATOM   1201  N   ALA A 796      26.887  66.595   3.643  1.00  0.00           N  
ATOM   1202  CA  ALA A 796      26.517  65.215   3.895  1.00  0.00           C  
ATOM   1203  C   ALA A 796      25.024  65.054   3.685  1.00  0.00           C  
ATOM   1204  O   ALA A 796      24.584  64.196   2.912  1.00  0.00           O  
ATOM   1205  CB  ALA A 796      26.886  64.829   5.313  1.00  0.00           C  
ATOM   1206  N   ILE A 797      24.249  65.893   4.372  1.00  0.00           N  
ATOM   1207  CA  ILE A 797      22.791  65.849   4.272  1.00  0.00           C  
ATOM   1208  C   ILE A 797      22.336  66.134   2.847  1.00  0.00           C  
ATOM   1209  O   ILE A 797      21.369  65.529   2.366  1.00  0.00           O  
ATOM   1210  CB  ILE A 797      22.122  66.842   5.254  1.00  0.00           C  
ATOM   1211  CG1 ILE A 797      22.555  66.513   6.688  1.00  0.00           C  
ATOM   1212  CG2 ILE A 797      20.603  66.745   5.154  1.00  0.00           C  
ATOM   1213  CD1 ILE A 797      22.310  65.070   7.105  1.00  0.00           C  
ATOM   1214  N   TYR A 798      23.032  67.041   2.166  1.00  0.00           N  
ATOM   1215  CA  TYR A 798      22.687  67.323   0.785  1.00  0.00           C  
ATOM   1216  C   TYR A 798      22.813  66.013   0.028  1.00  0.00           C  
ATOM   1217  O   TYR A 798      21.944  65.663  -0.763  1.00  0.00           O  
ATOM   1218  CB  TYR A 798      23.639  68.329   0.155  1.00  0.00           C  
ATOM   1219  CG  TYR A 798      23.422  68.462  -1.337  1.00  0.00           C  
ATOM   1220  CD1 TYR A 798      22.411  69.276  -1.843  1.00  0.00           C  
ATOM   1221  CD2 TYR A 798      24.207  67.747  -2.247  1.00  0.00           C  
ATOM   1222  CE1 TYR A 798      22.185  69.383  -3.214  1.00  0.00           C  
ATOM   1223  CE2 TYR A 798      23.985  67.843  -3.624  1.00  0.00           C  
ATOM   1224  CZ  TYR A 798      22.972  68.668  -4.098  1.00  0.00           C  
ATOM   1225  OH  TYR A 798      22.762  68.806  -5.447  1.00  0.00           O  
ATOM   1226  N   GLU A 799      23.903  65.289   0.271  1.00  0.00           N  
ATOM   1227  CA  GLU A 799      24.117  64.018  -0.407  1.00  0.00           C  
ATOM   1228  C   GLU A 799      23.078  63.000   0.010  1.00  0.00           C  
ATOM   1229  O   GLU A 799      22.622  62.200  -0.804  1.00  0.00           O  
ATOM   1230  CB  GLU A 799      25.516  63.475  -0.120  1.00  0.00           C  
ATOM   1231  CG  GLU A 799      26.624  64.094  -0.969  1.00  0.00           C  
ATOM   1232  CD  GLU A 799      26.416  63.891  -2.469  1.00  0.00           C  
ATOM   1233  OE1 GLU A 799      26.174  62.739  -2.899  1.00  0.00           O  
ATOM   1234  OE2 GLU A 799      26.508  64.888  -3.222  1.00  0.00           O  
ATOM   1235  N   LEU A 800      22.699  63.024   1.280  1.00  0.00           N  
ATOM   1236  CA  LEU A 800      21.693  62.089   1.760  1.00  0.00           C  
ATOM   1237  C   LEU A 800      20.407  62.272   0.971  1.00  0.00           C  
ATOM   1238  O   LEU A 800      19.831  61.305   0.465  1.00  0.00           O  
ATOM   1239  CB  LEU A 800      21.404  62.319   3.239  1.00  0.00           C  
ATOM   1240  CG  LEU A 800      20.212  61.503   3.742  1.00  0.00           C  
ATOM   1241  CD1 LEU A 800      20.402  60.041   3.374  1.00  0.00           C  
ATOM   1242  CD2 LEU A 800      20.059  61.674   5.248  1.00  0.00           C  
ATOM   1243  N   ALA A 801      19.968  63.529   0.874  1.00  0.00           N  
ATOM   1244  CA  ALA A 801      18.750  63.879   0.162  1.00  0.00           C  
ATOM   1245  C   ALA A 801      18.799  63.417  -1.289  1.00  0.00           C  
ATOM   1246  O   ALA A 801      17.948  62.640  -1.725  1.00  0.00           O  
ATOM   1247  CB  ALA A 801      18.530  65.366   0.228  1.00  0.00           C  
ATOM   1248  N   GLN A 802      19.788  63.893  -2.039  1.00  0.00           N  
ATOM   1249  CA  GLN A 802      19.935  63.502  -3.440  1.00  0.00           C  
ATOM   1250  C   GLN A 802      19.758  61.994  -3.589  1.00  0.00           C  
ATOM   1251  O   GLN A 802      18.978  61.520  -4.414  1.00  0.00           O  
ATOM   1252  CB  GLN A 802      21.318  63.893  -3.954  1.00  0.00           C  
ATOM   1253  CG  GLN A 802      21.481  65.366  -4.276  1.00  0.00           C  
ATOM   1254  CD  GLN A 802      20.619  65.800  -5.446  1.00  0.00           C  
ATOM   1255  OE1 GLN A 802      20.686  65.225  -6.543  1.00  0.00           O  
ATOM   1256  NE2 GLN A 802      19.804  66.818  -5.222  1.00  0.00           N  
ATOM   1257  N   ALA A 803      20.481  61.245  -2.767  1.00  0.00           N  
ATOM   1258  CA  ALA A 803      20.437  59.793  -2.810  1.00  0.00           C  
ATOM   1259  C   ALA A 803      19.077  59.217  -2.460  1.00  0.00           C  
ATOM   1260  O   ALA A 803      18.717  58.121  -2.893  1.00  0.00           O  
ATOM   1261  CB  ALA A 803      21.486  59.235  -1.868  1.00  0.00           C  
ATOM   1262  N   LEU A 807      18.319  59.964  -1.675  1.00  0.00           N  
ATOM   1263  CA  LEU A 807      17.024  59.495  -1.229  1.00  0.00           C  
ATOM   1264  C   LEU A 807      15.850  60.001  -2.055  1.00  0.00           C  
ATOM   1265  O   LEU A 807      14.837  59.311  -2.171  1.00  0.00           O  
ATOM   1266  CB  LEU A 807      16.839  59.885   0.238  1.00  0.00           C  
ATOM   1267  CG  LEU A 807      16.342  58.846   1.245  1.00  0.00           C  
ATOM   1268  CD1 LEU A 807      17.026  57.507   1.042  1.00  0.00           C  
ATOM   1269  CD2 LEU A 807      16.603  59.372   2.641  1.00  0.00           C  
ATOM   1270  N   PHE A 808      15.975  61.185  -2.651  1.00  0.00           N  
ATOM   1271  CA  PHE A 808      14.853  61.723  -3.407  1.00  0.00           C  
ATOM   1272  C   PHE A 808      15.106  62.230  -4.815  1.00  0.00           C  
ATOM   1273  O   PHE A 808      14.209  62.798  -5.429  1.00  0.00           O  
ATOM   1274  CB  PHE A 808      14.168  62.821  -2.588  1.00  0.00           C  
ATOM   1275  CG  PHE A 808      13.571  62.327  -1.300  1.00  0.00           C  
ATOM   1276  CD1 PHE A 808      12.530  61.411  -1.310  1.00  0.00           C  
ATOM   1277  CD2 PHE A 808      14.068  62.754  -0.078  1.00  0.00           C  
ATOM   1278  CE1 PHE A 808      11.993  60.925  -0.120  1.00  0.00           C  
ATOM   1279  CE2 PHE A 808      13.536  62.274   1.116  1.00  0.00           C  
ATOM   1280  CZ  PHE A 808      12.496  61.356   1.092  1.00  0.00           C  
ATOM   1281  N   GLY A1141      16.307  62.039  -5.337  1.00  0.00           N  
ATOM   1282  CA  GLY A1141      16.566  62.493  -6.689  1.00  0.00           C  
ATOM   1283  C   GLY A1141      17.173  63.874  -6.822  1.00  0.00           C  
ATOM   1284  O   GLY A1141      17.316  64.604  -5.834  1.00  0.00           O  
ATOM   1285  N   PRO A1142      17.528  64.266  -8.058  1.00  0.00           N  
ATOM   1286  CA  PRO A1142      18.138  65.558  -8.387  1.00  0.00           C  
ATOM   1287  C   PRO A1142      17.285  66.772  -8.083  1.00  0.00           C  
ATOM   1288  O   PRO A1142      17.802  67.883  -7.980  1.00  0.00           O  
ATOM   1289  CB  PRO A1142      18.440  65.429  -9.879  1.00  0.00           C  
ATOM   1290  CG  PRO A1142      18.671  63.957 -10.049  1.00  0.00           C  
ATOM   1291  CD  PRO A1142      17.512  63.397  -9.246  1.00  0.00           C  
ATOM   1292  N   ASP A1143      15.981  66.579  -7.945  1.00  0.00           N  
ATOM   1293  CA  ASP A1143      15.120  67.711  -7.659  1.00  0.00           C  
ATOM   1294  C   ASP A1143      14.876  67.852  -6.171  1.00  0.00           C  
ATOM   1295  O   ASP A1143      13.987  68.584  -5.740  1.00  0.00           O  
ATOM   1296  CB  ASP A1143      13.797  67.581  -8.411  1.00  0.00           C  
ATOM   1297  CG  ASP A1143      13.986  67.569  -9.916  1.00  0.00           C  
ATOM   1298  OD1 ASP A1143      14.918  68.250 -10.409  1.00  0.00           O  
ATOM   1299  OD2 ASP A1143      13.196  66.884 -10.602  1.00  0.00           O  
ATOM   1300  N   SER A1153      15.674  67.144  -5.384  1.00  0.00           N  
ATOM   1301  CA  SER A1153      15.554  67.209  -3.938  1.00  0.00           C  
ATOM   1302  C   SER A1153      16.468  68.319  -3.443  1.00  0.00           C  
ATOM   1303  O   SER A1153      17.369  68.754  -4.163  1.00  0.00           O  
ATOM   1304  CB  SER A1153      15.972  65.883  -3.311  1.00  0.00           C  
ATOM   1305  OG  SER A1153      15.942  65.976  -1.901  1.00  0.00           O  
ATOM   1306  N   LYS A1154      16.232  68.779  -2.219  1.00  0.00           N  
ATOM   1307  CA  LYS A1154      17.034  69.843  -1.621  1.00  0.00           C  
ATOM   1308  C   LYS A1154      16.893  69.847  -0.108  1.00  0.00           C  
ATOM   1309  O   LYS A1154      15.858  69.463   0.428  1.00  0.00           O  
ATOM   1310  CB  LYS A1154      16.623  71.201  -2.188  1.00  0.00           C  
ATOM   1311  CG  LYS A1154      15.145  71.335  -2.474  1.00  0.00           C  
ATOM   1312  CD  LYS A1154      14.808  72.731  -2.969  1.00  0.00           C  
ATOM   1313  CE  LYS A1154      15.659  73.136  -4.159  1.00  0.00           C  
ATOM   1314  NZ  LYS A1154      15.413  74.557  -4.522  1.00  0.00           N  
ATOM   1315  N   VAL A1155      17.941  70.282   0.579  1.00  0.00           N  
ATOM   1316  CA  VAL A1155      17.918  70.310   2.030  1.00  0.00           C  
ATOM   1317  C   VAL A1155      17.740  71.709   2.585  1.00  0.00           C  
ATOM   1318  O   VAL A1155      17.988  72.699   1.901  1.00  0.00           O  
ATOM   1319  CB  VAL A1155      19.200  69.701   2.613  1.00  0.00           C  
ATOM   1320  CG1 VAL A1155      19.280  68.242   2.230  1.00  0.00           C  
ATOM   1321  CG2 VAL A1155      20.421  70.464   2.110  1.00  0.00           C  
ATOM   1322  N   ARG A1156      17.306  71.768   3.841  1.00  0.00           N  
ATOM   1323  CA  ARG A1156      17.066  73.021   4.539  1.00  0.00           C  
ATOM   1324  C   ARG A1156      17.525  72.859   5.987  1.00  0.00           C  
ATOM   1325  O   ARG A1156      17.201  71.862   6.630  1.00  0.00           O  
ATOM   1326  CB  ARG A1156      15.568  73.331   4.497  1.00  0.00           C  
ATOM   1327  CG  ARG A1156      15.152  74.660   5.107  1.00  0.00           C  
ATOM   1328  CD  ARG A1156      13.633  74.809   5.085  1.00  0.00           C  
ATOM   1329  NE  ARG A1156      12.971  73.907   6.032  1.00  0.00           N  
ATOM   1330  CZ  ARG A1156      11.652  73.720   6.096  1.00  0.00           C  
ATOM   1331  NH1 ARG A1156      10.844  74.371   5.261  1.00  0.00           N  
ATOM   1332  NH2 ARG A1156      11.136  72.889   6.998  1.00  0.00           N  
ATOM   1333  N   PHE A1157      18.280  73.835   6.488  1.00  0.00           N  
ATOM   1334  CA  PHE A1157      18.776  73.812   7.865  1.00  0.00           C  
ATOM   1335  C   PHE A1157      18.268  75.009   8.682  1.00  0.00           C  
ATOM   1336  O   PHE A1157      18.334  76.159   8.253  1.00  0.00           O  
ATOM   1337  CB  PHE A1157      20.319  73.816   7.893  1.00  0.00           C  
ATOM   1338  CG  PHE A1157      20.950  72.522   7.457  1.00  0.00           C  
ATOM   1339  CD1 PHE A1157      21.010  72.174   6.116  1.00  0.00           C  
ATOM   1340  CD2 PHE A1157      21.465  71.637   8.396  1.00  0.00           C  
ATOM   1341  CE1 PHE A1157      21.574  70.956   5.708  1.00  0.00           C  
ATOM   1342  CE2 PHE A1157      22.031  70.417   8.003  1.00  0.00           C  
ATOM   1343  CZ  PHE A1157      22.082  70.079   6.652  1.00  0.00           C  
ATOM   1344  N   GLN A1158      17.770  74.730   9.873  1.00  0.00           N  
ATOM   1345  CA  GLN A1158      17.269  75.776  10.757  1.00  0.00           C  
ATOM   1346  C   GLN A1158      17.921  75.582  12.117  1.00  0.00           C  
ATOM   1347  O   GLN A1158      18.110  74.455  12.571  1.00  0.00           O  
ATOM   1348  CB  GLN A1158      15.749  75.660  10.932  1.00  0.00           C  
ATOM   1349  CG  GLN A1158      14.889  76.313   9.863  1.00  0.00           C  
ATOM   1350  CD  GLN A1158      13.397  76.071  10.110  1.00  0.00           C  
ATOM   1351  OE1 GLN A1158      12.900  76.203  11.246  1.00  0.00           O  
ATOM   1352  NE2 GLN A1158      12.673  75.721   9.045  1.00  0.00           N  
ATOM   1353  N   PRO A1159      18.268  76.674  12.798  1.00  0.00           N  
ATOM   1354  CA  PRO A1159      18.890  76.476  14.111  1.00  0.00           C  
ATOM   1355  C   PRO A1159      17.939  75.793  15.105  1.00  0.00           C  
ATOM   1356  O   PRO A1159      16.790  76.185  15.225  1.00  0.00           O  
ATOM   1357  CB  PRO A1159      19.226  77.898  14.552  1.00  0.00           C  
ATOM   1358  CG  PRO A1159      19.381  78.635  13.257  1.00  0.00           C  
ATOM   1359  CD  PRO A1159      18.265  78.093  12.417  1.00  0.00           C  
ATOM   1360  N   VAL A1160      18.404  74.758  15.795  1.00  0.00           N  
ATOM   1361  CA  VAL A1160      17.583  74.102  16.809  1.00  0.00           C  
ATOM   1362  C   VAL A1160      18.526  73.725  17.944  1.00  0.00           C  
ATOM   1363  O   VAL A1160      19.738  73.732  17.763  1.00  0.00           O  
ATOM   1364  CB  VAL A1160      16.827  72.846  16.261  1.00  0.00           C  
ATOM   1365  CG1 VAL A1160      17.734  71.607  16.238  1.00  0.00           C  
ATOM   1366  CG2 VAL A1160      15.583  72.603  17.107  1.00  0.00           C  
ATOM   1367  N   TYR A1437      17.983  73.393  19.106  1.00  0.00           N  
ATOM   1368  CA  TYR A1437      18.815  73.075  20.263  1.00  0.00           C  
ATOM   1369  C   TYR A1437      19.002  71.611  20.671  1.00  0.00           C  
ATOM   1370  O   TYR A1437      18.067  70.804  20.645  1.00  0.00           O  
ATOM   1371  CB  TYR A1437      18.300  73.854  21.470  1.00  0.00           C  
ATOM   1372  CG  TYR A1437      18.908  73.439  22.787  1.00  0.00           C  
ATOM   1373  CD1 TYR A1437      20.256  73.679  23.067  1.00  0.00           C  
ATOM   1374  CD2 TYR A1437      18.133  72.837  23.767  1.00  0.00           C  
ATOM   1375  CE1 TYR A1437      20.808  73.333  24.295  1.00  0.00           C  
ATOM   1376  CE2 TYR A1437      18.676  72.487  24.996  1.00  0.00           C  
ATOM   1377  CZ  TYR A1437      20.010  72.740  25.253  1.00  0.00           C  
ATOM   1378  OH  TYR A1437      20.533  72.419  26.482  1.00  0.00           O  
ATOM   1379  N   PHE A1438      20.236  71.303  21.065  1.00  0.00           N  
ATOM   1380  CA  PHE A1438      20.653  69.987  21.538  1.00  0.00           C  
ATOM   1381  C   PHE A1438      21.844  70.259  22.456  1.00  0.00           C  
ATOM   1382  O   PHE A1438      22.757  71.003  22.091  1.00  0.00           O  
ATOM   1383  CB  PHE A1438      21.071  69.096  20.367  1.00  0.00           C  
ATOM   1384  CG  PHE A1438      19.918  68.650  19.498  1.00  0.00           C  
ATOM   1385  CD1 PHE A1438      18.953  67.777  19.993  1.00  0.00           C  
ATOM   1386  CD2 PHE A1438      19.786  69.121  18.191  1.00  0.00           C  
ATOM   1387  CE1 PHE A1438      17.875  67.383  19.196  1.00  0.00           C  
ATOM   1388  CE2 PHE A1438      18.707  68.730  17.392  1.00  0.00           C  
ATOM   1389  CZ  PHE A1438      17.754  67.861  17.895  1.00  0.00           C  
ATOM   1390  N   PRO A1443      21.846  69.678  23.666  1.00  0.00           N  
ATOM   1391  CA  PRO A1443      22.959  69.912  24.592  1.00  0.00           C  
ATOM   1392  C   PRO A1443      24.337  69.415  24.096  1.00  0.00           C  
ATOM   1393  O   PRO A1443      25.370  69.924  24.539  1.00  0.00           O  
ATOM   1394  CB  PRO A1443      22.508  69.186  25.867  1.00  0.00           C  
ATOM   1395  CG  PRO A1443      21.022  69.047  25.708  1.00  0.00           C  
ATOM   1396  CD  PRO A1443      20.866  68.755  24.261  1.00  0.00           C  
ATOM   1397  N   PHE A1444      24.342  68.430  23.190  1.00  0.00           N  
ATOM   1398  CA  PHE A1444      25.578  67.864  22.658  1.00  0.00           C  
ATOM   1399  C   PHE A1444      26.138  68.470  21.363  1.00  0.00           C  
ATOM   1400  O   PHE A1444      27.094  67.927  20.789  1.00  0.00           O  
ATOM   1401  CB  PHE A1444      25.460  66.341  22.497  1.00  0.00           C  
ATOM   1402  CG  PHE A1444      24.098  65.869  22.090  1.00  0.00           C  
ATOM   1403  CD1 PHE A1444      23.048  65.845  23.009  1.00  0.00           C  
ATOM   1404  CD2 PHE A1444      23.855  65.436  20.790  1.00  0.00           C  
ATOM   1405  CE1 PHE A1444      21.775  65.392  22.637  1.00  0.00           C  
ATOM   1406  CE2 PHE A1444      22.581  64.980  20.409  1.00  0.00           C  
ATOM   1407  CZ  PHE A1444      21.547  64.960  21.340  1.00  0.00           C  
ATOM   1408  N   VAL A1446      25.555  69.578  20.897  1.00  0.00           N  
ATOM   1409  CA  VAL A1446      26.068  70.262  19.706  1.00  0.00           C  
ATOM   1410  C   VAL A1446      25.930  71.767  19.787  1.00  0.00           C  
ATOM   1411  O   VAL A1446      25.061  72.296  20.482  1.00  0.00           O  
ATOM   1412  CB  VAL A1446      25.406  69.798  18.391  1.00  0.00           C  
ATOM   1413  CG1 VAL A1446      25.923  68.439  18.035  1.00  0.00           C  
ATOM   1414  CG2 VAL A1446      23.897  69.803  18.511  1.00  0.00           C  
ATOM   1415  N   GLU A1456      26.799  72.457  19.064  1.00  0.00           N  
ATOM   1416  CA  GLU A1456      26.788  73.907  19.057  1.00  0.00           C  
ATOM   1417  C   GLU A1456      27.823  74.363  18.026  1.00  0.00           C  
ATOM   1418  O   GLU A1456      29.019  74.155  18.198  1.00  0.00           O  
ATOM   1419  CB  GLU A1456      27.142  74.411  20.460  1.00  0.00           C  
ATOM   1420  CG  GLU A1456      26.975  75.906  20.716  1.00  0.00           C  
ATOM   1421  CD  GLU A1456      25.524  76.374  20.713  1.00  0.00           C  
ATOM   1422  OE1 GLU A1456      24.650  75.666  21.255  1.00  0.00           O  
ATOM   1423  OE2 GLU A1456      25.266  77.472  20.176  1.00  0.00           O  
ATOM   1424  N   PRO A1457      27.365  74.927  16.903  1.00  0.00           N  
ATOM   1425  CA  PRO A1457      25.961  75.160  16.531  1.00  0.00           C  
ATOM   1426  C   PRO A1457      25.087  73.894  16.465  1.00  0.00           C  
ATOM   1427  O   PRO A1457      25.571  72.789  16.192  1.00  0.00           O  
ATOM   1428  CB  PRO A1457      26.081  75.834  15.167  1.00  0.00           C  
ATOM   1429  CG  PRO A1457      27.349  76.624  15.316  1.00  0.00           C  
ATOM   1430  CD  PRO A1457      28.274  75.629  15.982  1.00  0.00           C  
ATOM   1431  N   GLY A1458      23.798  74.067  16.733  1.00  0.00           N  
ATOM   1432  CA  GLY A1458      22.860  72.956  16.670  1.00  0.00           C  
ATOM   1433  C   GLY A1458      21.925  73.208  15.502  1.00  0.00           C  
ATOM   1434  O   GLY A1458      21.803  74.344  15.044  1.00  0.00           O  
ATOM   1435  N   ALA A1459      21.257  72.180  15.001  1.00  0.00           N  
ATOM   1436  CA  ALA A1459      20.365  72.390  13.866  1.00  0.00           C  
ATOM   1437  C   ALA A1459      19.381  71.265  13.598  1.00  0.00           C  
ATOM   1438  O   ALA A1459      19.559  70.139  14.057  1.00  0.00           O  
ATOM   1439  CB  ALA A1459      21.192  72.636  12.616  1.00  0.00           C  
ATOM   1440  N   GLN A1460      18.323  71.594  12.867  1.00  0.00           N  
ATOM   1441  CA  GLN A1460      17.330  70.607  12.458  1.00  0.00           C  
ATOM   1442  C   GLN A1460      17.337  70.736  10.945  1.00  0.00           C  
ATOM   1443  O   GLN A1460      17.512  71.834  10.407  1.00  0.00           O  
ATOM   1444  CB  GLN A1460      15.935  70.933  13.001  1.00  0.00           C  
ATOM   1445  CG  GLN A1460      15.341  72.215  12.453  1.00  0.00           C  
ATOM   1446  CD  GLN A1460      13.894  72.436  12.880  1.00  0.00           C  
ATOM   1447  OE1 GLN A1460      13.582  72.510  14.077  1.00  0.00           O  
ATOM   1448  NE2 GLN A1460      13.001  72.548  11.895  1.00  0.00           N  
ATOM   1449  N   PHE A1461      17.186  69.620  10.249  1.00  0.00           N  
ATOM   1450  CA  PHE A1461      17.183  69.679   8.799  1.00  0.00           C  
ATOM   1451  C   PHE A1461      15.966  68.980   8.182  1.00  0.00           C  
ATOM   1452  O   PHE A1461      15.410  68.029   8.740  1.00  0.00           O  
ATOM   1453  CB  PHE A1461      18.514  69.127   8.240  1.00  0.00           C  
ATOM   1454  CG  PHE A1461      18.800  67.689   8.612  1.00  0.00           C  
ATOM   1455  CD1 PHE A1461      18.327  66.638   7.822  1.00  0.00           C  
ATOM   1456  CD2 PHE A1461      19.524  67.384   9.761  1.00  0.00           C  
ATOM   1457  CE1 PHE A1461      18.571  65.312   8.177  1.00  0.00           C  
ATOM   1458  CE2 PHE A1461      19.766  66.067  10.116  1.00  0.00           C  
ATOM   1459  CZ  PHE A1461      19.287  65.028   9.320  1.00  0.00           C  
ATOM   1460  N   ALA A1462      15.537  69.504   7.042  1.00  0.00           N  
ATOM   1461  CA  ALA A1462      14.402  68.959   6.323  1.00  0.00           C  
ATOM   1462  C   ALA A1462      14.838  68.778   4.885  1.00  0.00           C  
ATOM   1463  O   ALA A1462      15.689  69.522   4.385  1.00  0.00           O  
ATOM   1464  CB  ALA A1462      13.224  69.910   6.394  1.00  0.00           C  
ATOM   1465  N   VAL A1463      14.271  67.772   4.231  1.00  0.00           N  
ATOM   1466  CA  VAL A1463      14.596  67.503   2.841  1.00  0.00           C  
ATOM   1467  C   VAL A1463      13.346  67.700   2.020  1.00  0.00           C  
ATOM   1468  O   VAL A1463      12.231  67.459   2.494  1.00  0.00           O  
ATOM   1469  CB  VAL A1463      15.105  66.072   2.636  1.00  0.00           C  
ATOM   1470  CG1 VAL A1463      16.295  65.829   3.535  1.00  0.00           C  
ATOM   1471  CG2 VAL A1463      14.004  65.078   2.919  1.00  0.00           C  
ATOM   1472  N   TRP A1464      13.533  68.157   0.791  1.00  0.00           N  
ATOM   1473  CA  TRP A1464      12.410  68.393  -0.087  1.00  0.00           C  
ATOM   1474  C   TRP A1464      12.039  67.116  -0.802  1.00  0.00           C  
ATOM   1475  O   TRP A1464      12.873  66.477  -1.446  1.00  0.00           O  
ATOM   1476  CB  TRP A1464      12.740  69.475  -1.105  1.00  0.00           C  
ATOM   1477  CG  TRP A1464      11.615  69.718  -2.031  1.00  0.00           C  
ATOM   1478  CD1 TRP A1464      11.575  69.439  -3.366  1.00  0.00           C  
ATOM   1479  CD2 TRP A1464      10.334  70.252  -1.691  1.00  0.00           C  
ATOM   1480  NE1 TRP A1464      10.342  69.767  -3.880  1.00  0.00           N  
ATOM   1481  CE2 TRP A1464       9.561  70.269  -2.873  1.00  0.00           C  
ATOM   1482  CE3 TRP A1464       9.762  70.718  -0.502  1.00  0.00           C  
ATOM   1483  CZ2 TRP A1464       8.246  70.734  -2.901  1.00  0.00           C  
ATOM   1484  CZ3 TRP A1464       8.456  71.182  -0.530  1.00  0.00           C  
ATOM   1485  CH2 TRP A1464       7.711  71.186  -1.723  1.00  0.00           C  
ATOM   1486  N   TRP A1465      10.773  66.750  -0.677  1.00  0.00           N  
ATOM   1487  CA  TRP A1465      10.258  65.547  -1.296  1.00  0.00           C  
ATOM   1488  C   TRP A1465       9.428  65.958  -2.506  1.00  0.00           C  
ATOM   1489  O   TRP A1465       8.234  66.233  -2.388  1.00  0.00           O  
ATOM   1490  CB  TRP A1465       9.420  64.788  -0.266  1.00  0.00           C  
ATOM   1491  CG  TRP A1465       8.680  63.621  -0.804  1.00  0.00           C  
ATOM   1492  CD1 TRP A1465       9.108  62.745  -1.758  1.00  0.00           C  
ATOM   1493  CD2 TRP A1465       7.379  63.179  -0.402  1.00  0.00           C  
ATOM   1494  NE1 TRP A1465       8.150  61.782  -1.976  1.00  0.00           N  
ATOM   1495  CE2 TRP A1465       7.079  62.025  -1.158  1.00  0.00           C  
ATOM   1496  CE3 TRP A1465       6.435  63.647   0.525  1.00  0.00           C  
ATOM   1497  CZ2 TRP A1465       5.873  61.330  -1.018  1.00  0.00           C  
ATOM   1498  CZ3 TRP A1465       5.235  62.955   0.664  1.00  0.00           C  
ATOM   1499  CH2 TRP A1465       4.966  61.809  -0.106  1.00  0.00           C  
ATOM   1500  N   PRO A1475      10.057  66.005  -3.693  1.00  0.00           N  
ATOM   1501  CA  PRO A1475       9.372  66.395  -4.933  1.00  0.00           C  
ATOM   1502  C   PRO A1475       8.000  65.754  -5.194  1.00  0.00           C  
ATOM   1503  O   PRO A1475       7.041  66.456  -5.521  1.00  0.00           O  
ATOM   1504  CB  PRO A1475      10.410  66.083  -6.022  1.00  0.00           C  
ATOM   1505  CG  PRO A1475      11.298  65.051  -5.389  1.00  0.00           C  
ATOM   1506  CD  PRO A1475      11.425  65.539  -3.976  1.00  0.00           C  
ATOM   1507  N   GLU A1688       7.898  64.437  -5.045  1.00  0.00           N  
ATOM   1508  CA  GLU A1688       6.627  63.752  -5.270  1.00  0.00           C  
ATOM   1509  C   GLU A1688       5.526  64.305  -4.365  1.00  0.00           C  
ATOM   1510  O   GLU A1688       4.617  64.986  -4.833  1.00  0.00           O  
ATOM   1511  CB  GLU A1688       6.777  62.243  -5.041  1.00  0.00           C  
ATOM   1512  CG  GLU A1688       7.560  61.512  -6.130  1.00  0.00           C  
ATOM   1513  CD  GLU A1688       8.990  62.012  -6.276  1.00  0.00           C  
ATOM   1514  OE1 GLU A1688       9.795  61.833  -5.329  1.00  0.00           O  
ATOM   1515  OE2 GLU A1688       9.309  62.587  -7.341  1.00  0.00           O  
ATOM   1516  N   GLY A1689       5.606  64.008  -3.073  1.00  0.00           N  
ATOM   1517  CA  GLY A1689       4.603  64.503  -2.148  1.00  0.00           C  
ATOM   1518  C   GLY A1689       4.641  66.016  -2.080  1.00  0.00           C  
ATOM   1519  O   GLY A1689       3.776  66.648  -1.473  1.00  0.00           O  
ATOM   1520  N   GLY A1690       5.658  66.596  -2.708  1.00  0.00           N  
ATOM   1521  CA  GLY A1690       5.800  68.039  -2.734  1.00  0.00           C  
ATOM   1522  C   GLY A1690       5.683  68.719  -1.387  1.00  0.00           C  
ATOM   1523  O   GLY A1690       4.773  69.507  -1.162  1.00  0.00           O  
ATOM   1524  N   LYS A1692       6.607  68.421  -0.483  1.00  0.00           N  
ATOM   1525  CA  LYS A1692       6.596  69.036   0.835  1.00  0.00           C  
ATOM   1526  C   LYS A1692       7.901  68.779   1.580  1.00  0.00           C  
ATOM   1527  O   LYS A1692       8.640  67.850   1.253  1.00  0.00           O  
ATOM   1528  CB  LYS A1692       5.408  68.522   1.649  1.00  0.00           C  
ATOM   1529  CG  LYS A1692       5.330  67.012   1.772  1.00  0.00           C  
ATOM   1530  CD  LYS A1692       4.100  66.604   2.581  1.00  0.00           C  
ATOM   1531  CE  LYS A1692       4.067  65.100   2.842  1.00  0.00           C  
ATOM   1532  NZ  LYS A1692       2.984  64.718   3.790  1.00  0.00           N  
ATOM   1533  N   TRP A1693       8.186  69.622   2.569  1.00  0.00           N  
ATOM   1534  CA  TRP A1693       9.394  69.488   3.371  1.00  0.00           C  
ATOM   1535  C   TRP A1693       9.209  68.499   4.504  1.00  0.00           C  
ATOM   1536  O   TRP A1693       8.346  68.681   5.358  1.00  0.00           O  
ATOM   1537  CB  TRP A1693       9.803  70.827   3.987  1.00  0.00           C  
ATOM   1538  CG  TRP A1693      10.331  71.811   3.021  1.00  0.00           C  
ATOM   1539  CD1 TRP A1693       9.632  72.784   2.384  1.00  0.00           C  
ATOM   1540  CD2 TRP A1693      11.679  71.906   2.550  1.00  0.00           C  
ATOM   1541  NE1 TRP A1693      10.457  73.485   1.541  1.00  0.00           N  
ATOM   1542  CE2 TRP A1693      11.721  72.967   1.622  1.00  0.00           C  
ATOM   1543  CE3 TRP A1693      12.858  71.196   2.821  1.00  0.00           C  
ATOM   1544  CZ2 TRP A1693      12.897  73.340   0.957  1.00  0.00           C  
ATOM   1545  CZ3 TRP A1693      14.030  71.566   2.160  1.00  0.00           C  
ATOM   1546  CH2 TRP A1693      14.037  72.630   1.238  1.00  0.00           C  
ATOM   1547  N   LEU A1700      10.035  67.463   4.511  1.00  0.00           N  
ATOM   1548  CA  LEU A1700       9.993  66.449   5.558  1.00  0.00           C  
ATOM   1549  C   LEU A1700      11.079  66.763   6.583  1.00  0.00           C  
ATOM   1550  O   LEU A1700      12.259  66.813   6.235  1.00  0.00           O  
ATOM   1551  CB  LEU A1700      10.291  65.074   4.975  1.00  0.00           C  
ATOM   1552  CG  LEU A1700       9.499  64.618   3.758  1.00  0.00           C  
ATOM   1553  CD1 LEU A1700      10.383  63.726   2.908  1.00  0.00           C  
ATOM   1554  CD2 LEU A1700       8.242  63.890   4.194  1.00  0.00           C  
ATOM   1555  N   GLU A1701      10.696  66.984   7.834  1.00  0.00           N  
ATOM   1556  CA  GLU A1701      11.693  67.247   8.858  1.00  0.00           C  
ATOM   1557  C   GLU A1701      12.314  65.889   9.176  1.00  0.00           C  
ATOM   1558  O   GLU A1701      11.669  65.038   9.781  1.00  0.00           O  
ATOM   1559  CB  GLU A1701      11.035  67.846  10.096  1.00  0.00           C  
ATOM   1560  CG  GLU A1701      10.479  69.256   9.895  1.00  0.00           C  
ATOM   1561  CD  GLU A1701      11.556  70.281   9.550  1.00  0.00           C  
ATOM   1562  OE1 GLU A1701      12.667  70.205  10.133  1.00  0.00           O  
ATOM   1563  OE2 GLU A1701      11.286  71.172   8.710  1.00  0.00           O  
ATOM   1564  N   LEU A1702      13.565  65.697   8.755  1.00  0.00           N  
ATOM   1565  CA  LEU A1702      14.292  64.436   8.930  1.00  0.00           C  
ATOM   1566  C   LEU A1702      15.003  64.158  10.245  1.00  0.00           C  
ATOM   1567  O   LEU A1702      14.818  63.093  10.832  1.00  0.00           O  
ATOM   1568  CB  LEU A1702      15.315  64.274   7.815  1.00  0.00           C  
ATOM   1569  CG  LEU A1702      14.841  63.543   6.570  1.00  0.00           C  
ATOM   1570  CD1 LEU A1702      16.016  63.376   5.616  1.00  0.00           C  
ATOM   1571  CD2 LEU A1702      14.266  62.188   6.975  1.00  0.00           C  
ATOM   1572  N   GLY A1703      15.847  65.086  10.682  1.00  0.00           N  
ATOM   1573  CA  GLY A1703      16.561  64.882  11.925  1.00  0.00           C  
ATOM   1574  C   GLY A1703      17.289  66.126  12.387  1.00  0.00           C  
ATOM   1575  O   GLY A1703      17.218  67.176  11.750  1.00  0.00           O  
ATOM   1576  N   GLY A1704      17.987  66.014  13.511  1.00  0.00           N  
ATOM   1577  CA  GLY A1704      18.725  67.145  14.034  1.00  0.00           C  
ATOM   1578  C   GLY A1704      20.192  66.877  13.792  1.00  0.00           C  
ATOM   1579  O   GLY A1704      20.553  65.751  13.451  1.00  0.00           O  
ATOM   1580  N   ALA A1705      21.031  67.895  13.969  1.00  0.00           N  
ATOM   1581  CA  ALA A1705      22.467  67.763  13.753  1.00  0.00           C  
ATOM   1582  C   ALA A1705      23.188  68.961  14.350  1.00  0.00           C  
ATOM   1583  O   ALA A1705      22.599  69.733  15.096  1.00  0.00           O  
ATOM   1584  CB  ALA A1705      22.769  67.663  12.257  1.00  0.00           C  
ATOM   1585  N   GLY A1706      24.463  69.116  14.020  1.00  0.00           N  
ATOM   1586  CA  GLY A1706      25.233  70.225  14.558  1.00  0.00           C  
ATOM   1587  C   GLY A1706      26.688  69.856  14.784  1.00  0.00           C  
ATOM   1588  O   GLY A1706      27.082  68.703  14.587  1.00  0.00           O  
ATOM   1589  N   MET A1707      27.493  70.832  15.184  1.00  0.00           N  
ATOM   1590  CA  MET A1707      28.906  70.588  15.440  1.00  0.00           C  
ATOM   1591  C   MET A1707      29.064  70.077  16.865  1.00  0.00           C  
ATOM   1592  O   MET A1707      28.655  70.759  17.804  1.00  0.00           O  
ATOM   1593  CB  MET A1707      29.704  71.877  15.265  1.00  0.00           C  
ATOM   1594  CG  MET A1707      29.613  72.462  13.879  1.00  0.00           C  
ATOM   1595  SD  MET A1707      30.034  71.235  12.627  1.00  0.00           S  
ATOM   1596  CE  MET A1707      31.875  71.421  12.519  1.00  0.00           C  
ATOM   1597  N   VAL A1708      29.646  68.885  17.020  1.00  0.00           N  
ATOM   1598  CA  VAL A1708      29.853  68.278  18.339  1.00  0.00           C  
ATOM   1599  C   VAL A1708      30.197  69.326  19.400  1.00  0.00           C  
ATOM   1600  O   VAL A1708      30.943  70.271  19.145  1.00  0.00           O  
ATOM   1601  CB  VAL A1708      30.969  67.205  18.308  1.00  0.00           C  
ATOM   1602  CG1 VAL A1708      31.196  66.657  19.706  1.00  0.00           C  
ATOM   1603  CG2 VAL A1708      30.590  66.086  17.358  1.00  0.00           C  
ATOM   1604  N   HIS A1709      29.654  69.153  20.599  1.00  0.00           N  
ATOM   1605  CA  HIS A1709      29.883  70.126  21.660  1.00  0.00           C  
ATOM   1606  C   HIS A1709      31.217  69.973  22.401  1.00  0.00           C  
ATOM   1607  O   HIS A1709      31.654  68.858  22.705  1.00  0.00           O  
ATOM   1608  CB  HIS A1709      28.712  70.078  22.654  1.00  0.00           C  
ATOM   1609  CG  HIS A1709      28.651  71.258  23.568  1.00  0.00           C  
ATOM   1610  ND1 HIS A1709      29.603  71.502  24.531  1.00  0.00           N  
ATOM   1611  CD2 HIS A1709      27.770  72.281  23.642  1.00  0.00           C  
ATOM   1612  CE1 HIS A1709      29.315  72.627  25.160  1.00  0.00           C  
ATOM   1613  NE2 HIS A1709      28.206  73.120  24.640  1.00  0.00           N  
ATOM   1614  N   PRO A1710      31.883  71.103  22.695  1.00  0.00           N  
ATOM   1615  CA  PRO A1710      33.165  71.107  23.402  1.00  0.00           C  
ATOM   1616  C   PRO A1710      33.137  70.190  24.622  1.00  0.00           C  
ATOM   1617  O   PRO A1710      34.070  69.422  24.861  1.00  0.00           O  
ATOM   1618  CB  PRO A1710      33.339  72.574  23.782  1.00  0.00           C  
ATOM   1619  CG  PRO A1710      32.762  73.275  22.613  1.00  0.00           C  
ATOM   1620  CD  PRO A1710      31.494  72.475  22.322  1.00  0.00           C  
ATOM   1621  N   LYS A1711      32.056  70.268  25.386  1.00  0.00           N  
ATOM   1622  CA  LYS A1711      31.921  69.446  26.574  1.00  0.00           C  
ATOM   1623  C   LYS A1711      31.817  67.962  26.265  1.00  0.00           C  
ATOM   1624  O   LYS A1711      32.063  67.141  27.140  1.00  0.00           O  
ATOM   1625  CB  LYS A1711      30.701  69.872  27.395  1.00  0.00           C  
ATOM   1626  CG  LYS A1711      30.854  71.190  28.110  1.00  0.00           C  
ATOM   1627  CD  LYS A1711      30.059  71.184  29.410  1.00  0.00           C  
ATOM   1628  CE  LYS A1711      30.199  72.512  30.162  1.00  0.00           C  
ATOM   1629  NZ  LYS A1711      31.629  72.895  30.447  1.00  0.00           N  
ATOM   1630  N   VAL A1742      31.444  67.605  25.041  1.00  0.00           N  
ATOM   1631  CA  VAL A1742      31.332  66.189  24.718  1.00  0.00           C  
ATOM   1632  C   VAL A1742      32.719  65.649  24.481  1.00  0.00           C  
ATOM   1633  O   VAL A1742      33.042  64.526  24.880  1.00  0.00           O  
ATOM   1634  CB  VAL A1742      30.469  65.920  23.460  1.00  0.00           C  
ATOM   1635  CG1 VAL A1742      30.489  64.424  23.130  1.00  0.00           C  
ATOM   1636  CG2 VAL A1742      29.030  66.373  23.708  1.00  0.00           C  
ATOM   1637  N   PHE A1743      33.547  66.456  23.832  1.00  0.00           N  
ATOM   1638  CA  PHE A1743      34.909  66.036  23.575  1.00  0.00           C  
ATOM   1639  C   PHE A1743      35.654  65.900  24.908  1.00  0.00           C  
ATOM   1640  O   PHE A1743      36.393  64.929  25.128  1.00  0.00           O  
ATOM   1641  CB  PHE A1743      35.606  67.030  22.646  1.00  0.00           C  
ATOM   1642  CG  PHE A1743      35.243  66.851  21.193  1.00  0.00           C  
ATOM   1643  CD1 PHE A1743      35.107  65.569  20.650  1.00  0.00           C  
ATOM   1644  CD2 PHE A1743      35.074  67.955  20.358  1.00  0.00           C  
ATOM   1645  CE1 PHE A1743      34.810  65.387  19.296  1.00  0.00           C  
ATOM   1646  CE2 PHE A1743      34.780  67.787  19.009  1.00  0.00           C  
ATOM   1647  CZ  PHE A1743      34.648  66.498  18.474  1.00  0.00           C  
ATOM   1648  N   GLN A1744      35.424  66.857  25.805  1.00  0.00           N  
ATOM   1649  CA  GLN A1744      36.056  66.841  27.111  1.00  0.00           C  
ATOM   1650  C   GLN A1744      35.649  65.602  27.908  1.00  0.00           C  
ATOM   1651  O   GLN A1744      36.475  65.005  28.610  1.00  0.00           O  
ATOM   1652  CB  GLN A1744      35.686  68.101  27.871  1.00  0.00           C  
ATOM   1653  CG  GLN A1744      36.145  69.361  27.186  1.00  0.00           C  
ATOM   1654  CD  GLN A1744      35.670  70.591  27.911  1.00  0.00           C  
ATOM   1655  OE1 GLN A1744      35.758  70.658  29.133  1.00  0.00           O  
ATOM   1656  NE2 GLN A1744      35.161  71.574  27.171  1.00  0.00           N  
ATOM   1657  N   ALA A1748      34.380  65.213  27.799  1.00  0.00           N  
ATOM   1658  CA  ALA A1748      33.876  64.036  28.505  1.00  0.00           C  
ATOM   1659  C   ALA A1748      34.624  62.797  28.017  1.00  0.00           C  
ATOM   1660  O   ALA A1748      35.071  61.959  28.804  1.00  0.00           O  
ATOM   1661  CB  ALA A1748      32.383  63.877  28.255  1.00  0.00           C  
ATOM   1662  N   VAL A1749      34.755  62.701  26.701  1.00  0.00           N  
ATOM   1663  CA  VAL A1749      35.433  61.585  26.079  1.00  0.00           C  
ATOM   1664  C   VAL A1749      36.865  61.503  26.575  1.00  0.00           C  
ATOM   1665  O   VAL A1749      37.286  60.475  27.094  1.00  0.00           O  
ATOM   1666  CB  VAL A1749      35.415  61.729  24.532  1.00  0.00           C  
ATOM   1667  CG1 VAL A1749      36.257  60.627  23.882  1.00  0.00           C  
ATOM   1668  CG2 VAL A1749      33.971  61.666  24.027  1.00  0.00           C  
ATOM   1669  N   ASP A1750      37.618  62.586  26.436  1.00  0.00           N  
ATOM   1670  CA  ASP A1750      38.997  62.546  26.878  1.00  0.00           C  
ATOM   1671  C   ASP A1750      39.155  62.328  28.362  1.00  0.00           C  
ATOM   1672  O   ASP A1750      40.098  61.684  28.785  1.00  0.00           O  
ATOM   1673  CB  ASP A1750      39.749  63.792  26.435  1.00  0.00           C  
ATOM   1674  CG  ASP A1750      40.205  63.686  25.006  1.00  0.00           C  
ATOM   1675  OD1 ASP A1750      40.359  62.533  24.539  1.00  0.00           O  
ATOM   1676  OD2 ASP A1750      40.414  64.731  24.351  1.00  0.00           O  
ATOM   1677  N   ALA A1751      38.237  62.845  29.163  1.00  0.00           N  
ATOM   1678  CA  ALA A1751      38.337  62.639  30.599  1.00  0.00           C  
ATOM   1679  C   ALA A1751      38.172  61.151  30.911  1.00  0.00           C  
ATOM   1680  O   ALA A1751      38.920  60.586  31.707  1.00  0.00           O  
ATOM   1681  CB  ALA A1751      37.276  63.443  31.317  1.00  0.00           C  
ATOM   1682  N   TYR A1752      37.196  60.520  30.267  1.00  0.00           N  
ATOM   1683  CA  TYR A1752      36.917  59.106  30.481  1.00  0.00           C  
ATOM   1684  C   TYR A1752      38.090  58.285  29.984  1.00  0.00           C  
ATOM   1685  O   TYR A1752      38.405  57.226  30.530  1.00  0.00           O  
ATOM   1686  CB  TYR A1752      35.640  58.708  29.747  1.00  0.00           C  
ATOM   1687  CG  TYR A1752      35.143  57.317  30.058  1.00  0.00           C  
ATOM   1688  CD1 TYR A1752      35.616  56.206  29.357  1.00  0.00           C  
ATOM   1689  CD2 TYR A1752      34.195  57.110  31.051  1.00  0.00           C  
ATOM   1690  CE1 TYR A1752      35.150  54.919  29.640  1.00  0.00           C  
ATOM   1691  CE2 TYR A1752      33.724  55.832  31.344  1.00  0.00           C  
ATOM   1692  CZ  TYR A1752      34.203  54.741  30.638  1.00  0.00           C  
ATOM   1693  OH  TYR A1752      33.738  53.479  30.949  1.00  0.00           O  
ATOM   1694  N   ARG A1753      38.737  58.780  28.939  1.00  0.00           N  
ATOM   1695  CA  ARG A1753      39.893  58.097  28.400  1.00  0.00           C  
ATOM   1696  C   ARG A1753      41.000  58.071  29.455  1.00  0.00           C  
ATOM   1697  O   ARG A1753      41.575  57.023  29.726  1.00  0.00           O  
ATOM   1698  CB  ARG A1753      40.375  58.808  27.137  1.00  0.00           C  
ATOM   1699  CG  ARG A1753      39.657  58.380  25.874  1.00  0.00           C  
ATOM   1700  CD  ARG A1753      40.008  59.315  24.735  1.00  0.00           C  
ATOM   1701  NE  ARG A1753      40.130  58.599  23.470  1.00  0.00           N  
ATOM   1702  CZ  ARG A1753      41.260  58.065  23.017  1.00  0.00           C  
ATOM   1703  NH1 ARG A1753      42.377  58.169  23.722  1.00  0.00           N  
ATOM   1704  NH2 ARG A1753      41.271  57.418  21.858  1.00  0.00           N  
ATOM   1705  N   GLU A1757      41.290  59.223  30.052  1.00  0.00           N  
ATOM   1706  CA  GLU A1757      42.323  59.305  31.075  1.00  0.00           C  
ATOM   1707  C   GLU A1757      42.034  58.311  32.177  1.00  0.00           C  
ATOM   1708  O   GLU A1757      42.900  57.535  32.579  1.00  0.00           O  
ATOM   1709  CB  GLU A1757      42.396  60.716  31.662  1.00  0.00           C  
ATOM   1710  CG  GLU A1757      43.497  61.573  31.048  1.00  0.00           C  
ATOM   1711  CD  GLU A1757      43.487  61.561  29.512  1.00  0.00           C  
ATOM   1712  OE1 GLU A1757      42.598  62.196  28.897  1.00  0.00           O  
ATOM   1713  OE2 GLU A1757      44.371  60.904  28.913  1.00  0.00           O  
ATOM   1714  N   ARG A1758      40.801  58.330  32.657  1.00  0.00           N  
ATOM   1715  CA  ARG A1758      40.394  57.434  33.718  1.00  0.00           C  
ATOM   1716  C   ARG A1758      40.636  55.977  33.327  1.00  0.00           C  
ATOM   1717  O   ARG A1758      40.761  55.117  34.186  1.00  0.00           O  
ATOM   1718  CB  ARG A1758      38.922  57.688  34.052  1.00  0.00           C  
ATOM   1719  CG  ARG A1758      38.379  56.884  35.219  1.00  0.00           C  
ATOM   1720  CD  ARG A1758      37.213  57.589  35.917  1.00  0.00           C  
ATOM   1721  NE  ARG A1758      36.247  58.168  34.982  1.00  0.00           N  
ATOM   1722  CZ  ARG A1758      36.353  59.382  34.434  1.00  0.00           C  
ATOM   1723  NH1 ARG A1758      37.389  60.164  34.727  1.00  0.00           N  
ATOM   1724  NH2 ARG A1758      35.421  59.812  33.587  1.00  0.00           N  
ATOM   1725  N   LEU A1759      40.724  55.704  32.031  1.00  0.00           N  
ATOM   1726  CA  LEU A1759      40.961  54.339  31.557  1.00  0.00           C  
ATOM   1727  C   LEU A1759      42.413  54.130  31.128  1.00  0.00           C  
ATOM   1728  O   LEU A1759      42.776  53.056  30.653  1.00  0.00           O  
ATOM   1729  CB  LEU A1759      40.028  54.014  30.387  1.00  0.00           C  
ATOM   1730  CG  LEU A1759      38.944  52.953  30.602  1.00  0.00           C  
ATOM   1731  CD1 LEU A1759      38.275  53.118  31.953  1.00  0.00           C  
ATOM   1732  CD2 LEU A1759      37.925  53.071  29.496  1.00  0.00           C  
ATOM   1733  N   GLY A1760      43.235  55.165  31.288  1.00  0.00           N  
ATOM   1734  CA  GLY A1760      44.635  55.068  30.922  1.00  0.00           C  
ATOM   1735  C   GLY A1760      44.992  55.423  29.488  1.00  0.00           C  
ATOM   1736  O   GLY A1760      46.161  55.355  29.108  1.00  0.00           O  
ATOM   1737  N   LEU A1764      44.003  55.795  28.680  1.00  0.00           N  
ATOM   1738  CA  LEU A1764      44.272  56.161  27.293  1.00  0.00           C  
ATOM   1739  C   LEU A1764      44.638  57.641  27.207  1.00  0.00           C  
ATOM   1740  O   LEU A1764      44.254  58.430  28.060  1.00  0.00           O  
ATOM   1741  CB  LEU A1764      43.045  55.895  26.419  1.00  0.00           C  
ATOM   1742  CG  LEU A1764      42.404  54.504  26.455  1.00  0.00           C  
ATOM   1743  CD1 LEU A1764      41.309  54.433  25.406  1.00  0.00           C  
ATOM   1744  CD2 LEU A1764      43.437  53.441  26.175  1.00  0.00           C  
ATOM   1745  N   PRO A1765      45.416  58.029  26.187  1.00  0.00           N  
ATOM   1746  CA  PRO A1765      45.803  59.442  26.034  1.00  0.00           C  
ATOM   1747  C   PRO A1765      44.719  60.276  25.325  1.00  0.00           C  
ATOM   1748  O   PRO A1765      43.959  59.757  24.506  1.00  0.00           O  
ATOM   1749  CB  PRO A1765      47.078  59.350  25.201  1.00  0.00           C  
ATOM   1750  CG  PRO A1765      46.806  58.138  24.324  1.00  0.00           C  
ATOM   1751  CD  PRO A1765      46.222  57.157  25.309  1.00  0.00           C  
ATOM   1752  N   PRO A1767      44.643  61.580  25.614  1.00  0.00           N  
ATOM   1753  CA  PRO A1767      43.634  62.439  24.968  1.00  0.00           C  
ATOM   1754  C   PRO A1767      43.724  62.376  23.444  1.00  0.00           C  
ATOM   1755  O   PRO A1767      44.813  62.408  22.878  1.00  0.00           O  
ATOM   1756  CB  PRO A1767      43.983  63.828  25.483  1.00  0.00           C  
ATOM   1757  CG  PRO A1767      45.482  63.746  25.670  1.00  0.00           C  
ATOM   1758  CD  PRO A1767      45.647  62.388  26.325  1.00  0.00           C  
ATOM   1759  N   ALA A1768      42.589  62.308  22.766  1.00  0.00           N  
ATOM   1760  CA  ALA A1768      42.625  62.225  21.314  1.00  0.00           C  
ATOM   1761  C   ALA A1768      41.736  63.236  20.611  1.00  0.00           C  
ATOM   1762  O   ALA A1768      41.764  63.337  19.381  1.00  0.00           O  
ATOM   1763  CB  ALA A1768      42.246  60.816  20.870  1.00  0.00           C  
ATOM   1764  N   TYR A1770      40.965  63.999  21.378  1.00  0.00           N  
ATOM   1765  CA  TYR A1770      40.045  64.955  20.778  1.00  0.00           C  
ATOM   1766  C   TYR A1770      40.259  66.407  21.182  1.00  0.00           C  
ATOM   1767  O   TYR A1770      39.310  67.201  21.209  1.00  0.00           O  
ATOM   1768  CB  TYR A1770      38.614  64.523  21.097  1.00  0.00           C  
ATOM   1769  CG  TYR A1770      38.322  63.124  20.608  1.00  0.00           C  
ATOM   1770  CD1 TYR A1770      38.674  62.002  21.367  1.00  0.00           C  
ATOM   1771  CD2 TYR A1770      37.772  62.920  19.345  1.00  0.00           C  
ATOM   1772  CE1 TYR A1770      38.490  60.715  20.873  1.00  0.00           C  
ATOM   1773  CE2 TYR A1770      37.584  61.640  18.843  1.00  0.00           C  
ATOM   1774  CZ  TYR A1770      37.946  60.543  19.607  1.00  0.00           C  
ATOM   1775  OH  TYR A1770      37.765  59.286  19.071  1.00  0.00           O  
ATOM   1776  N   ARG A1771      41.508  66.761  21.468  1.00  0.00           N  
ATOM   1777  CA  ARG A1771      41.830  68.118  21.885  1.00  0.00           C  
ATOM   1778  C   ARG A1771      41.880  69.102  20.712  1.00  0.00           C  
ATOM   1779  O   ARG A1771      41.374  70.217  20.811  1.00  0.00           O  
ATOM   1780  CB  ARG A1771      43.168  68.124  22.637  1.00  0.00           C  
ATOM   1781  CG  ARG A1771      43.156  68.808  24.019  1.00  0.00           C  
ATOM   1782  CD  ARG A1771      42.458  67.970  25.103  1.00  0.00           C  
ATOM   1783  NE  ARG A1771      41.056  67.688  24.778  1.00  0.00           N  
ATOM   1784  CZ  ARG A1771      40.105  67.400  25.668  1.00  0.00           C  
ATOM   1785  NH1 ARG A1771      40.382  67.350  26.969  1.00  0.00           N  
ATOM   1786  NH2 ARG A1771      38.868  67.166  25.250  1.00  0.00           N  
ATOM   1787  N   GLY A1772      42.468  68.691  19.597  1.00  0.00           N  
ATOM   1788  CA  GLY A1772      42.569  69.595  18.468  1.00  0.00           C  
ATOM   1789  C   GLY A1772      41.842  69.160  17.211  1.00  0.00           C  
ATOM   1790  O   GLY A1772      42.394  69.188  16.101  1.00  0.00           O  
ATOM   1791  N   VAL A1773      40.596  68.751  17.384  1.00  0.00           N  
ATOM   1792  CA  VAL A1773      39.774  68.332  16.266  1.00  0.00           C  
ATOM   1793  C   VAL A1773      38.368  68.853  16.503  1.00  0.00           C  
ATOM   1794  O   VAL A1773      38.010  69.196  17.632  1.00  0.00           O  
ATOM   1795  CB  VAL A1773      39.708  66.803  16.157  1.00  0.00           C  
ATOM   1796  CG1 VAL A1773      41.072  66.251  15.914  1.00  0.00           C  
ATOM   1797  CG2 VAL A1773      39.107  66.216  17.416  1.00  0.00           C  
ATOM   1798  N   THR A1774      37.588  68.952  15.435  1.00  0.00           N  
ATOM   1799  CA  THR A1774      36.206  69.374  15.555  1.00  0.00           C  
ATOM   1800  C   THR A1774      35.433  68.270  14.883  1.00  0.00           C  
ATOM   1801  O   THR A1774      36.013  67.271  14.458  1.00  0.00           O  
ATOM   1802  CB  THR A1774      35.914  70.688  14.836  1.00  0.00           C  
ATOM   1803  OG1 THR A1774      36.423  70.628  13.506  1.00  0.00           O  
ATOM   1804  CG2 THR A1774      36.531  71.838  15.574  1.00  0.00           C  
ATOM   1805  N   GLY A1775      34.121  68.423  14.793  1.00  0.00           N  
ATOM   1806  CA  GLY A1775      33.352  67.380  14.150  1.00  0.00           C  
ATOM   1807  C   GLY A1775      31.878  67.656  14.152  1.00  0.00           C  
ATOM   1808  O   GLY A1775      31.407  68.511  14.887  1.00  0.00           O  
ATOM   1809  N   PHE A1776      31.148  66.932  13.317  1.00  0.00           N  
ATOM   1810  CA  PHE A1776      29.716  67.103  13.254  1.00  0.00           C  
ATOM   1811  C   PHE A1776      29.070  65.748  13.441  1.00  0.00           C  
ATOM   1812  O   PHE A1776      29.694  64.710  13.213  1.00  0.00           O  
ATOM   1813  CB  PHE A1776      29.293  67.743  11.917  1.00  0.00           C  
ATOM   1814  CG  PHE A1776      29.452  66.849  10.706  1.00  0.00           C  
ATOM   1815  CD1 PHE A1776      28.610  65.764  10.500  1.00  0.00           C  
ATOM   1816  CD2 PHE A1776      30.413  67.130   9.742  1.00  0.00           C  
ATOM   1817  CE1 PHE A1776      28.723  64.978   9.350  1.00  0.00           C  
ATOM   1818  CE2 PHE A1776      30.531  66.344   8.586  1.00  0.00           C  
ATOM   1819  CZ  PHE A1776      29.685  65.270   8.392  1.00  0.00           C  
ATOM   1820  N   ALA A1777      27.825  65.773  13.893  1.00  0.00           N  
ATOM   1821  CA  ALA A1777      27.054  64.563  14.108  1.00  0.00           C  
ATOM   1822  C   ALA A1777      25.646  64.906  13.670  1.00  0.00           C  
ATOM   1823  O   ALA A1777      25.310  66.086  13.495  1.00  0.00           O  
ATOM   1824  CB  ALA A1777      27.063  64.167  15.593  1.00  0.00           C  
ATOM   1825  N   PHE A1778      24.833  63.877  13.477  1.00  0.00           N  
ATOM   1826  CA  PHE A1778      23.444  64.065  13.100  1.00  0.00           C  
ATOM   1827  C   PHE A1778      22.691  62.821  13.521  1.00  0.00           C  
ATOM   1828  O   PHE A1778      23.299  61.808  13.849  1.00  0.00           O  
ATOM   1829  CB  PHE A1778      23.312  64.302  11.593  1.00  0.00           C  
ATOM   1830  CG  PHE A1778      23.820  63.175  10.746  1.00  0.00           C  
ATOM   1831  CD1 PHE A1778      23.199  61.928  10.765  1.00  0.00           C  
ATOM   1832  CD2 PHE A1778      24.913  63.365   9.905  1.00  0.00           C  
ATOM   1833  CE1 PHE A1778      23.659  60.891   9.960  1.00  0.00           C  
ATOM   1834  CE2 PHE A1778      25.377  62.328   9.096  1.00  0.00           C  
ATOM   1835  CZ  PHE A1778      24.747  61.090   9.126  1.00  0.00           C  
ATOM   1836  N   GLY A1779      21.368  62.904  13.531  1.00  0.00           N  
ATOM   1837  CA  GLY A1779      20.555  61.758  13.907  1.00  0.00           C  
ATOM   1838  C   GLY A1779      19.190  61.842  13.254  1.00  0.00           C  
ATOM   1839  O   GLY A1779      18.566  62.915  13.247  1.00  0.00           O  
ATOM   1840  N   LEU A1782      18.715  60.730  12.701  1.00  0.00           N  
ATOM   1841  CA  LEU A1782      17.410  60.747  12.056  1.00  0.00           C  
ATOM   1842  C   LEU A1782      16.535  59.541  12.370  1.00  0.00           C  
ATOM   1843  O   LEU A1782      17.025  58.418  12.466  1.00  0.00           O  
ATOM   1844  CB  LEU A1782      17.582  60.905  10.541  1.00  0.00           C  
ATOM   1845  CG  LEU A1782      18.490  59.916   9.812  1.00  0.00           C  
ATOM   1846  CD1 LEU A1782      17.817  58.569   9.775  1.00  0.00           C  
ATOM   1847  CD2 LEU A1782      18.760  60.400   8.395  1.00  0.00           C  
ATOM   1848  N   GLY A1783      15.236  59.797  12.542  1.00  0.00           N  
ATOM   1849  CA  GLY A1783      14.282  58.740  12.834  1.00  0.00           C  
ATOM   1850  C   GLY A1783      14.082  57.889  11.594  1.00  0.00           C  
ATOM   1851  O   GLY A1783      13.862  58.419  10.497  1.00  0.00           O  
ATOM   1852  N   VAL A1784      14.153  56.571  11.766  1.00  0.00           N  
ATOM   1853  CA  VAL A1784      14.014  55.643  10.653  1.00  0.00           C  
ATOM   1854  C   VAL A1784      12.590  55.321  10.205  1.00  0.00           C  
ATOM   1855  O   VAL A1784      12.318  55.381   9.011  1.00  0.00           O  
ATOM   1856  CB  VAL A1784      14.756  54.323  10.958  1.00  0.00           C  
ATOM   1857  CG1 VAL A1784      14.606  53.355   9.805  1.00  0.00           C  
ATOM   1858  CG2 VAL A1784      16.226  54.611  11.203  1.00  0.00           C  
ATOM   1859  N   GLU A1785      11.688  54.981  11.135  1.00  0.00           N  
ATOM   1860  CA  GLU A1785      10.300  54.634  10.771  1.00  0.00           C  
ATOM   1861  C   GLU A1785       9.590  55.710   9.976  1.00  0.00           C  
ATOM   1862  O   GLU A1785       9.029  55.445   8.918  1.00  0.00           O  
ATOM   1863  CB  GLU A1785       9.443  54.330  12.000  1.00  0.00           C  
ATOM   1864  CG  GLU A1785       9.671  52.971  12.627  1.00  0.00           C  
ATOM   1865  CD  GLU A1785      10.957  52.913  13.420  1.00  0.00           C  
ATOM   1866  OE1 GLU A1785      11.627  53.967  13.525  1.00  0.00           O  
ATOM   1867  OE2 GLU A1785      11.291  51.822  13.939  1.00  0.00           O  
ATOM   1868  N   ARG A1786       9.606  56.928  10.496  1.00  0.00           N  
ATOM   1869  CA  ARG A1786       8.953  58.040   9.827  1.00  0.00           C  
ATOM   1870  C   ARG A1786       9.398  58.108   8.359  1.00  0.00           C  
ATOM   1871  O   ARG A1786       8.609  58.450   7.482  1.00  0.00           O  
ATOM   1872  CB  ARG A1786       9.288  59.335  10.572  1.00  0.00           C  
ATOM   1873  CG  ARG A1786       8.381  60.532  10.285  1.00  0.00           C  
ATOM   1874  CD  ARG A1786       8.758  61.701  11.220  1.00  0.00           C  
ATOM   1875  NE  ARG A1786       8.260  63.017  10.805  1.00  0.00           N  
ATOM   1876  CZ  ARG A1786       8.577  63.623   9.660  1.00  0.00           C  
ATOM   1877  NH1 ARG A1786       9.396  63.032   8.789  1.00  0.00           N  
ATOM   1878  NH2 ARG A1786       8.089  64.835   9.396  1.00  0.00           N  
ATOM   1879  N   LEU A1787      10.652  57.754   8.089  1.00  0.00           N  
ATOM   1880  CA  LEU A1787      11.191  57.782   6.725  1.00  0.00           C  
ATOM   1881  C   LEU A1787      10.774  56.531   5.938  1.00  0.00           C  
ATOM   1882  O   LEU A1787      10.459  56.605   4.750  1.00  0.00           O  
ATOM   1883  CB  LEU A1787      12.726  57.891   6.770  1.00  0.00           C  
ATOM   1884  CG  LEU A1787      13.491  58.371   5.525  1.00  0.00           C  
ATOM   1885  CD1 LEU A1787      13.413  57.344   4.409  1.00  0.00           C  
ATOM   1886  CD2 LEU A1787      12.913  59.703   5.061  1.00  0.00           C  
ATOM   1887  N   ALA A1788      10.781  55.385   6.611  1.00  0.00           N  
ATOM   1888  CA  ALA A1788      10.402  54.124   5.992  1.00  0.00           C  
ATOM   1889  C   ALA A1788       8.941  54.210   5.573  1.00  0.00           C  
ATOM   1890  O   ALA A1788       8.553  53.728   4.507  1.00  0.00           O  
ATOM   1891  CB  ALA A1788      10.599  52.985   6.976  1.00  0.00           C  
ATOM   1892  N   MET A1789       8.132  54.828   6.427  1.00  0.00           N  
ATOM   1893  CA  MET A1789       6.713  54.995   6.157  1.00  0.00           C  
ATOM   1894  C   MET A1789       6.529  55.869   4.924  1.00  0.00           C  
ATOM   1895  O   MET A1789       5.840  55.496   3.981  1.00  0.00           O  
ATOM   1896  CB  MET A1789       6.023  55.627   7.368  1.00  0.00           C  
ATOM   1897  CG  MET A1789       5.706  54.632   8.473  1.00  0.00           C  
ATOM   1898  SD  MET A1789       5.279  55.425  10.032  1.00  0.00           S  
ATOM   1899  CE  MET A1789       3.946  56.501   9.506  1.00  0.00           C  
ATOM   1900  N   LEU A1790       7.155  57.036   4.931  1.00  0.00           N  
ATOM   1901  CA  LEU A1790       7.049  57.928   3.795  1.00  0.00           C  
ATOM   1902  C   LEU A1790       7.483  57.209   2.527  1.00  0.00           C  
ATOM   1903  O   LEU A1790       6.834  57.300   1.491  1.00  0.00           O  
ATOM   1904  CB  LEU A1790       7.943  59.142   3.988  1.00  0.00           C  
ATOM   1905  CG  LEU A1790       7.970  60.037   2.751  1.00  0.00           C  
ATOM   1906  CD1 LEU A1790       6.703  60.854   2.707  1.00  0.00           C  
ATOM   1907  CD2 LEU A1790       9.169  60.951   2.792  1.00  0.00           C  
ATOM   1908  N   ARG A1791       8.587  56.482   2.630  1.00  0.00           N  
ATOM   1909  CA  ARG A1791       9.158  55.772   1.500  1.00  0.00           C  
ATOM   1910  C   ARG A1791       8.403  54.547   0.997  1.00  0.00           C  
ATOM   1911  O   ARG A1791       8.224  54.391  -0.208  1.00  0.00           O  
ATOM   1912  CB  ARG A1791      10.604  55.385   1.824  1.00  0.00           C  
ATOM   1913  CG  ARG A1791      11.332  54.748   0.657  1.00  0.00           C  
ATOM   1914  CD  ARG A1791      12.827  54.678   0.889  1.00  0.00           C  
ATOM   1915  NE  ARG A1791      13.557  55.133  -0.292  1.00  0.00           N  
ATOM   1916  CZ  ARG A1791      13.550  56.387  -0.737  1.00  0.00           C  
ATOM   1917  NH1 ARG A1791      12.852  57.322  -0.099  1.00  0.00           N  
ATOM   1918  NH2 ARG A1791      14.240  56.702  -1.823  1.00  0.00           N  
ATOM   1919  N   TYR A1792       7.977  53.671   1.901  1.00  0.00           N  
ATOM   1920  CA  TYR A1792       7.257  52.465   1.496  1.00  0.00           C  
ATOM   1921  C   TYR A1792       5.752  52.678   1.511  1.00  0.00           C  
ATOM   1922  O   TYR A1792       4.983  51.779   1.171  1.00  0.00           O  
ATOM   1923  CB  TYR A1792       7.624  51.290   2.412  1.00  0.00           C  
ATOM   1924  CG  TYR A1792       9.104  51.002   2.437  1.00  0.00           C  
ATOM   1925  CD1 TYR A1792       9.847  50.989   1.257  1.00  0.00           C  
ATOM   1926  CD2 TYR A1792       9.769  50.762   3.636  1.00  0.00           C  
ATOM   1927  CE1 TYR A1792      11.222  50.747   1.266  1.00  0.00           C  
ATOM   1928  CE2 TYR A1792      11.149  50.517   3.659  1.00  0.00           C  
ATOM   1929  CZ  TYR A1792      11.869  50.511   2.468  1.00  0.00           C  
ATOM   1930  OH  TYR A1792      13.228  50.271   2.472  1.00  0.00           O  
ATOM   1931  N   GLY A1793       5.337  53.879   1.898  1.00  0.00           N  
ATOM   1932  CA  GLY A1793       3.923  54.190   1.957  1.00  0.00           C  
ATOM   1933  C   GLY A1793       3.183  53.413   3.030  1.00  0.00           C  
ATOM   1934  O   GLY A1793       2.141  52.826   2.755  1.00  0.00           O  
ATOM   1935  N   ILE A1794       3.723  53.392   4.247  1.00  0.00           N  
ATOM   1936  CA  ILE A1794       3.079  52.694   5.355  1.00  0.00           C  
ATOM   1937  C   ILE A1794       2.238  53.724   6.101  1.00  0.00           C  
ATOM   1938  O   ILE A1794       2.733  54.784   6.477  1.00  0.00           O  
ATOM   1939  CB  ILE A1794       4.089  52.126   6.348  1.00  0.00           C  
ATOM   1940  CG1 ILE A1794       5.167  51.322   5.620  1.00  0.00           C  
ATOM   1941  CG2 ILE A1794       3.353  51.269   7.367  1.00  0.00           C  
ATOM   1942  CD1 ILE A1794       4.789  49.911   5.344  1.00  0.00           C  
ATOM   1943  N   PRO A1795       0.954  53.419   6.330  1.00  0.00           N  
ATOM   1944  CA  PRO A1795       0.023  54.308   7.022  1.00  0.00           C  
ATOM   1945  C   PRO A1795       0.096  54.322   8.540  1.00  0.00           C  
ATOM   1946  O   PRO A1795      -0.165  55.347   9.165  1.00  0.00           O  
ATOM   1947  CB  PRO A1795      -1.324  53.808   6.532  1.00  0.00           C  
ATOM   1948  CG  PRO A1795      -1.103  52.343   6.489  1.00  0.00           C  
ATOM   1949  CD  PRO A1795       0.241  52.242   5.802  1.00  0.00           C  
ATOM   1950  N   ASP A1796       0.451  53.190   9.134  1.00  0.00           N  
ATOM   1951  CA  ASP A1796       0.506  53.091  10.587  1.00  0.00           C  
ATOM   1952  C   ASP A1796       1.847  52.566  11.111  1.00  0.00           C  
ATOM   1953  O   ASP A1796       2.230  51.424  10.846  1.00  0.00           O  
ATOM   1954  CB  ASP A1796      -0.648  52.199  11.047  1.00  0.00           C  
ATOM   1955  CG  ASP A1796      -0.813  52.180  12.540  1.00  0.00           C  
ATOM   1956  OD1 ASP A1796      -0.354  53.127  13.212  1.00  0.00           O  
ATOM   1957  OD2 ASP A1796      -1.421  51.215  13.041  1.00  0.00           O  
ATOM   1958  N   ILE A1797       2.550  53.412  11.863  1.00  0.00           N  
ATOM   1959  CA  ILE A1797       3.861  53.066  12.423  1.00  0.00           C  
ATOM   1960  C   ILE A1797       3.814  51.832  13.308  1.00  0.00           C  
ATOM   1961  O   ILE A1797       4.830  51.171  13.536  1.00  0.00           O  
ATOM   1962  CB  ILE A1797       4.443  54.227  13.273  1.00  0.00           C  
ATOM   1963  CG1 ILE A1797       5.932  53.995  13.519  1.00  0.00           C  
ATOM   1964  CG2 ILE A1797       3.738  54.298  14.627  1.00  0.00           C  
ATOM   1965  CD1 ILE A1797       6.609  55.129  14.243  1.00  0.00           C  
ATOM   1966  N   ARG A1798       2.626  51.528  13.809  1.00  0.00           N  
ATOM   1967  CA  ARG A1798       2.455  50.383  14.684  1.00  0.00           C  
ATOM   1968  C   ARG A1798       2.610  49.038  13.983  1.00  0.00           C  
ATOM   1969  O   ARG A1798       2.773  48.005  14.639  1.00  0.00           O  
ATOM   1970  CB  ARG A1798       1.098  50.485  15.379  1.00  0.00           C  
ATOM   1971  CG  ARG A1798       1.048  51.648  16.354  1.00  0.00           C  
ATOM   1972  CD  ARG A1798      -0.341  51.904  16.892  1.00  0.00           C  
ATOM   1973  NE  ARG A1798      -1.243  52.368  15.847  1.00  0.00           N  
ATOM   1974  CZ  ARG A1798      -2.471  52.810  16.077  1.00  0.00           C  
ATOM   1975  NH1 ARG A1798      -2.933  52.845  17.317  1.00  0.00           N  
ATOM   1976  NH2 ARG A1798      -3.232  53.213  15.072  1.00  0.00           N  
ATOM   1977  N   TYR A1799       2.581  49.052  12.654  1.00  0.00           N  
ATOM   1978  CA  TYR A1799       2.717  47.820  11.890  1.00  0.00           C  
ATOM   1979  C   TYR A1799       4.077  47.161  12.064  1.00  0.00           C  
ATOM   1980  O   TYR A1799       4.154  45.949  12.236  1.00  0.00           O  
ATOM   1981  CB  TYR A1799       2.500  48.065  10.394  1.00  0.00           C  
ATOM   1982  CG  TYR A1799       1.079  48.385   9.969  1.00  0.00           C  
ATOM   1983  CD1 TYR A1799      -0.009  47.682  10.488  1.00  0.00           C  
ATOM   1984  CD2 TYR A1799       0.829  49.362   9.002  1.00  0.00           C  
ATOM   1985  CE1 TYR A1799      -1.304  47.943  10.055  1.00  0.00           C  
ATOM   1986  CE2 TYR A1799      -0.462  49.625   8.565  1.00  0.00           C  
ATOM   1987  CZ  TYR A1799      -1.518  48.913   9.097  1.00  0.00           C  
ATOM   1988  OH  TYR A1799      -2.790  49.185   8.669  1.00  0.00           O  
ATOM   1989  N   PHE A1800       5.140  47.961  12.010  1.00  0.00           N  
ATOM   1990  CA  PHE A1800       6.514  47.466  12.121  1.00  0.00           C  
ATOM   1991  C   PHE A1800       6.716  46.432  13.218  1.00  0.00           C  
ATOM   1992  O   PHE A1800       7.272  45.364  12.970  1.00  0.00           O  
ATOM   1993  CB  PHE A1800       7.479  48.643  12.317  1.00  0.00           C  
ATOM   1994  CG  PHE A1800       7.513  49.607  11.151  1.00  0.00           C  
ATOM   1995  CD1 PHE A1800       7.944  49.188   9.894  1.00  0.00           C  
ATOM   1996  CD2 PHE A1800       7.102  50.927  11.309  1.00  0.00           C  
ATOM   1997  CE1 PHE A1800       7.963  50.071   8.811  1.00  0.00           C  
ATOM   1998  CE2 PHE A1800       7.118  51.819  10.232  1.00  0.00           C  
ATOM   1999  CZ  PHE A1800       7.550  51.386   8.981  1.00  0.00           C  
ATOM   2000  N   PHE A1801       6.270  46.739  14.432  1.00  0.00           N  
ATOM   2001  CA  PHE A1801       6.411  45.788  15.534  1.00  0.00           C  
ATOM   2002  C   PHE A1801       5.180  44.899  15.729  1.00  0.00           C  
ATOM   2003  O   PHE A1801       5.128  44.099  16.668  1.00  0.00           O  
ATOM   2004  CB  PHE A1801       6.737  46.520  16.840  1.00  0.00           C  
ATOM   2005  CG  PHE A1801       8.201  46.779  17.027  1.00  0.00           C  
ATOM   2006  CD1 PHE A1801       9.091  45.718  17.142  1.00  0.00           C  
ATOM   2007  CD2 PHE A1801       8.696  48.079  17.049  1.00  0.00           C  
ATOM   2008  CE1 PHE A1801      10.456  45.946  17.271  1.00  0.00           C  
ATOM   2009  CE2 PHE A1801      10.053  48.319  17.176  1.00  0.00           C  
ATOM   2010  CZ  PHE A1801      10.939  47.250  17.287  1.00  0.00           C  
ATOM   2011  N   GLY A1802       4.202  45.043  14.834  1.00  0.00           N  
ATOM   2012  CA  GLY A1802       2.989  44.248  14.900  1.00  0.00           C  
ATOM   2013  C   GLY A1802       3.184  42.767  14.591  1.00  0.00           C  
ATOM   2014  O   GLY A1802       2.392  41.931  15.023  1.00  0.00           O  
ATOM   2015  N   GLY A1803       4.223  42.434  13.832  1.00  0.00           N  
ATOM   2016  CA  GLY A1803       4.491  41.041  13.515  1.00  0.00           C  
ATOM   2017  C   GLY A1803       3.529  40.351  12.562  1.00  0.00           C  
ATOM   2018  O   GLY A1803       3.612  39.133  12.374  1.00  0.00           O  
ATOM   2019  N   ARG A1804       2.627  41.107  11.946  1.00  0.00           N  
ATOM   2020  CA  ARG A1804       1.668  40.510  11.022  1.00  0.00           C  
ATOM   2021  C   ARG A1804       2.270  40.149   9.658  1.00  0.00           C  
ATOM   2022  O   ARG A1804       2.786  41.011   8.947  1.00  0.00           O  
ATOM   2023  CB  ARG A1804       0.483  41.451  10.819  1.00  0.00           C  
ATOM   2024  CG  ARG A1804      -0.612  40.847   9.977  1.00  0.00           C  
ATOM   2025  CD  ARG A1804      -1.758  41.801   9.789  1.00  0.00           C  
ATOM   2026  NE  ARG A1804      -2.891  41.121   9.175  1.00  0.00           N  
ATOM   2027  CZ  ARG A1804      -4.032  41.717   8.854  1.00  0.00           C  
ATOM   2028  NH1 ARG A1804      -4.192  43.016   9.090  1.00  0.00           N  
ATOM   2029  NH2 ARG A1804      -5.011  41.013   8.302  1.00  0.00           N  
ATOM   2030  N   LEU A1805       2.177  38.874   9.294  1.00  0.00           N  
ATOM   2031  CA  LEU A1805       2.709  38.380   8.027  1.00  0.00           C  
ATOM   2032  C   LEU A1805       2.108  39.029   6.777  1.00  0.00           C  
ATOM   2033  O   LEU A1805       2.830  39.346   5.832  1.00  0.00           O  
ATOM   2034  CB  LEU A1805       2.526  36.868   7.950  1.00  0.00           C  
ATOM   2035  CG  LEU A1805       3.228  36.098   9.065  1.00  0.00           C  
ATOM   2036  CD1 LEU A1805       2.976  34.614   8.911  1.00  0.00           C  
ATOM   2037  CD2 LEU A1805       4.711  36.385   9.010  1.00  0.00           C  
ATOM   2038  N   LYS A1806       0.792  39.217   6.762  1.00  0.00           N  
ATOM   2039  CA  LYS A1806       0.128  39.832   5.613  1.00  0.00           C  
ATOM   2040  C   LYS A1806       0.778  41.188   5.352  1.00  0.00           C  
ATOM   2041  O   LYS A1806       0.736  41.718   4.237  1.00  0.00           O  
ATOM   2042  CB  LYS A1806      -1.365  40.028   5.900  1.00  0.00           C  
ATOM   2043  CG  LYS A1806      -2.310  39.482   4.829  1.00  0.00           C  
ATOM   2044  CD  LYS A1806      -2.272  37.957   4.782  1.00  0.00           C  
ATOM   2045  CE  LYS A1806      -3.416  37.387   3.946  1.00  0.00           C  
ATOM   2046  NZ  LYS A1806      -3.406  37.878   2.533  1.00  0.00           N  
ATOM   2047  N   PHE A1807       1.379  41.742   6.401  1.00  0.00           N  
ATOM   2048  CA  PHE A1807       2.054  43.030   6.327  1.00  0.00           C  
ATOM   2049  C   PHE A1807       3.490  42.854   5.848  1.00  0.00           C  
ATOM   2050  O   PHE A1807       3.884  43.399   4.814  1.00  0.00           O  
ATOM   2051  CB  PHE A1807       2.061  43.696   7.703  1.00  0.00           C  
ATOM   2052  CG  PHE A1807       2.908  44.932   7.770  1.00  0.00           C  
ATOM   2053  CD1 PHE A1807       2.552  46.077   7.059  1.00  0.00           C  
ATOM   2054  CD2 PHE A1807       4.077  44.949   8.533  1.00  0.00           C  
ATOM   2055  CE1 PHE A1807       3.348  47.226   7.103  1.00  0.00           C  
ATOM   2056  CE2 PHE A1807       4.881  46.091   8.585  1.00  0.00           C  
ATOM   2057  CZ  PHE A1807       4.514  47.232   7.867  1.00  0.00           C  
ATOM   2058  N   LEU A1808       4.261  42.081   6.607  1.00  0.00           N  
ATOM   2059  CA  LEU A1808       5.661  41.826   6.295  1.00  0.00           C  
ATOM   2060  C   LEU A1808       5.862  41.245   4.903  1.00  0.00           C  
ATOM   2061  O   LEU A1808       6.669  41.751   4.125  1.00  0.00           O  
ATOM   2062  CB  LEU A1808       6.271  40.885   7.338  1.00  0.00           C  
ATOM   2063  CG  LEU A1808       6.183  41.322   8.806  1.00  0.00           C  
ATOM   2064  CD1 LEU A1808       6.787  40.244   9.700  1.00  0.00           C  
ATOM   2065  CD2 LEU A1808       6.902  42.647   9.000  1.00  0.00           C  
ATOM   2066  N   GLU A1809       5.129  40.185   4.586  1.00  0.00           N  
ATOM   2067  CA  GLU A1809       5.250  39.545   3.283  1.00  0.00           C  
ATOM   2068  C   GLU A1809       5.234  40.531   2.120  1.00  0.00           C  
ATOM   2069  O   GLU A1809       5.769  40.254   1.048  1.00  0.00           O  
ATOM   2070  CB  GLU A1809       4.141  38.512   3.120  1.00  0.00           C  
ATOM   2071  CG  GLU A1809       4.437  37.203   3.847  1.00  0.00           C  
ATOM   2072  CD  GLU A1809       3.243  36.263   3.888  1.00  0.00           C  
ATOM   2073  OE1 GLU A1809       2.428  36.310   2.941  1.00  0.00           O  
ATOM   2074  OE2 GLU A1809       3.126  35.471   4.854  1.00  0.00           O  
ATOM   2075  N   GLN A1810       4.640  41.696   2.343  1.00  0.00           N  
ATOM   2076  CA  GLN A1810       4.555  42.717   1.306  1.00  0.00           C  
ATOM   2077  C   GLN A1810       5.883  43.354   0.912  1.00  0.00           C  
ATOM   2078  O   GLN A1810       5.943  44.126  -0.053  1.00  0.00           O  
ATOM   2079  CB  GLN A1810       3.598  43.829   1.738  1.00  0.00           C  
ATOM   2080  CG  GLN A1810       2.152  43.427   1.724  1.00  0.00           C  
ATOM   2081  CD  GLN A1810       1.243  44.607   1.499  1.00  0.00           C  
ATOM   2082  OE1 GLN A1810       1.248  45.218   0.423  1.00  0.00           O  
ATOM   2083  NE2 GLN A1810       0.457  44.943   2.516  1.00  0.00           N  
ATOM   2084  N   PHE A1811       6.945  43.039   1.644  1.00  0.00           N  
ATOM   2085  CA  PHE A1811       8.231  43.645   1.351  1.00  0.00           C  
ATOM   2086  C   PHE A1811       9.299  42.701   0.810  1.00  0.00           C  
ATOM   2087  O   PHE A1811      10.481  43.058   0.730  1.00  0.00           O  
ATOM   2088  CB  PHE A1811       8.725  44.376   2.594  1.00  0.00           C  
ATOM   2089  CG  PHE A1811       7.786  45.439   3.063  1.00  0.00           C  
ATOM   2090  CD1 PHE A1811       6.793  45.149   3.997  1.00  0.00           C  
ATOM   2091  CD2 PHE A1811       7.852  46.729   2.528  1.00  0.00           C  
ATOM   2092  CE1 PHE A1811       5.877  46.132   4.390  1.00  0.00           C  
ATOM   2093  CE2 PHE A1811       6.938  47.721   2.914  1.00  0.00           C  
ATOM   2094  CZ  PHE A1811       5.951  47.419   3.844  1.00  0.00           C  
ATOM   2095  N   LYS A1812       8.881  41.503   0.421  1.00  0.00           N  
ATOM   2096  CA  LYS A1812       9.817  40.543  -0.127  1.00  0.00           C  
ATOM   2097  C   LYS A1812      10.467  41.149  -1.359  1.00  0.00           C  
ATOM   2098  O   LYS A1812      11.693  41.212  -1.467  1.00  0.00           O  
ATOM   2099  CB  LYS A1812       9.096  39.253  -0.481  1.00  0.00           C  
ATOM   2100  CG  LYS A1812       8.528  38.553   0.731  1.00  0.00           C  
ATOM   2101  CD  LYS A1812       8.097  37.149   0.384  1.00  0.00           C  
ATOM   2102  CE  LYS A1812       7.679  36.396   1.628  1.00  0.00           C  
ATOM   2103  NZ  LYS A1812       7.300  35.005   1.290  1.00  0.00           N  
ATOM   2104  N   GLY A1813       9.645  41.615  -2.285  1.00  0.00           N  
ATOM   2105  CA  GLY A1813      10.194  42.222  -3.481  1.00  0.00           C  
ATOM   2106  C   GLY A1813      11.265  43.267  -3.203  1.00  0.00           C  
ATOM   2107  O   GLY A1813      12.416  43.089  -3.593  1.00  0.00           O  
ATOM   2108  N   VAL A1814      10.881  44.352  -2.528  1.00  0.00           N  
ATOM   2109  CA  VAL A1814      11.783  45.459  -2.198  1.00  0.00           C  
ATOM   2110  C   VAL A1814      13.222  45.004  -1.996  1.00  0.00           C  
ATOM   2111  O   VAL A1814      13.566  44.423  -0.959  1.00  0.00           O  
ATOM   2112  CB  VAL A1814      11.307  46.208  -0.928  1.00  0.00           C  
ATOM   2113  CG1 VAL A1814      12.296  47.294  -0.557  1.00  0.00           C  
ATOM   2114  CG2 VAL A1814       9.945  46.817  -1.171  1.00  0.00           C  
ATOM   2115  N   LEU A1815      14.050  45.273  -3.006  1.00  0.00           N  
ATOM   2116  CA  LEU A1815      15.472  44.905  -3.008  1.00  0.00           C  
ATOM   2117  C   LEU A1815      15.727  43.406  -2.722  1.00  0.00           C  
ATOM   2118  O   LEU A1815      15.795  43.020  -1.524  1.00  0.00           O  
ATOM   2119  CB  LEU A1815      16.252  45.786  -2.011  1.00  0.00           C  
ATOM   2120  CG  LEU A1815      16.312  47.304  -2.247  1.00  0.00           C  
ATOM   2121  CD1 LEU A1815      16.808  47.584  -3.652  1.00  0.00           C  
ATOM   2122  CD2 LEU A1815      14.944  47.921  -2.043  1.00  0.00           C  
ATOM   2123  OXT LEU A1815      15.839  42.632  -3.710  1.00  0.00           O  
HETATM 2124  N   200 A 999      19.609  61.489  18.881  1.00  0.00           N  
HETATM 2125  CA  200 A 999      18.904  62.809  18.959  1.00  0.00           C  
HETATM 2126  C   200 A 999      17.449  62.575  19.504  1.00  0.00           C  
HETATM 2127  O   200 A 999      16.621  63.516  19.426  1.00  0.00           O  
HETATM 2128  OXT 200 A 999      17.167  61.449  20.000  1.00  0.00           O  
HETATM 2129  CB  200 A 999      18.866  63.487  17.576  1.00  0.00           C  
HETATM 2130  CG  200 A 999      20.205  64.161  17.269  1.00  0.00           C  
HETATM 2131  CD1 200 A 999      21.359  63.386  16.824  1.00  0.00           C  
HETATM 2132  CD2 200 A 999      20.362  65.582  17.426  1.00  0.00           C  
HETATM 2133  CE1 200 A 999      22.609  64.015  16.557  1.00  0.00           C  
HETATM 2134  CE2 200 A 999      21.618  66.205  17.155  1.00  0.00           C  
HETATM 2135  CZ  200 A 999      22.735  65.420  16.726  1.00  0.00           C  
HETATM 2136 CL   200 A 999      24.273  66.203  16.409  1.00  0.00          CL  
TER
END
