# Supplementary material for: Backbone Brackets and Arginine Tweezers delineate Class I and Class II aminoacyl tRNA synthetases
Source: PLoS Comput Biol. 2018 Apr 16;14(4):e1006101. doi: 10.1371/journal.pcbi.1006101 (PMC5919687; doi:10.1371/journal.pcbi.1006101)
Supplement: S12 File — All structures of Class II aaRS with residues renumbered according to the MSA. (GZ) [file pcbi.1006101.s024.tar.gz › 2aly_A_renum.pdb]

ATOM      1  N   ARG A 311       4.508  13.004 -20.181  1.00  0.00           N  
ATOM      2  CA  ARG A 311       4.227  14.455 -20.372  1.00  0.00           C  
ATOM      3  C   ARG A 311       3.895  15.129 -19.040  1.00  0.00           C  
ATOM      4  O   ARG A 311       3.431  14.475 -18.101  1.00  0.00           O  
ATOM      5  CB  ARG A 311       3.064  14.644 -21.343  1.00  0.00           C  
ATOM      6  CG  ARG A 311       2.896  16.075 -21.780  1.00  0.00           C  
ATOM      7  CD  ARG A 311       1.762  16.229 -22.770  1.00  0.00           C  
ATOM      8  NE  ARG A 311       1.843  17.504 -23.480  1.00  0.00           N  
ATOM      9  CZ  ARG A 311       2.798  17.813 -24.355  1.00  0.00           C  
ATOM     10  NH1 ARG A 311       3.759  16.938 -24.633  1.00  0.00           N  
ATOM     11  NH2 ARG A 311       2.794  18.999 -24.951  1.00  0.00           N  
ATOM     12  N   VAL A 312       4.122  16.438 -18.964  1.00  0.00           N  
ATOM     13  CA  VAL A 312       3.863  17.175 -17.733  1.00  0.00           C  
ATOM     14  C   VAL A 312       3.219  18.536 -17.954  1.00  0.00           C  
ATOM     15  O   VAL A 312       3.534  19.232 -18.918  1.00  0.00           O  
ATOM     16  CB  VAL A 312       5.169  17.401 -16.955  1.00  0.00           C  
ATOM     17  CG1 VAL A 312       4.894  18.210 -15.704  1.00  0.00           C  
ATOM     18  CG2 VAL A 312       5.807  16.070 -16.604  1.00  0.00           C  
ATOM     19  N   ASP A 313       2.315  18.910 -17.051  1.00  0.00           N  
ATOM     20  CA  ASP A 313       1.649  20.206 -17.128  1.00  0.00           C  
ATOM     21  C   ASP A 313       2.588  21.230 -16.484  1.00  0.00           C  
ATOM     22  O   ASP A 313       2.516  21.498 -15.282  1.00  0.00           O  
ATOM     23  CB  ASP A 313       0.318  20.173 -16.378  1.00  0.00           C  
ATOM     24  CG  ASP A 313      -0.407  21.504 -16.426  1.00  0.00           C  
ATOM     25  OD1 ASP A 313       0.102  22.428 -17.093  1.00  0.00           O  
ATOM     26  OD2 ASP A 313      -1.486  21.631 -15.802  1.00  0.00           O  
ATOM     27  N   VAL A 314       3.471  21.796 -17.298  1.00  0.00           N  
ATOM     28  CA  VAL A 314       4.452  22.762 -16.832  1.00  0.00           C  
ATOM     29  C   VAL A 314       3.897  24.029 -16.169  1.00  0.00           C  
ATOM     30  O   VAL A 314       4.643  24.753 -15.509  1.00  0.00           O  
ATOM     31  CB  VAL A 314       5.394  23.170 -17.989  1.00  0.00           C  
ATOM     32  CG1 VAL A 314       6.191  21.961 -18.457  1.00  0.00           C  
ATOM     33  CG2 VAL A 314       4.591  23.754 -19.139  1.00  0.00           C  
ATOM     34  N   SER A 315       2.604  24.300 -16.324  1.00  0.00           N  
ATOM     35  CA  SER A 315       2.018  25.499 -15.719  1.00  0.00           C  
ATOM     36  C   SER A 315       1.622  25.236 -14.272  1.00  0.00           C  
ATOM     37  O   SER A 315       1.244  26.151 -13.538  1.00  0.00           O  
ATOM     38  CB  SER A 315       0.772  25.940 -16.487  1.00  0.00           C  
ATOM     39  OG  SER A 315      -0.344  25.138 -16.140  1.00  0.00           O  
ATOM     40  N   LEU A 316       1.710  23.976 -13.874  1.00  0.00           N  
ATOM     41  CA  LEU A 316       1.344  23.555 -12.530  1.00  0.00           C  
ATOM     42  C   LEU A 316       2.262  24.158 -11.458  1.00  0.00           C  
ATOM     43  O   LEU A 316       3.428  24.465 -11.721  1.00  0.00           O  
ATOM     44  CB  LEU A 316       1.385  22.021 -12.475  1.00  0.00           C  
ATOM     45  CG  LEU A 316       0.271  21.261 -11.749  1.00  0.00           C  
ATOM     46  CD1 LEU A 316      -1.091  21.861 -12.079  1.00  0.00           C  
ATOM     47  CD2 LEU A 316       0.332  19.793 -12.148  1.00  0.00           C  
ATOM     48  N   PRO A 317       1.738  24.359 -10.238  1.00  0.00           N  
ATOM     49  CA  PRO A 317       2.529  24.925  -9.136  1.00  0.00           C  
ATOM     50  C   PRO A 317       3.719  24.036  -8.771  1.00  0.00           C  
ATOM     51  O   PRO A 317       3.585  22.815  -8.699  1.00  0.00           O  
ATOM     52  CB  PRO A 317       1.513  25.014  -7.999  1.00  0.00           C  
ATOM     53  CG  PRO A 317       0.225  25.282  -8.731  1.00  0.00           C  
ATOM     54  CD  PRO A 317       0.308  24.305  -9.881  1.00  0.00           C  
ATOM     55  N   GLY A 318       4.878  24.646  -8.541  1.00  0.00           N  
ATOM     56  CA  GLY A 318       6.057  23.873  -8.180  1.00  0.00           C  
ATOM     57  C   GLY A 318       6.153  23.628  -6.679  1.00  0.00           C  
ATOM     58  O   GLY A 318       5.304  24.095  -5.912  1.00  0.00           O  
ATOM     59  N   ALA A 319       7.175  22.889  -6.252  1.00  0.00           N  
ATOM     60  CA  ALA A 319       7.365  22.610  -4.833  1.00  0.00           C  
ATOM     61  C   ALA A 319       7.370  23.933  -4.064  1.00  0.00           C  
ATOM     62  O   ALA A 319       8.099  24.870  -4.406  1.00  0.00           O  
ATOM     63  CB  ALA A 319       8.673  21.862  -4.608  1.00  0.00           C  
ATOM     64  N   SER A 320       6.548  23.993  -3.022  1.00  0.00           N  
ATOM     65  CA  SER A 320       6.402  25.191  -2.214  1.00  0.00           C  
ATOM     66  C   SER A 320       7.591  25.523  -1.314  1.00  0.00           C  
ATOM     67  O   SER A 320       7.497  25.421  -0.087  1.00  0.00           O  
ATOM     68  CB  SER A 320       5.127  25.073  -1.370  1.00  0.00           C  
ATOM     69  OG  SER A 320       5.156  23.899  -0.566  1.00  0.00           O  
ATOM     70  N   LEU A 321       8.711  25.911  -1.917  1.00  0.00           N  
ATOM     71  CA  LEU A 321       9.884  26.297  -1.139  1.00  0.00           C  
ATOM     72  C   LEU A 321       9.542  27.662  -0.541  1.00  0.00           C  
ATOM     73  O   LEU A 321       8.834  28.449  -1.173  1.00  0.00           O  
ATOM     74  CB  LEU A 321      11.115  26.433  -2.038  1.00  0.00           C  
ATOM     75  CG  LEU A 321      11.848  25.185  -2.529  1.00  0.00           C  
ATOM     76  CD1 LEU A 321      12.424  24.426  -1.343  1.00  0.00           C  
ATOM     77  CD2 LEU A 321      10.900  24.312  -3.321  1.00  0.00           C  
ATOM     78  N   PHE A 322      10.023  27.938   0.671  1.00  0.00           N  
ATOM     79  CA  PHE A 322       9.748  29.222   1.314  1.00  0.00           C  
ATOM     80  C   PHE A 322      10.520  30.353   0.662  1.00  0.00           C  
ATOM     81  O   PHE A 322      11.608  30.149   0.123  1.00  0.00           O  
ATOM     82  CB  PHE A 322      10.137  29.202   2.791  1.00  0.00           C  
ATOM     83  CG  PHE A 322       9.179  28.456   3.670  1.00  0.00           C  
ATOM     84  CD1 PHE A 322       9.387  27.111   3.966  1.00  0.00           C  
ATOM     85  CD2 PHE A 322       8.062  29.104   4.207  1.00  0.00           C  
ATOM     86  CE1 PHE A 322       8.501  26.421   4.785  1.00  0.00           C  
ATOM     87  CE2 PHE A 322       7.167  28.426   5.028  1.00  0.00           C  
ATOM     88  CZ  PHE A 322       7.384  27.081   5.320  1.00  0.00           C  
ATOM     89  N   SER A 323       9.951  31.549   0.711  1.00  0.00           N  
ATOM     90  CA  SER A 323      10.614  32.725   0.174  1.00  0.00           C  
ATOM     91  C   SER A 323      10.651  33.743   1.318  1.00  0.00           C  
ATOM     92  O   SER A 323       9.616  34.106   1.884  1.00  0.00           O  
ATOM     93  CB  SER A 323       9.856  33.274  -1.038  1.00  0.00           C  
ATOM     94  OG  SER A 323       8.558  33.704  -0.681  1.00  0.00           O  
ATOM     95  N   GLY A 324      11.852  34.179   1.674  1.00  0.00           N  
ATOM     96  CA  GLY A 324      11.990  35.124   2.765  1.00  0.00           C  
ATOM     97  C   GLY A 324      11.907  36.581   2.366  1.00  0.00           C  
ATOM     98  O   GLY A 324      11.508  36.917   1.246  1.00  0.00           O  
ATOM     99  N   GLY A 325      12.283  37.449   3.301  1.00  0.00           N  
ATOM    100  CA  GLY A 325      12.264  38.878   3.060  1.00  0.00           C  
ATOM    101  C   GLY A 325      12.858  39.609   4.245  1.00  0.00           C  
ATOM    102  O   GLY A 325      13.042  39.030   5.316  1.00  0.00           O  
ATOM    103  N   LEU A 332      13.165  40.885   4.061  1.00  0.00           N  
ATOM    104  CA  LEU A 332      13.732  41.677   5.136  1.00  0.00           C  
ATOM    105  C   LEU A 332      12.752  42.747   5.602  1.00  0.00           C  
ATOM    106  O   LEU A 332      11.983  43.294   4.811  1.00  0.00           O  
ATOM    107  CB  LEU A 332      15.031  42.328   4.669  1.00  0.00           C  
ATOM    108  CG  LEU A 332      16.169  41.363   4.327  1.00  0.00           C  
ATOM    109  CD1 LEU A 332      17.230  42.088   3.509  1.00  0.00           C  
ATOM    110  CD2 LEU A 332      16.752  40.781   5.611  1.00  0.00           C  
ATOM    111  N   HIS A 333      12.782  43.034   6.896  1.00  0.00           N  
ATOM    112  CA  HIS A 333      11.912  44.033   7.486  1.00  0.00           C  
ATOM    113  C   HIS A 333      12.217  45.387   6.847  1.00  0.00           C  
ATOM    114  O   HIS A 333      13.379  45.702   6.567  1.00  0.00           O  
ATOM    115  CB  HIS A 333      12.161  44.082   8.992  1.00  0.00           C  
ATOM    116  CG  HIS A 333      11.175  44.917   9.738  1.00  0.00           C  
ATOM    117  ND1 HIS A 333      11.153  46.292   9.657  1.00  0.00           N  
ATOM    118  CD2 HIS A 333      10.167  44.572  10.575  1.00  0.00           C  
ATOM    119  CE1 HIS A 333      10.176  46.759  10.414  1.00  0.00           C  
ATOM    120  NE2 HIS A 333       9.562  45.737  10.983  1.00  0.00           N  
ATOM    121  N   PRO A 334      11.182  46.213   6.617  1.00  0.00           N  
ATOM    122  CA  PRO A 334      11.389  47.530   5.999  1.00  0.00           C  
ATOM    123  C   PRO A 334      12.441  48.401   6.697  1.00  0.00           C  
ATOM    124  O   PRO A 334      13.166  49.146   6.040  1.00  0.00           O  
ATOM    125  CB  PRO A 334       9.999  48.168   6.056  1.00  0.00           C  
ATOM    126  CG  PRO A 334       9.071  46.988   6.119  1.00  0.00           C  
ATOM    127  CD  PRO A 334       9.781  46.044   7.035  1.00  0.00           C  
ATOM    128  N   ILE A 335      12.514  48.322   8.024  1.00  0.00           N  
ATOM    129  CA  ILE A 335      13.477  49.124   8.773  1.00  0.00           C  
ATOM    130  C   ILE A 335      14.874  48.709   8.375  1.00  0.00           C  
ATOM    131  O   ILE A 335      15.775  49.546   8.267  1.00  0.00           O  
ATOM    132  CB  ILE A 335      13.329  48.937  10.298  1.00  0.00           C  
ATOM    133  CG1 ILE A 335      11.973  49.482  10.752  1.00  0.00           C  
ATOM    134  CG2 ILE A 335      14.475  49.647  11.037  1.00  0.00           C  
ATOM    135  CD1 ILE A 335      11.746  50.932  10.375  1.00  0.00           C  
ATOM    136  N   THR A 336      15.038  47.406   8.163  1.00  0.00           N  
ATOM    137  CA  THR A 336      16.313  46.834   7.762  1.00  0.00           C  
ATOM    138  C   THR A 336      16.668  47.350   6.379  1.00  0.00           C  
ATOM    139  O   THR A 336      17.817  47.704   6.117  1.00  0.00           O  
ATOM    140  CB  THR A 336      16.232  45.310   7.697  1.00  0.00           C  
ATOM    141  OG1 THR A 336      15.614  44.824   8.887  1.00  0.00           O  
ATOM    142  CG2 THR A 336      17.624  44.708   7.574  1.00  0.00           C  
ATOM    143  N   LEU A 337      15.673  47.380   5.499  1.00  0.00           N  
ATOM    144  CA  LEU A 337      15.868  47.862   4.140  1.00  0.00           C  
ATOM    145  C   LEU A 337      16.282  49.323   4.128  1.00  0.00           C  
ATOM    146  O   LEU A 337      17.248  49.699   3.458  1.00  0.00           O  
ATOM    147  CB  LEU A 337      14.585  47.697   3.331  1.00  0.00           C  
ATOM    148  CG  LEU A 337      14.460  46.508   2.361  1.00  0.00           C  
ATOM    149  CD1 LEU A 337      15.569  45.478   2.561  1.00  0.00           C  
ATOM    150  CD2 LEU A 337      13.078  45.875   2.555  1.00  0.00           C  
ATOM    151  N   MET A 338      15.552  50.141   4.877  1.00  0.00           N  
ATOM    152  CA  MET A 338      15.834  51.570   4.932  1.00  0.00           C  
ATOM    153  C   MET A 338      17.188  51.838   5.578  1.00  0.00           C  
ATOM    154  O   MET A 338      17.932  52.723   5.143  1.00  0.00           O  
ATOM    155  CB  MET A 338      14.739  52.312   5.716  1.00  0.00           C  
ATOM    156  CG  MET A 338      14.887  53.832   5.692  1.00  0.00           C  
ATOM    157  SD  MET A 338      14.512  54.553   4.059  1.00  0.00           S  
ATOM    158  CE  MET A 338      16.102  54.507   3.237  1.00  0.00           C  
ATOM    159  N   GLU A 339      17.499  51.081   6.624  1.00  0.00           N  
ATOM    160  CA  GLU A 339      18.761  51.258   7.316  1.00  0.00           C  
ATOM    161  C   GLU A 339      19.885  50.966   6.342  1.00  0.00           C  
ATOM    162  O   GLU A 339      20.883  51.701   6.287  1.00  0.00           O  
ATOM    163  CB  GLU A 339      18.862  50.310   8.503  1.00  0.00           C  
ATOM    164  CG  GLU A 339      20.161  50.430   9.255  1.00  0.00           C  
ATOM    165  CD  GLU A 339      20.208  49.520  10.466  1.00  0.00           C  
ATOM    166  OE1 GLU A 339      19.207  49.494  11.213  1.00  0.00           O  
ATOM    167  OE2 GLU A 339      21.239  48.842  10.682  1.00  0.00           O  
ATOM    168  N   ARG A 340      19.704  49.902   5.560  1.00  0.00           N  
ATOM    169  CA  ARG A 340      20.715  49.496   4.595  1.00  0.00           C  
ATOM    170  C   ARG A 340      20.972  50.551   3.529  1.00  0.00           C  
ATOM    171  O   ARG A 340      22.117  50.797   3.161  1.00  0.00           O  
ATOM    172  CB  ARG A 340      20.328  48.176   3.927  1.00  0.00           C  
ATOM    173  CG  ARG A 340      21.374  47.682   2.939  1.00  0.00           C  
ATOM    174  CD  ARG A 340      21.077  46.280   2.448  1.00  0.00           C  
ATOM    175  NE  ARG A 340      19.857  46.236   1.656  1.00  0.00           N  
ATOM    176  CZ  ARG A 340      19.313  45.119   1.182  1.00  0.00           C  
ATOM    177  NH1 ARG A 340      19.888  43.945   1.426  1.00  0.00           N  
ATOM    178  NH2 ARG A 340      18.194  45.177   0.467  1.00  0.00           N  
ATOM    179  N   GLU A 341      19.910  51.175   3.037  1.00  0.00           N  
ATOM    180  CA  GLU A 341      20.059  52.195   2.019  1.00  0.00           C  
ATOM    181  C   GLU A 341      20.751  53.420   2.607  1.00  0.00           C  
ATOM    182  O   GLU A 341      21.577  54.041   1.943  1.00  0.00           O  
ATOM    183  CB  GLU A 341      18.690  52.566   1.441  1.00  0.00           C  
ATOM    184  CG  GLU A 341      18.717  53.696   0.428  1.00  0.00           C  
ATOM    185  CD  GLU A 341      17.357  53.936  -0.213  1.00  0.00           C  
ATOM    186  OE1 GLU A 341      16.350  53.390   0.294  1.00  0.00           O  
ATOM    187  OE2 GLU A 341      17.290  54.674  -1.221  1.00  0.00           O  
ATOM    188  N   LEU A 342      20.425  53.766   3.850  1.00  0.00           N  
ATOM    189  CA  LEU A 342      21.053  54.922   4.483  1.00  0.00           C  
ATOM    190  C   LEU A 342      22.544  54.664   4.691  1.00  0.00           C  
ATOM    191  O   LEU A 342      23.381  55.543   4.445  1.00  0.00           O  
ATOM    192  CB  LEU A 342      20.407  55.226   5.837  1.00  0.00           C  
ATOM    193  CG  LEU A 342      18.995  55.819   5.853  1.00  0.00           C  
ATOM    194  CD1 LEU A 342      18.472  55.816   7.281  1.00  0.00           C  
ATOM    195  CD2 LEU A 342      19.005  57.230   5.281  1.00  0.00           C  
ATOM    196  N   VAL A 343      22.867  53.460   5.162  1.00  0.00           N  
ATOM    197  CA  VAL A 343      24.247  53.085   5.407  1.00  0.00           C  
ATOM    198  C   VAL A 343      25.005  53.050   4.088  1.00  0.00           C  
ATOM    199  O   VAL A 343      26.173  53.431   4.031  1.00  0.00           O  
ATOM    200  CB  VAL A 343      24.331  51.717   6.117  1.00  0.00           C  
ATOM    201  CG1 VAL A 343      25.745  51.187   6.086  1.00  0.00           C  
ATOM    202  CG2 VAL A 343      23.880  51.861   7.561  1.00  0.00           C  
ATOM    203  N   GLU A 344      24.338  52.614   3.023  1.00  0.00           N  
ATOM    204  CA  GLU A 344      24.986  52.563   1.717  1.00  0.00           C  
ATOM    205  C   GLU A 344      25.318  53.977   1.269  1.00  0.00           C  
ATOM    206  O   GLU A 344      26.426  54.248   0.807  1.00  0.00           O  
ATOM    207  CB  GLU A 344      24.081  51.889   0.685  1.00  0.00           C  
ATOM    208  CG  GLU A 344      24.118  50.374   0.751  1.00  0.00           C  
ATOM    209  CD  GLU A 344      25.492  49.820   0.421  1.00  0.00           C  
ATOM    210  OE1 GLU A 344      25.850  49.795  -0.779  1.00  0.00           O  
ATOM    211  OE2 GLU A 344      26.216  49.420   1.361  1.00  0.00           O  
ATOM    212  N   ILE A 345      24.355  54.878   1.423  1.00  0.00           N  
ATOM    213  CA  ILE A 345      24.542  56.266   1.055  1.00  0.00           C  
ATOM    214  C   ILE A 345      25.724  56.903   1.800  1.00  0.00           C  
ATOM    215  O   ILE A 345      26.603  57.505   1.174  1.00  0.00           O  
ATOM    216  CB  ILE A 345      23.255  57.064   1.321  1.00  0.00           C  
ATOM    217  CG1 ILE A 345      22.179  56.638   0.316  1.00  0.00           C  
ATOM    218  CG2 ILE A 345      23.533  58.559   1.235  1.00  0.00           C  
ATOM    219  CD1 ILE A 345      20.829  57.312   0.510  1.00  0.00           C  
ATOM    220  N   PHE A 347      25.763  56.769   3.124  1.00  0.00           N  
ATOM    221  CA  PHE A 347      26.864  57.355   3.882  1.00  0.00           C  
ATOM    222  C   PHE A 347      28.198  56.605   3.715  1.00  0.00           C  
ATOM    223  O   PHE A 347      29.273  57.163   3.940  1.00  0.00           O  
ATOM    224  CB  PHE A 347      26.475  57.475   5.361  1.00  0.00           C  
ATOM    225  CG  PHE A 347      25.528  58.611   5.635  1.00  0.00           C  
ATOM    226  CD1 PHE A 347      25.981  59.928   5.609  1.00  0.00           C  
ATOM    227  CD2 PHE A 347      24.162  58.373   5.822  1.00  0.00           C  
ATOM    228  CE1 PHE A 347      25.087  60.999   5.751  1.00  0.00           C  
ATOM    229  CE2 PHE A 347      23.260  59.436   5.966  1.00  0.00           C  
ATOM    230  CZ  PHE A 347      23.727  60.753   5.927  1.00  0.00           C  
ATOM    231  N   ARG A 348      28.135  55.339   3.320  1.00  0.00           N  
ATOM    232  CA  ARG A 348      29.367  54.594   3.100  1.00  0.00           C  
ATOM    233  C   ARG A 348      30.095  55.193   1.897  1.00  0.00           C  
ATOM    234  O   ARG A 348      31.329  55.219   1.842  1.00  0.00           O  
ATOM    235  CB  ARG A 348      29.073  53.121   2.839  1.00  0.00           C  
ATOM    236  CG  ARG A 348      29.012  52.301   4.104  1.00  0.00           C  
ATOM    237  CD  ARG A 348      28.880  50.830   3.810  1.00  0.00           C  
ATOM    238  NE  ARG A 348      28.890  50.065   5.050  1.00  0.00           N  
ATOM    239  CZ  ARG A 348      28.427  48.829   5.166  1.00  0.00           C  
ATOM    240  NH1 ARG A 348      27.909  48.213   4.111  1.00  0.00           N  
ATOM    241  NH2 ARG A 348      28.491  48.209   6.335  1.00  0.00           N  
ATOM    242  N   ALA A 349      29.318  55.689   0.940  1.00  0.00           N  
ATOM    243  CA  ALA A 349      29.890  56.273  -0.248  1.00  0.00           C  
ATOM    244  C   ALA A 349      30.575  57.594   0.083  1.00  0.00           C  
ATOM    245  O   ALA A 349      31.351  58.111  -0.719  1.00  0.00           O  
ATOM    246  CB  ALA A 349      28.814  56.475  -1.279  1.00  0.00           C  
ATOM    247  N   LEU A 352      30.296  58.143   1.260  1.00  0.00           N  
ATOM    248  CA  LEU A 352      30.917  59.401   1.658  1.00  0.00           C  
ATOM    249  C   LEU A 352      32.057  59.126   2.634  1.00  0.00           C  
ATOM    250  O   LEU A 352      32.616  60.044   3.236  1.00  0.00           O  
ATOM    251  CB  LEU A 352      29.884  60.329   2.309  1.00  0.00           C  
ATOM    252  CG  LEU A 352      28.719  60.821   1.443  1.00  0.00           C  
ATOM    253  CD1 LEU A 352      27.666  61.487   2.316  1.00  0.00           C  
ATOM    254  CD2 LEU A 352      29.237  61.784   0.395  1.00  0.00           C  
ATOM    255  N   GLY A 361      32.384  57.850   2.802  1.00  0.00           N  
ATOM    256  CA  GLY A 361      33.470  57.474   3.689  1.00  0.00           C  
ATOM    257  C   GLY A 361      33.115  57.171   5.134  1.00  0.00           C  
ATOM    258  O   GLY A 361      34.009  57.146   5.992  1.00  0.00           O  
ATOM    259  N   TYR A 362      31.832  56.949   5.418  1.00  0.00           N  
ATOM    260  CA  TYR A 362      31.398  56.649   6.782  1.00  0.00           C  
ATOM    261  C   TYR A 362      31.404  55.156   7.041  1.00  0.00           C  
ATOM    262  O   TYR A 362      31.094  54.351   6.158  1.00  0.00           O  
ATOM    263  CB  TYR A 362      29.978  57.146   7.045  1.00  0.00           C  
ATOM    264  CG  TYR A 362      29.807  58.633   7.066  1.00  0.00           C  
ATOM    265  CD1 TYR A 362      30.078  59.402   5.933  1.00  0.00           C  
ATOM    266  CD2 TYR A 362      29.304  59.275   8.198  1.00  0.00           C  
ATOM    267  CE1 TYR A 362      29.841  60.769   5.925  1.00  0.00           C  
ATOM    268  CE2 TYR A 362      29.066  60.652   8.198  1.00  0.00           C  
ATOM    269  CZ  TYR A 362      29.332  61.387   7.057  1.00  0.00           C  
ATOM    270  OH  TYR A 362      29.061  62.733   7.028  1.00  0.00           O  
ATOM    271  N   GLN A 363      31.741  54.794   8.270  1.00  0.00           N  
ATOM    272  CA  GLN A 363      31.765  53.397   8.668  1.00  0.00           C  
ATOM    273  C   GLN A 363      30.679  53.143   9.695  1.00  0.00           C  
ATOM    274  O   GLN A 363      30.480  53.945  10.603  1.00  0.00           O  
ATOM    275  CB  GLN A 363      33.140  53.052   9.215  1.00  0.00           C  
ATOM    276  CG  GLN A 363      34.159  52.949   8.102  1.00  0.00           C  
ATOM    277  CD  GLN A 363      35.482  52.428   8.585  1.00  0.00           C  
ATOM    278  OE1 GLN A 363      36.311  53.186   9.079  1.00  0.00           O  
ATOM    279  NE2 GLN A 363      35.685  51.119   8.465  1.00  0.00           N  
ATOM    280  N   ALA A 364      29.970  52.034   9.540  1.00  0.00           N  
ATOM    281  CA  ALA A 364      28.872  51.693  10.442  1.00  0.00           C  
ATOM    282  C   ALA A 364      29.271  50.896  11.679  1.00  0.00           C  
ATOM    283  O   ALA A 364      29.899  49.839  11.573  1.00  0.00           O  
ATOM    284  CB  ALA A 364      27.791  50.928   9.671  1.00  0.00           C  
ATOM    285  N   VAL A 365      28.902  51.409  12.849  1.00  0.00           N  
ATOM    286  CA  VAL A 365      29.170  50.738  14.120  1.00  0.00           C  
ATOM    287  C   VAL A 365      27.930  50.859  15.004  1.00  0.00           C  
ATOM    288  O   VAL A 365      27.187  51.837  14.913  1.00  0.00           O  
ATOM    289  CB  VAL A 365      30.371  51.355  14.848  1.00  0.00           C  
ATOM    290  CG1 VAL A 365      31.623  51.160  14.024  1.00  0.00           C  
ATOM    291  CG2 VAL A 365      30.139  52.828  15.075  1.00  0.00           C  
ATOM    292  N   GLU A 366      27.698  49.864  15.852  1.00  0.00           N  
ATOM    293  CA  GLU A 366      26.534  49.892  16.724  1.00  0.00           C  
ATOM    294  C   GLU A 366      26.909  50.007  18.181  1.00  0.00           C  
ATOM    295  O   GLU A 366      28.032  49.687  18.569  1.00  0.00           O  
ATOM    296  CB  GLU A 366      25.692  48.642  16.525  1.00  0.00           C  
ATOM    297  CG  GLU A 366      25.347  48.394  15.090  1.00  0.00           C  
ATOM    298  CD  GLU A 366      24.382  47.253  14.936  1.00  0.00           C  
ATOM    299  OE1 GLU A 366      23.155  47.512  14.913  1.00  0.00           O  
ATOM    300  OE2 GLU A 366      24.857  46.094  14.855  1.00  0.00           O  
ATOM    301  N   GLY A 368      25.955  50.477  18.981  1.00  0.00           N  
ATOM    302  CA  GLY A 368      26.175  50.625  20.406  1.00  0.00           C  
ATOM    303  C   GLY A 368      25.114  49.837  21.149  1.00  0.00           C  
ATOM    304  O   GLY A 368      24.259  49.214  20.521  1.00  0.00           O  
ATOM    305  N   PRO A 370      25.137  49.843  22.490  1.00  0.00           N  
ATOM    306  CA  PRO A 370      24.142  49.099  23.267  1.00  0.00           C  
ATOM    307  C   PRO A 370      22.819  49.836  23.454  1.00  0.00           C  
ATOM    308  O   PRO A 370      22.773  51.069  23.517  1.00  0.00           O  
ATOM    309  CB  PRO A 370      24.853  48.872  24.586  1.00  0.00           C  
ATOM    310  CG  PRO A 370      25.597  50.151  24.756  1.00  0.00           C  
ATOM    311  CD  PRO A 370      26.185  50.390  23.371  1.00  0.00           C  
ATOM    312  N   GLU A 371      21.743  49.063  23.541  1.00  0.00           N  
ATOM    313  CA  GLU A 371      20.411  49.615  23.738  1.00  0.00           C  
ATOM    314  C   GLU A 371      20.254  50.038  25.198  1.00  0.00           C  
ATOM    315  O   GLU A 371      19.709  51.121  25.473  1.00  0.00           O  
ATOM    316  CB  GLU A 371      19.360  48.577  23.355  1.00  0.00           C  
ATOM    317  CG  GLU A 371      19.128  48.475  21.867  1.00  0.00           C  
ATOM    318  CD  GLU A 371      18.381  47.219  21.487  1.00  0.00           C  
ATOM    319  OE1 GLU A 371      17.585  46.720  22.323  1.00  0.00           O  
ATOM    320  OE2 GLU A 371      18.579  46.735  20.347  1.00  0.00           O  
ATOM    321  N   VAL A 372      20.713  49.191  26.128  1.00  0.00           N  
ATOM    322  CA  VAL A 372      20.657  49.525  27.552  1.00  0.00           C  
ATOM    323  C   VAL A 372      21.949  50.282  27.815  1.00  0.00           C  
ATOM    324  O   VAL A 372      23.041  49.723  27.741  1.00  0.00           O  
ATOM    325  CB  VAL A 372      20.571  48.279  28.449  1.00  0.00           C  
ATOM    326  CG1 VAL A 372      20.852  48.649  29.899  1.00  0.00           C  
ATOM    327  CG2 VAL A 372      19.185  47.681  28.344  1.00  0.00           C  
ATOM    328  N   GLU A 373      21.786  51.560  28.133  1.00  0.00           N  
ATOM    329  CA  GLU A 373      22.878  52.497  28.333  1.00  0.00           C  
ATOM    330  C   GLU A 373      22.884  53.139  29.725  1.00  0.00           C  
ATOM    331  O   GLU A 373      21.883  53.113  30.441  1.00  0.00           O  
ATOM    332  CB  GLU A 373      22.729  53.567  27.243  1.00  0.00           C  
ATOM    333  CG  GLU A 373      23.813  54.596  27.135  1.00  0.00           C  
ATOM    334  CD  GLU A 373      25.153  53.983  26.856  1.00  0.00           C  
ATOM    335  OE1 GLU A 373      25.857  53.693  27.847  1.00  0.00           O  
ATOM    336  OE2 GLU A 373      25.492  53.784  25.661  1.00  0.00           O  
ATOM    337  N   SER A 374      24.022  53.716  30.095  1.00  0.00           N  
ATOM    338  CA  SER A 374      24.197  54.381  31.380  1.00  0.00           C  
ATOM    339  C   SER A 374      23.797  55.843  31.263  1.00  0.00           C  
ATOM    340  O   SER A 374      23.902  56.438  30.195  1.00  0.00           O  
ATOM    341  CB  SER A 374      25.660  54.297  31.811  1.00  0.00           C  
ATOM    342  OG  SER A 374      25.881  55.008  33.018  1.00  0.00           O  
ATOM    343  N   GLU A 375      23.351  56.432  32.361  1.00  0.00           N  
ATOM    344  CA  GLU A 375      22.943  57.827  32.333  1.00  0.00           C  
ATOM    345  C   GLU A 375      24.115  58.712  31.921  1.00  0.00           C  
ATOM    346  O   GLU A 375      23.930  59.776  31.315  1.00  0.00           O  
ATOM    347  CB  GLU A 375      22.418  58.231  33.706  1.00  0.00           C  
ATOM    348  CG  GLU A 375      21.981  59.671  33.840  1.00  0.00           C  
ATOM    349  CD  GLU A 375      21.447  59.967  35.234  1.00  0.00           C  
ATOM    350  OE1 GLU A 375      21.619  59.102  36.127  1.00  0.00           O  
ATOM    351  OE2 GLU A 375      20.866  61.056  35.440  1.00  0.00           O  
ATOM    352  N   PHE A 376      25.326  58.266  32.240  1.00  0.00           N  
ATOM    353  CA  PHE A 376      26.522  59.018  31.891  1.00  0.00           C  
ATOM    354  C   PHE A 376      26.671  59.210  30.380  1.00  0.00           C  
ATOM    355  O   PHE A 376      26.935  60.324  29.915  1.00  0.00           O  
ATOM    356  CB  PHE A 376      27.778  58.310  32.410  1.00  0.00           C  
ATOM    357  CG  PHE A 376      29.059  58.939  31.934  1.00  0.00           C  
ATOM    358  CD1 PHE A 376      29.461  60.184  32.417  1.00  0.00           C  
ATOM    359  CD2 PHE A 376      29.836  58.315  30.971  1.00  0.00           C  
ATOM    360  CE1 PHE A 376      30.617  60.799  31.949  1.00  0.00           C  
ATOM    361  CE2 PHE A 376      31.003  58.925  30.492  1.00  0.00           C  
ATOM    362  CZ  PHE A 376      31.391  60.166  30.983  1.00  0.00           C  
ATOM    363  N   PHE A 377      26.523  58.128  29.616  1.00  0.00           N  
ATOM    364  CA  PHE A 377      26.671  58.210  28.167  1.00  0.00           C  
ATOM    365  C   PHE A 377      25.492  58.822  27.441  1.00  0.00           C  
ATOM    366  O   PHE A 377      25.668  59.560  26.471  1.00  0.00           O  
ATOM    367  CB  PHE A 377      26.962  56.821  27.573  1.00  0.00           C  
ATOM    368  CG  PHE A 377      28.358  56.331  27.852  1.00  0.00           C  
ATOM    369  CD1 PHE A 377      29.462  57.033  27.372  1.00  0.00           C  
ATOM    370  CD2 PHE A 377      28.575  55.204  28.643  1.00  0.00           C  
ATOM    371  CE1 PHE A 377      30.767  56.621  27.680  1.00  0.00           C  
ATOM    372  CE2 PHE A 377      29.871  54.786  28.957  1.00  0.00           C  
ATOM    373  CZ  PHE A 377      30.969  55.498  28.474  1.00  0.00           C  
ATOM    374  N   ASN A 378      24.289  58.518  27.913  1.00  0.00           N  
ATOM    375  CA  ASN A 378      23.083  59.010  27.272  1.00  0.00           C  
ATOM    376  C   ASN A 378      22.837  60.481  27.578  1.00  0.00           C  
ATOM    377  O   ASN A 378      22.245  61.203  26.776  1.00  0.00           O  
ATOM    378  CB  ASN A 378      21.883  58.180  27.745  1.00  0.00           C  
ATOM    379  CG  ASN A 378      20.635  58.397  26.893  1.00  0.00           C  
ATOM    380  OD1 ASN A 378      20.516  57.848  25.796  1.00  0.00           O  
ATOM    381  ND2 ASN A 378      19.704  59.207  27.396  1.00  0.00           N  
ATOM    382  N   PHE A 388      23.317  60.934  28.730  1.00  0.00           N  
ATOM    383  CA  PHE A 388      23.070  62.311  29.140  1.00  0.00           C  
ATOM    384  C   PHE A 388      24.255  63.177  29.565  1.00  0.00           C  
ATOM    385  O   PHE A 388      24.647  64.114  28.857  1.00  0.00           O  
ATOM    386  CB  PHE A 388      22.048  62.314  30.276  1.00  0.00           C  
ATOM    387  CG  PHE A 388      20.661  61.910  29.861  1.00  0.00           C  
ATOM    388  CD1 PHE A 388      20.004  62.578  28.827  1.00  0.00           C  
ATOM    389  CD2 PHE A 388      19.970  60.929  30.571  1.00  0.00           C  
ATOM    390  CE1 PHE A 388      18.673  62.283  28.511  1.00  0.00           C  
ATOM    391  CE2 PHE A 388      18.634  60.622  30.267  1.00  0.00           C  
ATOM    392  CZ  PHE A 388      17.986  61.303  29.237  1.00  0.00           C  
ATOM    393  N   ASP A 389      24.811  62.876  30.734  1.00  0.00           N  
ATOM    394  CA  ASP A 389      25.906  63.674  31.265  1.00  0.00           C  
ATOM    395  C   ASP A 389      27.024  63.961  30.277  1.00  0.00           C  
ATOM    396  O   ASP A 389      27.413  65.108  30.098  1.00  0.00           O  
ATOM    397  CB  ASP A 389      26.464  63.022  32.526  1.00  0.00           C  
ATOM    398  CG  ASP A 389      25.383  62.737  33.555  1.00  0.00           C  
ATOM    399  OD1 ASP A 389      24.483  63.592  33.720  1.00  0.00           O  
ATOM    400  OD2 ASP A 389      25.430  61.666  34.204  1.00  0.00           O  
ATOM    401  N   ALA A 396      27.539  62.930  29.624  1.00  0.00           N  
ATOM    402  CA  ALA A 396      28.622  63.132  28.675  1.00  0.00           C  
ATOM    403  C   ALA A 396      28.181  64.045  27.544  1.00  0.00           C  
ATOM    404  O   ALA A 396      28.978  64.823  27.025  1.00  0.00           O  
ATOM    405  CB  ALA A 396      29.086  61.801  28.121  1.00  0.00           C  
ATOM    406  N   LEU A 397      26.908  63.950  27.170  1.00  0.00           N  
ATOM    407  CA  LEU A 397      26.364  64.770  26.100  1.00  0.00           C  
ATOM    408  C   LEU A 397      25.895  66.163  26.559  1.00  0.00           C  
ATOM    409  O   LEU A 397      25.152  66.845  25.848  1.00  0.00           O  
ATOM    410  CB  LEU A 397      25.222  64.019  25.415  1.00  0.00           C  
ATOM    411  CG  LEU A 397      25.649  62.763  24.648  1.00  0.00           C  
ATOM    412  CD1 LEU A 397      24.408  61.968  24.271  1.00  0.00           C  
ATOM    413  CD2 LEU A 397      26.447  63.150  23.397  1.00  0.00           C  
ATOM    414  N   ASN A 398      26.335  66.579  27.744  1.00  0.00           N  
ATOM    415  CA  ASN A 398      26.010  67.895  28.298  1.00  0.00           C  
ATOM    416  C   ASN A 398      24.550  68.108  28.701  1.00  0.00           C  
ATOM    417  O   ASN A 398      24.037  69.226  28.647  1.00  0.00           O  
ATOM    418  CB  ASN A 398      26.437  68.994  27.316  1.00  0.00           C  
ATOM    419  CG  ASN A 398      26.622  70.353  27.996  1.00  0.00           C  
ATOM    420  OD1 ASN A 398      27.103  70.442  29.140  1.00  0.00           O  
ATOM    421  ND2 ASN A 398      26.258  71.420  27.286  1.00  0.00           N  
ATOM    422  N   ILE A 399      23.888  67.036  29.112  1.00  0.00           N  
ATOM    423  CA  ILE A 399      22.496  67.114  29.543  1.00  0.00           C  
ATOM    424  C   ILE A 399      22.445  66.729  31.032  1.00  0.00           C  
ATOM    425  O   ILE A 399      22.229  65.562  31.380  1.00  0.00           O  
ATOM    426  CB  ILE A 399      21.607  66.132  28.732  1.00  0.00           C  
ATOM    427  CG1 ILE A 399      21.865  66.297  27.227  1.00  0.00           C  
ATOM    428  CG2 ILE A 399      20.153  66.374  29.049  1.00  0.00           C  
ATOM    429  CD1 ILE A 399      21.234  65.215  26.354  1.00  0.00           C  
ATOM    430  N   PRO A 400      22.669  67.702  31.931  1.00  0.00           N  
ATOM    431  CA  PRO A 400      22.641  67.428  33.377  1.00  0.00           C  
ATOM    432  C   PRO A 400      21.220  67.296  33.932  1.00  0.00           C  
ATOM    433  O   PRO A 400      20.259  67.766  33.317  1.00  0.00           O  
ATOM    434  CB  PRO A 400      23.392  68.619  33.964  1.00  0.00           C  
ATOM    435  CG  PRO A 400      22.981  69.729  33.052  1.00  0.00           C  
ATOM    436  CD  PRO A 400      23.069  69.095  31.667  1.00  0.00           C  
ATOM    437  N   GLU A 401      21.100  66.659  35.096  1.00  0.00           N  
ATOM    438  CA  GLU A 401      19.802  66.448  35.743  1.00  0.00           C  
ATOM    439  C   GLU A 401      19.141  67.690  36.321  1.00  0.00           C  
ATOM    440  O   GLU A 401      19.804  68.676  36.649  1.00  0.00           O  
ATOM    441  CB  GLU A 401      19.919  65.427  36.878  1.00  0.00           C  
ATOM    442  CG  GLU A 401      19.679  63.985  36.476  1.00  0.00           C  
ATOM    443  CD  GLU A 401      19.211  63.119  37.646  1.00  0.00           C  
ATOM    444  OE1 GLU A 401      19.906  63.083  38.688  1.00  0.00           O  
ATOM    445  OE2 GLU A 401      18.144  62.472  37.521  1.00  0.00           O  
ATOM    446  N   HIS A 402      17.819  67.613  36.444  1.00  0.00           N  
ATOM    447  CA  HIS A 402      17.005  68.675  37.025  1.00  0.00           C  
ATOM    448  C   HIS A 402      17.096  70.006  36.306  1.00  0.00           C  
ATOM    449  O   HIS A 402      17.098  71.072  36.929  1.00  0.00           O  
ATOM    450  CB  HIS A 402      17.373  68.848  38.501  1.00  0.00           C  
ATOM    451  CG  HIS A 402      17.574  67.548  39.214  1.00  0.00           C  
ATOM    452  ND1 HIS A 402      18.823  67.068  39.547  1.00  0.00           N  
ATOM    453  CD2 HIS A 402      16.691  66.591  39.587  1.00  0.00           C  
ATOM    454  CE1 HIS A 402      18.700  65.871  40.092  1.00  0.00           C  
ATOM    455  NE2 HIS A 402      17.417  65.558  40.127  1.00  0.00           N  
ATOM    456  N   HIS A 483      17.161  69.932  34.986  1.00  0.00           N  
ATOM    457  CA  HIS A 483      17.227  71.122  34.167  1.00  0.00           C  
ATOM    458  C   HIS A 483      16.369  70.905  32.936  1.00  0.00           C  
ATOM    459  O   HIS A 483      16.249  69.782  32.438  1.00  0.00           O  
ATOM    460  CB  HIS A 483      18.677  71.424  33.796  1.00  0.00           C  
ATOM    461  CG  HIS A 483      19.500  71.885  34.958  1.00  0.00           C  
ATOM    462  ND1 HIS A 483      19.265  73.080  35.606  1.00  0.00           N  
ATOM    463  CD2 HIS A 483      20.525  71.295  35.617  1.00  0.00           C  
ATOM    464  CE1 HIS A 483      20.109  73.205  36.615  1.00  0.00           C  
ATOM    465  NE2 HIS A 483      20.884  72.135  36.644  1.00  0.00           N  
ATOM    466  N   PRO A 484      15.746  71.982  32.438  1.00  0.00           N  
ATOM    467  CA  PRO A 484      14.871  71.968  31.262  1.00  0.00           C  
ATOM    468  C   PRO A 484      15.287  71.002  30.148  1.00  0.00           C  
ATOM    469  O   PRO A 484      14.432  70.395  29.498  1.00  0.00           O  
ATOM    470  CB  PRO A 484      14.884  73.429  30.820  1.00  0.00           C  
ATOM    471  CG  PRO A 484      14.939  74.149  32.130  1.00  0.00           C  
ATOM    472  CD  PRO A 484      15.986  73.365  32.894  1.00  0.00           C  
ATOM    473  N   ALA A 485      16.594  70.862  29.934  1.00  0.00           N  
ATOM    474  CA  ALA A 485      17.113  69.970  28.898  1.00  0.00           C  
ATOM    475  C   ALA A 485      16.665  68.525  29.117  1.00  0.00           C  
ATOM    476  O   ALA A 485      16.213  67.871  28.177  1.00  0.00           O  
ATOM    477  CB  ALA A 485      18.628  70.047  28.856  1.00  0.00           C  
ATOM    478  N   ARG A 486      16.799  68.031  30.349  1.00  0.00           N  
ATOM    479  CA  ARG A 486      16.389  66.665  30.684  1.00  0.00           C  
ATOM    480  C   ARG A 486      14.904  66.487  30.442  1.00  0.00           C  
ATOM    481  O   ARG A 486      14.454  65.452  29.941  1.00  0.00           O  
ATOM    482  CB  ARG A 486      16.637  66.360  32.159  1.00  0.00           C  
ATOM    483  CG  ARG A 486      18.013  65.890  32.499  1.00  0.00           C  
ATOM    484  CD  ARG A 486      18.363  64.588  31.806  1.00  0.00           C  
ATOM    485  NE  ARG A 486      19.712  64.196  32.198  1.00  0.00           N  
ATOM    486  CZ  ARG A 486      19.992  63.362  33.191  1.00  0.00           C  
ATOM    487  NH1 ARG A 486      19.013  62.805  33.893  1.00  0.00           N  
ATOM    488  NH2 ARG A 486      21.256  63.120  33.510  1.00  0.00           N  
ATOM    489  N   ASP A 487      14.149  67.507  30.829  1.00  0.00           N  
ATOM    490  CA  ASP A 487      12.701  67.494  30.704  1.00  0.00           C  
ATOM    491  C   ASP A 487      12.214  67.387  29.260  1.00  0.00           C  
ATOM    492  O   ASP A 487      11.020  67.234  29.014  1.00  0.00           O  
ATOM    493  CB  ASP A 487      12.124  68.737  31.387  1.00  0.00           C  
ATOM    494  CG  ASP A 487      12.659  68.920  32.808  1.00  0.00           C  
ATOM    495  OD1 ASP A 487      12.610  67.952  33.598  1.00  0.00           O  
ATOM    496  OD2 ASP A 487      13.130  70.029  33.139  1.00  0.00           O  
ATOM    497  N   MET A 488      13.137  67.457  28.307  1.00  0.00           N  
ATOM    498  CA  MET A 488      12.777  67.347  26.896  1.00  0.00           C  
ATOM    499  C   MET A 488      12.647  65.872  26.486  1.00  0.00           C  
ATOM    500  O   MET A 488      11.873  65.540  25.595  1.00  0.00           O  
ATOM    501  CB  MET A 488      13.835  68.042  26.014  1.00  0.00           C  
ATOM    502  CG  MET A 488      13.928  69.571  26.187  1.00  0.00           C  
ATOM    503  SD  MET A 488      15.294  70.379  25.249  1.00  0.00           S  
ATOM    504  CE  MET A 488      14.474  70.810  23.675  1.00  0.00           C  
ATOM    505  N   TRP A 495      13.405  64.998  27.149  1.00  0.00           N  
ATOM    506  CA  TRP A 495      13.407  63.558  26.857  1.00  0.00           C  
ATOM    507  C   TRP A 495      12.500  62.761  27.798  1.00  0.00           C  
ATOM    508  O   TRP A 495      12.388  63.077  28.983  1.00  0.00           O  
ATOM    509  CB  TRP A 495      14.845  63.005  26.943  1.00  0.00           C  
ATOM    510  CG  TRP A 495      15.668  63.158  25.674  1.00  0.00           C  
ATOM    511  CD1 TRP A 495      15.669  62.326  24.580  1.00  0.00           C  
ATOM    512  CD2 TRP A 495      16.558  64.231  25.355  1.00  0.00           C  
ATOM    513  NE1 TRP A 495      16.502  62.821  23.600  1.00  0.00           N  
ATOM    514  CE2 TRP A 495      17.058  63.989  24.048  1.00  0.00           C  
ATOM    515  CE3 TRP A 495      16.979  65.376  26.042  1.00  0.00           C  
ATOM    516  CZ2 TRP A 495      17.955  64.851  23.420  1.00  0.00           C  
ATOM    517  CZ3 TRP A 495      17.873  66.235  25.417  1.00  0.00           C  
ATOM    518  CH2 TRP A 495      18.351  65.966  24.115  1.00  0.00           C  
ATOM    519  N   ASP A 496      11.859  61.725  27.260  1.00  0.00           N  
ATOM    520  CA  ASP A 496      10.970  60.861  28.041  1.00  0.00           C  
ATOM    521  C   ASP A 496      11.683  59.522  28.230  1.00  0.00           C  
ATOM    522  O   ASP A 496      11.512  58.594  27.442  1.00  0.00           O  
ATOM    523  CB  ASP A 496       9.655  60.663  27.291  1.00  0.00           C  
ATOM    524  CG  ASP A 496       9.037  61.977  26.851  1.00  0.00           C  
ATOM    525  OD1 ASP A 496       8.792  62.143  25.636  1.00  0.00           O  
ATOM    526  OD2 ASP A 496       8.804  62.843  27.719  1.00  0.00           O  
ATOM    527  N   THR A 497      12.465  59.437  29.299  1.00  0.00           N  
ATOM    528  CA  THR A 497      13.277  58.268  29.586  1.00  0.00           C  
ATOM    529  C   THR A 497      12.657  57.077  30.302  1.00  0.00           C  
ATOM    530  O   THR A 497      11.867  57.232  31.226  1.00  0.00           O  
ATOM    531  CB  THR A 497      14.523  58.698  30.388  1.00  0.00           C  
ATOM    532  OG1 THR A 497      15.200  59.733  29.673  1.00  0.00           O  
ATOM    533  CG2 THR A 497      15.475  57.534  30.596  1.00  0.00           C  
ATOM    534  N   PHE A 498      13.046  55.885  29.860  1.00  0.00           N  
ATOM    535  CA  PHE A 498      12.614  54.635  30.461  1.00  0.00           C  
ATOM    536  C   PHE A 498      13.732  54.211  31.431  1.00  0.00           C  
ATOM    537  O   PHE A 498      14.816  53.819  30.997  1.00  0.00           O  
ATOM    538  CB  PHE A 498      12.476  53.544  29.400  1.00  0.00           C  
ATOM    539  CG  PHE A 498      11.192  53.584  28.619  1.00  0.00           C  
ATOM    540  CD1 PHE A 498       9.968  53.398  29.252  1.00  0.00           C  
ATOM    541  CD2 PHE A 498      11.213  53.732  27.234  1.00  0.00           C  
ATOM    542  CE1 PHE A 498       8.778  53.354  28.514  1.00  0.00           C  
ATOM    543  CE2 PHE A 498      10.038  53.689  26.489  1.00  0.00           C  
ATOM    544  CZ  PHE A 498       8.815  53.498  27.130  1.00  0.00           C  
ATOM    545  N   TRP A 499      13.496  54.284  32.735  1.00  0.00           N  
ATOM    546  CA  TRP A 499      14.535  53.870  33.672  1.00  0.00           C  
ATOM    547  C   TRP A 499      14.432  52.389  33.997  1.00  0.00           C  
ATOM    548  O   TRP A 499      13.338  51.836  34.093  1.00  0.00           O  
ATOM    549  CB  TRP A 499      14.473  54.709  34.942  1.00  0.00           C  
ATOM    550  CG  TRP A 499      14.673  56.161  34.647  1.00  0.00           C  
ATOM    551  CD1 TRP A 499      13.703  57.089  34.399  1.00  0.00           C  
ATOM    552  CD2 TRP A 499      15.925  56.846  34.523  1.00  0.00           C  
ATOM    553  NE1 TRP A 499      14.271  58.311  34.133  1.00  0.00           N  
ATOM    554  CE2 TRP A 499      15.634  58.190  34.203  1.00  0.00           C  
ATOM    555  CE3 TRP A 499      17.263  56.454  34.648  1.00  0.00           C  
ATOM    556  CZ2 TRP A 499      16.634  59.148  34.011  1.00  0.00           C  
ATOM    557  CZ3 TRP A 499      18.257  57.404  34.457  1.00  0.00           C  
ATOM    558  CH2 TRP A 499      17.935  58.738  34.143  1.00  0.00           C  
ATOM    559  N   LEU A 500      15.584  51.747  34.156  1.00  0.00           N  
ATOM    560  CA  LEU A 500      15.628  50.318  34.437  1.00  0.00           C  
ATOM    561  C   LEU A 500      16.097  49.999  35.846  1.00  0.00           C  
ATOM    562  O   LEU A 500      16.672  50.848  36.532  1.00  0.00           O  
ATOM    563  CB  LEU A 500      16.561  49.635  33.443  1.00  0.00           C  
ATOM    564  CG  LEU A 500      16.220  49.935  31.988  1.00  0.00           C  
ATOM    565  CD1 LEU A 500      17.314  49.400  31.084  1.00  0.00           C  
ATOM    566  CD2 LEU A 500      14.877  49.319  31.650  1.00  0.00           C  
ATOM    567  N   THR A 501      15.852  48.759  36.261  1.00  0.00           N  
ATOM    568  CA  THR A 501      16.255  48.283  37.574  1.00  0.00           C  
ATOM    569  C   THR A 501      16.658  46.807  37.511  1.00  0.00           C  
ATOM    570  O   THR A 501      16.262  46.078  36.599  1.00  0.00           O  
ATOM    571  CB  THR A 501      15.115  48.458  38.606  1.00  0.00           C  
ATOM    572  OG1 THR A 501      15.600  48.099  39.902  1.00  0.00           O  
ATOM    573  CG2 THR A 501      13.923  47.572  38.269  1.00  0.00           C  
ATOM    574  N   GLY A 502      17.453  46.374  38.484  1.00  0.00           N  
ATOM    575  CA  GLY A 502      17.891  44.988  38.522  1.00  0.00           C  
ATOM    576  C   GLY A 502      19.389  44.894  38.721  1.00  0.00           C  
ATOM    577  O   GLY A 502      20.142  45.669  38.131  1.00  0.00           O  
ATOM    578  N   GLU A 546      19.836  43.959  39.552  1.00  0.00           N  
ATOM    579  CA  GLU A 546      21.270  43.814  39.784  1.00  0.00           C  
ATOM    580  C   GLU A 546      21.812  42.620  39.037  1.00  0.00           C  
ATOM    581  O   GLU A 546      21.054  41.815  38.490  1.00  0.00           O  
ATOM    582  CB  GLU A 546      21.590  43.656  41.277  1.00  0.00           C  
ATOM    583  CG  GLU A 546      21.269  44.874  42.137  1.00  0.00           C  
ATOM    584  CD  GLU A 546      19.789  44.983  42.451  1.00  0.00           C  
ATOM    585  OE1 GLU A 546      19.246  44.040  43.070  1.00  0.00           O  
ATOM    586  OE2 GLU A 546      19.170  46.006  42.080  1.00  0.00           O  
ATOM    587  N   GLY A 571      23.135  42.507  39.030  1.00  0.00           N  
ATOM    588  CA  GLY A 571      23.775  41.408  38.338  1.00  0.00           C  
ATOM    589  C   GLY A 571      23.951  41.732  36.868  1.00  0.00           C  
ATOM    590  O   GLY A 571      24.530  40.946  36.116  1.00  0.00           O  
ATOM    591  N   PHE A 572      23.444  42.890  36.452  1.00  0.00           N  
ATOM    592  CA  PHE A 572      23.568  43.294  35.063  1.00  0.00           C  
ATOM    593  C   PHE A 572      24.893  44.003  34.862  1.00  0.00           C  
ATOM    594  O   PHE A 572      25.220  44.944  35.579  1.00  0.00           O  
ATOM    595  CB  PHE A 572      22.437  44.228  34.641  1.00  0.00           C  
ATOM    596  CG  PHE A 572      22.434  44.520  33.173  1.00  0.00           C  
ATOM    597  CD1 PHE A 572      21.887  43.609  32.271  1.00  0.00           C  
ATOM    598  CD2 PHE A 572      23.040  45.672  32.677  1.00  0.00           C  
ATOM    599  CE1 PHE A 572      21.948  43.840  30.897  1.00  0.00           C  
ATOM    600  CE2 PHE A 572      23.106  45.913  31.304  1.00  0.00           C  
ATOM    601  CZ  PHE A 572      22.560  44.996  30.415  1.00  0.00           C  
ATOM    602  N   ARG A 573      25.649  43.537  33.878  1.00  0.00           N  
ATOM    603  CA  ARG A 573      26.944  44.107  33.564  1.00  0.00           C  
ATOM    604  C   ARG A 573      26.863  44.915  32.274  1.00  0.00           C  
ATOM    605  O   ARG A 573      26.497  44.407  31.213  1.00  0.00           O  
ATOM    606  CB  ARG A 573      27.991  42.989  33.432  1.00  0.00           C  
ATOM    607  CG  ARG A 573      28.457  42.382  34.768  1.00  0.00           C  
ATOM    608  CD  ARG A 573      28.955  40.938  34.612  1.00  0.00           C  
ATOM    609  NE  ARG A 573      27.845  39.985  34.498  1.00  0.00           N  
ATOM    610  CZ  ARG A 573      27.966  38.708  34.127  1.00  0.00           C  
ATOM    611  NH1 ARG A 573      29.161  38.210  33.820  1.00  0.00           N  
ATOM    612  NH2 ARG A 573      26.888  37.926  34.064  1.00  0.00           N  
ATOM    613  N   LEU A 574      27.194  46.191  32.385  1.00  0.00           N  
ATOM    614  CA  LEU A 574      27.188  47.089  31.249  1.00  0.00           C  
ATOM    615  C   LEU A 574      28.645  47.427  30.975  1.00  0.00           C  
ATOM    616  O   LEU A 574      29.306  48.041  31.810  1.00  0.00           O  
ATOM    617  CB  LEU A 574      26.428  48.353  31.610  1.00  0.00           C  
ATOM    618  CG  LEU A 574      26.496  49.496  30.613  1.00  0.00           C  
ATOM    619  CD1 LEU A 574      25.626  49.175  29.420  1.00  0.00           C  
ATOM    620  CD2 LEU A 574      26.028  50.767  31.289  1.00  0.00           C  
ATOM    621  N   GLU A 575      29.164  47.032  29.822  1.00  0.00           N  
ATOM    622  CA  GLU A 575      30.564  47.331  29.545  1.00  0.00           C  
ATOM    623  C   GLU A 575      30.749  48.663  28.833  1.00  0.00           C  
ATOM    624  O   GLU A 575      29.910  49.077  28.048  1.00  0.00           O  
ATOM    625  CB  GLU A 575      31.206  46.206  28.734  1.00  0.00           C  
ATOM    626  CG  GLU A 575      30.671  46.048  27.338  1.00  0.00           C  
ATOM    627  CD  GLU A 575      31.409  44.964  26.577  1.00  0.00           C  
ATOM    628  OE1 GLU A 575      32.666  44.946  26.624  1.00  0.00           O  
ATOM    629  OE2 GLU A 575      30.730  44.136  25.931  1.00  0.00           O  
ATOM    630  N   GLY A 576      31.855  49.330  29.133  1.00  0.00           N  
ATOM    631  CA  GLY A 576      32.140  50.611  28.530  1.00  0.00           C  
ATOM    632  C   GLY A 576      32.834  50.482  27.191  1.00  0.00           C  
ATOM    633  O   GLY A 576      33.062  49.374  26.712  1.00  0.00           O  
ATOM    634  N   PRO A 577      33.204  51.612  26.570  1.00  0.00           N  
ATOM    635  CA  PRO A 577      33.878  51.646  25.270  1.00  0.00           C  
ATOM    636  C   PRO A 577      35.064  50.692  25.176  1.00  0.00           C  
ATOM    637  O   PRO A 577      35.330  50.130  24.120  1.00  0.00           O  
ATOM    638  CB  PRO A 577      34.315  53.094  25.149  1.00  0.00           C  
ATOM    639  CG  PRO A 577      33.334  53.828  25.985  1.00  0.00           C  
ATOM    640  CD  PRO A 577      33.186  52.952  27.178  1.00  0.00           C  
ATOM    641  N   LEU A 578      35.777  50.520  26.282  1.00  0.00           N  
ATOM    642  CA  LEU A 578      36.938  49.638  26.314  1.00  0.00           C  
ATOM    643  C   LEU A 578      36.702  48.401  27.178  1.00  0.00           C  
ATOM    644  O   LEU A 578      37.608  47.941  27.867  1.00  0.00           O  
ATOM    645  CB  LEU A 578      38.153  50.400  26.846  1.00  0.00           C  
ATOM    646  CG  LEU A 578      38.466  51.708  26.120  1.00  0.00           C  
ATOM    647  CD1 LEU A 578      39.603  52.425  26.824  1.00  0.00           C  
ATOM    648  CD2 LEU A 578      38.817  51.422  24.675  1.00  0.00           C  
ATOM    649  N   GLY A 648      35.483  47.870  27.146  1.00  0.00           N  
ATOM    650  CA  GLY A 648      35.169  46.686  27.928  1.00  0.00           C  
ATOM    651  C   GLY A 648      35.181  46.866  29.437  1.00  0.00           C  
ATOM    652  O   GLY A 648      34.965  45.906  30.174  1.00  0.00           O  
ATOM    653  N   GLU A 649      35.435  48.083  29.907  1.00  0.00           N  
ATOM    654  CA  GLU A 649      35.450  48.343  31.342  1.00  0.00           C  
ATOM    655  C   GLU A 649      34.024  48.259  31.890  1.00  0.00           C  
ATOM    656  O   GLU A 649      33.055  48.319  31.134  1.00  0.00           O  
ATOM    657  CB  GLU A 649      36.014  49.738  31.634  1.00  0.00           C  
ATOM    658  CG  GLU A 649      35.065  50.887  31.290  1.00  0.00           C  
ATOM    659  CD  GLU A 649      35.139  51.311  29.835  1.00  0.00           C  
ATOM    660  OE1 GLU A 649      35.242  50.434  28.956  1.00  0.00           O  
ATOM    661  OE2 GLU A 649      35.082  52.530  29.574  1.00  0.00           O  
ATOM    662  N   GLU A 650      33.896  48.116  33.205  1.00  0.00           N  
ATOM    663  CA  GLU A 650      32.583  48.053  33.837  1.00  0.00           C  
ATOM    664  C   GLU A 650      32.163  49.473  34.170  1.00  0.00           C  
ATOM    665  O   GLU A 650      32.724  50.093  35.069  1.00  0.00           O  
ATOM    666  CB  GLU A 650      32.638  47.226  35.123  1.00  0.00           C  
ATOM    667  CG  GLU A 650      32.751  45.727  34.902  1.00  0.00           C  
ATOM    668  CD  GLU A 650      31.506  45.140  34.261  1.00  0.00           C  
ATOM    669  OE1 GLU A 650      30.420  45.220  34.887  1.00  0.00           O  
ATOM    670  OE2 GLU A 650      31.615  44.601  33.133  1.00  0.00           O  
ATOM    671  N   VAL A 651      31.187  49.992  33.436  1.00  0.00           N  
ATOM    672  CA  VAL A 651      30.706  51.344  33.672  1.00  0.00           C  
ATOM    673  C   VAL A 651      29.551  51.333  34.670  1.00  0.00           C  
ATOM    674  O   VAL A 651      28.755  50.396  34.709  1.00  0.00           O  
ATOM    675  CB  VAL A 651      30.257  52.008  32.346  1.00  0.00           C  
ATOM    676  CG1 VAL A 651      29.468  51.021  31.521  1.00  0.00           C  
ATOM    677  CG2 VAL A 651      29.418  53.254  32.629  1.00  0.00           C  
ATOM    678  N   GLU A 652      29.476  52.375  35.489  1.00  0.00           N  
ATOM    679  CA  GLU A 652      28.422  52.478  36.481  1.00  0.00           C  
ATOM    680  C   GLU A 652      27.467  53.614  36.165  1.00  0.00           C  
ATOM    681  O   GLU A 652      27.654  54.357  35.196  1.00  0.00           O  
ATOM    682  CB  GLU A 652      29.015  52.695  37.871  1.00  0.00           C  
ATOM    683  CG  GLU A 652      29.692  51.470  38.461  1.00  0.00           C  
ATOM    684  CD  GLU A 652      30.137  51.694  39.899  1.00  0.00           C  
ATOM    685  OE1 GLU A 652      31.012  52.563  40.127  1.00  0.00           O  
ATOM    686  OE2 GLU A 652      29.605  51.005  40.801  1.00  0.00           O  
ATOM    687  N   GLY A 653      26.442  53.743  36.998  1.00  0.00           N  
ATOM    688  CA  GLY A 653      25.451  54.784  36.807  1.00  0.00           C  
ATOM    689  C   GLY A 653      24.070  54.184  36.654  1.00  0.00           C  
ATOM    690  O   GLY A 653      23.929  52.973  36.464  1.00  0.00           O  
ATOM    691  N   ARG A 654      23.049  55.028  36.745  1.00  0.00           N  
ATOM    692  CA  ARG A 654      21.680  54.559  36.608  1.00  0.00           C  
ATOM    693  C   ARG A 654      21.467  54.018  35.202  1.00  0.00           C  
ATOM    694  O   ARG A 654      21.741  54.708  34.214  1.00  0.00           O  
ATOM    695  CB  ARG A 654      20.700  55.701  36.871  1.00  0.00           C  
ATOM    696  CG  ARG A 654      20.720  56.227  38.292  1.00  0.00           C  
ATOM    697  CD  ARG A 654      19.963  57.547  38.382  1.00  0.00           C  
ATOM    698  NE  ARG A 654      18.550  57.415  38.025  1.00  0.00           N  
ATOM    699  CZ  ARG A 654      17.750  58.445  37.753  1.00  0.00           C  
ATOM    700  NH1 ARG A 654      18.234  59.682  37.794  1.00  0.00           N  
ATOM    701  NH2 ARG A 654      16.470  58.241  37.444  1.00  0.00           N  
ATOM    702  N   LEU A 655      20.997  52.776  35.118  1.00  0.00           N  
ATOM    703  CA  LEU A 655      20.729  52.143  33.836  1.00  0.00           C  
ATOM    704  C   LEU A 655      19.448  52.700  33.238  1.00  0.00           C  
ATOM    705  O   LEU A 655      18.526  53.088  33.962  1.00  0.00           O  
ATOM    706  CB  LEU A 655      20.576  50.633  33.995  1.00  0.00           C  
ATOM    707  CG  LEU A 655      21.832  49.805  34.219  1.00  0.00           C  
ATOM    708  CD1 LEU A 655      21.439  48.348  34.233  1.00  0.00           C  
ATOM    709  CD2 LEU A 655      22.847  50.074  33.118  1.00  0.00           C  
ATOM    710  N   LEU A 656      19.397  52.722  31.912  1.00  0.00           N  
ATOM    711  CA  LEU A 656      18.238  53.228  31.195  1.00  0.00           C  
ATOM    712  C   LEU A 656      18.270  52.747  29.760  1.00  0.00           C  
ATOM    713  O   LEU A 656      19.273  52.201  29.295  1.00  0.00           O  
ATOM    714  CB  LEU A 656      18.234  54.761  31.214  1.00  0.00           C  
ATOM    715  CG  LEU A 656      19.462  55.510  30.675  1.00  0.00           C  
ATOM    716  CD1 LEU A 656      19.602  55.309  29.172  1.00  0.00           C  
ATOM    717  CD2 LEU A 656      19.314  56.991  30.965  1.00  0.00           C  
ATOM    718  N   LEU A 657      17.162  52.933  29.060  1.00  0.00           N  
ATOM    719  CA  LEU A 657      17.117  52.562  27.659  1.00  0.00           C  
ATOM    720  C   LEU A 657      17.528  53.857  26.964  1.00  0.00           C  
ATOM    721  O   LEU A 657      17.034  54.934  27.302  1.00  0.00           O  
ATOM    722  CB  LEU A 657      15.702  52.132  27.253  1.00  0.00           C  
ATOM    723  CG  LEU A 657      15.214  50.768  27.753  1.00  0.00           C  
ATOM    724  CD1 LEU A 657      13.746  50.576  27.410  1.00  0.00           C  
ATOM    725  CD2 LEU A 657      16.041  49.672  27.118  1.00  0.00           C  
ATOM    726  N   ARG A 658      18.454  53.769  26.019  1.00  0.00           N  
ATOM    727  CA  ARG A 658      18.900  54.974  25.342  1.00  0.00           C  
ATOM    728  C   ARG A 658      17.731  55.681  24.662  1.00  0.00           C  
ATOM    729  O   ARG A 658      16.929  55.059  23.962  1.00  0.00           O  
ATOM    730  CB  ARG A 658      20.001  54.645  24.327  1.00  0.00           C  
ATOM    731  CG  ARG A 658      19.574  53.716  23.204  1.00  0.00           C  
ATOM    732  CD  ARG A 658      20.730  53.449  22.248  1.00  0.00           C  
ATOM    733  NE  ARG A 658      20.343  52.472  21.237  1.00  0.00           N  
ATOM    734  CZ  ARG A 658      21.181  51.877  20.394  1.00  0.00           C  
ATOM    735  NH1 ARG A 658      22.476  52.152  20.422  1.00  0.00           N  
ATOM    736  NH2 ARG A 658      20.721  50.984  19.533  1.00  0.00           N  
ATOM    737  N   THR A 659      17.637  56.985  24.897  1.00  0.00           N  
ATOM    738  CA  THR A 659      16.591  57.811  24.319  1.00  0.00           C  
ATOM    739  C   THR A 659      16.998  58.298  22.922  1.00  0.00           C  
ATOM    740  O   THR A 659      16.230  58.984  22.242  1.00  0.00           O  
ATOM    741  CB  THR A 659      16.310  59.025  25.210  1.00  0.00           C  
ATOM    742  OG1 THR A 659      17.485  59.840  25.293  1.00  0.00           O  
ATOM    743  CG2 THR A 659      15.922  58.575  26.610  1.00  0.00           C  
ATOM    744  N   HIS A 660      18.216  57.948  22.509  1.00  0.00           N  
ATOM    745  CA  HIS A 660      18.745  58.306  21.190  1.00  0.00           C  
ATOM    746  C   HIS A 660      20.077  57.584  20.952  1.00  0.00           C  
ATOM    747  O   HIS A 660      20.651  57.008  21.877  1.00  0.00           O  
ATOM    748  CB  HIS A 660      18.930  59.828  21.059  1.00  0.00           C  
ATOM    749  CG  HIS A 660      19.747  60.453  22.153  1.00  0.00           C  
ATOM    750  ND1 HIS A 660      20.105  61.786  22.139  1.00  0.00           N  
ATOM    751  CD2 HIS A 660      20.233  59.947  23.315  1.00  0.00           C  
ATOM    752  CE1 HIS A 660      20.770  62.075  23.245  1.00  0.00           C  
ATOM    753  NE2 HIS A 660      20.863  60.977  23.976  1.00  0.00           N  
ATOM    754  N   THR A 661      20.564  57.607  19.718  1.00  0.00           N  
ATOM    755  CA  THR A 661      21.816  56.943  19.399  1.00  0.00           C  
ATOM    756  C   THR A 661      23.038  57.788  19.770  1.00  0.00           C  
ATOM    757  O   THR A 661      24.169  57.299  19.772  1.00  0.00           O  
ATOM    758  CB  THR A 661      21.896  56.607  17.888  1.00  0.00           C  
ATOM    759  OG1 THR A 661      21.217  57.627  17.139  1.00  0.00           O  
ATOM    760  CG2 THR A 661      21.284  55.241  17.592  1.00  0.00           C  
ATOM    761  N   SER A 662      22.805  59.048  20.113  1.00  0.00           N  
ATOM    762  CA  SER A 662      23.888  59.964  20.449  1.00  0.00           C  
ATOM    763  C   SER A 662      24.962  59.470  21.429  1.00  0.00           C  
ATOM    764  O   SER A 662      26.130  59.807  21.272  1.00  0.00           O  
ATOM    765  CB  SER A 662      23.301  61.291  20.926  1.00  0.00           C  
ATOM    766  OG  SER A 662      22.579  61.905  19.868  1.00  0.00           O  
ATOM    767  N   PRO A 663      24.596  58.683  22.456  1.00  0.00           N  
ATOM    768  CA  PRO A 663      25.679  58.244  23.347  1.00  0.00           C  
ATOM    769  C   PRO A 663      26.825  57.492  22.628  1.00  0.00           C  
ATOM    770  O   PRO A 663      27.994  57.573  23.026  1.00  0.00           O  
ATOM    771  CB  PRO A 663      24.945  57.374  24.387  1.00  0.00           C  
ATOM    772  CG  PRO A 663      23.638  56.989  23.704  1.00  0.00           C  
ATOM    773  CD  PRO A 663      23.282  58.246  22.966  1.00  0.00           C  
ATOM    774  N   MET A 664      26.486  56.775  21.561  1.00  0.00           N  
ATOM    775  CA  MET A 664      27.473  56.012  20.796  1.00  0.00           C  
ATOM    776  C   MET A 664      28.520  56.975  20.216  1.00  0.00           C  
ATOM    777  O   MET A 664      29.598  56.583  19.779  1.00  0.00           O  
ATOM    778  CB  MET A 664      26.744  55.230  19.699  1.00  0.00           C  
ATOM    779  CG  MET A 664      27.546  54.150  18.991  1.00  0.00           C  
ATOM    780  SD  MET A 664      28.529  53.096  20.080  1.00  0.00           S  
ATOM    781  CE  MET A 664      30.125  53.500  19.492  1.00  0.00           C  
ATOM    782  N   GLN A 665      28.192  58.254  20.262  1.00  0.00           N  
ATOM    783  CA  GLN A 665      29.050  59.329  19.782  1.00  0.00           C  
ATOM    784  C   GLN A 665      30.200  59.521  20.785  1.00  0.00           C  
ATOM    785  O   GLN A 665      31.324  59.842  20.404  1.00  0.00           O  
ATOM    786  CB  GLN A 665      28.172  60.580  19.649  1.00  0.00           C  
ATOM    787  CG  GLN A 665      28.786  61.855  19.169  1.00  0.00           C  
ATOM    788  CD  GLN A 665      27.715  62.918  18.911  1.00  0.00           C  
ATOM    789  OE1 GLN A 665      27.969  64.127  19.020  1.00  0.00           O  
ATOM    790  NE2 GLN A 665      26.511  62.468  18.560  1.00  0.00           N  
ATOM    791  N   VAL A 666      29.926  59.301  22.068  1.00  0.00           N  
ATOM    792  CA  VAL A 666      30.957  59.444  23.091  1.00  0.00           C  
ATOM    793  C   VAL A 666      31.686  58.110  23.241  1.00  0.00           C  
ATOM    794  O   VAL A 666      32.909  58.059  23.443  1.00  0.00           O  
ATOM    795  CB  VAL A 666      30.352  59.842  24.453  1.00  0.00           C  
ATOM    796  CG1 VAL A 666      31.449  59.965  25.505  1.00  0.00           C  
ATOM    797  CG2 VAL A 666      29.607  61.157  24.319  1.00  0.00           C  
ATOM    798  N   ARG A 667      30.944  57.019  23.133  1.00  0.00           N  
ATOM    799  CA  ARG A 667      31.585  55.713  23.254  1.00  0.00           C  
ATOM    800  C   ARG A 667      32.665  55.585  22.173  1.00  0.00           C  
ATOM    801  O   ARG A 667      33.821  55.308  22.480  1.00  0.00           O  
ATOM    802  CB  ARG A 667      30.547  54.577  23.149  1.00  0.00           C  
ATOM    803  CG  ARG A 667      29.395  54.740  24.148  1.00  0.00           C  
ATOM    804  CD  ARG A 667      28.441  53.556  24.165  1.00  0.00           C  
ATOM    805  NE  ARG A 667      29.052  52.427  24.856  1.00  0.00           N  
ATOM    806  CZ  ARG A 667      28.686  51.980  26.051  1.00  0.00           C  
ATOM    807  NH1 ARG A 667      27.700  52.550  26.706  1.00  0.00           N  
ATOM    808  NH2 ARG A 667      29.323  50.965  26.594  1.00  0.00           N  
ATOM    809  N   TYR A 668      32.305  55.827  20.919  1.00  0.00           N  
ATOM    810  CA  TYR A 668      33.278  55.716  19.841  1.00  0.00           C  
ATOM    811  C   TYR A 668      34.497  56.619  20.053  1.00  0.00           C  
ATOM    812  O   TYR A 668      35.634  56.166  19.941  1.00  0.00           O  
ATOM    813  CB  TYR A 668      32.642  56.056  18.492  1.00  0.00           C  
ATOM    814  CG  TYR A 668      33.492  55.635  17.320  1.00  0.00           C  
ATOM    815  CD1 TYR A 668      33.407  54.335  16.810  1.00  0.00           C  
ATOM    816  CD2 TYR A 668      34.412  56.510  16.742  1.00  0.00           C  
ATOM    817  CE1 TYR A 668      34.216  53.910  15.753  1.00  0.00           C  
ATOM    818  CE2 TYR A 668      35.231  56.095  15.685  1.00  0.00           C  
ATOM    819  CZ  TYR A 668      35.124  54.788  15.199  1.00  0.00           C  
ATOM    820  OH  TYR A 668      35.930  54.346  14.170  1.00  0.00           O  
ATOM    821  N   MET A 669      34.277  57.894  20.362  1.00  0.00           N  
ATOM    822  CA  MET A 669      35.409  58.798  20.549  1.00  0.00           C  
ATOM    823  C   MET A 669      36.382  58.410  21.660  1.00  0.00           C  
ATOM    824  O   MET A 669      37.582  58.688  21.547  1.00  0.00           O  
ATOM    825  CB  MET A 669      34.936  60.233  20.776  1.00  0.00           C  
ATOM    826  CG  MET A 669      34.427  60.911  19.527  1.00  0.00           C  
ATOM    827  SD  MET A 669      34.105  62.680  19.774  1.00  0.00           S  
ATOM    828  CE  MET A 669      32.425  62.591  20.448  1.00  0.00           C  
ATOM    829  N   VAL A 670      35.914  57.786  22.740  1.00  0.00           N  
ATOM    830  CA  VAL A 670      36.895  57.454  23.760  1.00  0.00           C  
ATOM    831  C   VAL A 670      37.706  56.257  23.277  1.00  0.00           C  
ATOM    832  O   VAL A 670      38.886  56.124  23.608  1.00  0.00           O  
ATOM    833  CB  VAL A 670      36.279  57.126  25.167  1.00  0.00           C  
ATOM    834  CG1 VAL A 670      35.122  58.052  25.493  1.00  0.00           C  
ATOM    835  CG2 VAL A 670      35.876  55.710  25.233  1.00  0.00           C  
ATOM    836  N   ALA A 671      37.084  55.410  22.463  1.00  0.00           N  
ATOM    837  CA  ALA A 671      37.758  54.213  21.961  1.00  0.00           C  
ATOM    838  C   ALA A 671      38.601  54.391  20.696  1.00  0.00           C  
ATOM    839  O   ALA A 671      39.342  53.491  20.319  1.00  0.00           O  
ATOM    840  CB  ALA A 671      36.736  53.103  21.741  1.00  0.00           C  
ATOM    841  N   HIS A 672      38.491  55.541  20.041  1.00  0.00           N  
ATOM    842  CA  HIS A 672      39.250  55.779  18.817  1.00  0.00           C  
ATOM    843  C   HIS A 672      39.884  57.157  18.778  1.00  0.00           C  
ATOM    844  O   HIS A 672      39.702  57.967  19.685  1.00  0.00           O  
ATOM    845  CB  HIS A 672      38.360  55.595  17.588  1.00  0.00           C  
ATOM    846  CG  HIS A 672      37.717  54.246  17.509  1.00  0.00           C  
ATOM    847  ND1 HIS A 672      36.567  53.927  18.201  1.00  0.00           N  
ATOM    848  CD2 HIS A 672      38.083  53.122  16.847  1.00  0.00           C  
ATOM    849  CE1 HIS A 672      36.253  52.664  17.968  1.00  0.00           C  
ATOM    850  NE2 HIS A 672      37.156  52.154  17.149  1.00  0.00           N  
ATOM    851  N   THR A 684      40.643  57.412  17.721  1.00  0.00           N  
ATOM    852  CA  THR A 684      41.333  58.681  17.568  1.00  0.00           C  
ATOM    853  C   THR A 684      40.999  59.292  16.218  1.00  0.00           C  
ATOM    854  O   THR A 684      40.888  58.582  15.219  1.00  0.00           O  
ATOM    855  CB  THR A 684      42.854  58.470  17.713  1.00  0.00           C  
ATOM    856  OG1 THR A 684      43.567  59.567  17.129  1.00  0.00           O  
ATOM    857  CG2 THR A 684      43.257  57.210  17.047  1.00  0.00           C  
ATOM    858  N   PRO A 685      40.810  60.620  16.174  1.00  0.00           N  
ATOM    859  CA  PRO A 685      40.479  61.316  14.930  1.00  0.00           C  
ATOM    860  C   PRO A 685      41.667  61.401  13.993  1.00  0.00           C  
ATOM    861  O   PRO A 685      42.813  61.304  14.429  1.00  0.00           O  
ATOM    862  CB  PRO A 685      40.022  62.687  15.417  1.00  0.00           C  
ATOM    863  CG  PRO A 685      40.861  62.905  16.590  1.00  0.00           C  
ATOM    864  CD  PRO A 685      40.852  61.566  17.299  1.00  0.00           C  
ATOM    865  N   PRO A 686      41.412  61.632  12.696  1.00  0.00           N  
ATOM    866  CA  PRO A 686      40.094  61.820  12.079  1.00  0.00           C  
ATOM    867  C   PRO A 686      39.340  60.540  11.690  1.00  0.00           C  
ATOM    868  O   PRO A 686      39.942  59.511  11.379  1.00  0.00           O  
ATOM    869  CB  PRO A 686      40.428  62.661  10.854  1.00  0.00           C  
ATOM    870  CG  PRO A 686      41.696  62.043  10.407  1.00  0.00           C  
ATOM    871  CD  PRO A 686      42.476  61.903  11.712  1.00  0.00           C  
ATOM    872  N   PHE A 687      38.013  60.631  11.676  1.00  0.00           N  
ATOM    873  CA  PHE A 687      37.173  59.504  11.295  1.00  0.00           C  
ATOM    874  C   PHE A 687      35.749  59.942  10.898  1.00  0.00           C  
ATOM    875  O   PHE A 687      35.356  61.104  11.070  1.00  0.00           O  
ATOM    876  CB  PHE A 687      37.109  58.486  12.441  1.00  0.00           C  
ATOM    877  CG  PHE A 687      36.383  58.984  13.661  1.00  0.00           C  
ATOM    878  CD1 PHE A 687      35.005  59.175  13.641  1.00  0.00           C  
ATOM    879  CD2 PHE A 687      37.084  59.293  14.823  1.00  0.00           C  
ATOM    880  CE1 PHE A 687      34.328  59.669  14.759  1.00  0.00           C  
ATOM    881  CE2 PHE A 687      36.420  59.786  15.944  1.00  0.00           C  
ATOM    882  CZ  PHE A 687      35.036  59.975  15.914  1.00  0.00           C  
ATOM    883  N   ARG A 688      34.991  58.994  10.361  1.00  0.00           N  
ATOM    884  CA  ARG A 688      33.616  59.224   9.953  1.00  0.00           C  
ATOM    885  C   ARG A 688      32.805  57.983  10.300  1.00  0.00           C  
ATOM    886  O   ARG A 688      32.985  56.918   9.694  1.00  0.00           O  
ATOM    887  CB  ARG A 688      33.502  59.437   8.444  1.00  0.00           C  
ATOM    888  CG  ARG A 688      34.298  60.554   7.823  1.00  0.00           C  
ATOM    889  CD  ARG A 688      33.750  60.686   6.415  1.00  0.00           C  
ATOM    890  NE  ARG A 688      34.569  61.441   5.475  1.00  0.00           N  
ATOM    891  CZ  ARG A 688      35.734  61.029   4.984  1.00  0.00           C  
ATOM    892  NH1 ARG A 688      36.244  59.854   5.349  1.00  0.00           N  
ATOM    893  NH2 ARG A 688      36.372  61.780   4.095  1.00  0.00           N  
ATOM    894  N   ILE A 689      31.902  58.096  11.261  1.00  0.00           N  
ATOM    895  CA  ILE A 689      31.096  56.936  11.596  1.00  0.00           C  
ATOM    896  C   ILE A 689      29.633  57.240  11.368  1.00  0.00           C  
ATOM    897  O   ILE A 689      29.221  58.398  11.237  1.00  0.00           O  
ATOM    898  CB  ILE A 689      31.270  56.500  13.073  1.00  0.00           C  
ATOM    899  CG1 ILE A 689      30.761  57.596  14.009  1.00  0.00           C  
ATOM    900  CG2 ILE A 689      32.725  56.187  13.351  1.00  0.00           C  
ATOM    901  CD1 ILE A 689      30.675  57.165  15.452  1.00  0.00           C  
ATOM    902  N   VAL A 690      28.850  56.175  11.325  1.00  0.00           N  
ATOM    903  CA  VAL A 690      27.418  56.281  11.150  1.00  0.00           C  
ATOM    904  C   VAL A 690      26.915  55.170  12.069  1.00  0.00           C  
ATOM    905  O   VAL A 690      27.441  54.056  12.053  1.00  0.00           O  
ATOM    906  CB  VAL A 690      27.046  56.062   9.658  1.00  0.00           C  
ATOM    907  CG1 VAL A 690      26.546  54.650   9.408  1.00  0.00           C  
ATOM    908  CG2 VAL A 690      26.049  57.109   9.229  1.00  0.00           C  
ATOM    909  N   VAL A 691      25.941  55.465  12.917  1.00  0.00           N  
ATOM    910  CA  VAL A 691      25.480  54.420  13.815  1.00  0.00           C  
ATOM    911  C   VAL A 691      23.969  54.270  13.930  1.00  0.00           C  
ATOM    912  O   VAL A 691      23.285  55.049  14.586  1.00  0.00           O  
ATOM    913  CB  VAL A 691      26.161  54.559  15.238  1.00  0.00           C  
ATOM    914  CG1 VAL A 691      26.453  55.995  15.539  1.00  0.00           C  
ATOM    915  CG2 VAL A 691      25.288  53.959  16.332  1.00  0.00           C  
ATOM    916  N   PRO A 692      23.427  53.269  13.235  1.00  0.00           N  
ATOM    917  CA  PRO A 692      21.993  52.995  13.264  1.00  0.00           C  
ATOM    918  C   PRO A 692      21.712  52.379  14.623  1.00  0.00           C  
ATOM    919  O   PRO A 692      22.629  51.878  15.270  1.00  0.00           O  
ATOM    920  CB  PRO A 692      21.811  51.991  12.124  1.00  0.00           C  
ATOM    921  CG  PRO A 692      23.124  51.280  12.086  1.00  0.00           C  
ATOM    922  CD  PRO A 692      24.108  52.421  12.244  1.00  0.00           C  
ATOM    923  N   GLY A 693      20.463  52.414  15.065  1.00  0.00           N  
ATOM    924  CA  GLY A 693      20.159  51.837  16.358  1.00  0.00           C  
ATOM    925  C   GLY A 693      18.726  51.978  16.834  1.00  0.00           C  
ATOM    926  O   GLY A 693      17.993  52.887  16.431  1.00  0.00           O  
ATOM    927  N   ARG A 695      18.338  51.056  17.706  1.00  0.00           N  
ATOM    928  CA  ARG A 695      17.013  51.019  18.292  1.00  0.00           C  
ATOM    929  C   ARG A 695      17.036  51.957  19.481  1.00  0.00           C  
ATOM    930  O   ARG A 695      17.893  51.833  20.351  1.00  0.00           O  
ATOM    931  CB  ARG A 695      16.733  49.607  18.786  1.00  0.00           C  
ATOM    932  CG  ARG A 695      15.318  49.324  19.204  1.00  0.00           C  
ATOM    933  CD  ARG A 695      14.816  48.211  18.322  1.00  0.00           C  
ATOM    934  NE  ARG A 695      14.369  47.051  19.077  1.00  0.00           N  
ATOM    935  CZ  ARG A 695      13.907  45.938  18.521  1.00  0.00           C  
ATOM    936  NH1 ARG A 695      13.838  45.830  17.208  1.00  0.00           N  
ATOM    937  NH2 ARG A 695      13.493  44.941  19.286  1.00  0.00           N  
ATOM    938  N   VAL A 696      16.096  52.890  19.524  1.00  0.00           N  
ATOM    939  CA  VAL A 696      16.024  53.831  20.635  1.00  0.00           C  
ATOM    940  C   VAL A 696      14.643  53.753  21.297  1.00  0.00           C  
ATOM    941  O   VAL A 696      13.678  53.272  20.686  1.00  0.00           O  
ATOM    942  CB  VAL A 696      16.319  55.272  20.161  1.00  0.00           C  
ATOM    943  CG1 VAL A 696      17.784  55.387  19.728  1.00  0.00           C  
ATOM    944  CG2 VAL A 696      15.390  55.635  19.009  1.00  0.00           C  
ATOM    945  N   PHE A 697      14.548  54.227  22.539  1.00  0.00           N  
ATOM    946  CA  PHE A 697      13.293  54.162  23.282  1.00  0.00           C  
ATOM    947  C   PHE A 697      12.885  55.457  23.984  1.00  0.00           C  
ATOM    948  O   PHE A 697      13.716  56.151  24.574  1.00  0.00           O  
ATOM    949  CB  PHE A 697      13.380  53.049  24.329  1.00  0.00           C  
ATOM    950  CG  PHE A 697      14.113  51.824  23.856  1.00  0.00           C  
ATOM    951  CD1 PHE A 697      15.502  51.819  23.771  1.00  0.00           C  
ATOM    952  CD2 PHE A 697      13.413  50.680  23.478  1.00  0.00           C  
ATOM    953  CE1 PHE A 697      16.181  50.697  23.316  1.00  0.00           C  
ATOM    954  CE2 PHE A 697      14.087  49.547  23.020  1.00  0.00           C  
ATOM    955  CZ  PHE A 697      15.473  49.556  22.938  1.00  0.00           C  
ATOM    956  N   ARG A 698      11.595  55.768  23.935  1.00  0.00           N  
ATOM    957  CA  ARG A 698      11.081  56.958  24.590  1.00  0.00           C  
ATOM    958  C   ARG A 698       9.675  56.722  25.101  1.00  0.00           C  
ATOM    959  O   ARG A 698       8.808  56.240  24.375  1.00  0.00           O  
ATOM    960  CB  ARG A 698      11.089  58.146  23.638  1.00  0.00           C  
ATOM    961  CG  ARG A 698      12.475  58.591  23.266  1.00  0.00           C  
ATOM    962  CD  ARG A 698      12.437  59.841  22.431  1.00  0.00           C  
ATOM    963  NE  ARG A 698      13.740  60.128  21.857  1.00  0.00           N  
ATOM    964  CZ  ARG A 698      13.991  61.164  21.070  1.00  0.00           C  
ATOM    965  NH1 ARG A 698      13.022  62.017  20.773  1.00  0.00           N  
ATOM    966  NH2 ARG A 698      15.202  61.332  20.557  1.00  0.00           N  
ATOM    967  N   PHE A 699       9.466  57.066  26.366  1.00  0.00           N  
ATOM    968  CA  PHE A 699       8.173  56.911  27.011  1.00  0.00           C  
ATOM    969  C   PHE A 699       7.224  58.028  26.568  1.00  0.00           C  
ATOM    970  O   PHE A 699       7.149  59.072  27.211  1.00  0.00           O  
ATOM    971  CB  PHE A 699       8.344  56.971  28.536  1.00  0.00           C  
ATOM    972  CG  PHE A 699       7.155  56.456  29.306  1.00  0.00           C  
ATOM    973  CD1 PHE A 699       5.856  56.669  28.846  1.00  0.00           C  
ATOM    974  CD2 PHE A 699       7.334  55.753  30.489  1.00  0.00           C  
ATOM    975  CE1 PHE A 699       4.760  56.184  29.553  1.00  0.00           C  
ATOM    976  CE2 PHE A 699       6.243  55.266  31.201  1.00  0.00           C  
ATOM    977  CZ  PHE A 699       4.956  55.480  30.732  1.00  0.00           C  
ATOM    978  N   GLU A 700       6.506  57.807  25.471  1.00  0.00           N  
ATOM    979  CA  GLU A 700       5.558  58.797  24.974  1.00  0.00           C  
ATOM    980  C   GLU A 700       4.405  58.112  24.240  1.00  0.00           C  
ATOM    981  O   GLU A 700       4.481  56.925  23.921  1.00  0.00           O  
ATOM    982  CB  GLU A 700       6.262  59.801  24.058  1.00  0.00           C  
ATOM    983  CG  GLU A 700       6.622  59.282  22.689  1.00  0.00           C  
ATOM    984  CD  GLU A 700       7.415  60.293  21.887  1.00  0.00           C  
ATOM    985  OE1 GLU A 700       8.611  60.496  22.194  1.00  0.00           O  
ATOM    986  OE2 GLU A 700       6.840  60.893  20.954  1.00  0.00           O  
ATOM    987  N   GLN A 703       3.335  58.860  23.982  1.00  0.00           N  
ATOM    988  CA  GLN A 703       2.164  58.307  23.306  1.00  0.00           C  
ATOM    989  C   GLN A 703       2.443  57.971  21.850  1.00  0.00           C  
ATOM    990  O   GLN A 703       3.037  58.765  21.122  1.00  0.00           O  
ATOM    991  CB  GLN A 703       0.990  59.289  23.379  1.00  0.00           C  
ATOM    992  CG  GLN A 703      -0.374  58.610  23.485  1.00  0.00           C  
ATOM    993  CD  GLN A 703      -0.512  57.785  24.765  1.00  0.00           C  
ATOM    994  OE1 GLN A 703       0.150  56.756  24.934  1.00  0.00           O  
ATOM    995  NE2 GLN A 703      -1.366  58.244  25.677  1.00  0.00           N  
ATOM    996  N   THR A 713       2.000  56.794  21.426  1.00  0.00           N  
ATOM    997  CA  THR A 713       2.207  56.361  20.051  1.00  0.00           C  
ATOM    998  C   THR A 713       1.032  56.698  19.143  1.00  0.00           C  
ATOM    999  O   THR A 713      -0.076  56.228  19.367  1.00  0.00           O  
ATOM   1000  CB  THR A 713       2.416  54.830  19.955  1.00  0.00           C  
ATOM   1001  OG1 THR A 713       1.205  54.161  20.326  1.00  0.00           O  
ATOM   1002  CG2 THR A 713       3.539  54.372  20.875  1.00  0.00           C  
ATOM   1003  N   ASP A 714       1.272  57.518  18.126  1.00  0.00           N  
ATOM   1004  CA  ASP A 714       0.230  57.849  17.161  1.00  0.00           C  
ATOM   1005  C   ASP A 714       0.663  57.289  15.803  1.00  0.00           C  
ATOM   1006  O   ASP A 714       1.309  56.245  15.747  1.00  0.00           O  
ATOM   1007  CB  ASP A 714      -0.020  59.367  17.090  1.00  0.00           C  
ATOM   1008  CG  ASP A 714       1.244  60.172  16.870  1.00  0.00           C  
ATOM   1009  OD1 ASP A 714       1.971  59.898  15.893  1.00  0.00           O  
ATOM   1010  OD2 ASP A 714       1.506  61.095  17.673  1.00  0.00           O  
ATOM   1011  N   ALA A 715       0.323  57.971  14.715  1.00  0.00           N  
ATOM   1012  CA  ALA A 715       0.677  57.492  13.379  1.00  0.00           C  
ATOM   1013  C   ALA A 715       2.090  57.869  12.952  1.00  0.00           C  
ATOM   1014  O   ALA A 715       2.621  57.323  11.983  1.00  0.00           O  
ATOM   1015  CB  ALA A 715      -0.323  58.020  12.359  1.00  0.00           C  
ATOM   1016  N   THR A 716       2.696  58.802  13.675  1.00  0.00           N  
ATOM   1017  CA  THR A 716       4.046  59.252  13.351  1.00  0.00           C  
ATOM   1018  C   THR A 716       4.974  59.245  14.566  1.00  0.00           C  
ATOM   1019  O   THR A 716       6.085  59.778  14.514  1.00  0.00           O  
ATOM   1020  CB  THR A 716       4.015  60.671  12.745  1.00  0.00           C  
ATOM   1021  OG1 THR A 716       3.443  61.584  13.689  1.00  0.00           O  
ATOM   1022  CG2 THR A 716       3.185  60.681  11.469  1.00  0.00           C  
ATOM   1023  N   HIS A 718       4.511  58.631  15.653  1.00  0.00           N  
ATOM   1024  CA  HIS A 718       5.287  58.547  16.887  1.00  0.00           C  
ATOM   1025  C   HIS A 718       5.231  57.156  17.487  1.00  0.00           C  
ATOM   1026  O   HIS A 718       4.164  56.556  17.605  1.00  0.00           O  
ATOM   1027  CB  HIS A 718       4.774  59.548  17.925  1.00  0.00           C  
ATOM   1028  CG  HIS A 718       4.828  60.970  17.466  1.00  0.00           C  
ATOM   1029  ND1 HIS A 718       4.044  61.451  16.439  1.00  0.00           N  
ATOM   1030  CD2 HIS A 718       5.597  62.007  17.870  1.00  0.00           C  
ATOM   1031  CE1 HIS A 718       4.331  62.723  16.228  1.00  0.00           C  
ATOM   1032  NE2 HIS A 718       5.270  63.085  17.082  1.00  0.00           N  
ATOM   1033  N   GLU A 723       6.397  56.649  17.861  1.00  0.00           N  
ATOM   1034  CA  GLU A 723       6.508  55.336  18.478  1.00  0.00           C  
ATOM   1035  C   GLU A 723       7.298  55.491  19.773  1.00  0.00           C  
ATOM   1036  O   GLU A 723       7.999  56.487  19.965  1.00  0.00           O  
ATOM   1037  CB  GLU A 723       7.233  54.373  17.536  1.00  0.00           C  
ATOM   1038  CG  GLU A 723       6.348  53.298  16.961  1.00  0.00           C  
ATOM   1039  CD  GLU A 723       6.075  52.171  17.940  1.00  0.00           C  
ATOM   1040  OE1 GLU A 723       6.311  52.352  19.159  1.00  0.00           O  
ATOM   1041  OE2 GLU A 723       5.619  51.100  17.481  1.00  0.00           O  
ATOM   1042  N   ALA A 724       7.163  54.525  20.671  1.00  0.00           N  
ATOM   1043  CA  ALA A 724       7.913  54.565  21.916  1.00  0.00           C  
ATOM   1044  C   ALA A 724       9.205  53.798  21.631  1.00  0.00           C  
ATOM   1045  O   ALA A 724      10.197  53.922  22.353  1.00  0.00           O  
ATOM   1046  CB  ALA A 724       7.128  53.889  23.037  1.00  0.00           C  
ATOM   1047  N   VAL A 725       9.162  52.998  20.566  1.00  0.00           N  
ATOM   1048  CA  VAL A 725      10.298  52.203  20.140  1.00  0.00           C  
ATOM   1049  C   VAL A 725      10.511  52.394  18.649  1.00  0.00           C  
ATOM   1050  O   VAL A 725       9.730  51.883  17.838  1.00  0.00           O  
ATOM   1051  CB  VAL A 725      10.063  50.723  20.395  1.00  0.00           C  
ATOM   1052  CG1 VAL A 725      11.272  49.928  19.927  1.00  0.00           C  
ATOM   1053  CG2 VAL A 725       9.785  50.492  21.875  1.00  0.00           C  
ATOM   1054  N   PHE A 726      11.564  53.131  18.292  1.00  0.00           N  
ATOM   1055  CA  PHE A 726      11.883  53.401  16.891  1.00  0.00           C  
ATOM   1056  C   PHE A 726      13.395  53.331  16.617  1.00  0.00           C  
ATOM   1057  O   PHE A 726      14.175  52.863  17.454  1.00  0.00           O  
ATOM   1058  CB  PHE A 726      11.321  54.772  16.472  1.00  0.00           C  
ATOM   1059  CG  PHE A 726      11.712  55.899  17.390  1.00  0.00           C  
ATOM   1060  CD1 PHE A 726      11.126  56.029  18.649  1.00  0.00           C  
ATOM   1061  CD2 PHE A 726      12.690  56.816  17.010  1.00  0.00           C  
ATOM   1062  CE1 PHE A 726      11.508  57.058  19.530  1.00  0.00           C  
ATOM   1063  CE2 PHE A 726      13.084  57.852  17.881  1.00  0.00           C  
ATOM   1064  CZ  PHE A 726      12.488  57.973  19.148  1.00  0.00           C  
ATOM   1065  N   HIS A 728      13.811  53.799  15.445  1.00  0.00           N  
ATOM   1066  CA  HIS A 728      15.214  53.745  15.083  1.00  0.00           C  
ATOM   1067  C   HIS A 728      15.799  55.066  14.600  1.00  0.00           C  
ATOM   1068  O   HIS A 728      15.145  55.848  13.912  1.00  0.00           O  
ATOM   1069  CB  HIS A 728      15.426  52.694  13.993  1.00  0.00           C  
ATOM   1070  CG  HIS A 728      15.014  51.311  14.393  1.00  0.00           C  
ATOM   1071  ND1 HIS A 728      13.699  50.953  14.598  1.00  0.00           N  
ATOM   1072  CD2 HIS A 728      15.749  50.198  14.633  1.00  0.00           C  
ATOM   1073  CE1 HIS A 728      13.641  49.679  14.945  1.00  0.00           C  
ATOM   1074  NE2 HIS A 728      14.871  49.198  14.974  1.00  0.00           N  
ATOM   1075  N   GLN A 730      17.056  55.296  14.949  1.00  0.00           N  
ATOM   1076  CA  GLN A 730      17.754  56.496  14.524  1.00  0.00           C  
ATOM   1077  C   GLN A 730      19.074  56.124  13.854  1.00  0.00           C  
ATOM   1078  O   GLN A 730      19.547  54.987  13.958  1.00  0.00           O  
ATOM   1079  CB  GLN A 730      18.051  57.398  15.730  1.00  0.00           C  
ATOM   1080  CG  GLN A 730      16.836  58.108  16.270  1.00  0.00           C  
ATOM   1081  CD  GLN A 730      17.166  59.032  17.413  1.00  0.00           C  
ATOM   1082  OE1 GLN A 730      16.545  60.083  17.565  1.00  0.00           O  
ATOM   1083  NE2 GLN A 730      18.138  58.644  18.239  1.00  0.00           N  
ATOM   1084  N   LEU A 731      19.638  57.090  13.129  1.00  0.00           N  
ATOM   1085  CA  LEU A 731      20.920  56.882  12.482  1.00  0.00           C  
ATOM   1086  C   LEU A 731      21.777  58.071  12.873  1.00  0.00           C  
ATOM   1087  O   LEU A 731      21.471  59.196  12.481  1.00  0.00           O  
ATOM   1088  CB  LEU A 731      20.786  56.847  10.959  1.00  0.00           C  
ATOM   1089  CG  LEU A 731      22.116  56.526  10.256  1.00  0.00           C  
ATOM   1090  CD1 LEU A 731      22.436  55.053  10.452  1.00  0.00           C  
ATOM   1091  CD2 LEU A 731      22.035  56.850   8.775  1.00  0.00           C  
ATOM   1092  N   GLU A 732      22.815  57.848  13.675  1.00  0.00           N  
ATOM   1093  CA  GLU A 732      23.693  58.951  14.042  1.00  0.00           C  
ATOM   1094  C   GLU A 732      24.782  58.998  13.004  1.00  0.00           C  
ATOM   1095  O   GLU A 732      25.058  58.004  12.338  1.00  0.00           O  
ATOM   1096  CB  GLU A 732      24.402  58.742  15.385  1.00  0.00           C  
ATOM   1097  CG  GLU A 732      23.622  59.099  16.619  1.00  0.00           C  
ATOM   1098  CD  GLU A 732      23.442  60.583  16.820  1.00  0.00           C  
ATOM   1099  OE1 GLU A 732      24.456  61.305  16.897  1.00  0.00           O  
ATOM   1100  OE2 GLU A 732      22.268  61.014  16.923  1.00  0.00           O  
ATOM   1101  N   GLY A 733      25.359  60.200  12.877  1.00  0.00           N  
ATOM   1102  CA  GLY A 733      26.457  60.424  11.966  1.00  0.00           C  
ATOM   1103  C   GLY A 733      27.430  61.233  12.807  1.00  0.00           C  
ATOM   1104  O   GLY A 733      26.999  62.054  13.622  1.00  0.00           O  
ATOM   1105  N   LEU A 734      28.724  60.984  12.668  1.00  0.00           N  
ATOM   1106  CA  LEU A 734      29.727  61.747  13.408  1.00  0.00           C  
ATOM   1107  C   LEU A 734      30.986  61.776  12.567  1.00  0.00           C  
ATOM   1108  O   LEU A 734      31.461  60.735  12.113  1.00  0.00           O  
ATOM   1109  CB  LEU A 734      30.043  61.112  14.769  1.00  0.00           C  
ATOM   1110  CG  LEU A 734      31.119  61.812  15.629  1.00  0.00           C  
ATOM   1111  CD1 LEU A 734      30.679  63.233  15.972  1.00  0.00           C  
ATOM   1112  CD2 LEU A 734      31.374  61.030  16.920  1.00  0.00           C  
ATOM   1113  N   VAL A 735      31.503  62.979  12.343  1.00  0.00           N  
ATOM   1114  CA  VAL A 735      32.716  63.183  11.571  1.00  0.00           C  
ATOM   1115  C   VAL A 735      33.551  64.158  12.388  1.00  0.00           C  
ATOM   1116  O   VAL A 735      33.163  65.307  12.599  1.00  0.00           O  
ATOM   1117  CB  VAL A 735      32.414  63.789  10.165  1.00  0.00           C  
ATOM   1118  CG1 VAL A 735      33.713  64.219   9.490  1.00  0.00           C  
ATOM   1119  CG2 VAL A 735      31.701  62.756   9.288  1.00  0.00           C  
ATOM   1120  N   VAL A 736      34.699  63.688  12.856  1.00  0.00           N  
ATOM   1121  CA  VAL A 736      35.577  64.506  13.667  1.00  0.00           C  
ATOM   1122  C   VAL A 736      36.943  64.605  13.011  1.00  0.00           C  
ATOM   1123  O   VAL A 736      37.452  63.624  12.450  1.00  0.00           O  
ATOM   1124  CB  VAL A 736      35.742  63.896  15.074  1.00  0.00           C  
ATOM   1125  CG1 VAL A 736      36.657  64.758  15.919  1.00  0.00           C  
ATOM   1126  CG2 VAL A 736      34.380  63.749  15.734  1.00  0.00           C  
ATOM   1127  N   GLY A 737      37.536  65.791  13.089  1.00  0.00           N  
ATOM   1128  CA  GLY A 737      38.842  65.986  12.507  1.00  0.00           C  
ATOM   1129  C   GLY A 737      39.216  67.451  12.401  1.00  0.00           C  
ATOM   1130  O   GLY A 737      38.374  68.337  12.513  1.00  0.00           O  
ATOM   1131  N   GLU A 738      40.497  67.700  12.186  1.00  0.00           N  
ATOM   1132  CA  GLU A 738      41.014  69.049  12.043  1.00  0.00           C  
ATOM   1133  C   GLU A 738      40.342  69.714  10.838  1.00  0.00           C  
ATOM   1134  O   GLU A 738      40.218  69.105   9.776  1.00  0.00           O  
ATOM   1135  CB  GLU A 738      42.515  68.975  11.812  1.00  0.00           C  
ATOM   1136  CG  GLU A 738      43.304  70.104  12.391  1.00  0.00           C  
ATOM   1137  CD  GLU A 738      44.763  70.036  11.974  1.00  0.00           C  
ATOM   1138  OE1 GLU A 738      45.374  68.944  12.098  1.00  0.00           O  
ATOM   1139  OE2 GLU A 738      45.293  71.081  11.521  1.00  0.00           O  
ATOM   1140  N   GLY A 739      39.900  70.953  11.011  1.00  0.00           N  
ATOM   1141  CA  GLY A 739      39.273  71.667   9.918  1.00  0.00           C  
ATOM   1142  C   GLY A 739      37.850  71.290   9.529  1.00  0.00           C  
ATOM   1143  O   GLY A 739      37.359  71.745   8.495  1.00  0.00           O  
ATOM   1144  N   ILE A 788      37.177  70.466  10.324  1.00  0.00           N  
ATOM   1145  CA  ILE A 788      35.809  70.089  10.000  1.00  0.00           C  
ATOM   1146  C   ILE A 788      34.904  71.295  10.295  1.00  0.00           C  
ATOM   1147  O   ILE A 788      35.026  71.938  11.340  1.00  0.00           O  
ATOM   1148  CB  ILE A 788      35.407  68.834  10.801  1.00  0.00           C  
ATOM   1149  CG1 ILE A 788      36.255  67.645  10.325  1.00  0.00           C  
ATOM   1150  CG2 ILE A 788      33.941  68.519  10.611  1.00  0.00           C  
ATOM   1151  CD1 ILE A 788      36.138  67.354   8.812  1.00  0.00           C  
ATOM   1152  N   ALA A 789      34.020  71.623   9.358  1.00  0.00           N  
ATOM   1153  CA  ALA A 789      33.156  72.786   9.510  1.00  0.00           C  
ATOM   1154  C   ALA A 789      31.687  72.501   9.238  1.00  0.00           C  
ATOM   1155  O   ALA A 789      31.332  71.433   8.732  1.00  0.00           O  
ATOM   1156  CB  ALA A 789      33.638  73.896   8.597  1.00  0.00           C  
ATOM   1157  N   MET A 790      30.832  73.469   9.554  1.00  0.00           N  
ATOM   1158  CA  MET A 790      29.411  73.279   9.351  1.00  0.00           C  
ATOM   1159  C   MET A 790      29.097  73.114   7.868  1.00  0.00           C  
ATOM   1160  O   MET A 790      28.102  72.488   7.503  1.00  0.00           O  
ATOM   1161  CB  MET A 790      28.635  74.448   9.960  1.00  0.00           C  
ATOM   1162  CG  MET A 790      27.191  74.112  10.333  1.00  0.00           C  
ATOM   1163  SD  MET A 790      26.509  75.294  11.535  1.00  0.00           S  
ATOM   1164  CE  MET A 790      24.735  74.909  11.404  1.00  0.00           C  
ATOM   1165  N   ALA A 791      29.949  73.668   7.011  1.00  0.00           N  
ATOM   1166  CA  ALA A 791      29.760  73.526   5.570  1.00  0.00           C  
ATOM   1167  C   ALA A 791      29.846  72.037   5.212  1.00  0.00           C  
ATOM   1168  O   ALA A 791      29.178  71.566   4.287  1.00  0.00           O  
ATOM   1169  CB  ALA A 791      30.826  74.307   4.816  1.00  0.00           C  
ATOM   1170  N   HIS A 792      30.672  71.294   5.944  1.00  0.00           N  
ATOM   1171  CA  HIS A 792      30.802  69.863   5.688  1.00  0.00           C  
ATOM   1172  C   HIS A 792      29.535  69.146   6.147  1.00  0.00           C  
ATOM   1173  O   HIS A 792      29.086  68.190   5.512  1.00  0.00           O  
ATOM   1174  CB  HIS A 792      32.031  69.301   6.403  1.00  0.00           C  
ATOM   1175  CG  HIS A 792      33.318  69.879   5.910  1.00  0.00           C  
ATOM   1176  ND1 HIS A 792      34.191  70.563   6.731  1.00  0.00           N  
ATOM   1177  CD2 HIS A 792      33.844  69.943   4.662  1.00  0.00           C  
ATOM   1178  CE1 HIS A 792      35.197  71.028   6.010  1.00  0.00           C  
ATOM   1179  NE2 HIS A 792      35.010  70.667   4.751  1.00  0.00           N  
ATOM   1180  N   LEU A 793      28.955  69.615   7.248  1.00  0.00           N  
ATOM   1181  CA  LEU A 793      27.723  69.028   7.754  1.00  0.00           C  
ATOM   1182  C   LEU A 793      26.632  69.261   6.702  1.00  0.00           C  
ATOM   1183  O   LEU A 793      25.902  68.337   6.344  1.00  0.00           O  
ATOM   1184  CB  LEU A 793      27.327  69.670   9.084  1.00  0.00           C  
ATOM   1185  CG  LEU A 793      25.854  69.529   9.478  1.00  0.00           C  
ATOM   1186  CD1 LEU A 793      25.498  68.038   9.657  1.00  0.00           C  
ATOM   1187  CD2 LEU A 793      25.587  70.321  10.762  1.00  0.00           C  
ATOM   1188  N   LYS A 794      26.528  70.490   6.202  1.00  0.00           N  
ATOM   1189  CA  LYS A 794      25.534  70.800   5.176  1.00  0.00           C  
ATOM   1190  C   LYS A 794      25.783  69.962   3.911  1.00  0.00           C  
ATOM   1191  O   LYS A 794      24.835  69.481   3.260  1.00  0.00           O  
ATOM   1192  CB  LYS A 794      25.565  72.294   4.824  1.00  0.00           C  
ATOM   1193  CG  LYS A 794      25.099  73.200   5.947  1.00  0.00           C  
ATOM   1194  CD  LYS A 794      24.954  74.656   5.516  1.00  0.00           C  
ATOM   1195  CE  LYS A 794      23.798  74.817   4.549  1.00  0.00           C  
ATOM   1196  NZ  LYS A 794      23.610  76.230   4.120  1.00  0.00           N  
ATOM   1197  N   GLY A 795      27.063  69.787   3.576  1.00  0.00           N  
ATOM   1198  CA  GLY A 795      27.420  69.015   2.399  1.00  0.00           C  
ATOM   1199  C   GLY A 795      26.940  67.581   2.519  1.00  0.00           C  
ATOM   1200  O   GLY A 795      26.401  67.010   1.571  1.00  0.00           O  
ATOM   1201  N   ALA A 796      27.127  67.009   3.704  1.00  0.00           N  
ATOM   1202  CA  ALA A 796      26.726  65.634   3.980  1.00  0.00           C  
ATOM   1203  C   ALA A 796      25.232  65.443   3.742  1.00  0.00           C  
ATOM   1204  O   ALA A 796      24.819  64.568   2.975  1.00  0.00           O  
ATOM   1205  CB  ALA A 796      27.080  65.279   5.417  1.00  0.00           C  
ATOM   1206  N   ILE A 797      24.425  66.272   4.400  1.00  0.00           N  
ATOM   1207  CA  ILE A 797      22.976  66.195   4.267  1.00  0.00           C  
ATOM   1208  C   ILE A 797      22.554  66.470   2.833  1.00  0.00           C  
ATOM   1209  O   ILE A 797      21.576  65.909   2.356  1.00  0.00           O  
ATOM   1210  CB  ILE A 797      22.273  67.198   5.217  1.00  0.00           C  
ATOM   1211  CG1 ILE A 797      22.604  66.841   6.671  1.00  0.00           C  
ATOM   1212  CG2 ILE A 797      20.774  67.189   4.979  1.00  0.00           C  
ATOM   1213  CD1 ILE A 797      22.346  65.384   7.017  1.00  0.00           C  
ATOM   1214  N   TYR A 798      23.291  67.335   2.143  1.00  0.00           N  
ATOM   1215  CA  TYR A 798      22.967  67.630   0.755  1.00  0.00           C  
ATOM   1216  C   TYR A 798      23.123  66.326  -0.026  1.00  0.00           C  
ATOM   1217  O   TYR A 798      22.297  65.995  -0.884  1.00  0.00           O  
ATOM   1218  CB  TYR A 798      23.922  68.677   0.187  1.00  0.00           C  
ATOM   1219  CG  TYR A 798      23.697  68.937  -1.277  1.00  0.00           C  
ATOM   1220  CD1 TYR A 798      22.694  69.810  -1.705  1.00  0.00           C  
ATOM   1221  CD2 TYR A 798      24.458  68.281  -2.243  1.00  0.00           C  
ATOM   1222  CE1 TYR A 798      22.453  70.027  -3.071  1.00  0.00           C  
ATOM   1223  CE2 TYR A 798      24.230  68.485  -3.610  1.00  0.00           C  
ATOM   1224  CZ  TYR A 798      23.229  69.360  -4.017  1.00  0.00           C  
ATOM   1225  OH  TYR A 798      23.018  69.581  -5.355  1.00  0.00           O  
ATOM   1226  N   GLU A 799      24.191  65.586   0.270  1.00  0.00           N  
ATOM   1227  CA  GLU A 799      24.418  64.324  -0.416  1.00  0.00           C  
ATOM   1228  C   GLU A 799      23.313  63.324  -0.098  1.00  0.00           C  
ATOM   1229  O   GLU A 799      22.837  62.603  -0.980  1.00  0.00           O  
ATOM   1230  CB  GLU A 799      25.775  63.737  -0.041  1.00  0.00           C  
ATOM   1231  CG  GLU A 799      26.912  64.283  -0.873  1.00  0.00           C  
ATOM   1232  CD  GLU A 799      26.679  64.105  -2.365  1.00  0.00           C  
ATOM   1233  OE1 GLU A 799      26.477  62.949  -2.806  1.00  0.00           O  
ATOM   1234  OE2 GLU A 799      26.702  65.120  -3.093  1.00  0.00           O  
ATOM   1235  N   LEU A 800      22.906  63.277   1.163  1.00  0.00           N  
ATOM   1236  CA  LEU A 800      21.841  62.371   1.561  1.00  0.00           C  
ATOM   1237  C   LEU A 800      20.645  62.650   0.655  1.00  0.00           C  
ATOM   1238  O   LEU A 800      20.144  61.746  -0.021  1.00  0.00           O  
ATOM   1239  CB  LEU A 800      21.461  62.612   3.027  1.00  0.00           C  
ATOM   1240  CG  LEU A 800      20.333  61.759   3.613  1.00  0.00           C  
ATOM   1241  CD1 LEU A 800      20.687  60.293   3.509  1.00  0.00           C  
ATOM   1242  CD2 LEU A 800      20.103  62.141   5.068  1.00  0.00           C  
ATOM   1243  N   ALA A 801      20.216  63.912   0.623  1.00  0.00           N  
ATOM   1244  CA  ALA A 801      19.066  64.321  -0.184  1.00  0.00           C  
ATOM   1245  C   ALA A 801      19.211  63.917  -1.660  1.00  0.00           C  
ATOM   1246  O   ALA A 801      18.354  63.217  -2.201  1.00  0.00           O  
ATOM   1247  CB  ALA A 801      18.856  65.817  -0.057  1.00  0.00           C  
ATOM   1248  N   GLN A 802      20.289  64.350  -2.311  1.00  0.00           N  
ATOM   1249  CA  GLN A 802      20.512  63.976  -3.704  1.00  0.00           C  
ATOM   1250  C   GLN A 802      20.364  62.457  -3.858  1.00  0.00           C  
ATOM   1251  O   GLN A 802      19.586  61.972  -4.692  1.00  0.00           O  
ATOM   1252  CB  GLN A 802      21.913  64.392  -4.154  1.00  0.00           C  
ATOM   1253  CG  GLN A 802      22.103  65.893  -4.346  1.00  0.00           C  
ATOM   1254  CD  GLN A 802      21.187  66.456  -5.422  1.00  0.00           C  
ATOM   1255  OE1 GLN A 802      21.171  65.966  -6.555  1.00  0.00           O  
ATOM   1256  NE2 GLN A 802      20.419  67.479  -5.075  1.00  0.00           N  
ATOM   1257  N   ALA A 803      21.090  61.704  -3.036  1.00  0.00           N  
ATOM   1258  CA  ALA A 803      21.041  60.249  -3.120  1.00  0.00           C  
ATOM   1259  C   ALA A 803      19.667  59.659  -2.864  1.00  0.00           C  
ATOM   1260  O   ALA A 803      19.310  58.631  -3.422  1.00  0.00           O  
ATOM   1261  CB  ALA A 803      22.044  59.632  -2.149  1.00  0.00           C  
ATOM   1262  N   LEU A 807      18.889  60.316  -2.024  1.00  0.00           N  
ATOM   1263  CA  LEU A 807      17.579  59.801  -1.668  1.00  0.00           C  
ATOM   1264  C   LEU A 807      16.447  60.233  -2.594  1.00  0.00           C  
ATOM   1265  O   LEU A 807      15.496  59.482  -2.810  1.00  0.00           O  
ATOM   1266  CB  LEU A 807      17.267  60.223  -0.230  1.00  0.00           C  
ATOM   1267  CG  LEU A 807      16.681  59.237   0.784  1.00  0.00           C  
ATOM   1268  CD1 LEU A 807      17.322  57.864   0.674  1.00  0.00           C  
ATOM   1269  CD2 LEU A 807      16.902  59.822   2.171  1.00  0.00           C  
ATOM   1270  N   PHE A 808      16.546  61.430  -3.161  1.00  0.00           N  
ATOM   1271  CA  PHE A 808      15.464  61.907  -4.005  1.00  0.00           C  
ATOM   1272  C   PHE A 808      15.827  62.462  -5.373  1.00  0.00           C  
ATOM   1273  O   PHE A 808      14.981  63.062  -6.040  1.00  0.00           O  
ATOM   1274  CB  PHE A 808      14.653  62.933  -3.221  1.00  0.00           C  
ATOM   1275  CG  PHE A 808      14.166  62.417  -1.900  1.00  0.00           C  
ATOM   1276  CD1 PHE A 808      13.410  61.247  -1.835  1.00  0.00           C  
ATOM   1277  CD2 PHE A 808      14.462  63.091  -0.717  1.00  0.00           C  
ATOM   1278  CE1 PHE A 808      12.956  60.756  -0.606  1.00  0.00           C  
ATOM   1279  CE2 PHE A 808      14.011  62.609   0.522  1.00  0.00           C  
ATOM   1280  CZ  PHE A 808      13.259  61.442   0.575  1.00  0.00           C  
ATOM   1281  N   GLY A1141      17.069  62.263  -5.795  1.00  0.00           N  
ATOM   1282  CA  GLY A1141      17.471  62.742  -7.099  1.00  0.00           C  
ATOM   1283  C   GLY A1141      17.965  64.169  -7.107  1.00  0.00           C  
ATOM   1284  O   GLY A1141      17.851  64.869  -6.098  1.00  0.00           O  
ATOM   1285  N   PRO A1142      18.525  64.627  -8.247  1.00  0.00           N  
ATOM   1286  CA  PRO A1142      19.077  65.963  -8.497  1.00  0.00           C  
ATOM   1287  C   PRO A1142      18.165  67.154  -8.235  1.00  0.00           C  
ATOM   1288  O   PRO A1142      18.648  68.255  -7.964  1.00  0.00           O  
ATOM   1289  CB  PRO A1142      19.515  65.879  -9.955  1.00  0.00           C  
ATOM   1290  CG  PRO A1142      19.983  64.464 -10.063  1.00  0.00           C  
ATOM   1291  CD  PRO A1142      18.847  63.730  -9.376  1.00  0.00           C  
ATOM   1292  N   ASP A1143      16.856  66.965  -8.309  1.00  0.00           N  
ATOM   1293  CA  ASP A1143      15.973  68.096  -8.060  1.00  0.00           C  
ATOM   1294  C   ASP A1143      15.616  68.211  -6.580  1.00  0.00           C  
ATOM   1295  O   ASP A1143      14.687  68.916  -6.203  1.00  0.00           O  
ATOM   1296  CB  ASP A1143      14.704  67.988  -8.916  1.00  0.00           C  
ATOM   1297  CG  ASP A1143      15.009  67.895 -10.414  1.00  0.00           C  
ATOM   1298  OD1 ASP A1143      15.937  68.598 -10.896  1.00  0.00           O  
ATOM   1299  OD2 ASP A1143      14.308  67.120 -11.105  1.00  0.00           O  
ATOM   1300  N   SER A1153      16.371  67.509  -5.747  1.00  0.00           N  
ATOM   1301  CA  SER A1153      16.166  67.528  -4.303  1.00  0.00           C  
ATOM   1302  C   SER A1153      17.038  68.614  -3.673  1.00  0.00           C  
ATOM   1303  O   SER A1153      18.031  69.038  -4.271  1.00  0.00           O  
ATOM   1304  CB  SER A1153      16.547  66.169  -3.706  1.00  0.00           C  
ATOM   1305  OG  SER A1153      16.575  66.225  -2.289  1.00  0.00           O  
ATOM   1306  N   LYS A1154      16.669  69.066  -2.476  1.00  0.00           N  
ATOM   1307  CA  LYS A1154      17.452  70.084  -1.773  1.00  0.00           C  
ATOM   1308  C   LYS A1154      17.280  70.007  -0.259  1.00  0.00           C  
ATOM   1309  O   LYS A1154      16.338  69.393   0.241  1.00  0.00           O  
ATOM   1310  CB  LYS A1154      17.094  71.487  -2.271  1.00  0.00           C  
ATOM   1311  CG  LYS A1154      15.618  71.733  -2.471  1.00  0.00           C  
ATOM   1312  CD  LYS A1154      15.390  73.107  -3.075  1.00  0.00           C  
ATOM   1313  CE  LYS A1154      16.193  73.301  -4.367  1.00  0.00           C  
ATOM   1314  NZ  LYS A1154      16.050  74.683  -4.935  1.00  0.00           N  
ATOM   1315  N   VAL A1155      18.201  70.622   0.472  1.00  0.00           N  
ATOM   1316  CA  VAL A1155      18.132  70.588   1.923  1.00  0.00           C  
ATOM   1317  C   VAL A1155      17.911  71.956   2.544  1.00  0.00           C  
ATOM   1318  O   VAL A1155      18.186  72.988   1.933  1.00  0.00           O  
ATOM   1319  CB  VAL A1155      19.404  69.964   2.534  1.00  0.00           C  
ATOM   1320  CG1 VAL A1155      19.565  68.557   2.013  1.00  0.00           C  
ATOM   1321  CG2 VAL A1155      20.630  70.816   2.207  1.00  0.00           C  
ATOM   1322  N   ARG A1156      17.419  71.935   3.776  1.00  0.00           N  
ATOM   1323  CA  ARG A1156      17.125  73.141   4.520  1.00  0.00           C  
ATOM   1324  C   ARG A1156      17.502  72.956   5.986  1.00  0.00           C  
ATOM   1325  O   ARG A1156      17.047  72.018   6.643  1.00  0.00           O  
ATOM   1326  CB  ARG A1156      15.635  73.440   4.392  1.00  0.00           C  
ATOM   1327  CG  ARG A1156      15.158  74.672   5.116  1.00  0.00           C  
ATOM   1328  CD  ARG A1156      13.664  74.828   4.919  1.00  0.00           C  
ATOM   1329  NE  ARG A1156      12.899  73.934   5.780  1.00  0.00           N  
ATOM   1330  CZ  ARG A1156      11.592  73.717   5.656  1.00  0.00           C  
ATOM   1331  NH1 ARG A1156      10.902  74.324   4.692  1.00  0.00           N  
ATOM   1332  NH2 ARG A1156      10.970  72.913   6.512  1.00  0.00           N  
ATOM   1333  N   PHE A1157      18.350  73.851   6.481  1.00  0.00           N  
ATOM   1334  CA  PHE A1157      18.797  73.830   7.868  1.00  0.00           C  
ATOM   1335  C   PHE A1157      18.243  75.045   8.591  1.00  0.00           C  
ATOM   1336  O   PHE A1157      18.241  76.142   8.043  1.00  0.00           O  
ATOM   1337  CB  PHE A1157      20.323  73.899   7.961  1.00  0.00           C  
ATOM   1338  CG  PHE A1157      21.021  72.609   7.652  1.00  0.00           C  
ATOM   1339  CD1 PHE A1157      21.225  72.208   6.341  1.00  0.00           C  
ATOM   1340  CD2 PHE A1157      21.491  71.800   8.682  1.00  0.00           C  
ATOM   1341  CE1 PHE A1157      21.889  71.018   6.061  1.00  0.00           C  
ATOM   1342  CE2 PHE A1157      22.152  70.614   8.416  1.00  0.00           C  
ATOM   1343  CZ  PHE A1157      22.354  70.219   7.103  1.00  0.00           C  
ATOM   1344  N   GLN A1158      17.778  74.853   9.818  1.00  0.00           N  
ATOM   1345  CA  GLN A1158      17.273  75.963  10.622  1.00  0.00           C  
ATOM   1346  C   GLN A1158      17.877  75.777  11.995  1.00  0.00           C  
ATOM   1347  O   GLN A1158      18.148  74.656  12.410  1.00  0.00           O  
ATOM   1348  CB  GLN A1158      15.751  75.931  10.727  1.00  0.00           C  
ATOM   1349  CG  GLN A1158      15.059  75.916   9.386  1.00  0.00           C  
ATOM   1350  CD  GLN A1158      13.566  76.145   9.494  1.00  0.00           C  
ATOM   1351  OE1 GLN A1158      12.858  75.429  10.213  1.00  0.00           O  
ATOM   1352  NE2 GLN A1158      13.074  77.149   8.771  1.00  0.00           N  
ATOM   1353  N   PRO A1159      18.096  76.867  12.724  1.00  0.00           N  
ATOM   1354  CA  PRO A1159      18.687  76.678  14.051  1.00  0.00           C  
ATOM   1355  C   PRO A1159      17.742  75.982  15.032  1.00  0.00           C  
ATOM   1356  O   PRO A1159      16.533  76.204  14.996  1.00  0.00           O  
ATOM   1357  CB  PRO A1159      19.012  78.103  14.496  1.00  0.00           C  
ATOM   1358  CG  PRO A1159      19.129  78.871  13.182  1.00  0.00           C  
ATOM   1359  CD  PRO A1159      18.030  78.287  12.355  1.00  0.00           C  
ATOM   1360  N   VAL A1160      18.299  75.126  15.887  1.00  0.00           N  
ATOM   1361  CA  VAL A1160      17.530  74.448  16.919  1.00  0.00           C  
ATOM   1362  C   VAL A1160      18.502  74.169  18.062  1.00  0.00           C  
ATOM   1363  O   VAL A1160      19.705  74.377  17.900  1.00  0.00           O  
ATOM   1364  CB  VAL A1160      16.870  73.136  16.428  1.00  0.00           C  
ATOM   1365  CG1 VAL A1160      17.842  71.961  16.522  1.00  0.00           C  
ATOM   1366  CG2 VAL A1160      15.626  72.876  17.251  1.00  0.00           C  
ATOM   1367  N   TYR A1437      17.998  73.705  19.203  1.00  0.00           N  
ATOM   1368  CA  TYR A1437      18.849  73.476  20.363  1.00  0.00           C  
ATOM   1369  C   TYR A1437      19.154  72.040  20.772  1.00  0.00           C  
ATOM   1370  O   TYR A1437      18.274  71.182  20.794  1.00  0.00           O  
ATOM   1371  CB  TYR A1437      18.249  74.193  21.565  1.00  0.00           C  
ATOM   1372  CG  TYR A1437      18.937  73.890  22.878  1.00  0.00           C  
ATOM   1373  CD1 TYR A1437      20.266  74.245  23.082  1.00  0.00           C  
ATOM   1374  CD2 TYR A1437      18.247  73.282  23.931  1.00  0.00           C  
ATOM   1375  CE1 TYR A1437      20.899  74.011  24.296  1.00  0.00           C  
ATOM   1376  CE2 TYR A1437      18.872  73.043  25.159  1.00  0.00           C  
ATOM   1377  CZ  TYR A1437      20.204  73.415  25.332  1.00  0.00           C  
ATOM   1378  OH  TYR A1437      20.848  73.203  26.538  1.00  0.00           O  
ATOM   1379  N   PHE A1438      20.413  71.793  21.112  1.00  0.00           N  
ATOM   1380  CA  PHE A1438      20.859  70.472  21.567  1.00  0.00           C  
ATOM   1381  C   PHE A1438      22.044  70.705  22.490  1.00  0.00           C  
ATOM   1382  O   PHE A1438      23.078  71.230  22.070  1.00  0.00           O  
ATOM   1383  CB  PHE A1438      21.307  69.587  20.393  1.00  0.00           C  
ATOM   1384  CG  PHE A1438      20.181  69.099  19.520  1.00  0.00           C  
ATOM   1385  CD1 PHE A1438      19.301  68.122  19.974  1.00  0.00           C  
ATOM   1386  CD2 PHE A1438      20.008  69.604  18.237  1.00  0.00           C  
ATOM   1387  CE1 PHE A1438      18.256  67.653  19.161  1.00  0.00           C  
ATOM   1388  CE2 PHE A1438      18.965  69.136  17.413  1.00  0.00           C  
ATOM   1389  CZ  PHE A1438      18.088  68.157  17.883  1.00  0.00           C  
ATOM   1390  N   PRO A1443      21.918  70.326  23.764  1.00  0.00           N  
ATOM   1391  CA  PRO A1443      23.075  70.562  24.630  1.00  0.00           C  
ATOM   1392  C   PRO A1443      24.397  70.047  24.036  1.00  0.00           C  
ATOM   1393  O   PRO A1443      25.459  70.563  24.370  1.00  0.00           O  
ATOM   1394  CB  PRO A1443      22.690  69.835  25.924  1.00  0.00           C  
ATOM   1395  CG  PRO A1443      21.200  69.942  25.944  1.00  0.00           C  
ATOM   1396  CD  PRO A1443      20.835  69.644  24.497  1.00  0.00           C  
ATOM   1397  N   PHE A1444      24.340  69.051  23.151  1.00  0.00           N  
ATOM   1398  CA  PHE A1444      25.568  68.498  22.572  1.00  0.00           C  
ATOM   1399  C   PHE A1444      26.135  69.108  21.277  1.00  0.00           C  
ATOM   1400  O   PHE A1444      27.075  68.559  20.708  1.00  0.00           O  
ATOM   1401  CB  PHE A1444      25.473  66.959  22.414  1.00  0.00           C  
ATOM   1402  CG  PHE A1444      24.088  66.439  22.079  1.00  0.00           C  
ATOM   1403  CD1 PHE A1444      23.088  66.388  23.051  1.00  0.00           C  
ATOM   1404  CD2 PHE A1444      23.798  65.965  20.798  1.00  0.00           C  
ATOM   1405  CE1 PHE A1444      21.813  65.870  22.755  1.00  0.00           C  
ATOM   1406  CE2 PHE A1444      22.538  65.445  20.487  1.00  0.00           C  
ATOM   1407  CZ  PHE A1444      21.544  65.397  21.464  1.00  0.00           C  
ATOM   1408  N   VAL A1446      25.464  70.174  20.709  1.00  0.00           N  
ATOM   1409  CA  VAL A1446      26.135  70.882  19.617  1.00  0.00           C  
ATOM   1410  C   VAL A1446      26.035  72.390  19.815  1.00  0.00           C  
ATOM   1411  O   VAL A1446      25.182  72.862  20.550  1.00  0.00           O  
ATOM   1412  CB  VAL A1446      25.548  70.551  18.211  1.00  0.00           C  
ATOM   1413  CG1 VAL A1446      26.201  69.299  17.648  1.00  0.00           C  
ATOM   1414  CG2 VAL A1446      24.022  70.408  18.292  1.00  0.00           C  
ATOM   1415  N   GLU A1456      26.858  73.115  18.983  1.00  0.00           N  
ATOM   1416  CA  GLU A1456      26.858  74.572  19.003  1.00  0.00           C  
ATOM   1417  C   GLU A1456      27.808  75.059  17.910  1.00  0.00           C  
ATOM   1418  O   GLU A1456      29.024  75.010  18.064  1.00  0.00           O  
ATOM   1419  CB  GLU A1456      27.317  75.099  20.369  1.00  0.00           C  
ATOM   1420  CG  GLU A1456      27.013  76.597  20.619  1.00  0.00           C  
ATOM   1421  CD  GLU A1456      25.521  76.882  20.825  1.00  0.00           C  
ATOM   1422  OE1 GLU A1456      24.816  75.971  21.326  1.00  0.00           O  
ATOM   1423  OE2 GLU A1456      25.053  78.009  20.518  1.00  0.00           O  
ATOM   1424  N   PRO A1457      27.268  75.527  16.780  1.00  0.00           N  
ATOM   1425  CA  PRO A1457      25.867  75.671  16.370  1.00  0.00           C  
ATOM   1426  C   PRO A1457      25.021  74.397  16.382  1.00  0.00           C  
ATOM   1427  O   PRO A1457      25.525  73.275  16.225  1.00  0.00           O  
ATOM   1428  CB  PRO A1457      25.984  76.243  14.967  1.00  0.00           C  
ATOM   1429  CG  PRO A1457      27.231  77.078  15.052  1.00  0.00           C  
ATOM   1430  CD  PRO A1457      28.164  76.146  15.786  1.00  0.00           C  
ATOM   1431  N   GLY A1458      23.718  74.591  16.562  1.00  0.00           N  
ATOM   1432  CA  GLY A1458      22.785  73.478  16.574  1.00  0.00           C  
ATOM   1433  C   GLY A1458      21.844  73.674  15.413  1.00  0.00           C  
ATOM   1434  O   GLY A1458      21.657  74.799  14.953  1.00  0.00           O  
ATOM   1435  N   ALA A1459      21.248  72.599  14.920  1.00  0.00           N  
ATOM   1436  CA  ALA A1459      20.350  72.732  13.785  1.00  0.00           C  
ATOM   1437  C   ALA A1459      19.391  71.569  13.598  1.00  0.00           C  
ATOM   1438  O   ALA A1459      19.623  70.465  14.092  1.00  0.00           O  
ATOM   1439  CB  ALA A1459      21.173  72.917  12.518  1.00  0.00           C  
ATOM   1440  N   GLN A1460      18.295  71.840  12.898  1.00  0.00           N  
ATOM   1441  CA  GLN A1460      17.320  70.817  12.559  1.00  0.00           C  
ATOM   1442  C   GLN A1460      17.303  70.928  11.043  1.00  0.00           C  
ATOM   1443  O   GLN A1460      17.539  72.012  10.504  1.00  0.00           O  
ATOM   1444  CB  GLN A1460      15.941  71.130  13.136  1.00  0.00           C  
ATOM   1445  CG  GLN A1460      15.285  72.389  12.597  1.00  0.00           C  
ATOM   1446  CD  GLN A1460      13.819  72.482  12.993  1.00  0.00           C  
ATOM   1447  OE1 GLN A1460      13.468  72.324  14.168  1.00  0.00           O  
ATOM   1448  NE2 GLN A1460      12.954  72.743  12.013  1.00  0.00           N  
ATOM   1449  N   PHE A1461      17.054  69.831  10.343  1.00  0.00           N  
ATOM   1450  CA  PHE A1461      17.066  69.902   8.895  1.00  0.00           C  
ATOM   1451  C   PHE A1461      15.957  69.123   8.197  1.00  0.00           C  
ATOM   1452  O   PHE A1461      15.406  68.160   8.734  1.00  0.00           O  
ATOM   1453  CB  PHE A1461      18.451  69.470   8.368  1.00  0.00           C  
ATOM   1454  CG  PHE A1461      18.821  68.045   8.698  1.00  0.00           C  
ATOM   1455  CD1 PHE A1461      18.459  66.999   7.845  1.00  0.00           C  
ATOM   1456  CD2 PHE A1461      19.498  67.743   9.880  1.00  0.00           C  
ATOM   1457  CE1 PHE A1461      18.764  65.673   8.163  1.00  0.00           C  
ATOM   1458  CE2 PHE A1461      19.808  66.416  10.213  1.00  0.00           C  
ATOM   1459  CZ  PHE A1461      19.438  65.379   9.349  1.00  0.00           C  
ATOM   1460  N   ALA A1462      15.623  69.580   6.997  1.00  0.00           N  
ATOM   1461  CA  ALA A1462      14.598  68.950   6.190  1.00  0.00           C  
ATOM   1462  C   ALA A1462      15.130  68.781   4.775  1.00  0.00           C  
ATOM   1463  O   ALA A1462      16.007  69.528   4.332  1.00  0.00           O  
ATOM   1464  CB  ALA A1462      13.337  69.798   6.179  1.00  0.00           C  
ATOM   1465  N   VAL A1463      14.606  67.780   4.077  1.00  0.00           N  
ATOM   1466  CA  VAL A1463      15.007  67.518   2.704  1.00  0.00           C  
ATOM   1467  C   VAL A1463      13.791  67.678   1.808  1.00  0.00           C  
ATOM   1468  O   VAL A1463      12.672  67.310   2.178  1.00  0.00           O  
ATOM   1469  CB  VAL A1463      15.574  66.095   2.533  1.00  0.00           C  
ATOM   1470  CG1 VAL A1463      16.719  65.883   3.501  1.00  0.00           C  
ATOM   1471  CG2 VAL A1463      14.489  65.064   2.759  1.00  0.00           C  
ATOM   1472  N   TRP A1464      14.018  68.250   0.633  1.00  0.00           N  
ATOM   1473  CA  TRP A1464      12.952  68.468  -0.324  1.00  0.00           C  
ATOM   1474  C   TRP A1464      12.646  67.196  -1.095  1.00  0.00           C  
ATOM   1475  O   TRP A1464      13.496  66.670  -1.817  1.00  0.00           O  
ATOM   1476  CB  TRP A1464      13.342  69.567  -1.301  1.00  0.00           C  
ATOM   1477  CG  TRP A1464      12.327  69.745  -2.364  1.00  0.00           C  
ATOM   1478  CD1 TRP A1464      12.454  69.426  -3.685  1.00  0.00           C  
ATOM   1479  CD2 TRP A1464      11.003  70.261  -2.196  1.00  0.00           C  
ATOM   1480  NE1 TRP A1464      11.287  69.713  -4.354  1.00  0.00           N  
ATOM   1481  CE2 TRP A1464      10.379  70.227  -3.463  1.00  0.00           C  
ATOM   1482  CE3 TRP A1464      10.282  70.749  -1.097  1.00  0.00           C  
ATOM   1483  CZ2 TRP A1464       9.063  70.666  -3.663  1.00  0.00           C  
ATOM   1484  CZ3 TRP A1464       8.975  71.184  -1.294  1.00  0.00           C  
ATOM   1485  CH2 TRP A1464       8.380  71.140  -2.570  1.00  0.00           C  
ATOM   1486  N   TRP A1465      11.421  66.712  -0.934  1.00  0.00           N  
ATOM   1487  CA  TRP A1465      10.959  65.504  -1.605  1.00  0.00           C  
ATOM   1488  C   TRP A1465      10.192  65.953  -2.847  1.00  0.00           C  
ATOM   1489  O   TRP A1465       8.993  66.223  -2.785  1.00  0.00           O  
ATOM   1490  CB  TRP A1465      10.068  64.721  -0.641  1.00  0.00           C  
ATOM   1491  CG  TRP A1465       9.302  63.600  -1.244  1.00  0.00           C  
ATOM   1492  CD1 TRP A1465       9.743  62.700  -2.175  1.00  0.00           C  
ATOM   1493  CD2 TRP A1465       7.962  63.214  -0.911  1.00  0.00           C  
ATOM   1494  NE1 TRP A1465       8.758  61.775  -2.440  1.00  0.00           N  
ATOM   1495  CE2 TRP A1465       7.655  62.066  -1.677  1.00  0.00           C  
ATOM   1496  CE3 TRP A1465       6.989  63.727  -0.035  1.00  0.00           C  
ATOM   1497  CZ2 TRP A1465       6.411  61.420  -1.595  1.00  0.00           C  
ATOM   1498  CZ3 TRP A1465       5.752  63.083   0.046  1.00  0.00           C  
ATOM   1499  CH2 TRP A1465       5.476  61.941  -0.731  1.00  0.00           C  
ATOM   1500  N   PRO A1475      10.885  66.035  -3.997  1.00  0.00           N  
ATOM   1501  CA  PRO A1475      10.312  66.462  -5.282  1.00  0.00           C  
ATOM   1502  C   PRO A1475       9.052  65.732  -5.762  1.00  0.00           C  
ATOM   1503  O   PRO A1475       8.119  66.362  -6.266  1.00  0.00           O  
ATOM   1504  CB  PRO A1475      11.492  66.324  -6.250  1.00  0.00           C  
ATOM   1505  CG  PRO A1475      12.288  65.208  -5.658  1.00  0.00           C  
ATOM   1506  CD  PRO A1475      12.254  65.515  -4.182  1.00  0.00           C  
ATOM   1507  N   GLU A1688       9.020  64.413  -5.605  1.00  0.00           N  
ATOM   1508  CA  GLU A1688       7.865  63.632  -6.032  1.00  0.00           C  
ATOM   1509  C   GLU A1688       6.628  63.908  -5.173  1.00  0.00           C  
ATOM   1510  O   GLU A1688       5.500  63.770  -5.644  1.00  0.00           O  
ATOM   1511  CB  GLU A1688       8.192  62.132  -6.000  1.00  0.00           C  
ATOM   1512  CG  GLU A1688       9.236  61.679  -7.024  1.00  0.00           C  
ATOM   1513  CD  GLU A1688      10.609  62.312  -6.805  1.00  0.00           C  
ATOM   1514  OE1 GLU A1688      11.162  62.181  -5.685  1.00  0.00           O  
ATOM   1515  OE2 GLU A1688      11.137  62.936  -7.756  1.00  0.00           O  
ATOM   1516  N   GLY A1689       6.843  64.308  -3.921  1.00  0.00           N  
ATOM   1517  CA  GLY A1689       5.729  64.575  -3.027  1.00  0.00           C  
ATOM   1518  C   GLY A1689       5.454  66.044  -2.788  1.00  0.00           C  
ATOM   1519  O   GLY A1689       4.504  66.402  -2.094  1.00  0.00           O  
ATOM   1520  N   GLY A1690       6.300  66.896  -3.352  1.00  0.00           N  
ATOM   1521  CA  GLY A1690       6.125  68.329  -3.211  1.00  0.00           C  
ATOM   1522  C   GLY A1690       6.094  68.913  -1.808  1.00  0.00           C  
ATOM   1523  O   GLY A1690       5.343  69.859  -1.559  1.00  0.00           O  
ATOM   1524  N   LYS A1692       6.893  68.377  -0.888  1.00  0.00           N  
ATOM   1525  CA  LYS A1692       6.915  68.918   0.470  1.00  0.00           C  
ATOM   1526  C   LYS A1692       8.150  68.560   1.291  1.00  0.00           C  
ATOM   1527  O   LYS A1692       8.770  67.510   1.100  1.00  0.00           O  
ATOM   1528  CB  LYS A1692       5.652  68.505   1.235  1.00  0.00           C  
ATOM   1529  CG  LYS A1692       5.430  67.009   1.365  1.00  0.00           C  
ATOM   1530  CD  LYS A1692       4.193  66.740   2.211  1.00  0.00           C  
ATOM   1531  CE  LYS A1692       3.937  65.254   2.396  1.00  0.00           C  
ATOM   1532  NZ  LYS A1692       2.764  65.025   3.291  1.00  0.00           N  
ATOM   1533  N   TRP A1693       8.498  69.459   2.206  1.00  0.00           N  
ATOM   1534  CA  TRP A1693       9.653  69.277   3.077  1.00  0.00           C  
ATOM   1535  C   TRP A1693       9.437  68.180   4.102  1.00  0.00           C  
ATOM   1536  O   TRP A1693       8.341  68.017   4.625  1.00  0.00           O  
ATOM   1537  CB  TRP A1693       9.975  70.578   3.821  1.00  0.00           C  
ATOM   1538  CG  TRP A1693      10.514  71.646   2.945  1.00  0.00           C  
ATOM   1539  CD1 TRP A1693       9.818  72.674   2.378  1.00  0.00           C  
ATOM   1540  CD2 TRP A1693      11.862  71.761   2.473  1.00  0.00           C  
ATOM   1541  NE1 TRP A1693      10.648  73.424   1.577  1.00  0.00           N  
ATOM   1542  CE2 TRP A1693      11.909  72.885   1.614  1.00  0.00           C  
ATOM   1543  CE3 TRP A1693      13.036  71.021   2.687  1.00  0.00           C  
ATOM   1544  CZ2 TRP A1693      13.088  73.289   0.968  1.00  0.00           C  
ATOM   1545  CZ3 TRP A1693      14.207  71.421   2.045  1.00  0.00           C  
ATOM   1546  CH2 TRP A1693      14.221  72.546   1.194  1.00  0.00           C  
ATOM   1547  N   LEU A1700      10.494  67.432   4.390  1.00  0.00           N  
ATOM   1548  CA  LEU A1700      10.417  66.372   5.384  1.00  0.00           C  
ATOM   1549  C   LEU A1700      11.440  66.704   6.457  1.00  0.00           C  
ATOM   1550  O   LEU A1700      12.620  66.855   6.154  1.00  0.00           O  
ATOM   1551  CB  LEU A1700      10.776  65.019   4.772  1.00  0.00           C  
ATOM   1552  CG  LEU A1700      10.447  64.822   3.290  1.00  0.00           C  
ATOM   1553  CD1 LEU A1700      10.958  63.454   2.835  1.00  0.00           C  
ATOM   1554  CD2 LEU A1700       8.938  64.953   3.060  1.00  0.00           C  
ATOM   1555  N   GLU A1701      10.997  66.834   7.702  1.00  0.00           N  
ATOM   1556  CA  GLU A1701      11.917  67.128   8.789  1.00  0.00           C  
ATOM   1557  C   GLU A1701      12.592  65.818   9.213  1.00  0.00           C  
ATOM   1558  O   GLU A1701      12.014  65.029   9.960  1.00  0.00           O  
ATOM   1559  CB  GLU A1701      11.157  67.749   9.960  1.00  0.00           C  
ATOM   1560  CG  GLU A1701      10.580  69.133   9.666  1.00  0.00           C  
ATOM   1561  CD  GLU A1701      11.650  70.182   9.364  1.00  0.00           C  
ATOM   1562  OE1 GLU A1701      12.712  70.176  10.032  1.00  0.00           O  
ATOM   1563  OE2 GLU A1701      11.421  71.025   8.468  1.00  0.00           O  
ATOM   1564  N   LEU A1702      13.816  65.598   8.734  1.00  0.00           N  
ATOM   1565  CA  LEU A1702      14.562  64.376   9.019  1.00  0.00           C  
ATOM   1566  C   LEU A1702      15.245  64.255  10.371  1.00  0.00           C  
ATOM   1567  O   LEU A1702      15.149  63.212  11.008  1.00  0.00           O  
ATOM   1568  CB  LEU A1702      15.619  64.137   7.945  1.00  0.00           C  
ATOM   1569  CG  LEU A1702      15.147  63.615   6.601  1.00  0.00           C  
ATOM   1570  CD1 LEU A1702      16.338  63.494   5.674  1.00  0.00           C  
ATOM   1571  CD2 LEU A1702      14.477  62.266   6.784  1.00  0.00           C  
ATOM   1572  N   GLY A1703      15.965  65.285  10.802  1.00  0.00           N  
ATOM   1573  CA  GLY A1703      16.632  65.161  12.081  1.00  0.00           C  
ATOM   1574  C   GLY A1703      17.324  66.395  12.603  1.00  0.00           C  
ATOM   1575  O   GLY A1703      17.073  67.506  12.140  1.00  0.00           O  
ATOM   1576  N   GLY A1704      18.192  66.190  13.588  1.00  0.00           N  
ATOM   1577  CA  GLY A1704      18.912  67.294  14.190  1.00  0.00           C  
ATOM   1578  C   GLY A1704      20.389  67.114  13.938  1.00  0.00           C  
ATOM   1579  O   GLY A1704      20.828  66.009  13.609  1.00  0.00           O  
ATOM   1580  N   ALA A1705      21.157  68.188  14.101  1.00  0.00           N  
ATOM   1581  CA  ALA A1705      22.588  68.136  13.846  1.00  0.00           C  
ATOM   1582  C   ALA A1705      23.282  69.397  14.362  1.00  0.00           C  
ATOM   1583  O   ALA A1705      22.638  70.278  14.964  1.00  0.00           O  
ATOM   1584  CB  ALA A1705      22.828  67.987  12.338  1.00  0.00           C  
ATOM   1585  N   GLY A1706      24.594  69.475  14.114  1.00  0.00           N  
ATOM   1586  CA  GLY A1706      25.372  70.627  14.535  1.00  0.00           C  
ATOM   1587  C   GLY A1706      26.846  70.315  14.726  1.00  0.00           C  
ATOM   1588  O   GLY A1706      27.297  69.202  14.445  1.00  0.00           O  
ATOM   1589  N   MET A1707      27.603  71.303  15.188  1.00  0.00           N  
ATOM   1590  CA  MET A1707      29.018  71.123  15.438  1.00  0.00           C  
ATOM   1591  C   MET A1707      29.162  70.591  16.859  1.00  0.00           C  
ATOM   1592  O   MET A1707      28.733  71.255  17.806  1.00  0.00           O  
ATOM   1593  CB  MET A1707      29.747  72.463  15.297  1.00  0.00           C  
ATOM   1594  CG  MET A1707      29.617  73.082  13.909  1.00  0.00           C  
ATOM   1595  SD  MET A1707      29.909  71.867  12.600  1.00  0.00           S  
ATOM   1596  CE  MET A1707      31.709  71.749  12.642  1.00  0.00           C  
ATOM   1597  N   VAL A1708      29.743  69.397  17.008  1.00  0.00           N  
ATOM   1598  CA  VAL A1708      29.925  68.785  18.325  1.00  0.00           C  
ATOM   1599  C   VAL A1708      30.346  69.825  19.365  1.00  0.00           C  
ATOM   1600  O   VAL A1708      31.282  70.584  19.147  1.00  0.00           O  
ATOM   1601  CB  VAL A1708      30.994  67.671  18.290  1.00  0.00           C  
ATOM   1602  CG1 VAL A1708      31.266  67.166  19.714  1.00  0.00           C  
ATOM   1603  CG2 VAL A1708      30.538  66.549  17.401  1.00  0.00           C  
ATOM   1604  N   HIS A1709      29.657  69.832  20.503  1.00  0.00           N  
ATOM   1605  CA  HIS A1709      29.911  70.794  21.577  1.00  0.00           C  
ATOM   1606  C   HIS A1709      31.267  70.643  22.276  1.00  0.00           C  
ATOM   1607  O   HIS A1709      31.744  69.526  22.508  1.00  0.00           O  
ATOM   1608  CB  HIS A1709      28.779  70.694  22.606  1.00  0.00           C  
ATOM   1609  CG  HIS A1709      28.654  71.895  23.495  1.00  0.00           C  
ATOM   1610  ND1 HIS A1709      29.528  72.156  24.531  1.00  0.00           N  
ATOM   1611  CD2 HIS A1709      27.745  72.898  23.511  1.00  0.00           C  
ATOM   1612  CE1 HIS A1709      29.158  73.263  25.149  1.00  0.00           C  
ATOM   1613  NE2 HIS A1709      28.080  73.733  24.549  1.00  0.00           N  
ATOM   1614  N   PRO A1710      31.905  71.772  22.625  1.00  0.00           N  
ATOM   1615  CA  PRO A1710      33.207  71.772  23.305  1.00  0.00           C  
ATOM   1616  C   PRO A1710      33.214  70.911  24.565  1.00  0.00           C  
ATOM   1617  O   PRO A1710      34.209  70.255  24.875  1.00  0.00           O  
ATOM   1618  CB  PRO A1710      33.427  73.241  23.637  1.00  0.00           C  
ATOM   1619  CG  PRO A1710      32.771  73.942  22.504  1.00  0.00           C  
ATOM   1620  CD  PRO A1710      31.471  73.147  22.338  1.00  0.00           C  
ATOM   1621  N   LYS A1711      32.103  70.910  25.293  1.00  0.00           N  
ATOM   1622  CA  LYS A1711      32.031  70.126  26.512  1.00  0.00           C  
ATOM   1623  C   LYS A1711      31.959  68.631  26.222  1.00  0.00           C  
ATOM   1624  O   LYS A1711      32.408  67.821  27.032  1.00  0.00           O  
ATOM   1625  CB  LYS A1711      30.856  70.609  27.374  1.00  0.00           C  
ATOM   1626  CG  LYS A1711      31.158  71.967  28.035  1.00  0.00           C  
ATOM   1627  CD  LYS A1711      29.949  72.651  28.638  1.00  0.00           C  
ATOM   1628  CE  LYS A1711      29.347  71.867  29.798  1.00  0.00           C  
ATOM   1629  NZ  LYS A1711      30.303  71.682  30.922  1.00  0.00           N  
ATOM   1630  N   VAL A1742      31.426  68.254  25.063  1.00  0.00           N  
ATOM   1631  CA  VAL A1742      31.362  66.838  24.731  1.00  0.00           C  
ATOM   1632  C   VAL A1742      32.781  66.351  24.514  1.00  0.00           C  
ATOM   1633  O   VAL A1742      33.171  65.302  25.028  1.00  0.00           O  
ATOM   1634  CB  VAL A1742      30.539  66.581  23.466  1.00  0.00           C  
ATOM   1635  CG1 VAL A1742      30.524  65.077  23.148  1.00  0.00           C  
ATOM   1636  CG2 VAL A1742      29.121  67.093  23.674  1.00  0.00           C  
ATOM   1637  N   PHE A1743      33.562  67.113  23.753  1.00  0.00           N  
ATOM   1638  CA  PHE A1743      34.948  66.731  23.523  1.00  0.00           C  
ATOM   1639  C   PHE A1743      35.682  66.681  24.867  1.00  0.00           C  
ATOM   1640  O   PHE A1743      36.535  65.817  25.086  1.00  0.00           O  
ATOM   1641  CB  PHE A1743      35.645  67.724  22.588  1.00  0.00           C  
ATOM   1642  CG  PHE A1743      35.247  67.585  21.142  1.00  0.00           C  
ATOM   1643  CD1 PHE A1743      35.159  66.328  20.548  1.00  0.00           C  
ATOM   1644  CD2 PHE A1743      34.996  68.715  20.362  1.00  0.00           C  
ATOM   1645  CE1 PHE A1743      34.829  66.194  19.194  1.00  0.00           C  
ATOM   1646  CE2 PHE A1743      34.666  68.603  19.006  1.00  0.00           C  
ATOM   1647  CZ  PHE A1743      34.581  67.341  18.417  1.00  0.00           C  
ATOM   1648  N   GLN A1744      35.346  67.594  25.777  1.00  0.00           N  
ATOM   1649  CA  GLN A1744      35.998  67.605  27.082  1.00  0.00           C  
ATOM   1650  C   GLN A1744      35.611  66.378  27.895  1.00  0.00           C  
ATOM   1651  O   GLN A1744      36.460  65.765  28.547  1.00  0.00           O  
ATOM   1652  CB  GLN A1744      35.660  68.890  27.852  1.00  0.00           C  
ATOM   1653  CG  GLN A1744      36.246  70.129  27.192  1.00  0.00           C  
ATOM   1654  CD  GLN A1744      35.880  71.431  27.890  1.00  0.00           C  
ATOM   1655  OE1 GLN A1744      34.700  71.766  28.043  1.00  0.00           O  
ATOM   1656  NE2 GLN A1744      36.898  72.181  28.306  1.00  0.00           N  
ATOM   1657  N   ALA A1748      34.336  66.008  27.852  1.00  0.00           N  
ATOM   1658  CA  ALA A1748      33.883  64.834  28.595  1.00  0.00           C  
ATOM   1659  C   ALA A1748      34.606  63.590  28.083  1.00  0.00           C  
ATOM   1660  O   ALA A1748      35.010  62.730  28.869  1.00  0.00           O  
ATOM   1661  CB  ALA A1748      32.387  64.659  28.454  1.00  0.00           C  
ATOM   1662  N   VAL A1749      34.775  63.508  26.766  1.00  0.00           N  
ATOM   1663  CA  VAL A1749      35.450  62.376  26.148  1.00  0.00           C  
ATOM   1664  C   VAL A1749      36.891  62.208  26.631  1.00  0.00           C  
ATOM   1665  O   VAL A1749      37.261  61.156  27.152  1.00  0.00           O  
ATOM   1666  CB  VAL A1749      35.438  62.508  24.604  1.00  0.00           C  
ATOM   1667  CG1 VAL A1749      36.435  61.540  23.983  1.00  0.00           C  
ATOM   1668  CG2 VAL A1749      34.025  62.228  24.072  1.00  0.00           C  
ATOM   1669  N   ASP A1750      37.709  63.241  26.463  1.00  0.00           N  
ATOM   1670  CA  ASP A1750      39.094  63.143  26.894  1.00  0.00           C  
ATOM   1671  C   ASP A1750      39.206  62.960  28.400  1.00  0.00           C  
ATOM   1672  O   ASP A1750      40.107  62.267  28.884  1.00  0.00           O  
ATOM   1673  CB  ASP A1750      39.888  64.372  26.449  1.00  0.00           C  
ATOM   1674  CG  ASP A1750      40.265  64.317  24.979  1.00  0.00           C  
ATOM   1675  OD1 ASP A1750      40.428  63.199  24.454  1.00  0.00           O  
ATOM   1676  OD2 ASP A1750      40.416  65.386  24.352  1.00  0.00           O  
ATOM   1677  N   ALA A1751      38.294  63.570  29.147  1.00  0.00           N  
ATOM   1678  CA  ALA A1751      38.332  63.432  30.598  1.00  0.00           C  
ATOM   1679  C   ALA A1751      38.114  61.967  30.936  1.00  0.00           C  
ATOM   1680  O   ALA A1751      38.779  61.421  31.810  1.00  0.00           O  
ATOM   1681  CB  ALA A1751      37.265  64.290  31.248  1.00  0.00           C  
ATOM   1682  N   TYR A1752      37.197  61.324  30.224  1.00  0.00           N  
ATOM   1683  CA  TYR A1752      36.925  59.919  30.471  1.00  0.00           C  
ATOM   1684  C   TYR A1752      38.107  59.076  29.995  1.00  0.00           C  
ATOM   1685  O   TYR A1752      38.419  58.032  30.581  1.00  0.00           O  
ATOM   1686  CB  TYR A1752      35.639  59.497  29.760  1.00  0.00           C  
ATOM   1687  CG  TYR A1752      35.157  58.113  30.135  1.00  0.00           C  
ATOM   1688  CD1 TYR A1752      35.472  57.005  29.351  1.00  0.00           C  
ATOM   1689  CD2 TYR A1752      34.384  57.910  31.277  1.00  0.00           C  
ATOM   1690  CE1 TYR A1752      35.024  55.728  29.686  1.00  0.00           C  
ATOM   1691  CE2 TYR A1752      33.934  56.631  31.625  1.00  0.00           C  
ATOM   1692  CZ  TYR A1752      34.256  55.546  30.822  1.00  0.00           C  
ATOM   1693  OH  TYR A1752      33.796  54.284  31.146  1.00  0.00           O  
ATOM   1694  N   ARG A1753      38.758  59.532  28.930  1.00  0.00           N  
ATOM   1695  CA  ARG A1753      39.917  58.836  28.395  1.00  0.00           C  
ATOM   1696  C   ARG A1753      41.024  58.862  29.434  1.00  0.00           C  
ATOM   1697  O   ARG A1753      41.751  57.887  29.600  1.00  0.00           O  
ATOM   1698  CB  ARG A1753      40.429  59.519  27.126  1.00  0.00           C  
ATOM   1699  CG  ARG A1753      39.697  59.167  25.855  1.00  0.00           C  
ATOM   1700  CD  ARG A1753      40.266  59.957  24.698  1.00  0.00           C  
ATOM   1701  NE  ARG A1753      40.348  59.116  23.511  1.00  0.00           N  
ATOM   1702  CZ  ARG A1753      41.482  58.696  22.954  1.00  0.00           C  
ATOM   1703  NH1 ARG A1753      42.657  59.044  23.464  1.00  0.00           N  
ATOM   1704  NH2 ARG A1753      41.434  57.901  21.895  1.00  0.00           N  
ATOM   1705  N   GLU A1757      41.171  59.986  30.125  1.00  0.00           N  
ATOM   1706  CA  GLU A1757      42.209  60.065  31.138  1.00  0.00           C  
ATOM   1707  C   GLU A1757      41.932  59.118  32.289  1.00  0.00           C  
ATOM   1708  O   GLU A1757      42.829  58.395  32.726  1.00  0.00           O  
ATOM   1709  CB  GLU A1757      42.378  61.491  31.638  1.00  0.00           C  
ATOM   1710  CG  GLU A1757      43.507  62.190  30.911  1.00  0.00           C  
ATOM   1711  CD  GLU A1757      43.670  63.648  31.298  1.00  0.00           C  
ATOM   1712  OE1 GLU A1757      43.750  63.939  32.521  1.00  0.00           O  
ATOM   1713  OE2 GLU A1757      43.730  64.496  30.369  1.00  0.00           O  
ATOM   1714  N   ARG A1758      40.700  59.098  32.781  1.00  0.00           N  
ATOM   1715  CA  ARG A1758      40.390  58.183  33.864  1.00  0.00           C  
ATOM   1716  C   ARG A1758      40.866  56.801  33.439  1.00  0.00           C  
ATOM   1717  O   ARG A1758      41.447  56.065  34.226  1.00  0.00           O  
ATOM   1718  CB  ARG A1758      38.888  58.156  34.143  1.00  0.00           C  
ATOM   1719  CG  ARG A1758      38.441  59.144  35.202  1.00  0.00           C  
ATOM   1720  CD  ARG A1758      36.960  58.992  35.501  1.00  0.00           C  
ATOM   1721  NE  ARG A1758      36.118  59.455  34.396  1.00  0.00           N  
ATOM   1722  CZ  ARG A1758      35.996  60.728  34.018  1.00  0.00           C  
ATOM   1723  NH1 ARG A1758      36.665  61.684  34.655  1.00  0.00           N  
ATOM   1724  NH2 ARG A1758      35.202  61.049  33.002  1.00  0.00           N  
ATOM   1725  N   LEU A1759      40.633  56.471  32.173  1.00  0.00           N  
ATOM   1726  CA  LEU A1759      41.021  55.182  31.608  1.00  0.00           C  
ATOM   1727  C   LEU A1759      42.509  55.079  31.253  1.00  0.00           C  
ATOM   1728  O   LEU A1759      42.964  54.032  30.799  1.00  0.00           O  
ATOM   1729  CB  LEU A1759      40.183  54.900  30.358  1.00  0.00           C  
ATOM   1730  CG  LEU A1759      38.965  53.978  30.455  1.00  0.00           C  
ATOM   1731  CD1 LEU A1759      38.185  54.229  31.724  1.00  0.00           C  
ATOM   1732  CD2 LEU A1759      38.097  54.204  29.223  1.00  0.00           C  
ATOM   1733  N   GLY A1760      43.263  56.159  31.441  1.00  0.00           N  
ATOM   1734  CA  GLY A1760      44.681  56.123  31.133  1.00  0.00           C  
ATOM   1735  C   GLY A1760      45.071  56.359  29.679  1.00  0.00           C  
ATOM   1736  O   GLY A1760      46.199  56.050  29.273  1.00  0.00           O  
ATOM   1737  N   LEU A1764      44.156  56.897  28.879  1.00  0.00           N  
ATOM   1738  CA  LEU A1764      44.468  57.165  27.482  1.00  0.00           C  
ATOM   1739  C   LEU A1764      44.857  58.628  27.344  1.00  0.00           C  
ATOM   1740  O   LEU A1764      44.452  59.472  28.154  1.00  0.00           O  
ATOM   1741  CB  LEU A1764      43.265  56.891  26.580  1.00  0.00           C  
ATOM   1742  CG  LEU A1764      42.645  55.496  26.526  1.00  0.00           C  
ATOM   1743  CD1 LEU A1764      41.693  55.439  25.348  1.00  0.00           C  
ATOM   1744  CD2 LEU A1764      43.711  54.448  26.341  1.00  0.00           C  
ATOM   1745  N   PRO A1765      45.668  58.952  26.327  1.00  0.00           N  
ATOM   1746  CA  PRO A1765      46.055  60.353  26.159  1.00  0.00           C  
ATOM   1747  C   PRO A1765      44.876  61.118  25.563  1.00  0.00           C  
ATOM   1748  O   PRO A1765      43.987  60.523  24.953  1.00  0.00           O  
ATOM   1749  CB  PRO A1765      47.230  60.264  25.187  1.00  0.00           C  
ATOM   1750  CG  PRO A1765      46.860  59.091  24.329  1.00  0.00           C  
ATOM   1751  CD  PRO A1765      46.359  58.089  25.350  1.00  0.00           C  
ATOM   1752  N   PRO A1767      44.834  62.441  25.753  1.00  0.00           N  
ATOM   1753  CA  PRO A1767      43.719  63.205  25.182  1.00  0.00           C  
ATOM   1754  C   PRO A1767      43.814  63.103  23.669  1.00  0.00           C  
ATOM   1755  O   PRO A1767      44.909  62.920  23.122  1.00  0.00           O  
ATOM   1756  CB  PRO A1767      43.974  64.622  25.688  1.00  0.00           C  
ATOM   1757  CG  PRO A1767      45.477  64.661  25.866  1.00  0.00           C  
ATOM   1758  CD  PRO A1767      45.774  63.316  26.473  1.00  0.00           C  
ATOM   1759  N   ALA A1768      42.686  63.224  22.980  1.00  0.00           N  
ATOM   1760  CA  ALA A1768      42.708  63.103  21.529  1.00  0.00           C  
ATOM   1761  C   ALA A1768      41.797  64.083  20.810  1.00  0.00           C  
ATOM   1762  O   ALA A1768      41.776  64.122  19.576  1.00  0.00           O  
ATOM   1763  CB  ALA A1768      42.340  61.686  21.138  1.00  0.00           C  
ATOM   1764  N   TYR A1770      41.057  64.896  21.555  1.00  0.00           N  
ATOM   1765  CA  TYR A1770      40.144  65.804  20.889  1.00  0.00           C  
ATOM   1766  C   TYR A1770      40.337  67.268  21.196  1.00  0.00           C  
ATOM   1767  O   TYR A1770      39.420  68.072  21.040  1.00  0.00           O  
ATOM   1768  CB  TYR A1770      38.706  65.363  21.175  1.00  0.00           C  
ATOM   1769  CG  TYR A1770      38.422  63.973  20.641  1.00  0.00           C  
ATOM   1770  CD1 TYR A1770      38.813  62.836  21.351  1.00  0.00           C  
ATOM   1771  CD2 TYR A1770      37.852  63.795  19.381  1.00  0.00           C  
ATOM   1772  CE1 TYR A1770      38.650  61.555  20.816  1.00  0.00           C  
ATOM   1773  CE2 TYR A1770      37.684  62.516  18.833  1.00  0.00           C  
ATOM   1774  CZ  TYR A1770      38.089  61.400  19.556  1.00  0.00           C  
ATOM   1775  OH  TYR A1770      37.949  60.143  19.009  1.00  0.00           O  
ATOM   1776  N   ARG A1771      41.549  67.622  21.599  1.00  0.00           N  
ATOM   1777  CA  ARG A1771      41.864  69.004  21.927  1.00  0.00           C  
ATOM   1778  C   ARG A1771      41.866  69.918  20.707  1.00  0.00           C  
ATOM   1779  O   ARG A1771      41.292  71.005  20.747  1.00  0.00           O  
ATOM   1780  CB  ARG A1771      43.230  69.081  22.610  1.00  0.00           C  
ATOM   1781  CG  ARG A1771      43.213  69.542  24.062  1.00  0.00           C  
ATOM   1782  CD  ARG A1771      42.376  68.626  24.948  1.00  0.00           C  
ATOM   1783  NE  ARG A1771      43.007  68.388  26.248  1.00  0.00           N  
ATOM   1784  CZ  ARG A1771      42.354  67.996  27.343  1.00  0.00           C  
ATOM   1785  NH1 ARG A1771      41.037  67.802  27.306  1.00  0.00           N  
ATOM   1786  NH2 ARG A1771      43.019  67.783  28.477  1.00  0.00           N  
ATOM   1787  N   GLY A1772      42.494  69.482  19.621  1.00  0.00           N  
ATOM   1788  CA  GLY A1772      42.573  70.342  18.456  1.00  0.00           C  
ATOM   1789  C   GLY A1772      41.778  69.947  17.235  1.00  0.00           C  
ATOM   1790  O   GLY A1772      42.234  70.109  16.098  1.00  0.00           O  
ATOM   1791  N   VAL A1773      40.577  69.435  17.456  1.00  0.00           N  
ATOM   1792  CA  VAL A1773      39.741  69.028  16.347  1.00  0.00           C  
ATOM   1793  C   VAL A1773      38.326  69.533  16.549  1.00  0.00           C  
ATOM   1794  O   VAL A1773      37.935  69.925  17.644  1.00  0.00           O  
ATOM   1795  CB  VAL A1773      39.717  67.478  16.207  1.00  0.00           C  
ATOM   1796  CG1 VAL A1773      41.093  66.962  15.763  1.00  0.00           C  
ATOM   1797  CG2 VAL A1773      39.307  66.840  17.539  1.00  0.00           C  
ATOM   1798  N   THR A1774      37.567  69.537  15.470  1.00  0.00           N  
ATOM   1799  CA  THR A1774      36.183  69.951  15.508  1.00  0.00           C  
ATOM   1800  C   THR A1774      35.429  68.802  14.858  1.00  0.00           C  
ATOM   1801  O   THR A1774      36.042  67.803  14.453  1.00  0.00           O  
ATOM   1802  CB  THR A1774      35.960  71.228  14.697  1.00  0.00           C  
ATOM   1803  OG1 THR A1774      36.582  71.086  13.413  1.00  0.00           O  
ATOM   1804  CG2 THR A1774      36.530  72.437  15.436  1.00  0.00           C  
ATOM   1805  N   GLY A1775      34.110  68.935  14.756  1.00  0.00           N  
ATOM   1806  CA  GLY A1775      33.326  67.881  14.146  1.00  0.00           C  
ATOM   1807  C   GLY A1775      31.836  68.141  14.152  1.00  0.00           C  
ATOM   1808  O   GLY A1775      31.335  68.959  14.931  1.00  0.00           O  
ATOM   1809  N   PHE A1776      31.123  67.453  13.268  1.00  0.00           N  
ATOM   1810  CA  PHE A1776      29.691  67.600  13.208  1.00  0.00           C  
ATOM   1811  C   PHE A1776      29.069  66.248  13.441  1.00  0.00           C  
ATOM   1812  O   PHE A1776      29.724  65.207  13.289  1.00  0.00           O  
ATOM   1813  CB  PHE A1776      29.248  68.172  11.858  1.00  0.00           C  
ATOM   1814  CG  PHE A1776      29.494  67.262  10.672  1.00  0.00           C  
ATOM   1815  CD1 PHE A1776      28.643  66.197  10.400  1.00  0.00           C  
ATOM   1816  CD2 PHE A1776      30.554  67.515   9.789  1.00  0.00           C  
ATOM   1817  CE1 PHE A1776      28.837  65.397   9.264  1.00  0.00           C  
ATOM   1818  CE2 PHE A1776      30.758  66.722   8.646  1.00  0.00           C  
ATOM   1819  CZ  PHE A1776      29.899  65.663   8.382  1.00  0.00           C  
ATOM   1820  N   ALA A1777      27.799  66.268  13.829  1.00  0.00           N  
ATOM   1821  CA  ALA A1777      27.059  65.050  14.084  1.00  0.00           C  
ATOM   1822  C   ALA A1777      25.600  65.355  13.831  1.00  0.00           C  
ATOM   1823  O   ALA A1777      25.213  66.523  13.685  1.00  0.00           O  
ATOM   1824  CB  ALA A1777      27.252  64.608  15.513  1.00  0.00           C  
ATOM   1825  N   PHE A1778      24.861  64.276  13.483  1.00  0.00           N  
ATOM   1826  CA  PHE A1778      23.452  64.410  13.177  1.00  0.00           C  
ATOM   1827  C   PHE A1778      22.741  63.136  13.613  1.00  0.00           C  
ATOM   1828  O   PHE A1778      23.380  62.096  13.845  1.00  0.00           O  
ATOM   1829  CB  PHE A1778      23.258  64.669  11.682  1.00  0.00           C  
ATOM   1830  CG  PHE A1778      23.803  63.582  10.799  1.00  0.00           C  
ATOM   1831  CD1 PHE A1778      23.120  62.370  10.655  1.00  0.00           C  
ATOM   1832  CD2 PHE A1778      25.008  63.765  10.110  1.00  0.00           C  
ATOM   1833  CE1 PHE A1778      23.631  61.354   9.833  1.00  0.00           C  
ATOM   1834  CE2 PHE A1778      25.528  62.757   9.288  1.00  0.00           C  
ATOM   1835  CZ  PHE A1778      24.841  61.552   9.147  1.00  0.00           C  
ATOM   1836  N   GLY A1779      21.424  63.233  13.754  1.00  0.00           N  
ATOM   1837  CA  GLY A1779      20.623  62.089  14.162  1.00  0.00           C  
ATOM   1838  C   GLY A1779      19.303  62.167  13.423  1.00  0.00           C  
ATOM   1839  O   GLY A1779      18.588  63.167  13.529  1.00  0.00           O  
ATOM   1840  N   LEU A1782      18.966  61.132  12.668  1.00  0.00           N  
ATOM   1841  CA  LEU A1782      17.720  61.178  11.920  1.00  0.00           C  
ATOM   1842  C   LEU A1782      16.828  59.958  12.156  1.00  0.00           C  
ATOM   1843  O   LEU A1782      17.306  58.891  12.544  1.00  0.00           O  
ATOM   1844  CB  LEU A1782      18.037  61.360  10.432  1.00  0.00           C  
ATOM   1845  CG  LEU A1782      18.951  60.304   9.819  1.00  0.00           C  
ATOM   1846  CD1 LEU A1782      18.145  59.029   9.629  1.00  0.00           C  
ATOM   1847  CD2 LEU A1782      19.515  60.786   8.489  1.00  0.00           C  
ATOM   1848  N   GLY A1783      15.528  60.138  11.927  1.00  0.00           N  
ATOM   1849  CA  GLY A1783      14.571  59.067  12.138  1.00  0.00           C  
ATOM   1850  C   GLY A1783      14.455  58.112  10.970  1.00  0.00           C  
ATOM   1851  O   GLY A1783      14.040  58.495   9.873  1.00  0.00           O  
ATOM   1852  N   VAL A1784      14.806  56.854  11.206  1.00  0.00           N  
ATOM   1853  CA  VAL A1784      14.738  55.865  10.152  1.00  0.00           C  
ATOM   1854  C   VAL A1784      13.294  55.590   9.728  1.00  0.00           C  
ATOM   1855  O   VAL A1784      12.988  55.637   8.539  1.00  0.00           O  
ATOM   1856  CB  VAL A1784      15.442  54.553  10.572  1.00  0.00           C  
ATOM   1857  CG1 VAL A1784      15.400  53.550   9.421  1.00  0.00           C  
ATOM   1858  CG2 VAL A1784      16.897  54.845  10.962  1.00  0.00           C  
ATOM   1859  N   GLU A1785      12.402  55.326  10.683  1.00  0.00           N  
ATOM   1860  CA  GLU A1785      11.009  55.065  10.330  1.00  0.00           C  
ATOM   1861  C   GLU A1785      10.400  56.198   9.522  1.00  0.00           C  
ATOM   1862  O   GLU A1785       9.734  55.953   8.520  1.00  0.00           O  
ATOM   1863  CB  GLU A1785      10.154  54.818  11.570  1.00  0.00           C  
ATOM   1864  CG  GLU A1785      10.310  53.430  12.167  1.00  0.00           C  
ATOM   1865  CD  GLU A1785      11.412  53.363  13.190  1.00  0.00           C  
ATOM   1866  OE1 GLU A1785      12.048  54.404  13.424  1.00  0.00           O  
ATOM   1867  OE2 GLU A1785      11.646  52.282  13.764  1.00  0.00           O  
ATOM   1868  N   ARG A1786      10.638  57.433   9.957  1.00  0.00           N  
ATOM   1869  CA  ARG A1786      10.118  58.615   9.270  1.00  0.00           C  
ATOM   1870  C   ARG A1786      10.514  58.638   7.799  1.00  0.00           C  
ATOM   1871  O   ARG A1786       9.726  59.003   6.936  1.00  0.00           O  
ATOM   1872  CB  ARG A1786      10.632  59.897   9.938  1.00  0.00           C  
ATOM   1873  CG  ARG A1786       9.600  60.627  10.787  1.00  0.00           C  
ATOM   1874  CD  ARG A1786       9.247  59.822  12.011  1.00  0.00           C  
ATOM   1875  NE  ARG A1786       8.292  60.485  12.895  1.00  0.00           N  
ATOM   1876  CZ  ARG A1786       8.394  61.743  13.314  1.00  0.00           C  
ATOM   1877  NH1 ARG A1786       9.406  62.505  12.921  1.00  0.00           N  
ATOM   1878  NH2 ARG A1786       7.499  62.230  14.163  1.00  0.00           N  
ATOM   1879  N   LEU A1787      11.750  58.255   7.520  1.00  0.00           N  
ATOM   1880  CA  LEU A1787      12.247  58.244   6.156  1.00  0.00           C  
ATOM   1881  C   LEU A1787      11.690  57.045   5.384  1.00  0.00           C  
ATOM   1882  O   LEU A1787      11.367  57.148   4.195  1.00  0.00           O  
ATOM   1883  CB  LEU A1787      13.773  58.209   6.190  1.00  0.00           C  
ATOM   1884  CG  LEU A1787      14.553  58.318   4.885  1.00  0.00           C  
ATOM   1885  CD1 LEU A1787      14.025  59.447   4.004  1.00  0.00           C  
ATOM   1886  CD2 LEU A1787      16.004  58.555   5.256  1.00  0.00           C  
ATOM   1887  N   ALA A1788      11.571  55.910   6.069  1.00  0.00           N  
ATOM   1888  CA  ALA A1788      11.050  54.698   5.455  1.00  0.00           C  
ATOM   1889  C   ALA A1788       9.591  54.914   5.057  1.00  0.00           C  
ATOM   1890  O   ALA A1788       9.174  54.531   3.962  1.00  0.00           O  
ATOM   1891  CB  ALA A1788      11.160  53.535   6.428  1.00  0.00           C  
ATOM   1892  N   MET A1789       8.824  55.534   5.951  1.00  0.00           N  
ATOM   1893  CA  MET A1789       7.414  55.799   5.696  1.00  0.00           C  
ATOM   1894  C   MET A1789       7.198  56.557   4.408  1.00  0.00           C  
ATOM   1895  O   MET A1789       6.468  56.108   3.525  1.00  0.00           O  
ATOM   1896  CB  MET A1789       6.797  56.580   6.851  1.00  0.00           C  
ATOM   1897  CG  MET A1789       6.401  55.690   8.010  1.00  0.00           C  
ATOM   1898  SD  MET A1789       6.057  56.607   9.505  1.00  0.00           S  
ATOM   1899  CE  MET A1789       4.471  57.384   9.036  1.00  0.00           C  
ATOM   1900  N   LEU A1790       7.840  57.707   4.287  1.00  0.00           N  
ATOM   1901  CA  LEU A1790       7.674  58.496   3.083  1.00  0.00           C  
ATOM   1902  C   LEU A1790       8.366  57.845   1.893  1.00  0.00           C  
ATOM   1903  O   LEU A1790       8.045  58.142   0.747  1.00  0.00           O  
ATOM   1904  CB  LEU A1790       8.225  59.898   3.303  1.00  0.00           C  
ATOM   1905  CG  LEU A1790       9.737  59.898   3.443  1.00  0.00           C  
ATOM   1906  CD1 LEU A1790      10.340  60.273   2.083  1.00  0.00           C  
ATOM   1907  CD2 LEU A1790      10.162  60.880   4.538  1.00  0.00           C  
ATOM   1908  N   ARG A1791       9.311  56.953   2.157  1.00  0.00           N  
ATOM   1909  CA  ARG A1791      10.017  56.305   1.069  1.00  0.00           C  
ATOM   1910  C   ARG A1791       9.329  55.059   0.518  1.00  0.00           C  
ATOM   1911  O   ARG A1791       9.380  54.810  -0.690  1.00  0.00           O  
ATOM   1912  CB  ARG A1791      11.444  55.959   1.484  1.00  0.00           C  
ATOM   1913  CG  ARG A1791      12.198  55.323   0.347  1.00  0.00           C  
ATOM   1914  CD  ARG A1791      13.671  55.267   0.576  1.00  0.00           C  
ATOM   1915  NE  ARG A1791      14.373  55.270  -0.705  1.00  0.00           N  
ATOM   1916  CZ  ARG A1791      14.287  56.256  -1.594  1.00  0.00           C  
ATOM   1917  NH1 ARG A1791      13.526  57.319  -1.342  1.00  0.00           N  
ATOM   1918  NH2 ARG A1791      14.974  56.186  -2.728  1.00  0.00           N  
ATOM   1919  N   TYR A1792       8.700  54.274   1.392  1.00  0.00           N  
ATOM   1920  CA  TYR A1792       7.998  53.060   0.970  1.00  0.00           C  
ATOM   1921  C   TYR A1792       6.483  53.257   1.019  1.00  0.00           C  
ATOM   1922  O   TYR A1792       5.716  52.307   0.850  1.00  0.00           O  
ATOM   1923  CB  TYR A1792       8.371  51.879   1.863  1.00  0.00           C  
ATOM   1924  CG  TYR A1792       9.852  51.605   1.937  1.00  0.00           C  
ATOM   1925  CD1 TYR A1792      10.652  51.696   0.800  1.00  0.00           C  
ATOM   1926  CD2 TYR A1792      10.450  51.220   3.134  1.00  0.00           C  
ATOM   1927  CE1 TYR A1792      12.012  51.409   0.854  1.00  0.00           C  
ATOM   1928  CE2 TYR A1792      11.808  50.928   3.199  1.00  0.00           C  
ATOM   1929  CZ  TYR A1792      12.584  51.023   2.058  1.00  0.00           C  
ATOM   1930  OH  TYR A1792      13.929  50.729   2.106  1.00  0.00           O  
ATOM   1931  N   GLY A1793       6.057  54.496   1.258  1.00  0.00           N  
ATOM   1932  CA  GLY A1793       4.637  54.793   1.323  1.00  0.00           C  
ATOM   1933  C   GLY A1793       3.887  54.129   2.464  1.00  0.00           C  
ATOM   1934  O   GLY A1793       2.759  53.688   2.281  1.00  0.00           O  
ATOM   1935  N   ILE A1794       4.501  54.044   3.641  1.00  0.00           N  
ATOM   1936  CA  ILE A1794       3.835  53.438   4.791  1.00  0.00           C  
ATOM   1937  C   ILE A1794       3.142  54.558   5.559  1.00  0.00           C  
ATOM   1938  O   ILE A1794       3.786  55.488   6.029  1.00  0.00           O  
ATOM   1939  CB  ILE A1794       4.841  52.722   5.702  1.00  0.00           C  
ATOM   1940  CG1 ILE A1794       5.635  51.704   4.875  1.00  0.00           C  
ATOM   1941  CG2 ILE A1794       4.105  52.038   6.846  1.00  0.00           C  
ATOM   1942  CD1 ILE A1794       6.714  50.973   5.655  1.00  0.00           C  
ATOM   1943  N   PRO A1795       1.812  54.469   5.705  1.00  0.00           N  
ATOM   1944  CA  PRO A1795       0.954  55.445   6.390  1.00  0.00           C  
ATOM   1945  C   PRO A1795       0.955  55.503   7.912  1.00  0.00           C  
ATOM   1946  O   PRO A1795       0.628  56.539   8.478  1.00  0.00           O  
ATOM   1947  CB  PRO A1795      -0.423  55.088   5.866  1.00  0.00           C  
ATOM   1948  CG  PRO A1795      -0.352  53.573   5.904  1.00  0.00           C  
ATOM   1949  CD  PRO A1795       1.011  53.311   5.258  1.00  0.00           C  
ATOM   1950  N   ASP A1796       1.304  54.410   8.580  1.00  0.00           N  
ATOM   1951  CA  ASP A1796       1.272  54.397  10.039  1.00  0.00           C  
ATOM   1952  C   ASP A1796       2.535  53.777  10.627  1.00  0.00           C  
ATOM   1953  O   ASP A1796       2.818  52.599  10.389  1.00  0.00           O  
ATOM   1954  CB  ASP A1796       0.049  53.604  10.503  1.00  0.00           C  
ATOM   1955  CG  ASP A1796      -0.215  53.734  11.990  1.00  0.00           C  
ATOM   1956  OD1 ASP A1796       0.742  53.691  12.793  1.00  0.00           O  
ATOM   1957  OD2 ASP A1796      -1.399  53.861  12.359  1.00  0.00           O  
ATOM   1958  N   ILE A1797       3.270  54.559  11.418  1.00  0.00           N  
ATOM   1959  CA  ILE A1797       4.507  54.085  12.034  1.00  0.00           C  
ATOM   1960  C   ILE A1797       4.318  52.837  12.882  1.00  0.00           C  
ATOM   1961  O   ILE A1797       5.242  52.038  13.045  1.00  0.00           O  
ATOM   1962  CB  ILE A1797       5.159  55.166  12.929  1.00  0.00           C  
ATOM   1963  CG1 ILE A1797       6.566  54.720  13.334  1.00  0.00           C  
ATOM   1964  CG2 ILE A1797       4.342  55.374  14.193  1.00  0.00           C  
ATOM   1965  CD1 ILE A1797       7.416  55.837  13.878  1.00  0.00           C  
ATOM   1966  N   ARG A1798       3.114  52.668  13.413  1.00  0.00           N  
ATOM   1967  CA  ARG A1798       2.810  51.526  14.264  1.00  0.00           C  
ATOM   1968  C   ARG A1798       2.819  50.169  13.560  1.00  0.00           C  
ATOM   1969  O   ARG A1798       2.816  49.128  14.220  1.00  0.00           O  
ATOM   1970  CB  ARG A1798       1.480  51.770  14.979  1.00  0.00           C  
ATOM   1971  CG  ARG A1798       1.593  52.870  16.037  1.00  0.00           C  
ATOM   1972  CD  ARG A1798       0.251  53.336  16.545  1.00  0.00           C  
ATOM   1973  NE  ARG A1798      -0.507  54.044  15.514  1.00  0.00           N  
ATOM   1974  CZ  ARG A1798      -1.722  54.555  15.699  1.00  0.00           C  
ATOM   1975  NH1 ARG A1798      -2.327  54.438  16.876  1.00  0.00           N  
ATOM   1976  NH2 ARG A1798      -2.331  55.189  14.710  1.00  0.00           N  
ATOM   1977  N   TYR A1799       2.858  50.171  12.229  1.00  0.00           N  
ATOM   1978  CA  TYR A1799       2.892  48.914  11.488  1.00  0.00           C  
ATOM   1979  C   TYR A1799       4.214  48.191  11.694  1.00  0.00           C  
ATOM   1980  O   TYR A1799       4.245  46.973  11.862  1.00  0.00           O  
ATOM   1981  CB  TYR A1799       2.720  49.140   9.983  1.00  0.00           C  
ATOM   1982  CG  TYR A1799       1.355  49.607   9.547  1.00  0.00           C  
ATOM   1983  CD1 TYR A1799       0.205  49.217  10.235  1.00  0.00           C  
ATOM   1984  CD2 TYR A1799       1.207  50.399   8.412  1.00  0.00           C  
ATOM   1985  CE1 TYR A1799      -1.058  49.605   9.802  1.00  0.00           C  
ATOM   1986  CE2 TYR A1799      -0.050  50.790   7.966  1.00  0.00           C  
ATOM   1987  CZ  TYR A1799      -1.176  50.390   8.665  1.00  0.00           C  
ATOM   1988  OH  TYR A1799      -2.419  50.777   8.228  1.00  0.00           O  
ATOM   1989  N   PHE A1800       5.305  48.954  11.675  1.00  0.00           N  
ATOM   1990  CA  PHE A1800       6.652  48.409  11.809  1.00  0.00           C  
ATOM   1991  C   PHE A1800       6.819  47.295  12.808  1.00  0.00           C  
ATOM   1992  O   PHE A1800       7.310  46.241  12.457  1.00  0.00           O  
ATOM   1993  CB  PHE A1800       7.648  49.529  12.105  1.00  0.00           C  
ATOM   1994  CG  PHE A1800       7.853  50.459  10.951  1.00  0.00           C  
ATOM   1995  CD1 PHE A1800       8.296  49.970   9.722  1.00  0.00           C  
ATOM   1996  CD2 PHE A1800       7.562  51.819  11.070  1.00  0.00           C  
ATOM   1997  CE1 PHE A1800       8.444  50.817   8.621  1.00  0.00           C  
ATOM   1998  CE2 PHE A1800       7.707  52.675   9.976  1.00  0.00           C  
ATOM   1999  CZ  PHE A1800       8.150  52.166   8.746  1.00  0.00           C  
ATOM   2000  N   PHE A1801       6.406  47.521  14.044  1.00  0.00           N  
ATOM   2001  CA  PHE A1801       6.536  46.503  15.081  1.00  0.00           C  
ATOM   2002  C   PHE A1801       5.299  45.608  15.246  1.00  0.00           C  
ATOM   2003  O   PHE A1801       5.192  44.870  16.235  1.00  0.00           O  
ATOM   2004  CB  PHE A1801       6.882  47.169  16.422  1.00  0.00           C  
ATOM   2005  CG  PHE A1801       8.360  47.392  16.625  1.00  0.00           C  
ATOM   2006  CD1 PHE A1801       9.221  46.312  16.815  1.00  0.00           C  
ATOM   2007  CD2 PHE A1801       8.898  48.674  16.609  1.00  0.00           C  
ATOM   2008  CE1 PHE A1801      10.604  46.506  16.985  1.00  0.00           C  
ATOM   2009  CE2 PHE A1801      10.273  48.878  16.778  1.00  0.00           C  
ATOM   2010  CZ  PHE A1801      11.128  47.790  16.966  1.00  0.00           C  
ATOM   2011  N   GLY A1802       4.381  45.665  14.279  1.00  0.00           N  
ATOM   2012  CA  GLY A1802       3.166  44.862  14.342  1.00  0.00           C  
ATOM   2013  C   GLY A1802       3.338  43.373  14.071  1.00  0.00           C  
ATOM   2014  O   GLY A1802       2.488  42.560  14.435  1.00  0.00           O  
ATOM   2015  N   GLY A1803       4.433  43.004  13.420  1.00  0.00           N  
ATOM   2016  CA  GLY A1803       4.679  41.603  13.133  1.00  0.00           C  
ATOM   2017  C   GLY A1803       3.735  40.977  12.123  1.00  0.00           C  
ATOM   2018  O   GLY A1803       3.828  39.777  11.857  1.00  0.00           O  
ATOM   2019  N   ARG A1804       2.836  41.764  11.543  1.00  0.00           N  
ATOM   2020  CA  ARG A1804       1.896  41.213  10.574  1.00  0.00           C  
ATOM   2021  C   ARG A1804       2.515  40.824   9.227  1.00  0.00           C  
ATOM   2022  O   ARG A1804       2.847  41.687   8.413  1.00  0.00           O  
ATOM   2023  CB  ARG A1804       0.762  42.200  10.334  1.00  0.00           C  
ATOM   2024  CG  ARG A1804      -0.321  41.637   9.458  1.00  0.00           C  
ATOM   2025  CD  ARG A1804      -1.417  42.636   9.214  1.00  0.00           C  
ATOM   2026  NE  ARG A1804      -2.560  41.977   8.595  1.00  0.00           N  
ATOM   2027  CZ  ARG A1804      -3.612  42.610   8.093  1.00  0.00           C  
ATOM   2028  NH1 ARG A1804      -3.677  43.936   8.129  1.00  0.00           N  
ATOM   2029  NH2 ARG A1804      -4.596  41.910   7.551  1.00  0.00           N  
ATOM   2030  N   LEU A1805       2.643  39.522   8.991  1.00  0.00           N  
ATOM   2031  CA  LEU A1805       3.215  39.001   7.751  1.00  0.00           C  
ATOM   2032  C   LEU A1805       2.667  39.656   6.485  1.00  0.00           C  
ATOM   2033  O   LEU A1805       3.411  39.904   5.536  1.00  0.00           O  
ATOM   2034  CB  LEU A1805       2.991  37.496   7.662  1.00  0.00           C  
ATOM   2035  CG  LEU A1805       3.573  36.664   8.806  1.00  0.00           C  
ATOM   2036  CD1 LEU A1805       3.394  35.174   8.512  1.00  0.00           C  
ATOM   2037  CD2 LEU A1805       5.050  36.995   8.960  1.00  0.00           C  
ATOM   2038  N   LYS A1806       1.368  39.934   6.468  1.00  0.00           N  
ATOM   2039  CA  LYS A1806       0.733  40.555   5.306  1.00  0.00           C  
ATOM   2040  C   LYS A1806       1.356  41.917   5.016  1.00  0.00           C  
ATOM   2041  O   LYS A1806       1.409  42.362   3.869  1.00  0.00           O  
ATOM   2042  CB  LYS A1806      -0.772  40.712   5.555  1.00  0.00           C  
ATOM   2043  CG  LYS A1806      -1.669  40.028   4.519  1.00  0.00           C  
ATOM   2044  CD  LYS A1806      -1.380  38.526   4.409  1.00  0.00           C  
ATOM   2045  CE  LYS A1806      -2.431  37.803   3.561  1.00  0.00           C  
ATOM   2046  NZ  LYS A1806      -2.561  38.386   2.196  1.00  0.00           N  
ATOM   2047  N   PHE A1807       1.821  42.571   6.072  1.00  0.00           N  
ATOM   2048  CA  PHE A1807       2.454  43.879   5.966  1.00  0.00           C  
ATOM   2049  C   PHE A1807       3.898  43.702   5.507  1.00  0.00           C  
ATOM   2050  O   PHE A1807       4.331  44.291   4.510  1.00  0.00           O  
ATOM   2051  CB  PHE A1807       2.428  44.577   7.328  1.00  0.00           C  
ATOM   2052  CG  PHE A1807       3.266  45.818   7.388  1.00  0.00           C  
ATOM   2053  CD1 PHE A1807       2.930  46.937   6.639  1.00  0.00           C  
ATOM   2054  CD2 PHE A1807       4.415  45.857   8.172  1.00  0.00           C  
ATOM   2055  CE1 PHE A1807       3.729  48.082   6.667  1.00  0.00           C  
ATOM   2056  CE2 PHE A1807       5.219  46.992   8.206  1.00  0.00           C  
ATOM   2057  CZ  PHE A1807       4.876  48.106   7.452  1.00  0.00           C  
ATOM   2058  N   LEU A1808       4.633  42.874   6.242  1.00  0.00           N  
ATOM   2059  CA  LEU A1808       6.032  42.606   5.942  1.00  0.00           C  
ATOM   2060  C   LEU A1808       6.278  42.076   4.539  1.00  0.00           C  
ATOM   2061  O   LEU A1808       7.114  42.606   3.811  1.00  0.00           O  
ATOM   2062  CB  LEU A1808       6.601  41.619   6.963  1.00  0.00           C  
ATOM   2063  CG  LEU A1808       6.422  42.095   8.407  1.00  0.00           C  
ATOM   2064  CD1 LEU A1808       7.023  41.085   9.360  1.00  0.00           C  
ATOM   2065  CD2 LEU A1808       7.070  43.459   8.584  1.00  0.00           C  
ATOM   2066  N   GLU A1809       5.544  41.035   4.160  1.00  0.00           N  
ATOM   2067  CA  GLU A1809       5.722  40.412   2.856  1.00  0.00           C  
ATOM   2068  C   GLU A1809       5.668  41.368   1.684  1.00  0.00           C  
ATOM   2069  O   GLU A1809       6.125  41.040   0.591  1.00  0.00           O  
ATOM   2070  CB  GLU A1809       4.702  39.295   2.664  1.00  0.00           C  
ATOM   2071  CG  GLU A1809       4.809  38.222   3.728  1.00  0.00           C  
ATOM   2072  CD  GLU A1809       3.865  37.061   3.496  1.00  0.00           C  
ATOM   2073  OE1 GLU A1809       2.678  37.310   3.177  1.00  0.00           O  
ATOM   2074  OE2 GLU A1809       4.314  35.901   3.643  1.00  0.00           O  
ATOM   2075  N   GLN A1810       5.127  42.557   1.901  1.00  0.00           N  
ATOM   2076  CA  GLN A1810       5.049  43.528   0.819  1.00  0.00           C  
ATOM   2077  C   GLN A1810       6.384  44.156   0.432  1.00  0.00           C  
ATOM   2078  O   GLN A1810       6.458  44.919  -0.532  1.00  0.00           O  
ATOM   2079  CB  GLN A1810       4.072  44.631   1.179  1.00  0.00           C  
ATOM   2080  CG  GLN A1810       2.656  44.164   1.203  1.00  0.00           C  
ATOM   2081  CD  GLN A1810       1.719  45.292   0.926  1.00  0.00           C  
ATOM   2082  OE1 GLN A1810       1.667  45.814  -0.195  1.00  0.00           O  
ATOM   2083  NE2 GLN A1810       0.978  45.701   1.950  1.00  0.00           N  
ATOM   2084  N   PHE A1811       7.435  43.840   1.181  1.00  0.00           N  
ATOM   2085  CA  PHE A1811       8.751  44.393   0.895  1.00  0.00           C  
ATOM   2086  C   PHE A1811       9.737  43.323   0.435  1.00  0.00           C  
ATOM   2087  O   PHE A1811      10.944  43.557   0.393  1.00  0.00           O  
ATOM   2088  CB  PHE A1811       9.291  45.126   2.126  1.00  0.00           C  
ATOM   2089  CG  PHE A1811       8.342  46.154   2.676  1.00  0.00           C  
ATOM   2090  CD1 PHE A1811       7.322  45.782   3.553  1.00  0.00           C  
ATOM   2091  CD2 PHE A1811       8.429  47.486   2.276  1.00  0.00           C  
ATOM   2092  CE1 PHE A1811       6.405  46.716   4.021  1.00  0.00           C  
ATOM   2093  CE2 PHE A1811       7.512  48.429   2.740  1.00  0.00           C  
ATOM   2094  CZ  PHE A1811       6.500  48.041   3.612  1.00  0.00           C  
ATOM   2095  N   LYS A1812       9.222  42.145   0.092  1.00  0.00           N  
ATOM   2096  CA  LYS A1812      10.081  41.075  -0.388  1.00  0.00           C  
ATOM   2097  C   LYS A1812      10.802  41.579  -1.621  1.00  0.00           C  
ATOM   2098  O   LYS A1812      11.967  41.262  -1.850  1.00  0.00           O  
ATOM   2099  CB  LYS A1812       9.270  39.841  -0.757  1.00  0.00           C  
ATOM   2100  CG  LYS A1812       8.876  38.966   0.413  1.00  0.00           C  
ATOM   2101  CD  LYS A1812       8.327  37.669  -0.126  1.00  0.00           C  
ATOM   2102  CE  LYS A1812       7.941  36.710   0.964  1.00  0.00           C  
ATOM   2103  NZ  LYS A1812       7.284  35.534   0.344  1.00  0.00           N  
ATOM   2104  N   GLY A1813      10.105  42.377  -2.416  1.00  0.00           N  
ATOM   2105  CA  GLY A1813      10.724  42.908  -3.612  1.00  0.00           C  
ATOM   2106  C   GLY A1813      11.780  43.964  -3.339  1.00  0.00           C  
ATOM   2107  O   GLY A1813      12.905  43.841  -3.814  1.00  0.00           O  
ATOM   2108  N   VAL A1814      11.407  44.997  -2.579  1.00  0.00           N  
ATOM   2109  CA  VAL A1814      12.287  46.120  -2.238  1.00  0.00           C  
ATOM   2110  C   VAL A1814      13.671  45.667  -1.812  1.00  0.00           C  
ATOM   2111  O   VAL A1814      13.967  45.575  -0.622  1.00  0.00           O  
ATOM   2112  CB  VAL A1814      11.684  46.990  -1.100  1.00  0.00           C  
ATOM   2113  CG1 VAL A1814      12.620  48.153  -0.766  1.00  0.00           C  
ATOM   2114  CG2 VAL A1814      10.325  47.510  -1.517  1.00  0.00           C  
ATOM   2115  N   LEU A1815      14.519  45.395  -2.795  1.00  0.00           N  
ATOM   2116  CA  LEU A1815      15.880  44.941  -2.539  1.00  0.00           C  
ATOM   2117  C   LEU A1815      15.917  43.696  -1.622  1.00  0.00           C  
ATOM   2118  O   LEU A1815      14.853  43.277  -1.105  1.00  0.00           O  
ATOM   2119  CB  LEU A1815      16.700  46.094  -1.930  1.00  0.00           C  
ATOM   2120  CG  LEU A1815      16.729  47.435  -2.683  1.00  0.00           C  
ATOM   2121  CD1 LEU A1815      17.018  47.192  -4.159  1.00  0.00           C  
ATOM   2122  CD2 LEU A1815      15.402  48.153  -2.524  1.00  0.00           C  
ATOM   2123  OXT LEU A1815      17.018  43.139  -1.430  1.00  0.00           O  
HETATM 2124  CD1 YSA A 999      21.026  66.467  17.244  1.00  0.00           C  
HETATM 2125  CE1 YSA A 999      22.348  66.933  17.026  1.00  0.00           C  
HETATM 2126  CZ  YSA A 999      23.416  66.015  16.838  1.00  0.00           C  
HETATM 2127  OH  YSA A 999      24.644  66.501  16.638  1.00  0.00           O  
HETATM 2128  CE2 YSA A 999      23.148  64.623  16.865  1.00  0.00           C  
HETATM 2129  CD2 YSA A 999      21.835  64.149  17.081  1.00  0.00           C  
HETATM 2130  CG  YSA A 999      20.745  65.058  17.277  1.00  0.00           C  
HETATM 2131  CB  YSA A 999      19.388  64.560  17.516  1.00  0.00           C  
HETATM 2132  CA  YSA A 999      19.115  64.141  18.976  1.00  0.00           C  
HETATM 2133  N   YSA A 999      19.986  63.059  19.402  1.00  0.00           N  
HETATM 2134  C   YSA A 999      17.656  63.770  19.054  1.00  0.00           C  
HETATM 2135  O   YSA A 999      17.355  62.859  19.631  1.00  0.00           O  
HETATM 2136  NAT YSA A 999      16.733  64.681  18.334  1.00  0.00           N  
HETATM 2137  SBI YSA A 999      15.197  64.211  18.439  1.00  0.00           S  
HETATM 2138  OAD YSA A 999      14.772  63.865  19.809  1.00  0.00           O  
HETATM 2139  OAE YSA A 999      14.408  65.263  17.816  1.00  0.00           O  
HETATM 2140  O5' YSA A 999      15.139  62.918  17.472  1.00  0.00           O  
HETATM 2141  C5' YSA A 999      15.607  62.995  16.100  1.00  0.00           C  
HETATM 2142  C4' YSA A 999      14.618  62.362  15.098  1.00  0.00           C  
HETATM 2143  O4' YSA A 999      13.971  61.232  15.760  1.00  0.00           O  
HETATM 2144  C3' YSA A 999      13.484  63.254  14.693  1.00  0.00           C  
HETATM 2145  O3' YSA A 999      13.840  64.154  13.657  1.00  0.00           O  
HETATM 2146  C2' YSA A 999      12.335  62.297  14.381  1.00  0.00           C  
HETATM 2147  O2' YSA A 999      12.153  62.104  12.985  1.00  0.00           O  
HETATM 2148  C1' YSA A 999      12.686  61.012  15.151  1.00  0.00           C  
HETATM 2149  N9  YSA A 999      11.784  60.706  16.333  1.00  0.00           N  
HETATM 2150  C8  YSA A 999      11.800  61.342  17.569  1.00  0.00           C  
HETATM 2151  N7  YSA A 999      10.952  60.933  18.445  1.00  0.00           N  
HETATM 2152  C5  YSA A 999      10.281  59.926  17.768  1.00  0.00           C  
HETATM 2153  C4  YSA A 999      10.770  59.762  16.461  1.00  0.00           C  
HETATM 2154  N3  YSA A 999      10.365  58.877  15.495  1.00  0.00           N  
HETATM 2155  C2  YSA A 999       9.349  58.076  15.925  1.00  0.00           C  
HETATM 2156  N1  YSA A 999       8.749  58.091  17.166  1.00  0.00           N  
HETATM 2157  C6  YSA A 999       9.187  59.005  18.120  1.00  0.00           C  
HETATM 2158  N6  YSA A 999       8.600  59.027  19.353  1.00  0.00           N  
TER
END
