# Supplementary material for: Backbone Brackets and Arginine Tweezers delineate Class I and Class II aminoacyl tRNA synthetases
Source: PLoS Comput Biol. 2018 Apr 16;14(4):e1006101. doi: 10.1371/journal.pcbi.1006101 (PMC5919687; doi:10.1371/journal.pcbi.1006101)
Supplement: S12 File — All structures of Class II aaRS with residues renumbered according to the MSA. (GZ) [file pcbi.1006101.s024.tar.gz › 2amc_A_renum.pdb]

ATOM      1  N   ARG A 311       4.050  12.968 -20.869  1.00  0.00           N  
ATOM      2  CA  ARG A 311       3.758  14.429 -20.851  1.00  0.00           C  
ATOM      3  C   ARG A 311       3.491  14.940 -19.435  1.00  0.00           C  
ATOM      4  O   ARG A 311       3.069  14.178 -18.564  1.00  0.00           O  
ATOM      5  CB  ARG A 311       2.559  14.726 -21.751  1.00  0.00           C  
ATOM      6  CG  ARG A 311       2.112  16.177 -21.730  1.00  0.00           C  
ATOM      7  CD  ARG A 311       1.448  16.594 -23.038  1.00  0.00           C  
ATOM      8  NE  ARG A 311       2.414  16.746 -24.128  1.00  0.00           N  
ATOM      9  CZ  ARG A 311       2.989  15.737 -24.782  1.00  0.00           C  
ATOM     10  NH1 ARG A 311       2.701  14.478 -24.469  1.00  0.00           N  
ATOM     11  NH2 ARG A 311       3.858  15.989 -25.754  1.00  0.00           N  
ATOM     12  N   VAL A 312       3.736  16.232 -19.212  1.00  0.00           N  
ATOM     13  CA  VAL A 312       3.541  16.848 -17.896  1.00  0.00           C  
ATOM     14  C   VAL A 312       2.956  18.258 -17.972  1.00  0.00           C  
ATOM     15  O   VAL A 312       3.332  19.038 -18.847  1.00  0.00           O  
ATOM     16  CB  VAL A 312       4.876  16.962 -17.136  1.00  0.00           C  
ATOM     17  CG1 VAL A 312       4.622  17.474 -15.738  1.00  0.00           C  
ATOM     18  CG2 VAL A 312       5.583  15.622 -17.103  1.00  0.00           C  
ATOM     19  N   ASP A 313       2.039  18.591 -17.065  1.00  0.00           N  
ATOM     20  CA  ASP A 313       1.484  19.939 -17.073  1.00  0.00           C  
ATOM     21  C   ASP A 313       2.590  20.809 -16.491  1.00  0.00           C  
ATOM     22  O   ASP A 313       2.976  20.648 -15.331  1.00  0.00           O  
ATOM     23  CB  ASP A 313       0.233  20.064 -16.197  1.00  0.00           C  
ATOM     24  CG  ASP A 313      -0.458  21.425 -16.359  1.00  0.00           C  
ATOM     25  OD1 ASP A 313       0.234  22.400 -16.725  1.00  0.00           O  
ATOM     26  OD2 ASP A 313      -1.683  21.531 -16.116  1.00  0.00           O  
ATOM     27  N   VAL A 314       3.109  21.722 -17.301  1.00  0.00           N  
ATOM     28  CA  VAL A 314       4.180  22.595 -16.864  1.00  0.00           C  
ATOM     29  C   VAL A 314       3.672  23.828 -16.122  1.00  0.00           C  
ATOM     30  O   VAL A 314       4.435  24.478 -15.408  1.00  0.00           O  
ATOM     31  CB  VAL A 314       5.031  23.033 -18.063  1.00  0.00           C  
ATOM     32  CG1 VAL A 314       5.794  21.837 -18.612  1.00  0.00           C  
ATOM     33  CG2 VAL A 314       4.135  23.636 -19.140  1.00  0.00           C  
ATOM     34  N   SER A 315       2.389  24.144 -16.279  1.00  0.00           N  
ATOM     35  CA  SER A 315       1.815  25.307 -15.608  1.00  0.00           C  
ATOM     36  C   SER A 315       1.274  24.915 -14.242  1.00  0.00           C  
ATOM     37  O   SER A 315       0.541  25.670 -13.607  1.00  0.00           O  
ATOM     38  CB  SER A 315       0.685  25.912 -16.442  1.00  0.00           C  
ATOM     39  OG  SER A 315      -0.486  25.121 -16.358  1.00  0.00           O  
ATOM     40  N   LEU A 316       1.642  23.725 -13.791  1.00  0.00           N  
ATOM     41  CA  LEU A 316       1.182  23.244 -12.503  1.00  0.00           C  
ATOM     42  C   LEU A 316       2.111  23.771 -11.404  1.00  0.00           C  
ATOM     43  O   LEU A 316       3.327  23.848 -11.596  1.00  0.00           O  
ATOM     44  CB  LEU A 316       1.168  21.711 -12.512  1.00  0.00           C  
ATOM     45  CG  LEU A 316       0.129  20.990 -11.642  1.00  0.00           C  
ATOM     46  CD1 LEU A 316      -1.280  21.451 -12.017  1.00  0.00           C  
ATOM     47  CD2 LEU A 316       0.269  19.479 -11.828  1.00  0.00           C  
ATOM     48  N   PRO A 317       1.545  24.170 -10.246  1.00  0.00           N  
ATOM     49  CA  PRO A 317       2.358  24.684  -9.137  1.00  0.00           C  
ATOM     50  C   PRO A 317       3.491  23.728  -8.771  1.00  0.00           C  
ATOM     51  O   PRO A 317       3.318  22.508  -8.805  1.00  0.00           O  
ATOM     52  CB  PRO A 317       1.341  24.831  -8.009  1.00  0.00           C  
ATOM     53  CG  PRO A 317       0.110  25.245  -8.742  1.00  0.00           C  
ATOM     54  CD  PRO A 317       0.107  24.322  -9.953  1.00  0.00           C  
ATOM     55  N   GLY A 318       4.648  24.287  -8.427  1.00  0.00           N  
ATOM     56  CA  GLY A 318       5.790  23.466  -8.054  1.00  0.00           C  
ATOM     57  C   GLY A 318       5.902  23.270  -6.550  1.00  0.00           C  
ATOM     58  O   GLY A 318       5.072  23.778  -5.787  1.00  0.00           O  
ATOM     59  N   ALA A 319       6.923  22.531  -6.119  1.00  0.00           N  
ATOM     60  CA  ALA A 319       7.131  22.283  -4.697  1.00  0.00           C  
ATOM     61  C   ALA A 319       7.088  23.613  -3.944  1.00  0.00           C  
ATOM     62  O   ALA A 319       7.713  24.594  -4.352  1.00  0.00           O  
ATOM     63  CB  ALA A 319       8.465  21.586  -4.473  1.00  0.00           C  
ATOM     64  N   SER A 320       6.341  23.639  -2.847  1.00  0.00           N  
ATOM     65  CA  SER A 320       6.185  24.850  -2.056  1.00  0.00           C  
ATOM     66  C   SER A 320       7.398  25.218  -1.206  1.00  0.00           C  
ATOM     67  O   SER A 320       7.296  25.292   0.020  1.00  0.00           O  
ATOM     68  CB  SER A 320       4.937  24.733  -1.161  1.00  0.00           C  
ATOM     69  OG  SER A 320       5.020  23.616  -0.284  1.00  0.00           O  
ATOM     70  N   LEU A 321       8.544  25.439  -1.851  1.00  0.00           N  
ATOM     71  CA  LEU A 321       9.757  25.845  -1.135  1.00  0.00           C  
ATOM     72  C   LEU A 321       9.442  27.216  -0.541  1.00  0.00           C  
ATOM     73  O   LEU A 321       8.801  28.042  -1.199  1.00  0.00           O  
ATOM     74  CB  LEU A 321      10.943  25.964  -2.096  1.00  0.00           C  
ATOM     75  CG  LEU A 321      11.626  24.694  -2.614  1.00  0.00           C  
ATOM     76  CD1 LEU A 321      12.441  24.052  -1.507  1.00  0.00           C  
ATOM     77  CD2 LEU A 321      10.584  23.733  -3.144  1.00  0.00           C  
ATOM     78  N   PHE A 322       9.870  27.450   0.699  1.00  0.00           N  
ATOM     79  CA  PHE A 322       9.613  28.723   1.376  1.00  0.00           C  
ATOM     80  C   PHE A 322      10.388  29.868   0.747  1.00  0.00           C  
ATOM     81  O   PHE A 322      11.456  29.660   0.176  1.00  0.00           O  
ATOM     82  CB  PHE A 322      10.010  28.646   2.856  1.00  0.00           C  
ATOM     83  CG  PHE A 322       8.959  28.051   3.751  1.00  0.00           C  
ATOM     84  CD1 PHE A 322       9.149  26.803   4.333  1.00  0.00           C  
ATOM     85  CD2 PHE A 322       7.798  28.758   4.045  1.00  0.00           C  
ATOM     86  CE1 PHE A 322       8.198  26.267   5.199  1.00  0.00           C  
ATOM     87  CE2 PHE A 322       6.837  28.230   4.911  1.00  0.00           C  
ATOM     88  CZ  PHE A 322       7.038  26.983   5.489  1.00  0.00           C  
ATOM     89  N   SER A 323       9.849  31.077   0.856  1.00  0.00           N  
ATOM     90  CA  SER A 323      10.527  32.252   0.328  1.00  0.00           C  
ATOM     91  C   SER A 323      10.598  33.320   1.431  1.00  0.00           C  
ATOM     92  O   SER A 323       9.573  33.811   1.913  1.00  0.00           O  
ATOM     93  CB  SER A 323       9.793  32.792  -0.903  1.00  0.00           C  
ATOM     94  OG  SER A 323       8.555  33.378  -0.558  1.00  0.00           O  
ATOM     95  N   GLY A 324      11.815  33.668   1.834  1.00  0.00           N  
ATOM     96  CA  GLY A 324      11.989  34.651   2.888  1.00  0.00           C  
ATOM     97  C   GLY A 324      11.783  36.105   2.504  1.00  0.00           C  
ATOM     98  O   GLY A 324      11.269  36.414   1.422  1.00  0.00           O  
ATOM     99  N   GLY A 325      12.183  36.997   3.411  1.00  0.00           N  
ATOM    100  CA  GLY A 325      12.054  38.427   3.189  1.00  0.00           C  
ATOM    101  C   GLY A 325      12.686  39.239   4.311  1.00  0.00           C  
ATOM    102  O   GLY A 325      12.960  38.722   5.397  1.00  0.00           O  
ATOM    103  N   LEU A 332      12.922  40.518   4.055  1.00  0.00           N  
ATOM    104  CA  LEU A 332      13.516  41.389   5.055  1.00  0.00           C  
ATOM    105  C   LEU A 332      12.496  42.402   5.567  1.00  0.00           C  
ATOM    106  O   LEU A 332      11.598  42.832   4.837  1.00  0.00           O  
ATOM    107  CB  LEU A 332      14.724  42.121   4.467  1.00  0.00           C  
ATOM    108  CG  LEU A 332      15.930  41.261   4.068  1.00  0.00           C  
ATOM    109  CD1 LEU A 332      16.896  42.093   3.236  1.00  0.00           C  
ATOM    110  CD2 LEU A 332      16.611  40.703   5.313  1.00  0.00           C  
ATOM    111  N   HIS A 333      12.645  42.778   6.830  1.00  0.00           N  
ATOM    112  CA  HIS A 333      11.754  43.734   7.471  1.00  0.00           C  
ATOM    113  C   HIS A 333      11.943  45.139   6.887  1.00  0.00           C  
ATOM    114  O   HIS A 333      13.049  45.536   6.540  1.00  0.00           O  
ATOM    115  CB  HIS A 333      12.029  43.729   8.975  1.00  0.00           C  
ATOM    116  CG  HIS A 333      11.085  44.574   9.766  1.00  0.00           C  
ATOM    117  ND1 HIS A 333      11.122  45.952   9.742  1.00  0.00           N  
ATOM    118  CD2 HIS A 333      10.070  44.237  10.597  1.00  0.00           C  
ATOM    119  CE1 HIS A 333      10.171  46.428  10.527  1.00  0.00           C  
ATOM    120  NE2 HIS A 333       9.518  45.408  11.057  1.00  0.00           N  
ATOM    121  N   PRO A 334      10.857  45.912   6.772  1.00  0.00           N  
ATOM    122  CA  PRO A 334      10.954  47.270   6.219  1.00  0.00           C  
ATOM    123  C   PRO A 334      12.100  48.099   6.816  1.00  0.00           C  
ATOM    124  O   PRO A 334      12.834  48.787   6.089  1.00  0.00           O  
ATOM    125  CB  PRO A 334       9.591  47.875   6.551  1.00  0.00           C  
ATOM    126  CG  PRO A 334       8.687  46.698   6.539  1.00  0.00           C  
ATOM    127  CD  PRO A 334       9.486  45.628   7.233  1.00  0.00           C  
ATOM    128  N   ILE A 335      12.238  48.033   8.141  1.00  0.00           N  
ATOM    129  CA  ILE A 335      13.273  48.794   8.835  1.00  0.00           C  
ATOM    130  C   ILE A 335      14.668  48.338   8.432  1.00  0.00           C  
ATOM    131  O   ILE A 335      15.582  49.160   8.304  1.00  0.00           O  
ATOM    132  CB  ILE A 335      13.093  48.713  10.367  1.00  0.00           C  
ATOM    133  CG1 ILE A 335      11.763  49.372  10.749  1.00  0.00           C  
ATOM    134  CG2 ILE A 335      14.245  49.419  11.076  1.00  0.00           C  
ATOM    135  CD1 ILE A 335      11.656  50.827  10.335  1.00  0.00           C  
ATOM    136  N   THR A 336      14.824  47.033   8.226  1.00  0.00           N  
ATOM    137  CA  THR A 336      16.099  46.483   7.792  1.00  0.00           C  
ATOM    138  C   THR A 336      16.411  47.055   6.394  1.00  0.00           C  
ATOM    139  O   THR A 336      17.554  47.403   6.088  1.00  0.00           O  
ATOM    140  CB  THR A 336      16.032  44.941   7.733  1.00  0.00           C  
ATOM    141  OG1 THR A 336      15.611  44.445   9.010  1.00  0.00           O  
ATOM    142  CG2 THR A 336      17.389  44.343   7.393  1.00  0.00           C  
ATOM    143  N   LEU A 337      15.383  47.164   5.556  1.00  0.00           N  
ATOM    144  CA  LEU A 337      15.559  47.711   4.224  1.00  0.00           C  
ATOM    145  C   LEU A 337      15.931  49.187   4.272  1.00  0.00           C  
ATOM    146  O   LEU A 337      16.900  49.606   3.636  1.00  0.00           O  
ATOM    147  CB  LEU A 337      14.285  47.547   3.396  1.00  0.00           C  
ATOM    148  CG  LEU A 337      14.063  46.264   2.583  1.00  0.00           C  
ATOM    149  CD1 LEU A 337      15.327  45.427   2.531  1.00  0.00           C  
ATOM    150  CD2 LEU A 337      12.927  45.473   3.192  1.00  0.00           C  
ATOM    151  N   MET A 338      15.166  49.982   5.015  1.00  0.00           N  
ATOM    152  CA  MET A 338      15.451  51.411   5.098  1.00  0.00           C  
ATOM    153  C   MET A 338      16.825  51.670   5.710  1.00  0.00           C  
ATOM    154  O   MET A 338      17.594  52.496   5.209  1.00  0.00           O  
ATOM    155  CB  MET A 338      14.390  52.134   5.923  1.00  0.00           C  
ATOM    156  CG  MET A 338      14.471  53.657   5.813  1.00  0.00           C  
ATOM    157  SD  MET A 338      14.095  54.239   4.135  1.00  0.00           S  
ATOM    158  CE  MET A 338      15.710  54.412   3.420  1.00  0.00           C  
ATOM    159  N   GLU A 339      17.134  50.965   6.794  1.00  0.00           N  
ATOM    160  CA  GLU A 339      18.423  51.130   7.451  1.00  0.00           C  
ATOM    161  C   GLU A 339      19.547  50.778   6.484  1.00  0.00           C  
ATOM    162  O   GLU A 339      20.572  51.465   6.432  1.00  0.00           O  
ATOM    163  CB  GLU A 339      18.504  50.237   8.682  1.00  0.00           C  
ATOM    164  CG  GLU A 339      19.823  50.317   9.408  1.00  0.00           C  
ATOM    165  CD  GLU A 339      19.896  49.357  10.571  1.00  0.00           C  
ATOM    166  OE1 GLU A 339      18.987  49.405  11.425  1.00  0.00           O  
ATOM    167  OE2 GLU A 339      20.857  48.561  10.635  1.00  0.00           O  
ATOM    168  N   ARG A 340      19.352  49.714   5.709  1.00  0.00           N  
ATOM    169  CA  ARG A 340      20.366  49.296   4.747  1.00  0.00           C  
ATOM    170  C   ARG A 340      20.609  50.353   3.684  1.00  0.00           C  
ATOM    171  O   ARG A 340      21.743  50.567   3.262  1.00  0.00           O  
ATOM    172  CB  ARG A 340      19.970  47.994   4.054  1.00  0.00           C  
ATOM    173  CG  ARG A 340      21.038  47.484   3.087  1.00  0.00           C  
ATOM    174  CD  ARG A 340      20.764  46.065   2.630  1.00  0.00           C  
ATOM    175  NE  ARG A 340      19.573  45.989   1.796  1.00  0.00           N  
ATOM    176  CZ  ARG A 340      19.033  44.849   1.375  1.00  0.00           C  
ATOM    177  NH1 ARG A 340      19.584  43.688   1.717  1.00  0.00           N  
ATOM    178  NH2 ARG A 340      17.948  44.869   0.606  1.00  0.00           N  
ATOM    179  N   GLU A 341      19.547  51.015   3.249  1.00  0.00           N  
ATOM    180  CA  GLU A 341      19.694  52.028   2.227  1.00  0.00           C  
ATOM    181  C   GLU A 341      20.452  53.202   2.817  1.00  0.00           C  
ATOM    182  O   GLU A 341      21.348  53.758   2.180  1.00  0.00           O  
ATOM    183  CB  GLU A 341      18.324  52.490   1.730  1.00  0.00           C  
ATOM    184  CG  GLU A 341      18.358  53.194   0.386  1.00  0.00           C  
ATOM    185  CD  GLU A 341      16.975  53.661  -0.079  1.00  0.00           C  
ATOM    186  OE1 GLU A 341      15.954  52.992   0.238  1.00  0.00           O  
ATOM    187  OE2 GLU A 341      16.911  54.693  -0.786  1.00  0.00           O  
ATOM    188  N   LEU A 342      20.092  53.575   4.042  1.00  0.00           N  
ATOM    189  CA  LEU A 342      20.740  54.701   4.694  1.00  0.00           C  
ATOM    190  C   LEU A 342      22.211  54.397   4.889  1.00  0.00           C  
ATOM    191  O   LEU A 342      23.074  55.228   4.590  1.00  0.00           O  
ATOM    192  CB  LEU A 342      20.076  55.009   6.042  1.00  0.00           C  
ATOM    193  CG  LEU A 342      18.662  55.604   5.989  1.00  0.00           C  
ATOM    194  CD1 LEU A 342      18.193  55.937   7.390  1.00  0.00           C  
ATOM    195  CD2 LEU A 342      18.662  56.862   5.132  1.00  0.00           C  
ATOM    196  N   VAL A 343      22.497  53.196   5.377  1.00  0.00           N  
ATOM    197  CA  VAL A 343      23.873  52.797   5.603  1.00  0.00           C  
ATOM    198  C   VAL A 343      24.665  52.784   4.291  1.00  0.00           C  
ATOM    199  O   VAL A 343      25.832  53.164   4.267  1.00  0.00           O  
ATOM    200  CB  VAL A 343      23.913  51.436   6.315  1.00  0.00           C  
ATOM    201  CG1 VAL A 343      25.328  50.927   6.419  1.00  0.00           C  
ATOM    202  CG2 VAL A 343      23.316  51.597   7.711  1.00  0.00           C  
ATOM    203  N   GLU A 344      24.029  52.369   3.198  1.00  0.00           N  
ATOM    204  CA  GLU A 344      24.691  52.360   1.893  1.00  0.00           C  
ATOM    205  C   GLU A 344      24.979  53.796   1.457  1.00  0.00           C  
ATOM    206  O   GLU A 344      26.087  54.102   1.025  1.00  0.00           O  
ATOM    207  CB  GLU A 344      23.809  51.702   0.827  1.00  0.00           C  
ATOM    208  CG  GLU A 344      23.485  50.249   1.070  1.00  0.00           C  
ATOM    209  CD  GLU A 344      24.700  49.462   1.507  1.00  0.00           C  
ATOM    210  OE1 GLU A 344      25.723  49.492   0.780  1.00  0.00           O  
ATOM    211  OE2 GLU A 344      24.629  48.816   2.580  1.00  0.00           O  
ATOM    212  N   ILE A 345      23.972  54.666   1.562  1.00  0.00           N  
ATOM    213  CA  ILE A 345      24.113  56.064   1.177  1.00  0.00           C  
ATOM    214  C   ILE A 345      25.380  56.621   1.817  1.00  0.00           C  
ATOM    215  O   ILE A 345      26.233  57.195   1.135  1.00  0.00           O  
ATOM    216  CB  ILE A 345      22.940  56.939   1.678  1.00  0.00           C  
ATOM    217  CG1 ILE A 345      21.586  56.384   1.212  1.00  0.00           C  
ATOM    218  CG2 ILE A 345      23.141  58.375   1.194  1.00  0.00           C  
ATOM    219  CD1 ILE A 345      21.096  56.905  -0.107  1.00  0.00           C  
ATOM    220  N   PHE A 347      25.506  56.449   3.132  1.00  0.00           N  
ATOM    221  CA  PHE A 347      26.674  56.958   3.840  1.00  0.00           C  
ATOM    222  C   PHE A 347      27.994  56.171   3.646  1.00  0.00           C  
ATOM    223  O   PHE A 347      29.086  56.720   3.832  1.00  0.00           O  
ATOM    224  CB  PHE A 347      26.331  57.114   5.326  1.00  0.00           C  
ATOM    225  CG  PHE A 347      25.354  58.234   5.601  1.00  0.00           C  
ATOM    226  CD1 PHE A 347      25.763  59.568   5.523  1.00  0.00           C  
ATOM    227  CD2 PHE A 347      24.011  57.957   5.911  1.00  0.00           C  
ATOM    228  CE1 PHE A 347      24.853  60.615   5.749  1.00  0.00           C  
ATOM    229  CE2 PHE A 347      23.089  58.995   6.139  1.00  0.00           C  
ATOM    230  CZ  PHE A 347      23.513  60.327   6.056  1.00  0.00           C  
ATOM    231  N   ARG A 348      27.911  54.896   3.284  1.00  0.00           N  
ATOM    232  CA  ARG A 348      29.137  54.135   3.053  1.00  0.00           C  
ATOM    233  C   ARG A 348      29.840  54.745   1.840  1.00  0.00           C  
ATOM    234  O   ARG A 348      31.073  54.819   1.783  1.00  0.00           O  
ATOM    235  CB  ARG A 348      28.835  52.665   2.771  1.00  0.00           C  
ATOM    236  CG  ARG A 348      29.150  51.731   3.916  1.00  0.00           C  
ATOM    237  CD  ARG A 348      28.968  50.284   3.487  1.00  0.00           C  
ATOM    238  NE  ARG A 348      29.838  49.943   2.361  1.00  0.00           N  
ATOM    239  CZ  ARG A 348      31.132  49.645   2.471  1.00  0.00           C  
ATOM    240  NH1 ARG A 348      31.712  49.639   3.662  1.00  0.00           N  
ATOM    241  NH2 ARG A 348      31.850  49.357   1.390  1.00  0.00           N  
ATOM    242  N   ALA A 349      29.042  55.186   0.874  1.00  0.00           N  
ATOM    243  CA  ALA A 349      29.572  55.788  -0.335  1.00  0.00           C  
ATOM    244  C   ALA A 349      30.287  57.082   0.003  1.00  0.00           C  
ATOM    245  O   ALA A 349      31.077  57.581  -0.798  1.00  0.00           O  
ATOM    246  CB  ALA A 349      28.447  56.054  -1.325  1.00  0.00           C  
ATOM    247  N   LEU A 352      30.010  57.628   1.183  1.00  0.00           N  
ATOM    248  CA  LEU A 352      30.648  58.872   1.605  1.00  0.00           C  
ATOM    249  C   LEU A 352      31.805  58.607   2.570  1.00  0.00           C  
ATOM    250  O   LEU A 352      32.388  59.537   3.130  1.00  0.00           O  
ATOM    251  CB  LEU A 352      29.626  59.805   2.265  1.00  0.00           C  
ATOM    252  CG  LEU A 352      28.480  60.394   1.426  1.00  0.00           C  
ATOM    253  CD1 LEU A 352      27.611  61.229   2.339  1.00  0.00           C  
ATOM    254  CD2 LEU A 352      28.999  61.258   0.284  1.00  0.00           C  
ATOM    255  N   GLY A 361      32.136  57.333   2.760  1.00  0.00           N  
ATOM    256  CA  GLY A 361      33.232  56.984   3.644  1.00  0.00           C  
ATOM    257  C   GLY A 361      32.866  56.678   5.086  1.00  0.00           C  
ATOM    258  O   GLY A 361      33.747  56.505   5.928  1.00  0.00           O  
ATOM    259  N   TYR A 362      31.577  56.620   5.394  1.00  0.00           N  
ATOM    260  CA  TYR A 362      31.172  56.323   6.758  1.00  0.00           C  
ATOM    261  C   TYR A 362      31.138  54.820   6.960  1.00  0.00           C  
ATOM    262  O   TYR A 362      30.801  54.064   6.047  1.00  0.00           O  
ATOM    263  CB  TYR A 362      29.770  56.870   7.059  1.00  0.00           C  
ATOM    264  CG  TYR A 362      29.618  58.368   7.031  1.00  0.00           C  
ATOM    265  CD1 TYR A 362      29.814  59.091   5.850  1.00  0.00           C  
ATOM    266  CD2 TYR A 362      29.218  59.059   8.171  1.00  0.00           C  
ATOM    267  CE1 TYR A 362      29.606  60.470   5.811  1.00  0.00           C  
ATOM    268  CE2 TYR A 362      29.008  60.434   8.147  1.00  0.00           C  
ATOM    269  CZ  TYR A 362      29.201  61.134   6.968  1.00  0.00           C  
ATOM    270  OH  TYR A 362      28.990  62.494   6.943  1.00  0.00           O  
ATOM    271  N   GLN A 363      31.479  54.392   8.166  1.00  0.00           N  
ATOM    272  CA  GLN A 363      31.452  52.982   8.520  1.00  0.00           C  
ATOM    273  C   GLN A 363      30.374  52.777   9.577  1.00  0.00           C  
ATOM    274  O   GLN A 363      30.193  53.625  10.446  1.00  0.00           O  
ATOM    275  CB  GLN A 363      32.795  52.561   9.076  1.00  0.00           C  
ATOM    276  CG  GLN A 363      33.832  52.314   8.021  1.00  0.00           C  
ATOM    277  CD  GLN A 363      35.137  51.889   8.633  1.00  0.00           C  
ATOM    278  OE1 GLN A 363      35.905  52.726   9.098  1.00  0.00           O  
ATOM    279  NE2 GLN A 363      35.388  50.577   8.667  1.00  0.00           N  
ATOM    280  N   ALA A 364      29.653  51.666   9.505  1.00  0.00           N  
ATOM    281  CA  ALA A 364      28.600  51.419  10.481  1.00  0.00           C  
ATOM    282  C   ALA A 364      29.069  50.565  11.666  1.00  0.00           C  
ATOM    283  O   ALA A 364      29.715  49.527  11.487  1.00  0.00           O  
ATOM    284  CB  ALA A 364      27.385  50.762   9.794  1.00  0.00           C  
ATOM    285  N   VAL A 365      28.742  51.029  12.872  1.00  0.00           N  
ATOM    286  CA  VAL A 365      29.073  50.344  14.127  1.00  0.00           C  
ATOM    287  C   VAL A 365      27.870  50.485  15.060  1.00  0.00           C  
ATOM    288  O   VAL A 365      27.090  51.432  14.937  1.00  0.00           O  
ATOM    289  CB  VAL A 365      30.308  50.966  14.802  1.00  0.00           C  
ATOM    290  CG1 VAL A 365      31.496  50.800  13.916  1.00  0.00           C  
ATOM    291  CG2 VAL A 365      30.087  52.434  15.057  1.00  0.00           C  
ATOM    292  N   GLU A 366      27.709  49.557  15.995  1.00  0.00           N  
ATOM    293  CA  GLU A 366      26.562  49.636  16.891  1.00  0.00           C  
ATOM    294  C   GLU A 366      26.898  49.725  18.370  1.00  0.00           C  
ATOM    295  O   GLU A 366      28.004  49.408  18.793  1.00  0.00           O  
ATOM    296  CB  GLU A 366      25.639  48.446  16.648  1.00  0.00           C  
ATOM    297  CG  GLU A 366      25.218  48.318  15.206  1.00  0.00           C  
ATOM    298  CD  GLU A 366      24.249  47.183  14.979  1.00  0.00           C  
ATOM    299  OE1 GLU A 366      23.023  47.413  15.082  1.00  0.00           O  
ATOM    300  OE2 GLU A 366      24.718  46.058  14.706  1.00  0.00           O  
ATOM    301  N   GLY A 368      25.924  50.177  19.149  1.00  0.00           N  
ATOM    302  CA  GLY A 368      26.107  50.291  20.580  1.00  0.00           C  
ATOM    303  C   GLY A 368      25.071  49.424  21.269  1.00  0.00           C  
ATOM    304  O   GLY A 368      24.280  48.750  20.600  1.00  0.00           O  
ATOM    305  N   PRO A 370      25.050  49.410  22.606  1.00  0.00           N  
ATOM    306  CA  PRO A 370      24.083  48.604  23.357  1.00  0.00           C  
ATOM    307  C   PRO A 370      22.745  49.321  23.578  1.00  0.00           C  
ATOM    308  O   PRO A 370      22.702  50.544  23.750  1.00  0.00           O  
ATOM    309  CB  PRO A 370      24.818  48.341  24.659  1.00  0.00           C  
ATOM    310  CG  PRO A 370      25.521  49.652  24.886  1.00  0.00           C  
ATOM    311  CD  PRO A 370      26.085  49.961  23.502  1.00  0.00           C  
ATOM    312  N   GLU A 371      21.655  48.554  23.580  1.00  0.00           N  
ATOM    313  CA  GLU A 371      20.321  49.115  23.786  1.00  0.00           C  
ATOM    314  C   GLU A 371      20.144  49.517  25.248  1.00  0.00           C  
ATOM    315  O   GLU A 371      19.462  50.504  25.549  1.00  0.00           O  
ATOM    316  CB  GLU A 371      19.257  48.100  23.372  1.00  0.00           C  
ATOM    317  CG  GLU A 371      19.578  47.433  22.047  1.00  0.00           C  
ATOM    318  CD  GLU A 371      18.379  46.787  21.385  1.00  0.00           C  
ATOM    319  OE1 GLU A 371      17.511  46.237  22.102  1.00  0.00           O  
ATOM    320  OE2 GLU A 371      18.322  46.818  20.138  1.00  0.00           O  
ATOM    321  N   VAL A 372      20.751  48.750  26.154  1.00  0.00           N  
ATOM    322  CA  VAL A 372      20.698  49.073  27.578  1.00  0.00           C  
ATOM    323  C   VAL A 372      21.957  49.885  27.892  1.00  0.00           C  
ATOM    324  O   VAL A 372      23.073  49.375  27.814  1.00  0.00           O  
ATOM    325  CB  VAL A 372      20.637  47.797  28.458  1.00  0.00           C  
ATOM    326  CG1 VAL A 372      21.056  48.105  29.879  1.00  0.00           C  
ATOM    327  CG2 VAL A 372      19.216  47.260  28.471  1.00  0.00           C  
ATOM    328  N   GLU A 373      21.758  51.159  28.227  1.00  0.00           N  
ATOM    329  CA  GLU A 373      22.849  52.082  28.521  1.00  0.00           C  
ATOM    330  C   GLU A 373      22.900  52.597  29.949  1.00  0.00           C  
ATOM    331  O   GLU A 373      21.989  52.397  30.750  1.00  0.00           O  
ATOM    332  CB  GLU A 373      22.764  53.308  27.603  1.00  0.00           C  
ATOM    333  CG  GLU A 373      23.663  53.290  26.383  1.00  0.00           C  
ATOM    334  CD  GLU A 373      25.147  53.376  26.711  1.00  0.00           C  
ATOM    335  OE1 GLU A 373      25.517  53.583  27.886  1.00  0.00           O  
ATOM    336  OE2 GLU A 373      25.950  53.236  25.770  1.00  0.00           O  
ATOM    337  N   SER A 374      23.992  53.297  30.223  1.00  0.00           N  
ATOM    338  CA  SER A 374      24.259  53.927  31.502  1.00  0.00           C  
ATOM    339  C   SER A 374      23.817  55.384  31.350  1.00  0.00           C  
ATOM    340  O   SER A 374      23.880  55.941  30.254  1.00  0.00           O  
ATOM    341  CB  SER A 374      25.762  53.870  31.789  1.00  0.00           C  
ATOM    342  OG  SER A 374      26.111  54.642  32.926  1.00  0.00           O  
ATOM    343  N   GLU A 375      23.362  56.006  32.429  1.00  0.00           N  
ATOM    344  CA  GLU A 375      22.952  57.394  32.326  1.00  0.00           C  
ATOM    345  C   GLU A 375      24.160  58.238  31.917  1.00  0.00           C  
ATOM    346  O   GLU A 375      24.032  59.253  31.219  1.00  0.00           O  
ATOM    347  CB  GLU A 375      22.379  57.881  33.655  1.00  0.00           C  
ATOM    348  CG  GLU A 375      22.220  59.395  33.737  1.00  0.00           C  
ATOM    349  CD  GLU A 375      21.445  59.826  34.961  1.00  0.00           C  
ATOM    350  OE1 GLU A 375      21.619  59.182  36.022  1.00  0.00           O  
ATOM    351  OE2 GLU A 375      20.670  60.808  34.860  1.00  0.00           O  
ATOM    352  N   PHE A 376      25.341  57.806  32.342  1.00  0.00           N  
ATOM    353  CA  PHE A 376      26.568  58.520  32.007  1.00  0.00           C  
ATOM    354  C   PHE A 376      26.728  58.701  30.488  1.00  0.00           C  
ATOM    355  O   PHE A 376      26.999  59.810  30.004  1.00  0.00           O  
ATOM    356  CB  PHE A 376      27.793  57.775  32.550  1.00  0.00           C  
ATOM    357  CG  PHE A 376      29.093  58.340  32.060  1.00  0.00           C  
ATOM    358  CD1 PHE A 376      29.582  59.543  32.571  1.00  0.00           C  
ATOM    359  CD2 PHE A 376      29.790  57.720  31.024  1.00  0.00           C  
ATOM    360  CE1 PHE A 376      30.744  60.125  32.054  1.00  0.00           C  
ATOM    361  CE2 PHE A 376      30.953  58.296  30.503  1.00  0.00           C  
ATOM    362  CZ  PHE A 376      31.427  59.502  31.021  1.00  0.00           C  
ATOM    363  N   PHE A 377      26.569  57.613  29.740  1.00  0.00           N  
ATOM    364  CA  PHE A 377      26.724  57.685  28.291  1.00  0.00           C  
ATOM    365  C   PHE A 377      25.516  58.263  27.585  1.00  0.00           C  
ATOM    366  O   PHE A 377      25.648  59.013  26.617  1.00  0.00           O  
ATOM    367  CB  PHE A 377      27.029  56.299  27.716  1.00  0.00           C  
ATOM    368  CG  PHE A 377      28.429  55.827  27.988  1.00  0.00           C  
ATOM    369  CD1 PHE A 377      29.517  56.533  27.497  1.00  0.00           C  
ATOM    370  CD2 PHE A 377      28.658  54.682  28.744  1.00  0.00           C  
ATOM    371  CE1 PHE A 377      30.808  56.106  27.756  1.00  0.00           C  
ATOM    372  CE2 PHE A 377      29.945  54.246  29.009  1.00  0.00           C  
ATOM    373  CZ  PHE A 377      31.022  54.956  28.516  1.00  0.00           C  
ATOM    374  N   ASN A 378      24.333  57.919  28.070  1.00  0.00           N  
ATOM    375  CA  ASN A 378      23.121  58.402  27.447  1.00  0.00           C  
ATOM    376  C   ASN A 378      22.901  59.889  27.688  1.00  0.00           C  
ATOM    377  O   ASN A 378      22.405  60.593  26.807  1.00  0.00           O  
ATOM    378  CB  ASN A 378      21.919  57.622  27.972  1.00  0.00           C  
ATOM    379  CG  ASN A 378      20.706  57.757  27.074  1.00  0.00           C  
ATOM    380  OD1 ASN A 378      20.604  57.078  26.047  1.00  0.00           O  
ATOM    381  ND2 ASN A 378      19.790  58.650  27.440  1.00  0.00           N  
ATOM    382  N   PHE A 388      23.279  60.368  28.872  1.00  0.00           N  
ATOM    383  CA  PHE A 388      23.069  61.774  29.215  1.00  0.00           C  
ATOM    384  C   PHE A 388      24.263  62.630  29.657  1.00  0.00           C  
ATOM    385  O   PHE A 388      24.613  63.603  28.991  1.00  0.00           O  
ATOM    386  CB  PHE A 388      21.988  61.883  30.297  1.00  0.00           C  
ATOM    387  CG  PHE A 388      20.616  61.463  29.843  1.00  0.00           C  
ATOM    388  CD1 PHE A 388      20.061  61.984  28.673  1.00  0.00           C  
ATOM    389  CD2 PHE A 388      19.849  60.597  30.626  1.00  0.00           C  
ATOM    390  CE1 PHE A 388      18.756  61.653  28.291  1.00  0.00           C  
ATOM    391  CE2 PHE A 388      18.545  60.258  30.258  1.00  0.00           C  
ATOM    392  CZ  PHE A 388      17.993  60.787  29.089  1.00  0.00           C  
ATOM    393  N   ASP A 389      24.872  62.286  30.789  1.00  0.00           N  
ATOM    394  CA  ASP A 389      25.978  63.074  31.320  1.00  0.00           C  
ATOM    395  C   ASP A 389      27.103  63.365  30.339  1.00  0.00           C  
ATOM    396  O   ASP A 389      27.507  64.513  30.184  1.00  0.00           O  
ATOM    397  CB  ASP A 389      26.550  62.410  32.576  1.00  0.00           C  
ATOM    398  CG  ASP A 389      25.505  62.234  33.662  1.00  0.00           C  
ATOM    399  OD1 ASP A 389      24.535  63.026  33.675  1.00  0.00           O  
ATOM    400  OD2 ASP A 389      25.649  61.317  34.506  1.00  0.00           O  
ATOM    401  N   ALA A 396      27.612  62.336  29.674  1.00  0.00           N  
ATOM    402  CA  ALA A 396      28.707  62.532  28.735  1.00  0.00           C  
ATOM    403  C   ALA A 396      28.300  63.394  27.547  1.00  0.00           C  
ATOM    404  O   ALA A 396      29.159  63.940  26.853  1.00  0.00           O  
ATOM    405  CB  ALA A 396      29.220  61.188  28.250  1.00  0.00           C  
ATOM    406  N   LEU A 397      26.994  63.521  27.317  1.00  0.00           N  
ATOM    407  CA  LEU A 397      26.498  64.305  26.197  1.00  0.00           C  
ATOM    408  C   LEU A 397      26.043  65.704  26.581  1.00  0.00           C  
ATOM    409  O   LEU A 397      25.316  66.354  25.828  1.00  0.00           O  
ATOM    410  CB  LEU A 397      25.363  63.558  25.514  1.00  0.00           C  
ATOM    411  CG  LEU A 397      25.813  62.289  24.789  1.00  0.00           C  
ATOM    412  CD1 LEU A 397      24.581  61.442  24.399  1.00  0.00           C  
ATOM    413  CD2 LEU A 397      26.635  62.689  23.551  1.00  0.00           C  
ATOM    414  N   ASN A 398      26.488  66.165  27.748  1.00  0.00           N  
ATOM    415  CA  ASN A 398      26.161  67.492  28.257  1.00  0.00           C  
ATOM    416  C   ASN A 398      24.686  67.652  28.637  1.00  0.00           C  
ATOM    417  O   ASN A 398      24.129  68.743  28.552  1.00  0.00           O  
ATOM    418  CB  ASN A 398      26.560  68.550  27.231  1.00  0.00           C  
ATOM    419  CG  ASN A 398      26.697  69.937  27.841  1.00  0.00           C  
ATOM    420  OD1 ASN A 398      27.181  70.090  28.970  1.00  0.00           O  
ATOM    421  ND2 ASN A 398      26.289  70.959  27.087  1.00  0.00           N  
ATOM    422  N   ILE A 399      24.059  66.563  29.067  1.00  0.00           N  
ATOM    423  CA  ILE A 399      22.660  66.600  29.470  1.00  0.00           C  
ATOM    424  C   ILE A 399      22.531  66.212  30.950  1.00  0.00           C  
ATOM    425  O   ILE A 399      22.164  65.081  31.278  1.00  0.00           O  
ATOM    426  CB  ILE A 399      21.827  65.615  28.633  1.00  0.00           C  
ATOM    427  CG1 ILE A 399      22.110  65.837  27.149  1.00  0.00           C  
ATOM    428  CG2 ILE A 399      20.339  65.787  28.946  1.00  0.00           C  
ATOM    429  CD1 ILE A 399      21.539  64.758  26.254  1.00  0.00           C  
ATOM    430  N   PRO A 400      22.679  67.299  31.835  1.00  0.00           N  
ATOM    431  CA  PRO A 400      22.490  67.195  33.334  1.00  0.00           C  
ATOM    432  C   PRO A 400      21.216  66.599  33.824  1.00  0.00           C  
ATOM    433  O   PRO A 400      20.307  66.267  33.066  1.00  0.00           O  
ATOM    434  CB  PRO A 400      22.732  68.604  33.849  1.00  0.00           C  
ATOM    435  CG  PRO A 400      23.877  69.025  32.993  1.00  0.00           C  
ATOM    436  CD  PRO A 400      23.815  68.255  31.698  1.00  0.00           C  
ATOM    437  N   GLU A 401      21.135  66.455  35.115  1.00  0.00           N  
ATOM    438  CA  GLU A 401      19.935  65.989  35.730  1.00  0.00           C  
ATOM    439  C   GLU A 401      19.125  67.218  36.080  1.00  0.00           C  
ATOM    440  O   GLU A 401      19.677  68.293  36.306  1.00  0.00           O  
ATOM    441  CB  GLU A 401      20.220  65.153  36.987  1.00  0.00           C  
ATOM    442  CG  GLU A 401      19.677  63.726  36.933  1.00  0.00           C  
ATOM    443  CD  GLU A 401      19.245  63.164  38.284  1.00  0.00           C  
ATOM    444  OE1 GLU A 401      20.036  63.226  39.250  1.00  0.00           O  
ATOM    445  OE2 GLU A 401      18.106  62.658  38.378  1.00  0.00           O  
ATOM    446  N   HIS A 402      17.831  67.036  36.132  1.00  0.00           N  
ATOM    447  CA  HIS A 402      17.006  68.183  36.407  1.00  0.00           C  
ATOM    448  C   HIS A 402      17.581  69.368  35.654  1.00  0.00           C  
ATOM    449  O   HIS A 402      17.863  70.428  36.206  1.00  0.00           O  
ATOM    450  CB  HIS A 402      16.887  68.476  37.894  1.00  0.00           C  
ATOM    451  CG  HIS A 402      16.619  67.184  38.686  1.00  0.00           C  
ATOM    452  ND1 HIS A 402      17.026  66.998  39.989  1.00  0.00           N  
ATOM    453  CD2 HIS A 402      15.998  66.036  38.318  1.00  0.00           C  
ATOM    454  CE1 HIS A 402      16.670  65.790  40.390  1.00  0.00           C  
ATOM    455  NE2 HIS A 402      16.044  65.187  39.395  1.00  0.00           N  
ATOM    456  N   HIS A 483      17.730  69.102  34.359  1.00  0.00           N  
ATOM    457  CA  HIS A 483      18.100  70.069  33.365  1.00  0.00           C  
ATOM    458  C   HIS A 483      16.870  70.085  32.436  1.00  0.00           C  
ATOM    459  O   HIS A 483      16.364  69.036  32.062  1.00  0.00           O  
ATOM    460  CB  HIS A 483      19.352  69.668  32.569  1.00  0.00           C  
ATOM    461  CG  HIS A 483      19.835  70.704  31.535  1.00  0.00           C  
ATOM    462  ND1 HIS A 483      18.984  71.425  30.722  1.00  0.00           N  
ATOM    463  CD2 HIS A 483      21.087  71.118  31.226  1.00  0.00           C  
ATOM    464  CE1 HIS A 483      19.691  72.237  29.956  1.00  0.00           C  
ATOM    465  NE2 HIS A 483      20.970  72.071  30.241  1.00  0.00           N  
ATOM    466  N   PRO A 484      16.365  71.289  32.052  1.00  0.00           N  
ATOM    467  CA  PRO A 484      15.194  71.320  31.152  1.00  0.00           C  
ATOM    468  C   PRO A 484      15.363  70.439  29.934  1.00  0.00           C  
ATOM    469  O   PRO A 484      14.405  69.884  29.397  1.00  0.00           O  
ATOM    470  CB  PRO A 484      14.978  72.809  30.965  1.00  0.00           C  
ATOM    471  CG  PRO A 484      15.299  73.325  32.343  1.00  0.00           C  
ATOM    472  CD  PRO A 484      16.244  72.372  33.033  1.00  0.00           C  
ATOM    473  N   ALA A 485      16.612  70.333  29.488  1.00  0.00           N  
ATOM    474  CA  ALA A 485      16.938  69.573  28.282  1.00  0.00           C  
ATOM    475  C   ALA A 485      16.673  68.069  28.458  1.00  0.00           C  
ATOM    476  O   ALA A 485      16.469  67.354  27.480  1.00  0.00           O  
ATOM    477  CB  ALA A 485      18.396  69.810  27.892  1.00  0.00           C  
ATOM    478  N   ARG A 486      16.680  67.592  29.701  1.00  0.00           N  
ATOM    479  CA  ARG A 486      16.419  66.181  29.972  1.00  0.00           C  
ATOM    480  C   ARG A 486      15.044  65.791  29.469  1.00  0.00           C  
ATOM    481  O   ARG A 486      14.831  64.656  29.036  1.00  0.00           O  
ATOM    482  CB  ARG A 486      16.466  65.893  31.471  1.00  0.00           C  
ATOM    483  CG  ARG A 486      17.827  65.554  32.022  1.00  0.00           C  
ATOM    484  CD  ARG A 486      18.348  64.223  31.501  1.00  0.00           C  
ATOM    485  NE  ARG A 486      19.681  63.956  32.039  1.00  0.00           N  
ATOM    486  CZ  ARG A 486      19.929  63.198  33.101  1.00  0.00           C  
ATOM    487  NH1 ARG A 486      18.932  62.609  33.752  1.00  0.00           N  
ATOM    488  NH2 ARG A 486      21.177  63.037  33.519  1.00  0.00           N  
ATOM    489  N   ASP A 487      14.111  66.737  29.539  1.00  0.00           N  
ATOM    490  CA  ASP A 487      12.734  66.498  29.123  1.00  0.00           C  
ATOM    491  C   ASP A 487      12.539  66.155  27.651  1.00  0.00           C  
ATOM    492  O   ASP A 487      11.500  65.613  27.276  1.00  0.00           O  
ATOM    493  CB  ASP A 487      11.854  67.695  29.492  1.00  0.00           C  
ATOM    494  CG  ASP A 487      11.832  67.959  30.986  1.00  0.00           C  
ATOM    495  OD1 ASP A 487      11.806  66.977  31.759  1.00  0.00           O  
ATOM    496  OD2 ASP A 487      11.833  69.143  31.390  1.00  0.00           O  
ATOM    497  N   MET A 488      13.530  66.467  26.822  1.00  0.00           N  
ATOM    498  CA  MET A 488      13.453  66.171  25.394  1.00  0.00           C  
ATOM    499  C   MET A 488      13.513  64.650  25.173  1.00  0.00           C  
ATOM    500  O   MET A 488      13.393  64.176  24.040  1.00  0.00           O  
ATOM    501  CB  MET A 488      14.609  66.864  24.650  1.00  0.00           C  
ATOM    502  CG  MET A 488      14.802  68.347  25.037  1.00  0.00           C  
ATOM    503  SD  MET A 488      16.185  69.246  24.220  1.00  0.00           S  
ATOM    504  CE  MET A 488      15.271  70.435  23.156  1.00  0.00           C  
ATOM    505  N   TRP A 495      13.686  63.897  26.264  1.00  0.00           N  
ATOM    506  CA  TRP A 495      13.776  62.435  26.219  1.00  0.00           C  
ATOM    507  C   TRP A 495      13.050  61.760  27.386  1.00  0.00           C  
ATOM    508  O   TRP A 495      13.537  61.786  28.517  1.00  0.00           O  
ATOM    509  CB  TRP A 495      15.251  61.994  26.243  1.00  0.00           C  
ATOM    510  CG  TRP A 495      16.045  62.411  25.031  1.00  0.00           C  
ATOM    511  CD1 TRP A 495      16.047  61.810  23.805  1.00  0.00           C  
ATOM    512  CD2 TRP A 495      16.854  63.590  24.901  1.00  0.00           C  
ATOM    513  NE1 TRP A 495      16.795  62.547  22.917  1.00  0.00           N  
ATOM    514  CE2 TRP A 495      17.302  63.644  23.563  1.00  0.00           C  
ATOM    515  CE3 TRP A 495      17.238  64.610  25.785  1.00  0.00           C  
ATOM    516  CZ2 TRP A 495      18.116  64.681  23.084  1.00  0.00           C  
ATOM    517  CZ3 TRP A 495      18.047  65.638  25.307  1.00  0.00           C  
ATOM    518  CH2 TRP A 495      18.475  65.664  23.968  1.00  0.00           C  
ATOM    519  N   ASP A 496      11.895  61.153  27.119  1.00  0.00           N  
ATOM    520  CA  ASP A 496      11.150  60.452  28.169  1.00  0.00           C  
ATOM    521  C   ASP A 496      11.843  59.108  28.316  1.00  0.00           C  
ATOM    522  O   ASP A 496      11.749  58.259  27.430  1.00  0.00           O  
ATOM    523  CB  ASP A 496       9.691  60.238  27.758  1.00  0.00           C  
ATOM    524  CG  ASP A 496       9.038  61.508  27.237  1.00  0.00           C  
ATOM    525  OD1 ASP A 496       9.348  61.929  26.096  1.00  0.00           O  
ATOM    526  OD2 ASP A 496       8.218  62.088  27.977  1.00  0.00           O  
ATOM    527  N   THR A 497      12.510  58.915  29.448  1.00  0.00           N  
ATOM    528  CA  THR A 497      13.299  57.712  29.708  1.00  0.00           C  
ATOM    529  C   THR A 497      12.711  56.501  30.444  1.00  0.00           C  
ATOM    530  O   THR A 497      11.986  56.643  31.423  1.00  0.00           O  
ATOM    531  CB  THR A 497      14.582  58.133  30.452  1.00  0.00           C  
ATOM    532  OG1 THR A 497      15.277  59.101  29.659  1.00  0.00           O  
ATOM    533  CG2 THR A 497      15.485  56.943  30.728  1.00  0.00           C  
ATOM    534  N   PHE A 498      13.053  55.306  29.963  1.00  0.00           N  
ATOM    535  CA  PHE A 498      12.643  54.054  30.598  1.00  0.00           C  
ATOM    536  C   PHE A 498      13.780  53.708  31.554  1.00  0.00           C  
ATOM    537  O   PHE A 498      14.870  53.390  31.103  1.00  0.00           O  
ATOM    538  CB  PHE A 498      12.543  52.902  29.587  1.00  0.00           C  
ATOM    539  CG  PHE A 498      11.297  52.909  28.754  1.00  0.00           C  
ATOM    540  CD1 PHE A 498      10.044  52.791  29.347  1.00  0.00           C  
ATOM    541  CD2 PHE A 498      11.376  53.007  27.366  1.00  0.00           C  
ATOM    542  CE1 PHE A 498       8.884  52.770  28.569  1.00  0.00           C  
ATOM    543  CE2 PHE A 498      10.226  52.988  26.579  1.00  0.00           C  
ATOM    544  CZ  PHE A 498       8.976  52.869  27.182  1.00  0.00           C  
ATOM    545  N   TRP A 499      13.550  53.771  32.859  1.00  0.00           N  
ATOM    546  CA  TRP A 499      14.602  53.433  33.813  1.00  0.00           C  
ATOM    547  C   TRP A 499      14.501  51.966  34.189  1.00  0.00           C  
ATOM    548  O   TRP A 499      13.408  51.464  34.433  1.00  0.00           O  
ATOM    549  CB  TRP A 499      14.498  54.312  35.050  1.00  0.00           C  
ATOM    550  CG  TRP A 499      14.772  55.737  34.736  1.00  0.00           C  
ATOM    551  CD1 TRP A 499      13.853  56.709  34.480  1.00  0.00           C  
ATOM    552  CD2 TRP A 499      16.059  56.353  34.604  1.00  0.00           C  
ATOM    553  NE1 TRP A 499      14.486  57.898  34.199  1.00  0.00           N  
ATOM    554  CE2 TRP A 499      15.841  57.706  34.267  1.00  0.00           C  
ATOM    555  CE3 TRP A 499      17.376  55.891  34.734  1.00  0.00           C  
ATOM    556  CZ2 TRP A 499      16.890  58.605  34.061  1.00  0.00           C  
ATOM    557  CZ3 TRP A 499      18.419  56.781  34.530  1.00  0.00           C  
ATOM    558  CH2 TRP A 499      18.169  58.127  34.196  1.00  0.00           C  
ATOM    559  N   LEU A 500      15.640  51.280  34.238  1.00  0.00           N  
ATOM    560  CA  LEU A 500      15.653  49.849  34.535  1.00  0.00           C  
ATOM    561  C   LEU A 500      16.174  49.513  35.914  1.00  0.00           C  
ATOM    562  O   LEU A 500      16.743  50.361  36.598  1.00  0.00           O  
ATOM    563  CB  LEU A 500      16.516  49.118  33.518  1.00  0.00           C  
ATOM    564  CG  LEU A 500      16.299  49.510  32.066  1.00  0.00           C  
ATOM    565  CD1 LEU A 500      17.433  48.929  31.219  1.00  0.00           C  
ATOM    566  CD2 LEU A 500      14.934  49.032  31.611  1.00  0.00           C  
ATOM    567  N   THR A 501      15.991  48.254  36.300  1.00  0.00           N  
ATOM    568  CA  THR A 501      16.448  47.773  37.593  1.00  0.00           C  
ATOM    569  C   THR A 501      16.791  46.286  37.540  1.00  0.00           C  
ATOM    570  O   THR A 501      16.383  45.577  36.614  1.00  0.00           O  
ATOM    571  CB  THR A 501      15.381  47.993  38.679  1.00  0.00           C  
ATOM    572  OG1 THR A 501      15.948  47.691  39.958  1.00  0.00           O  
ATOM    573  CG2 THR A 501      14.181  47.088  38.447  1.00  0.00           C  
ATOM    574  N   GLY A 502      17.542  45.822  38.537  1.00  0.00           N  
ATOM    575  CA  GLY A 502      17.925  44.421  38.594  1.00  0.00           C  
ATOM    576  C   GLY A 502      19.418  44.225  38.778  1.00  0.00           C  
ATOM    577  O   GLY A 502      20.223  44.841  38.078  1.00  0.00           O  
ATOM    578  N   GLU A 546      19.796  43.363  39.716  1.00  0.00           N  
ATOM    579  CA  GLU A 546      21.209  43.112  39.972  1.00  0.00           C  
ATOM    580  C   GLU A 546      21.713  41.982  39.092  1.00  0.00           C  
ATOM    581  O   GLU A 546      20.928  41.223  38.520  1.00  0.00           O  
ATOM    582  CB  GLU A 546      21.446  42.734  41.443  1.00  0.00           C  
ATOM    583  CG  GLU A 546      20.860  43.693  42.478  1.00  0.00           C  
ATOM    584  CD  GLU A 546      19.349  43.550  42.623  1.00  0.00           C  
ATOM    585  OE1 GLU A 546      18.875  42.423  42.900  1.00  0.00           O  
ATOM    586  OE2 GLU A 546      18.633  44.565  42.465  1.00  0.00           O  
ATOM    587  N   GLY A 571      23.032  41.876  38.986  1.00  0.00           N  
ATOM    588  CA  GLY A 571      23.620  40.815  38.191  1.00  0.00           C  
ATOM    589  C   GLY A 571      23.870  41.155  36.737  1.00  0.00           C  
ATOM    590  O   GLY A 571      24.427  40.339  36.000  1.00  0.00           O  
ATOM    591  N   PHE A 572      23.464  42.349  36.317  1.00  0.00           N  
ATOM    592  CA  PHE A 572      23.665  42.760  34.939  1.00  0.00           C  
ATOM    593  C   PHE A 572      25.029  43.425  34.784  1.00  0.00           C  
ATOM    594  O   PHE A 572      25.408  44.276  35.587  1.00  0.00           O  
ATOM    595  CB  PHE A 572      22.565  43.727  34.507  1.00  0.00           C  
ATOM    596  CG  PHE A 572      22.560  44.010  33.036  1.00  0.00           C  
ATOM    597  CD1 PHE A 572      22.176  43.026  32.130  1.00  0.00           C  
ATOM    598  CD2 PHE A 572      22.979  45.245  32.550  1.00  0.00           C  
ATOM    599  CE1 PHE A 572      22.210  43.262  30.755  1.00  0.00           C  
ATOM    600  CE2 PHE A 572      23.020  45.497  31.178  1.00  0.00           C  
ATOM    601  CZ  PHE A 572      22.635  44.502  30.278  1.00  0.00           C  
ATOM    602  N   ARG A 573      25.767  43.021  33.754  1.00  0.00           N  
ATOM    603  CA  ARG A 573      27.089  43.575  33.478  1.00  0.00           C  
ATOM    604  C   ARG A 573      27.040  44.459  32.224  1.00  0.00           C  
ATOM    605  O   ARG A 573      26.759  43.997  31.118  1.00  0.00           O  
ATOM    606  CB  ARG A 573      28.105  42.439  33.289  1.00  0.00           C  
ATOM    607  CG  ARG A 573      28.174  41.470  34.469  1.00  0.00           C  
ATOM    608  CD  ARG A 573      28.591  40.050  34.044  1.00  0.00           C  
ATOM    609  NE  ARG A 573      28.108  39.037  34.990  1.00  0.00           N  
ATOM    610  CZ  ARG A 573      27.536  37.885  34.639  1.00  0.00           C  
ATOM    611  NH1 ARG A 573      27.372  37.580  33.359  1.00  0.00           N  
ATOM    612  NH2 ARG A 573      27.105  37.042  35.571  1.00  0.00           N  
ATOM    613  N   LEU A 574      27.289  45.746  32.407  1.00  0.00           N  
ATOM    614  CA  LEU A 574      27.292  46.678  31.294  1.00  0.00           C  
ATOM    615  C   LEU A 574      28.757  46.939  30.999  1.00  0.00           C  
ATOM    616  O   LEU A 574      29.488  47.411  31.872  1.00  0.00           O  
ATOM    617  CB  LEU A 574      26.604  47.976  31.702  1.00  0.00           C  
ATOM    618  CG  LEU A 574      26.547  49.093  30.669  1.00  0.00           C  
ATOM    619  CD1 LEU A 574      25.682  48.677  29.522  1.00  0.00           C  
ATOM    620  CD2 LEU A 574      25.989  50.335  31.310  1.00  0.00           C  
ATOM    621  N   GLU A 575      29.202  46.617  29.791  1.00  0.00           N  
ATOM    622  CA  GLU A 575      30.603  46.844  29.452  1.00  0.00           C  
ATOM    623  C   GLU A 575      30.822  48.157  28.714  1.00  0.00           C  
ATOM    624  O   GLU A 575      30.110  48.474  27.766  1.00  0.00           O  
ATOM    625  CB  GLU A 575      31.156  45.692  28.612  1.00  0.00           C  
ATOM    626  CG  GLU A 575      30.451  45.476  27.285  1.00  0.00           C  
ATOM    627  CD  GLU A 575      31.082  44.349  26.481  1.00  0.00           C  
ATOM    628  OE1 GLU A 575      32.202  44.545  25.948  1.00  0.00           O  
ATOM    629  OE2 GLU A 575      30.462  43.262  26.398  1.00  0.00           O  
ATOM    630  N   GLY A 576      31.817  48.912  29.169  1.00  0.00           N  
ATOM    631  CA  GLY A 576      32.136  50.179  28.547  1.00  0.00           C  
ATOM    632  C   GLY A 576      32.799  49.991  27.195  1.00  0.00           C  
ATOM    633  O   GLY A 576      32.887  48.871  26.692  1.00  0.00           O  
ATOM    634  N   PRO A 577      33.294  51.078  26.587  1.00  0.00           N  
ATOM    635  CA  PRO A 577      33.955  51.052  25.277  1.00  0.00           C  
ATOM    636  C   PRO A 577      35.194  50.168  25.199  1.00  0.00           C  
ATOM    637  O   PRO A 577      35.473  49.577  24.158  1.00  0.00           O  
ATOM    638  CB  PRO A 577      34.293  52.515  25.031  1.00  0.00           C  
ATOM    639  CG  PRO A 577      33.275  53.250  25.836  1.00  0.00           C  
ATOM    640  CD  PRO A 577      33.223  52.455  27.102  1.00  0.00           C  
ATOM    641  N   LEU A 578      35.948  50.091  26.287  1.00  0.00           N  
ATOM    642  CA  LEU A 578      37.150  49.274  26.282  1.00  0.00           C  
ATOM    643  C   LEU A 578      36.934  47.985  27.053  1.00  0.00           C  
ATOM    644  O   LEU A 578      37.863  47.459  27.662  1.00  0.00           O  
ATOM    645  CB  LEU A 578      38.324  50.056  26.873  1.00  0.00           C  
ATOM    646  CG  LEU A 578      38.654  51.369  26.149  1.00  0.00           C  
ATOM    647  CD1 LEU A 578      39.836  52.056  26.818  1.00  0.00           C  
ATOM    648  CD2 LEU A 578      38.960  51.083  24.685  1.00  0.00           C  
ATOM    649  N   GLY A 648      35.699  47.486  27.020  1.00  0.00           N  
ATOM    650  CA  GLY A 648      35.354  46.248  27.703  1.00  0.00           C  
ATOM    651  C   GLY A 648      35.252  46.328  29.217  1.00  0.00           C  
ATOM    652  O   GLY A 648      34.790  45.380  29.857  1.00  0.00           O  
ATOM    653  N   GLU A 649      35.673  47.451  29.795  1.00  0.00           N  
ATOM    654  CA  GLU A 649      35.629  47.630  31.244  1.00  0.00           C  
ATOM    655  C   GLU A 649      34.224  47.470  31.830  1.00  0.00           C  
ATOM    656  O   GLU A 649      33.235  47.350  31.103  1.00  0.00           O  
ATOM    657  CB  GLU A 649      36.161  49.014  31.631  1.00  0.00           C  
ATOM    658  CG  GLU A 649      35.186  50.154  31.361  1.00  0.00           C  
ATOM    659  CD  GLU A 649      35.309  50.734  29.967  1.00  0.00           C  
ATOM    660  OE1 GLU A 649      35.423  49.964  28.987  1.00  0.00           O  
ATOM    661  OE2 GLU A 649      35.282  51.973  29.856  1.00  0.00           O  
ATOM    662  N   GLU A 650      34.149  47.469  33.157  1.00  0.00           N  
ATOM    663  CA  GLU A 650      32.878  47.351  33.854  1.00  0.00           C  
ATOM    664  C   GLU A 650      32.402  48.761  34.163  1.00  0.00           C  
ATOM    665  O   GLU A 650      32.903  49.409  35.082  1.00  0.00           O  
ATOM    666  CB  GLU A 650      33.055  46.565  35.155  1.00  0.00           C  
ATOM    667  CG  GLU A 650      32.483  45.152  35.133  1.00  0.00           C  
ATOM    668  CD  GLU A 650      30.974  45.123  35.326  1.00  0.00           C  
ATOM    669  OE1 GLU A 650      30.495  45.683  36.338  1.00  0.00           O  
ATOM    670  OE2 GLU A 650      30.271  44.534  34.474  1.00  0.00           O  
ATOM    671  N   VAL A 651      31.448  49.247  33.381  1.00  0.00           N  
ATOM    672  CA  VAL A 651      30.923  50.585  33.594  1.00  0.00           C  
ATOM    673  C   VAL A 651      29.789  50.543  34.612  1.00  0.00           C  
ATOM    674  O   VAL A 651      29.138  49.510  34.804  1.00  0.00           O  
ATOM    675  CB  VAL A 651      30.419  51.211  32.265  1.00  0.00           C  
ATOM    676  CG1 VAL A 651      29.429  50.290  31.599  1.00  0.00           C  
ATOM    677  CG2 VAL A 651      29.776  52.566  32.527  1.00  0.00           C  
ATOM    678  N   GLU A 652      29.576  51.670  35.277  1.00  0.00           N  
ATOM    679  CA  GLU A 652      28.530  51.782  36.274  1.00  0.00           C  
ATOM    680  C   GLU A 652      27.639  52.988  36.001  1.00  0.00           C  
ATOM    681  O   GLU A 652      27.874  53.763  35.066  1.00  0.00           O  
ATOM    682  CB  GLU A 652      29.146  51.903  37.666  1.00  0.00           C  
ATOM    683  CG  GLU A 652      29.883  50.664  38.124  1.00  0.00           C  
ATOM    684  CD  GLU A 652      30.558  50.860  39.468  1.00  0.00           C  
ATOM    685  OE1 GLU A 652      31.494  51.688  39.550  1.00  0.00           O  
ATOM    686  OE2 GLU A 652      30.149  50.191  40.444  1.00  0.00           O  
ATOM    687  N   GLY A 653      26.615  53.138  36.833  1.00  0.00           N  
ATOM    688  CA  GLY A 653      25.688  54.240  36.685  1.00  0.00           C  
ATOM    689  C   GLY A 653      24.289  53.691  36.545  1.00  0.00           C  
ATOM    690  O   GLY A 653      24.110  52.517  36.225  1.00  0.00           O  
ATOM    691  N   ARG A 654      23.295  54.531  36.801  1.00  0.00           N  
ATOM    692  CA  ARG A 654      21.911  54.109  36.681  1.00  0.00           C  
ATOM    693  C   ARG A 654      21.644  53.594  35.261  1.00  0.00           C  
ATOM    694  O   ARG A 654      21.963  54.263  34.273  1.00  0.00           O  
ATOM    695  CB  ARG A 654      20.986  55.283  37.028  1.00  0.00           C  
ATOM    696  CG  ARG A 654      20.733  55.441  38.524  1.00  0.00           C  
ATOM    697  CD  ARG A 654      20.467  56.885  38.927  1.00  0.00           C  
ATOM    698  NE  ARG A 654      19.540  57.568  38.025  1.00  0.00           N  
ATOM    699  CZ  ARG A 654      19.091  58.810  38.210  1.00  0.00           C  
ATOM    700  NH1 ARG A 654      19.479  59.507  39.274  1.00  0.00           N  
ATOM    701  NH2 ARG A 654      18.269  59.364  37.324  1.00  0.00           N  
ATOM    702  N   LEU A 655      21.077  52.395  35.166  1.00  0.00           N  
ATOM    703  CA  LEU A 655      20.773  51.796  33.875  1.00  0.00           C  
ATOM    704  C   LEU A 655      19.446  52.284  33.314  1.00  0.00           C  
ATOM    705  O   LEU A 655      18.508  52.582  34.060  1.00  0.00           O  
ATOM    706  CB  LEU A 655      20.739  50.272  33.986  1.00  0.00           C  
ATOM    707  CG  LEU A 655      22.057  49.606  34.366  1.00  0.00           C  
ATOM    708  CD1 LEU A 655      21.847  48.116  34.482  1.00  0.00           C  
ATOM    709  CD2 LEU A 655      23.116  49.914  33.322  1.00  0.00           C  
ATOM    710  N   LEU A 656      19.380  52.347  31.987  1.00  0.00           N  
ATOM    711  CA  LEU A 656      18.189  52.793  31.274  1.00  0.00           C  
ATOM    712  C   LEU A 656      18.259  52.277  29.849  1.00  0.00           C  
ATOM    713  O   LEU A 656      19.279  51.737  29.430  1.00  0.00           O  
ATOM    714  CB  LEU A 656      18.126  54.326  31.254  1.00  0.00           C  
ATOM    715  CG  LEU A 656      19.391  55.084  30.808  1.00  0.00           C  
ATOM    716  CD1 LEU A 656      19.652  54.915  29.312  1.00  0.00           C  
ATOM    717  CD2 LEU A 656      19.215  56.552  31.123  1.00  0.00           C  
ATOM    718  N   LEU A 657      17.165  52.427  29.114  1.00  0.00           N  
ATOM    719  CA  LEU A 657      17.128  52.028  27.717  1.00  0.00           C  
ATOM    720  C   LEU A 657      17.540  53.313  27.012  1.00  0.00           C  
ATOM    721  O   LEU A 657      16.987  54.382  27.289  1.00  0.00           O  
ATOM    722  CB  LEU A 657      15.713  51.618  27.308  1.00  0.00           C  
ATOM    723  CG  LEU A 657      15.242  50.235  27.771  1.00  0.00           C  
ATOM    724  CD1 LEU A 657      13.733  50.108  27.611  1.00  0.00           C  
ATOM    725  CD2 LEU A 657      15.964  49.165  26.966  1.00  0.00           C  
ATOM    726  N   ARG A 658      18.528  53.228  26.129  1.00  0.00           N  
ATOM    727  CA  ARG A 658      18.987  54.426  25.443  1.00  0.00           C  
ATOM    728  C   ARG A 658      17.831  55.162  24.757  1.00  0.00           C  
ATOM    729  O   ARG A 658      17.035  54.561  24.042  1.00  0.00           O  
ATOM    730  CB  ARG A 658      20.079  54.072  24.427  1.00  0.00           C  
ATOM    731  CG  ARG A 658      19.626  53.136  23.324  1.00  0.00           C  
ATOM    732  CD  ARG A 658      20.724  52.920  22.310  1.00  0.00           C  
ATOM    733  NE  ARG A 658      20.334  51.933  21.319  1.00  0.00           N  
ATOM    734  CZ  ARG A 658      21.137  51.470  20.373  1.00  0.00           C  
ATOM    735  NH1 ARG A 658      22.382  51.914  20.295  1.00  0.00           N  
ATOM    736  NH2 ARG A 658      20.695  50.559  19.513  1.00  0.00           N  
ATOM    737  N   THR A 659      17.743  56.465  24.997  1.00  0.00           N  
ATOM    738  CA  THR A 659      16.703  57.297  24.416  1.00  0.00           C  
ATOM    739  C   THR A 659      17.100  57.794  23.022  1.00  0.00           C  
ATOM    740  O   THR A 659      16.344  58.513  22.367  1.00  0.00           O  
ATOM    741  CB  THR A 659      16.411  58.502  25.329  1.00  0.00           C  
ATOM    742  OG1 THR A 659      17.619  59.238  25.559  1.00  0.00           O  
ATOM    743  CG2 THR A 659      15.858  58.026  26.667  1.00  0.00           C  
ATOM    744  N   HIS A 660      18.304  57.423  22.590  1.00  0.00           N  
ATOM    745  CA  HIS A 660      18.819  57.786  21.274  1.00  0.00           C  
ATOM    746  C   HIS A 660      20.174  57.127  21.064  1.00  0.00           C  
ATOM    747  O   HIS A 660      20.772  56.635  22.011  1.00  0.00           O  
ATOM    748  CB  HIS A 660      18.921  59.311  21.102  1.00  0.00           C  
ATOM    749  CG  HIS A 660      19.622  60.023  22.221  1.00  0.00           C  
ATOM    750  ND1 HIS A 660      19.649  61.399  22.314  1.00  0.00           N  
ATOM    751  CD2 HIS A 660      20.302  59.559  23.298  1.00  0.00           C  
ATOM    752  CE1 HIS A 660      20.314  61.752  23.401  1.00  0.00           C  
ATOM    753  NE2 HIS A 660      20.721  60.655  24.016  1.00  0.00           N  
ATOM    754  N   THR A 661      20.653  57.110  19.827  1.00  0.00           N  
ATOM    755  CA  THR A 661      21.928  56.482  19.520  1.00  0.00           C  
ATOM    756  C   THR A 661      23.152  57.334  19.900  1.00  0.00           C  
ATOM    757  O   THR A 661      24.281  56.834  19.951  1.00  0.00           O  
ATOM    758  CB  THR A 661      21.988  56.105  18.019  1.00  0.00           C  
ATOM    759  OG1 THR A 661      21.448  57.179  17.239  1.00  0.00           O  
ATOM    760  CG2 THR A 661      21.185  54.843  17.748  1.00  0.00           C  
ATOM    761  N   SER A 662      22.921  58.611  20.197  1.00  0.00           N  
ATOM    762  CA  SER A 662      23.999  59.533  20.574  1.00  0.00           C  
ATOM    763  C   SER A 662      25.060  58.986  21.552  1.00  0.00           C  
ATOM    764  O   SER A 662      26.253  59.231  21.367  1.00  0.00           O  
ATOM    765  CB  SER A 662      23.404  60.820  21.159  1.00  0.00           C  
ATOM    766  OG  SER A 662      22.552  61.471  20.229  1.00  0.00           O  
ATOM    767  N   PRO A 663      24.646  58.260  22.614  1.00  0.00           N  
ATOM    768  CA  PRO A 663      25.683  57.759  23.522  1.00  0.00           C  
ATOM    769  C   PRO A 663      26.787  56.990  22.797  1.00  0.00           C  
ATOM    770  O   PRO A 663      27.945  56.999  23.215  1.00  0.00           O  
ATOM    771  CB  PRO A 663      24.898  56.881  24.503  1.00  0.00           C  
ATOM    772  CG  PRO A 663      23.656  56.503  23.734  1.00  0.00           C  
ATOM    773  CD  PRO A 663      23.315  57.778  23.024  1.00  0.00           C  
ATOM    774  N   MET A 664      26.430  56.349  21.693  1.00  0.00           N  
ATOM    775  CA  MET A 664      27.392  55.568  20.931  1.00  0.00           C  
ATOM    776  C   MET A 664      28.526  56.420  20.377  1.00  0.00           C  
ATOM    777  O   MET A 664      29.628  55.932  20.155  1.00  0.00           O  
ATOM    778  CB  MET A 664      26.680  54.837  19.791  1.00  0.00           C  
ATOM    779  CG  MET A 664      27.546  53.858  19.031  1.00  0.00           C  
ATOM    780  SD  MET A 664      28.465  52.734  20.099  1.00  0.00           S  
ATOM    781  CE  MET A 664      30.098  53.121  19.611  1.00  0.00           C  
ATOM    782  N   GLN A 665      28.278  57.699  20.153  1.00  0.00           N  
ATOM    783  CA  GLN A 665      29.354  58.514  19.630  1.00  0.00           C  
ATOM    784  C   GLN A 665      30.377  58.809  20.731  1.00  0.00           C  
ATOM    785  O   GLN A 665      31.535  59.118  20.447  1.00  0.00           O  
ATOM    786  CB  GLN A 665      28.803  59.786  18.956  1.00  0.00           C  
ATOM    787  CG  GLN A 665      28.799  61.075  19.731  1.00  0.00           C  
ATOM    788  CD  GLN A 665      27.972  62.138  19.000  1.00  0.00           C  
ATOM    789  OE1 GLN A 665      28.148  63.348  19.193  1.00  0.00           O  
ATOM    790  NE2 GLN A 665      27.053  61.679  18.161  1.00  0.00           N  
ATOM    791  N   VAL A 666      29.966  58.687  21.990  1.00  0.00           N  
ATOM    792  CA  VAL A 666      30.909  58.907  23.077  1.00  0.00           C  
ATOM    793  C   VAL A 666      31.722  57.628  23.217  1.00  0.00           C  
ATOM    794  O   VAL A 666      32.945  57.661  23.321  1.00  0.00           O  
ATOM    795  CB  VAL A 666      30.201  59.215  24.402  1.00  0.00           C  
ATOM    796  CG1 VAL A 666      31.205  59.224  25.545  1.00  0.00           C  
ATOM    797  CG2 VAL A 666      29.536  60.579  24.310  1.00  0.00           C  
ATOM    798  N   ARG A 667      31.039  56.492  23.194  1.00  0.00           N  
ATOM    799  CA  ARG A 667      31.727  55.212  23.306  1.00  0.00           C  
ATOM    800  C   ARG A 667      32.792  55.071  22.204  1.00  0.00           C  
ATOM    801  O   ARG A 667      33.958  54.771  22.488  1.00  0.00           O  
ATOM    802  CB  ARG A 667      30.707  54.065  23.243  1.00  0.00           C  
ATOM    803  CG  ARG A 667      29.628  54.181  24.332  1.00  0.00           C  
ATOM    804  CD  ARG A 667      28.574  53.074  24.271  1.00  0.00           C  
ATOM    805  NE  ARG A 667      29.043  51.831  24.873  1.00  0.00           N  
ATOM    806  CZ  ARG A 667      28.725  51.414  26.094  1.00  0.00           C  
ATOM    807  NH1 ARG A 667      27.925  52.130  26.872  1.00  0.00           N  
ATOM    808  NH2 ARG A 667      29.213  50.271  26.536  1.00  0.00           N  
ATOM    809  N   TYR A 668      32.401  55.317  20.958  1.00  0.00           N  
ATOM    810  CA  TYR A 668      33.328  55.199  19.837  1.00  0.00           C  
ATOM    811  C   TYR A 668      34.574  56.077  19.990  1.00  0.00           C  
ATOM    812  O   TYR A 668      35.700  55.625  19.768  1.00  0.00           O  
ATOM    813  CB  TYR A 668      32.637  55.565  18.522  1.00  0.00           C  
ATOM    814  CG  TYR A 668      33.472  55.220  17.307  1.00  0.00           C  
ATOM    815  CD1 TYR A 668      33.478  53.926  16.789  1.00  0.00           C  
ATOM    816  CD2 TYR A 668      34.301  56.170  16.713  1.00  0.00           C  
ATOM    817  CE1 TYR A 668      34.289  53.584  15.717  1.00  0.00           C  
ATOM    818  CE2 TYR A 668      35.119  55.834  15.641  1.00  0.00           C  
ATOM    819  CZ  TYR A 668      35.107  54.537  15.152  1.00  0.00           C  
ATOM    820  OH  TYR A 668      35.930  54.188  14.105  1.00  0.00           O  
ATOM    821  N   MET A 669      34.366  57.335  20.355  1.00  0.00           N  
ATOM    822  CA  MET A 669      35.473  58.250  20.514  1.00  0.00           C  
ATOM    823  C   MET A 669      36.478  57.871  21.603  1.00  0.00           C  
ATOM    824  O   MET A 669      37.677  58.120  21.442  1.00  0.00           O  
ATOM    825  CB  MET A 669      34.951  59.668  20.747  1.00  0.00           C  
ATOM    826  CG  MET A 669      34.427  60.334  19.483  1.00  0.00           C  
ATOM    827  SD  MET A 669      34.143  62.105  19.716  1.00  0.00           S  
ATOM    828  CE  MET A 669      32.465  62.058  20.367  1.00  0.00           C  
ATOM    829  N   VAL A 670      36.027  57.290  22.712  1.00  0.00           N  
ATOM    830  CA  VAL A 670      36.995  56.920  23.735  1.00  0.00           C  
ATOM    831  C   VAL A 670      37.799  55.744  23.188  1.00  0.00           C  
ATOM    832  O   VAL A 670      38.984  55.612  23.482  1.00  0.00           O  
ATOM    833  CB  VAL A 670      36.343  56.484  25.085  1.00  0.00           C  
ATOM    834  CG1 VAL A 670      35.394  57.560  25.619  1.00  0.00           C  
ATOM    835  CG2 VAL A 670      35.616  55.203  24.898  1.00  0.00           C  
ATOM    836  N   ALA A 671      37.156  54.915  22.365  1.00  0.00           N  
ATOM    837  CA  ALA A 671      37.793  53.730  21.789  1.00  0.00           C  
ATOM    838  C   ALA A 671      38.581  53.900  20.481  1.00  0.00           C  
ATOM    839  O   ALA A 671      39.182  52.941  19.994  1.00  0.00           O  
ATOM    840  CB  ALA A 671      36.758  52.645  21.603  1.00  0.00           C  
ATOM    841  N   HIS A 672      38.578  55.094  19.901  1.00  0.00           N  
ATOM    842  CA  HIS A 672      39.306  55.307  18.657  1.00  0.00           C  
ATOM    843  C   HIS A 672      39.961  56.682  18.585  1.00  0.00           C  
ATOM    844  O   HIS A 672      39.903  57.466  19.536  1.00  0.00           O  
ATOM    845  CB  HIS A 672      38.379  55.124  17.456  1.00  0.00           C  
ATOM    846  CG  HIS A 672      37.776  53.757  17.355  1.00  0.00           C  
ATOM    847  ND1 HIS A 672      36.696  53.359  18.115  1.00  0.00           N  
ATOM    848  CD2 HIS A 672      38.089  52.701  16.567  1.00  0.00           C  
ATOM    849  CE1 HIS A 672      36.369  52.118  17.796  1.00  0.00           C  
ATOM    850  NE2 HIS A 672      37.198  51.696  16.858  1.00  0.00           N  
ATOM    851  N   THR A 684      40.595  56.976  17.455  1.00  0.00           N  
ATOM    852  CA  THR A 684      41.251  58.262  17.312  1.00  0.00           C  
ATOM    853  C   THR A 684      40.866  58.921  15.999  1.00  0.00           C  
ATOM    854  O   THR A 684      40.670  58.248  14.988  1.00  0.00           O  
ATOM    855  CB  THR A 684      42.799  58.115  17.397  1.00  0.00           C  
ATOM    856  OG1 THR A 684      43.314  57.725  16.126  1.00  0.00           O  
ATOM    857  CG2 THR A 684      43.178  57.031  18.425  1.00  0.00           C  
ATOM    858  N   PRO A 685      40.727  60.252  16.004  1.00  0.00           N  
ATOM    859  CA  PRO A 685      40.358  60.963  14.778  1.00  0.00           C  
ATOM    860  C   PRO A 685      41.518  60.985  13.798  1.00  0.00           C  
ATOM    861  O   PRO A 685      42.677  60.820  14.190  1.00  0.00           O  
ATOM    862  CB  PRO A 685      39.994  62.359  15.284  1.00  0.00           C  
ATOM    863  CG  PRO A 685      40.882  62.540  16.451  1.00  0.00           C  
ATOM    864  CD  PRO A 685      40.841  61.183  17.141  1.00  0.00           C  
ATOM    865  N   PRO A 686      41.231  61.210  12.513  1.00  0.00           N  
ATOM    866  CA  PRO A 686      39.902  61.441  11.946  1.00  0.00           C  
ATOM    867  C   PRO A 686      39.147  60.166  11.584  1.00  0.00           C  
ATOM    868  O   PRO A 686      39.751  59.118  11.335  1.00  0.00           O  
ATOM    869  CB  PRO A 686      40.213  62.270  10.708  1.00  0.00           C  
ATOM    870  CG  PRO A 686      41.477  61.641  10.227  1.00  0.00           C  
ATOM    871  CD  PRO A 686      42.277  61.487  11.511  1.00  0.00           C  
ATOM    872  N   PHE A 687      37.822  60.276  11.535  1.00  0.00           N  
ATOM    873  CA  PHE A 687      36.975  59.147  11.171  1.00  0.00           C  
ATOM    874  C   PHE A 687      35.552  59.569  10.765  1.00  0.00           C  
ATOM    875  O   PHE A 687      35.158  60.725  10.939  1.00  0.00           O  
ATOM    876  CB  PHE A 687      36.919  58.146  12.331  1.00  0.00           C  
ATOM    877  CG  PHE A 687      36.254  58.681  13.569  1.00  0.00           C  
ATOM    878  CD1 PHE A 687      34.876  58.895  13.604  1.00  0.00           C  
ATOM    879  CD2 PHE A 687      37.001  58.942  14.718  1.00  0.00           C  
ATOM    880  CE1 PHE A 687      34.257  59.352  14.764  1.00  0.00           C  
ATOM    881  CE2 PHE A 687      36.390  59.399  15.879  1.00  0.00           C  
ATOM    882  CZ  PHE A 687      35.014  59.603  15.904  1.00  0.00           C  
ATOM    883  N   ARG A 688      34.804  58.624  10.202  1.00  0.00           N  
ATOM    884  CA  ARG A 688      33.418  58.843   9.797  1.00  0.00           C  
ATOM    885  C   ARG A 688      32.624  57.627  10.220  1.00  0.00           C  
ATOM    886  O   ARG A 688      32.865  56.534   9.719  1.00  0.00           O  
ATOM    887  CB  ARG A 688      33.270  58.966   8.283  1.00  0.00           C  
ATOM    888  CG  ARG A 688      33.985  60.114   7.626  1.00  0.00           C  
ATOM    889  CD  ARG A 688      33.423  60.261   6.230  1.00  0.00           C  
ATOM    890  NE  ARG A 688      34.207  61.138   5.372  1.00  0.00           N  
ATOM    891  CZ  ARG A 688      35.394  60.819   4.871  1.00  0.00           C  
ATOM    892  NH1 ARG A 688      35.939  59.639   5.148  1.00  0.00           N  
ATOM    893  NH2 ARG A 688      36.024  61.669   4.075  1.00  0.00           N  
ATOM    894  N   ILE A 689      31.685  57.792  11.140  1.00  0.00           N  
ATOM    895  CA  ILE A 689      30.883  56.649  11.551  1.00  0.00           C  
ATOM    896  C   ILE A 689      29.403  56.959  11.435  1.00  0.00           C  
ATOM    897  O   ILE A 689      28.974  58.119  11.407  1.00  0.00           O  
ATOM    898  CB  ILE A 689      31.165  56.188  13.021  1.00  0.00           C  
ATOM    899  CG1 ILE A 689      30.679  57.243  14.017  1.00  0.00           C  
ATOM    900  CG2 ILE A 689      32.651  55.874  13.204  1.00  0.00           C  
ATOM    901  CD1 ILE A 689      30.745  56.783  15.452  1.00  0.00           C  
ATOM    902  N   VAL A 690      28.630  55.893  11.364  1.00  0.00           N  
ATOM    903  CA  VAL A 690      27.192  55.976  11.257  1.00  0.00           C  
ATOM    904  C   VAL A 690      26.757  54.843  12.177  1.00  0.00           C  
ATOM    905  O   VAL A 690      27.303  53.731  12.111  1.00  0.00           O  
ATOM    906  CB  VAL A 690      26.759  55.738   9.783  1.00  0.00           C  
ATOM    907  CG1 VAL A 690      25.945  54.480   9.652  1.00  0.00           C  
ATOM    908  CG2 VAL A 690      26.001  56.948   9.264  1.00  0.00           C  
ATOM    909  N   VAL A 691      25.827  55.120  13.084  1.00  0.00           N  
ATOM    910  CA  VAL A 691      25.390  54.065  13.990  1.00  0.00           C  
ATOM    911  C   VAL A 691      23.883  53.947  14.055  1.00  0.00           C  
ATOM    912  O   VAL A 691      23.191  54.775  14.640  1.00  0.00           O  
ATOM    913  CB  VAL A 691      26.030  54.217  15.442  1.00  0.00           C  
ATOM    914  CG1 VAL A 691      26.498  55.637  15.668  1.00  0.00           C  
ATOM    915  CG2 VAL A 691      25.034  53.769  16.543  1.00  0.00           C  
ATOM    916  N   PRO A 692      23.351  52.919  13.397  1.00  0.00           N  
ATOM    917  CA  PRO A 692      21.916  52.676  13.382  1.00  0.00           C  
ATOM    918  C   PRO A 692      21.586  52.039  14.726  1.00  0.00           C  
ATOM    919  O   PRO A 692      22.481  51.542  15.406  1.00  0.00           O  
ATOM    920  CB  PRO A 692      21.759  51.707  12.215  1.00  0.00           C  
ATOM    921  CG  PRO A 692      22.992  50.904  12.310  1.00  0.00           C  
ATOM    922  CD  PRO A 692      24.052  51.954  12.535  1.00  0.00           C  
ATOM    923  N   GLY A 693      20.324  52.056  15.128  1.00  0.00           N  
ATOM    924  CA  GLY A 693      20.009  51.442  16.398  1.00  0.00           C  
ATOM    925  C   GLY A 693      18.599  51.597  16.921  1.00  0.00           C  
ATOM    926  O   GLY A 693      17.876  52.558  16.610  1.00  0.00           O  
ATOM    927  N   ARG A 695      18.219  50.620  17.737  1.00  0.00           N  
ATOM    928  CA  ARG A 695      16.917  50.597  18.365  1.00  0.00           C  
ATOM    929  C   ARG A 695      16.991  51.543  19.555  1.00  0.00           C  
ATOM    930  O   ARG A 695      17.938  51.489  20.337  1.00  0.00           O  
ATOM    931  CB  ARG A 695      16.612  49.186  18.846  1.00  0.00           C  
ATOM    932  CG  ARG A 695      15.189  48.980  19.308  1.00  0.00           C  
ATOM    933  CD  ARG A 695      14.549  47.899  18.476  1.00  0.00           C  
ATOM    934  NE  ARG A 695      14.375  46.658  19.213  1.00  0.00           N  
ATOM    935  CZ  ARG A 695      13.986  45.516  18.657  1.00  0.00           C  
ATOM    936  NH1 ARG A 695      13.742  45.459  17.355  1.00  0.00           N  
ATOM    937  NH2 ARG A 695      13.820  44.435  19.410  1.00  0.00           N  
ATOM    938  N   VAL A 696      16.001  52.419  19.679  1.00  0.00           N  
ATOM    939  CA  VAL A 696      15.955  53.362  20.788  1.00  0.00           C  
ATOM    940  C   VAL A 696      14.596  53.274  21.481  1.00  0.00           C  
ATOM    941  O   VAL A 696      13.629  52.758  20.912  1.00  0.00           O  
ATOM    942  CB  VAL A 696      16.229  54.820  20.313  1.00  0.00           C  
ATOM    943  CG1 VAL A 696      17.629  54.912  19.708  1.00  0.00           C  
ATOM    944  CG2 VAL A 696      15.182  55.254  19.297  1.00  0.00           C  
ATOM    945  N   PHE A 697      14.529  53.775  22.712  1.00  0.00           N  
ATOM    946  CA  PHE A 697      13.301  53.710  23.492  1.00  0.00           C  
ATOM    947  C   PHE A 697      12.930  55.000  24.216  1.00  0.00           C  
ATOM    948  O   PHE A 697      13.767  55.627  24.863  1.00  0.00           O  
ATOM    949  CB  PHE A 697      13.416  52.590  24.523  1.00  0.00           C  
ATOM    950  CG  PHE A 697      14.100  51.364  24.009  1.00  0.00           C  
ATOM    951  CD1 PHE A 697      15.477  51.365  23.779  1.00  0.00           C  
ATOM    952  CD2 PHE A 697      13.370  50.216  23.723  1.00  0.00           C  
ATOM    953  CE1 PHE A 697      16.114  50.236  23.265  1.00  0.00           C  
ATOM    954  CE2 PHE A 697      13.998  49.075  23.207  1.00  0.00           C  
ATOM    955  CZ  PHE A 697      15.370  49.084  22.976  1.00  0.00           C  
ATOM    956  N   ARG A 698      11.661  55.380  24.109  1.00  0.00           N  
ATOM    957  CA  ARG A 698      11.144  56.575  24.773  1.00  0.00           C  
ATOM    958  C   ARG A 698       9.835  56.179  25.444  1.00  0.00           C  
ATOM    959  O   ARG A 698       9.027  55.460  24.853  1.00  0.00           O  
ATOM    960  CB  ARG A 698      10.827  57.686  23.763  1.00  0.00           C  
ATOM    961  CG  ARG A 698      11.936  58.071  22.807  1.00  0.00           C  
ATOM    962  CD  ARG A 698      12.969  58.975  23.441  1.00  0.00           C  
ATOM    963  NE  ARG A 698      13.931  59.436  22.441  1.00  0.00           N  
ATOM    964  CZ  ARG A 698      13.701  60.397  21.551  1.00  0.00           C  
ATOM    965  NH1 ARG A 698      12.535  61.022  21.531  1.00  0.00           N  
ATOM    966  NH2 ARG A 698      14.635  60.723  20.666  1.00  0.00           N  
ATOM    967  N   PHE A 699       9.615  56.629  26.674  1.00  0.00           N  
ATOM    968  CA  PHE A 699       8.347  56.319  27.323  1.00  0.00           C  
ATOM    969  C   PHE A 699       7.325  57.231  26.650  1.00  0.00           C  
ATOM    970  O   PHE A 699       7.290  58.439  26.903  1.00  0.00           O  
ATOM    971  CB  PHE A 699       8.398  56.612  28.830  1.00  0.00           C  
ATOM    972  CG  PHE A 699       7.116  56.281  29.549  1.00  0.00           C  
ATOM    973  CD1 PHE A 699       5.960  57.029  29.326  1.00  0.00           C  
ATOM    974  CD2 PHE A 699       7.044  55.188  30.399  1.00  0.00           C  
ATOM    975  CE1 PHE A 699       4.754  56.688  29.933  1.00  0.00           C  
ATOM    976  CE2 PHE A 699       5.841  54.839  31.012  1.00  0.00           C  
ATOM    977  CZ  PHE A 699       4.696  55.591  30.776  1.00  0.00           C  
ATOM    978  N   GLU A 700       6.501  56.653  25.785  1.00  0.00           N  
ATOM    979  CA  GLU A 700       5.497  57.433  25.070  1.00  0.00           C  
ATOM    980  C   GLU A 700       4.265  56.607  24.714  1.00  0.00           C  
ATOM    981  O   GLU A 700       4.280  55.377  24.809  1.00  0.00           O  
ATOM    982  CB  GLU A 700       6.124  58.028  23.805  1.00  0.00           C  
ATOM    983  CG  GLU A 700       5.202  58.902  22.984  1.00  0.00           C  
ATOM    984  CD  GLU A 700       5.970  59.901  22.137  1.00  0.00           C  
ATOM    985  OE1 GLU A 700       6.793  59.480  21.289  1.00  0.00           O  
ATOM    986  OE2 GLU A 700       5.751  61.116  22.328  1.00  0.00           O  
ATOM    987  N   GLN A 703       3.198  57.293  24.315  1.00  0.00           N  
ATOM    988  CA  GLN A 703       1.956  56.627  23.950  1.00  0.00           C  
ATOM    989  C   GLN A 703       1.961  56.292  22.461  1.00  0.00           C  
ATOM    990  O   GLN A 703       2.108  57.172  21.611  1.00  0.00           O  
ATOM    991  CB  GLN A 703       0.755  57.514  24.292  1.00  0.00           C  
ATOM    992  CG  GLN A 703      -0.558  56.748  24.451  1.00  0.00           C  
ATOM    993  CD  GLN A 703      -0.458  55.630  25.485  1.00  0.00           C  
ATOM    994  OE1 GLN A 703       0.226  54.626  25.269  1.00  0.00           O  
ATOM    995  NE2 GLN A 703      -1.133  55.807  26.618  1.00  0.00           N  
ATOM    996  N   THR A 713       1.788  55.008  22.168  1.00  0.00           N  
ATOM    997  CA  THR A 713       1.793  54.482  20.809  1.00  0.00           C  
ATOM    998  C   THR A 713       0.574  54.815  19.947  1.00  0.00           C  
ATOM    999  O   THR A 713      -0.508  54.274  20.174  1.00  0.00           O  
ATOM   1000  CB  THR A 713       1.924  52.948  20.842  1.00  0.00           C  
ATOM   1001  OG1 THR A 713       3.120  52.581  21.541  1.00  0.00           O  
ATOM   1002  CG2 THR A 713       1.973  52.388  19.442  1.00  0.00           C  
ATOM   1003  N   ASP A 714       0.748  55.687  18.953  1.00  0.00           N  
ATOM   1004  CA  ASP A 714      -0.350  56.028  18.052  1.00  0.00           C  
ATOM   1005  C   ASP A 714       0.023  55.791  16.578  1.00  0.00           C  
ATOM   1006  O   ASP A 714       0.923  55.010  16.280  1.00  0.00           O  
ATOM   1007  CB  ASP A 714      -0.819  57.473  18.274  1.00  0.00           C  
ATOM   1008  CG  ASP A 714       0.188  58.506  17.815  1.00  0.00           C  
ATOM   1009  OD1 ASP A 714       0.545  58.516  16.623  1.00  0.00           O  
ATOM   1010  OD2 ASP A 714       0.614  59.327  18.649  1.00  0.00           O  
ATOM   1011  N   ALA A 715      -0.671  56.462  15.662  1.00  0.00           N  
ATOM   1012  CA  ALA A 715      -0.435  56.300  14.223  1.00  0.00           C  
ATOM   1013  C   ALA A 715       0.932  56.767  13.717  1.00  0.00           C  
ATOM   1014  O   ALA A 715       1.453  56.244  12.725  1.00  0.00           O  
ATOM   1015  CB  ALA A 715      -1.538  57.012  13.441  1.00  0.00           C  
ATOM   1016  N   THR A 716       1.505  57.761  14.384  1.00  0.00           N  
ATOM   1017  CA  THR A 716       2.799  58.283  13.983  1.00  0.00           C  
ATOM   1018  C   THR A 716       3.747  58.448  15.170  1.00  0.00           C  
ATOM   1019  O   THR A 716       4.625  59.311  15.151  1.00  0.00           O  
ATOM   1020  CB  THR A 716       2.644  59.638  13.267  1.00  0.00           C  
ATOM   1021  OG1 THR A 716       1.896  60.539  14.093  1.00  0.00           O  
ATOM   1022  CG2 THR A 716       1.930  59.457  11.943  1.00  0.00           C  
ATOM   1023  N   HIS A 718       3.568  57.618  16.199  1.00  0.00           N  
ATOM   1024  CA  HIS A 718       4.415  57.677  17.390  1.00  0.00           C  
ATOM   1025  C   HIS A 718       4.667  56.315  18.007  1.00  0.00           C  
ATOM   1026  O   HIS A 718       3.746  55.516  18.162  1.00  0.00           O  
ATOM   1027  CB  HIS A 718       3.792  58.578  18.451  1.00  0.00           C  
ATOM   1028  CG  HIS A 718       3.642  59.999  18.019  1.00  0.00           C  
ATOM   1029  ND1 HIS A 718       2.801  60.378  16.996  1.00  0.00           N  
ATOM   1030  CD2 HIS A 718       4.243  61.131  18.455  1.00  0.00           C  
ATOM   1031  CE1 HIS A 718       2.890  61.684  16.820  1.00  0.00           C  
ATOM   1032  NE2 HIS A 718       3.758  62.164  17.692  1.00  0.00           N  
ATOM   1033  N   GLU A 723       5.923  56.060  18.366  1.00  0.00           N  
ATOM   1034  CA  GLU A 723       6.298  54.798  18.988  1.00  0.00           C  
ATOM   1035  C   GLU A 723       7.169  54.990  20.217  1.00  0.00           C  
ATOM   1036  O   GLU A 723       7.814  56.029  20.390  1.00  0.00           O  
ATOM   1037  CB  GLU A 723       7.022  53.901  17.989  1.00  0.00           C  
ATOM   1038  CG  GLU A 723       6.114  52.881  17.350  1.00  0.00           C  
ATOM   1039  CD  GLU A 723       5.982  51.605  18.165  1.00  0.00           C  
ATOM   1040  OE1 GLU A 723       6.168  51.639  19.407  1.00  0.00           O  
ATOM   1041  OE2 GLU A 723       5.677  50.564  17.542  1.00  0.00           O  
ATOM   1042  N   ALA A 724       7.160  53.976  21.075  1.00  0.00           N  
ATOM   1043  CA  ALA A 724       7.953  53.984  22.293  1.00  0.00           C  
ATOM   1044  C   ALA A 724       9.228  53.248  21.940  1.00  0.00           C  
ATOM   1045  O   ALA A 724      10.258  53.396  22.600  1.00  0.00           O  
ATOM   1046  CB  ALA A 724       7.216  53.255  23.411  1.00  0.00           C  
ATOM   1047  N   VAL A 725       9.137  52.455  20.880  1.00  0.00           N  
ATOM   1048  CA  VAL A 725      10.258  51.675  20.388  1.00  0.00           C  
ATOM   1049  C   VAL A 725      10.426  51.970  18.905  1.00  0.00           C  
ATOM   1050  O   VAL A 725       9.573  51.598  18.101  1.00  0.00           O  
ATOM   1051  CB  VAL A 725       9.999  50.165  20.572  1.00  0.00           C  
ATOM   1052  CG1 VAL A 725      11.207  49.358  20.088  1.00  0.00           C  
ATOM   1053  CG2 VAL A 725       9.677  49.869  22.039  1.00  0.00           C  
ATOM   1054  N   PHE A 726      11.511  52.659  18.550  1.00  0.00           N  
ATOM   1055  CA  PHE A 726      11.793  52.991  17.153  1.00  0.00           C  
ATOM   1056  C   PHE A 726      13.290  52.972  16.840  1.00  0.00           C  
ATOM   1057  O   PHE A 726      14.103  52.573  17.672  1.00  0.00           O  
ATOM   1058  CB  PHE A 726      11.205  54.356  16.794  1.00  0.00           C  
ATOM   1059  CG  PHE A 726      11.584  55.449  17.741  1.00  0.00           C  
ATOM   1060  CD1 PHE A 726      10.985  55.542  18.992  1.00  0.00           C  
ATOM   1061  CD2 PHE A 726      12.522  56.402  17.377  1.00  0.00           C  
ATOM   1062  CE1 PHE A 726      11.310  56.571  19.870  1.00  0.00           C  
ATOM   1063  CE2 PHE A 726      12.857  57.436  18.244  1.00  0.00           C  
ATOM   1064  CZ  PHE A 726      12.248  57.520  19.494  1.00  0.00           C  
ATOM   1065  N   HIS A 728      13.656  53.408  15.640  1.00  0.00           N  
ATOM   1066  CA  HIS A 728      15.054  53.402  15.239  1.00  0.00           C  
ATOM   1067  C   HIS A 728      15.590  54.764  14.806  1.00  0.00           C  
ATOM   1068  O   HIS A 728      14.864  55.594  14.256  1.00  0.00           O  
ATOM   1069  CB  HIS A 728      15.258  52.416  14.095  1.00  0.00           C  
ATOM   1070  CG  HIS A 728      14.895  51.004  14.431  1.00  0.00           C  
ATOM   1071  ND1 HIS A 728      13.599  50.606  14.682  1.00  0.00           N  
ATOM   1072  CD2 HIS A 728      15.658  49.889  14.528  1.00  0.00           C  
ATOM   1073  CE1 HIS A 728      13.580  49.305  14.917  1.00  0.00           C  
ATOM   1074  NE2 HIS A 728      14.816  48.846  14.829  1.00  0.00           N  
ATOM   1075  N   GLN A 730      16.879  54.973  15.046  1.00  0.00           N  
ATOM   1076  CA  GLN A 730      17.555  56.207  14.670  1.00  0.00           C  
ATOM   1077  C   GLN A 730      18.852  55.855  13.955  1.00  0.00           C  
ATOM   1078  O   GLN A 730      19.341  54.728  14.069  1.00  0.00           O  
ATOM   1079  CB  GLN A 730      17.905  57.030  15.906  1.00  0.00           C  
ATOM   1080  CG  GLN A 730      16.807  57.913  16.437  1.00  0.00           C  
ATOM   1081  CD  GLN A 730      17.270  58.729  17.627  1.00  0.00           C  
ATOM   1082  OE1 GLN A 730      16.646  59.731  17.990  1.00  0.00           O  
ATOM   1083  NE2 GLN A 730      18.368  58.302  18.247  1.00  0.00           N  
ATOM   1084  N   LEU A 731      19.387  56.806  13.196  1.00  0.00           N  
ATOM   1085  CA  LEU A 731      20.661  56.614  12.522  1.00  0.00           C  
ATOM   1086  C   LEU A 731      21.502  57.817  12.906  1.00  0.00           C  
ATOM   1087  O   LEU A 731      21.185  58.954  12.554  1.00  0.00           O  
ATOM   1088  CB  LEU A 731      20.531  56.565  10.996  1.00  0.00           C  
ATOM   1089  CG  LEU A 731      21.914  56.364  10.330  1.00  0.00           C  
ATOM   1090  CD1 LEU A 731      22.285  54.895  10.328  1.00  0.00           C  
ATOM   1091  CD2 LEU A 731      21.916  56.879   8.914  1.00  0.00           C  
ATOM   1092  N   GLU A 732      22.566  57.571  13.651  1.00  0.00           N  
ATOM   1093  CA  GLU A 732      23.433  58.650  14.067  1.00  0.00           C  
ATOM   1094  C   GLU A 732      24.618  58.735  13.142  1.00  0.00           C  
ATOM   1095  O   GLU A 732      25.041  57.732  12.568  1.00  0.00           O  
ATOM   1096  CB  GLU A 732      23.903  58.424  15.498  1.00  0.00           C  
ATOM   1097  CG  GLU A 732      23.062  59.160  16.515  1.00  0.00           C  
ATOM   1098  CD  GLU A 732      23.756  60.400  16.990  1.00  0.00           C  
ATOM   1099  OE1 GLU A 732      24.502  60.981  16.183  1.00  0.00           O  
ATOM   1100  OE2 GLU A 732      23.569  60.800  18.154  1.00  0.00           O  
ATOM   1101  N   GLY A 733      25.130  59.947  12.976  1.00  0.00           N  
ATOM   1102  CA  GLY A 733      26.295  60.159  12.143  1.00  0.00           C  
ATOM   1103  C   GLY A 733      27.290  60.929  12.986  1.00  0.00           C  
ATOM   1104  O   GLY A 733      26.893  61.709  13.863  1.00  0.00           O  
ATOM   1105  N   LEU A 734      28.577  60.701  12.752  1.00  0.00           N  
ATOM   1106  CA  LEU A 734      29.629  61.403  13.484  1.00  0.00           C  
ATOM   1107  C   LEU A 734      30.892  61.396  12.656  1.00  0.00           C  
ATOM   1108  O   LEU A 734      31.409  60.333  12.310  1.00  0.00           O  
ATOM   1109  CB  LEU A 734      29.925  60.731  14.823  1.00  0.00           C  
ATOM   1110  CG  LEU A 734      31.010  61.400  15.679  1.00  0.00           C  
ATOM   1111  CD1 LEU A 734      30.533  62.775  16.153  1.00  0.00           C  
ATOM   1112  CD2 LEU A 734      31.352  60.504  16.877  1.00  0.00           C  
ATOM   1113  N   VAL A 735      31.369  62.590  12.334  1.00  0.00           N  
ATOM   1114  CA  VAL A 735      32.586  62.781  11.559  1.00  0.00           C  
ATOM   1115  C   VAL A 735      33.425  63.772  12.371  1.00  0.00           C  
ATOM   1116  O   VAL A 735      33.005  64.917  12.608  1.00  0.00           O  
ATOM   1117  CB  VAL A 735      32.278  63.373  10.137  1.00  0.00           C  
ATOM   1118  CG1 VAL A 735      33.578  63.676   9.389  1.00  0.00           C  
ATOM   1119  CG2 VAL A 735      31.450  62.387   9.329  1.00  0.00           C  
ATOM   1120  N   VAL A 736      34.601  63.321  12.802  1.00  0.00           N  
ATOM   1121  CA  VAL A 736      35.513  64.139  13.604  1.00  0.00           C  
ATOM   1122  C   VAL A 736      36.870  64.205  12.922  1.00  0.00           C  
ATOM   1123  O   VAL A 736      37.284  63.254  12.259  1.00  0.00           O  
ATOM   1124  CB  VAL A 736      35.720  63.527  15.024  1.00  0.00           C  
ATOM   1125  CG1 VAL A 736      36.691  64.379  15.833  1.00  0.00           C  
ATOM   1126  CG2 VAL A 736      34.388  63.404  15.739  1.00  0.00           C  
ATOM   1127  N   GLY A 737      37.569  65.319  13.095  1.00  0.00           N  
ATOM   1128  CA  GLY A 737      38.877  65.453  12.492  1.00  0.00           C  
ATOM   1129  C   GLY A 737      39.320  66.895  12.373  1.00  0.00           C  
ATOM   1130  O   GLY A 737      38.515  67.824  12.443  1.00  0.00           O  
ATOM   1131  N   GLU A 738      40.616  67.087  12.189  1.00  0.00           N  
ATOM   1132  CA  GLU A 738      41.172  68.423  12.039  1.00  0.00           C  
ATOM   1133  C   GLU A 738      40.479  69.137  10.870  1.00  0.00           C  
ATOM   1134  O   GLU A 738      40.345  68.567   9.786  1.00  0.00           O  
ATOM   1135  CB  GLU A 738      42.663  68.299  11.763  1.00  0.00           C  
ATOM   1136  CG  GLU A 738      43.480  69.515  12.087  1.00  0.00           C  
ATOM   1137  CD  GLU A 738      44.968  69.246  11.902  1.00  0.00           C  
ATOM   1138  OE1 GLU A 738      45.445  68.195  12.402  1.00  0.00           O  
ATOM   1139  OE2 GLU A 738      45.655  70.083  11.261  1.00  0.00           O  
ATOM   1140  N   GLY A 739      40.015  70.364  11.098  1.00  0.00           N  
ATOM   1141  CA  GLY A 739      39.379  71.127  10.035  1.00  0.00           C  
ATOM   1142  C   GLY A 739      37.935  70.837   9.639  1.00  0.00           C  
ATOM   1143  O   GLY A 739      37.408  71.474   8.726  1.00  0.00           O  
ATOM   1144  N   ILE A 788      37.289  69.883  10.300  1.00  0.00           N  
ATOM   1145  CA  ILE A 788      35.901  69.556   9.989  1.00  0.00           C  
ATOM   1146  C   ILE A 788      35.016  70.760  10.336  1.00  0.00           C  
ATOM   1147  O   ILE A 788      35.068  71.279  11.451  1.00  0.00           O  
ATOM   1148  CB  ILE A 788      35.471  68.321  10.777  1.00  0.00           C  
ATOM   1149  CG1 ILE A 788      36.205  67.096  10.218  1.00  0.00           C  
ATOM   1150  CG2 ILE A 788      33.961  68.154  10.723  1.00  0.00           C  
ATOM   1151  CD1 ILE A 788      35.790  66.702   8.821  1.00  0.00           C  
ATOM   1152  N   ALA A 789      34.210  71.204   9.374  1.00  0.00           N  
ATOM   1153  CA  ALA A 789      33.361  72.376   9.565  1.00  0.00           C  
ATOM   1154  C   ALA A 789      31.885  72.151   9.232  1.00  0.00           C  
ATOM   1155  O   ALA A 789      31.519  71.169   8.573  1.00  0.00           O  
ATOM   1156  CB  ALA A 789      33.909  73.547   8.732  1.00  0.00           C  
ATOM   1157  N   MET A 790      31.042  73.081   9.676  1.00  0.00           N  
ATOM   1158  CA  MET A 790      29.616  72.972   9.434  1.00  0.00           C  
ATOM   1159  C   MET A 790      29.311  72.907   7.941  1.00  0.00           C  
ATOM   1160  O   MET A 790      28.277  72.386   7.534  1.00  0.00           O  
ATOM   1161  CB  MET A 790      28.877  74.142  10.087  1.00  0.00           C  
ATOM   1162  CG  MET A 790      27.379  73.910  10.232  1.00  0.00           C  
ATOM   1163  SD  MET A 790      26.694  74.843  11.605  1.00  0.00           S  
ATOM   1164  CE  MET A 790      24.926  74.820  11.190  1.00  0.00           C  
ATOM   1165  N   ALA A 791      30.215  73.433   7.124  1.00  0.00           N  
ATOM   1166  CA  ALA A 791      30.026  73.381   5.680  1.00  0.00           C  
ATOM   1167  C   ALA A 791      30.016  71.915   5.255  1.00  0.00           C  
ATOM   1168  O   ALA A 791      29.352  71.546   4.283  1.00  0.00           O  
ATOM   1169  CB  ALA A 791      31.150  74.126   4.963  1.00  0.00           C  
ATOM   1170  N   HIS A 792      30.747  71.076   5.986  1.00  0.00           N  
ATOM   1171  CA  HIS A 792      30.805  69.654   5.667  1.00  0.00           C  
ATOM   1172  C   HIS A 792      29.542  68.939   6.109  1.00  0.00           C  
ATOM   1173  O   HIS A 792      29.086  68.013   5.447  1.00  0.00           O  
ATOM   1174  CB  HIS A 792      32.026  69.011   6.321  1.00  0.00           C  
ATOM   1175  CG  HIS A 792      33.320  69.643   5.918  1.00  0.00           C  
ATOM   1176  ND1 HIS A 792      34.094  70.378   6.793  1.00  0.00           N  
ATOM   1177  CD2 HIS A 792      33.959  69.684   4.724  1.00  0.00           C  
ATOM   1178  CE1 HIS A 792      35.153  70.843   6.155  1.00  0.00           C  
ATOM   1179  NE2 HIS A 792      35.094  70.436   4.899  1.00  0.00           N  
ATOM   1180  N   LEU A 793      28.988  69.350   7.243  1.00  0.00           N  
ATOM   1181  CA  LEU A 793      27.753  68.750   7.727  1.00  0.00           C  
ATOM   1182  C   LEU A 793      26.698  68.968   6.645  1.00  0.00           C  
ATOM   1183  O   LEU A 793      26.046  68.020   6.194  1.00  0.00           O  
ATOM   1184  CB  LEU A 793      27.303  69.416   9.028  1.00  0.00           C  
ATOM   1185  CG  LEU A 793      25.840  69.222   9.452  1.00  0.00           C  
ATOM   1186  CD1 LEU A 793      25.502  67.728   9.578  1.00  0.00           C  
ATOM   1187  CD2 LEU A 793      25.609  69.961  10.772  1.00  0.00           C  
ATOM   1188  N   LYS A 794      26.548  70.222   6.219  1.00  0.00           N  
ATOM   1189  CA  LYS A 794      25.583  70.560   5.184  1.00  0.00           C  
ATOM   1190  C   LYS A 794      25.840  69.754   3.914  1.00  0.00           C  
ATOM   1191  O   LYS A 794      24.901  69.313   3.249  1.00  0.00           O  
ATOM   1192  CB  LYS A 794      25.618  72.068   4.881  1.00  0.00           C  
ATOM   1193  CG  LYS A 794      25.002  72.932   5.986  1.00  0.00           C  
ATOM   1194  CD  LYS A 794      24.983  74.419   5.629  1.00  0.00           C  
ATOM   1195  CE  LYS A 794      24.032  74.713   4.463  1.00  0.00           C  
ATOM   1196  NZ  LYS A 794      23.962  76.174   4.142  1.00  0.00           N  
ATOM   1197  N   GLY A 795      27.106  69.553   3.574  1.00  0.00           N  
ATOM   1198  CA  GLY A 795      27.407  68.784   2.380  1.00  0.00           C  
ATOM   1199  C   GLY A 795      26.923  67.350   2.508  1.00  0.00           C  
ATOM   1200  O   GLY A 795      26.414  66.762   1.556  1.00  0.00           O  
ATOM   1201  N   ALA A 796      27.081  66.789   3.700  1.00  0.00           N  
ATOM   1202  CA  ALA A 796      26.670  65.421   3.971  1.00  0.00           C  
ATOM   1203  C   ALA A 796      25.186  65.259   3.717  1.00  0.00           C  
ATOM   1204  O   ALA A 796      24.754  64.405   2.938  1.00  0.00           O  
ATOM   1205  CB  ALA A 796      26.976  65.078   5.403  1.00  0.00           C  
ATOM   1206  N   ILE A 797      24.404  66.100   4.384  1.00  0.00           N  
ATOM   1207  CA  ILE A 797      22.956  66.051   4.261  1.00  0.00           C  
ATOM   1208  C   ILE A 797      22.482  66.372   2.861  1.00  0.00           C  
ATOM   1209  O   ILE A 797      21.454  65.851   2.427  1.00  0.00           O  
ATOM   1210  CB  ILE A 797      22.301  66.962   5.309  1.00  0.00           C  
ATOM   1211  CG1 ILE A 797      22.562  66.344   6.690  1.00  0.00           C  
ATOM   1212  CG2 ILE A 797      20.795  67.078   5.062  1.00  0.00           C  
ATOM   1213  CD1 ILE A 797      22.213  67.231   7.834  1.00  0.00           C  
ATOM   1214  N   TYR A 798      23.231  67.210   2.149  1.00  0.00           N  
ATOM   1215  CA  TYR A 798      22.875  67.522   0.775  1.00  0.00           C  
ATOM   1216  C   TYR A 798      22.970  66.206   0.014  1.00  0.00           C  
ATOM   1217  O   TYR A 798      22.081  65.872  -0.769  1.00  0.00           O  
ATOM   1218  CB  TYR A 798      23.851  68.520   0.157  1.00  0.00           C  
ATOM   1219  CG  TYR A 798      23.633  68.717  -1.330  1.00  0.00           C  
ATOM   1220  CD1 TYR A 798      22.658  69.603  -1.806  1.00  0.00           C  
ATOM   1221  CD2 TYR A 798      24.381  67.997  -2.266  1.00  0.00           C  
ATOM   1222  CE1 TYR A 798      22.436  69.768  -3.183  1.00  0.00           C  
ATOM   1223  CE2 TYR A 798      24.167  68.152  -3.640  1.00  0.00           C  
ATOM   1224  CZ  TYR A 798      23.194  69.038  -4.091  1.00  0.00           C  
ATOM   1225  OH  TYR A 798      22.978  69.190  -5.439  1.00  0.00           O  
ATOM   1226  N   GLU A 799      24.051  65.457   0.257  1.00  0.00           N  
ATOM   1227  CA  GLU A 799      24.256  64.171  -0.411  1.00  0.00           C  
ATOM   1228  C   GLU A 799      23.204  63.148  -0.007  1.00  0.00           C  
ATOM   1229  O   GLU A 799      22.773  62.336  -0.824  1.00  0.00           O  
ATOM   1230  CB  GLU A 799      25.653  63.630  -0.118  1.00  0.00           C  
ATOM   1231  CG  GLU A 799      26.746  64.316  -0.923  1.00  0.00           C  
ATOM   1232  CD  GLU A 799      26.567  64.148  -2.429  1.00  0.00           C  
ATOM   1233  OE1 GLU A 799      26.372  63.006  -2.889  1.00  0.00           O  
ATOM   1234  OE2 GLU A 799      26.635  65.158  -3.156  1.00  0.00           O  
ATOM   1235  N   LEU A 800      22.790  63.188   1.254  1.00  0.00           N  
ATOM   1236  CA  LEU A 800      21.759  62.275   1.724  1.00  0.00           C  
ATOM   1237  C   LEU A 800      20.479  62.507   0.912  1.00  0.00           C  
ATOM   1238  O   LEU A 800      19.871  61.562   0.390  1.00  0.00           O  
ATOM   1239  CB  LEU A 800      21.466  62.520   3.204  1.00  0.00           C  
ATOM   1240  CG  LEU A 800      20.280  61.719   3.760  1.00  0.00           C  
ATOM   1241  CD1 LEU A 800      20.494  60.244   3.464  1.00  0.00           C  
ATOM   1242  CD2 LEU A 800      20.127  61.963   5.258  1.00  0.00           C  
ATOM   1243  N   ALA A 801      20.091  63.777   0.807  1.00  0.00           N  
ATOM   1244  CA  ALA A 801      18.891  64.166   0.082  1.00  0.00           C  
ATOM   1245  C   ALA A 801      18.966  63.725  -1.371  1.00  0.00           C  
ATOM   1246  O   ALA A 801      18.098  62.986  -1.841  1.00  0.00           O  
ATOM   1247  CB  ALA A 801      18.693  65.678   0.171  1.00  0.00           C  
ATOM   1248  N   GLN A 802      19.996  64.175  -2.084  1.00  0.00           N  
ATOM   1249  CA  GLN A 802      20.163  63.791  -3.482  1.00  0.00           C  
ATOM   1250  C   GLN A 802      20.038  62.274  -3.611  1.00  0.00           C  
ATOM   1251  O   GLN A 802      19.285  61.762  -4.440  1.00  0.00           O  
ATOM   1252  CB  GLN A 802      21.535  64.225  -4.002  1.00  0.00           C  
ATOM   1253  CG  GLN A 802      21.661  65.697  -4.346  1.00  0.00           C  
ATOM   1254  CD  GLN A 802      20.787  66.102  -5.524  1.00  0.00           C  
ATOM   1255  OE1 GLN A 802      20.829  65.481  -6.594  1.00  0.00           O  
ATOM   1256  NE2 GLN A 802      19.996  67.153  -5.337  1.00  0.00           N  
ATOM   1257  N   ALA A 803      20.763  61.551  -2.770  1.00  0.00           N  
ATOM   1258  CA  ALA A 803      20.734  60.096  -2.834  1.00  0.00           C  
ATOM   1259  C   ALA A 803      19.359  59.504  -2.578  1.00  0.00           C  
ATOM   1260  O   ALA A 803      19.013  58.471  -3.142  1.00  0.00           O  
ATOM   1261  CB  ALA A 803      21.735  59.511  -1.852  1.00  0.00           C  
ATOM   1262  N   LEU A 807      18.572  60.170  -1.740  1.00  0.00           N  
ATOM   1263  CA  LEU A 807      17.249  59.681  -1.369  1.00  0.00           C  
ATOM   1264  C   LEU A 807      16.113  60.148  -2.272  1.00  0.00           C  
ATOM   1265  O   LEU A 807      15.226  59.369  -2.622  1.00  0.00           O  
ATOM   1266  CB  LEU A 807      16.955  60.102   0.075  1.00  0.00           C  
ATOM   1267  CG  LEU A 807      16.553  59.091   1.159  1.00  0.00           C  
ATOM   1268  CD1 LEU A 807      17.169  57.726   0.920  1.00  0.00           C  
ATOM   1269  CD2 LEU A 807      16.983  59.643   2.506  1.00  0.00           C  
ATOM   1270  N   PHE A 808      16.137  61.412  -2.674  1.00  0.00           N  
ATOM   1271  CA  PHE A 808      15.041  61.925  -3.476  1.00  0.00           C  
ATOM   1272  C   PHE A 808      15.336  62.415  -4.887  1.00  0.00           C  
ATOM   1273  O   PHE A 808      14.463  62.988  -5.535  1.00  0.00           O  
ATOM   1274  CB  PHE A 808      14.328  63.008  -2.669  1.00  0.00           C  
ATOM   1275  CG  PHE A 808      13.766  62.508  -1.365  1.00  0.00           C  
ATOM   1276  CD1 PHE A 808      12.721  61.594  -1.350  1.00  0.00           C  
ATOM   1277  CD2 PHE A 808      14.293  62.932  -0.155  1.00  0.00           C  
ATOM   1278  CE1 PHE A 808      12.213  61.113  -0.149  1.00  0.00           C  
ATOM   1279  CE2 PHE A 808      13.788  62.453   1.051  1.00  0.00           C  
ATOM   1280  CZ  PHE A 808      12.750  61.545   1.052  1.00  0.00           C  
ATOM   1281  N   GLY A1141      16.550  62.191  -5.373  1.00  0.00           N  
ATOM   1282  CA  GLY A1141      16.865  62.610  -6.724  1.00  0.00           C  
ATOM   1283  C   GLY A1141      17.455  63.994  -6.843  1.00  0.00           C  
ATOM   1284  O   GLY A1141      17.515  64.732  -5.861  1.00  0.00           O  
ATOM   1285  N   PRO A1142      17.896  64.376  -8.054  1.00  0.00           N  
ATOM   1286  CA  PRO A1142      18.501  65.681  -8.343  1.00  0.00           C  
ATOM   1287  C   PRO A1142      17.657  66.890  -8.004  1.00  0.00           C  
ATOM   1288  O   PRO A1142      18.196  67.955  -7.724  1.00  0.00           O  
ATOM   1289  CB  PRO A1142      18.811  65.593  -9.834  1.00  0.00           C  
ATOM   1290  CG  PRO A1142      19.164  64.138 -10.000  1.00  0.00           C  
ATOM   1291  CD  PRO A1142      18.020  63.487  -9.226  1.00  0.00           C  
ATOM   1292  N   ASP A1143      16.340  66.740  -8.021  1.00  0.00           N  
ATOM   1293  CA  ASP A1143      15.473  67.872  -7.721  1.00  0.00           C  
ATOM   1294  C   ASP A1143      15.171  67.999  -6.240  1.00  0.00           C  
ATOM   1295  O   ASP A1143      14.242  68.698  -5.846  1.00  0.00           O  
ATOM   1296  CB  ASP A1143      14.169  67.770  -8.512  1.00  0.00           C  
ATOM   1297  CG  ASP A1143      14.402  67.746 -10.010  1.00  0.00           C  
ATOM   1298  OD1 ASP A1143      15.429  68.303 -10.467  1.00  0.00           O  
ATOM   1299  OD2 ASP A1143      13.555  67.176 -10.729  1.00  0.00           O  
ATOM   1300  N   SER A1153      15.958  67.318  -5.418  1.00  0.00           N  
ATOM   1301  CA  SER A1153      15.768  67.382  -3.980  1.00  0.00           C  
ATOM   1302  C   SER A1153      16.623  68.524  -3.430  1.00  0.00           C  
ATOM   1303  O   SER A1153      17.609  68.925  -4.059  1.00  0.00           O  
ATOM   1304  CB  SER A1153      16.179  66.060  -3.336  1.00  0.00           C  
ATOM   1305  OG  SER A1153      15.979  66.112  -1.936  1.00  0.00           O  
ATOM   1306  N   LYS A1154      16.244  69.045  -2.263  1.00  0.00           N  
ATOM   1307  CA  LYS A1154      16.966  70.151  -1.632  1.00  0.00           C  
ATOM   1308  C   LYS A1154      16.982  69.966  -0.120  1.00  0.00           C  
ATOM   1309  O   LYS A1154      16.160  69.241   0.431  1.00  0.00           O  
ATOM   1310  CB  LYS A1154      16.282  71.482  -1.964  1.00  0.00           C  
ATOM   1311  CG  LYS A1154      15.866  71.615  -3.415  1.00  0.00           C  
ATOM   1312  CD  LYS A1154      15.083  72.886  -3.680  1.00  0.00           C  
ATOM   1313  CE  LYS A1154      15.976  74.113  -3.719  1.00  0.00           C  
ATOM   1314  NZ  LYS A1154      15.232  75.280  -4.277  1.00  0.00           N  
ATOM   1315  N   VAL A1155      17.919  70.624   0.550  1.00  0.00           N  
ATOM   1316  CA  VAL A1155      18.005  70.529   2.000  1.00  0.00           C  
ATOM   1317  C   VAL A1155      17.825  71.907   2.606  1.00  0.00           C  
ATOM   1318  O   VAL A1155      18.086  72.919   1.963  1.00  0.00           O  
ATOM   1319  CB  VAL A1155      19.358  69.955   2.464  1.00  0.00           C  
ATOM   1320  CG1 VAL A1155      19.537  68.563   1.899  1.00  0.00           C  
ATOM   1321  CG2 VAL A1155      20.500  70.870   2.032  1.00  0.00           C  
ATOM   1322  N   ARG A1156      17.383  71.932   3.856  1.00  0.00           N  
ATOM   1323  CA  ARG A1156      17.138  73.175   4.565  1.00  0.00           C  
ATOM   1324  C   ARG A1156      17.604  73.007   6.015  1.00  0.00           C  
ATOM   1325  O   ARG A1156      17.283  72.012   6.661  1.00  0.00           O  
ATOM   1326  CB  ARG A1156      15.641  73.460   4.507  1.00  0.00           C  
ATOM   1327  CG  ARG A1156      15.204  74.822   4.959  1.00  0.00           C  
ATOM   1328  CD  ARG A1156      13.686  74.903   4.909  1.00  0.00           C  
ATOM   1329  NE  ARG A1156      13.051  74.022   5.895  1.00  0.00           N  
ATOM   1330  CZ  ARG A1156      11.745  73.748   5.922  1.00  0.00           C  
ATOM   1331  NH1 ARG A1156      10.932  74.285   5.011  1.00  0.00           N  
ATOM   1332  NH2 ARG A1156      11.248  72.945   6.861  1.00  0.00           N  
ATOM   1333  N   PHE A1157      18.372  73.976   6.506  1.00  0.00           N  
ATOM   1334  CA  PHE A1157      18.886  73.968   7.873  1.00  0.00           C  
ATOM   1335  C   PHE A1157      18.379  75.181   8.661  1.00  0.00           C  
ATOM   1336  O   PHE A1157      18.360  76.302   8.155  1.00  0.00           O  
ATOM   1337  CB  PHE A1157      20.426  74.006   7.884  1.00  0.00           C  
ATOM   1338  CG  PHE A1157      21.082  72.713   7.499  1.00  0.00           C  
ATOM   1339  CD1 PHE A1157      21.137  72.309   6.176  1.00  0.00           C  
ATOM   1340  CD2 PHE A1157      21.645  71.891   8.471  1.00  0.00           C  
ATOM   1341  CE1 PHE A1157      21.745  71.101   5.818  1.00  0.00           C  
ATOM   1342  CE2 PHE A1157      22.255  70.681   8.125  1.00  0.00           C  
ATOM   1343  CZ  PHE A1157      22.302  70.289   6.794  1.00  0.00           C  
ATOM   1344  N   GLN A1158      17.989  74.957   9.909  1.00  0.00           N  
ATOM   1345  CA  GLN A1158      17.515  76.041  10.767  1.00  0.00           C  
ATOM   1346  C   GLN A1158      18.081  75.795  12.146  1.00  0.00           C  
ATOM   1347  O   GLN A1158      18.183  74.653  12.588  1.00  0.00           O  
ATOM   1348  CB  GLN A1158      15.989  76.050  10.872  1.00  0.00           C  
ATOM   1349  CG  GLN A1158      15.265  76.162   9.552  1.00  0.00           C  
ATOM   1350  CD  GLN A1158      13.767  76.262   9.734  1.00  0.00           C  
ATOM   1351  OE1 GLN A1158      13.175  75.564  10.567  1.00  0.00           O  
ATOM   1352  NE2 GLN A1158      13.138  77.127   8.948  1.00  0.00           N  
ATOM   1353  N   PRO A1159      18.446  76.863  12.858  1.00  0.00           N  
ATOM   1354  CA  PRO A1159      18.997  76.641  14.195  1.00  0.00           C  
ATOM   1355  C   PRO A1159      18.011  75.892  15.098  1.00  0.00           C  
ATOM   1356  O   PRO A1159      16.802  76.104  15.017  1.00  0.00           O  
ATOM   1357  CB  PRO A1159      19.257  78.059  14.702  1.00  0.00           C  
ATOM   1358  CG  PRO A1159      19.435  78.857  13.442  1.00  0.00           C  
ATOM   1359  CD  PRO A1159      18.377  78.298  12.540  1.00  0.00           C  
ATOM   1360  N   VAL A1160      18.529  74.999  15.933  1.00  0.00           N  
ATOM   1361  CA  VAL A1160      17.711  74.269  16.894  1.00  0.00           C  
ATOM   1362  C   VAL A1160      18.663  73.843  18.008  1.00  0.00           C  
ATOM   1363  O   VAL A1160      19.881  73.842  17.823  1.00  0.00           O  
ATOM   1364  CB  VAL A1160      16.982  73.041  16.274  1.00  0.00           C  
ATOM   1365  CG1 VAL A1160      17.913  71.828  16.174  1.00  0.00           C  
ATOM   1366  CG2 VAL A1160      15.752  72.716  17.117  1.00  0.00           C  
ATOM   1367  N   TYR A1437      18.116  73.476  19.157  1.00  0.00           N  
ATOM   1368  CA  TYR A1437      18.938  73.141  20.310  1.00  0.00           C  
ATOM   1369  C   TYR A1437      19.172  71.687  20.702  1.00  0.00           C  
ATOM   1370  O   TYR A1437      18.256  70.868  20.718  1.00  0.00           O  
ATOM   1371  CB  TYR A1437      18.380  73.881  21.518  1.00  0.00           C  
ATOM   1372  CG  TYR A1437      19.035  73.515  22.821  1.00  0.00           C  
ATOM   1373  CD1 TYR A1437      20.365  73.851  23.072  1.00  0.00           C  
ATOM   1374  CD2 TYR A1437      18.311  72.881  23.830  1.00  0.00           C  
ATOM   1375  CE1 TYR A1437      20.953  73.573  24.297  1.00  0.00           C  
ATOM   1376  CE2 TYR A1437      18.886  72.601  25.059  1.00  0.00           C  
ATOM   1377  CZ  TYR A1437      20.207  72.952  25.286  1.00  0.00           C  
ATOM   1378  OH  TYR A1437      20.780  72.710  26.514  1.00  0.00           O  
ATOM   1379  N   PHE A1438      20.421  71.395  21.043  1.00  0.00           N  
ATOM   1380  CA  PHE A1438      20.840  70.079  21.503  1.00  0.00           C  
ATOM   1381  C   PHE A1438      21.989  70.338  22.457  1.00  0.00           C  
ATOM   1382  O   PHE A1438      22.916  71.067  22.124  1.00  0.00           O  
ATOM   1383  CB  PHE A1438      21.322  69.217  20.345  1.00  0.00           C  
ATOM   1384  CG  PHE A1438      20.232  68.789  19.417  1.00  0.00           C  
ATOM   1385  CD1 PHE A1438      19.207  67.966  19.866  1.00  0.00           C  
ATOM   1386  CD2 PHE A1438      20.213  69.232  18.096  1.00  0.00           C  
ATOM   1387  CE1 PHE A1438      18.178  67.592  19.013  1.00  0.00           C  
ATOM   1388  CE2 PHE A1438      19.186  68.863  17.237  1.00  0.00           C  
ATOM   1389  CZ  PHE A1438      18.169  68.043  17.696  1.00  0.00           C  
ATOM   1390  N   PRO A1443      21.943  69.756  23.664  1.00  0.00           N  
ATOM   1391  CA  PRO A1443      23.046  70.002  24.601  1.00  0.00           C  
ATOM   1392  C   PRO A1443      24.416  69.524  24.073  1.00  0.00           C  
ATOM   1393  O   PRO A1443      25.454  70.028  24.508  1.00  0.00           O  
ATOM   1394  CB  PRO A1443      22.611  69.240  25.863  1.00  0.00           C  
ATOM   1395  CG  PRO A1443      21.111  69.140  25.728  1.00  0.00           C  
ATOM   1396  CD  PRO A1443      20.928  68.867  24.264  1.00  0.00           C  
ATOM   1397  N   PHE A1444      24.414  68.566  23.140  1.00  0.00           N  
ATOM   1398  CA  PHE A1444      25.663  68.030  22.595  1.00  0.00           C  
ATOM   1399  C   PHE A1444      26.227  68.661  21.315  1.00  0.00           C  
ATOM   1400  O   PHE A1444      27.203  68.141  20.758  1.00  0.00           O  
ATOM   1401  CB  PHE A1444      25.571  66.507  22.410  1.00  0.00           C  
ATOM   1402  CG  PHE A1444      24.211  66.017  21.993  1.00  0.00           C  
ATOM   1403  CD1 PHE A1444      23.193  65.865  22.928  1.00  0.00           C  
ATOM   1404  CD2 PHE A1444      23.945  65.697  20.661  1.00  0.00           C  
ATOM   1405  CE1 PHE A1444      21.923  65.399  22.544  1.00  0.00           C  
ATOM   1406  CE2 PHE A1444      22.686  65.232  20.270  1.00  0.00           C  
ATOM   1407  CZ  PHE A1444      21.673  65.084  21.220  1.00  0.00           C  
ATOM   1408  N   VAL A1446      25.630  69.758  20.836  1.00  0.00           N  
ATOM   1409  CA  VAL A1446      26.161  70.456  19.657  1.00  0.00           C  
ATOM   1410  C   VAL A1446      26.014  71.981  19.756  1.00  0.00           C  
ATOM   1411  O   VAL A1446      25.111  72.488  20.426  1.00  0.00           O  
ATOM   1412  CB  VAL A1446      25.501  69.987  18.311  1.00  0.00           C  
ATOM   1413  CG1 VAL A1446      25.883  68.545  18.010  1.00  0.00           C  
ATOM   1414  CG2 VAL A1446      23.986  70.164  18.364  1.00  0.00           C  
ATOM   1415  N   GLU A1456      26.918  72.702  19.092  1.00  0.00           N  
ATOM   1416  CA  GLU A1456      26.898  74.167  19.066  1.00  0.00           C  
ATOM   1417  C   GLU A1456      27.861  74.651  17.983  1.00  0.00           C  
ATOM   1418  O   GLU A1456      29.077  74.540  18.124  1.00  0.00           O  
ATOM   1419  CB  GLU A1456      27.328  74.745  20.419  1.00  0.00           C  
ATOM   1420  CG  GLU A1456      27.085  76.259  20.608  1.00  0.00           C  
ATOM   1421  CD  GLU A1456      25.605  76.616  20.784  1.00  0.00           C  
ATOM   1422  OE1 GLU A1456      24.841  75.754  21.270  1.00  0.00           O  
ATOM   1423  OE2 GLU A1456      25.203  77.759  20.458  1.00  0.00           O  
ATOM   1424  N   PRO A1457      27.332  75.172  16.872  1.00  0.00           N  
ATOM   1425  CA  PRO A1457      25.925  75.360  16.507  1.00  0.00           C  
ATOM   1426  C   PRO A1457      25.058  74.094  16.512  1.00  0.00           C  
ATOM   1427  O   PRO A1457      25.553  72.971  16.349  1.00  0.00           O  
ATOM   1428  CB  PRO A1457      26.018  75.960  15.109  1.00  0.00           C  
ATOM   1429  CG  PRO A1457      27.259  76.783  15.202  1.00  0.00           C  
ATOM   1430  CD  PRO A1457      28.214  75.862  15.916  1.00  0.00           C  
ATOM   1431  N   GLY A1458      23.756  74.300  16.709  1.00  0.00           N  
ATOM   1432  CA  GLY A1458      22.801  73.205  16.691  1.00  0.00           C  
ATOM   1433  C   GLY A1458      21.892  73.445  15.499  1.00  0.00           C  
ATOM   1434  O   GLY A1458      21.755  74.585  15.041  1.00  0.00           O  
ATOM   1435  N   ALA A1459      21.263  72.402  14.977  1.00  0.00           N  
ATOM   1436  CA  ALA A1459      20.405  72.605  13.817  1.00  0.00           C  
ATOM   1437  C   ALA A1459      19.435  71.477  13.524  1.00  0.00           C  
ATOM   1438  O   ALA A1459      19.659  70.329  13.916  1.00  0.00           O  
ATOM   1439  CB  ALA A1459      21.269  72.839  12.591  1.00  0.00           C  
ATOM   1440  N   GLN A1460      18.340  71.822  12.849  1.00  0.00           N  
ATOM   1441  CA  GLN A1460      17.373  70.825  12.411  1.00  0.00           C  
ATOM   1442  C   GLN A1460      17.438  70.932  10.889  1.00  0.00           C  
ATOM   1443  O   GLN A1460      17.672  72.023  10.352  1.00  0.00           O  
ATOM   1444  CB  GLN A1460      15.964  71.138  12.910  1.00  0.00           C  
ATOM   1445  CG  GLN A1460      15.411  72.460  12.432  1.00  0.00           C  
ATOM   1446  CD  GLN A1460      13.963  72.681  12.858  1.00  0.00           C  
ATOM   1447  OE1 GLN A1460      13.644  72.709  14.056  1.00  0.00           O  
ATOM   1448  NE2 GLN A1460      13.076  72.840  11.874  1.00  0.00           N  
ATOM   1449  N   PHE A1461      17.290  69.812  10.191  1.00  0.00           N  
ATOM   1450  CA  PHE A1461      17.331  69.861   8.739  1.00  0.00           C  
ATOM   1451  C   PHE A1461      16.138  69.149   8.123  1.00  0.00           C  
ATOM   1452  O   PHE A1461      15.634  68.159   8.657  1.00  0.00           O  
ATOM   1453  CB  PHE A1461      18.662  69.296   8.196  1.00  0.00           C  
ATOM   1454  CG  PHE A1461      18.944  67.873   8.602  1.00  0.00           C  
ATOM   1455  CD1 PHE A1461      18.489  66.805   7.823  1.00  0.00           C  
ATOM   1456  CD2 PHE A1461      19.644  67.597   9.777  1.00  0.00           C  
ATOM   1457  CE1 PHE A1461      18.725  65.488   8.209  1.00  0.00           C  
ATOM   1458  CE2 PHE A1461      19.884  66.283  10.172  1.00  0.00           C  
ATOM   1459  CZ  PHE A1461      19.426  65.227   9.391  1.00  0.00           C  
ATOM   1460  N   ALA A1462      15.671  69.695   7.008  1.00  0.00           N  
ATOM   1461  CA  ALA A1462      14.540  69.144   6.289  1.00  0.00           C  
ATOM   1462  C   ALA A1462      14.980  68.971   4.843  1.00  0.00           C  
ATOM   1463  O   ALA A1462      15.828  69.725   4.349  1.00  0.00           O  
ATOM   1464  CB  ALA A1462      13.356  70.088   6.377  1.00  0.00           C  
ATOM   1465  N   VAL A1463      14.424  67.964   4.177  1.00  0.00           N  
ATOM   1466  CA  VAL A1463      14.764  67.695   2.786  1.00  0.00           C  
ATOM   1467  C   VAL A1463      13.533  67.838   1.925  1.00  0.00           C  
ATOM   1468  O   VAL A1463      12.437  67.416   2.305  1.00  0.00           O  
ATOM   1469  CB  VAL A1463      15.322  66.271   2.580  1.00  0.00           C  
ATOM   1470  CG1 VAL A1463      16.599  66.096   3.377  1.00  0.00           C  
ATOM   1471  CG2 VAL A1463      14.286  65.239   2.983  1.00  0.00           C  
ATOM   1472  N   TRP A1464      13.717  68.440   0.759  1.00  0.00           N  
ATOM   1473  CA  TRP A1464      12.609  68.626  -0.148  1.00  0.00           C  
ATOM   1474  C   TRP A1464      12.308  67.323  -0.863  1.00  0.00           C  
ATOM   1475  O   TRP A1464      13.200  66.685  -1.425  1.00  0.00           O  
ATOM   1476  CB  TRP A1464      12.918  69.713  -1.172  1.00  0.00           C  
ATOM   1477  CG  TRP A1464      11.782  69.908  -2.102  1.00  0.00           C  
ATOM   1478  CD1 TRP A1464      11.716  69.530  -3.412  1.00  0.00           C  
ATOM   1479  CD2 TRP A1464      10.502  70.458  -1.776  1.00  0.00           C  
ATOM   1480  NE1 TRP A1464      10.471  69.809  -3.921  1.00  0.00           N  
ATOM   1481  CE2 TRP A1464       9.705  70.380  -2.938  1.00  0.00           C  
ATOM   1482  CE3 TRP A1464       9.950  71.008  -0.612  1.00  0.00           C  
ATOM   1483  CZ2 TRP A1464       8.384  70.831  -2.973  1.00  0.00           C  
ATOM   1484  CZ3 TRP A1464       8.636  71.456  -0.646  1.00  0.00           C  
ATOM   1485  CH2 TRP A1464       7.868  71.364  -1.821  1.00  0.00           C  
ATOM   1486  N   TRP A1465      11.043  66.932  -0.823  1.00  0.00           N  
ATOM   1487  CA  TRP A1465      10.592  65.711  -1.467  1.00  0.00           C  
ATOM   1488  C   TRP A1465       9.726  66.137  -2.655  1.00  0.00           C  
ATOM   1489  O   TRP A1465       8.522  66.367  -2.509  1.00  0.00           O  
ATOM   1490  CB  TRP A1465       9.800  64.887  -0.453  1.00  0.00           C  
ATOM   1491  CG  TRP A1465       9.094  63.718  -1.022  1.00  0.00           C  
ATOM   1492  CD1 TRP A1465       9.542  62.887  -2.005  1.00  0.00           C  
ATOM   1493  CD2 TRP A1465       7.814  63.216  -0.616  1.00  0.00           C  
ATOM   1494  NE1 TRP A1465       8.617  61.894  -2.238  1.00  0.00           N  
ATOM   1495  CE2 TRP A1465       7.548  62.073  -1.398  1.00  0.00           C  
ATOM   1496  CE3 TRP A1465       6.865  63.621   0.336  1.00  0.00           C  
ATOM   1497  CZ2 TRP A1465       6.369  61.328  -1.260  1.00  0.00           C  
ATOM   1498  CZ3 TRP A1465       5.694  62.879   0.473  1.00  0.00           C  
ATOM   1499  CH2 TRP A1465       5.458  61.747  -0.322  1.00  0.00           C  
ATOM   1500  N   PRO A1475      10.337  66.253  -3.850  1.00  0.00           N  
ATOM   1501  CA  PRO A1475       9.647  66.664  -5.083  1.00  0.00           C  
ATOM   1502  C   PRO A1475       8.292  66.010  -5.404  1.00  0.00           C  
ATOM   1503  O   PRO A1475       7.373  66.690  -5.870  1.00  0.00           O  
ATOM   1504  CB  PRO A1475      10.705  66.436  -6.175  1.00  0.00           C  
ATOM   1505  CG  PRO A1475      11.616  65.405  -5.584  1.00  0.00           C  
ATOM   1506  CD  PRO A1475      11.716  65.822  -4.142  1.00  0.00           C  
ATOM   1507  N   GLU A1688       8.160  64.710  -5.152  1.00  0.00           N  
ATOM   1508  CA  GLU A1688       6.903  64.012  -5.421  1.00  0.00           C  
ATOM   1509  C   GLU A1688       5.789  64.445  -4.474  1.00  0.00           C  
ATOM   1510  O   GLU A1688       4.729  64.889  -4.915  1.00  0.00           O  
ATOM   1511  CB  GLU A1688       7.100  62.494  -5.326  1.00  0.00           C  
ATOM   1512  CG  GLU A1688       7.800  61.895  -6.537  1.00  0.00           C  
ATOM   1513  CD  GLU A1688       9.110  62.593  -6.854  1.00  0.00           C  
ATOM   1514  OE1 GLU A1688      10.081  62.432  -6.075  1.00  0.00           O  
ATOM   1515  OE2 GLU A1688       9.163  63.310  -7.878  1.00  0.00           O  
ATOM   1516  N   GLY A1689       6.026  64.313  -3.174  1.00  0.00           N  
ATOM   1517  CA  GLY A1689       5.024  64.706  -2.204  1.00  0.00           C  
ATOM   1518  C   GLY A1689       4.940  66.214  -2.104  1.00  0.00           C  
ATOM   1519  O   GLY A1689       4.117  66.754  -1.367  1.00  0.00           O  
ATOM   1520  N   GLY A1690       5.796  66.899  -2.851  1.00  0.00           N  
ATOM   1521  CA  GLY A1690       5.793  68.347  -2.831  1.00  0.00           C  
ATOM   1522  C   GLY A1690       5.731  68.941  -1.437  1.00  0.00           C  
ATOM   1523  O   GLY A1690       4.823  69.712  -1.123  1.00  0.00           O  
ATOM   1524  N   LYS A1692       6.691  68.583  -0.591  1.00  0.00           N  
ATOM   1525  CA  LYS A1692       6.723  69.116   0.765  1.00  0.00           C  
ATOM   1526  C   LYS A1692       8.050  68.892   1.479  1.00  0.00           C  
ATOM   1527  O   LYS A1692       8.825  68.010   1.114  1.00  0.00           O  
ATOM   1528  CB  LYS A1692       5.580  68.522   1.592  1.00  0.00           C  
ATOM   1529  CG  LYS A1692       5.592  67.016   1.692  1.00  0.00           C  
ATOM   1530  CD  LYS A1692       4.427  66.530   2.543  1.00  0.00           C  
ATOM   1531  CE  LYS A1692       4.417  65.011   2.656  1.00  0.00           C  
ATOM   1532  NZ  LYS A1692       3.324  64.533   3.544  1.00  0.00           N  
ATOM   1533  N   TRP A1693       8.306  69.713   2.492  1.00  0.00           N  
ATOM   1534  CA  TRP A1693       9.522  69.613   3.283  1.00  0.00           C  
ATOM   1535  C   TRP A1693       9.365  68.596   4.401  1.00  0.00           C  
ATOM   1536  O   TRP A1693       8.434  68.681   5.201  1.00  0.00           O  
ATOM   1537  CB  TRP A1693       9.876  70.959   3.919  1.00  0.00           C  
ATOM   1538  CG  TRP A1693      10.379  71.967   2.966  1.00  0.00           C  
ATOM   1539  CD1 TRP A1693       9.651  72.920   2.324  1.00  0.00           C  
ATOM   1540  CD2 TRP A1693      11.727  72.107   2.503  1.00  0.00           C  
ATOM   1541  NE1 TRP A1693      10.460  73.647   1.485  1.00  0.00           N  
ATOM   1542  CE2 TRP A1693      11.740  73.169   1.574  1.00  0.00           C  
ATOM   1543  CE3 TRP A1693      12.925  71.435   2.781  1.00  0.00           C  
ATOM   1544  CZ2 TRP A1693      12.906  73.580   0.917  1.00  0.00           C  
ATOM   1545  CZ3 TRP A1693      14.088  71.844   2.125  1.00  0.00           C  
ATOM   1546  CH2 TRP A1693      14.067  72.908   1.204  1.00  0.00           C  
ATOM   1547  N   LEU A1700      10.289  67.648   4.464  1.00  0.00           N  
ATOM   1548  CA  LEU A1700      10.261  66.636   5.509  1.00  0.00           C  
ATOM   1549  C   LEU A1700      11.302  66.943   6.576  1.00  0.00           C  
ATOM   1550  O   LEU A1700      12.495  66.991   6.276  1.00  0.00           O  
ATOM   1551  CB  LEU A1700      10.567  65.265   4.921  1.00  0.00           C  
ATOM   1552  CG  LEU A1700       9.588  64.781   3.861  1.00  0.00           C  
ATOM   1553  CD1 LEU A1700      10.113  63.490   3.231  1.00  0.00           C  
ATOM   1554  CD2 LEU A1700       8.219  64.579   4.507  1.00  0.00           C  
ATOM   1555  N   GLU A1701      10.860  67.160   7.811  1.00  0.00           N  
ATOM   1556  CA  GLU A1701      11.795  67.418   8.899  1.00  0.00           C  
ATOM   1557  C   GLU A1701      12.460  66.078   9.219  1.00  0.00           C  
ATOM   1558  O   GLU A1701      11.854  65.219   9.857  1.00  0.00           O  
ATOM   1559  CB  GLU A1701      11.051  67.963  10.114  1.00  0.00           C  
ATOM   1560  CG  GLU A1701      10.494  69.369   9.908  1.00  0.00           C  
ATOM   1561  CD  GLU A1701      11.579  70.394   9.572  1.00  0.00           C  
ATOM   1562  OE1 GLU A1701      12.706  70.288  10.124  1.00  0.00           O  
ATOM   1563  OE2 GLU A1701      11.302  71.315   8.768  1.00  0.00           O  
ATOM   1564  N   LEU A1702      13.706  65.916   8.769  1.00  0.00           N  
ATOM   1565  CA  LEU A1702      14.469  64.674   8.924  1.00  0.00           C  
ATOM   1566  C   LEU A1702      15.241  64.388  10.198  1.00  0.00           C  
ATOM   1567  O   LEU A1702      15.216  63.263  10.683  1.00  0.00           O  
ATOM   1568  CB  LEU A1702      15.451  64.526   7.766  1.00  0.00           C  
ATOM   1569  CG  LEU A1702      14.990  63.699   6.580  1.00  0.00           C  
ATOM   1570  CD1 LEU A1702      16.121  63.592   5.578  1.00  0.00           C  
ATOM   1571  CD2 LEU A1702      14.573  62.326   7.064  1.00  0.00           C  
ATOM   1572  N   GLY A1703      15.966  65.374  10.713  1.00  0.00           N  
ATOM   1573  CA  GLY A1703      16.735  65.140  11.919  1.00  0.00           C  
ATOM   1574  C   GLY A1703      17.461  66.360  12.455  1.00  0.00           C  
ATOM   1575  O   GLY A1703      17.310  67.477  11.948  1.00  0.00           O  
ATOM   1576  N   GLY A1704      18.254  66.145  13.497  1.00  0.00           N  
ATOM   1577  CA  GLY A1704      18.983  67.238  14.103  1.00  0.00           C  
ATOM   1578  C   GLY A1704      20.439  67.042  13.787  1.00  0.00           C  
ATOM   1579  O   GLY A1704      20.799  65.995  13.255  1.00  0.00           O  
ATOM   1580  N   ALA A1705      21.270  68.028  14.117  1.00  0.00           N  
ATOM   1581  CA  ALA A1705      22.701  67.953  13.844  1.00  0.00           C  
ATOM   1582  C   ALA A1705      23.414  69.207  14.347  1.00  0.00           C  
ATOM   1583  O   ALA A1705      22.791  70.100  14.938  1.00  0.00           O  
ATOM   1584  CB  ALA A1705      22.941  67.791  12.336  1.00  0.00           C  
ATOM   1585  N   GLY A1706      24.721  69.265  14.098  1.00  0.00           N  
ATOM   1586  CA  GLY A1706      25.521  70.399  14.517  1.00  0.00           C  
ATOM   1587  C   GLY A1706      26.981  70.027  14.702  1.00  0.00           C  
ATOM   1588  O   GLY A1706      27.400  68.913  14.368  1.00  0.00           O  
ATOM   1589  N   MET A1707      27.764  70.965  15.224  1.00  0.00           N  
ATOM   1590  CA  MET A1707      29.176  70.723  15.468  1.00  0.00           C  
ATOM   1591  C   MET A1707      29.309  70.155  16.881  1.00  0.00           C  
ATOM   1592  O   MET A1707      28.793  70.749  17.836  1.00  0.00           O  
ATOM   1593  CB  MET A1707      29.946  72.029  15.344  1.00  0.00           C  
ATOM   1594  CG  MET A1707      29.724  72.726  14.026  1.00  0.00           C  
ATOM   1595  SD  MET A1707      29.961  71.614  12.625  1.00  0.00           S  
ATOM   1596  CE  MET A1707      31.728  71.471  12.579  1.00  0.00           C  
ATOM   1597  N   VAL A1708      29.981  69.008  17.019  1.00  0.00           N  
ATOM   1598  CA  VAL A1708      30.146  68.383  18.335  1.00  0.00           C  
ATOM   1599  C   VAL A1708      30.510  69.416  19.408  1.00  0.00           C  
ATOM   1600  O   VAL A1708      31.440  70.207  19.249  1.00  0.00           O  
ATOM   1601  CB  VAL A1708      31.212  67.266  18.311  1.00  0.00           C  
ATOM   1602  CG1 VAL A1708      31.461  66.753  19.731  1.00  0.00           C  
ATOM   1603  CG2 VAL A1708      30.747  66.133  17.410  1.00  0.00           C  
ATOM   1604  N   HIS A1709      29.756  69.403  20.502  1.00  0.00           N  
ATOM   1605  CA  HIS A1709      29.963  70.366  21.574  1.00  0.00           C  
ATOM   1606  C   HIS A1709      31.297  70.187  22.289  1.00  0.00           C  
ATOM   1607  O   HIS A1709      31.743  69.062  22.531  1.00  0.00           O  
ATOM   1608  CB  HIS A1709      28.804  70.274  22.575  1.00  0.00           C  
ATOM   1609  CG  HIS A1709      28.769  71.393  23.566  1.00  0.00           C  
ATOM   1610  ND1 HIS A1709      29.709  71.535  24.564  1.00  0.00           N  
ATOM   1611  CD2 HIS A1709      27.926  72.443  23.693  1.00  0.00           C  
ATOM   1612  CE1 HIS A1709      29.447  72.625  25.262  1.00  0.00           C  
ATOM   1613  NE2 HIS A1709      28.371  73.196  24.754  1.00  0.00           N  
ATOM   1614  N   PRO A1710      31.958  71.302  22.625  1.00  0.00           N  
ATOM   1615  CA  PRO A1710      33.245  71.272  23.321  1.00  0.00           C  
ATOM   1616  C   PRO A1710      33.214  70.353  24.540  1.00  0.00           C  
ATOM   1617  O   PRO A1710      34.139  69.568  24.765  1.00  0.00           O  
ATOM   1618  CB  PRO A1710      33.456  72.725  23.706  1.00  0.00           C  
ATOM   1619  CG  PRO A1710      32.887  73.441  22.534  1.00  0.00           C  
ATOM   1620  CD  PRO A1710      31.599  72.680  22.253  1.00  0.00           C  
ATOM   1621  N   LYS A1711      32.148  70.437  25.326  1.00  0.00           N  
ATOM   1622  CA  LYS A1711      32.058  69.601  26.510  1.00  0.00           C  
ATOM   1623  C   LYS A1711      31.988  68.107  26.203  1.00  0.00           C  
ATOM   1624  O   LYS A1711      32.289  67.294  27.076  1.00  0.00           O  
ATOM   1625  CB  LYS A1711      30.861  70.009  27.367  1.00  0.00           C  
ATOM   1626  CG  LYS A1711      31.096  71.256  28.194  1.00  0.00           C  
ATOM   1627  CD  LYS A1711      30.013  71.417  29.261  1.00  0.00           C  
ATOM   1628  CE  LYS A1711      30.505  72.295  30.403  1.00  0.00           C  
ATOM   1629  NZ  LYS A1711      31.254  73.514  29.914  1.00  0.00           N  
ATOM   1630  N   VAL A1742      31.595  67.735  24.983  1.00  0.00           N  
ATOM   1631  CA  VAL A1742      31.527  66.314  24.645  1.00  0.00           C  
ATOM   1632  C   VAL A1742      32.933  65.783  24.426  1.00  0.00           C  
ATOM   1633  O   VAL A1742      33.289  64.697  24.907  1.00  0.00           O  
ATOM   1634  CB  VAL A1742      30.692  66.058  23.383  1.00  0.00           C  
ATOM   1635  CG1 VAL A1742      30.790  64.581  22.971  1.00  0.00           C  
ATOM   1636  CG2 VAL A1742      29.240  66.434  23.655  1.00  0.00           C  
ATOM   1637  N   PHE A1743      33.740  66.553  23.705  1.00  0.00           N  
ATOM   1638  CA  PHE A1743      35.112  66.150  23.460  1.00  0.00           C  
ATOM   1639  C   PHE A1743      35.827  66.074  24.810  1.00  0.00           C  
ATOM   1640  O   PHE A1743      36.631  65.164  25.051  1.00  0.00           O  
ATOM   1641  CB  PHE A1743      35.804  67.145  22.522  1.00  0.00           C  
ATOM   1642  CG  PHE A1743      35.351  67.038  21.087  1.00  0.00           C  
ATOM   1643  CD1 PHE A1743      35.301  65.797  20.450  1.00  0.00           C  
ATOM   1644  CD2 PHE A1743      35.019  68.174  20.359  1.00  0.00           C  
ATOM   1645  CE1 PHE A1743      34.932  65.691  19.108  1.00  0.00           C  
ATOM   1646  CE2 PHE A1743      34.650  68.081  19.015  1.00  0.00           C  
ATOM   1647  CZ  PHE A1743      34.608  66.836  18.391  1.00  0.00           C  
ATOM   1648  N   GLN A1744      35.511  67.015  25.698  1.00  0.00           N  
ATOM   1649  CA  GLN A1744      36.110  67.035  27.027  1.00  0.00           C  
ATOM   1650  C   GLN A1744      35.738  65.778  27.822  1.00  0.00           C  
ATOM   1651  O   GLN A1744      36.591  65.168  28.473  1.00  0.00           O  
ATOM   1652  CB  GLN A1744      35.661  68.275  27.795  1.00  0.00           C  
ATOM   1653  CG  GLN A1744      36.302  69.563  27.341  1.00  0.00           C  
ATOM   1654  CD  GLN A1744      35.662  70.766  28.001  1.00  0.00           C  
ATOM   1655  OE1 GLN A1744      35.355  70.736  29.195  1.00  0.00           O  
ATOM   1656  NE2 GLN A1744      35.459  71.832  27.235  1.00  0.00           N  
ATOM   1657  N   ALA A1748      34.468  65.390  27.777  1.00  0.00           N  
ATOM   1658  CA  ALA A1748      34.037  64.200  28.500  1.00  0.00           C  
ATOM   1659  C   ALA A1748      34.789  62.975  27.967  1.00  0.00           C  
ATOM   1660  O   ALA A1748      35.235  62.113  28.730  1.00  0.00           O  
ATOM   1661  CB  ALA A1748      32.530  64.003  28.346  1.00  0.00           C  
ATOM   1662  N   VAL A1749      34.923  62.912  26.647  1.00  0.00           N  
ATOM   1663  CA  VAL A1749      35.610  61.810  25.996  1.00  0.00           C  
ATOM   1664  C   VAL A1749      37.055  61.691  26.472  1.00  0.00           C  
ATOM   1665  O   VAL A1749      37.484  60.623  26.908  1.00  0.00           O  
ATOM   1666  CB  VAL A1749      35.577  61.988  24.451  1.00  0.00           C  
ATOM   1667  CG1 VAL A1749      36.465  60.946  23.769  1.00  0.00           C  
ATOM   1668  CG2 VAL A1749      34.117  61.880  23.952  1.00  0.00           C  
ATOM   1669  N   ASP A1750      37.805  62.784  26.407  1.00  0.00           N  
ATOM   1670  CA  ASP A1750      39.187  62.729  26.827  1.00  0.00           C  
ATOM   1671  C   ASP A1750      39.380  62.561  28.317  1.00  0.00           C  
ATOM   1672  O   ASP A1750      40.455  62.174  28.755  1.00  0.00           O  
ATOM   1673  CB  ASP A1750      39.958  63.949  26.325  1.00  0.00           C  
ATOM   1674  CG  ASP A1750      40.392  63.791  24.883  1.00  0.00           C  
ATOM   1675  OD1 ASP A1750      40.568  62.628  24.460  1.00  0.00           O  
ATOM   1676  OD2 ASP A1750      40.563  64.806  24.176  1.00  0.00           O  
ATOM   1677  N   ALA A1751      38.357  62.846  29.108  1.00  0.00           N  
ATOM   1678  CA  ALA A1751      38.487  62.677  30.550  1.00  0.00           C  
ATOM   1679  C   ALA A1751      38.334  61.196  30.826  1.00  0.00           C  
ATOM   1680  O   ALA A1751      39.103  60.608  31.586  1.00  0.00           O  
ATOM   1681  CB  ALA A1751      37.414  63.449  31.279  1.00  0.00           C  
ATOM   1682  N   TYR A1752      37.342  60.588  30.188  1.00  0.00           N  
ATOM   1683  CA  TYR A1752      37.098  59.168  30.381  1.00  0.00           C  
ATOM   1684  C   TYR A1752      38.280  58.349  29.858  1.00  0.00           C  
ATOM   1685  O   TYR A1752      38.589  57.282  30.389  1.00  0.00           O  
ATOM   1686  CB  TYR A1752      35.798  58.769  29.691  1.00  0.00           C  
ATOM   1687  CG  TYR A1752      35.318  57.385  30.050  1.00  0.00           C  
ATOM   1688  CD1 TYR A1752      35.673  56.285  29.278  1.00  0.00           C  
ATOM   1689  CD2 TYR A1752      34.483  57.180  31.147  1.00  0.00           C  
ATOM   1690  CE1 TYR A1752      35.201  55.016  29.579  1.00  0.00           C  
ATOM   1691  CE2 TYR A1752      34.006  55.909  31.461  1.00  0.00           C  
ATOM   1692  CZ  TYR A1752      34.368  54.833  30.670  1.00  0.00           C  
ATOM   1693  OH  TYR A1752      33.890  53.570  30.953  1.00  0.00           O  
ATOM   1694  N   ARG A1753      38.947  58.861  28.829  1.00  0.00           N  
ATOM   1695  CA  ARG A1753      40.114  58.188  28.273  1.00  0.00           C  
ATOM   1696  C   ARG A1753      41.243  58.206  29.305  1.00  0.00           C  
ATOM   1697  O   ARG A1753      41.888  57.186  29.561  1.00  0.00           O  
ATOM   1698  CB  ARG A1753      40.592  58.894  26.999  1.00  0.00           C  
ATOM   1699  CG  ARG A1753      39.706  58.687  25.783  1.00  0.00           C  
ATOM   1700  CD  ARG A1753      40.266  59.431  24.586  1.00  0.00           C  
ATOM   1701  NE  ARG A1753      40.370  58.540  23.437  1.00  0.00           N  
ATOM   1702  CZ  ARG A1753      41.513  58.148  22.885  1.00  0.00           C  
ATOM   1703  NH1 ARG A1753      42.672  58.574  23.365  1.00  0.00           N  
ATOM   1704  NH2 ARG A1753      41.491  57.306  21.859  1.00  0.00           N  
ATOM   1705  N   GLU A1757      41.483  59.374  29.888  1.00  0.00           N  
ATOM   1706  CA  GLU A1757      42.532  59.500  30.879  1.00  0.00           C  
ATOM   1707  C   GLU A1757      42.203  58.651  32.093  1.00  0.00           C  
ATOM   1708  O   GLU A1757      43.075  57.986  32.655  1.00  0.00           O  
ATOM   1709  CB  GLU A1757      42.729  60.969  31.249  1.00  0.00           C  
ATOM   1710  CG  GLU A1757      43.482  61.713  30.138  1.00  0.00           C  
ATOM   1711  CD  GLU A1757      43.747  63.183  30.444  1.00  0.00           C  
ATOM   1712  OE1 GLU A1757      44.065  63.498  31.615  1.00  0.00           O  
ATOM   1713  OE2 GLU A1757      43.654  64.013  29.504  1.00  0.00           O  
ATOM   1714  N   ARG A1758      40.936  58.645  32.481  1.00  0.00           N  
ATOM   1715  CA  ARG A1758      40.523  57.847  33.617  1.00  0.00           C  
ATOM   1716  C   ARG A1758      40.752  56.371  33.278  1.00  0.00           C  
ATOM   1717  O   ARG A1758      40.714  55.513  34.149  1.00  0.00           O  
ATOM   1718  CB  ARG A1758      39.051  58.128  33.943  1.00  0.00           C  
ATOM   1719  CG  ARG A1758      38.522  57.373  35.148  1.00  0.00           C  
ATOM   1720  CD  ARG A1758      37.355  58.089  35.836  1.00  0.00           C  
ATOM   1721  NE  ARG A1758      36.235  58.392  34.941  1.00  0.00           N  
ATOM   1722  CZ  ARG A1758      36.090  59.532  34.260  1.00  0.00           C  
ATOM   1723  NH1 ARG A1758      36.997  60.499  34.365  1.00  0.00           N  
ATOM   1724  NH2 ARG A1758      35.031  59.705  33.473  1.00  0.00           N  
ATOM   1725  N   LEU A1759      41.015  56.082  32.009  1.00  0.00           N  
ATOM   1726  CA  LEU A1759      41.254  54.707  31.565  1.00  0.00           C  
ATOM   1727  C   LEU A1759      42.714  54.493  31.154  1.00  0.00           C  
ATOM   1728  O   LEU A1759      43.095  53.403  30.728  1.00  0.00           O  
ATOM   1729  CB  LEU A1759      40.341  54.367  30.382  1.00  0.00           C  
ATOM   1730  CG  LEU A1759      39.256  53.301  30.565  1.00  0.00           C  
ATOM   1731  CD1 LEU A1759      38.494  53.514  31.863  1.00  0.00           C  
ATOM   1732  CD2 LEU A1759      38.307  53.368  29.379  1.00  0.00           C  
ATOM   1733  N   GLY A1760      43.528  55.536  31.273  1.00  0.00           N  
ATOM   1734  CA  GLY A1760      44.924  55.408  30.914  1.00  0.00           C  
ATOM   1735  C   GLY A1760      45.242  55.774  29.476  1.00  0.00           C  
ATOM   1736  O   GLY A1760      46.417  55.807  29.093  1.00  0.00           O  
ATOM   1737  N   LEU A1764      44.215  56.040  28.669  1.00  0.00           N  
ATOM   1738  CA  LEU A1764      44.441  56.422  27.279  1.00  0.00           C  
ATOM   1739  C   LEU A1764      44.815  57.897  27.214  1.00  0.00           C  
ATOM   1740  O   LEU A1764      44.437  58.683  28.083  1.00  0.00           O  
ATOM   1741  CB  LEU A1764      43.186  56.203  26.434  1.00  0.00           C  
ATOM   1742  CG  LEU A1764      42.493  54.839  26.412  1.00  0.00           C  
ATOM   1743  CD1 LEU A1764      41.742  54.714  25.097  1.00  0.00           C  
ATOM   1744  CD2 LEU A1764      43.497  53.714  26.524  1.00  0.00           C  
ATOM   1745  N   PRO A1765      45.593  58.291  26.198  1.00  0.00           N  
ATOM   1746  CA  PRO A1765      45.988  59.703  26.060  1.00  0.00           C  
ATOM   1747  C   PRO A1765      44.877  60.528  25.377  1.00  0.00           C  
ATOM   1748  O   PRO A1765      44.064  59.993  24.632  1.00  0.00           O  
ATOM   1749  CB  PRO A1765      47.257  59.617  25.210  1.00  0.00           C  
ATOM   1750  CG  PRO A1765      46.975  58.433  24.318  1.00  0.00           C  
ATOM   1751  CD  PRO A1765      46.377  57.428  25.292  1.00  0.00           C  
ATOM   1752  N   PRO A1767      44.830  61.841  25.618  1.00  0.00           N  
ATOM   1753  CA  PRO A1767      43.776  62.641  24.971  1.00  0.00           C  
ATOM   1754  C   PRO A1767      43.879  62.580  23.457  1.00  0.00           C  
ATOM   1755  O   PRO A1767      44.975  62.530  22.906  1.00  0.00           O  
ATOM   1756  CB  PRO A1767      44.029  64.047  25.507  1.00  0.00           C  
ATOM   1757  CG  PRO A1767      45.518  64.061  25.721  1.00  0.00           C  
ATOM   1758  CD  PRO A1767      45.788  62.696  26.335  1.00  0.00           C  
ATOM   1759  N   ALA A1768      42.745  62.593  22.770  1.00  0.00           N  
ATOM   1760  CA  ALA A1768      42.780  62.517  21.317  1.00  0.00           C  
ATOM   1761  C   ALA A1768      41.861  63.508  20.619  1.00  0.00           C  
ATOM   1762  O   ALA A1768      41.859  63.595  19.390  1.00  0.00           O  
ATOM   1763  CB  ALA A1768      42.436  61.096  20.869  1.00  0.00           C  
ATOM   1764  N   TYR A1770      41.090  64.272  21.379  1.00  0.00           N  
ATOM   1765  CA  TYR A1770      40.169  65.195  20.743  1.00  0.00           C  
ATOM   1766  C   TYR A1770      40.362  66.639  21.147  1.00  0.00           C  
ATOM   1767  O   TYR A1770      39.423  67.439  21.142  1.00  0.00           O  
ATOM   1768  CB  TYR A1770      38.740  64.739  21.019  1.00  0.00           C  
ATOM   1769  CG  TYR A1770      38.471  63.345  20.499  1.00  0.00           C  
ATOM   1770  CD1 TYR A1770      38.835  62.214  21.239  1.00  0.00           C  
ATOM   1771  CD2 TYR A1770      37.894  63.156  19.244  1.00  0.00           C  
ATOM   1772  CE1 TYR A1770      38.631  60.928  20.733  1.00  0.00           C  
ATOM   1773  CE2 TYR A1770      37.685  61.881  18.733  1.00  0.00           C  
ATOM   1774  CZ  TYR A1770      38.059  60.772  19.480  1.00  0.00           C  
ATOM   1775  OH  TYR A1770      37.872  59.523  18.943  1.00  0.00           O  
ATOM   1776  N   ARG A1771      41.601  66.978  21.467  1.00  0.00           N  
ATOM   1777  CA  ARG A1771      41.926  68.325  21.885  1.00  0.00           C  
ATOM   1778  C   ARG A1771      41.961  69.297  20.706  1.00  0.00           C  
ATOM   1779  O   ARG A1771      41.396  70.392  20.780  1.00  0.00           O  
ATOM   1780  CB  ARG A1771      43.274  68.315  22.605  1.00  0.00           C  
ATOM   1781  CG  ARG A1771      43.523  69.517  23.500  1.00  0.00           C  
ATOM   1782  CD  ARG A1771      44.045  69.049  24.851  1.00  0.00           C  
ATOM   1783  NE  ARG A1771      43.064  68.200  25.523  1.00  0.00           N  
ATOM   1784  CZ  ARG A1771      43.292  67.537  26.654  1.00  0.00           C  
ATOM   1785  NH1 ARG A1771      44.478  67.621  27.249  1.00  0.00           N  
ATOM   1786  NH2 ARG A1771      42.331  66.793  27.195  1.00  0.00           N  
ATOM   1787  N   GLY A1772      42.605  68.900  19.615  1.00  0.00           N  
ATOM   1788  CA  GLY A1772      42.701  69.796  18.479  1.00  0.00           C  
ATOM   1789  C   GLY A1772      41.941  69.391  17.236  1.00  0.00           C  
ATOM   1790  O   GLY A1772      42.465  69.474  16.119  1.00  0.00           O  
ATOM   1791  N   VAL A1773      40.703  68.948  17.417  1.00  0.00           N  
ATOM   1792  CA  VAL A1773      39.880  68.560  16.288  1.00  0.00           C  
ATOM   1793  C   VAL A1773      38.458  69.044  16.506  1.00  0.00           C  
ATOM   1794  O   VAL A1773      38.091  69.466  17.604  1.00  0.00           O  
ATOM   1795  CB  VAL A1773      39.840  67.021  16.106  1.00  0.00           C  
ATOM   1796  CG1 VAL A1773      41.215  66.498  15.786  1.00  0.00           C  
ATOM   1797  CG2 VAL A1773      39.293  66.359  17.361  1.00  0.00           C  
ATOM   1798  N   THR A1774      37.665  69.008  15.443  1.00  0.00           N  
ATOM   1799  CA  THR A1774      36.262  69.376  15.537  1.00  0.00           C  
ATOM   1800  C   THR A1774      35.493  68.305  14.792  1.00  0.00           C  
ATOM   1801  O   THR A1774      36.085  67.354  14.270  1.00  0.00           O  
ATOM   1802  CB  THR A1774      35.963  70.733  14.913  1.00  0.00           C  
ATOM   1803  OG1 THR A1774      36.511  70.783  13.596  1.00  0.00           O  
ATOM   1804  CG2 THR A1774      36.538  71.832  15.763  1.00  0.00           C  
ATOM   1805  N   GLY A1775      34.176  68.446  14.750  1.00  0.00           N  
ATOM   1806  CA  GLY A1775      33.381  67.451  14.058  1.00  0.00           C  
ATOM   1807  C   GLY A1775      31.909  67.778  14.039  1.00  0.00           C  
ATOM   1808  O   GLY A1775      31.457  68.679  14.743  1.00  0.00           O  
ATOM   1809  N   PHE A1776      31.159  67.061  13.215  1.00  0.00           N  
ATOM   1810  CA  PHE A1776      29.744  67.295  13.165  1.00  0.00           C  
ATOM   1811  C   PHE A1776      29.061  65.988  13.467  1.00  0.00           C  
ATOM   1812  O   PHE A1776      29.669  64.921  13.372  1.00  0.00           O  
ATOM   1813  CB  PHE A1776      29.318  67.883  11.808  1.00  0.00           C  
ATOM   1814  CG  PHE A1776      29.527  66.975  10.624  1.00  0.00           C  
ATOM   1815  CD1 PHE A1776      28.687  65.894  10.395  1.00  0.00           C  
ATOM   1816  CD2 PHE A1776      30.524  67.258   9.686  1.00  0.00           C  
ATOM   1817  CE1 PHE A1776      28.826  65.110   9.250  1.00  0.00           C  
ATOM   1818  CE2 PHE A1776      30.677  66.480   8.530  1.00  0.00           C  
ATOM   1819  CZ  PHE A1776      29.825  65.404   8.312  1.00  0.00           C  
ATOM   1820  N   ALA A1777      27.806  66.079  13.885  1.00  0.00           N  
ATOM   1821  CA  ALA A1777      27.024  64.901  14.220  1.00  0.00           C  
ATOM   1822  C   ALA A1777      25.599  65.177  13.800  1.00  0.00           C  
ATOM   1823  O   ALA A1777      25.160  66.332  13.788  1.00  0.00           O  
ATOM   1824  CB  ALA A1777      27.077  64.638  15.733  1.00  0.00           C  
ATOM   1825  N   PHE A1778      24.880  64.120  13.441  1.00  0.00           N  
ATOM   1826  CA  PHE A1778      23.486  64.267  13.063  1.00  0.00           C  
ATOM   1827  C   PHE A1778      22.750  63.029  13.532  1.00  0.00           C  
ATOM   1828  O   PHE A1778      23.375  62.019  13.861  1.00  0.00           O  
ATOM   1829  CB  PHE A1778      23.338  64.462  11.545  1.00  0.00           C  
ATOM   1830  CG  PHE A1778      23.883  63.332  10.718  1.00  0.00           C  
ATOM   1831  CD1 PHE A1778      23.267  62.076  10.725  1.00  0.00           C  
ATOM   1832  CD2 PHE A1778      25.007  63.528   9.911  1.00  0.00           C  
ATOM   1833  CE1 PHE A1778      23.758  61.030   9.941  1.00  0.00           C  
ATOM   1834  CE2 PHE A1778      25.511  62.487   9.117  1.00  0.00           C  
ATOM   1835  CZ  PHE A1778      24.883  61.232   9.133  1.00  0.00           C  
ATOM   1836  N   GLY A1779      21.426  63.118  13.586  1.00  0.00           N  
ATOM   1837  CA  GLY A1779      20.619  61.985  14.008  1.00  0.00           C  
ATOM   1838  C   GLY A1779      19.291  62.027  13.275  1.00  0.00           C  
ATOM   1839  O   GLY A1779      18.632  63.070  13.251  1.00  0.00           O  
ATOM   1840  N   LEU A1782      18.891  60.919  12.664  1.00  0.00           N  
ATOM   1841  CA  LEU A1782      17.631  60.918  11.941  1.00  0.00           C  
ATOM   1842  C   LEU A1782      16.770  59.688  12.208  1.00  0.00           C  
ATOM   1843  O   LEU A1782      17.272  58.566  12.299  1.00  0.00           O  
ATOM   1844  CB  LEU A1782      17.896  61.099  10.442  1.00  0.00           C  
ATOM   1845  CG  LEU A1782      18.766  60.096   9.685  1.00  0.00           C  
ATOM   1846  CD1 LEU A1782      17.936  58.867   9.380  1.00  0.00           C  
ATOM   1847  CD2 LEU A1782      19.263  60.711   8.387  1.00  0.00           C  
ATOM   1848  N   GLY A1783      15.466  59.925  12.361  1.00  0.00           N  
ATOM   1849  CA  GLY A1783      14.521  58.853  12.629  1.00  0.00           C  
ATOM   1850  C   GLY A1783      14.292  57.998  11.401  1.00  0.00           C  
ATOM   1851  O   GLY A1783      14.059  58.512  10.305  1.00  0.00           O  
ATOM   1852  N   VAL A1784      14.354  56.686  11.583  1.00  0.00           N  
ATOM   1853  CA  VAL A1784      14.173  55.777  10.469  1.00  0.00           C  
ATOM   1854  C   VAL A1784      12.716  55.538  10.089  1.00  0.00           C  
ATOM   1855  O   VAL A1784      12.372  55.682   8.923  1.00  0.00           O  
ATOM   1856  CB  VAL A1784      14.868  54.429  10.753  1.00  0.00           C  
ATOM   1857  CG1 VAL A1784      14.733  53.508   9.558  1.00  0.00           C  
ATOM   1858  CG2 VAL A1784      16.339  54.673  11.082  1.00  0.00           C  
ATOM   1859  N   GLU A1785      11.864  55.190  11.058  1.00  0.00           N  
ATOM   1860  CA  GLU A1785      10.446  54.920  10.775  1.00  0.00           C  
ATOM   1861  C   GLU A1785       9.766  56.008   9.955  1.00  0.00           C  
ATOM   1862  O   GLU A1785       9.049  55.721   9.001  1.00  0.00           O  
ATOM   1863  CB  GLU A1785       9.651  54.714  12.064  1.00  0.00           C  
ATOM   1864  CG  GLU A1785       9.791  53.330  12.685  1.00  0.00           C  
ATOM   1865  CD  GLU A1785      11.111  53.143  13.415  1.00  0.00           C  
ATOM   1866  OE1 GLU A1785      11.850  54.143  13.542  1.00  0.00           O  
ATOM   1867  OE2 GLU A1785      11.400  52.005  13.864  1.00  0.00           O  
ATOM   1868  N   ARG A1786       9.992  57.258  10.330  1.00  0.00           N  
ATOM   1869  CA  ARG A1786       9.396  58.370   9.612  1.00  0.00           C  
ATOM   1870  C   ARG A1786       9.794  58.291   8.139  1.00  0.00           C  
ATOM   1871  O   ARG A1786       8.959  58.454   7.250  1.00  0.00           O  
ATOM   1872  CB  ARG A1786       9.864  59.694  10.223  1.00  0.00           C  
ATOM   1873  CG  ARG A1786       9.189  60.933   9.647  1.00  0.00           C  
ATOM   1874  CD  ARG A1786       9.500  62.181  10.483  1.00  0.00           C  
ATOM   1875  NE  ARG A1786       8.804  63.380  10.008  1.00  0.00           N  
ATOM   1876  CZ  ARG A1786       9.068  64.001   8.859  1.00  0.00           C  
ATOM   1877  NH1 ARG A1786      10.021  63.541   8.051  1.00  0.00           N  
ATOM   1878  NH2 ARG A1786       8.384  65.093   8.518  1.00  0.00           N  
ATOM   1879  N   LEU A1787      11.070  58.015   7.888  1.00  0.00           N  
ATOM   1880  CA  LEU A1787      11.583  57.929   6.527  1.00  0.00           C  
ATOM   1881  C   LEU A1787      11.057  56.680   5.816  1.00  0.00           C  
ATOM   1882  O   LEU A1787      10.625  56.740   4.663  1.00  0.00           O  
ATOM   1883  CB  LEU A1787      13.118  57.928   6.557  1.00  0.00           C  
ATOM   1884  CG  LEU A1787      13.838  58.623   5.397  1.00  0.00           C  
ATOM   1885  CD1 LEU A1787      13.808  57.770   4.143  1.00  0.00           C  
ATOM   1886  CD2 LEU A1787      13.167  59.961   5.141  1.00  0.00           C  
ATOM   1887  N   ALA A1788      11.091  55.551   6.513  1.00  0.00           N  
ATOM   1888  CA  ALA A1788      10.620  54.292   5.955  1.00  0.00           C  
ATOM   1889  C   ALA A1788       9.171  54.463   5.542  1.00  0.00           C  
ATOM   1890  O   ALA A1788       8.764  54.051   4.452  1.00  0.00           O  
ATOM   1891  CB  ALA A1788      10.739  53.185   6.989  1.00  0.00           C  
ATOM   1892  N   MET A1789       8.395  55.081   6.424  1.00  0.00           N  
ATOM   1893  CA  MET A1789       6.986  55.313   6.164  1.00  0.00           C  
ATOM   1894  C   MET A1789       6.782  56.093   4.874  1.00  0.00           C  
ATOM   1895  O   MET A1789       6.114  55.628   3.955  1.00  0.00           O  
ATOM   1896  CB  MET A1789       6.352  56.044   7.349  1.00  0.00           C  
ATOM   1897  CG  MET A1789       6.060  55.108   8.517  1.00  0.00           C  
ATOM   1898  SD  MET A1789       5.506  55.939  10.008  1.00  0.00           S  
ATOM   1899  CE  MET A1789       3.873  56.493   9.503  1.00  0.00           C  
ATOM   1900  N   LEU A1790       7.372  57.273   4.798  1.00  0.00           N  
ATOM   1901  CA  LEU A1790       7.238  58.092   3.611  1.00  0.00           C  
ATOM   1902  C   LEU A1790       7.757  57.388   2.361  1.00  0.00           C  
ATOM   1903  O   LEU A1790       7.252  57.593   1.261  1.00  0.00           O  
ATOM   1904  CB  LEU A1790       7.995  59.398   3.813  1.00  0.00           C  
ATOM   1905  CG  LEU A1790       7.996  60.325   2.603  1.00  0.00           C  
ATOM   1906  CD1 LEU A1790       7.585  61.720   3.036  1.00  0.00           C  
ATOM   1907  CD2 LEU A1790       9.372  60.326   1.958  1.00  0.00           C  
ATOM   1908  N   ARG A1791       8.754  56.534   2.531  1.00  0.00           N  
ATOM   1909  CA  ARG A1791       9.345  55.861   1.391  1.00  0.00           C  
ATOM   1910  C   ARG A1791       8.641  54.602   0.891  1.00  0.00           C  
ATOM   1911  O   ARG A1791       8.804  54.226  -0.278  1.00  0.00           O  
ATOM   1912  CB  ARG A1791      10.806  55.541   1.691  1.00  0.00           C  
ATOM   1913  CG  ARG A1791      11.599  55.202   0.453  1.00  0.00           C  
ATOM   1914  CD  ARG A1791      13.058  54.951   0.761  1.00  0.00           C  
ATOM   1915  NE  ARG A1791      13.876  55.195  -0.421  1.00  0.00           N  
ATOM   1916  CZ  ARG A1791      13.946  56.370  -1.039  1.00  0.00           C  
ATOM   1917  NH1 ARG A1791      13.249  57.407  -0.583  1.00  0.00           N  
ATOM   1918  NH2 ARG A1791      14.713  56.508  -2.111  1.00  0.00           N  
ATOM   1919  N   TYR A1792       7.875  53.941   1.756  1.00  0.00           N  
ATOM   1920  CA  TYR A1792       7.170  52.726   1.353  1.00  0.00           C  
ATOM   1921  C   TYR A1792       5.662  52.948   1.384  1.00  0.00           C  
ATOM   1922  O   TYR A1792       4.879  52.059   1.044  1.00  0.00           O  
ATOM   1923  CB  TYR A1792       7.537  51.564   2.277  1.00  0.00           C  
ATOM   1924  CG  TYR A1792       9.020  51.289   2.370  1.00  0.00           C  
ATOM   1925  CD1 TYR A1792       9.818  51.251   1.227  1.00  0.00           C  
ATOM   1926  CD2 TYR A1792       9.622  51.040   3.600  1.00  0.00           C  
ATOM   1927  CE1 TYR A1792      11.187  50.967   1.308  1.00  0.00           C  
ATOM   1928  CE2 TYR A1792      10.985  50.755   3.695  1.00  0.00           C  
ATOM   1929  CZ  TYR A1792      11.764  50.718   2.548  1.00  0.00           C  
ATOM   1930  OH  TYR A1792      13.109  50.414   2.645  1.00  0.00           O  
ATOM   1931  N   GLY A1793       5.264  54.151   1.784  1.00  0.00           N  
ATOM   1932  CA  GLY A1793       3.855  54.473   1.869  1.00  0.00           C  
ATOM   1933  C   GLY A1793       3.204  53.630   2.944  1.00  0.00           C  
ATOM   1934  O   GLY A1793       2.159  53.027   2.718  1.00  0.00           O  
ATOM   1935  N   ILE A1794       3.836  53.558   4.110  1.00  0.00           N  
ATOM   1936  CA  ILE A1794       3.282  52.793   5.219  1.00  0.00           C  
ATOM   1937  C   ILE A1794       2.531  53.810   6.063  1.00  0.00           C  
ATOM   1938  O   ILE A1794       3.124  54.751   6.577  1.00  0.00           O  
ATOM   1939  CB  ILE A1794       4.382  52.135   6.046  1.00  0.00           C  
ATOM   1940  CG1 ILE A1794       5.209  51.211   5.150  1.00  0.00           C  
ATOM   1941  CG2 ILE A1794       3.766  51.362   7.193  1.00  0.00           C  
ATOM   1942  CD1 ILE A1794       6.365  50.528   5.852  1.00  0.00           C  
ATOM   1943  N   PRO A1795       1.212  53.631   6.216  1.00  0.00           N  
ATOM   1944  CA  PRO A1795       0.326  54.516   6.975  1.00  0.00           C  
ATOM   1945  C   PRO A1795       0.383  54.508   8.499  1.00  0.00           C  
ATOM   1946  O   PRO A1795       0.140  55.536   9.129  1.00  0.00           O  
ATOM   1947  CB  PRO A1795      -1.049  54.113   6.464  1.00  0.00           C  
ATOM   1948  CG  PRO A1795      -0.897  52.629   6.342  1.00  0.00           C  
ATOM   1949  CD  PRO A1795       0.453  52.492   5.666  1.00  0.00           C  
ATOM   1950  N   ASP A1796       0.694  53.364   9.094  1.00  0.00           N  
ATOM   1951  CA  ASP A1796       0.721  53.275  10.548  1.00  0.00           C  
ATOM   1952  C   ASP A1796       2.056  52.775  11.109  1.00  0.00           C  
ATOM   1953  O   ASP A1796       2.433  51.610  10.928  1.00  0.00           O  
ATOM   1954  CB  ASP A1796      -0.436  52.379  11.006  1.00  0.00           C  
ATOM   1955  CG  ASP A1796      -0.614  52.362  12.513  1.00  0.00           C  
ATOM   1956  OD1 ASP A1796      -0.363  53.399  13.170  1.00  0.00           O  
ATOM   1957  OD2 ASP A1796      -1.029  51.308  13.035  1.00  0.00           O  
ATOM   1958  N   ILE A1797       2.755  53.680  11.794  1.00  0.00           N  
ATOM   1959  CA  ILE A1797       4.060  53.407  12.402  1.00  0.00           C  
ATOM   1960  C   ILE A1797       3.999  52.145  13.258  1.00  0.00           C  
ATOM   1961  O   ILE A1797       5.017  51.504  13.508  1.00  0.00           O  
ATOM   1962  CB  ILE A1797       4.509  54.613  13.283  1.00  0.00           C  
ATOM   1963  CG1 ILE A1797       6.036  54.729  13.323  1.00  0.00           C  
ATOM   1964  CG2 ILE A1797       3.970  54.454  14.697  1.00  0.00           C  
ATOM   1965  CD1 ILE A1797       6.722  53.756  14.235  1.00  0.00           C  
ATOM   1966  N   ARG A1798       2.794  51.781  13.686  1.00  0.00           N  
ATOM   1967  CA  ARG A1798       2.601  50.605  14.529  1.00  0.00           C  
ATOM   1968  C   ARG A1798       2.769  49.252  13.836  1.00  0.00           C  
ATOM   1969  O   ARG A1798       2.961  48.229  14.499  1.00  0.00           O  
ATOM   1970  CB  ARG A1798       1.229  50.684  15.198  1.00  0.00           C  
ATOM   1971  CG  ARG A1798       1.185  51.704  16.321  1.00  0.00           C  
ATOM   1972  CD  ARG A1798      -0.224  51.998  16.781  1.00  0.00           C  
ATOM   1973  NE  ARG A1798      -0.985  52.690  15.749  1.00  0.00           N  
ATOM   1974  CZ  ARG A1798      -2.163  53.264  15.953  1.00  0.00           C  
ATOM   1975  NH1 ARG A1798      -2.718  53.229  17.155  1.00  0.00           N  
ATOM   1976  NH2 ARG A1798      -2.782  53.881  14.959  1.00  0.00           N  
ATOM   1977  N   TYR A1799       2.712  49.247  12.508  1.00  0.00           N  
ATOM   1978  CA  TYR A1799       2.847  48.007  11.758  1.00  0.00           C  
ATOM   1979  C   TYR A1799       4.228  47.394  11.881  1.00  0.00           C  
ATOM   1980  O   TYR A1799       4.368  46.175  11.840  1.00  0.00           O  
ATOM   1981  CB  TYR A1799       2.566  48.223  10.268  1.00  0.00           C  
ATOM   1982  CG  TYR A1799       1.155  48.640   9.897  1.00  0.00           C  
ATOM   1983  CD1 TYR A1799       0.051  48.231  10.654  1.00  0.00           C  
ATOM   1984  CD2 TYR A1799       0.922  49.400   8.749  1.00  0.00           C  
ATOM   1985  CE1 TYR A1799      -1.242  48.569  10.275  1.00  0.00           C  
ATOM   1986  CE2 TYR A1799      -0.367  49.740   8.361  1.00  0.00           C  
ATOM   1987  CZ  TYR A1799      -1.443  49.323   9.129  1.00  0.00           C  
ATOM   1988  OH  TYR A1799      -2.719  49.672   8.749  1.00  0.00           O  
ATOM   1989  N   PHE A1800       5.250  48.235  12.017  1.00  0.00           N  
ATOM   1990  CA  PHE A1800       6.625  47.754  12.098  1.00  0.00           C  
ATOM   1991  C   PHE A1800       6.824  46.673  13.139  1.00  0.00           C  
ATOM   1992  O   PHE A1800       7.365  45.621  12.834  1.00  0.00           O  
ATOM   1993  CB  PHE A1800       7.582  48.926  12.342  1.00  0.00           C  
ATOM   1994  CG  PHE A1800       7.675  49.883  11.176  1.00  0.00           C  
ATOM   1995  CD1 PHE A1800       8.078  49.433   9.919  1.00  0.00           C  
ATOM   1996  CD2 PHE A1800       7.325  51.222  11.323  1.00  0.00           C  
ATOM   1997  CE1 PHE A1800       8.127  50.299   8.827  1.00  0.00           C  
ATOM   1998  CE2 PHE A1800       7.371  52.094  10.235  1.00  0.00           C  
ATOM   1999  CZ  PHE A1800       7.773  51.627   8.984  1.00  0.00           C  
ATOM   2000  N   PHE A1801       6.374  46.917  14.363  1.00  0.00           N  
ATOM   2001  CA  PHE A1801       6.515  45.929  15.430  1.00  0.00           C  
ATOM   2002  C   PHE A1801       5.260  45.065  15.608  1.00  0.00           C  
ATOM   2003  O   PHE A1801       5.152  44.293  16.564  1.00  0.00           O  
ATOM   2004  CB  PHE A1801       6.878  46.630  16.744  1.00  0.00           C  
ATOM   2005  CG  PHE A1801       8.351  46.920  16.884  1.00  0.00           C  
ATOM   2006  CD1 PHE A1801       9.256  45.884  17.132  1.00  0.00           C  
ATOM   2007  CD2 PHE A1801       8.842  48.219  16.732  1.00  0.00           C  
ATOM   2008  CE1 PHE A1801      10.629  46.134  17.225  1.00  0.00           C  
ATOM   2009  CE2 PHE A1801      10.211  48.483  16.821  1.00  0.00           C  
ATOM   2010  CZ  PHE A1801      11.110  47.439  17.068  1.00  0.00           C  
ATOM   2011  N   GLY A1802       4.318  45.197  14.675  1.00  0.00           N  
ATOM   2012  CA  GLY A1802       3.092  44.422  14.732  1.00  0.00           C  
ATOM   2013  C   GLY A1802       3.303  42.940  14.460  1.00  0.00           C  
ATOM   2014  O   GLY A1802       2.592  42.094  15.004  1.00  0.00           O  
ATOM   2015  N   GLY A1803       4.276  42.617  13.615  1.00  0.00           N  
ATOM   2016  CA  GLY A1803       4.553  41.222  13.316  1.00  0.00           C  
ATOM   2017  C   GLY A1803       3.590  40.585  12.333  1.00  0.00           C  
ATOM   2018  O   GLY A1803       3.678  39.386  12.062  1.00  0.00           O  
ATOM   2019  N   ARG A1804       2.677  41.374  11.781  1.00  0.00           N  
ATOM   2020  CA  ARG A1804       1.717  40.826  10.834  1.00  0.00           C  
ATOM   2021  C   ARG A1804       2.347  40.471   9.481  1.00  0.00           C  
ATOM   2022  O   ARG A1804       2.823  41.350   8.761  1.00  0.00           O  
ATOM   2023  CB  ARG A1804       0.569  41.809  10.618  1.00  0.00           C  
ATOM   2024  CG  ARG A1804      -0.585  41.192   9.864  1.00  0.00           C  
ATOM   2025  CD  ARG A1804      -1.715  42.166   9.644  1.00  0.00           C  
ATOM   2026  NE  ARG A1804      -2.903  41.463   9.172  1.00  0.00           N  
ATOM   2027  CZ  ARG A1804      -4.024  42.060   8.776  1.00  0.00           C  
ATOM   2028  NH1 ARG A1804      -4.119  43.388   8.788  1.00  0.00           N  
ATOM   2029  NH2 ARG A1804      -5.054  41.324   8.375  1.00  0.00           N  
ATOM   2030  N   LEU A1805       2.336  39.183   9.140  1.00  0.00           N  
ATOM   2031  CA  LEU A1805       2.899  38.704   7.878  1.00  0.00           C  
ATOM   2032  C   LEU A1805       2.316  39.413   6.649  1.00  0.00           C  
ATOM   2033  O   LEU A1805       3.053  39.792   5.736  1.00  0.00           O  
ATOM   2034  CB  LEU A1805       2.681  37.198   7.745  1.00  0.00           C  
ATOM   2035  CG  LEU A1805       3.215  36.336   8.890  1.00  0.00           C  
ATOM   2036  CD1 LEU A1805       2.987  34.873   8.582  1.00  0.00           C  
ATOM   2037  CD2 LEU A1805       4.690  36.594   9.077  1.00  0.00           C  
ATOM   2038  N   LYS A1806       0.998  39.587   6.623  1.00  0.00           N  
ATOM   2039  CA  LYS A1806       0.332  40.260   5.507  1.00  0.00           C  
ATOM   2040  C   LYS A1806       1.049  41.581   5.239  1.00  0.00           C  
ATOM   2041  O   LYS A1806       1.094  42.072   4.107  1.00  0.00           O  
ATOM   2042  CB  LYS A1806      -1.135  40.544   5.861  1.00  0.00           C  
ATOM   2043  CG  LYS A1806      -2.160  40.091   4.827  1.00  0.00           C  
ATOM   2044  CD  LYS A1806      -2.223  38.568   4.737  1.00  0.00           C  
ATOM   2045  CE  LYS A1806      -3.434  38.107   3.926  1.00  0.00           C  
ATOM   2046  NZ  LYS A1806      -3.448  38.683   2.543  1.00  0.00           N  
ATOM   2047  N   PHE A1807       1.602  42.152   6.301  1.00  0.00           N  
ATOM   2048  CA  PHE A1807       2.326  43.412   6.218  1.00  0.00           C  
ATOM   2049  C   PHE A1807       3.768  43.172   5.786  1.00  0.00           C  
ATOM   2050  O   PHE A1807       4.197  43.664   4.740  1.00  0.00           O  
ATOM   2051  CB  PHE A1807       2.310  44.112   7.577  1.00  0.00           C  
ATOM   2052  CG  PHE A1807       3.119  45.378   7.619  1.00  0.00           C  
ATOM   2053  CD1 PHE A1807       2.757  46.478   6.848  1.00  0.00           C  
ATOM   2054  CD2 PHE A1807       4.241  45.474   8.437  1.00  0.00           C  
ATOM   2055  CE1 PHE A1807       3.499  47.657   6.893  1.00  0.00           C  
ATOM   2056  CE2 PHE A1807       4.989  46.642   8.490  1.00  0.00           C  
ATOM   2057  CZ  PHE A1807       4.618  47.739   7.716  1.00  0.00           C  
ATOM   2058  N   LEU A1808       4.506  42.412   6.594  1.00  0.00           N  
ATOM   2059  CA  LEU A1808       5.905  42.119   6.310  1.00  0.00           C  
ATOM   2060  C   LEU A1808       6.088  41.576   4.899  1.00  0.00           C  
ATOM   2061  O   LEU A1808       6.916  42.082   4.133  1.00  0.00           O  
ATOM   2062  CB  LEU A1808       6.459  41.124   7.332  1.00  0.00           C  
ATOM   2063  CG  LEU A1808       6.388  41.555   8.804  1.00  0.00           C  
ATOM   2064  CD1 LEU A1808       6.956  40.457   9.698  1.00  0.00           C  
ATOM   2065  CD2 LEU A1808       7.162  42.841   9.005  1.00  0.00           C  
ATOM   2066  N   GLU A1809       5.305  40.558   4.554  1.00  0.00           N  
ATOM   2067  CA  GLU A1809       5.377  39.946   3.231  1.00  0.00           C  
ATOM   2068  C   GLU A1809       5.400  40.950   2.082  1.00  0.00           C  
ATOM   2069  O   GLU A1809       5.983  40.686   1.031  1.00  0.00           O  
ATOM   2070  CB  GLU A1809       4.208  38.987   3.039  1.00  0.00           C  
ATOM   2071  CG  GLU A1809       4.474  37.595   3.567  1.00  0.00           C  
ATOM   2072  CD  GLU A1809       3.237  36.716   3.540  1.00  0.00           C  
ATOM   2073  OE1 GLU A1809       2.362  36.951   2.672  1.00  0.00           O  
ATOM   2074  OE2 GLU A1809       3.147  35.786   4.378  1.00  0.00           O  
ATOM   2075  N   GLN A1810       4.778  42.104   2.286  1.00  0.00           N  
ATOM   2076  CA  GLN A1810       4.727  43.123   1.250  1.00  0.00           C  
ATOM   2077  C   GLN A1810       6.068  43.757   0.879  1.00  0.00           C  
ATOM   2078  O   GLN A1810       6.131  44.586  -0.034  1.00  0.00           O  
ATOM   2079  CB  GLN A1810       3.750  44.226   1.649  1.00  0.00           C  
ATOM   2080  CG  GLN A1810       2.320  43.764   1.730  1.00  0.00           C  
ATOM   2081  CD  GLN A1810       1.348  44.892   1.485  1.00  0.00           C  
ATOM   2082  OE1 GLN A1810       1.296  45.465   0.390  1.00  0.00           O  
ATOM   2083  NE2 GLN A1810       0.569  45.224   2.509  1.00  0.00           N  
ATOM   2084  N   PHE A1811       7.138  43.378   1.570  1.00  0.00           N  
ATOM   2085  CA  PHE A1811       8.439  43.957   1.273  1.00  0.00           C  
ATOM   2086  C   PHE A1811       9.477  42.951   0.785  1.00  0.00           C  
ATOM   2087  O   PHE A1811      10.682  43.215   0.835  1.00  0.00           O  
ATOM   2088  CB  PHE A1811       8.952  44.713   2.498  1.00  0.00           C  
ATOM   2089  CG  PHE A1811       7.993  45.744   3.001  1.00  0.00           C  
ATOM   2090  CD1 PHE A1811       6.970  45.393   3.876  1.00  0.00           C  
ATOM   2091  CD2 PHE A1811       8.067  47.058   2.548  1.00  0.00           C  
ATOM   2092  CE1 PHE A1811       6.027  46.342   4.291  1.00  0.00           C  
ATOM   2093  CE2 PHE A1811       7.132  48.013   2.955  1.00  0.00           C  
ATOM   2094  CZ  PHE A1811       6.109  47.652   3.828  1.00  0.00           C  
ATOM   2095  N   LYS A1812       9.008  41.802   0.304  1.00  0.00           N  
ATOM   2096  CA  LYS A1812       9.909  40.785  -0.215  1.00  0.00           C  
ATOM   2097  C   LYS A1812      10.555  41.322  -1.481  1.00  0.00           C  
ATOM   2098  O   LYS A1812      11.760  41.188  -1.685  1.00  0.00           O  
ATOM   2099  CB  LYS A1812       9.156  39.496  -0.516  1.00  0.00           C  
ATOM   2100  CG  LYS A1812       8.705  38.753   0.722  1.00  0.00           C  
ATOM   2101  CD  LYS A1812       8.229  37.363   0.361  1.00  0.00           C  
ATOM   2102  CE  LYS A1812       7.900  36.569   1.606  1.00  0.00           C  
ATOM   2103  NZ  LYS A1812       7.368  35.230   1.260  1.00  0.00           N  
ATOM   2104  N   GLY A1813       9.756  41.944  -2.332  1.00  0.00           N  
ATOM   2105  CA  GLY A1813      10.319  42.511  -3.543  1.00  0.00           C  
ATOM   2106  C   GLY A1813      11.412  43.529  -3.231  1.00  0.00           C  
ATOM   2107  O   GLY A1813      12.567  43.322  -3.590  1.00  0.00           O  
ATOM   2108  N   VAL A1814      11.031  44.620  -2.558  1.00  0.00           N  
ATOM   2109  CA  VAL A1814      11.932  45.714  -2.175  1.00  0.00           C  
ATOM   2110  C   VAL A1814      13.375  45.253  -2.059  1.00  0.00           C  
ATOM   2111  O   VAL A1814      13.733  44.505  -1.144  1.00  0.00           O  
ATOM   2112  CB  VAL A1814      11.502  46.343  -0.831  1.00  0.00           C  
ATOM   2113  CG1 VAL A1814      12.429  47.494  -0.472  1.00  0.00           C  
ATOM   2114  CG2 VAL A1814      10.064  46.824  -0.919  1.00  0.00           C  
ATOM   2115  N   LEU A1815      14.194  45.717  -3.002  1.00  0.00           N  
ATOM   2116  CA  LEU A1815      15.467  44.843  -3.303  1.00  0.00           C  
ATOM   2117  C   LEU A1815      15.653  43.355  -2.934  1.00  0.00           C  
ATOM   2118  O   LEU A1815      15.922  42.553  -3.864  1.00  0.00           O  
ATOM   2119  CB  LEU A1815      16.371  45.728  -2.423  1.00  0.00           C  
ATOM   2120  CG  LEU A1815      16.384  47.244  -2.662  1.00  0.00           C  
ATOM   2121  CD1 LEU A1815      16.484  47.524  -4.153  1.00  0.00           C  
ATOM   2122  CD2 LEU A1815      15.128  47.876  -2.089  1.00  0.00           C  
ATOM   2123  OXT LEU A1815      15.515  43.000  -1.734  1.00  0.00           O  
HETATM 2124  N   TYR A 888      19.971  62.371  19.662  1.00  0.00           N  
HETATM 2125  CA  TYR A 888      18.836  63.333  19.395  1.00  0.00           C  
HETATM 2126  C   TYR A 888      17.456  62.704  19.654  1.00  0.00           C  
HETATM 2127  O   TYR A 888      16.473  63.347  19.177  1.00  0.00           O  
HETATM 2128  CB  TYR A 888      18.878  63.827  17.930  1.00  0.00           C  
HETATM 2129  CG  TYR A 888      20.228  64.397  17.545  1.00  0.00           C  
HETATM 2130  CD1 TYR A 888      21.300  63.547  17.209  1.00  0.00           C  
HETATM 2131  CD2 TYR A 888      20.457  65.781  17.586  1.00  0.00           C  
HETATM 2132  CE1 TYR A 888      22.570  64.057  16.930  1.00  0.00           C  
HETATM 2133  CE2 TYR A 888      21.722  66.308  17.305  1.00  0.00           C  
HETATM 2134  CZ  TYR A 888      22.777  65.438  16.983  1.00  0.00           C  
HETATM 2135  OH  TYR A 888      24.048  65.966  16.741  1.00  0.00           O  
HETATM 2136  OXT TYR A 888      17.373  61.618  20.290  1.00  0.00           O  
TER
END
