# Supplementary material for: Backbone Brackets and Arginine Tweezers delineate Class I and Class II aminoacyl tRNA synthetases
Source: PLoS Comput Biol. 2018 Apr 16;14(4):e1006101. doi: 10.1371/journal.pcbi.1006101 (PMC5919687; doi:10.1371/journal.pcbi.1006101)
Supplement: S12 File — All structures of Class II aaRS with residues renumbered according to the MSA. (GZ) [file pcbi.1006101.s024.tar.gz › 2cim_A_renum.pdb]

ATOM      1  N   MET A  69      65.535  11.034  48.916  1.00  0.00           N  
ATOM      2  CA  MET A  69      66.748  10.729  49.727  1.00  0.00           C  
ATOM      3  C   MET A  69      66.792   9.257  50.134  1.00  0.00           C  
ATOM      4  O   MET A  69      65.755   8.598  50.238  1.00  0.00           O  
ATOM      5  CB  MET A  69      66.800  11.612  50.975  1.00  0.00           C  
ATOM      6  CG  MET A  69      68.207  11.854  51.513  1.00  0.00           C  
ATOM      7  SD  MET A  69      68.240  12.133  53.295  1.00  0.00           S  
ATOM      8  CE  MET A  69      69.709  13.152  53.454  1.00  0.00           C  
ATOM      9  N   LYS A  70      68.004   8.762  50.374  1.00  0.00           N  
ATOM     10  CA  LYS A  70      68.238   7.361  50.713  1.00  0.00           C  
ATOM     11  C   LYS A  70      68.808   7.218  52.128  1.00  0.00           C  
ATOM     12  O   LYS A  70      69.596   8.055  52.580  1.00  0.00           O  
ATOM     13  CB  LYS A  70      69.181   6.733  49.680  1.00  0.00           C  
ATOM     14  CG  LYS A  70      69.152   5.208  49.616  1.00  0.00           C  
ATOM     15  CD  LYS A  70      69.505   4.690  48.218  1.00  0.00           C  
ATOM     16  CE  LYS A  70      70.939   5.031  47.798  1.00  0.00           C  
ATOM     17  NZ  LYS A  70      71.963   4.315  48.610  1.00  0.00           N  
ATOM     18  N   LEU A  71      68.395   6.156  52.820  1.00  0.00           N  
ATOM     19  CA  LEU A  71      68.877   5.859  54.166  1.00  0.00           C  
ATOM     20  C   LEU A  71      70.335   5.409  54.121  1.00  0.00           C  
ATOM     21  O   LEU A  71      70.675   4.472  53.391  1.00  0.00           O  
ATOM     22  CB  LEU A  71      67.990   4.787  54.816  1.00  0.00           C  
ATOM     23  CG  LEU A  71      68.343   4.120  56.155  1.00  0.00           C  
ATOM     24  CD1 LEU A  71      68.567   5.115  57.289  1.00  0.00           C  
ATOM     25  CD2 LEU A  71      67.247   3.137  56.533  1.00  0.00           C  
ATOM     26  N   GLN A  72      71.194   6.088  54.881  1.00  0.00           N  
ATOM     27  CA  GLN A  72      72.608   5.706  54.951  1.00  0.00           C  
ATOM     28  C   GLN A  72      73.295   5.986  56.289  1.00  0.00           C  
ATOM     29  O   GLN A  72      73.019   6.986  56.954  1.00  0.00           O  
ATOM     30  CB  GLN A  72      73.420   6.290  53.782  1.00  0.00           C  
ATOM     31  CG  GLN A  72      73.704   7.785  53.856  1.00  0.00           C  
ATOM     32  CD  GLN A  72      74.834   8.210  52.932  1.00  0.00           C  
ATOM     33  OE1 GLN A  72      75.891   8.645  53.390  1.00  0.00           O  
ATOM     34  NE2 GLN A  72      74.621   8.074  51.625  1.00  0.00           N  
ATOM     35  N   PHE A  73      74.193   5.073  56.656  1.00  0.00           N  
ATOM     36  CA  PHE A  73      74.966   5.141  57.889  1.00  0.00           C  
ATOM     37  C   PHE A  73      76.391   5.592  57.572  1.00  0.00           C  
ATOM     38  O   PHE A  73      76.897   5.318  56.486  1.00  0.00           O  
ATOM     39  CB  PHE A  73      75.001   3.763  58.561  1.00  0.00           C  
ATOM     40  CG  PHE A  73      73.718   3.371  59.258  1.00  0.00           C  
ATOM     41  CD1 PHE A  73      72.628   2.887  58.536  1.00  0.00           C  
ATOM     42  CD2 PHE A  73      73.613   3.451  60.646  1.00  0.00           C  
ATOM     43  CE1 PHE A  73      71.446   2.512  59.183  1.00  0.00           C  
ATOM     44  CE2 PHE A  73      72.437   3.076  61.303  1.00  0.00           C  
ATOM     45  CZ  PHE A  73      71.352   2.608  60.569  1.00  0.00           C  
ATOM     46  N   ASN A  74      77.031   6.277  58.519  1.00  0.00           N  
ATOM     47  CA  ASN A  74      78.406   6.763  58.350  1.00  0.00           C  
ATOM     48  C   ASN A  74      79.222   6.622  59.630  1.00  0.00           C  
ATOM     49  O   ASN A  74      78.912   7.246  60.646  1.00  0.00           O  
ATOM     50  CB  ASN A  74      78.422   8.229  57.891  1.00  0.00           C  
ATOM     51  CG  ASN A  74      77.777   8.431  56.529  1.00  0.00           C  
ATOM     52  OD1 ASN A  74      78.289   7.967  55.508  1.00  0.00           O  
ATOM     53  ND2 ASN A  74      76.650   9.138  56.508  1.00  0.00           N  
ATOM     54  N   LEU A  75      80.270   5.806  59.573  1.00  0.00           N  
ATOM     55  CA  LEU A  75      81.109   5.552  60.739  1.00  0.00           C  
ATOM     56  C   LEU A  75      82.531   6.036  60.500  1.00  0.00           C  
ATOM     57  O   LEU A  75      83.096   5.816  59.433  1.00  0.00           O  
ATOM     58  CB  LEU A  75      81.136   4.054  61.056  1.00  0.00           C  
ATOM     59  CG  LEU A  75      81.110   3.511  62.493  1.00  0.00           C  
ATOM     60  CD1 LEU A  75      81.617   2.077  62.486  1.00  0.00           C  
ATOM     61  CD2 LEU A  75      81.903   4.335  63.502  1.00  0.00           C  
ATOM     62  N   LYS A  76      83.095   6.702  61.501  1.00  0.00           N  
ATOM     63  CA  LYS A  76      84.517   7.026  61.525  1.00  0.00           C  
ATOM     64  C   LYS A  76      85.088   6.483  62.833  1.00  0.00           C  
ATOM     65  O   LYS A  76      84.748   6.965  63.918  1.00  0.00           O  
ATOM     66  CB  LYS A  76      84.744   8.537  61.387  1.00  0.00           C  
ATOM     67  CG  LYS A  76      86.208   8.974  61.468  1.00  0.00           C  
ATOM     68  CD  LYS A  76      86.350  10.495  61.355  1.00  0.00           C  
ATOM     69  CE  LYS A  76      87.650  11.007  61.981  1.00  0.00           C  
ATOM     70  NZ  LYS A  76      88.878  10.525  61.283  1.00  0.00           N  
ATOM     71  N   ALA A  77      85.940   5.465  62.720  1.00  0.00           N  
ATOM     72  CA  ALA A  77      86.457   4.739  63.883  1.00  0.00           C  
ATOM     73  C   ALA A  77      87.847   4.143  63.643  1.00  0.00           C  
ATOM     74  O   ALA A  77      88.268   3.979  62.495  1.00  0.00           O  
ATOM     75  CB  ALA A  77      85.474   3.642  64.294  1.00  0.00           C  
ATOM     76  N   TYR A  78      88.548   3.826  64.733  1.00  0.00           N  
ATOM     77  CA  TYR A  78      89.843   3.141  64.661  1.00  0.00           C  
ATOM     78  C   TYR A  78      89.947   1.957  65.629  1.00  0.00           C  
ATOM     79  O   TYR A  78      89.366   1.981  66.718  1.00  0.00           O  
ATOM     80  CB  TYR A  78      91.006   4.126  64.871  1.00  0.00           C  
ATOM     81  CG  TYR A  78      91.143   4.716  66.264  1.00  0.00           C  
ATOM     82  CD1 TYR A  78      91.916   4.083  67.242  1.00  0.00           C  
ATOM     83  CD2 TYR A  78      90.530   5.925  66.595  1.00  0.00           C  
ATOM     84  CE1 TYR A  78      92.056   4.626  68.522  1.00  0.00           C  
ATOM     85  CE2 TYR A  78      90.664   6.478  67.872  1.00  0.00           C  
ATOM     86  CZ  TYR A  78      91.427   5.824  68.827  1.00  0.00           C  
ATOM     87  OH  TYR A  78      91.563   6.364  70.085  1.00  0.00           O  
ATOM     88  N   PHE A  79      90.684   0.925  65.220  1.00  0.00           N  
ATOM     89  CA  PHE A  79      90.971  -0.215  66.088  1.00  0.00           C  
ATOM     90  C   PHE A  79      92.206   0.075  66.936  1.00  0.00           C  
ATOM     91  O   PHE A  79      93.241   0.490  66.411  1.00  0.00           O  
ATOM     92  CB  PHE A  79      91.223  -1.485  65.268  1.00  0.00           C  
ATOM     93  CG  PHE A  79      90.040  -1.954  64.461  1.00  0.00           C  
ATOM     94  CD1 PHE A  79      89.078  -2.783  65.027  1.00  0.00           C  
ATOM     95  CD2 PHE A  79      89.911  -1.599  63.120  1.00  0.00           C  
ATOM     96  CE1 PHE A  79      87.992  -3.232  64.275  1.00  0.00           C  
ATOM     97  CE2 PHE A  79      88.831  -2.044  62.360  1.00  0.00           C  
ATOM     98  CZ  PHE A  79      87.871  -2.861  62.938  1.00  0.00           C  
ATOM     99  N   LYS A  80      92.094  -0.143  68.244  1.00  0.00           N  
ATOM    100  CA  LYS A  80      93.246  -0.068  69.146  1.00  0.00           C  
ATOM    101  C   LYS A  80      94.091  -1.337  69.003  1.00  0.00           C  
ATOM    102  O   LYS A  80      93.548  -2.433  68.851  1.00  0.00           O  
ATOM    103  CB  LYS A  80      92.787   0.088  70.601  1.00  0.00           C  
ATOM    104  CG  LYS A  80      92.098   1.407  70.942  1.00  0.00           C  
ATOM    105  CD  LYS A  80      93.077   2.432  71.502  1.00  0.00           C  
ATOM    106  CE  LYS A  80      92.349   3.523  72.285  1.00  0.00           C  
ATOM    107  NZ  LYS A  80      93.261   4.605  72.756  1.00  0.00           N  
ATOM    108  N   THR A  81      95.413  -1.187  69.043  1.00  0.00           N  
ATOM    109  CA  THR A  81      96.320  -2.338  68.953  1.00  0.00           C  
ATOM    110  C   THR A  81      97.379  -2.333  70.059  1.00  0.00           C  
ATOM    111  O   THR A  81      97.765  -1.271  70.556  1.00  0.00           O  
ATOM    112  CB  THR A  81      97.002  -2.446  67.562  1.00  0.00           C  
ATOM    113  OG1 THR A  81      97.468  -1.158  67.145  1.00  0.00           O  
ATOM    114  CG2 THR A  81      96.030  -2.986  66.520  1.00  0.00           C  
ATOM    115  N   SER A  82      97.829  -3.529  70.441  1.00  0.00           N  
ATOM    116  CA  SER A  82      98.855  -3.706  71.472  1.00  0.00           C  
ATOM    117  C   SER A  82     100.224  -3.259  70.966  1.00  0.00           C  
ATOM    118  O   SER A  82     100.834  -2.347  71.528  1.00  0.00           O  
ATOM    119  CB  SER A  82      98.911  -5.167  71.929  1.00  0.00           C  
ATOM    120  OG  SER A  82      99.184  -6.032  70.839  1.00  0.00           O  
ATOM    121  N   ALA A  83     100.698  -3.917  69.909  1.00  0.00           N  
ATOM    122  CA  ALA A  83     101.909  -3.511  69.205  1.00  0.00           C  
ATOM    123  C   ALA A  83     101.507  -2.824  67.905  1.00  0.00           C  
ATOM    124  O   ALA A  83     100.374  -2.983  67.443  1.00  0.00           O  
ATOM    125  CB  ALA A  83     102.795  -4.718  68.927  1.00  0.00           C  
ATOM    126  N   ASP A  84     102.428  -2.057  67.323  1.00  0.00           N  
ATOM    127  CA  ASP A  84     102.149  -1.303  66.094  1.00  0.00           C  
ATOM    128  C   ASP A  84     101.892  -2.192  64.870  1.00  0.00           C  
ATOM    129  O   ASP A  84     102.686  -3.090  64.579  1.00  0.00           O  
ATOM    130  CB  ASP A  84     103.251  -0.268  65.802  1.00  0.00           C  
ATOM    131  CG  ASP A  84     104.649  -0.753  66.175  1.00  0.00           C  
ATOM    132  OD1 ASP A  84     104.887  -1.981  66.220  1.00  0.00           O  
ATOM    133  OD2 ASP A  84     105.518   0.112  66.420  1.00  0.00           O  
ATOM    134  N   PRO A  85     100.771  -1.942  64.155  1.00  0.00           N  
ATOM    135  CA  PRO A  85     100.415  -2.691  62.945  1.00  0.00           C  
ATOM    136  C   PRO A  85     101.160  -2.192  61.700  1.00  0.00           C  
ATOM    137  O   PRO A  85     100.742  -2.470  60.570  1.00  0.00           O  
ATOM    138  CB  PRO A  85      98.912  -2.434  62.812  1.00  0.00           C  
ATOM    139  CG  PRO A  85      98.711  -1.088  63.408  1.00  0.00           C  
ATOM    140  CD  PRO A  85      99.761  -0.915  64.479  1.00  0.00           C  
ATOM    141  N   THR A  86     102.256  -1.469  61.927  1.00  0.00           N  
ATOM    142  CA  THR A  86     103.093  -0.910  60.860  1.00  0.00           C  
ATOM    143  C   THR A  86     103.727  -1.951  59.912  1.00  0.00           C  
ATOM    144  O   THR A  86     103.743  -1.730  58.698  1.00  0.00           O  
ATOM    145  CB  THR A  86     104.175   0.062  61.420  1.00  0.00           C  
ATOM    146  OG1 THR A  86     104.553  -0.341  62.742  1.00  0.00           O  
ATOM    147  CG2 THR A  86     103.640   1.485  61.480  1.00  0.00           C  
ATOM    148  N   PRO A  87     104.245  -3.085  60.449  1.00  0.00           N  
ATOM    149  CA  PRO A  87     104.812  -4.081  59.532  1.00  0.00           C  
ATOM    150  C   PRO A  87     103.761  -4.959  58.831  1.00  0.00           C  
ATOM    151  O   PRO A  87     103.973  -6.166  58.675  1.00  0.00           O  
ATOM    152  CB  PRO A  87     105.694  -4.928  60.454  1.00  0.00           C  
ATOM    153  CG  PRO A  87     105.006  -4.876  61.768  1.00  0.00           C  
ATOM    154  CD  PRO A  87     104.377  -3.512  61.859  1.00  0.00           C  
ATOM    155  N   ALA A  88     102.653  -4.354  58.400  1.00  0.00           N  
ATOM    156  CA  ALA A  88     101.561  -5.089  57.754  1.00  0.00           C  
ATOM    157  C   ALA A  88     100.708  -4.217  56.826  1.00  0.00           C  
ATOM    158  O   ALA A  88      99.556  -4.551  56.544  1.00  0.00           O  
ATOM    159  CB  ALA A  88     100.683  -5.766  58.810  1.00  0.00           C  
ATOM    160  N   LYS A  89     101.283  -3.118  56.338  1.00  0.00           N  
ATOM    161  CA  LYS A  89     100.557  -2.138  55.514  1.00  0.00           C  
ATOM    162  C   LYS A  89     100.040  -2.687  54.175  1.00  0.00           C  
ATOM    163  O   LYS A  89      99.118  -2.119  53.583  1.00  0.00           O  
ATOM    164  CB  LYS A  89     101.417  -0.892  55.274  1.00  0.00           C  
ATOM    165  CG  LYS A  89     101.785  -0.129  56.540  1.00  0.00           C  
ATOM    166  CD  LYS A  89     102.701   1.051  56.236  1.00  0.00           C  
ATOM    167  CE  LYS A  89     103.314   1.628  57.509  1.00  0.00           C  
ATOM    168  NZ  LYS A  89     102.300   2.235  58.418  1.00  0.00           N  
ATOM    169  N   ASP A  90     100.639  -3.781  53.706  1.00  0.00           N  
ATOM    170  CA  ASP A  90     100.235  -4.423  52.452  1.00  0.00           C  
ATOM    171  C   ASP A  90      99.256  -5.574  52.680  1.00  0.00           C  
ATOM    172  O   ASP A  90      98.366  -5.811  51.859  1.00  0.00           O  
ATOM    173  CB  ASP A  90     101.460  -4.919  51.675  1.00  0.00           C  
ATOM    174  CG  ASP A  90     102.315  -3.783  51.132  1.00  0.00           C  
ATOM    175  OD1 ASP A  90     102.199  -2.640  51.627  1.00  0.00           O  
ATOM    176  OD2 ASP A  90     103.115  -4.037  50.206  1.00  0.00           O  
ATOM    177  N   ALA A  91      99.435  -6.284  53.794  1.00  0.00           N  
ATOM    178  CA  ALA A  91      98.551  -7.386  54.174  1.00  0.00           C  
ATOM    179  C   ALA A  91      97.194  -6.880  54.663  1.00  0.00           C  
ATOM    180  O   ALA A  91      96.183  -7.574  54.536  1.00  0.00           O  
ATOM    181  CB  ALA A  91      99.210  -8.251  55.236  1.00  0.00           C  
ATOM    182  N   ILE A  92      97.186  -5.670  55.220  1.00  0.00           N  
ATOM    183  CA  ILE A  92      95.966  -5.036  55.716  1.00  0.00           C  
ATOM    184  C   ILE A  92      95.203  -4.321  54.595  1.00  0.00           C  
ATOM    185  O   ILE A  92      93.983  -4.461  54.490  1.00  0.00           O  
ATOM    186  CB  ILE A  92      96.266  -4.084  56.910  1.00  0.00           C  
ATOM    187  CG1 ILE A  92      96.566  -4.907  58.172  1.00  0.00           C  
ATOM    188  CG2 ILE A  92      95.109  -3.117  57.161  1.00  0.00           C  
ATOM    189  CD1 ILE A  92      97.244  -4.132  59.298  1.00  0.00           C  
ATOM    190  N   ALA A  93      95.922  -3.575  53.756  1.00  0.00           N  
ATOM    191  CA  ALA A  93      95.315  -2.840  52.637  1.00  0.00           C  
ATOM    192  C   ALA A  93      94.657  -3.754  51.599  1.00  0.00           C  
ATOM    193  O   ALA A  93      93.653  -3.383  50.985  1.00  0.00           O  
ATOM    194  CB  ALA A  93      96.340  -1.932  51.972  1.00  0.00           C  
ATOM    195  N   ALA A  94      95.228  -4.944  51.412  1.00  0.00           N  
ATOM    196  CA  ALA A  94      94.679  -5.944  50.495  1.00  0.00           C  
ATOM    197  C   ALA A  94      93.414  -6.595  51.056  1.00  0.00           C  
ATOM    198  O   ALA A  94      92.589  -7.116  50.301  1.00  0.00           O  
ATOM    199  CB  ALA A  94      95.727  -7.003  50.178  1.00  0.00           C  
ATOM    200  N   LEU A  95      93.273  -6.555  52.380  1.00  0.00           N  
ATOM    201  CA  LEU A  95      92.145  -7.173  53.079  1.00  0.00           C  
ATOM    202  C   LEU A  95      90.871  -6.324  53.024  1.00  0.00           C  
ATOM    203  O   LEU A  95      89.782  -6.856  52.785  1.00  0.00           O  
ATOM    204  CB  LEU A  95      92.525  -7.485  54.535  1.00  0.00           C  
ATOM    205  CG  LEU A  95      91.590  -8.330  55.408  1.00  0.00           C  
ATOM    206  CD1 LEU A  95      91.481  -9.769  54.899  1.00  0.00           C  
ATOM    207  CD2 LEU A  95      92.063  -8.311  56.855  1.00  0.00           C  
ATOM    208  N   PHE A  96      91.013  -5.016  53.251  1.00  0.00           N  
ATOM    209  CA  PHE A  96      89.883  -4.079  53.213  1.00  0.00           C  
ATOM    210  C   PHE A  96      89.247  -4.015  51.824  1.00  0.00           C  
ATOM    211  O   PHE A  96      88.021  -3.980  51.694  1.00  0.00           O  
ATOM    212  CB  PHE A  96      90.309  -2.665  53.647  1.00  0.00           C  
ATOM    213  CG  PHE A  96      90.480  -2.491  55.142  1.00  0.00           C  
ATOM    214  CD1 PHE A  96      91.614  -1.861  55.653  1.00  0.00           C  
ATOM    215  CD2 PHE A  96      89.506  -2.935  56.035  1.00  0.00           C  
ATOM    216  CE1 PHE A  96      91.782  -1.685  57.030  1.00  0.00           C  
ATOM    217  CE2 PHE A  96      89.667  -2.768  57.413  1.00  0.00           C  
ATOM    218  CZ  PHE A  96      90.808  -2.141  57.910  1.00  0.00           C  
ATOM    219  N   GLU A 120      90.094  -4.007  50.797  1.00  0.00           N  
ATOM    220  CA  GLU A 120      89.659  -3.915  49.404  1.00  0.00           C  
ATOM    221  C   GLU A 120      88.884  -5.163  48.963  1.00  0.00           C  
ATOM    222  O   GLU A 120      88.051  -5.101  48.054  1.00  0.00           O  
ATOM    223  CB  GLU A 120      90.873  -3.679  48.502  1.00  0.00           C  
ATOM    224  CG  GLU A 120      90.584  -2.870  47.244  1.00  0.00           C  
ATOM    225  CD  GLU A 120      90.251  -3.729  46.033  1.00  0.00           C  
ATOM    226  OE1 GLU A 120      90.284  -4.976  46.137  1.00  0.00           O  
ATOM    227  OE2 GLU A 120      89.963  -3.150  44.964  1.00  0.00           O  
ATOM    228  N   GLU A 121      89.163  -6.286  49.620  1.00  0.00           N  
ATOM    229  CA  GLU A 121      88.467  -7.548  49.374  1.00  0.00           C  
ATOM    230  C   GLU A 121      87.050  -7.533  49.955  1.00  0.00           C  
ATOM    231  O   GLU A 121      86.110  -8.040  49.333  1.00  0.00           O  
ATOM    232  CB  GLU A 121      89.285  -8.718  49.947  1.00  0.00           C  
ATOM    233  CG  GLU A 121      88.649 -10.112  49.819  1.00  0.00           C  
ATOM    234  CD  GLU A 121      88.519 -10.602  48.381  1.00  0.00           C  
ATOM    235  OE1 GLU A 121      89.217 -10.074  47.487  1.00  0.00           O  
ATOM    236  OE2 GLU A 121      87.716 -11.529  48.147  1.00  0.00           O  
ATOM    237  N   ALA A 122      86.908  -6.934  51.137  1.00  0.00           N  
ATOM    238  CA  ALA A 122      85.640  -6.900  51.873  1.00  0.00           C  
ATOM    239  C   ALA A 122      84.505  -6.158  51.156  1.00  0.00           C  
ATOM    240  O   ALA A 122      83.329  -6.411  51.429  1.00  0.00           O  
ATOM    241  CB  ALA A 122      85.858  -6.320  53.264  1.00  0.00           C  
ATOM    242  N   ASN A 123      84.857  -5.255  50.242  1.00  0.00           N  
ATOM    243  CA  ASN A 123      83.869  -4.460  49.505  1.00  0.00           C  
ATOM    244  C   ASN A 123      83.071  -5.244  48.456  1.00  0.00           C  
ATOM    245  O   ASN A 123      82.097  -4.732  47.897  1.00  0.00           O  
ATOM    246  CB  ASN A 123      84.534  -3.235  48.868  1.00  0.00           C  
ATOM    247  CG  ASN A 123      85.067  -2.251  49.900  1.00  0.00           C  
ATOM    248  OD1 ASN A 123      84.726  -2.319  51.084  1.00  0.00           O  
ATOM    249  ND2 ASN A 123      85.908  -1.326  49.451  1.00  0.00           N  
ATOM    250  N   SER A 124      83.486  -6.482  48.197  1.00  0.00           N  
ATOM    251  CA  SER A 124      82.771  -7.365  47.276  1.00  0.00           C  
ATOM    252  C   SER A 124      82.558  -8.767  47.858  1.00  0.00           C  
ATOM    253  O   SER A 124      81.813  -9.574  47.289  1.00  0.00           O  
ATOM    254  CB  SER A 124      83.485  -7.435  45.919  1.00  0.00           C  
ATOM    255  OG  SER A 124      84.862  -7.727  46.072  1.00  0.00           O  
ATOM    256  N   THR A 125      83.199  -9.044  48.995  1.00  0.00           N  
ATOM    257  CA  THR A 125      83.094 -10.350  49.652  1.00  0.00           C  
ATOM    258  C   THR A 125      82.503 -10.263  51.069  1.00  0.00           C  
ATOM    259  O   THR A 125      81.297 -10.441  51.249  1.00  0.00           O  
ATOM    260  CB  THR A 125      84.456 -11.104  49.669  1.00  0.00           C  
ATOM    261  OG1 THR A 125      85.073 -11.015  48.379  1.00  0.00           O  
ATOM    262  CG2 THR A 125      84.263 -12.578  50.033  1.00  0.00           C  
ATOM    263  N   LEU A 126      83.353  -9.972  52.056  1.00  0.00           N  
ATOM    264  CA  LEU A 126      82.988 -10.042  53.477  1.00  0.00           C  
ATOM    265  C   LEU A 126      81.733  -9.249  53.857  1.00  0.00           C  
ATOM    266  O   LEU A 126      80.923  -9.717  54.658  1.00  0.00           O  
ATOM    267  CB  LEU A 126      84.176  -9.620  54.355  1.00  0.00           C  
ATOM    268  CG  LEU A 126      84.104  -9.802  55.876  1.00  0.00           C  
ATOM    269  CD1 LEU A 126      84.050 -11.273  56.274  1.00  0.00           C  
ATOM    270  CD2 LEU A 126      85.283  -9.117  56.542  1.00  0.00           C  
ATOM    271  N   LEU A 127      81.579  -8.060  53.274  1.00  0.00           N  
ATOM    272  CA  LEU A 127      80.474  -7.157  53.610  1.00  0.00           C  
ATOM    273  C   LEU A 127      79.346  -7.180  52.571  1.00  0.00           C  
ATOM    274  O   LEU A 127      78.765  -6.139  52.251  1.00  0.00           O  
ATOM    275  CB  LEU A 127      80.991  -5.724  53.805  1.00  0.00           C  
ATOM    276  CG  LEU A 127      82.187  -5.469  54.730  1.00  0.00           C  
ATOM    277  CD1 LEU A 127      82.812  -4.112  54.438  1.00  0.00           C  
ATOM    278  CD2 LEU A 127      81.809  -5.582  56.203  1.00  0.00           C  
ATOM    279  N   THR A 134      79.037  -8.370  52.058  1.00  0.00           N  
ATOM    280  CA  THR A 134      77.944  -8.548  51.097  1.00  0.00           C  
ATOM    281  C   THR A 134      76.870  -9.489  51.653  1.00  0.00           C  
ATOM    282  O   THR A 134      75.689  -9.353  51.325  1.00  0.00           O  
ATOM    283  CB  THR A 134      78.457  -9.079  49.732  1.00  0.00           C  
ATOM    284  OG1 THR A 134      79.680  -8.418  49.382  1.00  0.00           O  
ATOM    285  CG2 THR A 134      77.424  -8.844  48.626  1.00  0.00           C  
ATOM    286  N   ARG A 135      77.292 -10.430  52.498  1.00  0.00           N  
ATOM    287  CA  ARG A 135      76.400 -11.429  53.098  1.00  0.00           C  
ATOM    288  C   ARG A 135      75.355 -10.785  54.008  1.00  0.00           C  
ATOM    289  O   ARG A 135      75.689  -9.959  54.857  1.00  0.00           O  
ATOM    290  CB  ARG A 135      77.200 -12.476  53.888  1.00  0.00           C  
ATOM    291  CG  ARG A 135      78.081 -13.395  53.042  1.00  0.00           C  
ATOM    292  CD  ARG A 135      79.464 -12.794  52.790  1.00  0.00           C  
ATOM    293  NE  ARG A 135      80.256 -13.582  51.843  1.00  0.00           N  
ATOM    294  CZ  ARG A 135      80.263 -13.403  50.522  1.00  0.00           C  
ATOM    295  NH1 ARG A 135      79.516 -12.457  49.961  1.00  0.00           N  
ATOM    296  NH2 ARG A 135      81.022 -14.176  49.756  1.00  0.00           N  
ATOM    297  N   GLY A 136      74.096 -11.171  53.822  1.00  0.00           N  
ATOM    298  CA  GLY A 136      72.985 -10.615  54.597  1.00  0.00           C  
ATOM    299  C   GLY A 136      72.337  -9.408  53.941  1.00  0.00           C  
ATOM    300  O   GLY A 136      71.421  -8.802  54.505  1.00  0.00           O  
ATOM    301  N   ALA A 137      72.819  -9.064  52.747  1.00  0.00           N  
ATOM    302  CA  ALA A 137      72.296  -7.947  51.967  1.00  0.00           C  
ATOM    303  C   ALA A 137      72.207  -8.318  50.489  1.00  0.00           C  
ATOM    304  O   ALA A 137      73.130  -8.943  49.956  1.00  0.00           O  
ATOM    305  CB  ALA A 137      73.178  -6.725  52.144  1.00  0.00           C  
ATOM    306  N   PRO A 138      71.096  -7.942  49.820  1.00  0.00           N  
ATOM    307  CA  PRO A 138      70.987  -8.130  48.370  1.00  0.00           C  
ATOM    308  C   PRO A 138      72.118  -7.410  47.637  1.00  0.00           C  
ATOM    309  O   PRO A 138      72.546  -6.338  48.070  1.00  0.00           O  
ATOM    310  CB  PRO A 138      69.639  -7.487  48.031  1.00  0.00           C  
ATOM    311  CG  PRO A 138      68.866  -7.534  49.301  1.00  0.00           C  
ATOM    312  CD  PRO A 138      69.875  -7.339  50.387  1.00  0.00           C  
ATOM    313  N   GLU A 139      72.593  -8.006  46.543  1.00  0.00           N  
ATOM    314  CA  GLU A 139      73.748  -7.495  45.794  1.00  0.00           C  
ATOM    315  C   GLU A 139      73.585  -6.033  45.350  1.00  0.00           C  
ATOM    316  O   GLU A 139      72.475  -5.582  45.045  1.00  0.00           O  
ATOM    317  CB  GLU A 139      74.048  -8.402  44.593  1.00  0.00           C  
ATOM    318  CG  GLU A 139      75.464  -8.272  44.032  1.00  0.00           C  
ATOM    319  CD  GLU A 139      75.813  -9.380  43.051  1.00  0.00           C  
ATOM    320  OE1 GLU A 139      76.111  -9.066  41.879  1.00  0.00           O  
ATOM    321  OE2 GLU A 139      75.786 -10.565  43.451  1.00  0.00           O  
ATOM    322  N   GLY A 140      74.701  -5.307  45.321  1.00  0.00           N  
ATOM    323  CA  GLY A 140      74.692  -3.868  45.068  1.00  0.00           C  
ATOM    324  C   GLY A 140      74.700  -3.122  46.388  1.00  0.00           C  
ATOM    325  O   GLY A 140      75.481  -2.189  46.581  1.00  0.00           O  
ATOM    326  N   GLN A 141      73.818  -3.545  47.293  1.00  0.00           N  
ATOM    327  CA  GLN A 141      73.785  -3.051  48.667  1.00  0.00           C  
ATOM    328  C   GLN A 141      74.715  -3.876  49.554  1.00  0.00           C  
ATOM    329  O   GLN A 141      74.870  -5.084  49.357  1.00  0.00           O  
ATOM    330  CB  GLN A 141      72.354  -3.081  49.221  1.00  0.00           C  
ATOM    331  CG  GLN A 141      71.481  -1.892  48.811  1.00  0.00           C  
ATOM    332  CD  GLN A 141      71.756  -0.640  49.635  1.00  0.00           C  
ATOM    333  OE1 GLN A 141      72.858  -0.088  49.609  1.00  0.00           O  
ATOM    334  NE2 GLN A 141      70.745  -0.183  50.364  1.00  0.00           N  
ATOM    335  N   GLY A 142      75.329  -3.213  50.528  1.00  0.00           N  
ATOM    336  CA  GLY A 142      76.306  -3.844  51.406  1.00  0.00           C  
ATOM    337  C   GLY A 142      77.376  -2.860  51.830  1.00  0.00           C  
ATOM    338  O   GLY A 142      77.749  -1.970  51.064  1.00  0.00           O  
ATOM    339  N   ALA A 143      77.874  -3.032  53.051  1.00  0.00           N  
ATOM    340  CA  ALA A 143      78.836  -2.112  53.658  1.00  0.00           C  
ATOM    341  C   ALA A 143      80.109  -1.927  52.832  1.00  0.00           C  
ATOM    342  O   ALA A 143      80.578  -2.858  52.175  1.00  0.00           O  
ATOM    343  CB  ALA A 143      79.178  -2.569  55.060  1.00  0.00           C  
ATOM    344  N   LYS A 144      80.654  -0.714  52.874  1.00  0.00           N  
ATOM    345  CA  LYS A 144      81.849  -0.357  52.115  1.00  0.00           C  
ATOM    346  C   LYS A 144      82.759   0.550  52.933  1.00  0.00           C  
ATOM    347  O   LYS A 144      82.286   1.422  53.662  1.00  0.00           O  
ATOM    348  CB  LYS A 144      81.460   0.344  50.809  1.00  0.00           C  
ATOM    349  CG  LYS A 144      80.997  -0.590  49.689  1.00  0.00           C  
ATOM    350  CD  LYS A 144      80.001   0.091  48.741  1.00  0.00           C  
ATOM    351  CE  LYS A 144      80.633   1.218  47.920  1.00  0.00           C  
ATOM    352  NZ  LYS A 144      81.646   0.726  46.942  1.00  0.00           N  
ATOM    353  N   VAL A 145      84.066   0.333  52.811  1.00  0.00           N  
ATOM    354  CA  VAL A 145      85.059   1.206  53.437  1.00  0.00           C  
ATOM    355  C   VAL A 145      85.562   2.245  52.425  1.00  0.00           C  
ATOM    356  O   VAL A 145      86.015   1.900  51.330  1.00  0.00           O  
ATOM    357  CB  VAL A 145      86.218   0.397  54.109  1.00  0.00           C  
ATOM    358  CG1 VAL A 145      86.955  -0.481  53.098  1.00  0.00           C  
ATOM    359  CG2 VAL A 145      87.184   1.319  54.853  1.00  0.00           C  
ATOM    360  N   THR A 146      85.457   3.518  52.800  1.00  0.00           N  
ATOM    361  CA  THR A 146      85.768   4.628  51.901  1.00  0.00           C  
ATOM    362  C   THR A 146      87.187   5.170  52.107  1.00  0.00           C  
ATOM    363  O   THR A 146      87.890   5.454  51.133  1.00  0.00           O  
ATOM    364  CB  THR A 146      84.731   5.770  52.037  1.00  0.00           C  
ATOM    365  OG1 THR A 146      83.420   5.214  52.193  1.00  0.00           O  
ATOM    366  CG2 THR A 146      84.751   6.671  50.805  1.00  0.00           C  
ATOM    367  N   GLU A 147      87.600   5.309  53.366  1.00  0.00           N  
ATOM    368  CA  GLU A 147      88.925   5.838  53.690  1.00  0.00           C  
ATOM    369  C   GLU A 147      89.797   4.821  54.432  1.00  0.00           C  
ATOM    370  O   GLU A 147      89.295   3.988  55.190  1.00  0.00           O  
ATOM    371  CB  GLU A 147      88.809   7.130  54.505  1.00  0.00           C  
ATOM    372  CG  GLU A 147      90.064   8.001  54.476  1.00  0.00           C  
ATOM    373  CD  GLU A 147      90.231   8.848  55.726  1.00  0.00           C  
ATOM    374  OE1 GLU A 147      89.307   9.624  56.055  1.00  0.00           O  
ATOM    375  OE2 GLU A 147      91.295   8.741  56.375  1.00  0.00           O  
ATOM    376  N   TRP A 148      91.105   4.914  54.203  1.00  0.00           N  
ATOM    377  CA  TRP A 148      92.095   4.028  54.809  1.00  0.00           C  
ATOM    378  C   TRP A 148      93.246   4.855  55.394  1.00  0.00           C  
ATOM    379  O   TRP A 148      93.778   5.745  54.723  1.00  0.00           O  
ATOM    380  CB  TRP A 148      92.605   3.032  53.757  1.00  0.00           C  
ATOM    381  CG  TRP A 148      93.755   2.170  54.202  1.00  0.00           C  
ATOM    382  CD1 TRP A 148      93.678   0.955  54.822  1.00  0.00           C  
ATOM    383  CD2 TRP A 148      95.156   2.456  54.049  1.00  0.00           C  
ATOM    384  NE1 TRP A 148      94.942   0.468  55.071  1.00  0.00           N  
ATOM    385  CE2 TRP A 148      95.867   1.369  54.608  1.00  0.00           C  
ATOM    386  CE3 TRP A 148      95.879   3.529  53.500  1.00  0.00           C  
ATOM    387  CZ2 TRP A 148      97.271   1.322  54.632  1.00  0.00           C  
ATOM    388  CZ3 TRP A 148      97.275   3.482  53.525  1.00  0.00           C  
ATOM    389  CH2 TRP A 148      97.953   2.385  54.088  1.00  0.00           C  
ATOM    390  N   LYS A 149      93.617   4.563  56.642  1.00  0.00           N  
ATOM    391  CA  LYS A 149      94.729   5.248  57.319  1.00  0.00           C  
ATOM    392  C   LYS A 149      95.255   4.451  58.520  1.00  0.00           C  
ATOM    393  O   LYS A 149      94.481   3.828  59.251  1.00  0.00           O  
ATOM    394  CB  LYS A 149      94.316   6.666  57.745  1.00  0.00           C  
ATOM    395  CG  LYS A 149      95.482   7.605  58.067  1.00  0.00           C  
ATOM    396  CD  LYS A 149      95.126   9.072  57.820  1.00  0.00           C  
ATOM    397  CE  LYS A 149      95.252   9.436  56.341  1.00  0.00           C  
ATOM    398  NZ  LYS A 149      94.911  10.859  56.074  1.00  0.00           N  
ATOM    399  N   LEU A 150      96.573   4.480  58.712  1.00  0.00           N  
ATOM    400  CA  LEU A 150      97.232   3.749  59.798  1.00  0.00           C  
ATOM    401  C   LEU A 150      97.985   4.654  60.778  1.00  0.00           C  
ATOM    402  O   LEU A 150      97.891   5.881  60.710  1.00  0.00           O  
ATOM    403  CB  LEU A 150      98.181   2.681  59.230  1.00  0.00           C  
ATOM    404  CG  LEU A 150      97.736   1.213  59.269  1.00  0.00           C  
ATOM    405  CD1 LEU A 150      96.660   0.909  58.230  1.00  0.00           C  
ATOM    406  CD2 LEU A 150      98.937   0.295  59.081  1.00  0.00           C  
ATOM    407  N   GLY A 151      98.721   4.028  61.694  1.00  0.00           N  
ATOM    408  CA  GLY A 151      99.554   4.726  62.669  1.00  0.00           C  
ATOM    409  C   GLY A 151     100.442   3.741  63.408  1.00  0.00           C  
ATOM    410  O   GLY A 151     100.741   2.658  62.896  1.00  0.00           O  
ATOM    411  N   GLU A 152     100.869   4.117  64.610  1.00  0.00           N  
ATOM    412  CA  GLU A 152     101.638   3.213  65.470  1.00  0.00           C  
ATOM    413  C   GLU A 152     100.721   2.439  66.424  1.00  0.00           C  
ATOM    414  O   GLU A 152     101.185   1.631  67.233  1.00  0.00           O  
ATOM    415  CB  GLU A 152     102.731   3.970  66.242  1.00  0.00           C  
ATOM    416  CG  GLU A 152     102.217   4.977  67.273  1.00  0.00           C  
ATOM    417  CD  GLU A 152     103.252   5.329  68.327  1.00  0.00           C  
ATOM    418  OE1 GLU A 152     103.980   4.419  68.785  1.00  0.00           O  
ATOM    419  OE2 GLU A 152     103.329   6.517  68.704  1.00  0.00           O  
ATOM    420  N   ASP A 153      99.419   2.704  66.321  1.00  0.00           N  
ATOM    421  CA  ASP A 153      98.398   2.033  67.129  1.00  0.00           C  
ATOM    422  C   ASP A 153      97.013   2.147  66.489  1.00  0.00           C  
ATOM    423  O   ASP A 153      96.184   1.242  66.620  1.00  0.00           O  
ATOM    424  CB  ASP A 153      98.379   2.571  68.573  1.00  0.00           C  
ATOM    425  CG  ASP A 153      98.233   4.093  68.649  1.00  0.00           C  
ATOM    426  OD1 ASP A 153      98.285   4.773  67.600  1.00  0.00           O  
ATOM    427  OD2 ASP A 153      98.068   4.612  69.774  1.00  0.00           O  
ATOM    428  N   ARG A 154      96.781   3.259  65.795  1.00  0.00           N  
ATOM    429  CA  ARG A 154      95.495   3.545  65.160  1.00  0.00           C  
ATOM    430  C   ARG A 154      95.369   2.891  63.784  1.00  0.00           C  
ATOM    431  O   ARG A 154      96.328   2.864  63.008  1.00  0.00           O  
ATOM    432  CB  ARG A 154      95.292   5.058  65.017  1.00  0.00           C  
ATOM    433  CG  ARG A 154      95.210   5.839  66.325  1.00  0.00           C  
ATOM    434  CD  ARG A 154      94.747   7.266  66.057  1.00  0.00           C  
ATOM    435  NE  ARG A 154      94.612   8.058  67.278  1.00  0.00           N  
ATOM    436  CZ  ARG A 154      94.041   9.260  67.340  1.00  0.00           C  
ATOM    437  NH1 ARG A 154      93.537   9.827  66.250  1.00  0.00           N  
ATOM    438  NH2 ARG A 154      93.971   9.900  68.500  1.00  0.00           N  
ATOM    439  N   ILE A 155      94.182   2.360  63.496  1.00  0.00           N  
ATOM    440  CA  ILE A 155      93.840   1.861  62.162  1.00  0.00           C  
ATOM    441  C   ILE A 155      92.472   2.435  61.779  1.00  0.00           C  
ATOM    442  O   ILE A 155      91.467   1.718  61.748  1.00  0.00           O  
ATOM    443  CB  ILE A 155      93.823   0.300  62.087  1.00  0.00           C  
ATOM    444  CG1 ILE A 155      95.044  -0.310  62.792  1.00  0.00           C  
ATOM    445  CG2 ILE A 155      93.746  -0.173  60.629  1.00  0.00           C  
ATOM    446  CD1 ILE A 155      94.935  -1.811  63.072  1.00  0.00           C  
ATOM    447  N   GLU A 156      92.437   3.738  61.502  1.00  0.00           N  
ATOM    448  CA  GLU A 156      91.169   4.438  61.265  1.00  0.00           C  
ATOM    449  C   GLU A 156      90.568   4.200  59.879  1.00  0.00           C  
ATOM    450  O   GLU A 156      91.278   4.157  58.871  1.00  0.00           O  
ATOM    451  CB  GLU A 156      91.253   5.940  61.608  1.00  0.00           C  
ATOM    452  CG  GLU A 156      92.303   6.753  60.850  1.00  0.00           C  
ATOM    453  CD  GLU A 156      92.448   8.179  61.380  1.00  0.00           C  
ATOM    454  OE1 GLU A 156      92.220   8.404  62.591  1.00  0.00           O  
ATOM    455  OE2 GLU A 156      92.800   9.077  60.583  1.00  0.00           O  
ATOM    456  N   LEU A 157      89.248   4.044  59.858  1.00  0.00           N  
ATOM    457  CA  LEU A 157      88.502   3.760  58.635  1.00  0.00           C  
ATOM    458  C   LEU A 157      87.184   4.528  58.586  1.00  0.00           C  
ATOM    459  O   LEU A 157      86.611   4.862  59.624  1.00  0.00           O  
ATOM    460  CB  LEU A 157      88.240   2.252  58.501  1.00  0.00           C  
ATOM    461  CG  LEU A 157      88.030   1.382  59.752  1.00  0.00           C  
ATOM    462  CD1 LEU A 157      86.747   1.709  60.517  1.00  0.00           C  
ATOM    463  CD2 LEU A 157      88.042  -0.083  59.363  1.00  0.00           C  
ATOM    464  N   THR A 158      86.721   4.812  57.373  1.00  0.00           N  
ATOM    465  CA  THR A 158      85.398   5.385  57.160  1.00  0.00           C  
ATOM    466  C   THR A 158      84.523   4.341  56.474  1.00  0.00           C  
ATOM    467  O   THR A 158      84.908   3.776  55.450  1.00  0.00           O  
ATOM    468  CB  THR A 158      85.458   6.699  56.338  1.00  0.00           C  
ATOM    469  OG1 THR A 158      86.156   7.699  57.092  1.00  0.00           O  
ATOM    470  CG2 THR A 158      84.055   7.215  56.004  1.00  0.00           C  
ATOM    471  N   LEU A 159      83.357   4.080  57.058  1.00  0.00           N  
ATOM    472  CA  LEU A 159      82.433   3.076  56.539  1.00  0.00           C  
ATOM    473  C   LEU A 159      81.067   3.683  56.238  1.00  0.00           C  
ATOM    474  O   LEU A 159      80.573   4.520  56.995  1.00  0.00           O  
ATOM    475  CB  LEU A 159      82.279   1.928  57.542  1.00  0.00           C  
ATOM    476  CG  LEU A 159      83.484   1.022  57.819  1.00  0.00           C  
ATOM    477  CD1 LEU A 159      83.430   0.478  59.238  1.00  0.00           C  
ATOM    478  CD2 LEU A 159      83.562  -0.112  56.805  1.00  0.00           C  
ATOM    479  N   GLN A 160      80.466   3.263  55.127  1.00  0.00           N  
ATOM    480  CA  GLN A 160      79.089   3.644  54.811  1.00  0.00           C  
ATOM    481  C   GLN A 160      78.236   2.449  54.376  1.00  0.00           C  
ATOM    482  O   GLN A 160      78.720   1.532  53.707  1.00  0.00           O  
ATOM    483  CB  GLN A 160      79.024   4.795  53.793  1.00  0.00           C  
ATOM    484  CG  GLN A 160      79.667   4.527  52.434  1.00  0.00           C  
ATOM    485  CD  GLN A 160      79.406   5.647  51.433  1.00  0.00           C  
ATOM    486  OE1 GLN A 160      78.418   6.378  51.540  1.00  0.00           O  
ATOM    487  NE2 GLN A 160      80.293   5.780  50.449  1.00  0.00           N  
ATOM    488  N   SER A 161      76.967   2.471  54.774  1.00  0.00           N  
ATOM    489  CA  SER A 161      76.056   1.367  54.514  1.00  0.00           C  
ATOM    490  C   SER A 161      74.609   1.835  54.437  1.00  0.00           C  
ATOM    491  O   SER A 161      74.300   2.978  54.770  1.00  0.00           O  
ATOM    492  CB  SER A 161      76.183   0.316  55.620  1.00  0.00           C  
ATOM    493  OG  SER A 161      75.567   0.763  56.819  1.00  0.00           O  
ATOM    494  N   GLY A 162      73.733   0.937  53.991  1.00  0.00           N  
ATOM    495  CA  GLY A 162      72.290   1.117  54.118  1.00  0.00           C  
ATOM    496  C   GLY A 162      71.806   0.473  55.407  1.00  0.00           C  
ATOM    497  O   GLY A 162      72.580   0.304  56.354  1.00  0.00           O  
ATOM    498  N   ARG A 163      70.526   0.112  55.445  1.00  0.00           N  
ATOM    499  CA  ARG A 163      69.954  -0.565  56.612  1.00  0.00           C  
ATOM    500  C   ARG A 163      70.423  -2.017  56.685  1.00  0.00           C  
ATOM    501  O   ARG A 163      70.356  -2.650  57.742  1.00  0.00           O  
ATOM    502  CB  ARG A 163      68.420  -0.473  56.626  1.00  0.00           C  
ATOM    503  CG  ARG A 163      67.713  -1.031  55.392  1.00  0.00           C  
ATOM    504  CD  ARG A 163      66.239  -1.347  55.673  1.00  0.00           C  
ATOM    505  NE  ARG A 163      65.438  -0.154  55.964  1.00  0.00           N  
ATOM    506  CZ  ARG A 163      65.052   0.228  57.183  1.00  0.00           C  
ATOM    507  NH1 ARG A 163      65.382  -0.478  58.257  1.00  0.00           N  
ATOM    508  NH2 ARG A 163      64.329   1.328  57.328  1.00  0.00           N  
ATOM    509  N   TYR A 164      70.898  -2.526  55.549  1.00  0.00           N  
ATOM    510  CA  TYR A 164      71.465  -3.867  55.448  1.00  0.00           C  
ATOM    511  C   TYR A 164      72.977  -3.811  55.658  1.00  0.00           C  
ATOM    512  O   TYR A 164      73.665  -2.995  55.040  1.00  0.00           O  
ATOM    513  CB  TYR A 164      71.122  -4.489  54.088  1.00  0.00           C  
ATOM    514  CG  TYR A 164      69.644  -4.433  53.757  1.00  0.00           C  
ATOM    515  CD1 TYR A 164      68.751  -5.358  54.304  1.00  0.00           C  
ATOM    516  CD2 TYR A 164      69.135  -3.446  52.910  1.00  0.00           C  
ATOM    517  CE1 TYR A 164      67.391  -5.304  54.015  1.00  0.00           C  
ATOM    518  CE2 TYR A 164      67.776  -3.384  52.613  1.00  0.00           C  
ATOM    519  CZ  TYR A 164      66.911  -4.316  53.169  1.00  0.00           C  
ATOM    520  OH  TYR A 164      65.564  -4.265  52.882  1.00  0.00           O  
ATOM    521  N   VAL A 165      73.473  -4.682  56.538  1.00  0.00           N  
ATOM    522  CA  VAL A 165      74.885  -4.719  56.952  1.00  0.00           C  
ATOM    523  C   VAL A 165      75.342  -3.342  57.432  1.00  0.00           C  
ATOM    524  O   VAL A 165      76.261  -2.739  56.869  1.00  0.00           O  
ATOM    525  CB  VAL A 165      75.830  -5.272  55.843  1.00  0.00           C  
ATOM    526  CG1 VAL A 165      77.223  -5.547  56.408  1.00  0.00           C  
ATOM    527  CG2 VAL A 165      75.258  -6.539  55.234  1.00  0.00           C  
ATOM    528  N   ARG A 166      74.682  -2.859  58.482  1.00  0.00           N  
ATOM    529  CA  ARG A 166      74.935  -1.529  59.030  1.00  0.00           C  
ATOM    530  C   ARG A 166      76.381  -1.358  59.480  1.00  0.00           C  
ATOM    531  O   ARG A 166      77.034  -2.324  59.874  1.00  0.00           O  
ATOM    532  CB  ARG A 166      73.963  -1.222  60.170  1.00  0.00           C  
ATOM    533  CG  ARG A 166      72.532  -1.030  59.704  1.00  0.00           C  
ATOM    534  CD  ARG A 166      71.556  -0.973  60.864  1.00  0.00           C  
ATOM    535  NE  ARG A 166      70.178  -1.101  60.392  1.00  0.00           N  
ATOM    536  CZ  ARG A 166      69.094  -0.885  61.134  1.00  0.00           C  
ATOM    537  NH1 ARG A 166      69.204  -0.516  62.407  1.00  0.00           N  
ATOM    538  NH2 ARG A 166      67.890  -1.032  60.596  1.00  0.00           N  
ATOM    539  N   VAL A 167      76.869  -0.122  59.411  1.00  0.00           N  
ATOM    540  CA  VAL A 167      78.278   0.189  59.679  1.00  0.00           C  
ATOM    541  C   VAL A 167      78.824  -0.401  60.984  1.00  0.00           C  
ATOM    542  O   VAL A 167      80.010  -0.731  61.071  1.00  0.00           O  
ATOM    543  CB  VAL A 167      78.571   1.723  59.617  1.00  0.00           C  
ATOM    544  CG1 VAL A 167      78.354   2.254  58.211  1.00  0.00           C  
ATOM    545  CG2 VAL A 167      77.731   2.500  60.631  1.00  0.00           C  
ATOM    546  N   HIS A 168      77.963  -0.532  61.989  1.00  0.00           N  
ATOM    547  CA  HIS A 168      78.387  -1.070  63.278  1.00  0.00           C  
ATOM    548  C   HIS A 168      78.458  -2.597  63.282  1.00  0.00           C  
ATOM    549  O   HIS A 168      79.229  -3.179  64.038  1.00  0.00           O  
ATOM    550  CB  HIS A 168      77.557  -0.505  64.445  1.00  0.00           C  
ATOM    551  CG  HIS A 168      76.075  -0.538  64.227  1.00  0.00           C  
ATOM    552  ND1 HIS A 168      75.211  -1.167  65.098  1.00  0.00           N  
ATOM    553  CD2 HIS A 168      75.301   0.003  63.255  1.00  0.00           C  
ATOM    554  CE1 HIS A 168      73.972  -1.027  64.663  1.00  0.00           C  
ATOM    555  NE2 HIS A 168      73.999  -0.322  63.547  1.00  0.00           N  
ATOM    556  N   ASP A 169      77.670  -3.239  62.423  1.00  0.00           N  
ATOM    557  CA  ASP A 169      77.824  -4.666  62.161  1.00  0.00           C  
ATOM    558  C   ASP A 169      79.028  -4.899  61.251  1.00  0.00           C  
ATOM    559  O   ASP A 169      79.739  -5.898  61.390  1.00  0.00           O  
ATOM    560  CB  ASP A 169      76.560  -5.239  61.520  1.00  0.00           C  
ATOM    561  CG  ASP A 169      75.421  -5.394  62.509  1.00  0.00           C  
ATOM    562  OD1 ASP A 169      75.675  -5.397  63.732  1.00  0.00           O  
ATOM    563  OD2 ASP A 169      74.264  -5.523  62.058  1.00  0.00           O  
ATOM    564  N   ALA A 170      79.244  -3.967  60.325  1.00  0.00           N  
ATOM    565  CA  ALA A 170      80.373  -4.005  59.401  1.00  0.00           C  
ATOM    566  C   ALA A 170      81.724  -3.960  60.117  1.00  0.00           C  
ATOM    567  O   ALA A 170      82.675  -4.621  59.691  1.00  0.00           O  
ATOM    568  CB  ALA A 170      80.269  -2.869  58.406  1.00  0.00           C  
ATOM    569  N   ILE A 171      81.803  -3.184  61.199  1.00  0.00           N  
ATOM    570  CA  ILE A 171      83.038  -3.071  61.978  1.00  0.00           C  
ATOM    571  C   ILE A 171      83.323  -4.330  62.811  1.00  0.00           C  
ATOM    572  O   ILE A 171      84.476  -4.608  63.140  1.00  0.00           O  
ATOM    573  CB  ILE A 171      83.073  -1.774  62.853  1.00  0.00           C  
ATOM    574  CG1 ILE A 171      84.520  -1.364  63.145  1.00  0.00           C  
ATOM    575  CG2 ILE A 171      82.256  -1.931  64.140  1.00  0.00           C  
ATOM    576  CD1 ILE A 171      84.681   0.046  63.658  1.00  0.00           C  
ATOM    577  N   PHE A 172      82.274  -5.086  63.138  1.00  0.00           N  
ATOM    578  CA  PHE A 172      82.422  -6.348  63.865  1.00  0.00           C  
ATOM    579  C   PHE A 172      82.759  -7.515  62.933  1.00  0.00           C  
ATOM    580  O   PHE A 172      83.203  -8.570  63.390  1.00  0.00           O  
ATOM    581  CB  PHE A 172      81.176  -6.662  64.705  1.00  0.00           C  
ATOM    582  CG  PHE A 172      80.874  -5.630  65.761  1.00  0.00           C  
ATOM    583  CD1 PHE A 172      81.895  -5.077  66.536  1.00  0.00           C  
ATOM    584  CD2 PHE A 172      79.565  -5.227  65.998  1.00  0.00           C  
ATOM    585  CE1 PHE A 172      81.617  -4.125  67.510  1.00  0.00           C  
ATOM    586  CE2 PHE A 172      79.276  -4.270  66.976  1.00  0.00           C  
ATOM    587  CZ  PHE A 172      80.307  -3.722  67.731  1.00  0.00           C  
ATOM    588  N   ARG A 173      82.538  -7.324  61.632  1.00  0.00           N  
ATOM    589  CA  ARG A 173      82.989  -8.280  60.622  1.00  0.00           C  
ATOM    590  C   ARG A 173      84.482  -8.120  60.366  1.00  0.00           C  
ATOM    591  O   ARG A 173      85.188  -9.104  60.131  1.00  0.00           O  
ATOM    592  CB  ARG A 173      82.226  -8.093  59.314  1.00  0.00           C  
ATOM    593  CG  ARG A 173      80.778  -8.491  59.388  1.00  0.00           C  
ATOM    594  CD  ARG A 173      80.154  -8.490  58.014  1.00  0.00           C  
ATOM    595  NE  ARG A 173      78.713  -8.689  58.094  1.00  0.00           N  
ATOM    596  CZ  ARG A 173      77.916  -8.901  57.051  1.00  0.00           C  
ATOM    597  NH1 ARG A 173      78.408  -8.946  55.819  1.00  0.00           N  
ATOM    598  NH2 ARG A 173      76.615  -9.065  57.243  1.00  0.00           N  
ATOM    599  N   LEU A 174      84.947  -6.871  60.416  1.00  0.00           N  
ATOM    600  CA  LEU A 174      86.349  -6.524  60.178  1.00  0.00           C  
ATOM    601  C   LEU A 174      87.194  -6.624  61.451  1.00  0.00           C  
ATOM    602  O   LEU A 174      88.412  -6.448  61.410  1.00  0.00           O  
ATOM    603  CB  LEU A 174      86.457  -5.110  59.581  1.00  0.00           C  
ATOM    604  CG  LEU A 174      85.820  -4.824  58.211  1.00  0.00           C  
ATOM    605  CD1 LEU A 174      85.444  -3.354  58.069  1.00  0.00           C  
ATOM    606  CD2 LEU A 174      86.725  -5.266  57.061  1.00  0.00           C  
ATOM    607  N   ARG A 175      86.544  -6.908  62.577  1.00  0.00           N  
ATOM    608  CA  ARG A 175      87.228  -7.017  63.861  1.00  0.00           C  
ATOM    609  C   ARG A 175      87.877  -8.391  64.039  1.00  0.00           C  
ATOM    610  O   ARG A 175      89.059  -8.479  64.390  1.00  0.00           O  
ATOM    611  CB  ARG A 175      86.257  -6.713  65.003  1.00  0.00           C  
ATOM    612  CG  ARG A 175      86.900  -6.183  66.273  1.00  0.00           C  
ATOM    613  CD  ARG A 175      86.825  -7.196  67.402  1.00  0.00           C  
ATOM    614  NE  ARG A 175      87.988  -8.081  67.446  1.00  0.00           N  
ATOM    615  CZ  ARG A 175      88.351  -8.793  68.512  1.00  0.00           C  
ATOM    616  NH1 ARG A 175      87.649  -8.726  69.639  1.00  0.00           N  
ATOM    617  NH2 ARG A 175      89.428  -9.567  68.460  1.00  0.00           N  
ATOM    618  N   LYS A 176      87.108  -9.454  63.790  1.00  0.00           N  
ATOM    619  CA  LYS A 176      87.614 -10.826  63.915  1.00  0.00           C  
ATOM    620  C   LYS A 176      88.386 -11.293  62.674  1.00  0.00           C  
ATOM    621  O   LYS A 176      89.170 -12.245  62.746  1.00  0.00           O  
ATOM    622  CB  LYS A 176      86.492 -11.811  64.281  1.00  0.00           C  
ATOM    623  CG  LYS A 176      85.417 -12.007  63.221  1.00  0.00           C  
ATOM    624  CD  LYS A 176      84.384 -13.018  63.690  1.00  0.00           C  
ATOM    625  CE  LYS A 176      83.157 -13.013  62.793  1.00  0.00           C  
ATOM    626  NZ  LYS A 176      82.069 -13.867  63.352  1.00  0.00           N  
ATOM    627  N   GLN A 177      88.160 -10.619  61.547  1.00  0.00           N  
ATOM    628  CA  GLN A 177      88.927 -10.860  60.327  1.00  0.00           C  
ATOM    629  C   GLN A 177      90.374 -10.385  60.503  1.00  0.00           C  
ATOM    630  O   GLN A 177      91.313 -11.052  60.057  1.00  0.00           O  
ATOM    631  CB  GLN A 177      88.264 -10.166  59.132  1.00  0.00           C  
ATOM    632  CG  GLN A 177      88.798 -10.586  57.759  1.00  0.00           C  
ATOM    633  CD  GLN A 177      88.145 -11.850  57.211  1.00  0.00           C  
ATOM    634  OE1 GLN A 177      87.717 -12.730  57.964  1.00  0.00           O  
ATOM    635  NE2 GLN A 177      88.073 -11.945  55.887  1.00  0.00           N  
ATOM    636  N   LEU A 178      90.539  -9.236  61.160  1.00  0.00           N  
ATOM    637  CA  LEU A 178      91.860  -8.719  61.523  1.00  0.00           C  
ATOM    638  C   LEU A 178      92.494  -9.487  62.683  1.00  0.00           C  
ATOM    639  O   LEU A 178      93.721  -9.575  62.776  1.00  0.00           O  
ATOM    640  CB  LEU A 178      91.789  -7.228  61.868  1.00  0.00           C  
ATOM    641  CG  LEU A 178      92.298  -6.240  60.815  1.00  0.00           C  
ATOM    642  CD1 LEU A 178      91.244  -5.939  59.759  1.00  0.00           C  
ATOM    643  CD2 LEU A 178      92.753  -4.960  61.488  1.00  0.00           C  
ATOM    644  N   ALA A 179      91.655 -10.036  63.560  1.00  0.00           N  
ATOM    645  CA  ALA A 179      92.125 -10.779  64.731  1.00  0.00           C  
ATOM    646  C   ALA A 179      92.785 -12.114  64.376  1.00  0.00           C  
ATOM    647  O   ALA A 179      93.542 -12.663  65.181  1.00  0.00           O  
ATOM    648  CB  ALA A 179      90.989 -10.987  65.726  1.00  0.00           C  
ATOM    649  N   GLU A 180      92.502 -12.630  63.179  1.00  0.00           N  
ATOM    650  CA  GLU A 180      93.122 -13.871  62.715  1.00  0.00           C  
ATOM    651  C   GLU A 180      94.173 -13.646  61.621  1.00  0.00           C  
ATOM    652  O   GLU A 180      95.071 -14.473  61.445  1.00  0.00           O  
ATOM    653  CB  GLU A 180      92.067 -14.872  62.241  1.00  0.00           C  
ATOM    654  CG  GLU A 180      92.481 -16.331  62.456  1.00  0.00           C  
ATOM    655  CD  GLU A 180      92.105 -17.246  61.297  1.00  0.00           C  
ATOM    656  OE1 GLU A 180      91.290 -16.842  60.437  1.00  0.00           O  
ATOM    657  OE2 GLU A 180      92.634 -18.378  61.245  1.00  0.00           O  
ATOM    658  N   ALA A 181      94.056 -12.538  60.889  1.00  0.00           N  
ATOM    659  CA  ALA A 181      95.048 -12.167  59.875  1.00  0.00           C  
ATOM    660  C   ALA A 181      96.334 -11.643  60.517  1.00  0.00           C  
ATOM    661  O   ALA A 181      97.425 -11.811  59.965  1.00  0.00           O  
ATOM    662  CB  ALA A 181      94.476 -11.140  58.908  1.00  0.00           C  
ATOM    663  N   LEU A 182      96.190 -11.016  61.685  1.00  0.00           N  
ATOM    664  CA  LEU A 182      97.314 -10.482  62.452  1.00  0.00           C  
ATOM    665  C   LEU A 182      97.556 -11.279  63.738  1.00  0.00           C  
ATOM    666  O   LEU A 182      98.415 -10.915  64.544  1.00  0.00           O  
ATOM    667  CB  LEU A 182      97.064  -9.011  62.803  1.00  0.00           C  
ATOM    668  CG  LEU A 182      97.104  -7.949  61.700  1.00  0.00           C  
ATOM    669  CD1 LEU A 182      96.111  -6.839  62.001  1.00  0.00           C  
ATOM    670  CD2 LEU A 182      98.507  -7.382  61.525  1.00  0.00           C  
ATOM    671  N   GLY A  86      96.804 -12.365  63.916  1.00  0.00           N  
ATOM    672  CA  GLY A  86      96.815 -13.159  65.153  1.00  0.00           C  
ATOM    673  C   GLY A  86      98.151 -13.740  65.584  1.00  0.00           C  
ATOM    674  O   GLY A  86      98.834 -13.176  66.444  1.00  0.00           O  
ATOM    675  N   LYS A  87      98.514 -14.880  64.998  1.00  0.00           N  
ATOM    676  CA  LYS A  87      99.796 -15.527  65.290  1.00  0.00           C  
ATOM    677  C   LYS A  87     100.829 -15.260  64.191  1.00  0.00           C  
ATOM    678  O   LYS A  87     102.019 -15.538  64.368  1.00  0.00           O  
ATOM    679  CB  LYS A  87      99.618 -17.036  65.500  1.00  0.00           C  
ATOM    680  CG  LYS A  87      98.749 -17.425  66.701  1.00  0.00           C  
ATOM    681  CD  LYS A  87      99.074 -18.832  67.221  1.00  0.00           C  
ATOM    682  CE  LYS A  87      98.865 -19.926  66.168  1.00  0.00           C  
ATOM    683  NZ  LYS A  87      97.436 -20.111  65.785  1.00  0.00           N  
ATOM    684  N   LYS A  88     100.363 -14.717  63.066  1.00  0.00           N  
ATOM    685  CA  LYS A  88     101.228 -14.390  61.933  1.00  0.00           C  
ATOM    686  C   LYS A  88     101.921 -13.031  62.101  1.00  0.00           C  
ATOM    687  O   LYS A  88     102.841 -12.702  61.350  1.00  0.00           O  
ATOM    688  CB  LYS A  88     100.434 -14.434  60.621  1.00  0.00           C  
ATOM    689  CG  LYS A  88     101.297 -14.640  59.380  1.00  0.00           C  
ATOM    690  CD  LYS A  88     100.468 -14.994  58.160  1.00  0.00           C  
ATOM    691  CE  LYS A  88     101.363 -15.262  56.961  1.00  0.00           C  
ATOM    692  NZ  LYS A  88     100.591 -15.752  55.788  1.00  0.00           N  
ATOM    693  N   TYR A  89     101.479 -12.252  63.088  1.00  0.00           N  
ATOM    694  CA  TYR A  89     102.046 -10.925  63.350  1.00  0.00           C  
ATOM    695  C   TYR A  89     102.221 -10.613  64.839  1.00  0.00           C  
ATOM    696  O   TYR A  89     102.932  -9.669  65.198  1.00  0.00           O  
ATOM    697  CB  TYR A  89     101.195  -9.837  62.692  1.00  0.00           C  
ATOM    698  CG  TYR A  89     101.336  -9.758  61.190  1.00  0.00           C  
ATOM    699  CD1 TYR A  89     102.381  -9.041  60.607  1.00  0.00           C  
ATOM    700  CD2 TYR A  89     100.418 -10.391  60.349  1.00  0.00           C  
ATOM    701  CE1 TYR A  89     102.515  -8.963  59.220  1.00  0.00           C  
ATOM    702  CE2 TYR A  89     100.539 -10.317  58.960  1.00  0.00           C  
ATOM    703  CZ  TYR A  89     101.590  -9.601  58.403  1.00  0.00           C  
ATOM    704  OH  TYR A  89     101.720  -9.522  57.034  1.00  0.00           O  
ATOM    705  N   LYS A  90     101.572 -11.407  65.692  1.00  0.00           N  
ATOM    706  CA  LYS A  90     101.601 -11.235  67.157  1.00  0.00           C  
ATOM    707  C   LYS A  90     100.810 -10.018  67.657  1.00  0.00           C  
ATOM    708  O   LYS A  90     100.801  -9.736  68.858  1.00  0.00           O  
ATOM    709  CB  LYS A  90     103.043 -11.205  67.703  1.00  0.00           C  
ATOM    710  CG  LYS A  90     103.870 -12.469  67.452  1.00  0.00           C  
ATOM    711  CD  LYS A  90     103.471 -13.619  68.378  1.00  0.00           C  
ATOM    712  CE  LYS A  90     104.446 -14.789  68.274  1.00  0.00           C  
ATOM    713  NZ  LYS A  90     104.441 -15.427  66.926  1.00  0.00           N  
ATOM    714  N   ILE A  91     100.148  -9.308  66.741  1.00  0.00           N  
ATOM    715  CA  ILE A  91      99.355  -8.118  67.084  1.00  0.00           C  
ATOM    716  C   ILE A  91      97.857  -8.436  67.201  1.00  0.00           C  
ATOM    717  O   ILE A  91      97.235  -8.909  66.245  1.00  0.00           O  
ATOM    718  CB  ILE A  91      99.566  -6.944  66.069  1.00  0.00           C  
ATOM    719  CG1 ILE A  91     101.028  -6.483  66.036  1.00  0.00           C  
ATOM    720  CG2 ILE A  91      98.665  -5.755  66.400  1.00  0.00           C  
ATOM    721  CD1 ILE A  91     101.718  -6.707  64.704  1.00  0.00           C  
ATOM    722  N   GLY A  92      97.294  -8.170  68.380  1.00  0.00           N  
ATOM    723  CA  GLY A  92      95.853  -8.290  68.611  1.00  0.00           C  
ATOM    724  C   GLY A  92      95.206  -6.941  68.881  1.00  0.00           C  
ATOM    725  O   GLY A  92      95.885  -5.986  69.272  1.00  0.00           O  
ATOM    726  N   ILE A  93      93.894  -6.855  68.672  1.00  0.00           N  
ATOM    727  CA  ILE A  93      93.169  -5.606  68.913  1.00  0.00           C  
ATOM    728  C   ILE A  93      92.888  -5.395  70.407  1.00  0.00           C  
ATOM    729  O   ILE A  93      92.919  -6.346  71.193  1.00  0.00           O  
ATOM    730  CB  ILE A  93      91.850  -5.498  68.093  1.00  0.00           C  
ATOM    731  CG1 ILE A  93      90.705  -6.240  68.789  1.00  0.00           C  
ATOM    732  CG2 ILE A  93      92.053  -5.980  66.653  1.00  0.00           C  
ATOM    733  CD1 ILE A  93      89.469  -5.381  68.997  1.00  0.00           C  
ATOM    734  N   ARG A  94      92.615  -4.147  70.783  1.00  0.00           N  
ATOM    735  CA  ARG A  94      92.339  -3.785  72.175  1.00  0.00           C  
ATOM    736  C   ARG A  94      90.966  -3.138  72.380  1.00  0.00           C  
ATOM    737  O   ARG A  94      90.531  -2.947  73.519  1.00  0.00           O  
ATOM    738  CB  ARG A  94      93.440  -2.870  72.716  1.00  0.00           C  
ATOM    739  CG  ARG A  94      94.554  -3.601  73.442  1.00  0.00           C  
ATOM    740  CD  ARG A  94      95.718  -2.667  73.759  1.00  0.00           C  
ATOM    741  NE  ARG A  94      96.160  -2.804  75.147  1.00  0.00           N  
ATOM    742  CZ  ARG A  94      96.952  -3.770  75.606  1.00  0.00           C  
ATOM    743  NH1 ARG A  94      97.414  -4.715  74.794  1.00  0.00           N  
ATOM    744  NH2 ARG A  94      97.282  -3.792  76.891  1.00  0.00           N  
ATOM    745  N   GLY A 183      90.294  -2.804  71.279  1.00  0.00           N  
ATOM    746  CA  GLY A 183      88.963  -2.195  71.327  1.00  0.00           C  
ATOM    747  C   GLY A 183      88.649  -1.299  70.141  1.00  0.00           C  
ATOM    748  O   GLY A 183      89.488  -1.103  69.258  1.00  0.00           O  
ATOM    749  N   ILE A 197      87.432  -0.759  70.123  1.00  0.00           N  
ATOM    750  CA  ILE A 197      86.993   0.153  69.066  1.00  0.00           C  
ATOM    751  C   ILE A 197      86.623   1.522  69.644  1.00  0.00           C  
ATOM    752  O   ILE A 197      85.855   1.611  70.606  1.00  0.00           O  
ATOM    753  CB  ILE A 197      85.792  -0.422  68.273  1.00  0.00           C  
ATOM    754  CG1 ILE A 197      86.152  -1.771  67.645  1.00  0.00           C  
ATOM    755  CG2 ILE A 197      85.326   0.564  67.200  1.00  0.00           C  
ATOM    756  CD1 ILE A 197      84.958  -2.571  67.154  1.00  0.00           C  
ATOM    757  N   GLU A 198      87.184   2.577  69.052  1.00  0.00           N  
ATOM    758  CA  GLU A 198      86.858   3.956  69.415  1.00  0.00           C  
ATOM    759  C   GLU A 198      86.231   4.663  68.219  1.00  0.00           C  
ATOM    760  O   GLU A 198      86.685   4.491  67.088  1.00  0.00           O  
ATOM    761  CB  GLU A 198      88.107   4.716  69.875  1.00  0.00           C  
ATOM    762  CG  GLU A 198      88.929   4.019  70.963  1.00  0.00           C  
ATOM    763  CD  GLU A 198      88.389   4.220  72.377  1.00  0.00           C  
ATOM    764  OE1 GLU A 198      87.162   4.106  72.590  1.00  0.00           O  
ATOM    765  OE2 GLU A 198      89.206   4.475  73.288  1.00  0.00           O  
ATOM    766  N   VAL A 199      85.193   5.456  68.480  1.00  0.00           N  
ATOM    767  CA  VAL A 199      84.427   6.135  67.431  1.00  0.00           C  
ATOM    768  C   VAL A 199      84.622   7.650  67.512  1.00  0.00           C  
ATOM    769  O   VAL A 199      84.505   8.236  68.591  1.00  0.00           O  
ATOM    770  CB  VAL A 199      82.903   5.808  67.535  1.00  0.00           C  
ATOM    771  CG1 VAL A 199      82.106   6.512  66.440  1.00  0.00           C  
ATOM    772  CG2 VAL A 199      82.662   4.305  67.481  1.00  0.00           C  
ATOM    773  N   GLU A 200      84.931   8.273  66.373  1.00  0.00           N  
ATOM    774  CA  GLU A 200      84.949   9.735  66.266  1.00  0.00           C  
ATOM    775  C   GLU A 200      83.558  10.273  65.951  1.00  0.00           C  
ATOM    776  O   GLU A 200      83.037  11.120  66.679  1.00  0.00           O  
ATOM    777  CB  GLU A 200      85.945  10.215  65.205  1.00  0.00           C  
ATOM    778  CG  GLU A 200      87.302  10.656  65.753  1.00  0.00           C  
ATOM    779  CD  GLU A 200      88.199   9.489  66.135  1.00  0.00           C  
ATOM    780  OE1 GLU A 200      88.254   8.498  65.371  1.00  0.00           O  
ATOM    781  OE2 GLU A 200      88.856   9.569  67.197  1.00  0.00           O  
ATOM    782  N   SER A 201      82.964   9.777  64.866  1.00  0.00           N  
ATOM    783  CA  SER A 201      81.629  10.202  64.460  1.00  0.00           C  
ATOM    784  C   SER A 201      80.752   9.034  64.018  1.00  0.00           C  
ATOM    785  O   SER A 201      81.218   8.092  63.368  1.00  0.00           O  
ATOM    786  CB  SER A 201      81.703  11.258  63.352  1.00  0.00           C  
ATOM    787  OG  SER A 201      82.060  10.679  62.110  1.00  0.00           O  
ATOM    788  N   PHE A 202      79.479   9.117  64.393  1.00  0.00           N  
ATOM    789  CA  PHE A 202      78.449   8.190  63.951  1.00  0.00           C  
ATOM    790  C   PHE A 202      77.308   9.041  63.405  1.00  0.00           C  
ATOM    791  O   PHE A 202      76.572   9.676  64.165  1.00  0.00           O  
ATOM    792  CB  PHE A 202      77.973   7.321  65.122  1.00  0.00           C  
ATOM    793  CG  PHE A 202      77.427   5.976  64.710  1.00  0.00           C  
ATOM    794  CD1 PHE A 202      76.199   5.871  64.058  1.00  0.00           C  
ATOM    795  CD2 PHE A 202      78.137   4.811  64.993  1.00  0.00           C  
ATOM    796  CE1 PHE A 202      75.691   4.628  63.684  1.00  0.00           C  
ATOM    797  CE2 PHE A 202      77.638   3.559  64.624  1.00  0.00           C  
ATOM    798  CZ  PHE A 202      76.413   3.467  63.969  1.00  0.00           C  
ATOM    799  N   ILE A 203      77.180   9.067  62.083  1.00  0.00           N  
ATOM    800  CA  ILE A 203      76.239   9.960  61.414  1.00  0.00           C  
ATOM    801  C   ILE A 203      75.215   9.155  60.616  1.00  0.00           C  
ATOM    802  O   ILE A 203      75.587   8.295  59.818  1.00  0.00           O  
ATOM    803  CB  ILE A 203      76.978  10.959  60.460  1.00  0.00           C  
ATOM    804  CG1 ILE A 203      78.289  11.502  61.075  1.00  0.00           C  
ATOM    805  CG2 ILE A 203      76.040  12.075  59.993  1.00  0.00           C  
ATOM    806  CD1 ILE A 203      78.141  12.377  62.325  1.00  0.00           C  
ATOM    807  N   ILE A 205      73.931   9.435  60.830  1.00  0.00           N  
ATOM    808  CA  ILE A 205      72.869   8.752  60.084  1.00  0.00           C  
ATOM    809  C   ILE A 205      71.981   9.729  59.308  1.00  0.00           C  
ATOM    810  O   ILE A 205      71.499  10.716  59.860  1.00  0.00           O  
ATOM    811  CB  ILE A 205      71.980   7.854  61.002  1.00  0.00           C  
ATOM    812  CG1 ILE A 205      72.835   6.903  61.847  1.00  0.00           C  
ATOM    813  CG2 ILE A 205      70.972   7.053  60.170  1.00  0.00           C  
ATOM    814  CD1 ILE A 205      72.086   6.248  63.000  1.00  0.00           C  
ATOM    815  N   LYS A 206      71.777   9.433  58.026  1.00  0.00           N  
ATOM    816  CA  LYS A 206      70.826  10.152  57.182  1.00  0.00           C  
ATOM    817  C   LYS A 206      69.515   9.370  57.090  1.00  0.00           C  
ATOM    818  O   LYS A 206      69.496   8.237  56.600  1.00  0.00           O  
ATOM    819  CB  LYS A 206      71.396  10.337  55.773  1.00  0.00           C  
ATOM    820  CG  LYS A 206      72.492  11.378  55.628  1.00  0.00           C  
ATOM    821  CD  LYS A 206      72.979  11.396  54.186  1.00  0.00           C  
ATOM    822  CE  LYS A 206      73.601  12.725  53.804  1.00  0.00           C  
ATOM    823  NZ  LYS A 206      73.738  12.827  52.324  1.00  0.00           N  
ATOM    824  N   VAL A 207      68.424   9.978  57.551  1.00  0.00           N  
ATOM    825  CA  VAL A 207      67.114   9.321  57.546  1.00  0.00           C  
ATOM    826  C   VAL A 207      66.131  10.050  56.622  1.00  0.00           C  
ATOM    827  O   VAL A 207      65.915  11.252  56.779  1.00  0.00           O  
ATOM    828  CB  VAL A 207      66.511   9.210  58.977  1.00  0.00           C  
ATOM    829  CG1 VAL A 207      65.348   8.223  59.000  1.00  0.00           C  
ATOM    830  CG2 VAL A 207      67.576   8.799  59.992  1.00  0.00           C  
ATOM    831  N   PRO A 208      65.541   9.323  55.649  1.00  0.00           N  
ATOM    832  CA  PRO A 208      64.560   9.903  54.725  1.00  0.00           C  
ATOM    833  C   PRO A 208      63.261  10.351  55.406  1.00  0.00           C  
ATOM    834  O   PRO A 208      62.668   9.597  56.187  1.00  0.00           O  
ATOM    835  CB  PRO A 208      64.286   8.762  53.733  1.00  0.00           C  
ATOM    836  CG  PRO A 208      64.652   7.524  54.455  1.00  0.00           C  
ATOM    837  CD  PRO A 208      65.794   7.900  55.353  1.00  0.00           C  
ATOM    838  N   ALA A 209      62.844  11.578  55.102  1.00  0.00           N  
ATOM    839  CA  ALA A 209      61.609  12.163  55.617  1.00  0.00           C  
ATOM    840  C   ALA A 209      61.153  13.276  54.679  1.00  0.00           C  
ATOM    841  O   ALA A 209      61.935  14.171  54.345  1.00  0.00           O  
ATOM    842  CB  ALA A 209      61.823  12.709  57.024  1.00  0.00           C  
ATOM    843  N   ASP A 210      59.893  13.219  54.251  1.00  0.00           N  
ATOM    844  CA  ASP A 210      59.345  14.224  53.331  1.00  0.00           C  
ATOM    845  C   ASP A 210      59.097  15.577  54.002  1.00  0.00           C  
ATOM    846  O   ASP A 210      59.235  16.626  53.369  1.00  0.00           O  
ATOM    847  CB  ASP A 210      58.060  13.716  52.664  1.00  0.00           C  
ATOM    848  CG  ASP A 210      58.332  12.859  51.427  1.00  0.00           C  
ATOM    849  OD1 ASP A 210      59.505  12.749  50.998  1.00  0.00           O  
ATOM    850  OD2 ASP A 210      57.362  12.295  50.874  1.00  0.00           O  
ATOM    851  N   HIS A 211      58.744  15.537  55.285  1.00  0.00           N  
ATOM    852  CA  HIS A 211      58.413  16.734  56.056  1.00  0.00           C  
ATOM    853  C   HIS A 211      59.613  17.248  56.854  1.00  0.00           C  
ATOM    854  O   HIS A 211      60.702  16.671  56.807  1.00  0.00           O  
ATOM    855  CB  HIS A 211      57.255  16.434  57.016  1.00  0.00           C  
ATOM    856  CG  HIS A 211      56.028  15.902  56.343  1.00  0.00           C  
ATOM    857  ND1 HIS A 211      55.970  14.642  55.784  1.00  0.00           N  
ATOM    858  CD2 HIS A 211      54.807  16.454  56.150  1.00  0.00           C  
ATOM    859  CE1 HIS A 211      54.769  14.444  55.270  1.00  0.00           C  
ATOM    860  NE2 HIS A 211      54.044  15.528  55.480  1.00  0.00           N  
ATOM    861  N   GLU A 212      59.402  18.347  57.572  1.00  0.00           N  
ATOM    862  CA  GLU A 212      60.346  18.827  58.571  1.00  0.00           C  
ATOM    863  C   GLU A 212      59.867  18.322  59.932  1.00  0.00           C  
ATOM    864  O   GLU A 212      58.659  18.224  60.170  1.00  0.00           O  
ATOM    865  CB  GLU A 212      60.408  20.355  58.545  1.00  0.00           C  
ATOM    866  CG  GLU A 212      61.485  20.971  59.433  1.00  0.00           C  
ATOM    867  CD  GLU A 212      61.544  22.485  59.325  1.00  0.00           C  
ATOM    868  OE1 GLU A 212      60.478  23.139  59.386  1.00  0.00           O  
ATOM    869  OE2 GLU A 212      62.665  23.022  59.186  1.00  0.00           O  
ATOM    870  N   LEU A 213      60.806  17.999  60.820  1.00  0.00           N  
ATOM    871  CA  LEU A 213      60.457  17.450  62.131  1.00  0.00           C  
ATOM    872  C   LEU A 213      61.105  18.233  63.269  1.00  0.00           C  
ATOM    873  O   LEU A 213      62.244  18.691  63.149  1.00  0.00           O  
ATOM    874  CB  LEU A 213      60.844  15.970  62.207  1.00  0.00           C  
ATOM    875  CG  LEU A 213      59.937  15.035  63.016  1.00  0.00           C  
ATOM    876  CD1 LEU A 213      59.849  13.667  62.349  1.00  0.00           C  
ATOM    877  CD2 LEU A 213      60.380  14.905  64.475  1.00  0.00           C  
ATOM    878  N   ARG A 214      60.370  18.371  64.373  1.00  0.00           N  
ATOM    879  CA  ARG A 214      60.808  19.159  65.531  1.00  0.00           C  
ATOM    880  C   ARG A 214      62.107  18.665  66.173  1.00  0.00           C  
ATOM    881  O   ARG A 214      62.556  17.547  65.913  1.00  0.00           O  
ATOM    882  CB  ARG A 214      59.695  19.250  66.587  1.00  0.00           C  
ATOM    883  CG  ARG A 214      58.945  17.942  66.858  1.00  0.00           C  
ATOM    884  CD  ARG A 214      58.499  17.822  68.320  1.00  0.00           C  
ATOM    885  NE  ARG A 214      57.763  18.994  68.803  1.00  0.00           N  
ATOM    886  CZ  ARG A 214      56.440  19.059  68.952  1.00  0.00           C  
ATOM    887  NH1 ARG A 214      55.667  18.017  68.661  1.00  0.00           N  
ATOM    888  NH2 ARG A 214      55.886  20.176  69.402  1.00  0.00           N  
ATOM    889  N   MET A 215      62.704  19.517  67.004  1.00  0.00           N  
ATOM    890  CA  MET A 215      63.926  19.184  67.736  1.00  0.00           C  
ATOM    891  C   MET A 215      63.602  18.408  69.014  1.00  0.00           C  
ATOM    892  O   MET A 215      63.007  18.949  69.951  1.00  0.00           O  
ATOM    893  CB  MET A 215      64.723  20.453  68.077  1.00  0.00           C  
ATOM    894  CG  MET A 215      65.281  21.213  66.874  1.00  0.00           C  
ATOM    895  SD  MET A 215      66.712  20.422  66.105  1.00  0.00           S  
ATOM    896  CE  MET A 215      67.982  20.668  67.351  1.00  0.00           C  
ATOM    897  N   LEU A 216      63.996  17.139  69.041  1.00  0.00           N  
ATOM    898  CA  LEU A 216      63.777  16.283  70.202  1.00  0.00           C  
ATOM    899  C   LEU A 216      65.096  16.009  70.896  1.00  0.00           C  
ATOM    900  O   LEU A 216      66.128  15.881  70.243  1.00  0.00           O  
ATOM    901  CB  LEU A 216      63.152  14.956  69.775  1.00  0.00           C  
ATOM    902  CG  LEU A 216      61.900  14.997  68.901  1.00  0.00           C  
ATOM    903  CD1 LEU A 216      61.962  13.879  67.882  1.00  0.00           C  
ATOM    904  CD2 LEU A 216      60.623  14.926  69.729  1.00  0.00           C  
ATOM    905  N   LYS A 217      65.063  15.929  72.221  1.00  0.00           N  
ATOM    906  CA  LYS A 217      66.220  15.476  72.978  1.00  0.00           C  
ATOM    907  C   LYS A 217      66.119  13.957  73.176  1.00  0.00           C  
ATOM    908  O   LYS A 217      65.128  13.449  73.715  1.00  0.00           O  
ATOM    909  CB  LYS A 217      66.336  16.207  74.317  1.00  0.00           C  
ATOM    910  CG  LYS A 217      67.762  16.306  74.817  1.00  0.00           C  
ATOM    911  CD  LYS A 217      67.826  16.611  76.297  1.00  0.00           C  
ATOM    912  CE  LYS A 217      69.261  16.565  76.793  1.00  0.00           C  
ATOM    913  NZ  LYS A 217      69.348  16.676  78.271  1.00  0.00           N  
ATOM    914  N   VAL A 218      67.142  13.246  72.705  1.00  0.00           N  
ATOM    915  CA  VAL A 218      67.195  11.788  72.737  1.00  0.00           C  
ATOM    916  C   VAL A 218      68.568  11.362  73.268  1.00  0.00           C  
ATOM    917  O   VAL A 218      69.589  11.894  72.827  1.00  0.00           O  
ATOM    918  CB  VAL A 218      66.938  11.190  71.331  1.00  0.00           C  
ATOM    919  CG1 VAL A 218      67.081   9.673  71.334  1.00  0.00           C  
ATOM    920  CG2 VAL A 218      65.561  11.597  70.810  1.00  0.00           C  
ATOM    921  N   PRO A 219      68.589  10.407  74.223  1.00  0.00           N  
ATOM    922  CA  PRO A 219      69.759   9.967  74.994  1.00  0.00           C  
ATOM    923  C   PRO A 219      71.106   9.917  74.265  1.00  0.00           C  
ATOM    924  O   PRO A 219      72.082  10.495  74.752  1.00  0.00           O  
ATOM    925  CB  PRO A 219      69.360   8.568  75.450  1.00  0.00           C  
ATOM    926  CG  PRO A 219      67.898   8.649  75.612  1.00  0.00           C  
ATOM    927  CD  PRO A 219      67.379   9.669  74.634  1.00  0.00           C  
ATOM    928  N   TYR A 220      71.179   9.239  73.126  1.00  0.00           N  
ATOM    929  CA  TYR A 220      72.476   9.081  72.463  1.00  0.00           C  
ATOM    930  C   TYR A 220      72.641   9.936  71.202  1.00  0.00           C  
ATOM    931  O   TYR A 220      73.651   9.828  70.506  1.00  0.00           O  
ATOM    932  CB  TYR A 220      72.794   7.597  72.214  1.00  0.00           C  
ATOM    933  CG  TYR A 220      73.000   6.811  73.494  1.00  0.00           C  
ATOM    934  CD1 TYR A 220      74.211   6.878  74.189  1.00  0.00           C  
ATOM    935  CD2 TYR A 220      71.983   6.019  74.021  1.00  0.00           C  
ATOM    936  CE1 TYR A 220      74.404   6.170  75.372  1.00  0.00           C  
ATOM    937  CE2 TYR A 220      72.167   5.305  75.202  1.00  0.00           C  
ATOM    938  CZ  TYR A 220      73.378   5.386  75.872  1.00  0.00           C  
ATOM    939  OH  TYR A 220      73.565   4.685  77.042  1.00  0.00           O  
ATOM    940  N   ILE A 221      71.652  10.788  70.929  1.00  0.00           N  
ATOM    941  CA  ILE A 221      71.736  11.770  69.842  1.00  0.00           C  
ATOM    942  C   ILE A 221      72.396  13.061  70.346  1.00  0.00           C  
ATOM    943  O   ILE A 221      71.825  13.769  71.180  1.00  0.00           O  
ATOM    944  CB  ILE A 221      70.338  12.093  69.245  1.00  0.00           C  
ATOM    945  CG1 ILE A 221      69.682  10.824  68.688  1.00  0.00           C  
ATOM    946  CG2 ILE A 221      70.443  13.186  68.175  1.00  0.00           C  
ATOM    947  CD1 ILE A 221      68.344  11.050  67.991  1.00  0.00           C  
ATOM    948  N   LYS A 222      73.596  13.360  69.850  1.00  0.00           N  
ATOM    949  CA  LYS A 222      74.306  14.574  70.281  1.00  0.00           C  
ATOM    950  C   LYS A 222      73.902  15.831  69.500  1.00  0.00           C  
ATOM    951  O   LYS A 222      74.221  16.944  69.912  1.00  0.00           O  
ATOM    952  CB  LYS A 222      75.835  14.378  70.324  1.00  0.00           C  
ATOM    953  CG  LYS A 222      76.582  14.548  69.006  1.00  0.00           C  
ATOM    954  CD  LYS A 222      78.061  14.832  69.270  1.00  0.00           C  
ATOM    955  CE  LYS A 222      78.948  14.426  68.092  1.00  0.00           C  
ATOM    956  NZ  LYS A 222      78.782  15.294  66.889  1.00  0.00           N  
ATOM    957  N   SER A 223      73.203  15.636  68.383  1.00  0.00           N  
ATOM    958  CA  SER A 223      72.545  16.717  67.645  1.00  0.00           C  
ATOM    959  C   SER A 223      71.749  16.157  66.476  1.00  0.00           C  
ATOM    960  O   SER A 223      72.171  15.186  65.839  1.00  0.00           O  
ATOM    961  CB  SER A 223      73.556  17.745  67.122  1.00  0.00           C  
ATOM    962  OG  SER A 223      74.291  17.234  66.023  1.00  0.00           O  
ATOM    963  N   MET A 224      70.600  16.768  66.201  1.00  0.00           N  
ATOM    964  CA  MET A 224      69.843  16.466  64.986  1.00  0.00           C  
ATOM    965  C   MET A 224      69.539  17.735  64.189  1.00  0.00           C  
ATOM    966  O   MET A 224      69.310  18.802  64.763  1.00  0.00           O  
ATOM    967  CB  MET A 224      68.569  15.649  65.278  1.00  0.00           C  
ATOM    968  CG  MET A 224      67.522  16.313  66.174  1.00  0.00           C  
ATOM    969  SD  MET A 224      65.996  15.340  66.333  1.00  0.00           S  
ATOM    970  CE  MET A 224      65.222  15.593  64.736  1.00  0.00           C  
ATOM    971  N   GLU A 225      69.567  17.606  62.863  1.00  0.00           N  
ATOM    972  CA  GLU A 225      69.333  18.723  61.950  1.00  0.00           C  
ATOM    973  C   GLU A 225      68.459  18.262  60.790  1.00  0.00           C  
ATOM    974  O   GLU A 225      68.551  17.110  60.360  1.00  0.00           O  
ATOM    975  CB  GLU A 225      70.656  19.266  61.384  1.00  0.00           C  
ATOM    976  CG  GLU A 225      71.790  19.495  62.397  1.00  0.00           C  
ATOM    977  CD  GLU A 225      72.603  18.231  62.706  1.00  0.00           C  
ATOM    978  OE1 GLU A 225      72.686  17.325  61.843  1.00  0.00           O  
ATOM    979  OE2 GLU A 225      73.169  18.148  63.818  1.00  0.00           O  
ATOM    980  N   ASN A 226      67.619  19.165  60.287  1.00  0.00           N  
ATOM    981  CA  ASN A 226      66.877  18.929  59.046  1.00  0.00           C  
ATOM    982  C   ASN A 226      67.714  19.320  57.824  1.00  0.00           C  
ATOM    983  O   ASN A 226      68.265  20.422  57.766  1.00  0.00           O  
ATOM    984  CB  ASN A 226      65.556  19.708  59.040  1.00  0.00           C  
ATOM    985  CG  ASN A 226      64.515  19.112  59.967  1.00  0.00           C  
ATOM    986  OD1 ASN A 226      63.625  18.379  59.531  1.00  0.00           O  
ATOM    987  ND2 ASN A 226      64.614  19.430  61.250  1.00  0.00           N  
ATOM    988  N   ILE A 227      67.817  18.412  56.856  1.00  0.00           N  
ATOM    989  CA  ILE A 227      68.597  18.664  55.641  1.00  0.00           C  
ATOM    990  C   ILE A 227      67.734  18.488  54.380  1.00  0.00           C  
ATOM    991  O   ILE A 227      66.501  18.496  54.460  1.00  0.00           O  
ATOM    992  CB  ILE A 227      69.902  17.798  55.578  1.00  0.00           C  
ATOM    993  CG1 ILE A 227      70.615  17.782  56.937  1.00  0.00           C  
ATOM    994  CG2 ILE A 227      70.852  18.313  54.482  1.00  0.00           C  
ATOM    995  CD1 ILE A 227      72.047  17.269  56.900  1.00  0.00           C  
ATOM    996  N   GLU A 228      68.398  18.336  53.233  1.00  0.00           N  
ATOM    997  CA  GLU A 228      67.770  18.220  51.914  1.00  0.00           C  
ATOM    998  C   GLU A 228      66.624  17.201  51.841  1.00  0.00           C  
ATOM    999  O   GLU A 228      65.522  17.532  51.390  1.00  0.00           O  
ATOM   1000  CB  GLU A 228      68.849  17.910  50.859  1.00  0.00           C  
ATOM   1001  CG  GLU A 228      68.335  17.522  49.463  1.00  0.00           C  
ATOM   1002  CD  GLU A 228      67.986  18.717  48.584  1.00  0.00           C  
ATOM   1003  OE1 GLU A 228      67.729  19.822  49.120  1.00  0.00           O  
ATOM   1004  OE2 GLU A 228      67.963  18.544  47.344  1.00  0.00           O  
ATOM   1005  N   GLY A 229      66.884  15.975  52.292  1.00  0.00           N  
ATOM   1006  CA  GLY A 229      65.935  14.878  52.113  1.00  0.00           C  
ATOM   1007  C   GLY A 229      65.285  14.303  53.359  1.00  0.00           C  
ATOM   1008  O   GLY A 229      64.426  13.429  53.251  1.00  0.00           O  
ATOM   1009  N   GLY A 230      65.687  14.779  54.537  1.00  0.00           N  
ATOM   1010  CA  GLY A 230      65.096  14.313  55.793  1.00  0.00           C  
ATOM   1011  C   GLY A 230      65.766  14.857  57.041  1.00  0.00           C  
ATOM   1012  O   GLY A 230      65.697  16.055  57.322  1.00  0.00           O  
ATOM   1013  N   ILE A 231      66.405  13.968  57.798  1.00  0.00           N  
ATOM   1014  CA  ILE A 231      67.085  14.348  59.038  1.00  0.00           C  
ATOM   1015  C   ILE A 231      68.474  13.713  59.148  1.00  0.00           C  
ATOM   1016  O   ILE A 231      68.698  12.586  58.703  1.00  0.00           O  
ATOM   1017  CB  ILE A 231      66.243  13.989  60.298  1.00  0.00           C  
ATOM   1018  CG1 ILE A 231      64.851  14.629  60.227  1.00  0.00           C  
ATOM   1019  CG2 ILE A 231      66.952  14.447  61.574  1.00  0.00           C  
ATOM   1020  CD1 ILE A 231      63.875  14.139  61.286  1.00  0.00           C  
ATOM   1021  N   GLN A 232      69.402  14.459  59.735  1.00  0.00           N  
ATOM   1022  CA  GLN A 232      70.716  13.942  60.065  1.00  0.00           C  
ATOM   1023  C   GLN A 232      70.817  13.794  61.578  1.00  0.00           C  
ATOM   1024  O   GLN A 232      70.318  14.638  62.323  1.00  0.00           O  
ATOM   1025  CB  GLN A 232      71.803  14.874  59.531  1.00  0.00           C  
ATOM   1026  CG  GLN A 232      73.223  14.385  59.754  1.00  0.00           C  
ATOM   1027  CD  GLN A 232      74.215  14.939  58.744  1.00  0.00           C  
ATOM   1028  OE1 GLN A 232      73.992  14.882  57.532  1.00  0.00           O  
ATOM   1029  NE2 GLN A 232      75.331  15.457  59.243  1.00  0.00           N  
ATOM   1030  N   LEU A 233      71.448  12.711  62.027  1.00  0.00           N  
ATOM   1031  CA  LEU A 233      71.617  12.452  63.452  1.00  0.00           C  
ATOM   1032  C   LEU A 233      73.079  12.211  63.771  1.00  0.00           C  
ATOM   1033  O   LEU A 233      73.683  11.258  63.272  1.00  0.00           O  
ATOM   1034  CB  LEU A 233      70.797  11.233  63.891  1.00  0.00           C  
ATOM   1035  CG  LEU A 233      69.376  11.038  63.357  1.00  0.00           C  
ATOM   1036  CD1 LEU A 233      68.964   9.584  63.509  1.00  0.00           C  
ATOM   1037  CD2 LEU A 233      68.382  11.971  64.042  1.00  0.00           C  
ATOM   1038  N   GLU A 234      73.648  13.087  64.590  1.00  0.00           N  
ATOM   1039  CA  GLU A 234      74.995  12.881  65.107  1.00  0.00           C  
ATOM   1040  C   GLU A 234      74.875  12.154  66.441  1.00  0.00           C  
ATOM   1041  O   GLU A 234      74.237  12.659  67.369  1.00  0.00           O  
ATOM   1042  CB  GLU A 234      75.736  14.213  65.277  1.00  0.00           C  
ATOM   1043  CG  GLU A 234      76.005  14.976  63.970  1.00  0.00           C  
ATOM   1044  CD  GLU A 234      76.886  16.212  64.165  1.00  0.00           C  
ATOM   1045  OE1 GLU A 234      76.796  16.863  65.234  1.00  0.00           O  
ATOM   1046  OE2 GLU A 234      77.669  16.538  63.241  1.00  0.00           O  
ATOM   1047  N   LEU A 235      75.471  10.964  66.530  1.00  0.00           N  
ATOM   1048  CA  LEU A 235      75.334  10.124  67.722  1.00  0.00           C  
ATOM   1049  C   LEU A 235      76.565  10.134  68.618  1.00  0.00           C  
ATOM   1050  O   LEU A 235      77.680  10.361  68.159  1.00  0.00           O  
ATOM   1051  CB  LEU A 235      74.968   8.684  67.348  1.00  0.00           C  
ATOM   1052  CG  LEU A 235      73.766   8.377  66.446  1.00  0.00           C  
ATOM   1053  CD1 LEU A 235      73.515   6.878  66.450  1.00  0.00           C  
ATOM   1054  CD2 LEU A 235      72.504   9.115  66.865  1.00  0.00           C  
ATOM   1055  N   GLU A 236      76.338   9.885  69.903  1.00  0.00           N  
ATOM   1056  CA  GLU A 236      77.386   9.884  70.915  1.00  0.00           C  
ATOM   1057  C   GLU A 236      77.584   8.452  71.437  1.00  0.00           C  
ATOM   1058  O   GLU A 236      77.283   8.140  72.595  1.00  0.00           O  
ATOM   1059  CB  GLU A 236      77.010  10.870  72.036  1.00  0.00           C  
ATOM   1060  CG  GLU A 236      78.040  11.063  73.153  1.00  0.00           C  
ATOM   1061  CD  GLU A 236      79.331  11.716  72.687  1.00  0.00           C  
ATOM   1062  OE1 GLU A 236      80.376  11.477  73.334  1.00  0.00           O  
ATOM   1063  OE2 GLU A 236      79.308  12.463  71.682  1.00  0.00           O  
ATOM   1064  N   VAL A 237      78.090   7.582  70.564  1.00  0.00           N  
ATOM   1065  CA  VAL A 237      78.225   6.155  70.882  1.00  0.00           C  
ATOM   1066  C   VAL A 237      79.669   5.643  70.900  1.00  0.00           C  
ATOM   1067  O   VAL A 237      80.500   6.046  70.085  1.00  0.00           O  
ATOM   1068  CB  VAL A 237      77.362   5.252  69.945  1.00  0.00           C  
ATOM   1069  CG1 VAL A 237      75.878   5.469  70.199  1.00  0.00           C  
ATOM   1070  CG2 VAL A 237      77.694   5.488  68.475  1.00  0.00           C  
ATOM   1071  N   GLY A 238      79.949   4.753  71.849  1.00  0.00           N  
ATOM   1072  CA  GLY A 238      81.198   3.995  71.877  1.00  0.00           C  
ATOM   1073  C   GLY A 238      80.977   2.563  71.412  1.00  0.00           C  
ATOM   1074  O   GLY A 238      80.008   2.275  70.698  1.00  0.00           O  
ATOM   1075  N   GLU A 239      81.878   1.668  71.822  1.00  0.00           N  
ATOM   1076  CA  GLU A 239      81.836   0.262  71.420  1.00  0.00           C  
ATOM   1077  C   GLU A 239      80.666  -0.463  72.084  1.00  0.00           C  
ATOM   1078  O   GLU A 239      79.909  -1.173  71.417  1.00  0.00           O  
ATOM   1079  CB  GLU A 239      83.165  -0.434  71.746  1.00  0.00           C  
ATOM   1080  CG  GLU A 239      83.438  -1.704  70.925  1.00  0.00           C  
ATOM   1081  CD  GLU A 239      84.630  -2.525  71.433  1.00  0.00           C  
ATOM   1082  OE1 GLU A 239      85.621  -1.944  71.929  1.00  0.00           O  
ATOM   1083  OE2 GLU A 239      84.577  -3.768  71.322  1.00  0.00           O  
ATOM   1084  N   ALA A 240      80.521  -0.262  73.393  1.00  0.00           N  
ATOM   1085  CA  ALA A 240      79.451  -0.875  74.180  1.00  0.00           C  
ATOM   1086  C   ALA A 240      78.065  -0.553  73.625  1.00  0.00           C  
ATOM   1087  O   ALA A 240      77.217  -1.444  73.512  1.00  0.00           O  
ATOM   1088  CB  ALA A 240      79.553  -0.447  75.639  1.00  0.00           C  
ATOM   1089  N   GLU A 241      77.855   0.713  73.265  1.00  0.00           N  
ATOM   1090  CA  GLU A 241      76.569   1.193  72.755  1.00  0.00           C  
ATOM   1091  C   GLU A 241      76.197   0.592  71.397  1.00  0.00           C  
ATOM   1092  O   GLU A 241      75.015   0.456  71.074  1.00  0.00           O  
ATOM   1093  CB  GLU A 241      76.556   2.725  72.678  1.00  0.00           C  
ATOM   1094  CG  GLU A 241      76.572   3.437  74.040  1.00  0.00           C  
ATOM   1095  CD  GLU A 241      77.940   3.425  74.723  1.00  0.00           C  
ATOM   1096  OE1 GLU A 241      78.967   3.321  74.021  1.00  0.00           O  
ATOM   1097  OE2 GLU A 241      77.990   3.523  75.967  1.00  0.00           O  
ATOM   1098  N   MET A 242      77.206   0.232  70.608  1.00  0.00           N  
ATOM   1099  CA  MET A 242      76.972  -0.389  69.304  1.00  0.00           C  
ATOM   1100  C   MET A 242      76.550  -1.856  69.427  1.00  0.00           C  
ATOM   1101  O   MET A 242      75.644  -2.303  68.716  1.00  0.00           O  
ATOM   1102  CB  MET A 242      78.197  -0.236  68.402  1.00  0.00           C  
ATOM   1103  CG  MET A 242      78.470   1.211  68.001  1.00  0.00           C  
ATOM   1104  SD  MET A 242      79.855   1.459  66.868  1.00  0.00           S  
ATOM   1105  CE  MET A 242      81.225   0.845  67.849  1.00  0.00           C  
ATOM   1106  N   LYS A 243      77.200  -2.586  70.338  1.00  0.00           N  
ATOM   1107  CA  LYS A 243      76.877  -3.995  70.605  1.00  0.00           C  
ATOM   1108  C   LYS A 243      75.464  -4.152  71.158  1.00  0.00           C  
ATOM   1109  O   LYS A 243      74.819  -5.182  70.943  1.00  0.00           O  
ATOM   1110  CB  LYS A 243      77.861  -4.614  71.604  1.00  0.00           C  
ATOM   1111  CG  LYS A 243      79.289  -4.803  71.105  1.00  0.00           C  
ATOM   1112  CD  LYS A 243      80.188  -5.277  72.248  1.00  0.00           C  
ATOM   1113  CE  LYS A 243      81.673  -5.166  71.906  1.00  0.00           C  
ATOM   1114  NZ  LYS A 243      82.145  -6.168  70.896  1.00  0.00           N  
ATOM   1115  N   ASN A 244      74.998  -3.131  71.877  1.00  0.00           N  
ATOM   1116  CA  ASN A 244      73.670  -3.132  72.490  1.00  0.00           C  
ATOM   1117  C   ASN A 244      72.518  -2.685  71.586  1.00  0.00           C  
ATOM   1118  O   ASN A 244      71.373  -2.656  72.030  1.00  0.00           O  
ATOM   1119  CB  ASN A 244      73.671  -2.295  73.771  1.00  0.00           C  
ATOM   1120  CG  ASN A 244      73.892  -3.131  75.012  1.00  0.00           C  
ATOM   1121  OD1 ASN A 244      72.942  -3.443  75.742  1.00  0.00           O  
ATOM   1122  ND2 ASN A 244      75.144  -3.512  75.257  1.00  0.00           N  
ATOM   1123  N   ARG A 245      72.821  -2.341  70.334  1.00  0.00           N  
ATOM   1124  CA  ARG A 245      71.801  -1.953  69.344  1.00  0.00           C  
ATOM   1125  C   ARG A 245      71.267  -0.522  69.521  1.00  0.00           C  
ATOM   1126  O   ARG A 245      70.160  -0.210  69.069  1.00  0.00           O  
ATOM   1127  CB  ARG A 245      70.623  -2.946  69.344  1.00  0.00           C  
ATOM   1128  CG  ARG A 245      70.912  -4.323  68.768  1.00  0.00           C  
ATOM   1129  CD  ARG A 245      70.426  -4.449  67.317  1.00  0.00           C  
ATOM   1130  NE  ARG A 245      71.487  -4.506  66.298  1.00  0.00           N  
ATOM   1131  CZ  ARG A 245      72.801  -4.549  66.526  1.00  0.00           C  
ATOM   1132  NH1 ARG A 245      73.291  -4.537  67.760  1.00  0.00           N  
ATOM   1133  NH2 ARG A 245      73.635  -4.602  65.498  1.00  0.00           N  
ATOM   1134  N   VAL A 246      72.047   0.342  70.172  1.00  0.00           N  
ATOM   1135  CA  VAL A 246      71.621   1.727  70.423  1.00  0.00           C  
ATOM   1136  C   VAL A 246      71.301   2.504  69.125  1.00  0.00           C  
ATOM   1137  O   VAL A 246      70.250   3.145  69.044  1.00  0.00           O  
ATOM   1138  CB  VAL A 246      72.612   2.495  71.353  1.00  0.00           C  
ATOM   1139  CG1 VAL A 246      72.436   3.994  71.227  1.00  0.00           C  
ATOM   1140  CG2 VAL A 246      72.434   2.052  72.804  1.00  0.00           C  
ATOM   1141  N   PRO A 247      72.191   2.430  68.107  1.00  0.00           N  
ATOM   1142  CA  PRO A 247      71.865   3.006  66.798  1.00  0.00           C  
ATOM   1143  C   PRO A 247      70.583   2.454  66.175  1.00  0.00           C  
ATOM   1144  O   PRO A 247      69.864   3.188  65.486  1.00  0.00           O  
ATOM   1145  CB  PRO A 247      73.073   2.622  65.938  1.00  0.00           C  
ATOM   1146  CG  PRO A 247      74.190   2.482  66.917  1.00  0.00           C  
ATOM   1147  CD  PRO A 247      73.550   1.854  68.114  1.00  0.00           C  
ATOM   1148  N   ASP A 248      70.304   1.177  66.427  1.00  0.00           N  
ATOM   1149  CA  ASP A 248      69.138   0.498  65.860  1.00  0.00           C  
ATOM   1150  C   ASP A 248      67.847   0.983  66.507  1.00  0.00           C  
ATOM   1151  O   ASP A 248      66.865   1.247  65.809  1.00  0.00           O  
ATOM   1152  CB  ASP A 248      69.270  -1.029  65.981  1.00  0.00           C  
ATOM   1153  CG  ASP A 248      70.602  -1.550  65.441  1.00  0.00           C  
ATOM   1154  OD1 ASP A 248      71.625  -1.416  66.148  1.00  0.00           O  
ATOM   1155  OD2 ASP A 248      70.625  -2.108  64.320  1.00  0.00           O  
ATOM   1156  N   ARG A 249      67.861   1.113  67.832  1.00  0.00           N  
ATOM   1157  CA  ARG A 249      66.688   1.586  68.571  1.00  0.00           C  
ATOM   1158  C   ARG A 249      66.411   3.073  68.339  1.00  0.00           C  
ATOM   1159  O   ARG A 249      65.253   3.497  68.351  1.00  0.00           O  
ATOM   1160  CB  ARG A 249      66.799   1.273  70.069  1.00  0.00           C  
ATOM   1161  CG  ARG A 249      66.552  -0.188  70.412  1.00  0.00           C  
ATOM   1162  CD  ARG A 249      66.396  -0.436  71.909  1.00  0.00           C  
ATOM   1163  NE  ARG A 249      67.490   0.104  72.724  1.00  0.00           N  
ATOM   1164  CZ  ARG A 249      68.667  -0.489  72.931  1.00  0.00           C  
ATOM   1165  NH1 ARG A 249      68.944  -1.659  72.374  1.00  0.00           N  
ATOM   1166  NH2 ARG A 249      69.579   0.097  73.695  1.00  0.00           N  
ATOM   1167  N   ILE A 250      67.475   3.845  68.122  1.00  0.00           N  
ATOM   1168  CA  ILE A 250      67.359   5.261  67.772  1.00  0.00           C  
ATOM   1169  C   ILE A 250      66.734   5.393  66.381  1.00  0.00           C  
ATOM   1170  O   ILE A 250      65.790   6.171  66.191  1.00  0.00           O  
ATOM   1171  CB  ILE A 250      68.729   6.002  67.862  1.00  0.00           C  
ATOM   1172  CG1 ILE A 250      69.073   6.311  69.323  1.00  0.00           C  
ATOM   1173  CG2 ILE A 250      68.724   7.289  67.033  1.00  0.00           C  
ATOM   1174  CD1 ILE A 250      70.462   6.869  69.545  1.00  0.00           C  
ATOM   1175  N   LEU A 251      67.247   4.615  65.423  1.00  0.00           N  
ATOM   1176  CA  LEU A 251      66.676   4.587  64.079  1.00  0.00           C  
ATOM   1177  C   LEU A 251      65.195   4.239  64.152  1.00  0.00           C  
ATOM   1178  O   LEU A 251      64.362   4.941  63.580  1.00  0.00           O  
ATOM   1179  CB  LEU A 251      67.419   3.604  63.168  1.00  0.00           C  
ATOM   1180  CG  LEU A 251      66.986   3.572  61.690  1.00  0.00           C  
ATOM   1181  CD1 LEU A 251      67.291   4.888  60.961  1.00  0.00           C  
ATOM   1182  CD2 LEU A 251      67.624   2.402  60.950  1.00  0.00           C  
ATOM   1183  N   THR A 252      64.881   3.168  64.878  1.00  0.00           N  
ATOM   1184  CA  THR A 252      63.500   2.738  65.091  1.00  0.00           C  
ATOM   1185  C   THR A 252      62.612   3.878  65.615  1.00  0.00           C  
ATOM   1186  O   THR A 252      61.507   4.094  65.101  1.00  0.00           O  
ATOM   1187  CB  THR A 252      63.441   1.520  66.045  1.00  0.00           C  
ATOM   1188  OG1 THR A 252      64.269   0.472  65.524  1.00  0.00           O  
ATOM   1189  CG2 THR A 252      62.010   0.998  66.198  1.00  0.00           C  
ATOM   1190  N   LEU A 253      63.110   4.607  66.615  1.00  0.00           N  
ATOM   1191  CA  LEU A 253      62.348   5.683  67.248  1.00  0.00           C  
ATOM   1192  C   LEU A 253      61.990   6.788  66.260  1.00  0.00           C  
ATOM   1193  O   LEU A 253      60.831   7.203  66.173  1.00  0.00           O  
ATOM   1194  CB  LEU A 253      63.111   6.266  68.442  1.00  0.00           C  
ATOM   1195  CG  LEU A 253      62.429   7.390  69.241  1.00  0.00           C  
ATOM   1196  CD1 LEU A 253      61.211   6.891  70.027  1.00  0.00           C  
ATOM   1197  CD2 LEU A 253      63.433   8.067  70.168  1.00  0.00           C  
ATOM   1198  N   LEU A 254      62.990   7.245  65.514  1.00  0.00           N  
ATOM   1199  CA  LEU A 254      62.805   8.322  64.553  1.00  0.00           C  
ATOM   1200  C   LEU A 254      61.916   7.945  63.377  1.00  0.00           C  
ATOM   1201  O   LEU A 254      61.162   8.779  62.879  1.00  0.00           O  
ATOM   1202  CB  LEU A 254      64.155   8.846  64.087  1.00  0.00           C  
ATOM   1203  CG  LEU A 254      64.628   9.925  65.063  1.00  0.00           C  
ATOM   1204  CD1 LEU A 254      65.963   9.567  65.695  1.00  0.00           C  
ATOM   1205  CD2 LEU A 254      64.660  11.288  64.384  1.00  0.00           C  
ATOM   1206  N   GLU A 255      61.993   6.686  62.955  1.00  0.00           N  
ATOM   1207  CA  GLU A 255      61.127   6.170  61.899  1.00  0.00           C  
ATOM   1208  C   GLU A 255      59.674   6.105  62.346  1.00  0.00           C  
ATOM   1209  O   GLU A 255      58.769   6.331  61.542  1.00  0.00           O  
ATOM   1210  CB  GLU A 255      61.596   4.797  61.427  1.00  0.00           C  
ATOM   1211  CG  GLU A 255      62.811   4.852  60.521  1.00  0.00           C  
ATOM   1212  CD  GLU A 255      63.339   3.478  60.152  1.00  0.00           C  
ATOM   1213  OE1 GLU A 255      63.110   2.510  60.917  1.00  0.00           O  
ATOM   1214  OE2 GLU A 255      63.997   3.370  59.095  1.00  0.00           O  
ATOM   1215  N   GLU A 256      59.463   5.796  63.624  1.00  0.00           N  
ATOM   1216  CA  GLU A 256      58.128   5.783  64.215  1.00  0.00           C  
ATOM   1217  C   GLU A 256      57.515   7.184  64.160  1.00  0.00           C  
ATOM   1218  O   GLU A 256      56.335   7.346  63.836  1.00  0.00           O  
ATOM   1219  CB  GLU A 256      58.196   5.290  65.662  1.00  0.00           C  
ATOM   1220  CG  GLU A 256      56.841   5.004  66.302  1.00  0.00           C  
ATOM   1221  CD  GLU A 256      56.816   5.326  67.788  1.00  0.00           C  
ATOM   1222  OE1 GLU A 256      57.702   4.847  68.532  1.00  0.00           O  
ATOM   1223  OE2 GLU A 256      55.902   6.062  68.213  1.00  0.00           O  
ATOM   1224  N   LYS A 257      58.335   8.185  64.465  1.00  0.00           N  
ATOM   1225  CA  LYS A 257      57.915   9.581  64.462  1.00  0.00           C  
ATOM   1226  C   LYS A 257      57.692  10.135  63.057  1.00  0.00           C  
ATOM   1227  O   LYS A 257      56.797  10.955  62.850  1.00  0.00           O  
ATOM   1228  CB  LYS A 257      58.934  10.434  65.215  1.00  0.00           C  
ATOM   1229  CG  LYS A 257      58.798  10.340  66.719  1.00  0.00           C  
ATOM   1230  CD  LYS A 257      60.055  10.806  67.418  1.00  0.00           C  
ATOM   1231  CE  LYS A 257      59.794  11.120  68.881  1.00  0.00           C  
ATOM   1232  NZ  LYS A 257      59.194   9.982  69.626  1.00  0.00           N  
ATOM   1233  N   ILE A 258      58.509   9.686  62.104  1.00  0.00           N  
ATOM   1234  CA  ILE A 258      58.396  10.098  60.701  1.00  0.00           C  
ATOM   1235  C   ILE A 258      57.131   9.540  60.043  1.00  0.00           C  
ATOM   1236  O   ILE A 258      56.473  10.235  59.263  1.00  0.00           O  
ATOM   1237  CB  ILE A 258      59.676   9.725  59.890  1.00  0.00           C  
ATOM   1238  CG1 ILE A 258      60.795  10.736  60.182  1.00  0.00           C  
ATOM   1239  CG2 ILE A 258      59.392   9.656  58.379  1.00  0.00           C  
ATOM   1240  CD1 ILE A 258      62.197  10.264  59.824  1.00  0.00           C  
ATOM   1241  N   GLU A 259      56.790   8.297  60.375  1.00  0.00           N  
ATOM   1242  CA  GLU A 259      55.617   7.626  59.808  1.00  0.00           C  
ATOM   1243  C   GLU A 259      54.314   8.000  60.524  1.00  0.00           C  
ATOM   1244  O   GLU A 259      53.224   7.804  59.979  1.00  0.00           O  
ATOM   1245  CB  GLU A 259      55.822   6.108  59.790  1.00  0.00           C  
ATOM   1246  CG  GLU A 259      56.906   5.646  58.803  1.00  0.00           C  
ATOM   1247  CD  GLU A 259      57.343   4.196  59.009  1.00  0.00           C  
ATOM   1248  OE1 GLU A 259      57.806   3.849  60.122  1.00  0.00           O  
ATOM   1249  OE2 GLU A 259      57.236   3.405  58.046  1.00  0.00           O  
ATOM   1250  N   ALA A 261      54.435   8.536  61.740  1.00  0.00           N  
ATOM   1251  CA  ALA A 261      53.282   9.044  62.490  1.00  0.00           C  
ATOM   1252  C   ALA A 261      52.912  10.446  62.016  1.00  0.00           C  
ATOM   1253  O   ALA A 261      51.732  10.792  61.932  1.00  0.00           O  
ATOM   1254  CB  ALA A 261      53.569   9.045  63.986  1.00  0.00           C  
ATOM   1255  N   ALA A 262      53.935  11.244  61.709  1.00  0.00           N  
ATOM   1256  CA  ALA A 262      53.755  12.594  61.182  1.00  0.00           C  
ATOM   1257  C   ALA A 262      53.101  12.583  59.801  1.00  0.00           C  
ATOM   1258  O   ALA A 262      52.340  13.492  59.465  1.00  0.00           O  
ATOM   1259  CB  ALA A 262      55.090  13.331  61.137  1.00  0.00           C  
ATOM   1260  N   GLN A 263      53.396  11.551  59.012  1.00  0.00           N  
ATOM   1261  CA  GLN A 263      52.854  11.420  57.659  1.00  0.00           C  
ATOM   1262  C   GLN A 263      51.396  10.950  57.658  1.00  0.00           C  
ATOM   1263  O   GLN A 263      50.570  11.478  56.908  1.00  0.00           O  
ATOM   1264  CB  GLN A 263      53.728  10.485  56.808  1.00  0.00           C  
ATOM   1265  CG  GLN A 263      53.356  10.451  55.322  1.00  0.00           C  
ATOM   1266  CD  GLN A 263      54.317   9.628  54.476  1.00  0.00           C  
ATOM   1267  OE1 GLN A 263      55.531   9.848  54.494  1.00  0.00           O  
ATOM   1268  NE2 GLN A 263      53.771   8.685  53.712  1.00  0.00           N  
ATOM   1269  N   TYR A 264      51.087   9.963  58.496  1.00  0.00           N  
ATOM   1270  CA  TYR A 264      49.757   9.343  58.506  1.00  0.00           C  
ATOM   1271  C   TYR A 264      48.789   9.907  59.553  1.00  0.00           C  
ATOM   1272  O   TYR A 264      47.598   9.576  59.545  1.00  0.00           O  
ATOM   1273  CB  TYR A 264      49.874   7.818  58.634  1.00  0.00           C  
ATOM   1274  CG  TYR A 264      49.864   7.100  57.299  1.00  0.00           C  
ATOM   1275  CD1 TYR A 264      51.016   7.033  56.508  1.00  0.00           C  
ATOM   1276  CD2 TYR A 264      48.698   6.494  56.822  1.00  0.00           C  
ATOM   1277  CE1 TYR A 264      51.007   6.378  55.275  1.00  0.00           C  
ATOM   1278  CE2 TYR A 264      48.679   5.835  55.591  1.00  0.00           C  
ATOM   1279  CZ  TYR A 264      49.837   5.780  54.823  1.00  0.00           C  
ATOM   1280  OH  TYR A 264      49.824   5.130  53.606  1.00  0.00           O  
ATOM   1281  N   GLY A 162      49.296  10.761  60.439  1.00  0.00           N  
ATOM   1282  CA  GLY A 162      48.475  11.362  61.490  1.00  0.00           C  
ATOM   1283  C   GLY A 162      48.259  10.435  62.674  1.00  0.00           C  
ATOM   1284  O   GLY A 162      48.986   9.449  62.847  1.00  0.00           O  
ATOM   1285  N   ALA A 163      47.256  10.758  63.489  1.00  0.00           N  
ATOM   1286  CA  ALA A 163      46.951   9.992  64.698  1.00  0.00           C  
ATOM   1287  C   ALA A 163      45.594   9.284  64.595  1.00  0.00           C  
ATOM   1288  O   ALA A 163      44.636   9.636  65.296  1.00  0.00           O  
ATOM   1289  CB  ALA A 163      47.010  10.900  65.935  1.00  0.00           C  
ATOM   1290  N   LYS A 164      45.526   8.285  63.714  1.00  0.00           N  
ATOM   1291  CA  LYS A 164      44.303   7.505  63.502  1.00  0.00           C  
ATOM   1292  C   LYS A 164      44.139   6.453  64.597  1.00  0.00           C  
ATOM   1293  O   LYS A 164      44.711   5.361  64.514  1.00  0.00           O  
ATOM   1294  CB  LYS A 164      44.309   6.855  62.112  1.00  0.00           C  
ATOM   1295  CG  LYS A 164      44.125   7.842  60.966  1.00  0.00           C  
ATOM   1296  CD  LYS A 164      44.550   7.242  59.636  1.00  0.00           C  
ATOM   1297  CE  LYS A 164      44.363   8.239  58.503  1.00  0.00           C  
ATOM   1298  NZ  LYS A 164      44.817   7.697  57.194  1.00  0.00           N  
ATOM   1299  N   ALA A 265      43.365   6.799  65.627  1.00  0.00           N  
ATOM   1300  CA  ALA A 265      43.170   5.927  66.790  1.00  0.00           C  
ATOM   1301  C   ALA A 265      41.765   6.050  67.399  1.00  0.00           C  
ATOM   1302  O   ALA A 265      41.594   6.539  68.524  1.00  0.00           O  
ATOM   1303  CB  ALA A 265      44.257   6.183  67.846  1.00  0.00           C  
ATOM   1304  N   GLU A 266      40.768   5.601  66.637  1.00  0.00           N  
ATOM   1305  CA  GLU A 266      39.378   5.540  67.094  1.00  0.00           C  
ATOM   1306  C   GLU A 266      38.596   4.506  66.275  1.00  0.00           C  
ATOM   1307  O   GLU A 266      38.007   4.828  65.235  1.00  0.00           O  
ATOM   1308  CB  GLU A 266      38.712   6.920  67.008  1.00  0.00           C  
ATOM   1309  CG  GLU A 266      37.386   7.030  67.760  1.00  0.00           C  
ATOM   1310  CD  GLU A 266      36.438   8.043  67.137  1.00  0.00           C  
ATOM   1311  OE1 GLU A 266      36.919   9.050  66.569  1.00  0.00           O  
ATOM   1312  OE2 GLU A 266      35.208   7.829  67.215  1.00  0.00           O  
ATOM   1313  N   HIS A 267      38.607   3.261  66.745  1.00  0.00           N  
ATOM   1314  CA  HIS A 267      37.896   2.177  66.075  1.00  0.00           C  
ATOM   1315  C   HIS A 267      36.707   1.712  66.927  1.00  0.00           C  
ATOM   1316  O   HIS A 267      36.874   0.946  67.879  1.00  0.00           O  
ATOM   1317  CB  HIS A 267      38.851   1.016  65.781  1.00  0.00           C  
ATOM   1318  CG  HIS A 267      38.637   0.383  64.441  1.00  0.00           C  
ATOM   1319  ND1 HIS A 267      37.392   0.010  63.981  1.00  0.00           N  
ATOM   1320  CD2 HIS A 267      39.514   0.050  63.464  1.00  0.00           C  
ATOM   1321  CE1 HIS A 267      37.511  -0.521  62.777  1.00  0.00           C  
ATOM   1322  NE2 HIS A 267      38.789  -0.510  62.440  1.00  0.00           N  
ATOM   1323  N   TRP A 268      35.513   2.188  66.574  1.00  0.00           N  
ATOM   1324  CA  TRP A 268      34.305   1.974  67.373  1.00  0.00           C  
ATOM   1325  C   TRP A 268      33.228   1.310  66.523  1.00  0.00           C  
ATOM   1326  O   TRP A 268      32.858   1.831  65.473  1.00  0.00           O  
ATOM   1327  CB  TRP A 268      33.803   3.321  67.909  1.00  0.00           C  
ATOM   1328  CG  TRP A 268      32.790   3.253  69.030  1.00  0.00           C  
ATOM   1329  CD1 TRP A 268      33.054   3.157  70.368  1.00  0.00           C  
ATOM   1330  CD2 TRP A 268      31.358   3.319  68.908  1.00  0.00           C  
ATOM   1331  NE1 TRP A 268      31.879   3.145  71.085  1.00  0.00           N  
ATOM   1332  CE2 TRP A 268      30.823   3.243  70.215  1.00  0.00           C  
ATOM   1333  CE3 TRP A 268      30.477   3.426  67.821  1.00  0.00           C  
ATOM   1334  CZ2 TRP A 268      29.445   3.268  70.466  1.00  0.00           C  
ATOM   1335  CZ3 TRP A 268      29.104   3.453  68.073  1.00  0.00           C  
ATOM   1336  CH2 TRP A 268      28.605   3.372  69.386  1.00  0.00           C  
ATOM   1337  N   ASN A 269      32.749   0.151  66.972  1.00  0.00           N  
ATOM   1338  CA  ASN A 269      31.672  -0.571  66.291  1.00  0.00           C  
ATOM   1339  C   ASN A 269      30.641  -1.106  67.280  1.00  0.00           C  
ATOM   1340  O   ASN A 269      30.954  -1.950  68.123  1.00  0.00           O  
ATOM   1341  CB  ASN A 269      32.222  -1.720  65.436  1.00  0.00           C  
ATOM   1342  CG  ASN A 269      33.257  -1.260  64.422  1.00  0.00           C  
ATOM   1343  OD1 ASN A 269      34.404  -0.967  64.773  1.00  0.00           O  
ATOM   1344  ND2 ASN A 269      32.862  -1.212  63.155  1.00  0.00           N  
ATOM   1345  N   LEU A 270      29.415  -0.601  67.171  1.00  0.00           N  
ATOM   1346  CA  LEU A 270      28.326  -0.966  68.074  1.00  0.00           C  
ATOM   1347  C   LEU A 270      27.987  -2.447  67.954  1.00  0.00           C  
ATOM   1348  O   LEU A 270      27.938  -2.988  66.851  1.00  0.00           O  
ATOM   1349  CB  LEU A 270      27.088  -0.096  67.793  1.00  0.00           C  
ATOM   1350  CG  LEU A 270      25.802  -0.303  68.605  1.00  0.00           C  
ATOM   1351  CD1 LEU A 270      25.965   0.121  70.059  1.00  0.00           C  
ATOM   1352  CD2 LEU A 270      24.640   0.437  67.959  1.00  0.00           C  
ATOM   1353  N   LEU A 271      27.762  -3.094  69.094  1.00  0.00           N  
ATOM   1354  CA  LEU A 271      27.419  -4.516  69.119  1.00  0.00           C  
ATOM   1355  C   LEU A 271      25.963  -4.752  69.490  1.00  0.00           C  
ATOM   1356  O   LEU A 271      25.261  -5.492  68.809  1.00  0.00           O  
ATOM   1357  CB  LEU A 271      28.334  -5.294  70.073  1.00  0.00           C  
ATOM   1358  CG  LEU A 271      29.822  -5.380  69.725  1.00  0.00           C  
ATOM   1359  CD1 LEU A 271      30.613  -5.882  70.917  1.00  0.00           C  
ATOM   1360  CD2 LEU A 271      30.057  -6.259  68.506  1.00  0.00           C  
ATOM   1361  N   TRP A 272      25.514  -4.123  70.571  1.00  0.00           N  
ATOM   1362  CA  TRP A 272      24.153  -4.312  71.055  1.00  0.00           C  
ATOM   1363  C   TRP A 272      23.667  -3.073  71.794  1.00  0.00           C  
ATOM   1364  O   TRP A 272      24.443  -2.425  72.489  1.00  0.00           O  
ATOM   1365  CB  TRP A 272      24.080  -5.542  71.970  1.00  0.00           C  
ATOM   1366  CG  TRP A 272      22.711  -5.812  72.490  1.00  0.00           C  
ATOM   1367  CD1 TRP A 272      21.731  -6.538  71.876  1.00  0.00           C  
ATOM   1368  CD2 TRP A 272      22.151  -5.339  73.722  1.00  0.00           C  
ATOM   1369  NE1 TRP A 272      20.594  -6.550  72.651  1.00  0.00           N  
ATOM   1370  CE2 TRP A 272      20.824  -5.822  73.790  1.00  0.00           C  
ATOM   1371  CE3 TRP A 272      22.640  -4.552  74.775  1.00  0.00           C  
ATOM   1372  CZ2 TRP A 272      19.982  -5.551  74.875  1.00  0.00           C  
ATOM   1373  CZ3 TRP A 272      21.800  -4.281  75.850  1.00  0.00           C  
ATOM   1374  CH2 TRP A 272      20.489  -4.787  75.894  1.00  0.00           C  
ATOM   1375  N   GLN A 273      22.383  -2.752  71.643  1.00  0.00           N  
ATOM   1376  CA  GLN A 273      21.782  -1.643  72.386  1.00  0.00           C  
ATOM   1377  C   GLN A 273      20.373  -1.939  72.893  1.00  0.00           C  
ATOM   1378  O   GLN A 273      19.489  -2.335  72.130  1.00  0.00           O  
ATOM   1379  CB  GLN A 273      21.795  -0.341  71.574  1.00  0.00           C  
ATOM   1380  CG  GLN A 273      21.366   0.881  72.393  1.00  0.00           C  
ATOM   1381  CD  GLN A 273      21.601   2.208  71.695  1.00  0.00           C  
ATOM   1382  OE1 GLN A 273      22.473   2.336  70.833  1.00  0.00           O  
ATOM   1383  NE2 GLN A 273      20.825   3.213  72.080  1.00  0.00           N  
ATOM   1384  N   ARG A 274      20.187  -1.737  74.195  1.00  0.00           N  
ATOM   1385  CA  ARG A 274      18.881  -1.814  74.843  1.00  0.00           C  
ATOM   1386  C   ARG A 274      17.895  -0.812  74.217  1.00  0.00           C  
ATOM   1387  O   ARG A 274      18.293   0.267  73.770  1.00  0.00           O  
ATOM   1388  CB  ARG A 274      19.061  -1.551  76.345  1.00  0.00           C  
ATOM   1389  CG  ARG A 274      17.793  -1.397  77.166  1.00  0.00           C  
ATOM   1390  CD  ARG A 274      17.435  -2.670  77.888  1.00  0.00           C  
ATOM   1391  NE  ARG A 274      17.063  -2.381  79.269  1.00  0.00           N  
ATOM   1392  CZ  ARG A 274      16.749  -3.298  80.178  1.00  0.00           C  
ATOM   1393  NH1 ARG A 274      16.736  -4.591  79.868  1.00  0.00           N  
ATOM   1394  NH2 ARG A 274      16.438  -2.915  81.406  1.00  0.00           N  
ATOM   1395  N   GLU A 275      16.617  -1.186  74.174  1.00  0.00           N  
ATOM   1396  CA  GLU A 275      15.555  -0.300  73.671  1.00  0.00           C  
ATOM   1397  C   GLU A 275      15.373   0.907  74.615  1.00  0.00           C  
ATOM   1398  O   GLU A 275      15.528   0.763  75.830  1.00  0.00           O  
ATOM   1399  CB  GLU A 275      14.243  -1.087  73.443  1.00  0.00           C  
ATOM   1400  CG  GLU A 275      13.313  -1.272  74.663  1.00  0.00           C  
ATOM   1401  CD  GLU A 275      13.947  -2.037  75.826  1.00  0.00           C  
ATOM   1402  OE1 GLU A 275      14.406  -3.187  75.627  1.00  0.00           O  
ATOM   1403  OE2 GLU A 275      13.973  -1.484  76.951  1.00  0.00           O  
ATOM   1404  N   PRO A 276      15.077   2.103  74.060  1.00  0.00           N  
ATOM   1405  CA  PRO A 276      14.999   3.313  74.895  1.00  0.00           C  
ATOM   1406  C   PRO A 276      14.007   3.211  76.059  1.00  0.00           C  
ATOM   1407  O   PRO A 276      12.982   2.536  75.947  1.00  0.00           O  
ATOM   1408  CB  PRO A 276      14.564   4.400  73.905  1.00  0.00           C  
ATOM   1409  CG  PRO A 276      15.004   3.895  72.577  1.00  0.00           C  
ATOM   1410  CD  PRO A 276      14.813   2.409  72.641  1.00  0.00           C  
ATOM   1411  N   MET A 277      14.336   3.874  77.165  1.00  0.00           N  
ATOM   1412  CA  MET A 277      13.533   3.830  78.389  1.00  0.00           C  
ATOM   1413  C   MET A 277      13.071   5.215  78.826  1.00  0.00           C  
ATOM   1414  O   MET A 277      13.722   6.219  78.526  1.00  0.00           O  
ATOM   1415  CB  MET A 277      14.333   3.201  79.531  1.00  0.00           C  
ATOM   1416  CG  MET A 277      14.451   1.691  79.472  1.00  0.00           C  
ATOM   1417  SD  MET A 277      15.640   1.050  80.671  1.00  0.00           S  
ATOM   1418  CE  MET A 277      14.790   1.377  82.218  1.00  0.00           C  
ATOM   1419  N   GLU A 278      11.955   5.250  79.551  1.00  0.00           N  
ATOM   1420  CA  GLU A 278      11.469   6.467  80.202  1.00  0.00           C  
ATOM   1421  C   GLU A 278      12.479   6.901  81.268  1.00  0.00           C  
ATOM   1422  O   GLU A 278      12.857   6.100  82.124  1.00  0.00           O  
ATOM   1423  CB  GLU A 278      10.085   6.212  80.822  1.00  0.00           C  
ATOM   1424  CG  GLU A 278       9.637   7.217  81.875  1.00  0.00           C  
ATOM   1425  CD  GLU A 278       8.954   8.439  81.285  1.00  0.00           C  
ATOM   1426  OE1 GLU A 278       8.690   8.458  80.059  1.00  0.00           O  
ATOM   1427  OE2 GLU A 278       8.668   9.384  82.056  1.00  0.00           O  
ATOM   1428  N   HIS A 279      12.916   8.161  81.196  1.00  0.00           N  
ATOM   1429  CA  HIS A 279      13.883   8.715  82.150  1.00  0.00           C  
ATOM   1430  C   HIS A 279      13.251   9.817  83.009  1.00  0.00           C  
ATOM   1431  O   HIS A 279      13.376  11.002  82.685  1.00  0.00           O  
ATOM   1432  CB  HIS A 279      15.126   9.263  81.430  1.00  0.00           C  
ATOM   1433  CG  HIS A 279      15.843   8.256  80.582  1.00  0.00           C  
ATOM   1434  ND1 HIS A 279      16.137   8.482  79.254  1.00  0.00           N  
ATOM   1435  CD2 HIS A 279      16.338   7.029  80.873  1.00  0.00           C  
ATOM   1436  CE1 HIS A 279      16.773   7.435  78.760  1.00  0.00           C  
ATOM   1437  NE2 HIS A 279      16.907   6.538  79.722  1.00  0.00           N  
ATOM   1438  N   PRO A 281      12.592   9.431  84.123  1.00  0.00           N  
ATOM   1439  CA  PRO A 281      11.869  10.389  84.967  1.00  0.00           C  
ATOM   1440  C   PRO A 281      12.795  11.283  85.785  1.00  0.00           C  
ATOM   1441  O   PRO A 281      12.369  12.326  86.283  1.00  0.00           O  
ATOM   1442  CB  PRO A 281      11.046   9.493  85.909  1.00  0.00           C  
ATOM   1443  CG  PRO A 281      11.214   8.083  85.404  1.00  0.00           C  
ATOM   1444  CD  PRO A 281      12.509   8.064  84.667  1.00  0.00           C  
ATOM   1445  N   PHE A 282      14.050  10.872  85.924  1.00  0.00           N  
ATOM   1446  CA  PHE A 282      15.015  11.602  86.729  1.00  0.00           C  
ATOM   1447  C   PHE A 282      16.089  12.218  85.842  1.00  0.00           C  
ATOM   1448  O   PHE A 282      16.774  11.503  85.105  1.00  0.00           O  
ATOM   1449  CB  PHE A 282      15.628  10.668  87.767  1.00  0.00           C  
ATOM   1450  CG  PHE A 282      16.495  11.365  88.762  1.00  0.00           C  
ATOM   1451  CD1 PHE A 282      15.927  12.064  89.827  1.00  0.00           C  
ATOM   1452  CD2 PHE A 282      17.887  11.326  88.637  1.00  0.00           C  
ATOM   1453  CE1 PHE A 282      16.727  12.719  90.748  1.00  0.00           C  
ATOM   1454  CE2 PHE A 282      18.699  11.972  89.557  1.00  0.00           C  
ATOM   1455  CZ  PHE A 282      18.117  12.669  90.617  1.00  0.00           C  
ATOM   1456  N   LYS A 283      16.233  13.542  85.911  1.00  0.00           N  
ATOM   1457  CA  LYS A 283      17.127  14.270  84.997  1.00  0.00           C  
ATOM   1458  C   LYS A 283      18.138  15.175  85.699  1.00  0.00           C  
ATOM   1459  O   LYS A 283      18.701  16.085  85.094  1.00  0.00           O  
ATOM   1460  CB  LYS A 283      16.323  15.070  83.960  1.00  0.00           C  
ATOM   1461  CG  LYS A 283      15.258  14.255  83.227  1.00  0.00           C  
ATOM   1462  CD  LYS A 283      15.023  14.751  81.810  1.00  0.00           C  
ATOM   1463  CE  LYS A 283      13.537  14.805  81.489  1.00  0.00           C  
ATOM   1464  NZ  LYS A 283      12.770  13.604  81.940  1.00  0.00           N  
ATOM   1465  N   GLU A 291      18.361  14.917  86.978  1.00  0.00           N  
ATOM   1466  CA  GLU A 291      19.324  15.656  87.776  1.00  0.00           C  
ATOM   1467  C   GLU A 291      20.719  14.994  87.670  1.00  0.00           C  
ATOM   1468  O   GLU A 291      20.821  13.768  87.531  1.00  0.00           O  
ATOM   1469  CB  GLU A 291      18.836  15.607  89.218  1.00  0.00           C  
ATOM   1470  CG  GLU A 291      19.229  16.746  90.130  1.00  0.00           C  
ATOM   1471  CD  GLU A 291      18.406  16.741  91.430  1.00  0.00           C  
ATOM   1472  OE1 GLU A 291      17.111  16.559  91.340  1.00  0.00           O  
ATOM   1473  OE2 GLU A 291      19.064  16.924  92.536  1.00  0.00           O  
ATOM   1474  N   ASP A 292      21.782  15.806  87.710  1.00  0.00           N  
ATOM   1475  CA  ASP A 292      23.147  15.307  87.873  1.00  0.00           C  
ATOM   1476  C   ASP A 292      23.214  14.619  89.233  1.00  0.00           C  
ATOM   1477  O   ASP A 292      22.992  15.264  90.267  1.00  0.00           O  
ATOM   1478  CB  ASP A 292      24.197  16.427  87.779  1.00  0.00           C  
ATOM   1479  CG  ASP A 292      25.639  15.910  87.968  1.00  0.00           C  
ATOM   1480  OD1 ASP A 292      25.926  15.193  88.957  1.00  0.00           O  
ATOM   1481  OD2 ASP A 292      26.511  16.217  87.125  1.00  0.00           O  
ATOM   1482  N   PRO A 293      23.521  13.304  89.234  1.00  0.00           N  
ATOM   1483  CA  PRO A 293      23.443  12.486  90.446  1.00  0.00           C  
ATOM   1484  C   PRO A 293      24.412  12.873  91.560  1.00  0.00           C  
ATOM   1485  O   PRO A 293      24.086  12.685  92.732  1.00  0.00           O  
ATOM   1486  CB  PRO A 293      23.720  11.066  89.939  1.00  0.00           C  
ATOM   1487  CG  PRO A 293      24.486  11.248  88.682  1.00  0.00           C  
ATOM   1488  CD  PRO A 293      23.942  12.511  88.065  1.00  0.00           C  
ATOM   1489  N   THR A 296      25.577  13.415  91.217  1.00  0.00           N  
ATOM   1490  CA  THR A 296      26.543  13.787  92.262  1.00  0.00           C  
ATOM   1491  C   THR A 296      26.214  15.149  92.839  1.00  0.00           C  
ATOM   1492  O   THR A 296      26.440  15.413  94.024  1.00  0.00           O  
ATOM   1493  CB  THR A 296      28.061  13.573  91.859  1.00  0.00           C  
ATOM   1494  OG1 THR A 296      28.891  14.600  92.425  1.00  0.00           O  
ATOM   1495  CG2 THR A 296      28.249  13.541  90.368  1.00  0.00           C  
ATOM   1496  N   GLN A 297      25.620  15.993  92.004  1.00  0.00           N  
ATOM   1497  CA  GLN A 297      25.062  17.255  92.458  1.00  0.00           C  
ATOM   1498  C   GLN A 297      23.885  17.004  93.414  1.00  0.00           C  
ATOM   1499  O   GLN A 297      23.780  17.673  94.443  1.00  0.00           O  
ATOM   1500  CB  GLN A 297      24.671  18.116  91.253  1.00  0.00           C  
ATOM   1501  CG  GLN A 297      24.808  19.628  91.468  1.00  0.00           C  
ATOM   1502  CD  GLN A 297      26.238  20.089  91.807  1.00  0.00           C  
ATOM   1503  OE1 GLN A 297      27.229  19.436  91.454  1.00  0.00           O  
ATOM   1504  NE2 GLN A 297      26.337  21.238  92.492  1.00  0.00           N  
ATOM   1505  N   ALA A 298      23.046  16.010  93.102  1.00  0.00           N  
ATOM   1506  CA  ALA A 298      21.950  15.575  93.988  1.00  0.00           C  
ATOM   1507  C   ALA A 298      22.473  15.082  95.334  1.00  0.00           C  
ATOM   1508  O   ALA A 298      22.037  15.548  96.404  1.00  0.00           O  
ATOM   1509  CB  ALA A 298      21.146  14.470  93.320  1.00  0.00           C  
ATOM   1510  N   MET A 303      23.408  14.124  95.247  1.00  0.00           N  
ATOM   1511  CA  MET A 303      24.078  13.496  96.389  1.00  0.00           C  
ATOM   1512  C   MET A 303      24.757  14.500  97.317  1.00  0.00           C  
ATOM   1513  O   MET A 303      24.674  14.381  98.543  1.00  0.00           O  
ATOM   1514  CB  MET A 303      25.121  12.471  95.904  1.00  0.00           C  
ATOM   1515  CG  MET A 303      24.573  11.083  95.591  1.00  0.00           C  
ATOM   1516  SD  MET A 303      25.876   9.871  95.219  1.00  0.00           S  
ATOM   1517  CE  MET A 303      26.212  10.347  93.519  1.00  0.00           C  
ATOM   1518  N   MET A 305      25.457  15.468  96.733  1.00  0.00           N  
ATOM   1519  CA  MET A 305      25.965  16.605  97.498  1.00  0.00           C  
ATOM   1520  C   MET A 305      24.834  17.339  98.206  1.00  0.00           C  
ATOM   1521  O   MET A 305      24.933  17.625  99.395  1.00  0.00           O  
ATOM   1522  CB  MET A 305      26.723  17.573  96.603  1.00  0.00           C  
ATOM   1523  CG  MET A 305      28.150  17.178  96.378  1.00  0.00           C  
ATOM   1524  SD  MET A 305      29.024  18.422  95.422  1.00  0.00           S  
ATOM   1525  CE  MET A 305      28.645  17.907  93.757  1.00  0.00           C  
ATOM   1526  N   LYS A 306      23.747  17.615  97.489  1.00  0.00           N  
ATOM   1527  CA  LYS A 306      22.627  18.356  98.096  1.00  0.00           C  
ATOM   1528  C   LYS A 306      21.943  17.537  99.184  1.00  0.00           C  
ATOM   1529  O   LYS A 306      21.413  18.103 100.131  1.00  0.00           O  
ATOM   1530  CB  LYS A 306      21.590  18.801  97.057  1.00  0.00           C  
ATOM   1531  CG  LYS A 306      22.046  19.891  96.094  1.00  0.00           C  
ATOM   1532  CD  LYS A 306      20.847  20.396  95.277  1.00  0.00           C  
ATOM   1533  CE  LYS A 306      21.272  21.045  93.952  1.00  0.00           C  
ATOM   1534  NZ  LYS A 306      21.872  20.027  93.011  1.00  0.00           N  
ATOM   1535  N   GLU A 307      21.956  16.212  99.050  1.00  0.00           N  
ATOM   1536  CA  GLU A 307      21.235  15.359  99.998  1.00  0.00           C  
ATOM   1537  C   GLU A 307      22.120  14.638 101.040  1.00  0.00           C  
ATOM   1538  O   GLU A 307      21.634  13.773 101.778  1.00  0.00           O  
ATOM   1539  CB  GLU A 307      20.310  14.389  99.255  1.00  0.00           C  
ATOM   1540  CG  GLU A 307      18.984  15.030  98.845  1.00  0.00           C  
ATOM   1541  CD  GLU A 307      18.412  14.479  97.541  1.00  0.00           C  
ATOM   1542  OE1 GLU A 307      18.280  13.241  97.412  1.00  0.00           O  
ATOM   1543  OE2 GLU A 307      18.070  15.298  96.647  1.00  0.00           O  
ATOM   1544  N   GLY A 308      23.402  15.012 101.100  1.00  0.00           N  
ATOM   1545  CA  GLY A 308      24.277  14.622 102.196  1.00  0.00           C  
ATOM   1546  C   GLY A 308      24.837  13.219 102.046  1.00  0.00           C  
ATOM   1547  O   GLY A 308      25.265  12.612 103.032  1.00  0.00           O  
ATOM   1548  N   TRP A 309      24.842  12.713 100.813  1.00  0.00           N  
ATOM   1549  CA  TRP A 309      25.376  11.398 100.499  1.00  0.00           C  
ATOM   1550  C   TRP A 309      26.891  11.402 100.461  1.00  0.00           C  
ATOM   1551  O   TRP A 309      27.525  10.395 100.805  1.00  0.00           O  
ATOM   1552  CB  TRP A 309      24.831  10.905  99.159  1.00  0.00           C  
ATOM   1553  CG  TRP A 309      23.406  10.399  99.204  1.00  0.00           C  
ATOM   1554  CD1 TRP A 309      22.362  10.932  99.917  1.00  0.00           C  
ATOM   1555  CD2 TRP A 309      22.869   9.270  98.496  1.00  0.00           C  
ATOM   1556  NE1 TRP A 309      21.219  10.200  99.704  1.00  0.00           N  
ATOM   1557  CE2 TRP A 309      21.494   9.184  98.828  1.00  0.00           C  
ATOM   1558  CE3 TRP A 309      23.414   8.325  97.612  1.00  0.00           C  
ATOM   1559  CZ2 TRP A 309      20.657   8.186  98.314  1.00  0.00           C  
ATOM   1560  CZ3 TRP A 309      22.587   7.335  97.104  1.00  0.00           C  
ATOM   1561  CH2 TRP A 309      21.218   7.274  97.456  1.00  0.00           C  
ATOM   1562  N   LEU A 310      27.470  12.524 100.035  1.00  0.00           N  
ATOM   1563  CA  LEU A 310      28.928  12.654  99.923  1.00  0.00           C  
ATOM   1564  C   LEU A 310      29.400  14.108  99.893  1.00  0.00           C  
ATOM   1565  O   LEU A 310      28.603  15.028  99.781  1.00  0.00           O  
ATOM   1566  CB  LEU A 310      29.463  11.904  98.687  1.00  0.00           C  
ATOM   1567  CG  LEU A 310      28.772  12.045  97.318  1.00  0.00           C  
ATOM   1568  CD1 LEU A 310      28.543  13.491  96.883  1.00  0.00           C  
ATOM   1569  CD2 LEU A 310      29.552  11.282  96.249  1.00  0.00           C  
ATOM   1570  N   LYS A 311      30.710  14.296  99.992  1.00  0.00           N  
ATOM   1571  CA  LYS A 311      31.336  15.615  99.899  1.00  0.00           C  
ATOM   1572  C   LYS A 311      32.632  15.412  99.149  1.00  0.00           C  
ATOM   1573  O   LYS A 311      33.149  14.289  99.117  1.00  0.00           O  
ATOM   1574  CB  LYS A 311      31.678  16.139 101.291  1.00  0.00           C  
ATOM   1575  CG  LYS A 311      30.528  16.712 102.059  1.00  0.00           C  
ATOM   1576  CD  LYS A 311      31.010  17.120 103.429  1.00  0.00           C  
ATOM   1577  CE  LYS A 311      30.448  18.441 103.851  1.00  0.00           C  
ATOM   1578  NZ  LYS A 311      30.994  18.816 105.188  1.00  0.00           N  
ATOM   1579  N   ARG A 312      33.155  16.486  98.565  1.00  0.00           N  
ATOM   1580  CA  ARG A 312      34.472  16.466  97.933  1.00  0.00           C  
ATOM   1581  C   ARG A 312      35.557  16.263  98.963  1.00  0.00           C  
ATOM   1582  O   ARG A 312      35.510  16.869 100.027  1.00  0.00           O  
ATOM   1583  CB  ARG A 312      34.749  17.778  97.200  1.00  0.00           C  
ATOM   1584  CG  ARG A 312      33.954  17.930  95.934  1.00  0.00           C  
ATOM   1585  CD  ARG A 312      34.638  18.852  94.961  1.00  0.00           C  
ATOM   1586  NE  ARG A 312      33.785  19.063  93.795  1.00  0.00           N  
ATOM   1587  CZ  ARG A 312      33.911  18.436  92.629  1.00  0.00           C  
ATOM   1588  NH1 ARG A 312      34.877  17.527  92.432  1.00  0.00           N  
ATOM   1589  NH2 ARG A 312      33.059  18.720  91.651  1.00  0.00           N  
ATOM   1590  N   GLY A 313      36.519  15.390  98.648  1.00  0.00           N  
ATOM   1591  CA  GLY A 313      37.732  15.258  99.449  1.00  0.00           C  
ATOM   1592  C   GLY A 313      38.666  16.416  99.150  1.00  0.00           C  
ATOM   1593  O   GLY A 313      38.456  17.166  98.196  1.00  0.00           O  
ATOM   1594  N   SER A 314      39.706  16.565  99.959  1.00  0.00           N  
ATOM   1595  CA  SER A 314      40.645  17.665  99.796  1.00  0.00           C  
ATOM   1596  C   SER A 314      41.388  17.649  98.462  1.00  0.00           C  
ATOM   1597  O   SER A 314      41.711  18.715  97.920  1.00  0.00           O  
ATOM   1598  CB  SER A 314      41.662  17.676 100.923  1.00  0.00           C  
ATOM   1599  OG  SER A 314      42.601  18.708 100.677  1.00  0.00           O  
ATOM   1600  N   SER A 315      41.651  16.444  97.945  1.00  0.00           N  
ATOM   1601  CA  SER A 315      42.450  16.259  96.730  1.00  0.00           C  
ATOM   1602  C   SER A 315      41.636  16.380  95.445  1.00  0.00           C  
ATOM   1603  O   SER A 315      40.429  16.185  95.443  1.00  0.00           O  
ATOM   1604  CB  SER A 315      43.177  14.899  96.778  1.00  0.00           C  
ATOM   1605  OG  SER A 315      44.127  14.774  95.730  1.00  0.00           O  
ATOM   1606  N   ARG A 316      42.319  16.678  94.348  1.00  0.00           N  
ATOM   1607  CA  ARG A 316      41.703  16.815  93.037  1.00  0.00           C  
ATOM   1608  C   ARG A 316      40.876  15.587  92.679  1.00  0.00           C  
ATOM   1609  O   ARG A 316      41.310  14.463  92.909  1.00  0.00           O  
ATOM   1610  CB  ARG A 316      42.810  16.985  92.001  1.00  0.00           C  
ATOM   1611  CG  ARG A 316      42.353  17.398  90.611  1.00  0.00           C  
ATOM   1612  CD  ARG A 316      43.538  17.285  89.679  1.00  0.00           C  
ATOM   1613  NE  ARG A 316      43.310  17.920  88.388  1.00  0.00           N  
ATOM   1614  CZ  ARG A 316      43.276  17.279  87.230  1.00  0.00           C  
ATOM   1615  NH1 ARG A 316      43.448  15.965  87.177  1.00  0.00           N  
ATOM   1616  NH2 ARG A 316      43.072  17.953  86.116  1.00  0.00           N  
ATOM   1617  N   GLY A 317      39.690  15.806  92.116  1.00  0.00           N  
ATOM   1618  CA  GLY A 317      38.832  14.726  91.613  1.00  0.00           C  
ATOM   1619  C   GLY A 317      38.651  13.613  92.621  1.00  0.00           C  
ATOM   1620  O   GLY A 317      38.777  12.418  92.284  1.00  0.00           O  
ATOM   1621  N   GLN A 318      38.362  14.010  93.861  1.00  0.00           N  
ATOM   1622  CA  GLN A 318      38.338  13.089  94.982  1.00  0.00           C  
ATOM   1623  C   GLN A 318      37.112  13.301  95.851  1.00  0.00           C  
ATOM   1624  O   GLN A 318      36.670  14.421  96.034  1.00  0.00           O  
ATOM   1625  CB  GLN A 318      39.605  13.268  95.809  1.00  0.00           C  
ATOM   1626  CG  GLN A 318      39.855  12.201  96.832  1.00  0.00           C  
ATOM   1627  CD  GLN A 318      40.937  12.611  97.799  1.00  0.00           C  
ATOM   1628  OE1 GLN A 318      40.837  13.660  98.439  1.00  0.00           O  
ATOM   1629  NE2 GLN A 318      41.984  11.791  97.913  1.00  0.00           N  
ATOM   1630  N   TRP A 319      36.593  12.212  96.414  1.00  0.00           N  
ATOM   1631  CA  TRP A 319      35.311  12.232  97.109  1.00  0.00           C  
ATOM   1632  C   TRP A 319      35.380  11.453  98.413  1.00  0.00           C  
ATOM   1633  O   TRP A 319      36.152  10.517  98.529  1.00  0.00           O  
ATOM   1634  CB  TRP A 319      34.225  11.650  96.195  1.00  0.00           C  
ATOM   1635  CG  TRP A 319      34.040  12.451  94.961  1.00  0.00           C  
ATOM   1636  CD1 TRP A 319      34.702  12.309  93.777  1.00  0.00           C  
ATOM   1637  CD2 TRP A 319      33.152  13.573  94.796  1.00  0.00           C  
ATOM   1638  NE1 TRP A 319      34.263  13.265  92.871  1.00  0.00           N  
ATOM   1639  CE2 TRP A 319      33.311  14.045  93.476  1.00  0.00           C  
ATOM   1640  CE3 TRP A 319      32.235  14.212  95.635  1.00  0.00           C  
ATOM   1641  CZ2 TRP A 319      32.587  15.132  92.980  1.00  0.00           C  
ATOM   1642  CZ3 TRP A 319      31.508  15.286  95.136  1.00  0.00           C  
ATOM   1643  CH2 TRP A 319      31.688  15.731  93.819  1.00  0.00           C  
ATOM   1644  N   ILE A 320      34.597  11.880  99.396  1.00  0.00           N  
ATOM   1645  CA  ILE A 320      34.404  11.169 100.647  1.00  0.00           C  
ATOM   1646  C   ILE A 320      32.955  10.738 100.627  1.00  0.00           C  
ATOM   1647  O   ILE A 320      32.055  11.564 100.419  1.00  0.00           O  
ATOM   1648  CB  ILE A 320      34.580  12.095 101.869  1.00  0.00           C  
ATOM   1649  CG1 ILE A 320      35.830  12.966 101.731  1.00  0.00           C  
ATOM   1650  CG2 ILE A 320      34.552  11.296 103.171  1.00  0.00           C  
ATOM   1651  CD1 ILE A 320      35.906  14.105 102.741  1.00  0.00           C  
ATOM   1652  N   HIS A 321      32.713   9.457 100.859  1.00  0.00           N  
ATOM   1653  CA  HIS A 321      31.367   8.937 100.763  1.00  0.00           C  
ATOM   1654  C   HIS A 321      30.769   8.741 102.138  1.00  0.00           C  
ATOM   1655  O   HIS A 321      31.261   7.935 102.915  1.00  0.00           O  
ATOM   1656  CB  HIS A 321      31.356   7.644  99.950  1.00  0.00           C  
ATOM   1657  CG  HIS A 321      31.902   7.808  98.567  1.00  0.00           C  
ATOM   1658  ND1 HIS A 321      31.111   8.131  97.487  1.00  0.00           N  
ATOM   1659  CD2 HIS A 321      33.168   7.709  98.092  1.00  0.00           C  
ATOM   1660  CE1 HIS A 321      31.865   8.223  96.403  1.00  0.00           C  
ATOM   1661  NE2 HIS A 321      33.118   7.961  96.742  1.00  0.00           N  
ATOM   1662  N   GLY A 322      29.716   9.506 102.440  1.00  0.00           N  
ATOM   1663  CA  GLY A 322      28.920   9.318 103.664  1.00  0.00           C  
ATOM   1664  C   GLY A 322      28.252   7.960 103.600  1.00  0.00           C  
ATOM   1665  O   GLY A 322      28.340   7.283 102.566  1.00  0.00           O  
ATOM   1666  N   PRO A 323      27.604   7.532 104.701  1.00  0.00           N  
ATOM   1667  CA  PRO A 323      27.046   6.174 104.766  1.00  0.00           C  
ATOM   1668  C   PRO A 323      26.117   5.788 103.608  1.00  0.00           C  
ATOM   1669  O   PRO A 323      26.165   4.647 103.135  1.00  0.00           O  
ATOM   1670  CB  PRO A 323      26.314   6.157 106.111  1.00  0.00           C  
ATOM   1671  CG  PRO A 323      27.109   7.124 106.944  1.00  0.00           C  
ATOM   1672  CD  PRO A 323      27.411   8.249 105.973  1.00  0.00           C  
ATOM   1673  N   GLN A 324      25.317   6.733 103.136  1.00  0.00           N  
ATOM   1674  CA  GLN A 324      24.337   6.472 102.074  1.00  0.00           C  
ATOM   1675  C   GLN A 324      24.994   6.051 100.765  1.00  0.00           C  
ATOM   1676  O   GLN A 324      24.576   5.077 100.136  1.00  0.00           O  
ATOM   1677  CB  GLN A 324      23.436   7.704 101.863  1.00  0.00           C  
ATOM   1678  CG  GLN A 324      22.546   7.993 103.058  1.00  0.00           C  
ATOM   1679  CD  GLN A 324      22.101   9.442 103.136  1.00  0.00           C  
ATOM   1680  OE1 GLN A 324      22.918  10.333 103.373  1.00  0.00           O  
ATOM   1681  NE2 GLN A 324      20.797   9.685 102.939  1.00  0.00           N  
ATOM   1682  N   SER A 325      26.018   6.799 100.365  1.00  0.00           N  
ATOM   1683  CA  SER A 325      26.784   6.511  99.152  1.00  0.00           C  
ATOM   1684  C   SER A 325      27.633   5.242  99.293  1.00  0.00           C  
ATOM   1685  O   SER A 325      27.770   4.467  98.337  1.00  0.00           O  
ATOM   1686  CB  SER A 325      27.691   7.690  98.807  1.00  0.00           C  
ATOM   1687  OG  SER A 325      28.416   7.434  97.615  1.00  0.00           O  
ATOM   1688  N   ALA A 332      28.206   5.044 100.479  1.00  0.00           N  
ATOM   1689  CA  ALA A 332      29.039   3.867 100.743  1.00  0.00           C  
ATOM   1690  C   ALA A 332      28.201   2.606 100.608  1.00  0.00           C  
ATOM   1691  O   ALA A 332      28.686   1.597 100.097  1.00  0.00           O  
ATOM   1692  CB  ALA A 332      29.689   3.942 102.131  1.00  0.00           C  
ATOM   1693  N   ARG A 333      26.942   2.686 101.043  1.00  0.00           N  
ATOM   1694  CA  ARG A 333      25.994   1.576 100.936  1.00  0.00           C  
ATOM   1695  C   ARG A 333      25.782   1.136  99.495  1.00  0.00           C  
ATOM   1696  O   ARG A 333      25.644  -0.054  99.218  1.00  0.00           O  
ATOM   1697  CB  ARG A 333      24.639   1.935 101.564  1.00  0.00           C  
ATOM   1698  CG  ARG A 333      23.586   0.813 101.429  1.00  0.00           C  
ATOM   1699  CD  ARG A 333      24.037  -0.463 102.129  1.00  0.00           C  
ATOM   1700  NE  ARG A 333      24.174  -0.187 103.550  1.00  0.00           N  
ATOM   1701  CZ  ARG A 333      23.178  -0.264 104.420  1.00  0.00           C  
ATOM   1702  NH1 ARG A 333      21.976  -0.656 104.021  1.00  0.00           N  
ATOM   1703  NH2 ARG A 333      23.391   0.036 105.692  1.00  0.00           N  
ATOM   1704  N   ILE A 334      25.751   2.108  98.591  1.00  0.00           N  
ATOM   1705  CA  ILE A 334      25.500   1.867  97.180  1.00  0.00           C  
ATOM   1706  C   ILE A 334      26.712   1.180  96.564  1.00  0.00           C  
ATOM   1707  O   ILE A 334      26.568   0.228  95.797  1.00  0.00           O  
ATOM   1708  CB  ILE A 334      25.143   3.192  96.454  1.00  0.00           C  
ATOM   1709  CG1 ILE A 334      23.754   3.678  96.891  1.00  0.00           C  
ATOM   1710  CG2 ILE A 334      25.210   3.053  94.943  1.00  0.00           C  
ATOM   1711  CD1 ILE A 334      22.595   2.769  96.455  1.00  0.00           C  
ATOM   1712  N   PHE A 335      27.900   1.663  96.923  1.00  0.00           N  
ATOM   1713  CA  PHE A 335      29.160   1.084  96.475  1.00  0.00           C  
ATOM   1714  C   PHE A 335      29.276  -0.363  96.933  1.00  0.00           C  
ATOM   1715  O   PHE A 335      29.595  -1.246  96.144  1.00  0.00           O  
ATOM   1716  CB  PHE A 335      30.341   1.906  96.995  1.00  0.00           C  
ATOM   1717  CG  PHE A 335      30.683   3.090  96.135  1.00  0.00           C  
ATOM   1718  CD1 PHE A 335      29.692   3.978  95.708  1.00  0.00           C  
ATOM   1719  CD2 PHE A 335      32.006   3.338  95.777  1.00  0.00           C  
ATOM   1720  CE1 PHE A 335      30.018   5.081  94.917  1.00  0.00           C  
ATOM   1721  CE2 PHE A 335      32.343   4.437  94.987  1.00  0.00           C  
ATOM   1722  CZ  PHE A 335      31.348   5.312  94.555  1.00  0.00           C  
ATOM   1723  N   ARG A 336      28.979  -0.600  98.204  1.00  0.00           N  
ATOM   1724  CA  ARG A 336      29.028  -1.941  98.764  1.00  0.00           C  
ATOM   1725  C   ARG A 336      27.928  -2.861  98.232  1.00  0.00           C  
ATOM   1726  O   ARG A 336      28.095  -4.074  98.221  1.00  0.00           O  
ATOM   1727  CB  ARG A 336      28.999  -1.883 100.298  1.00  0.00           C  
ATOM   1728  CG  ARG A 336      30.254  -1.244 100.917  1.00  0.00           C  
ATOM   1729  CD  ARG A 336      31.531  -2.064 100.671  1.00  0.00           C  
ATOM   1730  NE  ARG A 336      32.724  -1.301 101.049  1.00  0.00           N  
ATOM   1731  CZ  ARG A 336      33.580  -0.734 100.195  1.00  0.00           C  
ATOM   1732  NH1 ARG A 336      33.415  -0.856  98.881  1.00  0.00           N  
ATOM   1733  NH2 ARG A 336      34.624  -0.054 100.662  1.00  0.00           N  
ATOM   1734  N   THR A 337      26.814  -2.291  97.787  1.00  0.00           N  
ATOM   1735  CA  THR A 337      25.769  -3.096  97.165  1.00  0.00           C  
ATOM   1736  C   THR A 337      26.210  -3.570  95.780  1.00  0.00           C  
ATOM   1737  O   THR A 337      25.954  -4.716  95.399  1.00  0.00           O  
ATOM   1738  CB  THR A 337      24.419  -2.358  97.111  1.00  0.00           C  
ATOM   1739  OG1 THR A 337      24.044  -1.964  98.438  1.00  0.00           O  
ATOM   1740  CG2 THR A 337      23.333  -3.263  96.536  1.00  0.00           C  
ATOM   1741  N   PHE A 338      26.896  -2.701  95.044  1.00  0.00           N  
ATOM   1742  CA  PHE A 338      27.416  -3.070  93.739  1.00  0.00           C  
ATOM   1743  C   PHE A 338      28.472  -4.170  93.873  1.00  0.00           C  
ATOM   1744  O   PHE A 338      28.487  -5.123  93.102  1.00  0.00           O  
ATOM   1745  CB  PHE A 338      28.025  -1.866  93.027  1.00  0.00           C  
ATOM   1746  CG  PHE A 338      27.020  -0.869  92.532  1.00  0.00           C  
ATOM   1747  CD1 PHE A 338      25.805  -1.281  91.995  1.00  0.00           C  
ATOM   1748  CD2 PHE A 338      27.302   0.491  92.577  1.00  0.00           C  
ATOM   1749  CE1 PHE A 338      24.877  -0.353  91.528  1.00  0.00           C  
ATOM   1750  CE2 PHE A 338      26.382   1.419  92.109  1.00  0.00           C  
ATOM   1751  CZ  PHE A 338      25.167   0.997  91.585  1.00  0.00           C  
ATOM   1752  N   GLU A 339      29.341  -4.015  94.865  1.00  0.00           N  
ATOM   1753  CA  GLU A 339      30.411  -4.946  95.145  1.00  0.00           C  
ATOM   1754  C   GLU A 339      29.833  -6.323  95.485  1.00  0.00           C  
ATOM   1755  O   GLU A 339      30.267  -7.341  94.940  1.00  0.00           O  
ATOM   1756  CB  GLU A 339      31.268  -4.377  96.278  1.00  0.00           C  
ATOM   1757  CG  GLU A 339      32.165  -5.366  96.988  1.00  0.00           C  
ATOM   1758  CD  GLU A 339      33.198  -4.669  97.858  1.00  0.00           C  
ATOM   1759  OE1 GLU A 339      33.113  -4.780  99.107  1.00  0.00           O  
ATOM   1760  OE2 GLU A 339      34.089  -3.997  97.284  1.00  0.00           O  
ATOM   1761  N   LYS A 340      28.831  -6.332  96.360  1.00  0.00           N  
ATOM   1762  CA  LYS A 340      28.087  -7.537  96.716  1.00  0.00           C  
ATOM   1763  C   LYS A 340      27.491  -8.234  95.483  1.00  0.00           C  
ATOM   1764  O   LYS A 340      27.608  -9.445  95.345  1.00  0.00           O  
ATOM   1765  CB  LYS A 340      27.000  -7.173  97.732  1.00  0.00           C  
ATOM   1766  CG  LYS A 340      26.048  -8.287  98.150  1.00  0.00           C  
ATOM   1767  CD  LYS A 340      25.086  -7.763  99.213  1.00  0.00           C  
ATOM   1768  CE  LYS A 340      24.196  -8.853  99.778  1.00  0.00           C  
ATOM   1769  NZ  LYS A 340      23.147  -9.266  98.804  1.00  0.00           N  
ATOM   1770  N   ILE A 341      26.868  -7.463  94.591  1.00  0.00           N  
ATOM   1771  CA  ILE A 341      26.303  -8.010  93.354  1.00  0.00           C  
ATOM   1772  C   ILE A 341      27.364  -8.678  92.482  1.00  0.00           C  
ATOM   1773  O   ILE A 341      27.141  -9.775  91.969  1.00  0.00           O  
ATOM   1774  CB  ILE A 341      25.523  -6.945  92.546  1.00  0.00           C  
ATOM   1775  CG1 ILE A 341      24.283  -6.502  93.327  1.00  0.00           C  
ATOM   1776  CG2 ILE A 341      25.109  -7.480  91.162  1.00  0.00           C  
ATOM   1777  CD1 ILE A 341      23.733  -5.144  92.915  1.00  0.00           C  
ATOM   1778  N   VAL A 342      28.513  -8.022  92.325  1.00  0.00           N  
ATOM   1779  CA  VAL A 342      29.602  -8.557  91.511  1.00  0.00           C  
ATOM   1780  C   VAL A 342      30.117  -9.878  92.112  1.00  0.00           C  
ATOM   1781  O   VAL A 342      30.362 -10.852  91.392  1.00  0.00           O  
ATOM   1782  CB  VAL A 342      30.751  -7.532  91.338  1.00  0.00           C  
ATOM   1783  CG1 VAL A 342      31.953  -8.158  90.607  1.00  0.00           C  
ATOM   1784  CG2 VAL A 342      30.270  -6.320  90.576  1.00  0.00           C  
ATOM   1785  N   LEU A 343      30.260  -9.904  93.433  1.00  0.00           N  
ATOM   1786  CA  LEU A 343      30.648 -11.118  94.125  1.00  0.00           C  
ATOM   1787  C   LEU A 343      29.657 -12.253  93.906  1.00  0.00           C  
ATOM   1788  O   LEU A 343      30.052 -13.359  93.512  1.00  0.00           O  
ATOM   1789  CB  LEU A 343      30.799 -10.862  95.617  1.00  0.00           C  
ATOM   1790  CG  LEU A 343      32.237 -10.778  96.115  1.00  0.00           C  
ATOM   1791  CD1 LEU A 343      32.700  -9.326  96.179  1.00  0.00           C  
ATOM   1792  CD2 LEU A 343      32.327 -11.461  97.489  1.00  0.00           C  
ATOM   1793  N   GLU A 344      28.378 -11.970  94.143  1.00  0.00           N  
ATOM   1794  CA  GLU A 344      27.367 -13.016  94.210  1.00  0.00           C  
ATOM   1795  C   GLU A 344      26.866 -13.503  92.854  1.00  0.00           C  
ATOM   1796  O   GLU A 344      26.541 -14.676  92.701  1.00  0.00           O  
ATOM   1797  CB  GLU A 344      26.187 -12.577  95.083  1.00  0.00           C  
ATOM   1798  CG  GLU A 344      26.558 -12.249  96.526  1.00  0.00           C  
ATOM   1799  CD  GLU A 344      25.366 -12.327  97.451  1.00  0.00           C  
ATOM   1800  OE1 GLU A 344      24.833 -13.443  97.623  1.00  0.00           O  
ATOM   1801  OE2 GLU A 344      24.953 -11.285  98.011  1.00  0.00           O  
ATOM   1802  N   GLU A 345      26.812 -12.608  91.876  1.00  0.00           N  
ATOM   1803  CA  GLU A 345      26.180 -12.897  90.586  1.00  0.00           C  
ATOM   1804  C   GLU A 345      27.212 -13.174  89.508  1.00  0.00           C  
ATOM   1805  O   GLU A 345      26.872 -13.666  88.429  1.00  0.00           O  
ATOM   1806  CB  GLU A 345      25.287 -11.725  90.143  1.00  0.00           C  
ATOM   1807  CG  GLU A 345      24.303 -11.220  91.206  1.00  0.00           C  
ATOM   1808  CD  GLU A 345      23.139 -12.173  91.441  1.00  0.00           C  
ATOM   1809  OE1 GLU A 345      22.525 -12.633  90.453  1.00  0.00           O  
ATOM   1810  OE2 GLU A 345      22.832 -12.457  92.618  1.00  0.00           O  
ATOM   1811  N   LEU A 346      28.472 -12.855  89.801  1.00  0.00           N  
ATOM   1812  CA  LEU A 346      29.547 -12.997  88.823  1.00  0.00           C  
ATOM   1813  C   LEU A 346      30.732 -13.824  89.337  1.00  0.00           C  
ATOM   1814  O   LEU A 346      31.040 -14.869  88.776  1.00  0.00           O  
ATOM   1815  CB  LEU A 346      29.997 -11.615  88.321  1.00  0.00           C  
ATOM   1816  CG  LEU A 346      30.920 -11.553  87.106  1.00  0.00           C  
ATOM   1817  CD1 LEU A 346      30.811 -10.206  86.438  1.00  0.00           C  
ATOM   1818  CD2 LEU A 346      32.375 -11.861  87.481  1.00  0.00           C  
ATOM   1819  N   LEU A 347      31.390 -13.365  90.399  1.00  0.00           N  
ATOM   1820  CA  LEU A 347      32.650 -13.977  90.835  1.00  0.00           C  
ATOM   1821  C   LEU A 347      32.509 -15.408  91.387  1.00  0.00           C  
ATOM   1822  O   LEU A 347      33.217 -16.321  90.947  1.00  0.00           O  
ATOM   1823  CB  LEU A 347      33.397 -13.060  91.812  1.00  0.00           C  
ATOM   1824  CG  LEU A 347      33.785 -11.683  91.247  1.00  0.00           C  
ATOM   1825  CD1 LEU A 347      34.126 -10.698  92.366  1.00  0.00           C  
ATOM   1826  CD2 LEU A 347      34.913 -11.756  90.220  1.00  0.00           C  
ATOM   1827  N   GLU A 348      31.595 -15.593  92.336  1.00  0.00           N  
ATOM   1828  CA  GLU A 348      31.334 -16.903  92.917  1.00  0.00           C  
ATOM   1829  C   GLU A 348      30.863 -17.945  91.882  1.00  0.00           C  
ATOM   1830  O   GLU A 348      31.502 -18.998  91.749  1.00  0.00           O  
ATOM   1831  CB  GLU A 348      30.362 -16.801  94.101  1.00  0.00           C  
ATOM   1832  CG  GLU A 348      30.966 -16.167  95.362  1.00  0.00           C  
ATOM   1833  CD  GLU A 348      29.922 -15.780  96.420  1.00  0.00           C  
ATOM   1834  OE1 GLU A 348      28.753 -16.231  96.340  1.00  0.00           O  
ATOM   1835  OE2 GLU A 348      30.273 -15.010  97.345  1.00  0.00           O  
ATOM   1836  N   PRO A 349      29.771 -17.662  91.132  1.00  0.00           N  
ATOM   1837  CA  PRO A 349      29.293 -18.682  90.178  1.00  0.00           C  
ATOM   1838  C   PRO A 349      30.252 -18.985  89.021  1.00  0.00           C  
ATOM   1839  O   PRO A 349      30.137 -20.032  88.395  1.00  0.00           O  
ATOM   1840  CB  PRO A 349      27.990 -18.088  89.638  1.00  0.00           C  
ATOM   1841  CG  PRO A 349      28.101 -16.626  89.872  1.00  0.00           C  
ATOM   1842  CD  PRO A 349      28.926 -16.452  91.109  1.00  0.00           C  
ATOM   1843  N   LEU A 352      31.181 -18.077  88.732  1.00  0.00           N  
ATOM   1844  CA  LEU A 352      32.194 -18.338  87.703  1.00  0.00           C  
ATOM   1845  C   LEU A 352      33.501 -18.877  88.289  1.00  0.00           C  
ATOM   1846  O   LEU A 352      34.437 -19.191  87.552  1.00  0.00           O  
ATOM   1847  CB  LEU A 352      32.444 -17.094  86.849  1.00  0.00           C  
ATOM   1848  CG  LEU A 352      31.288 -16.591  85.980  1.00  0.00           C  
ATOM   1849  CD1 LEU A 352      31.706 -15.297  85.313  1.00  0.00           C  
ATOM   1850  CD2 LEU A 352      30.854 -17.607  84.941  1.00  0.00           C  
ATOM   1851  N   GLY A 361      33.550 -18.983  89.615  1.00  0.00           N  
ATOM   1852  CA  GLY A 361      34.684 -19.575  90.317  1.00  0.00           C  
ATOM   1853  C   GLY A 361      35.946 -18.735  90.386  1.00  0.00           C  
ATOM   1854  O   GLY A 361      37.039 -19.282  90.325  1.00  0.00           O  
ATOM   1855  N   TYR A 362      35.802 -17.415  90.514  1.00  0.00           N  
ATOM   1856  CA  TYR A 362      36.946 -16.511  90.691  1.00  0.00           C  
ATOM   1857  C   TYR A 362      37.437 -16.550  92.134  1.00  0.00           C  
ATOM   1858  O   TYR A 362      36.641 -16.655  93.069  1.00  0.00           O  
ATOM   1859  CB  TYR A 362      36.606 -15.069  90.232  1.00  0.00           C  
ATOM   1860  CG  TYR A 362      36.688 -14.939  88.727  1.00  0.00           C  
ATOM   1861  CD1 TYR A 362      37.812 -14.387  88.115  1.00  0.00           C  
ATOM   1862  CD2 TYR A 362      35.671 -15.441  87.908  1.00  0.00           C  
ATOM   1863  CE1 TYR A 362      37.915 -14.325  86.718  1.00  0.00           C  
ATOM   1864  CE2 TYR A 362      35.762 -15.375  86.518  1.00  0.00           C  
ATOM   1865  CZ  TYR A 362      36.886 -14.819  85.935  1.00  0.00           C  
ATOM   1866  OH  TYR A 362      36.973 -14.750  84.566  1.00  0.00           O  
ATOM   1867  N   ARG A 363      38.753 -16.496  92.314  1.00  0.00           N  
ATOM   1868  CA  ARG A 363      39.327 -16.540  93.657  1.00  0.00           C  
ATOM   1869  C   ARG A 363      39.892 -15.189  94.040  1.00  0.00           C  
ATOM   1870  O   ARG A 363      40.587 -14.549  93.245  1.00  0.00           O  
ATOM   1871  CB  ARG A 363      40.422 -17.594  93.740  1.00  0.00           C  
ATOM   1872  CG  ARG A 363      39.905 -19.011  93.684  1.00  0.00           C  
ATOM   1873  CD  ARG A 363      40.640 -19.764  92.609  1.00  0.00           C  
ATOM   1874  NE  ARG A 363      41.871 -20.379  93.084  1.00  0.00           N  
ATOM   1875  CZ  ARG A 363      42.861 -20.805  92.294  1.00  0.00           C  
ATOM   1876  NH1 ARG A 363      42.790 -20.667  90.973  1.00  0.00           N  
ATOM   1877  NH2 ARG A 363      43.932 -21.367  92.836  1.00  0.00           N  
ATOM   1878  N   GLU A 364      39.603 -14.755  95.259  1.00  0.00           N  
ATOM   1879  CA  GLU A 364      40.114 -13.477  95.706  1.00  0.00           C  
ATOM   1880  C   GLU A 364      41.597 -13.538  95.974  1.00  0.00           C  
ATOM   1881  O   GLU A 364      42.101 -14.481  96.616  1.00  0.00           O  
ATOM   1882  CB  GLU A 364      39.393 -12.965  96.951  1.00  0.00           C  
ATOM   1883  CG  GLU A 364      39.730 -11.506  97.243  1.00  0.00           C  
ATOM   1884  CD  GLU A 364      38.687 -10.780  98.080  1.00  0.00           C  
ATOM   1885  OE1 GLU A 364      38.797  -9.536  98.167  1.00  0.00           O  
ATOM   1886  OE2 GLU A 364      37.773 -11.428  98.650  1.00  0.00           O  
ATOM   1887  N   MET A 365      42.286 -12.520  95.480  1.00  0.00           N  
ATOM   1888  CA  MET A 365      43.664 -12.268  95.862  1.00  0.00           C  
ATOM   1889  C   MET A 365      43.774 -10.836  96.346  1.00  0.00           C  
ATOM   1890  O   MET A 365      42.782 -10.128  96.390  1.00  0.00           O  
ATOM   1891  CB  MET A 365      44.594 -12.526  94.682  1.00  0.00           C  
ATOM   1892  CG  MET A 365      44.857 -14.010  94.439  1.00  0.00           C  
ATOM   1893  SD  MET A 365      45.896 -14.211  93.003  1.00  0.00           S  
ATOM   1894  CE  MET A 365      47.487 -13.683  93.656  1.00  0.00           C  
ATOM   1895  N   ILE A 366      44.972 -10.414  96.726  1.00  0.00           N  
ATOM   1896  CA  ILE A 366      45.211  -9.024  97.084  1.00  0.00           C  
ATOM   1897  C   ILE A 366      46.424  -8.504  96.292  1.00  0.00           C  
ATOM   1898  O   ILE A 366      47.558  -8.970  96.501  1.00  0.00           O  
ATOM   1899  CB  ILE A 366      45.408  -8.859  98.621  1.00  0.00           C  
ATOM   1900  CG1 ILE A 366      44.156  -9.322  99.389  1.00  0.00           C  
ATOM   1901  CG2 ILE A 366      45.769  -7.407  98.968  1.00  0.00           C  
ATOM   1902  CD1 ILE A 366      44.326  -9.350 100.901  1.00  0.00           C  
ATOM   1903  N   PHE A 368      46.176  -7.569  95.368  1.00  0.00           N  
ATOM   1904  CA  PHE A 368      47.244  -6.990  94.545  1.00  0.00           C  
ATOM   1905  C   PHE A 368      47.853  -5.753  95.230  1.00  0.00           C  
ATOM   1906  O   PHE A 368      47.127  -4.957  95.853  1.00  0.00           O  
ATOM   1907  CB  PHE A 368      46.747  -6.549  93.166  1.00  0.00           C  
ATOM   1908  CG  PHE A 368      45.988  -7.593  92.379  1.00  0.00           C  
ATOM   1909  CD1 PHE A 368      45.964  -8.932  92.749  1.00  0.00           C  
ATOM   1910  CD2 PHE A 368      45.335  -7.213  91.211  1.00  0.00           C  
ATOM   1911  CE1 PHE A 368      45.272  -9.875  91.989  1.00  0.00           C  
ATOM   1912  CE2 PHE A 368      44.642  -8.135  90.445  1.00  0.00           C  
ATOM   1913  CZ  PHE A 368      44.616  -9.490  90.843  1.00  0.00           C  
ATOM   1914  N   PRO A 370      49.189  -5.588  95.131  1.00  0.00           N  
ATOM   1915  CA  PRO A 370      49.859  -4.352  95.569  1.00  0.00           C  
ATOM   1916  C   PRO A 370      49.278  -3.062  94.945  1.00  0.00           C  
ATOM   1917  O   PRO A 370      48.666  -3.113  93.874  1.00  0.00           O  
ATOM   1918  CB  PRO A 370      51.303  -4.577  95.126  1.00  0.00           C  
ATOM   1919  CG  PRO A 370      51.467  -6.082  95.231  1.00  0.00           C  
ATOM   1920  CD  PRO A 370      50.168  -6.600  94.679  1.00  0.00           C  
ATOM   1921  N   LYS A 371      49.450  -1.928  95.625  1.00  0.00           N  
ATOM   1922  CA  LYS A 371      48.877  -0.655  95.133  1.00  0.00           C  
ATOM   1923  C   LYS A 371      49.933   0.402  94.821  1.00  0.00           C  
ATOM   1924  O   LYS A 371      49.739   1.212  93.931  1.00  0.00           O  
ATOM   1925  CB  LYS A 371      47.784  -0.116  96.064  1.00  0.00           C  
ATOM   1926  CG  LYS A 371      46.555  -1.032  96.172  1.00  0.00           C  
ATOM   1927  CD  LYS A 371      45.688  -0.989  94.909  1.00  0.00           C  
ATOM   1928  CE  LYS A 371      44.641  -2.100  94.893  1.00  0.00           C  
ATOM   1929  NZ  LYS A 371      45.212  -3.424  94.423  1.00  0.00           N  
ATOM   1930  N   LEU A 372      51.047   0.386  95.544  1.00  0.00           N  
ATOM   1931  CA  LEU A 372      52.219   1.135  95.138  1.00  0.00           C  
ATOM   1932  C   LEU A 372      52.856   0.312  94.025  1.00  0.00           C  
ATOM   1933  O   LEU A 372      53.187  -0.857  94.218  1.00  0.00           O  
ATOM   1934  CB  LEU A 372      53.188   1.290  96.313  1.00  0.00           C  
ATOM   1935  CG  LEU A 372      54.121   2.504  96.296  1.00  0.00           C  
ATOM   1936  CD1 LEU A 372      55.008   2.538  97.528  1.00  0.00           C  
ATOM   1937  CD2 LEU A 372      54.977   2.589  95.042  1.00  0.00           C  
ATOM   1938  N   VAL A 373      53.011   0.914  92.852  1.00  0.00           N  
ATOM   1939  CA  VAL A 373      53.501   0.197  91.687  1.00  0.00           C  
ATOM   1940  C   VAL A 373      54.849   0.774  91.264  1.00  0.00           C  
ATOM   1941  O   VAL A 373      54.979   1.995  91.099  1.00  0.00           O  
ATOM   1942  CB  VAL A 373      52.474   0.249  90.539  1.00  0.00           C  
ATOM   1943  CG1 VAL A 373      52.944  -0.573  89.334  1.00  0.00           C  
ATOM   1944  CG2 VAL A 373      51.136  -0.267  91.025  1.00  0.00           C  
ATOM   1945  N   THR A 374      55.838  -0.115  91.095  1.00  0.00           N  
ATOM   1946  CA  THR A 374      57.218   0.278  90.797  1.00  0.00           C  
ATOM   1947  C   THR A 374      57.459   0.268  89.304  1.00  0.00           C  
ATOM   1948  O   THR A 374      56.697  -0.349  88.551  1.00  0.00           O  
ATOM   1949  CB  THR A 374      58.269  -0.663  91.445  1.00  0.00           C  
ATOM   1950  OG1 THR A 374      58.090  -1.994  90.952  1.00  0.00           O  
ATOM   1951  CG2 THR A 374      58.182  -0.664  92.959  1.00  0.00           C  
ATOM   1952  N   TRP A 375      58.526   0.947  88.880  1.00  0.00           N  
ATOM   1953  CA  TRP A 375      58.925   0.963  87.470  1.00  0.00           C  
ATOM   1954  C   TRP A 375      59.070  -0.428  86.867  1.00  0.00           C  
ATOM   1955  O   TRP A 375      58.641  -0.653  85.730  1.00  0.00           O  
ATOM   1956  CB  TRP A 375      60.216   1.771  87.261  1.00  0.00           C  
ATOM   1957  CG  TRP A 375      60.094   3.208  87.697  1.00  0.00           C  
ATOM   1958  CD1 TRP A 375      60.903   3.870  88.579  1.00  0.00           C  
ATOM   1959  CD2 TRP A 375      59.089   4.152  87.284  1.00  0.00           C  
ATOM   1960  NE1 TRP A 375      60.466   5.164  88.738  1.00  0.00           N  
ATOM   1961  CE2 TRP A 375      59.357   5.365  87.958  1.00  0.00           C  
ATOM   1962  CE3 TRP A 375      57.991   4.087  86.415  1.00  0.00           C  
ATOM   1963  CZ2 TRP A 375      58.562   6.510  87.795  1.00  0.00           C  
ATOM   1964  CZ3 TRP A 375      57.198   5.224  86.248  1.00  0.00           C  
ATOM   1965  CH2 TRP A 375      57.492   6.423  86.936  1.00  0.00           C  
ATOM   1966  N   GLU A 376      59.677  -1.362  87.611  1.00  0.00           N  
ATOM   1967  CA  GLU A 376      59.899  -2.711  87.061  1.00  0.00           C  
ATOM   1968  C   GLU A 376      58.591  -3.367  86.594  1.00  0.00           C  
ATOM   1969  O   GLU A 376      58.545  -3.960  85.517  1.00  0.00           O  
ATOM   1970  CB  GLU A 376      60.736  -3.611  87.988  1.00  0.00           C  
ATOM   1971  CG  GLU A 376      59.968  -4.493  88.957  1.00  0.00           C  
ATOM   1972  CD  GLU A 376      60.814  -5.617  89.546  1.00  0.00           C  
ATOM   1973  OE1 GLU A 376      60.716  -5.839  90.785  1.00  0.00           O  
ATOM   1974  OE2 GLU A 376      61.576  -6.276  88.780  1.00  0.00           O  
ATOM   1975  N   VAL A 377      57.526  -3.204  87.373  1.00  0.00           N  
ATOM   1976  CA  VAL A 377      56.210  -3.714  87.001  1.00  0.00           C  
ATOM   1977  C   VAL A 377      55.684  -3.085  85.708  1.00  0.00           C  
ATOM   1978  O   VAL A 377      55.205  -3.794  84.820  1.00  0.00           O  
ATOM   1979  CB  VAL A 377      55.186  -3.511  88.132  1.00  0.00           C  
ATOM   1980  CG1 VAL A 377      53.825  -4.039  87.720  1.00  0.00           C  
ATOM   1981  CG2 VAL A 377      55.671  -4.190  89.407  1.00  0.00           C  
ATOM   1982  N   TRP A 378      55.792  -1.763  85.592  1.00  0.00           N  
ATOM   1983  CA  TRP A 378      55.278  -1.063  84.406  1.00  0.00           C  
ATOM   1984  C   TRP A 378      56.152  -1.252  83.177  1.00  0.00           C  
ATOM   1985  O   TRP A 378      55.662  -1.182  82.044  1.00  0.00           O  
ATOM   1986  CB  TRP A 378      55.027   0.429  84.682  1.00  0.00           C  
ATOM   1987  CG  TRP A 378      53.752   0.680  85.434  1.00  0.00           C  
ATOM   1988  CD1 TRP A 378      52.623  -0.097  85.421  1.00  0.00           C  
ATOM   1989  CD2 TRP A 378      53.458   1.802  86.284  1.00  0.00           C  
ATOM   1990  NE1 TRP A 378      51.659   0.458  86.228  1.00  0.00           N  
ATOM   1991  CE2 TRP A 378      52.139   1.625  86.764  1.00  0.00           C  
ATOM   1992  CE3 TRP A 378      54.185   2.929  86.695  1.00  0.00           C  
ATOM   1993  CZ2 TRP A 378      51.527   2.535  87.641  1.00  0.00           C  
ATOM   1994  CZ3 TRP A 378      53.570   3.844  87.569  1.00  0.00           C  
ATOM   1995  CH2 TRP A 378      52.257   3.634  88.034  1.00  0.00           C  
ATOM   1996  N   MET A 388      57.442  -1.460  83.398  1.00  0.00           N  
ATOM   1997  CA  MET A 388      58.331  -1.867  82.309  1.00  0.00           C  
ATOM   1998  C   MET A 388      57.871  -3.195  81.679  1.00  0.00           C  
ATOM   1999  O   MET A 388      57.851  -3.333  80.465  1.00  0.00           O  
ATOM   2000  CB  MET A 388      59.776  -1.980  82.798  1.00  0.00           C  
ATOM   2001  CG  MET A 388      60.483  -0.647  82.985  1.00  0.00           C  
ATOM   2002  SD  MET A 388      62.224  -0.824  83.457  1.00  0.00           S  
ATOM   2003  CE  MET A 388      62.139  -0.569  85.217  1.00  0.00           C  
ATOM   2004  N   LYS A 389      57.473  -4.153  82.508  1.00  0.00           N  
ATOM   2005  CA  LYS A 389      57.047  -5.463  82.006  1.00  0.00           C  
ATOM   2006  C   LYS A 389      55.627  -5.460  81.402  1.00  0.00           C  
ATOM   2007  O   LYS A 389      55.321  -6.284  80.523  1.00  0.00           O  
ATOM   2008  CB  LYS A 389      57.180  -6.533  83.101  1.00  0.00           C  
ATOM   2009  CG  LYS A 389      58.627  -6.822  83.538  1.00  0.00           C  
ATOM   2010  CD  LYS A 389      58.655  -7.803  84.698  1.00  0.00           C  
ATOM   2011  CE  LYS A 389      60.035  -7.943  85.332  1.00  0.00           C  
ATOM   2012  NZ  LYS A 389      60.994  -8.618  84.426  1.00  0.00           N  
ATOM   2013  N   SER A 396      54.771  -4.546  81.868  1.00  0.00           N  
ATOM   2014  CA  SER A 396      53.403  -4.444  81.341  1.00  0.00           C  
ATOM   2015  C   SER A 396      53.278  -3.609  80.071  1.00  0.00           C  
ATOM   2016  O   SER A 396      52.285  -3.728  79.356  1.00  0.00           O  
ATOM   2017  CB  SER A 396      52.410  -3.932  82.399  1.00  0.00           C  
ATOM   2018  OG  SER A 396      52.758  -2.647  82.888  1.00  0.00           O  
ATOM   2019  N   GLY A 397      54.285  -2.782  79.790  1.00  0.00           N  
ATOM   2020  CA  GLY A 397      54.250  -1.860  78.656  1.00  0.00           C  
ATOM   2021  C   GLY A 397      53.783  -0.443  78.989  1.00  0.00           C  
ATOM   2022  O   GLY A 397      53.733   0.409  78.109  1.00  0.00           O  
ATOM   2023  N   HIS A 403      53.431  -0.184  80.245  1.00  0.00           N  
ATOM   2024  CA  HIS A 403      53.034   1.166  80.651  1.00  0.00           C  
ATOM   2025  C   HIS A 403      54.193   2.167  80.650  1.00  0.00           C  
ATOM   2026  O   HIS A 403      53.982   3.350  80.391  1.00  0.00           O  
ATOM   2027  CB  HIS A 403      52.326   1.163  82.008  1.00  0.00           C  
ATOM   2028  CG  HIS A 403      51.026   0.419  82.006  1.00  0.00           C  
ATOM   2029  ND1 HIS A 403      49.811   1.035  81.775  1.00  0.00           N  
ATOM   2030  CD2 HIS A 403      50.754  -0.892  82.205  1.00  0.00           C  
ATOM   2031  CE1 HIS A 403      48.849   0.132  81.837  1.00  0.00           C  
ATOM   2032  NE2 HIS A 403      49.395  -1.046  82.095  1.00  0.00           N  
ATOM   2033  N   ALA A 404      55.411   1.695  80.909  1.00  0.00           N  
ATOM   2034  CA  ALA A 404      56.591   2.558  80.876  1.00  0.00           C  
ATOM   2035  C   ALA A 404      56.824   3.164  79.489  1.00  0.00           C  
ATOM   2036  O   ALA A 404      57.725   3.985  79.300  1.00  0.00           O  
ATOM   2037  CB  ALA A 404      57.825   1.805  81.358  1.00  0.00           C  
ATOM   2038  N   LYS A 406      56.001   2.768  78.526  1.00  0.00           N  
ATOM   2039  CA  LYS A 406      56.092   3.320  77.181  1.00  0.00           C  
ATOM   2040  C   LYS A 406      55.331   4.633  77.015  1.00  0.00           C  
ATOM   2041  O   LYS A 406      55.659   5.417  76.127  1.00  0.00           O  
ATOM   2042  CB  LYS A 406      55.652   2.297  76.130  1.00  0.00           C  
ATOM   2043  CG  LYS A 406      56.754   1.284  75.782  1.00  0.00           C  
ATOM   2044  CD  LYS A 406      56.391   0.412  74.587  1.00  0.00           C  
ATOM   2045  CE  LYS A 406      55.542  -0.788  75.016  1.00  0.00           C  
ATOM   2046  NZ  LYS A 406      55.361  -1.759  73.898  1.00  0.00           N  
ATOM   2047  N   GLY A 486      54.332   4.882  77.865  1.00  0.00           N  
ATOM   2048  CA  GLY A 486      53.537   6.097  77.720  1.00  0.00           C  
ATOM   2049  C   GLY A 486      52.477   6.517  78.730  1.00  0.00           C  
ATOM   2050  O   GLY A 486      51.663   7.380  78.402  1.00  0.00           O  
ATOM   2051  N   VAL A 487      52.459   5.956  79.945  1.00  0.00           N  
ATOM   2052  CA  VAL A 487      51.443   6.393  80.929  1.00  0.00           C  
ATOM   2053  C   VAL A 487      51.774   7.676  81.655  1.00  0.00           C  
ATOM   2054  O   VAL A 487      50.913   8.236  82.331  1.00  0.00           O  
ATOM   2055  CB  VAL A 487      51.109   5.371  82.050  1.00  0.00           C  
ATOM   2056  CG1 VAL A 487      50.113   4.363  81.556  1.00  0.00           C  
ATOM   2057  CG2 VAL A 487      52.380   4.777  82.683  1.00  0.00           C  
ATOM   2058  N   TYR A 488      53.021   8.116  81.526  1.00  0.00           N  
ATOM   2059  CA  TYR A 488      53.551   9.265  82.259  1.00  0.00           C  
ATOM   2060  C   TYR A 488      52.596  10.464  82.479  1.00  0.00           C  
ATOM   2061  O   TYR A 488      52.494  10.950  83.605  1.00  0.00           O  
ATOM   2062  CB  TYR A 488      54.882   9.701  81.644  1.00  0.00           C  
ATOM   2063  CG  TYR A 488      55.874   8.571  81.539  1.00  0.00           C  
ATOM   2064  CD1 TYR A 488      56.534   8.090  82.671  1.00  0.00           C  
ATOM   2065  CD2 TYR A 488      56.146   7.968  80.309  1.00  0.00           C  
ATOM   2066  CE1 TYR A 488      57.446   7.047  82.582  1.00  0.00           C  
ATOM   2067  CE2 TYR A 488      57.059   6.922  80.207  1.00  0.00           C  
ATOM   2068  CZ  TYR A 488      57.703   6.466  81.349  1.00  0.00           C  
ATOM   2069  OH  TYR A 488      58.608   5.425  81.265  1.00  0.00           O  
ATOM   2070  N   PRO A 495      51.890  10.933  81.427  1.00  0.00           N  
ATOM   2071  CA  PRO A 495      51.001  12.096  81.656  1.00  0.00           C  
ATOM   2072  C   PRO A 495      49.871  11.862  82.670  1.00  0.00           C  
ATOM   2073  O   PRO A 495      49.342  12.823  83.227  1.00  0.00           O  
ATOM   2074  CB  PRO A 495      50.404  12.377  80.271  1.00  0.00           C  
ATOM   2075  CG  PRO A 495      51.341  11.693  79.286  1.00  0.00           C  
ATOM   2076  CD  PRO A 495      51.872  10.494  80.016  1.00  0.00           C  
ATOM   2077  N   GLU A 496      49.519  10.605  82.933  1.00  0.00           N  
ATOM   2078  CA  GLU A 496      48.298  10.350  83.698  1.00  0.00           C  
ATOM   2079  C   GLU A 496      48.503   9.801  85.086  1.00  0.00           C  
ATOM   2080  O   GLU A 496      47.540   9.522  85.791  1.00  0.00           O  
ATOM   2081  CB  GLU A 496      47.354   9.440  82.921  1.00  0.00           C  
ATOM   2082  CG  GLU A 496      46.758  10.108  81.697  1.00  0.00           C  
ATOM   2083  CD  GLU A 496      45.577   9.349  81.139  1.00  0.00           C  
ATOM   2084  OE1 GLU A 496      44.563  10.008  80.806  1.00  0.00           O  
ATOM   2085  OE2 GLU A 496      45.658   8.104  81.041  1.00  0.00           O  
ATOM   2086  N   ILE A 497      49.748   9.662  85.506  1.00  0.00           N  
ATOM   2087  CA  ILE A 497      49.970   8.988  86.766  1.00  0.00           C  
ATOM   2088  C   ILE A 497      50.320   9.925  87.895  1.00  0.00           C  
ATOM   2089  O   ILE A 497      50.875  10.999  87.674  1.00  0.00           O  
ATOM   2090  CB  ILE A 497      51.000   7.815  86.647  1.00  0.00           C  
ATOM   2091  CG1 ILE A 497      52.366   8.322  86.194  1.00  0.00           C  
ATOM   2092  CG2 ILE A 497      50.480   6.750  85.686  1.00  0.00           C  
ATOM   2093  CD1 ILE A 497      53.478   7.282  86.305  1.00  0.00           C  
ATOM   2094  N   TYR A 498      49.960   9.503  89.102  1.00  0.00           N  
ATOM   2095  CA  TYR A 498      50.369  10.154  90.321  1.00  0.00           C  
ATOM   2096  C   TYR A 498      51.654   9.499  90.832  1.00  0.00           C  
ATOM   2097  O   TYR A 498      51.657   8.318  91.225  1.00  0.00           O  
ATOM   2098  CB  TYR A 498      49.265  10.016  91.345  1.00  0.00           C  
ATOM   2099  CG  TYR A 498      48.202  11.082  91.272  1.00  0.00           C  
ATOM   2100  CD1 TYR A 498      48.350  12.282  91.974  1.00  0.00           C  
ATOM   2101  CD2 TYR A 498      47.038  10.891  90.530  1.00  0.00           C  
ATOM   2102  CE1 TYR A 498      47.391  13.266  91.922  1.00  0.00           C  
ATOM   2103  CE2 TYR A 498      46.057  11.880  90.477  1.00  0.00           C  
ATOM   2104  CZ  TYR A 498      46.242  13.067  91.179  1.00  0.00           C  
ATOM   2105  OH  TYR A 498      45.288  14.058  91.156  1.00  0.00           O  
ATOM   2106  N   TYR A 499      52.743  10.266  90.823  1.00  0.00           N  
ATOM   2107  CA  TYR A 499      54.076   9.747  91.136  1.00  0.00           C  
ATOM   2108  C   TYR A 499      54.322   9.578  92.621  1.00  0.00           C  
ATOM   2109  O   TYR A 499      53.810  10.331  93.437  1.00  0.00           O  
ATOM   2110  CB  TYR A 499      55.160  10.623  90.507  1.00  0.00           C  
ATOM   2111  CG  TYR A 499      55.128  10.561  89.005  1.00  0.00           C  
ATOM   2112  CD1 TYR A 499      55.962   9.690  88.306  1.00  0.00           C  
ATOM   2113  CD2 TYR A 499      54.226  11.340  88.279  1.00  0.00           C  
ATOM   2114  CE1 TYR A 499      55.914   9.620  86.922  1.00  0.00           C  
ATOM   2115  CE2 TYR A 499      54.173  11.277  86.902  1.00  0.00           C  
ATOM   2116  CZ  TYR A 499      55.013  10.418  86.232  1.00  0.00           C  
ATOM   2117  OH  TYR A 499      54.953  10.360  84.861  1.00  0.00           O  
ATOM   2118  N   VAL A 500      55.106   8.563  92.968  1.00  0.00           N  
ATOM   2119  CA  VAL A 500      55.394   8.278  94.358  1.00  0.00           C  
ATOM   2120  C   VAL A 500      56.888   8.397  94.610  1.00  0.00           C  
ATOM   2121  O   VAL A 500      57.705   7.792  93.903  1.00  0.00           O  
ATOM   2122  CB  VAL A 500      54.849   6.894  94.785  1.00  0.00           C  
ATOM   2123  CG1 VAL A 500      55.387   6.500  96.155  1.00  0.00           C  
ATOM   2124  CG2 VAL A 500      53.331   6.916  94.804  1.00  0.00           C  
ATOM   2125  N   CYS A 501      57.235   9.182  95.622  1.00  0.00           N  
ATOM   2126  CA  CYS A 501      58.623   9.381  95.988  1.00  0.00           C  
ATOM   2127  C   CYS A 501      58.821   9.052  97.449  1.00  0.00           C  
ATOM   2128  O   CYS A 501      58.066   9.541  98.301  1.00  0.00           O  
ATOM   2129  CB  CYS A 501      59.037  10.829  95.741  1.00  0.00           C  
ATOM   2130  SG  CYS A 501      58.808  11.385  94.053  1.00  0.00           S  
ATOM   2131  N   PRO A 502      59.839   8.228  97.754  1.00  0.00           N  
ATOM   2132  CA  PRO A 502      60.203   8.022  99.155  1.00  0.00           C  
ATOM   2133  C   PRO A 502      61.034   9.210  99.619  1.00  0.00           C  
ATOM   2134  O   PRO A 502      61.529   9.958  98.775  1.00  0.00           O  
ATOM   2135  CB  PRO A 502      61.058   6.741  99.115  1.00  0.00           C  
ATOM   2136  CG  PRO A 502      61.648   6.713  97.744  1.00  0.00           C  
ATOM   2137  CD  PRO A 502      60.693   7.452  96.830  1.00  0.00           C  
ATOM   2138  N   PRO A 503      61.177   9.400 100.944  1.00  0.00           N  
ATOM   2139  CA  PRO A 503      62.160  10.357 101.451  1.00  0.00           C  
ATOM   2140  C   PRO A 503      63.560   9.893 101.102  1.00  0.00           C  
ATOM   2141  O   PRO A 503      63.802   8.685 101.071  1.00  0.00           O  
ATOM   2142  CB  PRO A 503      61.979  10.283 102.972  1.00  0.00           C  
ATOM   2143  CG  PRO A 503      61.300   8.997 103.232  1.00  0.00           C  
ATOM   2144  CD  PRO A 503      60.431   8.751 102.035  1.00  0.00           C  
ATOM   2145  N   GLN A 550      64.480  10.819 100.844  1.00  0.00           N  
ATOM   2146  CA  GLN A 550      65.876  10.412 100.650  1.00  0.00           C  
ATOM   2147  C   GLN A 550      66.418   9.679 101.875  1.00  0.00           C  
ATOM   2148  O   GLN A 550      67.238   8.782 101.730  1.00  0.00           O  
ATOM   2149  CB  GLN A 550      66.780  11.575 100.231  1.00  0.00           C  
ATOM   2150  CG  GLN A 550      66.595  11.963  98.762  1.00  0.00           C  
ATOM   2151  CD  GLN A 550      67.520  13.079  98.316  1.00  0.00           C  
ATOM   2152  OE1 GLN A 550      68.740  12.954  98.401  1.00  0.00           O  
ATOM   2153  NE2 GLN A 550      66.942  14.173  97.821  1.00  0.00           N  
ATOM   2154  N   THR A 553      65.924  10.032 103.063  1.00  0.00           N  
ATOM   2155  CA  THR A 553      66.266   9.316 104.297  1.00  0.00           C  
ATOM   2156  C   THR A 553      65.174   9.355 105.376  1.00  0.00           C  
ATOM   2157  O   THR A 553      64.356  10.274 105.409  1.00  0.00           O  
ATOM   2158  CB  THR A 553      67.617   9.812 104.900  1.00  0.00           C  
ATOM   2159  OG1 THR A 553      67.863   9.148 106.146  1.00  0.00           O  
ATOM   2160  CG2 THR A 553      67.597  11.306 105.135  1.00  0.00           C  
ATOM   2161  N   ARG A 554      65.191   8.344 106.247  1.00  0.00           N  
ATOM   2162  CA  ARG A 554      64.349   8.239 107.447  1.00  0.00           C  
ATOM   2163  C   ARG A 554      64.844   9.135 108.581  1.00  0.00           C  
ATOM   2164  O   ARG A 554      64.168   9.288 109.607  1.00  0.00           O  
ATOM   2165  CB  ARG A 554      64.407   6.810 107.989  1.00  0.00           C  
ATOM   2166  CG  ARG A 554      63.810   5.732 107.112  1.00  0.00           C  
ATOM   2167  CD  ARG A 554      62.362   5.489 107.489  1.00  0.00           C  
ATOM   2168  NE  ARG A 554      62.183   5.017 108.868  1.00  0.00           N  
ATOM   2169  CZ  ARG A 554      61.122   5.314 109.618  1.00  0.00           C  
ATOM   2170  NH1 ARG A 554      60.163   6.094 109.128  1.00  0.00           N  
ATOM   2171  NH2 ARG A 554      61.021   4.847 110.857  1.00  0.00           N  
ATOM   2172  N   ASP A 555      66.042   9.684 108.411  1.00  0.00           N  
ATOM   2173  CA  ASP A 555      66.744  10.378 109.477  1.00  0.00           C  
ATOM   2174  C   ASP A 555      66.052  11.691 109.861  1.00  0.00           C  
ATOM   2175  O   ASP A 555      66.055  12.636 109.075  1.00  0.00           O  
ATOM   2176  CB  ASP A 555      68.195  10.615 109.040  1.00  0.00           C  
ATOM   2177  CG  ASP A 555      69.020  11.366 110.065  1.00  0.00           C  
ATOM   2178  OD1 ASP A 555      68.517  11.722 111.157  1.00  0.00           O  
ATOM   2179  OD2 ASP A 555      70.202  11.610 109.758  1.00  0.00           O  
ATOM   2180  N   PRO A 556      65.472  11.752 111.081  1.00  0.00           N  
ATOM   2181  CA  PRO A 556      64.755  12.925 111.595  1.00  0.00           C  
ATOM   2182  C   PRO A 556      65.520  14.244 111.510  1.00  0.00           C  
ATOM   2183  O   PRO A 556      64.902  15.298 111.369  1.00  0.00           O  
ATOM   2184  CB  PRO A 556      64.503  12.569 113.070  1.00  0.00           C  
ATOM   2185  CG  PRO A 556      65.379  11.394 113.357  1.00  0.00           C  
ATOM   2186  CD  PRO A 556      65.463  10.659 112.067  1.00  0.00           C  
ATOM   2187  N   ASP A 557      66.844  14.194 111.606  1.00  0.00           N  
ATOM   2188  CA  ASP A 557      67.655  15.414 111.528  1.00  0.00           C  
ATOM   2189  C   ASP A 557      67.594  16.075 110.148  1.00  0.00           C  
ATOM   2190  O   ASP A 557      67.742  17.292 110.023  1.00  0.00           O  
ATOM   2191  CB  ASP A 557      69.103  15.127 111.934  1.00  0.00           C  
ATOM   2192  CG  ASP A 557      69.268  15.004 113.436  1.00  0.00           C  
ATOM   2193  OD1 ASP A 557      68.577  15.745 114.172  1.00  0.00           O  
ATOM   2194  OD2 ASP A 557      70.089  14.177 113.890  1.00  0.00           O  
ATOM   2195  N   TYR A 558      67.370  15.253 109.127  1.00  0.00           N  
ATOM   2196  CA  TYR A 558      67.236  15.700 107.749  1.00  0.00           C  
ATOM   2197  C   TYR A 558      65.906  16.424 107.546  1.00  0.00           C  
ATOM   2198  O   TYR A 558      65.787  17.281 106.669  1.00  0.00           O  
ATOM   2199  CB  TYR A 558      67.309  14.476 106.840  1.00  0.00           C  
ATOM   2200  CG  TYR A 558      67.290  14.726 105.345  1.00  0.00           C  
ATOM   2201  CD1 TYR A 558      68.438  15.159 104.673  1.00  0.00           C  
ATOM   2202  CD2 TYR A 558      66.142  14.471 104.589  1.00  0.00           C  
ATOM   2203  CE1 TYR A 558      68.435  15.363 103.298  1.00  0.00           C  
ATOM   2204  CE2 TYR A 558      66.133  14.667 103.211  1.00  0.00           C  
ATOM   2205  CZ  TYR A 558      67.283  15.116 102.578  1.00  0.00           C  
ATOM   2206  OH  TYR A 558      67.285  15.316 101.222  1.00  0.00           O  
ATOM   2207  N   TRP A 559      64.917  16.080 108.369  1.00  0.00           N  
ATOM   2208  CA  TRP A 559      63.561  16.597 108.219  1.00  0.00           C  
ATOM   2209  C   TRP A 559      63.196  17.656 109.242  1.00  0.00           C  
ATOM   2210  O   TRP A 559      62.091  18.196 109.202  1.00  0.00           O  
ATOM   2211  CB  TRP A 559      62.552  15.448 108.248  1.00  0.00           C  
ATOM   2212  CG  TRP A 559      62.655  14.593 107.030  1.00  0.00           C  
ATOM   2213  CD1 TRP A 559      63.255  13.373 106.931  1.00  0.00           C  
ATOM   2214  CD2 TRP A 559      62.175  14.912 105.716  1.00  0.00           C  
ATOM   2215  NE1 TRP A 559      63.165  12.901 105.644  1.00  0.00           N  
ATOM   2216  CE2 TRP A 559      62.507  13.826 104.876  1.00  0.00           C  
ATOM   2217  CE3 TRP A 559      61.486  16.009 105.168  1.00  0.00           C  
ATOM   2218  CZ2 TRP A 559      62.175  13.799 103.516  1.00  0.00           C  
ATOM   2219  CZ3 TRP A 559      61.155  15.981 103.809  1.00  0.00           C  
ATOM   2220  CH2 TRP A 559      61.501  14.882 103.003  1.00  0.00           C  
ATOM   2221  N   GLU A 560      64.125  17.971 110.143  1.00  0.00           N  
ATOM   2222  CA  GLU A 560      63.874  18.962 111.188  1.00  0.00           C  
ATOM   2223  C   GLU A 560      63.571  20.350 110.611  1.00  0.00           C  
ATOM   2224  O   GLU A 560      62.707  21.067 111.121  1.00  0.00           O  
ATOM   2225  CB  GLU A 560      65.048  19.026 112.175  1.00  0.00           C  
ATOM   2226  CG  GLU A 560      64.647  19.476 113.578  1.00  0.00           C  
ATOM   2227  CD  GLU A 560      65.806  19.534 114.566  1.00  0.00           C  
ATOM   2228  OE1 GLU A 560      66.835  18.846 114.346  1.00  0.00           O  
ATOM   2229  OE2 GLU A 560      65.685  20.266 115.576  1.00  0.00           O  
ATOM   2230  N   GLU A 561      64.284  20.717 109.548  1.00  0.00           N  
ATOM   2231  CA  GLU A 561      64.127  22.025 108.908  1.00  0.00           C  
ATOM   2232  C   GLU A 561      62.722  22.208 108.319  1.00  0.00           C  
ATOM   2233  O   GLU A 561      62.125  23.275 108.460  1.00  0.00           O  
ATOM   2234  CB  GLU A 561      65.198  22.218 107.831  1.00  0.00           C  
ATOM   2235  CG  GLU A 561      65.242  23.605 107.205  1.00  0.00           C  
ATOM   2236  CD  GLU A 561      66.096  23.666 105.942  1.00  0.00           C  
ATOM   2237  OE1 GLU A 561      66.563  22.604 105.461  1.00  0.00           O  
ATOM   2238  OE2 GLU A 561      66.294  24.790 105.427  1.00  0.00           O  
ATOM   2239  N   VAL A 562      62.208  21.163 107.669  1.00  0.00           N  
ATOM   2240  CA  VAL A 562      60.838  21.150 107.155  1.00  0.00           C  
ATOM   2241  C   VAL A 562      59.832  21.316 108.301  1.00  0.00           C  
ATOM   2242  O   VAL A 562      58.975  22.208 108.254  1.00  0.00           O  
ATOM   2243  CB  VAL A 562      60.530  19.872 106.303  1.00  0.00           C  
ATOM   2244  CG1 VAL A 562      59.046  19.770 105.983  1.00  0.00           C  
ATOM   2245  CG2 VAL A 562      61.330  19.877 105.014  1.00  0.00           C  
ATOM   2246  N   ALA A 563      59.962  20.484 109.333  1.00  0.00           N  
ATOM   2247  CA  ALA A 563      59.055  20.528 110.488  1.00  0.00           C  
ATOM   2248  C   ALA A 563      59.078  21.872 111.217  1.00  0.00           C  
ATOM   2249  O   ALA A 563      58.028  22.406 111.592  1.00  0.00           O  
ATOM   2250  CB  ALA A 563      59.366  19.401 111.447  1.00  0.00           C  
ATOM   2251  N   ASP A 564      60.272  22.421 111.415  1.00  0.00           N  
ATOM   2252  CA  ASP A 564      60.411  23.697 112.102  1.00  0.00           C  
ATOM   2253  C   ASP A 564      59.792  24.820 111.286  1.00  0.00           C  
ATOM   2254  O   ASP A 564      59.139  25.699 111.845  1.00  0.00           O  
ATOM   2255  CB  ASP A 564      61.881  24.005 112.406  1.00  0.00           C  
ATOM   2256  CG  ASP A 564      62.466  23.102 113.487  1.00  0.00           C  
ATOM   2257  OD1 ASP A 564      61.788  22.156 113.948  1.00  0.00           O  
ATOM   2258  OD2 ASP A 564      63.624  23.337 113.875  1.00  0.00           O  
ATOM   2259  N   TYR A 565      59.993  24.781 109.970  1.00  0.00           N  
ATOM   2260  CA  TYR A 565      59.427  25.784 109.076  1.00  0.00           C  
ATOM   2261  C   TYR A 565      57.909  25.770 109.165  1.00  0.00           C  
ATOM   2262  O   TYR A 565      57.282  26.828 109.284  1.00  0.00           O  
ATOM   2263  CB  TYR A 565      59.871  25.560 107.624  1.00  0.00           C  
ATOM   2264  CG  TYR A 565      59.459  26.675 106.673  1.00  0.00           C  
ATOM   2265  CD1 TYR A 565      58.172  26.713 106.124  1.00  0.00           C  
ATOM   2266  CD2 TYR A 565      60.354  27.681 106.318  1.00  0.00           C  
ATOM   2267  CE1 TYR A 565      57.783  27.717 105.253  1.00  0.00           C  
ATOM   2268  CE2 TYR A 565      59.975  28.701 105.439  1.00  0.00           C  
ATOM   2269  CZ  TYR A 565      58.685  28.707 104.909  1.00  0.00           C  
ATOM   2270  OH  TYR A 565      58.288  29.706 104.048  1.00  0.00           O  
ATOM   2271  N   TYR A 566      57.323  24.575 109.106  1.00  0.00           N  
ATOM   2272  CA  TYR A 566      55.879  24.460 109.217  1.00  0.00           C  
ATOM   2273  C   TYR A 566      55.362  25.012 110.541  1.00  0.00           C  
ATOM   2274  O   TYR A 566      54.409  25.784 110.552  1.00  0.00           O  
ATOM   2275  CB  TYR A 566      55.367  23.029 109.026  1.00  0.00           C  
ATOM   2276  CG  TYR A 566      53.904  22.953 109.392  1.00  0.00           C  
ATOM   2277  CD1 TYR A 566      52.925  23.550 108.575  1.00  0.00           C  
ATOM   2278  CD2 TYR A 566      53.499  22.369 110.588  1.00  0.00           C  
ATOM   2279  CE1 TYR A 566      51.579  23.514 108.923  1.00  0.00           C  
ATOM   2280  CE2 TYR A 566      52.159  22.325 110.949  1.00  0.00           C  
ATOM   2281  CZ  TYR A 566      51.202  22.900 110.111  1.00  0.00           C  
ATOM   2282  OH  TYR A 566      49.879  22.856 110.481  1.00  0.00           O  
ATOM   2283  N   LYS A 567      55.991  24.608 111.643  1.00  0.00           N  
ATOM   2284  CA  LYS A 567      55.525  24.967 112.990  1.00  0.00           C  
ATOM   2285  C   LYS A 567      55.585  26.464 113.300  1.00  0.00           C  
ATOM   2286  O   LYS A 567      54.891  26.938 114.199  1.00  0.00           O  
ATOM   2287  CB  LYS A 567      56.301  24.189 114.056  1.00  0.00           C  
ATOM   2288  CG  LYS A 567      56.079  22.690 114.027  1.00  0.00           C  
ATOM   2289  CD  LYS A 567      56.875  22.023 115.134  1.00  0.00           C  
ATOM   2290  CE  LYS A 567      57.179  20.575 114.825  1.00  0.00           C  
ATOM   2291  NZ  LYS A 567      58.080  19.975 115.852  1.00  0.00           N  
ATOM   2292  N   VAL A 568      56.413  27.200 112.564  1.00  0.00           N  
ATOM   2293  CA  VAL A 568      56.542  28.638 112.770  1.00  0.00           C  
ATOM   2294  C   VAL A 568      55.658  29.438 111.807  1.00  0.00           C  
ATOM   2295  O   VAL A 568      55.044  30.434 112.206  1.00  0.00           O  
ATOM   2296  CB  VAL A 568      58.018  29.109 112.664  1.00  0.00           C  
ATOM   2297  CG1 VAL A 568      58.133  30.601 112.955  1.00  0.00           C  
ATOM   2298  CG2 VAL A 568      58.883  28.345 113.631  1.00  0.00           C  
ATOM   2299  N   THR A 569      55.596  29.003 110.550  1.00  0.00           N  
ATOM   2300  CA  THR A 569      54.869  29.739 109.508  1.00  0.00           C  
ATOM   2301  C   THR A 569      53.436  29.245 109.294  1.00  0.00           C  
ATOM   2302  O   THR A 569      52.580  30.007 108.852  1.00  0.00           O  
ATOM   2303  CB  THR A 569      55.610  29.677 108.158  1.00  0.00           C  
ATOM   2304  OG1 THR A 569      55.785  28.308 107.772  1.00  0.00           O  
ATOM   2305  CG2 THR A 569      56.972  30.338 108.253  1.00  0.00           C  
ATOM   2306  N   HIS A 570      53.186  27.982 109.638  1.00  0.00           N  
ATOM   2307  CA  HIS A 570      51.960  27.243 109.275  1.00  0.00           C  
ATOM   2308  C   HIS A 570      51.767  27.112 107.762  1.00  0.00           C  
ATOM   2309  O   HIS A 570      50.653  27.034 107.255  1.00  0.00           O  
ATOM   2310  CB  HIS A 570      50.701  27.744 109.999  1.00  0.00           C  
ATOM   2311  CG  HIS A 570      50.613  27.302 111.428  1.00  0.00           C  
ATOM   2312  ND1 HIS A 570      49.700  27.827 112.316  1.00  0.00           N  
ATOM   2313  CD2 HIS A 570      51.341  26.400 112.131  1.00  0.00           C  
ATOM   2314  CE1 HIS A 570      49.855  27.258 113.498  1.00  0.00           C  
ATOM   2315  NE2 HIS A 570      50.846  26.389 113.413  1.00  0.00           N  
ATOM   2316  N   GLU A 571      52.890  27.073 107.064  1.00  0.00           N  
ATOM   2317  CA  GLU A 571      52.943  26.804 105.650  1.00  0.00           C  
ATOM   2318  C   GLU A 571      53.855  25.593 105.470  1.00  0.00           C  
ATOM   2319  O   GLU A 571      54.945  25.556 106.041  1.00  0.00           O  
ATOM   2320  CB  GLU A 571      53.522  28.030 104.957  1.00  0.00           C  
ATOM   2321  CG  GLU A 571      54.128  27.800 103.581  1.00  0.00           C  
ATOM   2322  CD  GLU A 571      54.726  29.080 103.013  1.00  0.00           C  
ATOM   2323  OE1 GLU A 571      54.435  30.169 103.569  1.00  0.00           O  
ATOM   2324  OE2 GLU A 571      55.478  28.999 102.016  1.00  0.00           O  
ATOM   2325  N   VAL A 572      53.410  24.591 104.714  1.00  0.00           N  
ATOM   2326  CA  VAL A 572      54.284  23.463 104.423  1.00  0.00           C  
ATOM   2327  C   VAL A 572      55.185  23.845 103.244  1.00  0.00           C  
ATOM   2328  O   VAL A 572      54.688  24.270 102.205  1.00  0.00           O  
ATOM   2329  CB  VAL A 572      53.529  22.103 104.217  1.00  0.00           C  
ATOM   2330  CG1 VAL A 572      52.313  21.997 105.136  1.00  0.00           C  
ATOM   2331  CG2 VAL A 572      53.114  21.913 102.799  1.00  0.00           C  
ATOM   2332  N   PRO A 573      56.518  23.739 103.423  1.00  0.00           N  
ATOM   2333  CA  PRO A 573      57.452  24.170 102.385  1.00  0.00           C  
ATOM   2334  C   PRO A 573      57.586  23.092 101.313  1.00  0.00           C  
ATOM   2335  O   PRO A 573      58.497  22.247 101.363  1.00  0.00           O  
ATOM   2336  CB  PRO A 573      58.756  24.370 103.156  1.00  0.00           C  
ATOM   2337  CG  PRO A 573      58.673  23.382 104.285  1.00  0.00           C  
ATOM   2338  CD  PRO A 573      57.213  23.213 104.614  1.00  0.00           C  
ATOM   2339  N   THR A 574      56.666  23.126 100.353  1.00  0.00           N  
ATOM   2340  CA  THR A 574      56.561  22.074  99.353  1.00  0.00           C  
ATOM   2341  C   THR A 574      57.742  22.085  98.378  1.00  0.00           C  
ATOM   2342  O   THR A 574      58.139  21.029  97.864  1.00  0.00           O  
ATOM   2343  CB  THR A 574      55.227  22.160  98.575  1.00  0.00           C  
ATOM   2344  OG1 THR A 574      55.234  23.328  97.754  1.00  0.00           O  
ATOM   2345  CG2 THR A 574      54.032  22.196  99.530  1.00  0.00           C  
ATOM   2346  N   LYS A 575      58.291  23.277  98.122  1.00  0.00           N  
ATOM   2347  CA  LYS A 575      59.465  23.409  97.258  1.00  0.00           C  
ATOM   2348  C   LYS A 575      60.690  22.757  97.901  1.00  0.00           C  
ATOM   2349  O   LYS A 575      61.461  22.075  97.225  1.00  0.00           O  
ATOM   2350  CB  LYS A 575      59.749  24.870  96.944  1.00  0.00           C  
ATOM   2351  CG  LYS A 575      60.864  25.112  95.928  1.00  0.00           C  
ATOM   2352  CD  LYS A 575      61.216  26.597  95.890  1.00  0.00           C  
ATOM   2353  CE  LYS A 575      61.803  27.025  94.549  1.00  0.00           C  
ATOM   2354  NZ  LYS A 575      61.665  28.510  94.393  1.00  0.00           N  
ATOM   2355  N   LEU A 576      60.854  22.964  99.205  1.00  0.00           N  
ATOM   2356  CA  LEU A 576      61.973  22.397  99.940  1.00  0.00           C  
ATOM   2357  C   LEU A 576      61.819  20.883 100.103  1.00  0.00           C  
ATOM   2358  O   LEU A 576      62.801  20.138  99.997  1.00  0.00           O  
ATOM   2359  CB  LEU A 576      62.124  23.090 101.297  1.00  0.00           C  
ATOM   2360  CG  LEU A 576      63.238  22.635 102.249  1.00  0.00           C  
ATOM   2361  CD1 LEU A 576      64.619  22.667 101.581  1.00  0.00           C  
ATOM   2362  CD2 LEU A 576      63.217  23.493 103.499  1.00  0.00           C  
ATOM   2363  N   ILE A 577      60.584  20.438 100.346  1.00  0.00           N  
ATOM   2364  CA  ILE A 577      60.268  19.009 100.433  1.00  0.00           C  
ATOM   2365  C   ILE A 577      60.590  18.306  99.117  1.00  0.00           C  
ATOM   2366  O   ILE A 577      61.107  17.184  99.122  1.00  0.00           O  
ATOM   2367  CB  ILE A 577      58.789  18.761 100.851  1.00  0.00           C  
ATOM   2368  CG1 ILE A 577      58.571  19.182 102.309  1.00  0.00           C  
ATOM   2369  CG2 ILE A 577      58.401  17.300 100.678  1.00  0.00           C  
ATOM   2370  CD1 ILE A 577      57.123  19.227 102.735  1.00  0.00           C  
ATOM   2371  N   LYS A 578      60.309  18.966  97.992  1.00  0.00           N  
ATOM   2372  CA  LYS A 578      60.609  18.362  96.689  1.00  0.00           C  
ATOM   2373  C   LYS A 578      62.105  18.092  96.514  1.00  0.00           C  
ATOM   2374  O   LYS A 578      62.485  17.042  95.977  1.00  0.00           O  
ATOM   2375  CB  LYS A 578      60.070  19.175  95.508  1.00  0.00           C  
ATOM   2376  CG  LYS A 578      59.882  18.307  94.254  1.00  0.00           C  
ATOM   2377  CD  LYS A 578      59.944  19.122  92.980  1.00  0.00           C  
ATOM   2378  CE  LYS A 578      59.663  18.262  91.757  1.00  0.00           C  
ATOM   2379  NZ  LYS A 578      60.216  18.912  90.526  1.00  0.00           N  
ATOM   2380  N   GLU A 648      62.935  19.035  96.966  1.00  0.00           N  
ATOM   2381  CA  GLU A 648      64.391  18.850  96.979  1.00  0.00           C  
ATOM   2382  C   GLU A 648      64.773  17.660  97.862  1.00  0.00           C  
ATOM   2383  O   GLU A 648      65.682  16.902  97.528  1.00  0.00           O  
ATOM   2384  CB  GLU A 648      65.119  20.109  97.483  1.00  0.00           C  
ATOM   2385  CG  GLU A 648      64.867  21.382  96.674  1.00  0.00           C  
ATOM   2386  CD  GLU A 648      65.468  22.638  97.326  1.00  0.00           C  
ATOM   2387  OE1 GLU A 648      66.509  22.535  98.025  1.00  0.00           O  
ATOM   2388  OE2 GLU A 648      64.894  23.737  97.135  1.00  0.00           O  
ATOM   2389  N   LYS A 649      64.055  17.496  98.972  1.00  0.00           N  
ATOM   2390  CA  LYS A 649      64.411  16.510  99.996  1.00  0.00           C  
ATOM   2391  C   LYS A 649      63.941  15.086  99.731  1.00  0.00           C  
ATOM   2392  O   LYS A 649      64.536  14.147 100.245  1.00  0.00           O  
ATOM   2393  CB  LYS A 649      63.943  16.971 101.378  1.00  0.00           C  
ATOM   2394  CG  LYS A 649      64.829  18.043 101.990  1.00  0.00           C  
ATOM   2395  CD  LYS A 649      64.353  18.429 103.380  1.00  0.00           C  
ATOM   2396  CE  LYS A 649      65.432  19.195 104.128  1.00  0.00           C  
ATOM   2397  NZ  LYS A 649      66.590  18.296 104.443  1.00  0.00           N  
ATOM   2398  N   ILE A 650      62.886  14.916  98.938  1.00  0.00           N  
ATOM   2399  CA  ILE A 650      62.416  13.567  98.585  1.00  0.00           C  
ATOM   2400  C   ILE A 650      63.233  12.971  97.440  1.00  0.00           C  
ATOM   2401  O   ILE A 650      63.942  13.684  96.730  1.00  0.00           O  
ATOM   2402  CB  ILE A 650      60.888  13.527  98.248  1.00  0.00           C  
ATOM   2403  CG1 ILE A 650      60.584  14.304  96.955  1.00  0.00           C  
ATOM   2404  CG2 ILE A 650      60.074  14.019  99.439  1.00  0.00           C  
ATOM   2405  CD1 ILE A 650      59.126  14.301  96.531  1.00  0.00           C  
ATOM   2406  N   ALA A 651      63.115  11.665  97.251  1.00  0.00           N  
ATOM   2407  CA  ALA A 651      63.900  10.979  96.227  1.00  0.00           C  
ATOM   2408  C   ALA A 651      63.216  11.057  94.869  1.00  0.00           C  
ATOM   2409  O   ALA A 651      62.073  11.512  94.762  1.00  0.00           O  
ATOM   2410  CB  ALA A 651      64.150   9.519  96.626  1.00  0.00           C  
ATOM   2411  N   GLU A 652      63.929  10.620  93.836  1.00  0.00           N  
ATOM   2412  CA  GLU A 652      63.350  10.405  92.509  1.00  0.00           C  
ATOM   2413  C   GLU A 652      62.230   9.376  92.638  1.00  0.00           C  
ATOM   2414  O   GLU A 652      62.298   8.519  93.509  1.00  0.00           O  
ATOM   2415  CB  GLU A 652      64.429   9.920  91.540  1.00  0.00           C  
ATOM   2416  CG  GLU A 652      65.671  10.817  91.561  1.00  0.00           C  
ATOM   2417  CD  GLU A 652      66.663  10.530  90.456  1.00  0.00           C  
ATOM   2418  OE1 GLU A 652      66.785   9.356  90.028  1.00  0.00           O  
ATOM   2419  OE2 GLU A 652      67.334  11.494  90.027  1.00  0.00           O  
ATOM   2420  N   PRO A 653      61.171   9.489  91.812  1.00  0.00           N  
ATOM   2421  CA  PRO A 653      60.036   8.582  92.022  1.00  0.00           C  
ATOM   2422  C   PRO A 653      60.400   7.125  91.718  1.00  0.00           C  
ATOM   2423  O   PRO A 653      61.134   6.866  90.760  1.00  0.00           O  
ATOM   2424  CB  PRO A 653      58.974   9.116  91.047  1.00  0.00           C  
ATOM   2425  CG  PRO A 653      59.756   9.793  89.979  1.00  0.00           C  
ATOM   2426  CD  PRO A 653      60.935  10.412  90.683  1.00  0.00           C  
ATOM   2427  N   ILE A 654      59.902   6.202  92.545  1.00  0.00           N  
ATOM   2428  CA  ILE A 654      60.110   4.742  92.368  1.00  0.00           C  
ATOM   2429  C   ILE A 654      59.027   4.087  91.506  1.00  0.00           C  
ATOM   2430  O   ILE A 654      59.134   2.918  91.147  1.00  0.00           O  
ATOM   2431  CB  ILE A 654      60.155   3.996  93.728  1.00  0.00           C  
ATOM   2432  CG1 ILE A 654      58.875   4.278  94.533  1.00  0.00           C  
ATOM   2433  CG2 ILE A 654      61.422   4.366  94.514  1.00  0.00           C  
ATOM   2434  CD1 ILE A 654      58.708   3.406  95.760  1.00  0.00           C  
ATOM   2435  N   GLY A 655      57.993   4.861  91.186  1.00  0.00           N  
ATOM   2436  CA  GLY A 655      56.825   4.415  90.436  1.00  0.00           C  
ATOM   2437  C   GLY A 655      55.652   5.362  90.724  1.00  0.00           C  
ATOM   2438  O   GLY A 655      55.845   6.557  90.975  1.00  0.00           O  
ATOM   2439  N   GLY A 656      54.436   4.826  90.704  1.00  0.00           N  
ATOM   2440  CA  GLY A 656      53.262   5.623  90.953  1.00  0.00           C  
ATOM   2441  C   GLY A 656      52.187   4.917  91.743  1.00  0.00           C  
ATOM   2442  O   GLY A 656      52.367   3.796  92.199  1.00  0.00           O  
ATOM   2443  N   MET A 657      51.060   5.589  91.916  1.00  0.00           N  
ATOM   2444  CA  MET A 657      49.918   4.973  92.564  1.00  0.00           C  
ATOM   2445  C   MET A 657      49.259   4.052  91.551  1.00  0.00           C  
ATOM   2446  O   MET A 657      49.410   4.235  90.332  1.00  0.00           O  
ATOM   2447  CB  MET A 657      48.944   6.044  93.081  1.00  0.00           C  
ATOM   2448  CG  MET A 657      49.506   6.825  94.258  1.00  0.00           C  
ATOM   2449  SD  MET A 657      48.384   8.034  95.003  1.00  0.00           S  
ATOM   2450  CE  MET A 657      48.228   9.151  93.663  1.00  0.00           C  
ATOM   2451  N   CYS A 658      48.545   3.057  92.062  1.00  0.00           N  
ATOM   2452  CA  CYS A 658      47.877   2.071  91.226  1.00  0.00           C  
ATOM   2453  C   CYS A 658      47.115   2.736  90.074  1.00  0.00           C  
ATOM   2454  O   CYS A 658      46.247   3.591  90.306  1.00  0.00           O  
ATOM   2455  CB  CYS A 658      46.950   1.231  92.108  1.00  0.00           C  
ATOM   2456  SG  CYS A 658      45.807   0.171  91.263  1.00  0.00           S  
ATOM   2457  N   TYR A 659      47.460   2.351  88.846  1.00  0.00           N  
ATOM   2458  CA  TYR A 659      46.884   2.908  87.630  1.00  0.00           C  
ATOM   2459  C   TYR A 659      45.888   1.998  86.898  1.00  0.00           C  
ATOM   2460  O   TYR A 659      44.737   2.380  86.685  1.00  0.00           O  
ATOM   2461  CB  TYR A 659      47.987   3.331  86.658  1.00  0.00           C  
ATOM   2462  CG  TYR A 659      47.448   3.964  85.392  1.00  0.00           C  
ATOM   2463  CD1 TYR A 659      46.906   5.255  85.408  1.00  0.00           C  
ATOM   2464  CD2 TYR A 659      47.470   3.272  84.182  1.00  0.00           C  
ATOM   2465  CE1 TYR A 659      46.395   5.836  84.239  1.00  0.00           C  
ATOM   2466  CE2 TYR A 659      46.974   3.839  83.009  1.00  0.00           C  
ATOM   2467  CZ  TYR A 659      46.437   5.125  83.050  1.00  0.00           C  
ATOM   2468  OH  TYR A 659      45.940   5.684  81.896  1.00  0.00           O  
ATOM   2469  N   ALA A 660      46.352   0.825  86.474  1.00  0.00           N  
ATOM   2470  CA  ALA A 660      45.507  -0.169  85.794  1.00  0.00           C  
ATOM   2471  C   ALA A 660      45.085  -1.294  86.749  1.00  0.00           C  
ATOM   2472  O   ALA A 660      44.081  -1.965  86.511  1.00  0.00           O  
ATOM   2473  CB  ALA A 660      46.211  -0.728  84.553  1.00  0.00           C  
ATOM   2474  N   GLN A 661      45.860  -1.491  87.818  1.00  0.00           N  
ATOM   2475  CA  GLN A 661      45.500  -2.391  88.929  1.00  0.00           C  
ATOM   2476  C   GLN A 661      45.959  -3.852  88.758  1.00  0.00           C  
ATOM   2477  O   GLN A 661      46.423  -4.457  89.718  1.00  0.00           O  
ATOM   2478  CB  GLN A 661      43.999  -2.297  89.282  1.00  0.00           C  
ATOM   2479  CG  GLN A 661      43.608  -2.928  90.624  1.00  0.00           C  
ATOM   2480  CD  GLN A 661      42.204  -2.556  91.104  1.00  0.00           C  
ATOM   2481  OE1 GLN A 661      41.551  -1.644  90.571  1.00  0.00           O  
ATOM   2482  NE2 GLN A 661      41.734  -3.263  92.117  1.00  0.00           N  
ATOM   2483  N   CYS A 662      45.838  -4.422  87.561  1.00  0.00           N  
ATOM   2484  CA  CYS A 662      46.316  -5.809  87.345  1.00  0.00           C  
ATOM   2485  C   CYS A 662      47.837  -5.964  87.194  1.00  0.00           C  
ATOM   2486  O   CYS A 662      48.372  -6.994  87.606  1.00  0.00           O  
ATOM   2487  CB  CYS A 662      45.615  -6.481  86.164  1.00  0.00           C  
ATOM   2488  SG  CYS A 662      45.890  -5.612  84.619  1.00  0.00           S  
ATOM   2489  N   PRO A 663      48.542  -4.967  86.607  1.00  0.00           N  
ATOM   2490  CA  PRO A 663      49.985  -5.175  86.438  1.00  0.00           C  
ATOM   2491  C   PRO A 663      50.753  -5.693  87.682  1.00  0.00           C  
ATOM   2492  O   PRO A 663      51.517  -6.627  87.552  1.00  0.00           O  
ATOM   2493  CB  PRO A 663      50.483  -3.795  85.991  1.00  0.00           C  
ATOM   2494  CG  PRO A 663      49.328  -3.239  85.246  1.00  0.00           C  
ATOM   2495  CD  PRO A 663      48.129  -3.669  86.037  1.00  0.00           C  
ATOM   2496  N   PRO A 664      50.548  -5.086  88.870  1.00  0.00           N  
ATOM   2497  CA  PRO A 664      51.275  -5.582  90.040  1.00  0.00           C  
ATOM   2498  C   PRO A 664      50.957  -7.027  90.402  1.00  0.00           C  
ATOM   2499  O   PRO A 664      51.768  -7.682  91.070  1.00  0.00           O  
ATOM   2500  CB  PRO A 664      50.833  -4.642  91.165  1.00  0.00           C  
ATOM   2501  CG  PRO A 664      49.561  -4.002  90.669  1.00  0.00           C  
ATOM   2502  CD  PRO A 664      49.704  -3.913  89.194  1.00  0.00           C  
ATOM   2503  N   PHE A 665      49.806  -7.533  89.964  1.00  0.00           N  
ATOM   2504  CA  PHE A 665      49.477  -8.931  90.199  1.00  0.00           C  
ATOM   2505  C   PHE A 665      50.461  -9.889  89.493  1.00  0.00           C  
ATOM   2506  O   PHE A 665      50.816 -10.927  90.044  1.00  0.00           O  
ATOM   2507  CB  PHE A 665      48.046  -9.252  89.757  1.00  0.00           C  
ATOM   2508  CG  PHE A 665      47.870 -10.680  89.299  1.00  0.00           C  
ATOM   2509  CD1 PHE A 665      47.830 -11.727  90.223  1.00  0.00           C  
ATOM   2510  CD2 PHE A 665      47.796 -10.982  87.945  1.00  0.00           C  
ATOM   2511  CE1 PHE A 665      47.674 -13.029  89.802  1.00  0.00           C  
ATOM   2512  CE2 PHE A 665      47.653 -12.301  87.517  1.00  0.00           C  
ATOM   2513  CZ  PHE A 665      47.588 -13.318  88.440  1.00  0.00           C  
ATOM   2514  N   TRP A 666      50.880  -9.524  88.282  1.00  0.00           N  
ATOM   2515  CA  TRP A 666      51.676 -10.384  87.411  1.00  0.00           C  
ATOM   2516  C   TRP A 666      53.070 -10.781  87.944  1.00  0.00           C  
ATOM   2517  O   TRP A 666      53.683 -11.750  87.468  1.00  0.00           O  
ATOM   2518  CB  TRP A 666      51.746  -9.778  86.007  1.00  0.00           C  
ATOM   2519  CG  TRP A 666      50.466  -9.991  85.270  1.00  0.00           C  
ATOM   2520  CD1 TRP A 666      49.358  -9.200  85.320  1.00  0.00           C  
ATOM   2521  CD2 TRP A 666      50.131 -11.097  84.417  1.00  0.00           C  
ATOM   2522  NE1 TRP A 666      48.362  -9.727  84.534  1.00  0.00           N  
ATOM   2523  CE2 TRP A 666      48.806 -10.890  83.968  1.00  0.00           C  
ATOM   2524  CE3 TRP A 666      50.828 -12.238  83.974  1.00  0.00           C  
ATOM   2525  CZ2 TRP A 666      48.157 -11.780  83.101  1.00  0.00           C  
ATOM   2526  CZ3 TRP A 666      50.182 -13.126  83.114  1.00  0.00           C  
ATOM   2527  CH2 TRP A 666      48.865 -12.898  82.693  1.00  0.00           C  
ATOM   2528  N   MET A 667      53.550 -10.032  88.934  1.00  0.00           N  
ATOM   2529  CA  MET A 667      54.757 -10.383  89.669  1.00  0.00           C  
ATOM   2530  C   MET A 667      54.557 -11.651  90.490  1.00  0.00           C  
ATOM   2531  O   MET A 667      55.532 -12.268  90.923  1.00  0.00           O  
ATOM   2532  CB  MET A 667      55.185  -9.228  90.590  1.00  0.00           C  
ATOM   2533  CG  MET A 667      55.563  -7.943  89.863  1.00  0.00           C  
ATOM   2534  SD  MET A 667      56.928  -8.173  88.708  1.00  0.00           S  
ATOM   2535  CE  MET A 667      58.280  -8.459  89.843  1.00  0.00           C  
ATOM   2536  N   TYR A 668      53.299 -12.029  90.715  1.00  0.00           N  
ATOM   2537  CA  TYR A 668      52.965 -13.299  91.369  1.00  0.00           C  
ATOM   2538  C   TYR A 668      53.255 -14.513  90.484  1.00  0.00           C  
ATOM   2539  O   TYR A 668      53.565 -15.585  90.983  1.00  0.00           O  
ATOM   2540  CB  TYR A 668      51.492 -13.324  91.777  1.00  0.00           C  
ATOM   2541  CG  TYR A 668      51.165 -14.366  92.819  1.00  0.00           C  
ATOM   2542  CD1 TYR A 668      51.435 -14.134  94.170  1.00  0.00           C  
ATOM   2543  CD2 TYR A 668      50.600 -15.585  92.457  1.00  0.00           C  
ATOM   2544  CE1 TYR A 668      51.137 -15.069  95.122  1.00  0.00           C  
ATOM   2545  CE2 TYR A 668      50.302 -16.537  93.406  1.00  0.00           C  
ATOM   2546  CZ  TYR A 668      50.570 -16.273  94.736  1.00  0.00           C  
ATOM   2547  OH  TYR A 668      50.290 -17.227  95.690  1.00  0.00           O  
ATOM   2548  N   VAL A 669      53.137 -14.344  89.174  1.00  0.00           N  
ATOM   2549  CA  VAL A 669      53.315 -15.442  88.228  1.00  0.00           C  
ATOM   2550  C   VAL A 669      54.548 -15.254  87.358  1.00  0.00           C  
ATOM   2551  O   VAL A 669      54.880 -16.143  86.583  1.00  0.00           O  
ATOM   2552  CB  VAL A 669      52.077 -15.622  87.294  1.00  0.00           C  
ATOM   2553  CG1 VAL A 669      50.938 -16.309  88.032  1.00  0.00           C  
ATOM   2554  CG2 VAL A 669      51.627 -14.278  86.714  1.00  0.00           C  
ATOM   2555  N   ALA A 670      55.215 -14.101  87.495  1.00  0.00           N  
ATOM   2556  CA  ALA A 670      56.388 -13.737  86.685  1.00  0.00           C  
ATOM   2557  C   ALA A 670      57.470 -14.816  86.700  1.00  0.00           C  
ATOM   2558  O   ALA A 670      57.896 -15.255  87.766  1.00  0.00           O  
ATOM   2559  CB  ALA A 670      56.977 -12.407  87.170  1.00  0.00           C  
ATOM   2560  N   GLY A 671      57.904 -15.235  85.514  1.00  0.00           N  
ATOM   2561  CA  GLY A 671      58.946 -16.248  85.383  1.00  0.00           C  
ATOM   2562  C   GLY A 671      58.579 -17.656  85.826  1.00  0.00           C  
ATOM   2563  O   GLY A 671      59.451 -18.523  85.881  1.00  0.00           O  
ATOM   2564  N   GLU A 672      57.305 -17.888  86.143  1.00  0.00           N  
ATOM   2565  CA  GLU A 672      56.849 -19.218  86.547  1.00  0.00           C  
ATOM   2566  C   GLU A 672      56.309 -19.989  85.353  1.00  0.00           C  
ATOM   2567  O   GLU A 672      56.093 -19.431  84.274  1.00  0.00           O  
ATOM   2568  CB  GLU A 672      55.775 -19.162  87.646  1.00  0.00           C  
ATOM   2569  CG  GLU A 672      56.161 -18.431  88.939  1.00  0.00           C  
ATOM   2570  CD  GLU A 672      56.898 -19.307  89.948  1.00  0.00           C  
ATOM   2571  OE1 GLU A 672      57.402 -20.395  89.570  1.00  0.00           O  
ATOM   2572  OE2 GLU A 672      56.972 -18.899  91.135  1.00  0.00           O  
ATOM   2573  N   THR A 675      56.123 -21.290  85.557  1.00  0.00           N  
ATOM   2574  CA  THR A 675      55.481 -22.150  84.588  1.00  0.00           C  
ATOM   2575  C   THR A 675      54.257 -22.747  85.265  1.00  0.00           C  
ATOM   2576  O   THR A 675      54.353 -23.275  86.380  1.00  0.00           O  
ATOM   2577  CB  THR A 675      56.465 -23.228  84.098  1.00  0.00           C  
ATOM   2578  OG1 THR A 675      57.505 -22.580  83.364  1.00  0.00           O  
ATOM   2579  CG2 THR A 675      55.781 -24.282  83.206  1.00  0.00           C  
ATOM   2580  N   LEU A 677      53.110 -22.638  84.593  1.00  0.00           N  
ATOM   2581  CA  LEU A 677      51.839 -23.164  85.110  1.00  0.00           C  
ATOM   2582  C   LEU A 677      51.508 -24.556  84.559  1.00  0.00           C  
ATOM   2583  O   LEU A 677      51.450 -24.737  83.345  1.00  0.00           O  
ATOM   2584  CB  LEU A 677      50.691 -22.197  84.786  1.00  0.00           C  
ATOM   2585  CG  LEU A 677      50.744 -20.823  85.451  1.00  0.00           C  
ATOM   2586  CD1 LEU A 677      49.881 -19.799  84.687  1.00  0.00           C  
ATOM   2587  CD2 LEU A 677      50.337 -20.924  86.924  1.00  0.00           C  
ATOM   2588  N   PRO A 678      51.301 -25.549  85.448  1.00  0.00           N  
ATOM   2589  CA  PRO A 678      50.782 -26.861  85.012  1.00  0.00           C  
ATOM   2590  C   PRO A 678      49.436 -26.674  84.312  1.00  0.00           C  
ATOM   2591  O   PRO A 678      48.683 -25.743  84.660  1.00  0.00           O  
ATOM   2592  CB  PRO A 678      50.585 -27.618  86.325  1.00  0.00           C  
ATOM   2593  CG  PRO A 678      51.528 -26.985  87.284  1.00  0.00           C  
ATOM   2594  CD  PRO A 678      51.566 -25.518  86.897  1.00  0.00           C  
ATOM   2595  N   ASN A 681      49.134 -27.531  83.331  1.00  0.00           N  
ATOM   2596  CA  ASN A 681      47.875 -27.404  82.573  1.00  0.00           C  
ATOM   2597  C   ASN A 681      46.629 -27.571  83.433  1.00  0.00           C  
ATOM   2598  O   ASN A 681      45.564 -27.033  83.111  1.00  0.00           O  
ATOM   2599  CB  ASN A 681      47.838 -28.346  81.372  1.00  0.00           C  
ATOM   2600  CG  ASN A 681      48.726 -27.871  80.236  1.00  0.00           C  
ATOM   2601  OD1 ASN A 681      49.953 -27.776  80.383  1.00  0.00           O  
ATOM   2602  ND2 ASN A 681      48.112 -27.573  79.092  1.00  0.00           N  
ATOM   2603  N   GLU A 682      46.781 -28.301  84.534  1.00  0.00           N  
ATOM   2604  CA  GLU A 682      45.727 -28.439  85.533  1.00  0.00           C  
ATOM   2605  C   GLU A 682      45.311 -27.096  86.133  1.00  0.00           C  
ATOM   2606  O   GLU A 682      44.152 -26.916  86.478  1.00  0.00           O  
ATOM   2607  CB  GLU A 682      46.164 -29.398  86.650  1.00  0.00           C  
ATOM   2608  CG  GLU A 682      46.244 -30.863  86.234  1.00  0.00           C  
ATOM   2609  CD  GLU A 682      47.424 -31.166  85.298  1.00  0.00           C  
ATOM   2610  OE1 GLU A 682      47.343 -32.144  84.513  1.00  0.00           O  
ATOM   2611  OE2 GLU A 682      48.429 -30.419  85.345  1.00  0.00           O  
ATOM   2612  N   GLU A 684      46.251 -26.158  86.251  1.00  0.00           N  
ATOM   2613  CA  GLU A 684      46.003 -24.883  86.953  1.00  0.00           C  
ATOM   2614  C   GLU A 684      45.235 -23.838  86.157  1.00  0.00           C  
ATOM   2615  O   GLU A 684      44.781 -22.848  86.721  1.00  0.00           O  
ATOM   2616  CB  GLU A 684      47.319 -24.258  87.439  1.00  0.00           C  
ATOM   2617  CG  GLU A 684      48.086 -25.115  88.417  1.00  0.00           C  
ATOM   2618  CD  GLU A 684      47.307 -25.344  89.688  1.00  0.00           C  
ATOM   2619  OE1 GLU A 684      46.698 -26.422  89.824  1.00  0.00           O  
ATOM   2620  OE2 GLU A 684      47.283 -24.444  90.547  1.00  0.00           O  
ATOM   2621  N   ILE A 685      45.103 -24.044  84.854  1.00  0.00           N  
ATOM   2622  CA  ILE A 685      44.433 -23.073  84.006  1.00  0.00           C  
ATOM   2623  C   ILE A 685      42.984 -23.483  83.668  1.00  0.00           C  
ATOM   2624  O   ILE A 685      42.689 -24.658  83.551  1.00  0.00           O  
ATOM   2625  CB  ILE A 685      45.264 -22.731  82.727  1.00  0.00           C  
ATOM   2626  CG1 ILE A 685      45.474 -23.961  81.848  1.00  0.00           C  
ATOM   2627  CG2 ILE A 685      46.595 -22.077  83.096  1.00  0.00           C  
ATOM   2628  CD1 ILE A 685      45.944 -23.624  80.451  1.00  0.00           C  
ATOM   2629  N   PRO A 686      42.074 -22.501  83.523  1.00  0.00           N  
ATOM   2630  CA  PRO A 686      42.343 -21.063  83.653  1.00  0.00           C  
ATOM   2631  C   PRO A 686      42.557 -20.603  85.090  1.00  0.00           C  
ATOM   2632  O   PRO A 686      41.943 -21.131  86.013  1.00  0.00           O  
ATOM   2633  CB  PRO A 686      41.083 -20.405  83.063  1.00  0.00           C  
ATOM   2634  CG  PRO A 686      40.004 -21.407  83.246  1.00  0.00           C  
ATOM   2635  CD  PRO A 686      40.663 -22.779  83.182  1.00  0.00           C  
ATOM   2636  N   VAL A 687      43.445 -19.629  85.263  1.00  0.00           N  
ATOM   2637  CA  VAL A 687      43.614 -18.957  86.534  1.00  0.00           C  
ATOM   2638  C   VAL A 687      42.638 -17.777  86.521  1.00  0.00           C  
ATOM   2639  O   VAL A 687      42.815 -16.840  85.734  1.00  0.00           O  
ATOM   2640  CB  VAL A 687      45.077 -18.485  86.721  1.00  0.00           C  
ATOM   2641  CG1 VAL A 687      45.225 -17.620  87.964  1.00  0.00           C  
ATOM   2642  CG2 VAL A 687      46.026 -19.692  86.789  1.00  0.00           C  
ATOM   2643  N   LYS A 688      41.601 -17.857  87.363  1.00  0.00           N  
ATOM   2644  CA  LYS A 688      40.541 -16.842  87.446  1.00  0.00           C  
ATOM   2645  C   LYS A 688      40.596 -16.103  88.775  1.00  0.00           C  
ATOM   2646  O   LYS A 688      40.270 -16.642  89.833  1.00  0.00           O  
ATOM   2647  CB  LYS A 688      39.162 -17.469  87.295  1.00  0.00           C  
ATOM   2648  CG  LYS A 688      38.785 -17.905  85.899  1.00  0.00           C  
ATOM   2649  CD  LYS A 688      38.023 -19.203  86.029  1.00  0.00           C  
ATOM   2650  CE  LYS A 688      36.836 -19.286  85.106  1.00  0.00           C  
ATOM   2651  NZ  LYS A 688      36.372 -20.712  85.066  1.00  0.00           N  
ATOM   2652  N   VAL A 689      40.972 -14.842  88.712  1.00  0.00           N  
ATOM   2653  CA  VAL A 689      41.345 -14.133  89.910  1.00  0.00           C  
ATOM   2654  C   VAL A 689      40.753 -12.698  89.930  1.00  0.00           C  
ATOM   2655  O   VAL A 689      40.442 -12.137  88.881  1.00  0.00           O  
ATOM   2656  CB  VAL A 689      42.892 -14.256  90.062  1.00  0.00           C  
ATOM   2657  CG1 VAL A 689      43.624 -12.929  90.070  1.00  0.00           C  
ATOM   2658  CG2 VAL A 689      43.244 -15.170  91.249  1.00  0.00           C  
ATOM   2659  N   PHE A 690      40.559 -12.151  91.129  1.00  0.00           N  
ATOM   2660  CA  PHE A 690      40.051 -10.797  91.290  1.00  0.00           C  
ATOM   2661  C   PHE A 690      40.614 -10.084  92.527  1.00  0.00           C  
ATOM   2662  O   PHE A 690      40.975 -10.719  93.516  1.00  0.00           O  
ATOM   2663  CB  PHE A 690      38.509 -10.774  91.279  1.00  0.00           C  
ATOM   2664  CG  PHE A 690      37.879 -11.127  92.597  1.00  0.00           C  
ATOM   2665  CD1 PHE A 690      37.517 -10.122  93.502  1.00  0.00           C  
ATOM   2666  CD2 PHE A 690      37.647 -12.463  92.941  1.00  0.00           C  
ATOM   2667  CE1 PHE A 690      36.930 -10.438  94.730  1.00  0.00           C  
ATOM   2668  CE2 PHE A 690      37.045 -12.794  94.167  1.00  0.00           C  
ATOM   2669  CZ  PHE A 690      36.693 -11.780  95.066  1.00  0.00           C  
ATOM   2670  N   ASP A 691      40.670  -8.756  92.445  1.00  0.00           N  
ATOM   2671  CA  ASP A 691      41.192  -7.900  93.512  1.00  0.00           C  
ATOM   2672  C   ASP A 691      40.225  -6.758  93.808  1.00  0.00           C  
ATOM   2673  O   ASP A 691      39.658  -6.156  92.894  1.00  0.00           O  
ATOM   2674  CB  ASP A 691      42.541  -7.313  93.094  1.00  0.00           C  
ATOM   2675  CG  ASP A 691      43.029  -6.221  94.036  1.00  0.00           C  
ATOM   2676  OD1 ASP A 691      43.619  -6.547  95.088  1.00  0.00           O  
ATOM   2677  OD2 ASP A 691      42.824  -5.025  93.728  1.00  0.00           O  
ATOM   2678  N   ARG A 692      40.058  -6.451  95.088  1.00  0.00           N  
ATOM   2679  CA  ARG A 692      39.258  -5.297  95.507  1.00  0.00           C  
ATOM   2680  C   ARG A 692      39.879  -4.678  96.754  1.00  0.00           C  
ATOM   2681  O   ARG A 692      39.188  -4.398  97.717  1.00  0.00           O  
ATOM   2682  CB  ARG A 692      37.813  -5.728  95.791  1.00  0.00           C  
ATOM   2683  CG  ARG A 692      37.705  -7.027  96.588  1.00  0.00           C  
ATOM   2684  CD  ARG A 692      36.408  -7.137  97.365  1.00  0.00           C  
ATOM   2685  NE  ARG A 692      36.387  -8.366  98.156  1.00  0.00           N  
ATOM   2686  CZ  ARG A 692      35.371  -8.769  98.922  1.00  0.00           C  
ATOM   2687  NH1 ARG A 692      34.265  -8.032  99.023  1.00  0.00           N  
ATOM   2688  NH2 ARG A 692      35.469  -9.911  99.602  1.00  0.00           N  
ATOM   2689  N   SER A 693      41.188  -4.460  96.733  1.00  0.00           N  
ATOM   2690  CA  SER A 693      41.905  -4.103  97.956  1.00  0.00           C  
ATOM   2691  C   SER A 693      42.295  -2.631  98.067  1.00  0.00           C  
ATOM   2692  O   SER A 693      42.973  -2.239  99.017  1.00  0.00           O  
ATOM   2693  CB  SER A 693      43.147  -4.968  98.106  1.00  0.00           C  
ATOM   2694  OG  SER A 693      44.040  -4.715  97.038  1.00  0.00           O  
ATOM   2695  N   GLY A 694      41.882  -1.811  97.109  1.00  0.00           N  
ATOM   2696  CA  GLY A 694      42.132  -0.386  97.240  1.00  0.00           C  
ATOM   2697  C   GLY A 694      41.932   0.469  96.012  1.00  0.00           C  
ATOM   2698  O   GLY A 694      41.378   0.039  94.993  1.00  0.00           O  
ATOM   2699  N   THR A 695      42.426   1.693  96.119  1.00  0.00           N  
ATOM   2700  CA  THR A 695      42.100   2.726  95.170  1.00  0.00           C  
ATOM   2701  C   THR A 695      43.064   2.758  94.005  1.00  0.00           C  
ATOM   2702  O   THR A 695      44.224   2.365  94.128  1.00  0.00           O  
ATOM   2703  CB  THR A 695      42.054   4.104  95.851  1.00  0.00           C  
ATOM   2704  OG1 THR A 695      43.312   4.355  96.491  1.00  0.00           O  
ATOM   2705  CG2 THR A 695      40.959   4.145  96.895  1.00  0.00           C  
ATOM   2706  N   SER A 696      42.543   3.220  92.871  1.00  0.00           N  
ATOM   2707  CA  SER A 696      43.320   3.554  91.698  1.00  0.00           C  
ATOM   2708  C   SER A 696      43.350   5.085  91.551  1.00  0.00           C  
ATOM   2709  O   SER A 696      42.469   5.786  92.058  1.00  0.00           O  
ATOM   2710  CB  SER A 696      42.700   2.901  90.464  1.00  0.00           C  
ATOM   2711  OG  SER A 696      42.554   1.490  90.623  1.00  0.00           O  
ATOM   2712  N   HIS A 697      44.378   5.599  90.884  1.00  0.00           N  
ATOM   2713  CA  HIS A 697      44.574   7.040  90.755  1.00  0.00           C  
ATOM   2714  C   HIS A 697      45.091   7.377  89.376  1.00  0.00           C  
ATOM   2715  O   HIS A 697      45.886   6.626  88.799  1.00  0.00           O  
ATOM   2716  CB  HIS A 697      45.535   7.570  91.811  1.00  0.00           C  
ATOM   2717  CG  HIS A 697      45.142   7.220  93.204  1.00  0.00           C  
ATOM   2718  ND1 HIS A 697      45.392   5.981  93.757  1.00  0.00           N  
ATOM   2719  CD2 HIS A 697      44.516   7.942  94.160  1.00  0.00           C  
ATOM   2720  CE1 HIS A 697      44.936   5.958  94.997  1.00  0.00           C  
ATOM   2721  NE2 HIS A 697      44.388   7.134  95.260  1.00  0.00           N  
ATOM   2722  N   ARG A 698      44.648   8.529  88.887  1.00  0.00           N  
ATOM   2723  CA  ARG A 698      44.750   8.938  87.500  1.00  0.00           C  
ATOM   2724  C   ARG A 698      44.618  10.473  87.469  1.00  0.00           C  
ATOM   2725  O   ARG A 698      43.734  11.039  88.128  1.00  0.00           O  
ATOM   2726  CB  ARG A 698      43.595   8.296  86.716  1.00  0.00           C  
ATOM   2727  CG  ARG A 698      43.651   8.411  85.202  1.00  0.00           C  
ATOM   2728  CD  ARG A 698      42.768   7.336  84.548  1.00  0.00           C  
ATOM   2729  NE  ARG A 698      42.943   7.264  83.091  1.00  0.00           N  
ATOM   2730  CZ  ARG A 698      42.123   7.811  82.193  1.00  0.00           C  
ATOM   2731  NH1 ARG A 698      41.040   8.479  82.580  1.00  0.00           N  
ATOM   2732  NH2 ARG A 698      42.383   7.686  80.896  1.00  0.00           N  
ATOM   2733  N   TYR A 699      45.501  11.146  86.737  1.00  0.00           N  
ATOM   2734  CA  TYR A 699      45.378  12.589  86.584  1.00  0.00           C  
ATOM   2735  C   TYR A 699      44.487  12.880  85.382  1.00  0.00           C  
ATOM   2736  O   TYR A 699      44.949  12.919  84.237  1.00  0.00           O  
ATOM   2737  CB  TYR A 699      46.750  13.269  86.467  1.00  0.00           C  
ATOM   2738  CG  TYR A 699      46.688  14.778  86.587  1.00  0.00           C  
ATOM   2739  CD1 TYR A 699      46.782  15.409  87.829  1.00  0.00           C  
ATOM   2740  CD2 TYR A 699      46.519  15.575  85.456  1.00  0.00           C  
ATOM   2741  CE1 TYR A 699      46.723  16.789  87.934  1.00  0.00           C  
ATOM   2742  CE2 TYR A 699      46.451  16.949  85.548  1.00  0.00           C  
ATOM   2743  CZ  TYR A 699      46.558  17.557  86.785  1.00  0.00           C  
ATOM   2744  OH  TYR A 699      46.481  18.936  86.862  1.00  0.00           O  
ATOM   2745  N   GLU A 700      43.198  13.069  85.653  1.00  0.00           N  
ATOM   2746  CA  GLU A 700      42.213  13.287  84.593  1.00  0.00           C  
ATOM   2747  C   GLU A 700      42.330  14.659  83.952  1.00  0.00           C  
ATOM   2748  O   GLU A 700      42.821  15.611  84.568  1.00  0.00           O  
ATOM   2749  CB  GLU A 700      40.790  13.074  85.109  1.00  0.00           C  
ATOM   2750  CG  GLU A 700      40.377  11.616  85.209  1.00  0.00           C  
ATOM   2751  CD  GLU A 700      39.978  10.998  83.865  1.00  0.00           C  
ATOM   2752  OE1 GLU A 700      40.308  11.554  82.791  1.00  0.00           O  
ATOM   2753  OE2 GLU A 700      39.331   9.927  83.882  1.00  0.00           O  
ATOM   2754  N   SER A 703      41.887  14.732  82.698  1.00  0.00           N  
ATOM   2755  CA  SER A 703      41.710  15.981  81.978  1.00  0.00           C  
ATOM   2756  C   SER A 703      40.887  16.934  82.837  1.00  0.00           C  
ATOM   2757  O   SER A 703      39.962  16.495  83.544  1.00  0.00           O  
ATOM   2758  CB  SER A 703      40.983  15.715  80.668  1.00  0.00           C  
ATOM   2759  OG  SER A 703      39.682  15.211  80.930  1.00  0.00           O  
ATOM   2760  N   GLY A 710      41.217  18.229  82.747  1.00  0.00           N  
ATOM   2761  CA  GLY A 710      40.860  19.230  83.753  1.00  0.00           C  
ATOM   2762  C   GLY A 710      39.404  19.639  83.847  1.00  0.00           C  
ATOM   2763  O   GLY A 710      38.545  19.154  83.109  1.00  0.00           O  
ATOM   2764  N   GLY A 711      39.141  20.564  84.761  1.00  0.00           N  
ATOM   2765  CA  GLY A 711      37.789  20.952  85.106  1.00  0.00           C  
ATOM   2766  C   GLY A 711      37.254  20.039  86.185  1.00  0.00           C  
ATOM   2767  O   GLY A 711      37.580  18.857  86.226  1.00  0.00           O  
ATOM   2768  N   ILE A 712      36.441  20.592  87.070  1.00  0.00           N  
ATOM   2769  CA  ILE A 712      35.758  19.788  88.071  1.00  0.00           C  
ATOM   2770  C   ILE A 712      34.646  18.935  87.437  1.00  0.00           C  
ATOM   2771  O   ILE A 712      33.903  19.398  86.565  1.00  0.00           O  
ATOM   2772  CB  ILE A 712      35.163  20.670  89.204  1.00  0.00           C  
ATOM   2773  CG1 ILE A 712      34.484  21.907  88.624  1.00  0.00           C  
ATOM   2774  CG2 ILE A 712      36.231  21.052  90.236  1.00  0.00           C  
ATOM   2775  CD1 ILE A 712      32.993  21.830  88.705  1.00  0.00           C  
ATOM   2776  N   HIS A 713      34.540  17.689  87.886  1.00  0.00           N  
ATOM   2777  CA  HIS A 713      33.461  16.809  87.466  1.00  0.00           C  
ATOM   2778  C   HIS A 713      32.798  16.237  88.707  1.00  0.00           C  
ATOM   2779  O   HIS A 713      33.258  16.481  89.819  1.00  0.00           O  
ATOM   2780  CB  HIS A 713      34.018  15.694  86.581  1.00  0.00           C  
ATOM   2781  CG  HIS A 713      34.983  16.173  85.539  1.00  0.00           C  
ATOM   2782  ND1 HIS A 713      34.582  16.848  84.403  1.00  0.00           N  
ATOM   2783  CD2 HIS A 713      36.331  16.078  85.464  1.00  0.00           C  
ATOM   2784  CE1 HIS A 713      35.642  17.141  83.671  1.00  0.00           C  
ATOM   2785  NE2 HIS A 713      36.715  16.684  84.291  1.00  0.00           N  
ATOM   2786  N   GLY A 714      31.710  15.498  88.528  1.00  0.00           N  
ATOM   2787  CA  GLY A 714      31.188  14.667  89.610  1.00  0.00           C  
ATOM   2788  C   GLY A 714      31.935  13.323  89.643  1.00  0.00           C  
ATOM   2789  O   GLY A 714      33.082  13.220  89.180  1.00  0.00           O  
ATOM   2790  N   ILE A 715      31.276  12.296  90.172  1.00  0.00           N  
ATOM   2791  CA  ILE A 715      31.880  10.970  90.302  1.00  0.00           C  
ATOM   2792  C   ILE A 715      32.102  10.257  88.963  1.00  0.00           C  
ATOM   2793  O   ILE A 715      32.823   9.280  88.912  1.00  0.00           O  
ATOM   2794  CB  ILE A 715      31.127  10.055  91.320  1.00  0.00           C  
ATOM   2795  CG1 ILE A 715      29.667   9.830  90.897  1.00  0.00           C  
ATOM   2796  CG2 ILE A 715      31.223  10.638  92.736  1.00  0.00           C  
ATOM   2797  CD1 ILE A 715      28.942   8.774  91.721  1.00  0.00           C  
ATOM   2798  N   GLU A 716      31.513  10.777  87.887  1.00  0.00           N  
ATOM   2799  CA  GLU A 716      31.658  10.211  86.533  1.00  0.00           C  
ATOM   2800  C   GLU A 716      33.080  10.281  85.997  1.00  0.00           C  
ATOM   2801  O   GLU A 716      33.403   9.639  84.996  1.00  0.00           O  
ATOM   2802  CB  GLU A 716      30.775  10.966  85.530  1.00  0.00           C  
ATOM   2803  CG  GLU A 716      29.779  11.906  86.148  1.00  0.00           C  
ATOM   2804  CD  GLU A 716      30.299  13.328  86.317  1.00  0.00           C  
ATOM   2805  OE1 GLU A 716      29.867  13.986  87.281  1.00  0.00           O  
ATOM   2806  OE2 GLU A 716      31.113  13.800  85.491  1.00  0.00           O  
ATOM   2807  N   ARG A 718      33.902  11.120  86.613  1.00  0.00           N  
ATOM   2808  CA  ARG A 718      35.275  11.303  86.176  1.00  0.00           C  
ATOM   2809  C   ARG A 718      36.116  11.830  87.321  1.00  0.00           C  
ATOM   2810  O   ARG A 718      36.174  13.029  87.565  1.00  0.00           O  
ATOM   2811  CB  ARG A 718      35.350  12.244  84.976  1.00  0.00           C  
ATOM   2812  CG  ARG A 718      36.651  12.103  84.238  1.00  0.00           C  
ATOM   2813  CD  ARG A 718      37.042  13.367  83.533  1.00  0.00           C  
ATOM   2814  NE  ARG A 718      36.389  13.486  82.239  1.00  0.00           N  
ATOM   2815  CZ  ARG A 718      36.858  12.970  81.110  1.00  0.00           C  
ATOM   2816  NH1 ARG A 718      37.994  12.285  81.107  1.00  0.00           N  
ATOM   2817  NH2 ARG A 718      36.185  13.146  79.979  1.00  0.00           N  
ATOM   2818  N   VAL A 723      36.756  10.919  88.026  1.00  0.00           N  
ATOM   2819  CA  VAL A 723      37.484  11.227  89.243  1.00  0.00           C  
ATOM   2820  C   VAL A 723      38.973  10.881  89.105  1.00  0.00           C  
ATOM   2821  O   VAL A 723      39.374  10.136  88.195  1.00  0.00           O  
ATOM   2822  CB  VAL A 723      36.872  10.451  90.445  1.00  0.00           C  
ATOM   2823  CG1 VAL A 723      35.403  10.850  90.656  1.00  0.00           C  
ATOM   2824  CG2 VAL A 723      36.974   8.923  90.229  1.00  0.00           C  
ATOM   2825  N   ASP A 724      39.784  11.422  90.018  1.00  0.00           N  
ATOM   2826  CA  ASP A 724      41.217  11.127  90.063  1.00  0.00           C  
ATOM   2827  C   ASP A 724      41.532   9.967  91.020  1.00  0.00           C  
ATOM   2828  O   ASP A 724      42.626   9.391  90.975  1.00  0.00           O  
ATOM   2829  CB  ASP A 724      42.010  12.386  90.449  1.00  0.00           C  
ATOM   2830  CG  ASP A 724      42.279  13.308  89.257  1.00  0.00           C  
ATOM   2831  OD1 ASP A 724      41.558  13.212  88.240  1.00  0.00           O  
ATOM   2832  OD2 ASP A 724      43.221  14.130  89.331  1.00  0.00           O  
ATOM   2833  N   GLU A 725      40.576   9.653  91.894  1.00  0.00           N  
ATOM   2834  CA  GLU A 725      40.684   8.543  92.819  1.00  0.00           C  
ATOM   2835  C   GLU A 725      39.417   7.698  92.714  1.00  0.00           C  
ATOM   2836  O   GLU A 725      38.306   8.187  92.994  1.00  0.00           O  
ATOM   2837  CB  GLU A 725      40.903   9.039  94.254  1.00  0.00           C  
ATOM   2838  CG  GLU A 725      40.897   7.933  95.299  1.00  0.00           C  
ATOM   2839  CD  GLU A 725      41.264   8.411  96.703  1.00  0.00           C  
ATOM   2840  OE1 GLU A 725      42.291   9.112  96.868  1.00  0.00           O  
ATOM   2841  OE2 GLU A 725      40.531   8.052  97.658  1.00  0.00           O  
ATOM   2842  N   PHE A 726      39.585   6.443  92.283  1.00  0.00           N  
ATOM   2843  CA  PHE A 726      38.451   5.534  92.091  1.00  0.00           C  
ATOM   2844  C   PHE A 726      38.621   4.146  92.708  1.00  0.00           C  
ATOM   2845  O   PHE A 726      39.732   3.742  93.067  1.00  0.00           O  
ATOM   2846  CB  PHE A 726      38.007   5.451  90.622  1.00  0.00           C  
ATOM   2847  CG  PHE A 726      39.051   4.935  89.658  1.00  0.00           C  
ATOM   2848  CD1 PHE A 726      39.026   3.611  89.227  1.00  0.00           C  
ATOM   2849  CD2 PHE A 726      40.004   5.790  89.109  1.00  0.00           C  
ATOM   2850  CE1 PHE A 726      39.969   3.126  88.299  1.00  0.00           C  
ATOM   2851  CE2 PHE A 726      40.951   5.319  88.180  1.00  0.00           C  
ATOM   2852  CZ  PHE A 726      40.931   3.988  87.775  1.00  0.00           C  
ATOM   2853  N   HIS A 728      37.491   3.451  92.837  1.00  0.00           N  
ATOM   2854  CA  HIS A 728      37.409   2.167  93.510  1.00  0.00           C  
ATOM   2855  C   HIS A 728      36.996   1.071  92.517  1.00  0.00           C  
ATOM   2856  O   HIS A 728      35.836   1.001  92.089  1.00  0.00           O  
ATOM   2857  CB  HIS A 728      36.442   2.268  94.692  1.00  0.00           C  
ATOM   2858  CG  HIS A 728      36.847   3.294  95.706  1.00  0.00           C  
ATOM   2859  ND1 HIS A 728      36.564   4.637  95.565  1.00  0.00           N  
ATOM   2860  CD2 HIS A 728      37.545   3.178  96.860  1.00  0.00           C  
ATOM   2861  CE1 HIS A 728      37.057   5.302  96.595  1.00  0.00           C  
ATOM   2862  NE2 HIS A 728      37.662   4.438  97.394  1.00  0.00           N  
ATOM   2863  N   ARG A 730      37.962   0.233  92.130  1.00  0.00           N  
ATOM   2864  CA  ARG A 730      37.727  -0.779  91.100  1.00  0.00           C  
ATOM   2865  C   ARG A 730      37.900  -2.180  91.646  1.00  0.00           C  
ATOM   2866  O   ARG A 730      38.705  -2.409  92.563  1.00  0.00           O  
ATOM   2867  CB  ARG A 730      38.634  -0.535  89.879  1.00  0.00           C  
ATOM   2868  CG  ARG A 730      38.656  -1.637  88.793  1.00  0.00           C  
ATOM   2869  CD  ARG A 730      39.579  -1.291  87.609  1.00  0.00           C  
ATOM   2870  NE  ARG A 730      40.801  -0.597  88.035  1.00  0.00           N  
ATOM   2871  CZ  ARG A 730      41.632   0.068  87.228  1.00  0.00           C  
ATOM   2872  NH1 ARG A 730      41.420   0.116  85.916  1.00  0.00           N  
ATOM   2873  NH2 ARG A 730      42.688   0.692  87.741  1.00  0.00           N  
ATOM   2874  N   ILE A 731      37.112  -3.103  91.099  1.00  0.00           N  
ATOM   2875  CA  ILE A 731      37.307  -4.528  91.314  1.00  0.00           C  
ATOM   2876  C   ILE A 731      37.899  -5.044  90.028  1.00  0.00           C  
ATOM   2877  O   ILE A 731      37.251  -5.001  88.980  1.00  0.00           O  
ATOM   2878  CB  ILE A 731      35.985  -5.271  91.599  1.00  0.00           C  
ATOM   2879  CG1 ILE A 731      35.300  -4.703  92.852  1.00  0.00           C  
ATOM   2880  CG2 ILE A 731      36.227  -6.780  91.723  1.00  0.00           C  
ATOM   2881  CD1 ILE A 731      33.815  -4.966  92.890  1.00  0.00           C  
ATOM   2882  N   GLU A 732      39.143  -5.510  90.114  1.00  0.00           N  
ATOM   2883  CA  GLU A 732      39.907  -5.931  88.951  1.00  0.00           C  
ATOM   2884  C   GLU A 732      39.866  -7.451  88.830  1.00  0.00           C  
ATOM   2885  O   GLU A 732      40.348  -8.178  89.708  1.00  0.00           O  
ATOM   2886  CB  GLU A 732      41.357  -5.451  89.075  1.00  0.00           C  
ATOM   2887  CG  GLU A 732      42.287  -5.859  87.931  1.00  0.00           C  
ATOM   2888  CD  GLU A 732      41.951  -5.170  86.621  1.00  0.00           C  
ATOM   2889  OE1 GLU A 732      41.066  -4.279  86.605  1.00  0.00           O  
ATOM   2890  OE2 GLU A 732      42.566  -5.521  85.594  1.00  0.00           O  
ATOM   2891  N   ILE A 733      39.278  -7.910  87.732  1.00  0.00           N  
ATOM   2892  CA  ILE A 733      39.074  -9.319  87.481  1.00  0.00           C  
ATOM   2893  C   ILE A 733      40.055  -9.701  86.388  1.00  0.00           C  
ATOM   2894  O   ILE A 733      40.132  -9.019  85.365  1.00  0.00           O  
ATOM   2895  CB  ILE A 733      37.625  -9.568  87.023  1.00  0.00           C  
ATOM   2896  CG1 ILE A 733      36.638  -8.855  87.967  1.00  0.00           C  
ATOM   2897  CG2 ILE A 733      37.326 -11.056  86.935  1.00  0.00           C  
ATOM   2898  CD1 ILE A 733      35.206  -8.839  87.473  1.00  0.00           C  
ATOM   2899  N   VAL A 734      40.810 -10.781  86.615  1.00  0.00           N  
ATOM   2900  CA  VAL A 734      41.881 -11.200  85.721  1.00  0.00           C  
ATOM   2901  C   VAL A 734      41.774 -12.699  85.463  1.00  0.00           C  
ATOM   2902  O   VAL A 734      41.549 -13.489  86.393  1.00  0.00           O  
ATOM   2903  CB  VAL A 734      43.282 -10.915  86.340  1.00  0.00           C  
ATOM   2904  CG1 VAL A 734      44.405 -11.293  85.374  1.00  0.00           C  
ATOM   2905  CG2 VAL A 734      43.417  -9.459  86.784  1.00  0.00           C  
ATOM   2906  N   TRP A 735      41.936 -13.096  84.207  1.00  0.00           N  
ATOM   2907  CA  TRP A 735      41.939 -14.511  83.877  1.00  0.00           C  
ATOM   2908  C   TRP A 735      43.081 -14.849  82.920  1.00  0.00           C  
ATOM   2909  O   TRP A 735      43.433 -14.044  82.052  1.00  0.00           O  
ATOM   2910  CB  TRP A 735      40.572 -14.990  83.363  1.00  0.00           C  
ATOM   2911  CG  TRP A 735      40.064 -14.288  82.136  1.00  0.00           C  
ATOM   2912  CD1 TRP A 735      40.109 -14.750  80.858  1.00  0.00           C  
ATOM   2913  CD2 TRP A 735      39.421 -13.013  82.074  1.00  0.00           C  
ATOM   2914  NE1 TRP A 735      39.546 -13.849  79.999  1.00  0.00           N  
ATOM   2915  CE2 TRP A 735      39.110 -12.769  80.721  1.00  0.00           C  
ATOM   2916  CE3 TRP A 735      39.080 -12.047  83.030  1.00  0.00           C  
ATOM   2917  CZ2 TRP A 735      38.474 -11.601  80.297  1.00  0.00           C  
ATOM   2918  CZ3 TRP A 735      38.449 -10.878  82.605  1.00  0.00           C  
ATOM   2919  CH2 TRP A 735      38.155 -10.669  81.253  1.00  0.00           C  
ATOM   2920  N   ILE A 736      43.688 -16.011  83.140  1.00  0.00           N  
ATOM   2921  CA  ILE A 736      44.830 -16.484  82.353  1.00  0.00           C  
ATOM   2922  C   ILE A 736      44.563 -17.922  81.907  1.00  0.00           C  
ATOM   2923  O   ILE A 736      44.070 -18.733  82.679  1.00  0.00           O  
ATOM   2924  CB  ILE A 736      46.145 -16.476  83.184  1.00  0.00           C  
ATOM   2925  CG1 ILE A 736      46.336 -15.132  83.894  1.00  0.00           C  
ATOM   2926  CG2 ILE A 736      47.362 -16.841  82.312  1.00  0.00           C  
ATOM   2927  CD1 ILE A 736      47.278 -15.211  85.094  1.00  0.00           C  
ATOM   2928  N   GLY A 737      44.883 -18.212  80.656  1.00  0.00           N  
ATOM   2929  CA  GLY A 737      44.781 -19.555  80.108  1.00  0.00           C  
ATOM   2930  C   GLY A 737      45.154 -19.534  78.642  1.00  0.00           C  
ATOM   2931  O   GLY A 737      45.729 -18.550  78.155  1.00  0.00           O  
ATOM   2932  N   THR A 738      44.824 -20.611  77.935  1.00  0.00           N  
ATOM   2933  CA  THR A 738      44.974 -20.646  76.488  1.00  0.00           C  
ATOM   2934  C   THR A 738      44.057 -19.610  75.832  1.00  0.00           C  
ATOM   2935  O   THR A 738      43.045 -19.190  76.421  1.00  0.00           O  
ATOM   2936  CB  THR A 738      44.616 -22.026  75.926  1.00  0.00           C  
ATOM   2937  OG1 THR A 738      43.253 -22.325  76.248  1.00  0.00           O  
ATOM   2938  CG2 THR A 738      45.536 -23.120  76.508  1.00  0.00           C  
ATOM   2939  N   LYS A 739      44.427 -19.197  74.621  1.00  0.00           N  
ATOM   2940  CA  LYS A 739      43.599 -18.336  73.775  1.00  0.00           C  
ATOM   2941  C   LYS A 739      42.116 -18.690  73.872  1.00  0.00           C  
ATOM   2942  O   LYS A 739      41.288 -17.822  74.138  1.00  0.00           O  
ATOM   2943  CB  LYS A 739      44.081 -18.424  72.323  1.00  0.00           C  
ATOM   2944  CG  LYS A 739      43.285 -17.632  71.299  1.00  0.00           C  
ATOM   2945  CD  LYS A 739      43.970 -17.717  69.941  1.00  0.00           C  
ATOM   2946  CE  LYS A 739      43.288 -16.859  68.877  1.00  0.00           C  
ATOM   2947  NZ  LYS A 739      42.282 -17.627  68.098  1.00  0.00           N  
ATOM   2948  N   GLU A 742      41.793 -19.965  73.689  1.00  0.00           N  
ATOM   2949  CA  GLU A 742      40.406 -20.428  73.676  1.00  0.00           C  
ATOM   2950  C   GLU A 742      39.700 -20.252  75.022  1.00  0.00           C  
ATOM   2951  O   GLU A 742      38.537 -19.854  75.067  1.00  0.00           O  
ATOM   2952  CB  GLU A 742      40.322 -21.886  73.211  1.00  0.00           C  
ATOM   2953  CG  GLU A 742      40.871 -22.132  71.792  1.00  0.00           C  
ATOM   2954  CD  GLU A 742      42.415 -22.227  71.708  1.00  0.00           C  
ATOM   2955  OE1 GLU A 742      42.937 -22.280  70.565  1.00  0.00           O  
ATOM   2956  OE2 GLU A 742      43.105 -22.247  72.762  1.00  0.00           O  
ATOM   2957  N   GLU A 743      40.406 -20.550  76.110  1.00  0.00           N  
ATOM   2958  CA  GLU A 743      39.848 -20.408  77.455  1.00  0.00           C  
ATOM   2959  C   GLU A 743      39.606 -18.945  77.807  1.00  0.00           C  
ATOM   2960  O   GLU A 743      38.703 -18.623  78.576  1.00  0.00           O  
ATOM   2961  CB  GLU A 743      40.782 -21.030  78.495  1.00  0.00           C  
ATOM   2962  CG  GLU A 743      40.888 -22.553  78.431  1.00  0.00           C  
ATOM   2963  CD  GLU A 743      42.048 -23.106  79.258  1.00  0.00           C  
ATOM   2964  OE1 GLU A 743      43.040 -22.374  79.495  1.00  0.00           O  
ATOM   2965  OE2 GLU A 743      41.970 -24.282  79.678  1.00  0.00           O  
ATOM   2966  N   VAL A 786      40.431 -18.067  77.246  1.00  0.00           N  
ATOM   2967  CA  VAL A 786      40.388 -16.658  77.567  1.00  0.00           C  
ATOM   2968  C   VAL A 786      39.209 -15.997  76.850  1.00  0.00           C  
ATOM   2969  O   VAL A 786      38.560 -15.109  77.407  1.00  0.00           O  
ATOM   2970  CB  VAL A 786      41.748 -15.975  77.268  1.00  0.00           C  
ATOM   2971  CG1 VAL A 786      41.585 -14.484  76.961  1.00  0.00           C  
ATOM   2972  CG2 VAL A 786      42.709 -16.191  78.439  1.00  0.00           C  
ATOM   2973  N   LEU A 787      38.930 -16.452  75.628  1.00  0.00           N  
ATOM   2974  CA  LEU A 787      37.720 -16.069  74.912  1.00  0.00           C  
ATOM   2975  C   LEU A 787      36.478 -16.599  75.624  1.00  0.00           C  
ATOM   2976  O   LEU A 787      35.478 -15.888  75.766  1.00  0.00           O  
ATOM   2977  CB  LEU A 787      37.748 -16.561  73.462  1.00  0.00           C  
ATOM   2978  CG  LEU A 787      38.911 -16.156  72.546  1.00  0.00           C  
ATOM   2979  CD1 LEU A 787      38.607 -16.531  71.098  1.00  0.00           C  
ATOM   2980  CD2 LEU A 787      39.251 -14.669  72.656  1.00  0.00           C  
ATOM   2981  N   LYS A 788      36.558 -17.838  76.085  1.00  0.00           N  
ATOM   2982  CA  LYS A 788      35.458 -18.483  76.785  1.00  0.00           C  
ATOM   2983  C   LYS A 788      35.114 -17.718  78.052  1.00  0.00           C  
ATOM   2984  O   LYS A 788      33.949 -17.426  78.302  1.00  0.00           O  
ATOM   2985  CB  LYS A 788      35.823 -19.932  77.132  1.00  0.00           C  
ATOM   2986  CG  LYS A 788      34.667 -20.903  77.049  1.00  0.00           C  
ATOM   2987  CD  LYS A 788      33.775 -20.848  78.281  1.00  0.00           C  
ATOM   2988  CE  LYS A 788      32.509 -21.687  78.069  1.00  0.00           C  
ATOM   2989  NZ  LYS A 788      31.356 -21.187  78.884  1.00  0.00           N  
ATOM   2990  N   CYS A 789      36.137 -17.404  78.846  1.00  0.00           N  
ATOM   2991  CA  CYS A 789      35.962 -16.643  80.080  1.00  0.00           C  
ATOM   2992  C   CYS A 789      35.364 -15.247  79.842  1.00  0.00           C  
ATOM   2993  O   CYS A 789      34.515 -14.803  80.615  1.00  0.00           O  
ATOM   2994  CB  CYS A 789      37.286 -16.537  80.843  1.00  0.00           C  
ATOM   2995  SG  CYS A 789      37.819 -18.084  81.652  1.00  0.00           S  
ATOM   2996  N   ALA A 790      35.805 -14.570  78.779  1.00  0.00           N  
ATOM   2997  CA  ALA A 790      35.252 -13.269  78.394  1.00  0.00           C  
ATOM   2998  C   ALA A 790      33.758 -13.401  78.100  1.00  0.00           C  
ATOM   2999  O   ALA A 790      32.941 -12.638  78.621  1.00  0.00           O  
ATOM   3000  CB  ALA A 790      35.986 -12.703  77.189  1.00  0.00           C  
ATOM   3001  N   GLU A 791      33.417 -14.403  77.294  1.00  0.00           N  
ATOM   3002  CA  GLU A 791      32.037 -14.709  76.952  1.00  0.00           C  
ATOM   3003  C   GLU A 791      31.183 -14.983  78.206  1.00  0.00           C  
ATOM   3004  O   GLU A 791      30.020 -14.556  78.271  1.00  0.00           O  
ATOM   3005  CB  GLU A 791      32.004 -15.873  75.960  1.00  0.00           C  
ATOM   3006  CG  GLU A 791      30.662 -16.150  75.300  1.00  0.00           C  
ATOM   3007  CD  GLU A 791      29.951 -17.375  75.875  1.00  0.00           C  
ATOM   3008  OE1 GLU A 791      29.280 -18.100  75.097  1.00  0.00           O  
ATOM   3009  OE2 GLU A 791      30.060 -17.612  77.102  1.00  0.00           O  
ATOM   3010  N   GLU A 792      31.766 -15.662  79.199  1.00  0.00           N  
ATOM   3011  CA  GLU A 792      31.061 -15.961  80.451  1.00  0.00           C  
ATOM   3012  C   GLU A 792      30.708 -14.701  81.245  1.00  0.00           C  
ATOM   3013  O   GLU A 792      29.675 -14.656  81.923  1.00  0.00           O  
ATOM   3014  CB  GLU A 792      31.882 -16.899  81.339  1.00  0.00           C  
ATOM   3015  CG  GLU A 792      31.994 -18.332  80.838  1.00  0.00           C  
ATOM   3016  CD  GLU A 792      32.633 -19.272  81.856  1.00  0.00           C  
ATOM   3017  OE1 GLU A 792      33.512 -18.831  82.645  1.00  0.00           O  
ATOM   3018  OE2 GLU A 792      32.253 -20.467  81.861  1.00  0.00           O  
ATOM   3019  N   LEU A 793      31.573 -13.691  81.156  1.00  0.00           N  
ATOM   3020  CA  LEU A 793      31.414 -12.447  81.906  1.00  0.00           C  
ATOM   3021  C   LEU A 793      30.344 -11.522  81.325  1.00  0.00           C  
ATOM   3022  O   LEU A 793      29.564 -10.944  82.076  1.00  0.00           O  
ATOM   3023  CB  LEU A 793      32.755 -11.718  82.033  1.00  0.00           C  
ATOM   3024  CG  LEU A 793      33.795 -12.441  82.897  1.00  0.00           C  
ATOM   3025  CD1 LEU A 793      35.199 -12.025  82.528  1.00  0.00           C  
ATOM   3026  CD2 LEU A 793      33.546 -12.208  84.368  1.00  0.00           C  
ATOM   3027  N   HIS A 794      30.319 -11.393  79.996  1.00  0.00           N  
ATOM   3028  CA  HIS A 794      29.296 -10.630  79.283  1.00  0.00           C  
ATOM   3029  C   HIS A 794      27.899 -11.111  79.652  1.00  0.00           C  
ATOM   3030  O   HIS A 794      27.025 -10.301  79.971  1.00  0.00           O  
ATOM   3031  CB  HIS A 794      29.479 -10.737  77.767  1.00  0.00           C  
ATOM   3032  CG  HIS A 794      30.702 -10.050  77.249  1.00  0.00           C  
ATOM   3033  ND1 HIS A 794      30.866  -8.684  77.295  1.00  0.00           N  
ATOM   3034  CD2 HIS A 794      31.818 -10.543  76.660  1.00  0.00           C  
ATOM   3035  CE1 HIS A 794      32.031  -8.365  76.761  1.00  0.00           C  
ATOM   3036  NE2 HIS A 794      32.632  -9.477  76.373  1.00  0.00           N  
ATOM   3037  N   ASP A 795      27.696 -12.428  79.611  1.00  0.00           N  
ATOM   3038  CA  ASP A 795      26.427 -13.029  80.013  1.00  0.00           C  
ATOM   3039  C   ASP A 795      26.034 -12.642  81.428  1.00  0.00           C  
ATOM   3040  O   ASP A 795      24.870 -12.344  81.682  1.00  0.00           O  
ATOM   3041  CB  ASP A 795      26.472 -14.550  79.876  1.00  0.00           C  
ATOM   3042  CG  ASP A 795      26.708 -14.996  78.448  1.00  0.00           C  
ATOM   3043  OD1 ASP A 795      26.836 -16.220  78.217  1.00  0.00           O  
ATOM   3044  OD2 ASP A 795      26.773 -14.122  77.552  1.00  0.00           O  
ATOM   3045  N   ARG A 796      27.004 -12.638  82.340  1.00  0.00           N  
ATOM   3046  CA  ARG A 796      26.744 -12.190  83.705  1.00  0.00           C  
ATOM   3047  C   ARG A 796      26.502 -10.682  83.803  1.00  0.00           C  
ATOM   3048  O   ARG A 796      25.654 -10.258  84.579  1.00  0.00           O  
ATOM   3049  CB  ARG A 796      27.853 -12.623  84.668  1.00  0.00           C  
ATOM   3050  CG  ARG A 796      27.988 -14.134  84.893  1.00  0.00           C  
ATOM   3051  CD  ARG A 796      26.695 -14.836  85.316  1.00  0.00           C  
ATOM   3052  NE  ARG A 796      26.091 -15.553  84.193  1.00  0.00           N  
ATOM   3053  CZ  ARG A 796      24.815 -15.464  83.813  1.00  0.00           C  
ATOM   3054  NH1 ARG A 796      23.957 -14.698  84.479  1.00  0.00           N  
ATOM   3055  NH2 ARG A 796      24.390 -16.166  82.768  1.00  0.00           N  
ATOM   3056  N   TYR A 797      27.234  -9.880  83.029  1.00  0.00           N  
ATOM   3057  CA  TYR A 797      27.030  -8.426  83.028  1.00  0.00           C  
ATOM   3058  C   TYR A 797      25.655  -8.063  82.457  1.00  0.00           C  
ATOM   3059  O   TYR A 797      24.949  -7.216  83.006  1.00  0.00           O  
ATOM   3060  CB  TYR A 797      28.132  -7.685  82.256  1.00  0.00           C  
ATOM   3061  CG  TYR A 797      29.447  -7.565  82.991  1.00  0.00           C  
ATOM   3062  CD1 TYR A 797      30.641  -7.996  82.400  1.00  0.00           C  
ATOM   3063  CD2 TYR A 797      29.504  -7.029  84.274  1.00  0.00           C  
ATOM   3064  CE1 TYR A 797      31.854  -7.889  83.066  1.00  0.00           C  
ATOM   3065  CE2 TYR A 797      30.715  -6.928  84.951  1.00  0.00           C  
ATOM   3066  CZ  TYR A 797      31.882  -7.365  84.338  1.00  0.00           C  
ATOM   3067  OH  TYR A 797      33.069  -7.255  85.005  1.00  0.00           O  
ATOM   3068  N   MET A 798      25.289  -8.719  81.357  1.00  0.00           N  
ATOM   3069  CA  MET A 798      23.966  -8.573  80.770  1.00  0.00           C  
ATOM   3070  C   MET A 798      22.880  -8.823  81.813  1.00  0.00           C  
ATOM   3071  O   MET A 798      22.001  -7.983  82.005  1.00  0.00           O  
ATOM   3072  CB  MET A 798      23.795  -9.519  79.585  1.00  0.00           C  
ATOM   3073  CG  MET A 798      22.462  -9.372  78.882  1.00  0.00           C  
ATOM   3074  SD  MET A 798      22.445 -10.172  77.271  1.00  0.00           S  
ATOM   3075  CE  MET A 798      23.540  -9.080  76.342  1.00  0.00           C  
ATOM   3076  N   HIS A 799      22.964  -9.962  82.497  1.00  0.00           N  
ATOM   3077  CA  HIS A 799      22.013 -10.299  83.551  1.00  0.00           C  
ATOM   3078  C   HIS A 799      21.942  -9.242  84.654  1.00  0.00           C  
ATOM   3079  O   HIS A 799      20.855  -8.894  85.116  1.00  0.00           O  
ATOM   3080  CB  HIS A 799      22.322 -11.669  84.158  1.00  0.00           C  
ATOM   3081  CG  HIS A 799      21.526 -11.970  85.389  1.00  0.00           C  
ATOM   3082  ND1 HIS A 799      22.091 -12.026  86.646  1.00  0.00           N  
ATOM   3083  CD2 HIS A 799      20.200 -12.193  85.561  1.00  0.00           C  
ATOM   3084  CE1 HIS A 799      21.150 -12.292  87.536  1.00  0.00           C  
ATOM   3085  NE2 HIS A 799      19.993 -12.393  86.904  1.00  0.00           N  
ATOM   3086  N   ILE A 800      23.103  -8.740  85.073  1.00  0.00           N  
ATOM   3087  CA  ILE A 800      23.157  -7.716  86.119  1.00  0.00           C  
ATOM   3088  C   ILE A 800      22.499  -6.419  85.658  1.00  0.00           C  
ATOM   3089  O   ILE A 800      21.645  -5.862  86.358  1.00  0.00           O  
ATOM   3090  CB  ILE A 800      24.600  -7.451  86.589  1.00  0.00           C  
ATOM   3091  CG1 ILE A 800      25.156  -8.683  87.311  1.00  0.00           C  
ATOM   3092  CG2 ILE A 800      24.662  -6.210  87.497  1.00  0.00           C  
ATOM   3093  CD1 ILE A 800      26.665  -8.646  87.553  1.00  0.00           C  
ATOM   3094  N   PHE A 801      22.880  -5.956  84.470  1.00  0.00           N  
ATOM   3095  CA  PHE A 801      22.437  -4.651  83.974  1.00  0.00           C  
ATOM   3096  C   PHE A 801      20.980  -4.632  83.535  1.00  0.00           C  
ATOM   3097  O   PHE A 801      20.328  -3.602  83.612  1.00  0.00           O  
ATOM   3098  CB  PHE A 801      23.344  -4.156  82.837  1.00  0.00           C  
ATOM   3099  CG  PHE A 801      24.800  -4.048  83.215  1.00  0.00           C  
ATOM   3100  CD1 PHE A 801      25.182  -3.759  84.523  1.00  0.00           C  
ATOM   3101  CD2 PHE A 801      25.790  -4.217  82.252  1.00  0.00           C  
ATOM   3102  CE1 PHE A 801      26.529  -3.661  84.871  1.00  0.00           C  
ATOM   3103  CE2 PHE A 801      27.139  -4.116  82.587  1.00  0.00           C  
ATOM   3104  CZ  PHE A 801      27.510  -3.837  83.900  1.00  0.00           C  
ATOM   3105  N   ASN A 802      20.480  -5.772  83.071  1.00  0.00           N  
ATOM   3106  CA  ASN A 802      19.101  -5.884  82.627  1.00  0.00           C  
ATOM   3107  C   ASN A 802      18.134  -6.234  83.750  1.00  0.00           C  
ATOM   3108  O   ASN A 802      17.058  -5.636  83.849  1.00  0.00           O  
ATOM   3109  CB  ASN A 802      18.970  -6.905  81.494  1.00  0.00           C  
ATOM   3110  CG  ASN A 802      19.442  -6.365  80.153  1.00  0.00           C  
ATOM   3111  OD1 ASN A 802      19.695  -5.173  79.995  1.00  0.00           O  
ATOM   3112  ND2 ASN A 802      19.558  -7.255  79.174  1.00  0.00           N  
ATOM   3113  N   ASP A 803      18.521  -7.186  84.597  1.00  0.00           N  
ATOM   3114  CA  ASP A 803      17.592  -7.790  85.560  1.00  0.00           C  
ATOM   3115  C   ASP A 803      17.767  -7.349  87.013  1.00  0.00           C  
ATOM   3116  O   ASP A 803      16.949  -7.697  87.865  1.00  0.00           O  
ATOM   3117  CB  ASP A 803      17.656  -9.321  85.478  1.00  0.00           C  
ATOM   3118  CG  ASP A 803      17.612  -9.832  84.049  1.00  0.00           C  
ATOM   3119  OD1 ASP A 803      16.818  -9.287  83.246  1.00  0.00           O  
ATOM   3120  OD2 ASP A 803      18.367 -10.781  83.730  1.00  0.00           O  
ATOM   3121  N   ILE A 807      18.826  -6.601  87.303  1.00  0.00           N  
ATOM   3122  CA  ILE A 807      19.062  -6.130  88.668  1.00  0.00           C  
ATOM   3123  C   ILE A 807      19.089  -4.609  88.699  1.00  0.00           C  
ATOM   3124  O   ILE A 807      18.331  -3.983  89.443  1.00  0.00           O  
ATOM   3125  CB  ILE A 807      20.360  -6.732  89.290  1.00  0.00           C  
ATOM   3126  CG1 ILE A 807      20.248  -8.259  89.401  1.00  0.00           C  
ATOM   3127  CG2 ILE A 807      20.656  -6.108  90.664  1.00  0.00           C  
ATOM   3128  CD1 ILE A 807      21.584  -8.975  89.602  1.00  0.00           C  
ATOM   3129  N   LEU A 808      19.954  -4.018  87.878  1.00  0.00           N  
ATOM   3130  CA  LEU A 808      20.054  -2.564  87.807  1.00  0.00           C  
ATOM   3131  C   LEU A 808      18.998  -1.950  86.902  1.00  0.00           C  
ATOM   3132  O   LEU A 808      18.672  -0.770  87.050  1.00  0.00           O  
ATOM   3133  CB  LEU A 808      21.446  -2.130  87.340  1.00  0.00           C  
ATOM   3134  CG  LEU A 808      22.669  -2.436  88.197  1.00  0.00           C  
ATOM   3135  CD1 LEU A 808      23.743  -1.422  87.840  1.00  0.00           C  
ATOM   3136  CD2 LEU A 808      22.343  -2.378  89.684  1.00  0.00           C  
ATOM   3137  N   ASP A1143      18.483  -2.747  85.967  1.00  0.00           N  
ATOM   3138  CA  ASP A1143      17.451  -2.321  85.013  1.00  0.00           C  
ATOM   3139  C   ASP A1143      17.757  -0.960  84.379  1.00  0.00           C  
ATOM   3140  O   ASP A1143      16.935  -0.046  84.415  1.00  0.00           O  
ATOM   3141  CB  ASP A1143      16.062  -2.321  85.675  1.00  0.00           C  
ATOM   3142  CG  ASP A1143      14.925  -2.264  84.664  1.00  0.00           C  
ATOM   3143  OD1 ASP A1143      15.142  -2.641  83.496  1.00  0.00           O  
ATOM   3144  OD2 ASP A1143      13.807  -1.844  85.042  1.00  0.00           O  
ATOM   3145  N   ILE A1153      18.951  -0.842  83.807  1.00  0.00           N  
ATOM   3146  CA  ILE A1153      19.421   0.408  83.221  1.00  0.00           C  
ATOM   3147  C   ILE A1153      19.428   0.357  81.696  1.00  0.00           C  
ATOM   3148  O   ILE A1153      19.462  -0.725  81.108  1.00  0.00           O  
ATOM   3149  CB  ILE A1153      20.833   0.761  83.711  1.00  0.00           C  
ATOM   3150  CG1 ILE A1153      21.795  -0.423  83.496  1.00  0.00           C  
ATOM   3151  CG2 ILE A1153      20.788   1.215  85.173  1.00  0.00           C  
ATOM   3152  CD1 ILE A1153      23.273  -0.040  83.459  1.00  0.00           C  
ATOM   3153  N   GLU A1154      19.377   1.529  81.061  1.00  0.00           N  
ATOM   3154  CA  GLU A1154      19.540   1.612  79.615  1.00  0.00           C  
ATOM   3155  C   GLU A1154      21.018   1.666  79.279  1.00  0.00           C  
ATOM   3156  O   GLU A1154      21.729   2.595  79.677  1.00  0.00           O  
ATOM   3157  CB  GLU A1154      18.829   2.824  79.020  1.00  0.00           C  
ATOM   3158  CG  GLU A1154      18.792   2.766  77.494  1.00  0.00           C  
ATOM   3159  CD  GLU A1154      18.123   3.952  76.858  1.00  0.00           C  
ATOM   3160  OE1 GLU A1154      17.587   4.804  77.591  1.00  0.00           O  
ATOM   3161  OE2 GLU A1154      18.135   4.027  75.612  1.00  0.00           O  
ATOM   3162  N   TRP A1155      21.470   0.658  78.542  1.00  0.00           N  
ATOM   3163  CA  TRP A1155      22.882   0.496  78.250  1.00  0.00           C  
ATOM   3164  C   TRP A1155      23.096  -0.076  76.857  1.00  0.00           C  
ATOM   3165  O   TRP A1155      22.158  -0.554  76.215  1.00  0.00           O  
ATOM   3166  CB  TRP A1155      23.542  -0.393  79.309  1.00  0.00           C  
ATOM   3167  CG  TRP A1155      22.994  -1.802  79.385  1.00  0.00           C  
ATOM   3168  CD1 TRP A1155      21.830  -2.195  79.972  1.00  0.00           C  
ATOM   3169  CD2 TRP A1155      23.606  -2.996  78.877  1.00  0.00           C  
ATOM   3170  NE1 TRP A1155      21.669  -3.556  79.857  1.00  0.00           N  
ATOM   3171  CE2 TRP A1155      22.745  -4.074  79.189  1.00  0.00           C  
ATOM   3172  CE3 TRP A1155      24.791  -3.261  78.182  1.00  0.00           C  
ATOM   3173  CZ2 TRP A1155      23.032  -5.400  78.831  1.00  0.00           C  
ATOM   3174  CZ3 TRP A1155      25.077  -4.591  77.821  1.00  0.00           C  
ATOM   3175  CH2 TRP A1155      24.197  -5.636  78.148  1.00  0.00           C  
ATOM   3176  N   ARG A1156      24.336   0.013  76.393  1.00  0.00           N  
ATOM   3177  CA  ARG A1156      24.779  -0.633  75.162  1.00  0.00           C  
ATOM   3178  C   ARG A1156      26.203  -1.169  75.352  1.00  0.00           C  
ATOM   3179  O   ARG A1156      26.825  -0.939  76.393  1.00  0.00           O  
ATOM   3180  CB  ARG A1156      24.738   0.355  73.996  1.00  0.00           C  
ATOM   3181  CG  ARG A1156      25.701   1.525  74.126  1.00  0.00           C  
ATOM   3182  CD  ARG A1156      25.516   2.507  72.992  1.00  0.00           C  
ATOM   3183  NE  ARG A1156      26.438   3.633  73.101  1.00  0.00           N  
ATOM   3184  CZ  ARG A1156      26.178   4.862  72.664  1.00  0.00           C  
ATOM   3185  NH1 ARG A1156      25.011   5.140  72.098  1.00  0.00           N  
ATOM   3186  NH2 ARG A1156      27.085   5.818  72.812  1.00  0.00           N  
ATOM   3187  N   LYS A1157      26.702  -1.886  74.345  1.00  0.00           N  
ATOM   3188  CA  LYS A1157      28.106  -2.297  74.306  1.00  0.00           C  
ATOM   3189  C   LYS A1157      28.683  -2.248  72.891  1.00  0.00           C  
ATOM   3190  O   LYS A1157      27.954  -2.380  71.904  1.00  0.00           O  
ATOM   3191  CB  LYS A1157      28.337  -3.666  74.978  1.00  0.00           C  
ATOM   3192  CG  LYS A1157      27.563  -4.839  74.398  1.00  0.00           C  
ATOM   3193  CD  LYS A1157      27.983  -6.143  75.073  1.00  0.00           C  
ATOM   3194  CE  LYS A1157      27.106  -7.310  74.640  1.00  0.00           C  
ATOM   3195  NZ  LYS A1157      27.495  -8.581  75.330  1.00  0.00           N  
ATOM   3196  N   ALA A1158      29.997  -2.048  72.814  1.00  0.00           N  
ATOM   3197  CA  ALA A1158      30.694  -1.842  71.546  1.00  0.00           C  
ATOM   3198  C   ALA A1158      32.158  -2.308  71.601  1.00  0.00           C  
ATOM   3199  O   ALA A1158      32.838  -2.144  72.614  1.00  0.00           O  
ATOM   3200  CB  ALA A1158      30.615  -0.367  71.139  1.00  0.00           C  
ATOM   3201  N   ARG A1159      32.625  -2.888  70.497  1.00  0.00           N  
ATOM   3202  CA  ARG A1159      34.011  -3.326  70.345  1.00  0.00           C  
ATOM   3203  C   ARG A1159      34.892  -2.144  69.935  1.00  0.00           C  
ATOM   3204  O   ARG A1159      34.538  -1.382  69.025  1.00  0.00           O  
ATOM   3205  CB  ARG A1159      34.088  -4.434  69.286  1.00  0.00           C  
ATOM   3206  CG  ARG A1159      35.411  -5.214  69.216  1.00  0.00           C  
ATOM   3207  CD  ARG A1159      35.565  -6.197  70.382  1.00  0.00           C  
ATOM   3208  NE  ARG A1159      36.567  -7.238  70.128  1.00  0.00           N  
ATOM   3209  CZ  ARG A1159      37.112  -8.014  71.069  1.00  0.00           C  
ATOM   3210  NH1 ARG A1159      36.783  -7.880  72.352  1.00  0.00           N  
ATOM   3211  NH2 ARG A1159      38.004  -8.929  70.732  1.00  0.00           N  
ATOM   3212  N   VAL A1160      36.026  -1.978  70.617  1.00  0.00           N  
ATOM   3213  CA  VAL A1160      37.028  -0.978  70.206  1.00  0.00           C  
ATOM   3214  C   VAL A1160      38.371  -1.633  69.811  1.00  0.00           C  
ATOM   3215  O   VAL A1160      38.960  -2.403  70.585  1.00  0.00           O  
ATOM   3216  CB  VAL A1160      37.196   0.213  71.227  1.00  0.00           C  
ATOM   3217  CG1 VAL A1160      35.852   0.866  71.531  1.00  0.00           C  
ATOM   3218  CG2 VAL A1160      37.867  -0.224  72.515  1.00  0.00           C  
ATOM   3219  N   THR A1161      38.826  -1.329  68.593  1.00  0.00           N  
ATOM   3220  CA  THR A1161      40.039  -1.921  68.021  1.00  0.00           C  
ATOM   3221  C   THR A1161      41.188  -0.912  67.896  1.00  0.00           C  
ATOM   3222  O   THR A1161      42.331  -1.213  68.267  1.00  0.00           O  
ATOM   3223  CB  THR A1161      39.739  -2.606  66.655  1.00  0.00           C  
ATOM   3224  OG1 THR A1161      39.490  -4.003  66.872  1.00  0.00           O  
ATOM   3225  CG2 THR A1161      40.910  -2.459  65.672  1.00  0.00           C  
ATOM   3226  N   ASN A1444      42.455 -10.024  65.616  1.00  0.00           N  
ATOM   3227  CA  ASN A1444      41.006 -10.163  65.528  1.00  0.00           C  
ATOM   3228  C   ASN A1444      40.343 -10.077  66.907  1.00  0.00           C  
ATOM   3229  O   ASN A1444      39.561  -9.163  67.167  1.00  0.00           O  
ATOM   3230  CB  ASN A1444      40.628 -11.476  64.814  1.00  0.00           C  
ATOM   3231  CG  ASN A1444      39.149 -11.539  64.424  1.00  0.00           C  
ATOM   3232  OD1 ASN A1444      38.295 -10.904  65.050  1.00  0.00           O  
ATOM   3233  ND2 ASN A1444      38.843 -12.312  63.383  1.00  0.00           N  
ATOM   3234  N   THR A1448      40.667 -11.027  67.783  1.00  0.00           N  
ATOM   3235  CA  THR A1448      40.016 -11.142  69.092  1.00  0.00           C  
ATOM   3236  C   THR A1448      40.720 -10.339  70.186  1.00  0.00           C  
ATOM   3237  O   THR A1448      40.245 -10.287  71.327  1.00  0.00           O  
ATOM   3238  CB  THR A1448      39.903 -12.611  69.540  1.00  0.00           C  
ATOM   3239  OG1 THR A1448      41.183 -13.245  69.412  1.00  0.00           O  
ATOM   3240  CG2 THR A1448      38.872 -13.369  68.693  1.00  0.00           C  
ATOM   3241  N   VAL A1456      41.844  -9.713  69.842  1.00  0.00           N  
ATOM   3242  CA  VAL A1456      42.531  -8.795  70.760  1.00  0.00           C  
ATOM   3243  C   VAL A1456      41.847  -7.419  70.744  1.00  0.00           C  
ATOM   3244  O   VAL A1456      41.775  -6.764  69.704  1.00  0.00           O  
ATOM   3245  CB  VAL A1456      44.049  -8.671  70.434  1.00  0.00           C  
ATOM   3246  CG1 VAL A1456      44.733  -7.641  71.343  1.00  0.00           C  
ATOM   3247  CG2 VAL A1456      44.727 -10.027  70.557  1.00  0.00           C  
ATOM   3248  N   GLY A1457      41.343  -7.002  71.905  1.00  0.00           N  
ATOM   3249  CA  GLY A1457      40.652  -5.725  72.055  1.00  0.00           C  
ATOM   3250  C   GLY A1457      39.724  -5.638  73.258  1.00  0.00           C  
ATOM   3251  O   GLY A1457      39.623  -6.567  74.059  1.00  0.00           O  
ATOM   3252  N   THR A1458      39.039  -4.503  73.369  1.00  0.00           N  
ATOM   3253  CA  THR A1458      38.142  -4.222  74.484  1.00  0.00           C  
ATOM   3254  C   THR A1458      36.691  -4.122  74.032  1.00  0.00           C  
ATOM   3255  O   THR A1458      36.400  -3.570  72.972  1.00  0.00           O  
ATOM   3256  CB  THR A1458      38.583  -2.937  75.207  1.00  0.00           C  
ATOM   3257  OG1 THR A1458      39.562  -3.276  76.194  1.00  0.00           O  
ATOM   3258  CG2 THR A1458      37.420  -2.238  75.893  1.00  0.00           C  
ATOM   3259  N   THR A1459      35.791  -4.693  74.828  1.00  0.00           N  
ATOM   3260  CA  THR A1459      34.362  -4.473  74.652  1.00  0.00           C  
ATOM   3261  C   THR A1459      33.894  -3.508  75.749  1.00  0.00           C  
ATOM   3262  O   THR A1459      34.010  -3.810  76.944  1.00  0.00           O  
ATOM   3263  CB  THR A1459      33.564  -5.803  74.662  1.00  0.00           C  
ATOM   3264  OG1 THR A1459      33.965  -6.598  73.545  1.00  0.00           O  
ATOM   3265  CG2 THR A1459      32.067  -5.550  74.544  1.00  0.00           C  
ATOM   3266  N   ASP A1460      33.408  -2.339  75.335  1.00  0.00           N  
ATOM   3267  CA  ASP A1460      33.007  -1.284  76.270  1.00  0.00           C  
ATOM   3268  C   ASP A1460      31.511  -1.246  76.498  1.00  0.00           C  
ATOM   3269  O   ASP A1460      30.726  -1.380  75.559  1.00  0.00           O  
ATOM   3270  CB  ASP A1460      33.463   0.097  75.776  1.00  0.00           C  
ATOM   3271  CG  ASP A1460      34.961   0.313  75.944  1.00  0.00           C  
ATOM   3272  OD1 ASP A1460      35.476   0.173  77.087  1.00  0.00           O  
ATOM   3273  OD2 ASP A1460      35.622   0.629  74.926  1.00  0.00           O  
ATOM   3274  N   TYR A1461      31.126  -1.047  77.752  1.00  0.00           N  
ATOM   3275  CA  TYR A1461      29.736  -0.798  78.095  1.00  0.00           C  
ATOM   3276  C   TYR A1461      29.491   0.703  78.309  1.00  0.00           C  
ATOM   3277  O   TYR A1461      30.210   1.359  79.075  1.00  0.00           O  
ATOM   3278  CB  TYR A1461      29.352  -1.569  79.349  1.00  0.00           C  
ATOM   3279  CG  TYR A1461      29.320  -3.071  79.204  1.00  0.00           C  
ATOM   3280  CD1 TYR A1461      28.113  -3.759  79.228  1.00  0.00           C  
ATOM   3281  CD2 TYR A1461      30.505  -3.817  79.078  1.00  0.00           C  
ATOM   3282  CE1 TYR A1461      28.077  -5.139  79.120  1.00  0.00           C  
ATOM   3283  CE2 TYR A1461      30.477  -5.192  78.961  1.00  0.00           C  
ATOM   3284  CZ  TYR A1461      29.265  -5.848  78.988  1.00  0.00           C  
ATOM   3285  OH  TYR A1461      29.228  -7.210  78.872  1.00  0.00           O  
ATOM   3286  N   GLU A1462      28.478   1.234  77.626  1.00  0.00           N  
ATOM   3287  CA  GLU A1462      28.079   2.637  77.779  1.00  0.00           C  
ATOM   3288  C   GLU A1462      26.615   2.792  78.159  1.00  0.00           C  
ATOM   3289  O   GLU A1462      25.747   2.051  77.684  1.00  0.00           O  
ATOM   3290  CB  GLU A1462      28.351   3.431  76.498  1.00  0.00           C  
ATOM   3291  CG  GLU A1462      29.828   3.559  76.121  1.00  0.00           C  
ATOM   3292  CD  GLU A1462      30.034   3.759  74.626  1.00  0.00           C  
ATOM   3293  OE1 GLU A1462      29.113   4.270  73.938  1.00  0.00           O  
ATOM   3294  OE2 GLU A1462      31.123   3.401  74.136  1.00  0.00           O  
ATOM   3295  N   ALA A1463      26.353   3.779  79.006  1.00  0.00           N  
ATOM   3296  CA  ALA A1463      24.996   4.115  79.416  1.00  0.00           C  
ATOM   3297  C   ALA A1463      24.728   5.625  79.347  1.00  0.00           C  
ATOM   3298  O   ALA A1463      25.629   6.435  79.563  1.00  0.00           O  
ATOM   3299  CB  ALA A1463      24.743   3.594  80.803  1.00  0.00           C  
ATOM   3300  N   CYS A1464      23.487   6.000  79.052  1.00  0.00           N  
ATOM   3301  CA  CYS A1464      23.132   7.419  78.958  1.00  0.00           C  
ATOM   3302  C   CYS A1464      22.949   8.044  80.332  1.00  0.00           C  
ATOM   3303  O   CYS A1464      22.603   7.361  81.299  1.00  0.00           O  
ATOM   3304  CB  CYS A1464      21.889   7.636  78.091  1.00  0.00           C  
ATOM   3305  SG  CYS A1464      20.441   6.632  78.525  1.00  0.00           S  
ATOM   3306  N   LEU A1465      23.216   9.341  80.412  1.00  0.00           N  
ATOM   3307  CA  LEU A1465      23.043  10.087  81.647  1.00  0.00           C  
ATOM   3308  C   LEU A1465      22.023  11.171  81.358  1.00  0.00           C  
ATOM   3309  O   LEU A1465      22.375  12.227  80.832  1.00  0.00           O  
ATOM   3310  CB  LEU A1465      24.377  10.682  82.128  1.00  0.00           C  
ATOM   3311  CG  LEU A1465      25.593   9.754  82.292  1.00  0.00           C  
ATOM   3312  CD1 LEU A1465      26.849  10.566  82.543  1.00  0.00           C  
ATOM   3313  CD2 LEU A1465      25.412   8.726  83.412  1.00  0.00           C  
ATOM   3314  N   PRO A1475      20.744  10.909  81.682  1.00  0.00           N  
ATOM   3315  CA  PRO A1475      19.644  11.773  81.228  1.00  0.00           C  
ATOM   3316  C   PRO A1475      19.895  13.278  81.412  1.00  0.00           C  
ATOM   3317  O   PRO A1475      19.510  14.068  80.552  1.00  0.00           O  
ATOM   3318  CB  PRO A1475      18.457  11.293  82.066  1.00  0.00           C  
ATOM   3319  CG  PRO A1475      18.767   9.832  82.305  1.00  0.00           C  
ATOM   3320  CD  PRO A1475      20.257   9.784  82.504  1.00  0.00           C  
ATOM   3321  N   TYR A1476      20.568  13.660  82.494  1.00  0.00           N  
ATOM   3322  CA  TYR A1476      20.869  15.068  82.752  1.00  0.00           C  
ATOM   3323  C   TYR A1476      21.748  15.709  81.672  1.00  0.00           C  
ATOM   3324  O   TYR A1476      21.770  16.931  81.534  1.00  0.00           O  
ATOM   3325  CB  TYR A1476      21.490  15.256  84.143  1.00  0.00           C  
ATOM   3326  CG  TYR A1476      22.953  14.916  84.242  1.00  0.00           C  
ATOM   3327  CD1 TYR A1476      23.929  15.903  84.115  1.00  0.00           C  
ATOM   3328  CD2 TYR A1476      23.368  13.599  84.478  1.00  0.00           C  
ATOM   3329  CE1 TYR A1476      25.287  15.585  84.217  1.00  0.00           C  
ATOM   3330  CE2 TYR A1476      24.721  13.269  84.577  1.00  0.00           C  
ATOM   3331  CZ  TYR A1476      25.672  14.262  84.442  1.00  0.00           C  
ATOM   3332  OH  TYR A1476      27.004  13.928  84.538  1.00  0.00           O  
ATOM   3333  N   ARG A1683      22.461  14.886  80.910  1.00  0.00           N  
ATOM   3334  CA  ARG A1683      23.332  15.375  79.841  1.00  0.00           C  
ATOM   3335  C   ARG A1683      22.574  15.779  78.587  1.00  0.00           C  
ATOM   3336  O   ARG A1683      23.156  16.365  77.673  1.00  0.00           O  
ATOM   3337  CB  ARG A1683      24.399  14.333  79.488  1.00  0.00           C  
ATOM   3338  CG  ARG A1683      25.567  14.351  80.428  1.00  0.00           C  
ATOM   3339  CD  ARG A1683      26.646  13.414  79.967  1.00  0.00           C  
ATOM   3340  NE  ARG A1683      27.743  13.382  80.925  1.00  0.00           N  
ATOM   3341  CZ  ARG A1683      28.914  12.796  80.717  1.00  0.00           C  
ATOM   3342  NH1 ARG A1683      29.166  12.172  79.574  1.00  0.00           N  
ATOM   3343  NH2 ARG A1683      29.832  12.835  81.661  1.00  0.00           N  
ATOM   3344  N   GLY A1684      21.286  15.449  78.540  1.00  0.00           N  
ATOM   3345  CA  GLY A1684      20.448  15.790  77.405  1.00  0.00           C  
ATOM   3346  C   GLY A1684      20.085  14.597  76.543  1.00  0.00           C  
ATOM   3347  O   GLY A1684      20.581  13.500  76.768  1.00  0.00           O  
ATOM   3348  N   PRO A1688      19.217  14.804  75.538  1.00  0.00           N  
ATOM   3349  CA  PRO A1688      18.815  13.703  74.660  1.00  0.00           C  
ATOM   3350  C   PRO A1688      19.918  13.214  73.713  1.00  0.00           C  
ATOM   3351  O   PRO A1688      19.736  12.197  73.049  1.00  0.00           O  
ATOM   3352  CB  PRO A1688      17.655  14.305  73.853  1.00  0.00           C  
ATOM   3353  CG  PRO A1688      17.922  15.762  73.849  1.00  0.00           C  
ATOM   3354  CD  PRO A1688      18.548  16.070  75.178  1.00  0.00           C  
ATOM   3355  N   ASP A1689      21.033  13.943  73.644  1.00  0.00           N  
ATOM   3356  CA  ASP A1689      22.134  13.617  72.735  1.00  0.00           C  
ATOM   3357  C   ASP A1689      23.489  13.941  73.350  1.00  0.00           C  
ATOM   3358  O   ASP A1689      24.465  14.185  72.626  1.00  0.00           O  
ATOM   3359  CB  ASP A1689      21.987  14.362  71.409  1.00  0.00           C  
ATOM   3360  CG  ASP A1689      21.955  15.879  71.585  1.00  0.00           C  
ATOM   3361  OD1 ASP A1689      22.697  16.403  72.451  1.00  0.00           O  
ATOM   3362  OD2 ASP A1689      21.190  16.546  70.847  1.00  0.00           O  
ATOM   3363  N   GLY A1690      23.545  13.961  74.681  1.00  0.00           N  
ATOM   3364  CA  GLY A1690      24.808  14.074  75.378  1.00  0.00           C  
ATOM   3365  C   GLY A1690      25.602  12.794  75.191  1.00  0.00           C  
ATOM   3366  O   GLY A1690      25.127  11.849  74.549  1.00  0.00           O  
ATOM   3367  N   GLU A1692      26.811  12.780  75.746  1.00  0.00           N  
ATOM   3368  CA  GLU A1692      27.701  11.620  75.707  1.00  0.00           C  
ATOM   3369  C   GLU A1692      27.226  10.532  76.656  1.00  0.00           C  
ATOM   3370  O   GLU A1692      26.942  10.807  77.832  1.00  0.00           O  
ATOM   3371  CB  GLU A1692      29.110  12.034  76.136  1.00  0.00           C  
ATOM   3372  CG  GLU A1692      29.822  12.957  75.168  1.00  0.00           C  
ATOM   3373  CD  GLU A1692      30.784  12.215  74.273  1.00  0.00           C  
ATOM   3374  OE1 GLU A1692      31.664  11.494  74.816  1.00  0.00           O  
ATOM   3375  OE2 GLU A1692      30.657  12.360  73.035  1.00  0.00           O  
ATOM   3376  N   TRP A1693      27.154   9.302  76.152  1.00  0.00           N  
ATOM   3377  CA  TRP A1693      26.944   8.130  77.006  1.00  0.00           C  
ATOM   3378  C   TRP A1693      28.191   7.913  77.837  1.00  0.00           C  
ATOM   3379  O   TRP A1693      29.285   8.254  77.404  1.00  0.00           O  
ATOM   3380  CB  TRP A1693      26.586   6.890  76.175  1.00  0.00           C  
ATOM   3381  CG  TRP A1693      25.165   6.942  75.653  1.00  0.00           C  
ATOM   3382  CD1 TRP A1693      24.517   8.042  75.170  1.00  0.00           C  
ATOM   3383  CD2 TRP A1693      24.222   5.857  75.569  1.00  0.00           C  
ATOM   3384  NE1 TRP A1693      23.241   7.716  74.796  1.00  0.00           N  
ATOM   3385  CE2 TRP A1693      23.029   6.385  75.028  1.00  0.00           C  
ATOM   3386  CE3 TRP A1693      24.269   4.497  75.902  1.00  0.00           C  
ATOM   3387  CZ2 TRP A1693      21.890   5.602  74.808  1.00  0.00           C  
ATOM   3388  CZ3 TRP A1693      23.132   3.714  75.679  1.00  0.00           C  
ATOM   3389  CH2 TRP A1693      21.962   4.273  75.138  1.00  0.00           C  
ATOM   3390  N   LEU A1700      28.011   7.388  79.045  1.00  0.00           N  
ATOM   3391  CA  LEU A1700      29.111   7.172  79.969  1.00  0.00           C  
ATOM   3392  C   LEU A1700      29.630   5.742  79.858  1.00  0.00           C  
ATOM   3393  O   LEU A1700      28.853   4.781  79.916  1.00  0.00           O  
ATOM   3394  CB  LEU A1700      28.654   7.426  81.409  1.00  0.00           C  
ATOM   3395  CG  LEU A1700      29.593   8.012  82.477  1.00  0.00           C  
ATOM   3396  CD1 LEU A1700      29.504   7.186  83.753  1.00  0.00           C  
ATOM   3397  CD2 LEU A1700      31.032   8.142  82.026  1.00  0.00           C  
ATOM   3398  N   GLU A1701      30.943   5.605  79.707  1.00  0.00           N  
ATOM   3399  CA  GLU A1701      31.568   4.298  79.770  1.00  0.00           C  
ATOM   3400  C   GLU A1701      31.581   3.848  81.227  1.00  0.00           C  
ATOM   3401  O   GLU A1701      32.023   4.601  82.111  1.00  0.00           O  
ATOM   3402  CB  GLU A1701      32.985   4.340  79.206  1.00  0.00           C  
ATOM   3403  CG  GLU A1701      33.533   2.971  78.865  1.00  0.00           C  
ATOM   3404  CD  GLU A1701      35.054   2.930  78.860  1.00  0.00           C  
ATOM   3405  OE1 GLU A1701      35.671   3.713  78.094  1.00  0.00           O  
ATOM   3406  OE2 GLU A1701      35.628   2.106  79.617  1.00  0.00           O  
ATOM   3407  N   PHE A1702      31.084   2.635  81.480  1.00  0.00           N  
ATOM   3408  CA  PHE A1702      30.960   2.148  82.861  1.00  0.00           C  
ATOM   3409  C   PHE A1702      31.387   0.694  83.103  1.00  0.00           C  
ATOM   3410  O   PHE A1702      31.358   0.231  84.245  1.00  0.00           O  
ATOM   3411  CB  PHE A1702      29.537   2.392  83.396  1.00  0.00           C  
ATOM   3412  CG  PHE A1702      28.515   1.426  82.872  1.00  0.00           C  
ATOM   3413  CD1 PHE A1702      28.017   0.413  83.690  1.00  0.00           C  
ATOM   3414  CD2 PHE A1702      28.047   1.524  81.565  1.00  0.00           C  
ATOM   3415  CE1 PHE A1702      27.074  -0.487  83.212  1.00  0.00           C  
ATOM   3416  CE2 PHE A1702      27.103   0.631  81.076  1.00  0.00           C  
ATOM   3417  CZ  PHE A1702      26.617  -0.379  81.898  1.00  0.00           C  
ATOM   3418  N   GLN A1703      31.771  -0.018  82.039  1.00  0.00           N  
ATOM   3419  CA  GLN A1703      32.188  -1.420  82.143  1.00  0.00           C  
ATOM   3420  C   GLN A1703      32.957  -1.888  80.914  1.00  0.00           C  
ATOM   3421  O   GLN A1703      32.632  -1.504  79.791  1.00  0.00           O  
ATOM   3422  CB  GLN A1703      30.986  -2.349  82.379  1.00  0.00           C  
ATOM   3423  CG  GLN A1703      31.358  -3.771  82.768  1.00  0.00           C  
ATOM   3424  CD  GLN A1703      32.147  -3.822  84.057  1.00  0.00           C  
ATOM   3425  OE1 GLN A1703      31.699  -3.318  85.085  1.00  0.00           O  
ATOM   3426  NE2 GLN A1703      33.337  -4.431  84.012  1.00  0.00           N  
ATOM   3427  N   ASN A1704      33.967  -2.733  81.144  1.00  0.00           N  
ATOM   3428  CA  ASN A1704      34.800  -3.257  80.072  1.00  0.00           C  
ATOM   3429  C   ASN A1704      35.142  -4.740  80.248  1.00  0.00           C  
ATOM   3430  O   ASN A1704      35.226  -5.250  81.370  1.00  0.00           O  
ATOM   3431  CB  ASN A1704      36.095  -2.449  79.974  1.00  0.00           C  
ATOM   3432  CG  ASN A1704      36.981  -2.630  81.198  1.00  0.00           C  
ATOM   3433  OD1 ASN A1704      36.787  -1.957  82.217  1.00  0.00           O  
ATOM   3434  ND2 ASN A1704      37.947  -3.566  81.116  1.00  0.00           N  
ATOM   3435  N   VAL A1705      35.339  -5.419  79.125  1.00  0.00           N  
ATOM   3436  CA  VAL A1705      36.009  -6.715  79.102  1.00  0.00           C  
ATOM   3437  C   VAL A1705      37.113  -6.625  78.052  1.00  0.00           C  
ATOM   3438  O   VAL A1705      36.834  -6.402  76.883  1.00  0.00           O  
ATOM   3439  CB  VAL A1705      35.028  -7.877  78.783  1.00  0.00           C  
ATOM   3440  CG1 VAL A1705      35.768  -9.200  78.695  1.00  0.00           C  
ATOM   3441  CG2 VAL A1705      33.938  -7.974  79.843  1.00  0.00           C  
ATOM   3442  N   SER A1706      38.362  -6.765  78.482  1.00  0.00           N  
ATOM   3443  CA  SER A1706      39.507  -6.718  77.570  1.00  0.00           C  
ATOM   3444  C   SER A1706      40.123  -8.099  77.334  1.00  0.00           C  
ATOM   3445  O   SER A1706      40.322  -8.882  78.269  1.00  0.00           O  
ATOM   3446  CB  SER A1706      40.592  -5.774  78.102  1.00  0.00           C  
ATOM   3447  OG  SER A1706      40.066  -4.493  78.450  1.00  0.00           O  
ATOM   3448  N   ILE A1707      40.413  -8.397  76.075  1.00  0.00           N  
ATOM   3449  CA  ILE A1707      41.267  -9.525  75.745  1.00  0.00           C  
ATOM   3450  C   ILE A1707      42.615  -8.961  75.291  1.00  0.00           C  
ATOM   3451  O   ILE A1707      42.717  -8.286  74.261  1.00  0.00           O  
ATOM   3452  CB  ILE A1707      40.612 -10.476  74.709  1.00  0.00           C  
ATOM   3453  CG1 ILE A1707      39.455 -11.234  75.367  1.00  0.00           C  
ATOM   3454  CG2 ILE A1707      41.638 -11.485  74.143  1.00  0.00           C  
ATOM   3455  CD1 ILE A1707      38.289 -11.500  74.427  1.00  0.00           C  
ATOM   3456  N   ASN A1708      43.636  -9.232  76.095  1.00  0.00           N  
ATOM   3457  CA  ASN A1708      44.968  -8.667  75.902  1.00  0.00           C  
ATOM   3458  C   ASN A1708      45.943  -9.542  75.109  1.00  0.00           C  
ATOM   3459  O   ASN A1708      47.106  -9.173  74.941  1.00  0.00           O  
ATOM   3460  CB  ASN A1708      45.564  -8.315  77.263  1.00  0.00           C  
ATOM   3461  CG  ASN A1708      44.659  -7.413  78.063  1.00  0.00           C  
ATOM   3462  OD1 ASN A1708      44.122  -6.452  77.530  1.00  0.00           O  
ATOM   3463  ND2 ASN A1708      44.475  -7.717  79.340  1.00  0.00           N  
ATOM   3464  N   GLY A1709      45.471 -10.676  74.601  1.00  0.00           N  
ATOM   3465  CA  GLY A1709      46.355 -11.629  73.922  1.00  0.00           C  
ATOM   3466  C   GLY A1709      47.477 -12.129  74.820  1.00  0.00           C  
ATOM   3467  O   GLY A1709      47.297 -12.272  76.028  1.00  0.00           O  
ATOM   3468  N   ASP A1710      48.645 -12.361  74.230  1.00  0.00           N  
ATOM   3469  CA  ASP A1710      49.779 -12.970  74.945  1.00  0.00           C  
ATOM   3470  C   ASP A1710      50.655 -11.919  75.617  1.00  0.00           C  
ATOM   3471  O   ASP A1710      51.710 -12.230  76.171  1.00  0.00           O  
ATOM   3472  CB  ASP A1710      50.610 -13.847  74.000  1.00  0.00           C  
ATOM   3473  CG  ASP A1710      51.381 -13.040  72.942  1.00  0.00           C  
ATOM   3474  OD1 ASP A1710      52.086 -13.680  72.121  1.00  0.00           O  
ATOM   3475  OD2 ASP A1710      51.294 -11.788  72.913  1.00  0.00           O  
ATOM   3476  N   LYS A1711      50.180 -10.678  75.577  1.00  0.00           N  
ATOM   3477  CA  LYS A1711      50.936  -9.504  76.007  1.00  0.00           C  
ATOM   3478  C   LYS A1711      51.516  -9.627  77.413  1.00  0.00           C  
ATOM   3479  O   LYS A1711      52.692  -9.319  77.644  1.00  0.00           O  
ATOM   3480  CB  LYS A1711      50.036  -8.261  75.892  1.00  0.00           C  
ATOM   3481  CG  LYS A1711      50.592  -7.002  76.488  1.00  0.00           C  
ATOM   3482  CD  LYS A1711      49.590  -5.873  76.299  1.00  0.00           C  
ATOM   3483  CE  LYS A1711      49.917  -4.685  77.171  1.00  0.00           C  
ATOM   3484  NZ  LYS A1711      51.218  -4.074  76.776  1.00  0.00           N  
ATOM   3485  N   TYR A1725      50.680 -10.067  78.345  1.00  0.00           N  
ATOM   3486  CA  TYR A1725      51.082 -10.168  79.738  1.00  0.00           C  
ATOM   3487  C   TYR A1725      51.935 -11.406  80.059  1.00  0.00           C  
ATOM   3488  O   TYR A1725      52.938 -11.283  80.772  1.00  0.00           O  
ATOM   3489  CB  TYR A1725      49.871 -10.044  80.660  1.00  0.00           C  
ATOM   3490  CG  TYR A1725      49.483  -8.606  80.926  1.00  0.00           C  
ATOM   3491  CD1 TYR A1725      50.042  -7.909  81.987  1.00  0.00           C  
ATOM   3492  CD2 TYR A1725      48.563  -7.942  80.112  1.00  0.00           C  
ATOM   3493  CE1 TYR A1725      49.699  -6.594  82.234  1.00  0.00           C  
ATOM   3494  CE2 TYR A1725      48.212  -6.615  80.351  1.00  0.00           C  
ATOM   3495  CZ  TYR A1725      48.783  -5.955  81.412  1.00  0.00           C  
ATOM   3496  OH  TYR A1725      48.463  -4.653  81.674  1.00  0.00           O  
ATOM   3497  N   PRO A1726      51.536 -12.603  79.569  1.00  0.00           N  
ATOM   3498  CA  PRO A1726      52.498 -13.715  79.675  1.00  0.00           C  
ATOM   3499  C   PRO A1726      53.881 -13.412  79.076  1.00  0.00           C  
ATOM   3500  O   PRO A1726      54.886 -13.746  79.702  1.00  0.00           O  
ATOM   3501  CB  PRO A1726      51.805 -14.871  78.931  1.00  0.00           C  
ATOM   3502  CG  PRO A1726      50.336 -14.529  79.049  1.00  0.00           C  
ATOM   3503  CD  PRO A1726      50.247 -13.038  78.994  1.00  0.00           C  
ATOM   3504  N   LYS A1727      53.936 -12.778  77.904  1.00  0.00           N  
ATOM   3505  CA  LYS A1727      55.226 -12.463  77.282  1.00  0.00           C  
ATOM   3506  C   LYS A1727      56.025 -11.435  78.088  1.00  0.00           C  
ATOM   3507  O   LYS A1727      57.208 -11.631  78.352  1.00  0.00           O  
ATOM   3508  CB  LYS A1727      55.062 -11.993  75.832  1.00  0.00           C  
ATOM   3509  CG  LYS A1727      54.699 -13.078  74.807  1.00  0.00           C  
ATOM   3510  CD  LYS A1727      55.629 -14.304  74.899  1.00  0.00           C  
ATOM   3511  CE  LYS A1727      55.596 -15.181  73.644  1.00  0.00           C  
ATOM   3512  NZ  LYS A1727      54.216 -15.653  73.337  1.00  0.00           N  
ATOM   3513  N   GLY A1728      55.367 -10.361  78.513  1.00  0.00           N  
ATOM   3514  CA  GLY A1728      56.047  -9.260  79.184  1.00  0.00           C  
ATOM   3515  C   GLY A1728      56.567  -9.617  80.557  1.00  0.00           C  
ATOM   3516  O   GLY A1728      57.611  -9.127  80.981  1.00  0.00           O  
ATOM   3517  N   PHE A1729      55.816 -10.463  81.251  1.00  0.00           N  
ATOM   3518  CA  PHE A1729      56.196 -10.976  82.556  1.00  0.00           C  
ATOM   3519  C   PHE A1729      56.810 -12.381  82.493  1.00  0.00           C  
ATOM   3520  O   PHE A1729      57.112 -12.968  83.532  1.00  0.00           O  
ATOM   3521  CB  PHE A1729      54.995 -10.952  83.497  1.00  0.00           C  
ATOM   3522  CG  PHE A1729      54.668  -9.585  83.992  1.00  0.00           C  
ATOM   3523  CD1 PHE A1729      53.809  -8.755  83.271  1.00  0.00           C  
ATOM   3524  CD2 PHE A1729      55.242  -9.109  85.161  1.00  0.00           C  
ATOM   3525  CE1 PHE A1729      53.524  -7.494  83.718  1.00  0.00           C  
ATOM   3526  CE2 PHE A1729      54.953  -7.842  85.615  1.00  0.00           C  
ATOM   3527  CZ  PHE A1729      54.096  -7.030  84.896  1.00  0.00           C  
ATOM   3528  N   ASN A1730      57.005 -12.886  81.273  1.00  0.00           N  
ATOM   3529  CA  ASN A1730      57.648 -14.201  81.023  1.00  0.00           C  
ATOM   3530  C   ASN A1730      56.997 -15.288  81.868  1.00  0.00           C  
ATOM   3531  O   ASN A1730      57.556 -15.733  82.859  1.00  0.00           O  
ATOM   3532  CB  ASN A1730      59.173 -14.114  81.226  1.00  0.00           C  
ATOM   3533  CG  ASN A1730      59.891 -15.409  80.925  1.00  0.00           C  
ATOM   3534  OD1 ASN A1730      60.641 -15.907  81.764  1.00  0.00           O  
ATOM   3535  ND2 ASN A1730      59.682 -15.966  79.721  1.00  0.00           N  
ATOM   3536  N   VAL A1760      55.778 -15.660  81.492  1.00  0.00           N  
ATOM   3537  CA  VAL A1760      54.997 -16.685  82.182  1.00  0.00           C  
ATOM   3538  C   VAL A1760      54.628 -17.699  81.131  1.00  0.00           C  
ATOM   3539  O   VAL A1760      54.151 -17.329  80.050  1.00  0.00           O  
ATOM   3540  CB  VAL A1760      53.669 -16.148  82.772  1.00  0.00           C  
ATOM   3541  CG1 VAL A1760      52.985 -17.241  83.603  1.00  0.00           C  
ATOM   3542  CG2 VAL A1760      53.878 -14.869  83.598  1.00  0.00           C  
ATOM   3543  N   LYS A1761      54.849 -18.975  81.443  1.00  0.00           N  
ATOM   3544  CA  LYS A1761      54.669 -20.033  80.467  1.00  0.00           C  
ATOM   3545  C   LYS A1761      53.721 -21.116  80.956  1.00  0.00           C  
ATOM   3546  O   LYS A1761      53.418 -21.209  82.148  1.00  0.00           O  
ATOM   3547  CB  LYS A1761      56.024 -20.646  80.107  1.00  0.00           C  
ATOM   3548  CG  LYS A1761      56.944 -19.764  79.246  1.00  0.00           C  
ATOM   3549  CD  LYS A1761      58.391 -20.178  79.528  1.00  0.00           C  
ATOM   3550  CE  LYS A1761      59.325 -19.973  78.335  1.00  0.00           C  
ATOM   3551  NZ  LYS A1761      59.640 -18.537  78.114  1.00  0.00           N  
ATOM   3552  N   LEU A1765      53.268 -21.935  80.011  1.00  0.00           N  
ATOM   3553  CA  LEU A1765      52.460 -23.121  80.292  1.00  0.00           C  
ATOM   3554  C   LEU A1765      53.349 -24.355  80.187  1.00  0.00           C  
ATOM   3555  O   LEU A1765      54.217 -24.433  79.302  1.00  0.00           O  
ATOM   3556  CB  LEU A1765      51.339 -23.237  79.253  1.00  0.00           C  
ATOM   3557  CG  LEU A1765      49.880 -23.539  79.605  1.00  0.00           C  
ATOM   3558  CD1 LEU A1765      49.154 -24.071  78.373  1.00  0.00           C  
ATOM   3559  CD2 LEU A1765      49.724 -24.492  80.765  1.00  0.00           C  
ATOM   3560  N   GLN A1767      53.117 -25.331  81.066  1.00  0.00           N  
ATOM   3561  CA  GLN A1767      53.862 -26.578  81.040  1.00  0.00           C  
ATOM   3562  C   GLN A1767      53.898 -27.263  79.670  1.00  0.00           C  
ATOM   3563  O   GLN A1767      54.963 -27.747  79.261  1.00  0.00           O  
ATOM   3564  CB  GLN A1767      53.354 -27.557  82.105  1.00  0.00           C  
ATOM   3565  CG  GLN A1767      54.207 -28.839  82.219  1.00  0.00           C  
ATOM   3566  CD  GLN A1767      53.793 -29.716  83.387  1.00  0.00           C  
ATOM   3567  OE1 GLN A1767      52.652 -29.653  83.842  1.00  0.00           O  
ATOM   3568  NE2 GLN A1767      54.719 -30.539  83.881  1.00  0.00           N  
ATOM   3569  N   SER A1768      52.752 -27.322  78.987  1.00  0.00           N  
ATOM   3570  CA  SER A1768      52.641 -27.981  77.673  1.00  0.00           C  
ATOM   3571  C   SER A1768      53.327 -27.182  76.565  1.00  0.00           C  
ATOM   3572  O   SER A1768      53.521 -27.687  75.464  1.00  0.00           O  
ATOM   3573  CB  SER A1768      51.164 -28.213  77.296  1.00  0.00           C  
ATOM   3574  OG  SER A1768      50.461 -26.968  77.082  1.00  0.00           O  
ATOM   3575  N   GLY A1770      53.654 -25.921  76.848  1.00  0.00           N  
ATOM   3576  CA  GLY A1770      54.281 -25.053  75.856  1.00  0.00           C  
ATOM   3577  C   GLY A1770      53.333 -24.301  74.921  1.00  0.00           C  
ATOM   3578  O   GLY A1770      53.779 -23.491  74.096  1.00  0.00           O  
ATOM   3579  N   ASP A1771      52.036 -24.588  75.028  1.00  0.00           N  
ATOM   3580  CA  ASP A1771      51.019 -23.827  74.299  1.00  0.00           C  
ATOM   3581  C   ASP A1771      50.971 -22.411  74.824  1.00  0.00           C  
ATOM   3582  O   ASP A1771      51.237 -22.170  76.009  1.00  0.00           O  
ATOM   3583  CB  ASP A1771      49.641 -24.469  74.419  1.00  0.00           C  
ATOM   3584  CG  ASP A1771      49.601 -25.842  73.819  1.00  0.00           C  
ATOM   3585  OD1 ASP A1771      49.921 -25.983  72.617  1.00  0.00           O  
ATOM   3586  OD2 ASP A1771      49.266 -26.790  74.560  1.00  0.00           O  
ATOM   3587  N   GLU A1772      50.663 -21.482  73.929  1.00  0.00           N  
ATOM   3588  CA  GLU A1772      50.679 -20.050  74.267  1.00  0.00           C  
ATOM   3589  C   GLU A1772      49.627 -19.689  75.312  1.00  0.00           C  
ATOM   3590  O   GLU A1772      48.470 -20.105  75.216  1.00  0.00           O  
ATOM   3591  CB  GLU A1772      50.550 -19.172  73.003  1.00  0.00           C  
ATOM   3592  CG  GLU A1772      51.785 -19.221  72.068  1.00  0.00           C  
ATOM   3593  CD  GLU A1772      53.102 -19.017  72.830  1.00  0.00           C  
ATOM   3594  OE1 GLU A1772      53.362 -17.898  73.319  1.00  0.00           O  
ATOM   3595  OE2 GLU A1772      53.875 -19.987  72.967  1.00  0.00           O  
ATOM   3596  N   LEU A1773      50.067 -18.956  76.331  1.00  0.00           N  
ATOM   3597  CA  LEU A1773      49.178 -18.386  77.337  1.00  0.00           C  
ATOM   3598  C   LEU A1773      48.657 -17.030  76.877  1.00  0.00           C  
ATOM   3599  O   LEU A1773      49.400 -16.237  76.288  1.00  0.00           O  
ATOM   3600  CB  LEU A1773      49.913 -18.185  78.661  1.00  0.00           C  
ATOM   3601  CG  LEU A1773      50.158 -19.304  79.667  1.00  0.00           C  
ATOM   3602  CD1 LEU A1773      50.934 -18.728  80.845  1.00  0.00           C  
ATOM   3603  CD2 LEU A1773      48.860 -19.939  80.147  1.00  0.00           C  
ATOM   3604  N   TRP A1774      47.380 -16.780  77.157  1.00  0.00           N  
ATOM   3605  CA  TRP A1774      46.743 -15.492  76.930  1.00  0.00           C  
ATOM   3606  C   TRP A1774      46.165 -15.036  78.252  1.00  0.00           C  
ATOM   3607  O   TRP A1774      46.125 -15.804  79.212  1.00  0.00           O  
ATOM   3608  CB  TRP A1774      45.612 -15.627  75.909  1.00  0.00           C  
ATOM   3609  CG  TRP A1774      46.037 -15.560  74.462  1.00  0.00           C  
ATOM   3610  CD1 TRP A1774      47.170 -16.089  73.910  1.00  0.00           C  
ATOM   3611  CD2 TRP A1774      45.308 -14.959  73.379  1.00  0.00           C  
ATOM   3612  NE1 TRP A1774      47.209 -15.829  72.561  1.00  0.00           N  
ATOM   3613  CE2 TRP A1774      46.079 -15.144  72.204  1.00  0.00           C  
ATOM   3614  CE3 TRP A1774      44.083 -14.277  73.288  1.00  0.00           C  
ATOM   3615  CZ2 TRP A1774      45.667 -14.675  70.947  1.00  0.00           C  
ATOM   3616  CZ3 TRP A1774      43.672 -13.801  72.034  1.00  0.00           C  
ATOM   3617  CH2 TRP A1774      44.465 -14.006  70.882  1.00  0.00           C  
ATOM   3618  N   SER A1775      45.719 -13.785  78.304  1.00  0.00           N  
ATOM   3619  CA  SER A1775      45.012 -13.273  79.475  1.00  0.00           C  
ATOM   3620  C   SER A1775      43.990 -12.218  79.095  1.00  0.00           C  
ATOM   3621  O   SER A1775      44.061 -11.625  78.016  1.00  0.00           O  
ATOM   3622  CB  SER A1775      45.982 -12.708  80.514  1.00  0.00           C  
ATOM   3623  OG  SER A1775      46.740 -11.645  79.979  1.00  0.00           O  
ATOM   3624  N   GLY A1776      43.030 -12.013  79.988  1.00  0.00           N  
ATOM   3625  CA  GLY A1776      42.072 -10.930  79.864  1.00  0.00           C  
ATOM   3626  C   GLY A1776      41.873 -10.266  81.210  1.00  0.00           C  
ATOM   3627  O   GLY A1776      42.360 -10.753  82.234  1.00  0.00           O  
ATOM   3628  N   CYS A1777      41.181  -9.133  81.209  1.00  0.00           N  
ATOM   3629  CA  CYS A1777      40.780  -8.498  82.453  1.00  0.00           C  
ATOM   3630  C   CYS A1777      39.520  -7.669  82.268  1.00  0.00           C  
ATOM   3631  O   CYS A1777      39.132  -7.331  81.147  1.00  0.00           O  
ATOM   3632  CB  CYS A1777      41.907  -7.655  83.049  1.00  0.00           C  
ATOM   3633  SG  CYS A1777      42.513  -6.428  81.913  1.00  0.00           S  
ATOM   3634  N   SER A1778      38.896  -7.368  83.398  1.00  0.00           N  
ATOM   3635  CA  SER A1778      37.663  -6.638  83.470  1.00  0.00           C  
ATOM   3636  C   SER A1778      37.696  -5.851  84.773  1.00  0.00           C  
ATOM   3637  O   SER A1778      37.869  -6.424  85.856  1.00  0.00           O  
ATOM   3638  CB  SER A1778      36.489  -7.611  83.457  1.00  0.00           C  
ATOM   3639  OG  SER A1778      35.260  -6.930  83.379  1.00  0.00           O  
ATOM   3640  N   GLY A1779      37.565  -4.534  84.666  1.00  0.00           N  
ATOM   3641  CA  GLY A1779      37.550  -3.674  85.841  1.00  0.00           C  
ATOM   3642  C   GLY A1779      36.163  -3.119  86.084  1.00  0.00           C  
ATOM   3643  O   GLY A1779      35.575  -2.509  85.195  1.00  0.00           O  
ATOM   3644  N   VAL A1782      35.633  -3.363  87.278  1.00  0.00           N  
ATOM   3645  CA  VAL A1782      34.362  -2.799  87.685  1.00  0.00           C  
ATOM   3646  C   VAL A1782      34.631  -1.511  88.449  1.00  0.00           C  
ATOM   3647  O   VAL A1782      35.131  -1.547  89.576  1.00  0.00           O  
ATOM   3648  CB  VAL A1782      33.559  -3.758  88.585  1.00  0.00           C  
ATOM   3649  CG1 VAL A1782      32.271  -3.078  89.078  1.00  0.00           C  
ATOM   3650  CG2 VAL A1782      33.234  -5.057  87.842  1.00  0.00           C  
ATOM   3651  N   GLY A1783      34.300  -0.383  87.829  1.00  0.00           N  
ATOM   3652  CA  GLY A1783      34.436   0.920  88.460  1.00  0.00           C  
ATOM   3653  C   GLY A1783      33.161   1.284  89.191  1.00  0.00           C  
ATOM   3654  O   GLY A1783      32.108   1.466  88.576  1.00  0.00           O  
ATOM   3655  N   LEU A1784      33.258   1.375  90.511  1.00  0.00           N  
ATOM   3656  CA  LEU A1784      32.099   1.605  91.349  1.00  0.00           C  
ATOM   3657  C   LEU A1784      31.511   3.007  91.152  1.00  0.00           C  
ATOM   3658  O   LEU A1784      30.296   3.158  91.069  1.00  0.00           O  
ATOM   3659  CB  LEU A1784      32.436   1.302  92.814  1.00  0.00           C  
ATOM   3660  CG  LEU A1784      32.800  -0.167  93.110  1.00  0.00           C  
ATOM   3661  CD1 LEU A1784      33.247  -0.367  94.567  1.00  0.00           C  
ATOM   3662  CD2 LEU A1784      31.662  -1.125  92.761  1.00  0.00           C  
ATOM   3663  N   GLU A1785      32.374   4.020  91.041  1.00  0.00           N  
ATOM   3664  CA  GLU A1785      31.936   5.386  90.754  1.00  0.00           C  
ATOM   3665  C   GLU A1785      31.149   5.448  89.446  1.00  0.00           C  
ATOM   3666  O   GLU A1785      30.170   6.211  89.344  1.00  0.00           O  
ATOM   3667  CB  GLU A1785      33.118   6.366  90.680  1.00  0.00           C  
ATOM   3668  CG  GLU A1785      33.823   6.654  92.000  1.00  0.00           C  
ATOM   3669  CD  GLU A1785      34.772   5.533  92.443  1.00  0.00           C  
ATOM   3670  OE1 GLU A1785      35.001   4.576  91.652  1.00  0.00           O  
ATOM   3671  OE2 GLU A1785      35.281   5.613  93.588  1.00  0.00           O  
ATOM   3672  N   ARG A1786      31.574   4.659  88.459  1.00  0.00           N  
ATOM   3673  CA  ARG A1786      30.934   4.636  87.136  1.00  0.00           C  
ATOM   3674  C   ARG A1786      29.570   3.959  87.160  1.00  0.00           C  
ATOM   3675  O   ARG A1786      28.646   4.401  86.491  1.00  0.00           O  
ATOM   3676  CB  ARG A1786      31.828   3.965  86.087  1.00  0.00           C  
ATOM   3677  CG  ARG A1786      33.140   4.671  85.799  1.00  0.00           C  
ATOM   3678  CD  ARG A1786      32.953   6.022  85.090  1.00  0.00           C  
ATOM   3679  NE  ARG A1786      34.253   6.664  84.865  1.00  0.00           N  
ATOM   3680  CZ  ARG A1786      34.926   6.624  83.714  1.00  0.00           C  
ATOM   3681  NH1 ARG A1786      34.404   6.008  82.654  1.00  0.00           N  
ATOM   3682  NH2 ARG A1786      36.109   7.224  83.616  1.00  0.00           N  
ATOM   3683  N   TRP A1787      29.451   2.885  87.930  1.00  0.00           N  
ATOM   3684  CA  TRP A1787      28.182   2.187  88.096  1.00  0.00           C  
ATOM   3685  C   TRP A1787      27.188   3.094  88.824  1.00  0.00           C  
ATOM   3686  O   TRP A1787      26.026   3.215  88.418  1.00  0.00           O  
ATOM   3687  CB  TRP A1787      28.392   0.897  88.884  1.00  0.00           C  
ATOM   3688  CG  TRP A1787      28.910  -0.274  88.077  1.00  0.00           C  
ATOM   3689  CD1 TRP A1787      29.816  -0.240  87.051  1.00  0.00           C  
ATOM   3690  CD2 TRP A1787      28.565  -1.657  88.260  1.00  0.00           C  
ATOM   3691  NE1 TRP A1787      30.033  -1.511  86.569  1.00  0.00           N  
ATOM   3692  CE2 TRP A1787      29.283  -2.399  87.296  1.00  0.00           C  
ATOM   3693  CE3 TRP A1787      27.712  -2.338  89.143  1.00  0.00           C  
ATOM   3694  CZ2 TRP A1787      29.182  -3.794  87.193  1.00  0.00           C  
ATOM   3695  CZ3 TRP A1787      27.605  -3.720  89.038  1.00  0.00           C  
ATOM   3696  CH2 TRP A1787      28.341  -4.436  88.071  1.00  0.00           C  
ATOM   3697  N   ALA A1788      27.663   3.746  89.886  1.00  0.00           N  
ATOM   3698  CA  ALA A1788      26.847   4.661  90.672  1.00  0.00           C  
ATOM   3699  C   ALA A1788      26.318   5.830  89.830  1.00  0.00           C  
ATOM   3700  O   ALA A1788      25.126   6.161  89.893  1.00  0.00           O  
ATOM   3701  CB  ALA A1788      27.626   5.163  91.862  1.00  0.00           C  
ATOM   3702  N   ALA A1789      27.199   6.436  89.033  1.00  0.00           N  
ATOM   3703  CA  ALA A1789      26.823   7.537  88.146  1.00  0.00           C  
ATOM   3704  C   ALA A1789      25.700   7.143  87.191  1.00  0.00           C  
ATOM   3705  O   ALA A1789      24.734   7.880  87.026  1.00  0.00           O  
ATOM   3706  CB  ALA A1789      28.031   8.032  87.364  1.00  0.00           C  
ATOM   3707  N   VAL A1790      25.833   5.973  86.578  1.00  0.00           N  
ATOM   3708  CA  VAL A1790      24.844   5.481  85.623  1.00  0.00           C  
ATOM   3709  C   VAL A1790      23.548   5.115  86.337  1.00  0.00           C  
ATOM   3710  O   VAL A1790      22.475   5.601  85.972  1.00  0.00           O  
ATOM   3711  CB  VAL A1790      25.372   4.258  84.828  1.00  0.00           C  
ATOM   3712  CG1 VAL A1790      24.245   3.625  84.021  1.00  0.00           C  
ATOM   3713  CG2 VAL A1790      26.533   4.663  83.925  1.00  0.00           C  
ATOM   3714  N   PHE A1791      23.646   4.270  87.360  1.00  0.00           N  
ATOM   3715  CA  PHE A1791      22.454   3.862  88.094  1.00  0.00           C  
ATOM   3716  C   PHE A1791      21.709   5.070  88.676  1.00  0.00           C  
ATOM   3717  O   PHE A1791      20.541   5.255  88.390  1.00  0.00           O  
ATOM   3718  CB  PHE A1791      22.785   2.836  89.185  1.00  0.00           C  
ATOM   3719  CG  PHE A1791      21.575   2.317  89.908  1.00  0.00           C  
ATOM   3720  CD1 PHE A1791      20.814   1.289  89.368  1.00  0.00           C  
ATOM   3721  CD2 PHE A1791      21.190   2.863  91.124  1.00  0.00           C  
ATOM   3722  CE1 PHE A1791      19.696   0.804  90.031  1.00  0.00           C  
ATOM   3723  CE2 PHE A1791      20.065   2.391  91.793  1.00  0.00           C  
ATOM   3724  CZ  PHE A1791      19.321   1.357  91.244  1.00  0.00           C  
ATOM   3725  N   LEU A1792      22.393   5.890  89.466  1.00  0.00           N  
ATOM   3726  CA  LEU A1792      21.763   7.016  90.151  1.00  0.00           C  
ATOM   3727  C   LEU A1792      21.199   8.098  89.213  1.00  0.00           C  
ATOM   3728  O   LEU A1792      20.166   8.706  89.516  1.00  0.00           O  
ATOM   3729  CB  LEU A1792      22.720   7.627  91.179  1.00  0.00           C  
ATOM   3730  CG  LEU A1792      22.685   7.170  92.652  1.00  0.00           C  
ATOM   3731  CD1 LEU A1792      21.998   5.823  92.875  1.00  0.00           C  
ATOM   3732  CD2 LEU A1792      24.078   7.181  93.260  1.00  0.00           C  
ATOM   3733  N   ALA A1793      21.862   8.319  88.077  1.00  0.00           N  
ATOM   3734  CA  ALA A1793      21.379   9.285  87.088  1.00  0.00           C  
ATOM   3735  C   ALA A1793      20.112   8.779  86.416  1.00  0.00           C  
ATOM   3736  O   ALA A1793      19.270   9.562  85.980  1.00  0.00           O  
ATOM   3737  CB  ALA A1793      22.451   9.569  86.044  1.00  0.00           C  
ATOM   3738  N   GLN A1794      19.982   7.462  86.327  1.00  0.00           N  
ATOM   3739  CA  GLN A1794      18.845   6.878  85.644  1.00  0.00           C  
ATOM   3740  C   GLN A1794      17.671   6.598  86.571  1.00  0.00           C  
ATOM   3741  O   GLN A1794      16.521   6.675  86.139  1.00  0.00           O  
ATOM   3742  CB  GLN A1794      19.255   5.620  84.887  1.00  0.00           C  
ATOM   3743  CG  GLN A1794      20.026   5.904  83.608  1.00  0.00           C  
ATOM   3744  CD  GLN A1794      20.163   4.682  82.720  1.00  0.00           C  
ATOM   3745  OE1 GLN A1794      19.517   3.659  82.944  1.00  0.00           O  
ATOM   3746  NE2 GLN A1794      21.006   4.787  81.699  1.00  0.00           N  
ATOM   3747  N   LYS A1795      17.943   6.281  87.837  1.00  0.00           N  
ATOM   3748  CA  LYS A1795      16.866   5.837  88.730  1.00  0.00           C  
ATOM   3749  C   LYS A1795      16.570   6.777  89.910  1.00  0.00           C  
ATOM   3750  O   LYS A1795      15.566   6.604  90.611  1.00  0.00           O  
ATOM   3751  CB  LYS A1795      17.107   4.400  89.223  1.00  0.00           C  
ATOM   3752  CG  LYS A1795      17.880   3.457  88.254  1.00  0.00           C  
ATOM   3753  CD  LYS A1795      17.205   3.254  86.885  1.00  0.00           C  
ATOM   3754  CE  LYS A1795      16.139   2.182  86.912  1.00  0.00           C  
ATOM   3755  NZ  LYS A1795      15.578   1.950  85.549  1.00  0.00           N  
ATOM   3756  N   GLY A1796      17.425   7.780  90.114  1.00  0.00           N  
ATOM   3757  CA  GLY A1796      17.239   8.745  91.197  1.00  0.00           C  
ATOM   3758  C   GLY A1796      17.833   8.254  92.506  1.00  0.00           C  
ATOM   3759  O   GLY A1796      18.359   7.148  92.567  1.00  0.00           O  
ATOM   3760  N   LEU A1797      17.745   9.080  93.547  1.00  0.00           N  
ATOM   3761  CA  LEU A1797      18.270   8.746  94.873  1.00  0.00           C  
ATOM   3762  C   LEU A1797      17.185   8.247  95.823  1.00  0.00           C  
ATOM   3763  O   LEU A1797      17.466   7.942  96.984  1.00  0.00           O  
ATOM   3764  CB  LEU A1797      18.968   9.951  95.516  1.00  0.00           C  
ATOM   3765  CG  LEU A1797      19.897  10.899  94.753  1.00  0.00           C  
ATOM   3766  CD1 LEU A1797      20.763  11.630  95.769  1.00  0.00           C  
ATOM   3767  CD2 LEU A1797      20.778  10.185  93.747  1.00  0.00           C  
ATOM   3768  N   ASP A1798      15.943   8.202  95.342  1.00  0.00           N  
ATOM   3769  CA  ASP A1798      14.828   7.732  96.159  1.00  0.00           C  
ATOM   3770  C   ASP A1798      14.615   6.243  95.910  1.00  0.00           C  
ATOM   3771  O   ASP A1798      14.258   5.848  94.797  1.00  0.00           O  
ATOM   3772  CB  ASP A1798      13.554   8.534  95.872  1.00  0.00           C  
ATOM   3773  CG  ASP A1798      12.423   8.237  96.863  1.00  0.00           C  
ATOM   3774  OD1 ASP A1798      12.446   7.181  97.538  1.00  0.00           O  
ATOM   3775  OD2 ASP A1798      11.494   9.069  96.961  1.00  0.00           O  
ATOM   3776  N   PRO A1799      14.852   5.414  96.946  1.00  0.00           N  
ATOM   3777  CA  PRO A1799      14.728   3.953  96.884  1.00  0.00           C  
ATOM   3778  C   PRO A1799      13.390   3.468  96.322  1.00  0.00           C  
ATOM   3779  O   PRO A1799      13.332   2.404  95.706  1.00  0.00           O  
ATOM   3780  CB  PRO A1799      14.865   3.532  98.350  1.00  0.00           C  
ATOM   3781  CG  PRO A1799      15.696   4.584  98.962  1.00  0.00           C  
ATOM   3782  CD  PRO A1799      15.288   5.863  98.283  1.00  0.00           C  
ATOM   3783  N   ALA A1800      12.333   4.249  96.521  1.00  0.00           N  
ATOM   3784  CA  ALA A1800      11.005   3.873  96.039  1.00  0.00           C  
ATOM   3785  C   ALA A1800      10.945   3.734  94.514  1.00  0.00           C  
ATOM   3786  O   ALA A1800      10.054   3.064  93.985  1.00  0.00           O  
ATOM   3787  CB  ALA A1800       9.952   4.862  96.538  1.00  0.00           C  
ATOM   3788  N   ASN A1801      11.891   4.362  93.817  1.00  0.00           N  
ATOM   3789  CA  ASN A1801      11.923   4.336  92.356  1.00  0.00           C  
ATOM   3790  C   ASN A1801      12.921   3.340  91.778  1.00  0.00           C  
ATOM   3791  O   ASN A1801      12.841   3.023  90.591  1.00  0.00           O  
ATOM   3792  CB  ASN A1801      12.206   5.730  91.788  1.00  0.00           C  
ATOM   3793  CG  ASN A1801      11.137   6.750  92.159  1.00  0.00           C  
ATOM   3794  OD1 ASN A1801       9.978   6.404  92.413  1.00  0.00           O  
ATOM   3795  ND2 ASN A1801      11.526   8.025  92.180  1.00  0.00           N  
ATOM   3796  N   TRP A1802      13.862   2.867  92.601  1.00  0.00           N  
ATOM   3797  CA  TRP A1802      14.832   1.845  92.176  1.00  0.00           C  
ATOM   3798  C   TRP A1802      14.139   0.525  91.881  1.00  0.00           C  
ATOM   3799  O   TRP A1802      13.113   0.224  92.488  1.00  0.00           O  
ATOM   3800  CB  TRP A1802      15.917   1.598  93.238  1.00  0.00           C  
ATOM   3801  CG  TRP A1802      16.738   2.792  93.602  1.00  0.00           C  
ATOM   3802  CD1 TRP A1802      16.935   3.918  92.853  1.00  0.00           C  
ATOM   3803  CD2 TRP A1802      17.490   2.975  94.804  1.00  0.00           C  
ATOM   3804  NE1 TRP A1802      17.752   4.794  93.518  1.00  0.00           N  
ATOM   3805  CE2 TRP A1802      18.110   4.243  94.719  1.00  0.00           C  
ATOM   3806  CE3 TRP A1802      17.705   2.189  95.946  1.00  0.00           C  
ATOM   3807  CZ2 TRP A1802      18.925   4.750  95.735  1.00  0.00           C  
ATOM   3808  CZ3 TRP A1802      18.510   2.693  96.957  1.00  0.00           C  
ATOM   3809  CH2 TRP A1802      19.111   3.963  96.843  1.00  0.00           C  
ATOM   3810  N   PRO A1803      14.704  -0.276  90.957  1.00  0.00           N  
ATOM   3811  CA  PRO A1803      14.158  -1.602  90.674  1.00  0.00           C  
ATOM   3812  C   PRO A1803      14.042  -2.459  91.932  1.00  0.00           C  
ATOM   3813  O   PRO A1803      14.878  -2.360  92.834  1.00  0.00           O  
ATOM   3814  CB  PRO A1803      15.194  -2.212  89.728  1.00  0.00           C  
ATOM   3815  CG  PRO A1803      15.843  -1.052  89.085  1.00  0.00           C  
ATOM   3816  CD  PRO A1803      15.886   0.017  90.124  1.00  0.00           C  
ATOM   3817  N   GLU A1804      12.998  -3.281  91.975  1.00  0.00           N  
ATOM   3818  CA  GLU A1804      12.752  -4.230  93.059  1.00  0.00           C  
ATOM   3819  C   GLU A1804      13.977  -5.107  93.381  1.00  0.00           C  
ATOM   3820  O   GLU A1804      14.334  -5.284  94.552  1.00  0.00           O  
ATOM   3821  CB  GLU A1804      11.530  -5.096  92.708  1.00  0.00           C  
ATOM   3822  CG  GLU A1804      11.345  -6.365  93.542  1.00  0.00           C  
ATOM   3823  CD  GLU A1804      10.748  -6.104  94.917  1.00  0.00           C  
ATOM   3824  OE1 GLU A1804      11.183  -5.149  95.606  1.00  0.00           O  
ATOM   3825  OE2 GLU A1804       9.841  -6.867  95.314  1.00  0.00           O  
ATOM   3826  N   GLU A1805      14.616  -5.643  92.344  1.00  0.00           N  
ATOM   3827  CA  GLU A1805      15.773  -6.515  92.534  1.00  0.00           C  
ATOM   3828  C   GLU A1805      16.900  -5.815  93.271  1.00  0.00           C  
ATOM   3829  O   GLU A1805      17.509  -6.392  94.174  1.00  0.00           O  
ATOM   3830  CB  GLU A1805      16.282  -7.082  91.201  1.00  0.00           C  
ATOM   3831  CG  GLU A1805      15.497  -8.287  90.695  1.00  0.00           C  
ATOM   3832  CD  GLU A1805      15.430  -9.417  91.707  1.00  0.00           C  
ATOM   3833  OE1 GLU A1805      14.405 -10.132  91.731  1.00  0.00           O  
ATOM   3834  OE2 GLU A1805      16.396  -9.585  92.484  1.00  0.00           O  
ATOM   3835  N   PHE A1806      17.162  -4.569  92.889  1.00  0.00           N  
ATOM   3836  CA  PHE A1806      18.251  -3.802  93.481  1.00  0.00           C  
ATOM   3837  C   PHE A1806      17.965  -3.395  94.926  1.00  0.00           C  
ATOM   3838  O   PHE A1806      18.862  -3.444  95.779  1.00  0.00           O  
ATOM   3839  CB  PHE A1806      18.556  -2.566  92.641  1.00  0.00           C  
ATOM   3840  CG  PHE A1806      19.702  -1.759  93.162  1.00  0.00           C  
ATOM   3841  CD1 PHE A1806      21.010  -2.171  92.941  1.00  0.00           C  
ATOM   3842  CD2 PHE A1806      19.476  -0.600  93.885  1.00  0.00           C  
ATOM   3843  CE1 PHE A1806      22.069  -1.439  93.421  1.00  0.00           C  
ATOM   3844  CE2 PHE A1806      20.534   0.142  94.371  1.00  0.00           C  
ATOM   3845  CZ  PHE A1806      21.830  -0.274  94.138  1.00  0.00           C  
ATOM   3846  N   ARG A1807      16.720  -2.993  95.182  1.00  0.00           N  
ATOM   3847  CA  ARG A1807      16.284  -2.557  96.509  1.00  0.00           C  
ATOM   3848  C   ARG A1807      16.425  -3.657  97.568  1.00  0.00           C  
ATOM   3849  O   ARG A1807      16.872  -3.386  98.686  1.00  0.00           O  
ATOM   3850  CB  ARG A1807      14.858  -1.969  96.437  1.00  0.00           C  
ATOM   3851  CG  ARG A1807      13.996  -2.125  97.690  1.00  0.00           C  
ATOM   3852  CD  ARG A1807      12.896  -1.056  97.813  1.00  0.00           C  
ATOM   3853  NE  ARG A1807      12.355  -0.594  96.531  1.00  0.00           N  
ATOM   3854  CZ  ARG A1807      11.389  -1.197  95.840  1.00  0.00           C  
ATOM   3855  NH1 ARG A1807      10.833  -2.320  96.284  1.00  0.00           N  
ATOM   3856  NH2 ARG A1807      10.985  -0.674  94.688  1.00  0.00           N  
ATOM   3857  N   ASN A1808      16.076  -4.891  97.202  1.00  0.00           N  
ATOM   3858  CA  ASN A1808      16.209  -6.048  98.095  1.00  0.00           C  
ATOM   3859  C   ASN A1808      17.640  -6.321  98.543  1.00  0.00           C  
ATOM   3860  O   ASN A1808      17.877  -6.721  99.683  1.00  0.00           O  
ATOM   3861  CB  ASN A1808      15.653  -7.310  97.429  1.00  0.00           C  
ATOM   3862  CG  ASN A1808      14.146  -7.291  97.303  1.00  0.00           C  
ATOM   3863  OD1 ASN A1808      13.476  -6.384  97.800  1.00  0.00           O  
ATOM   3864  ND2 ASN A1808      13.601  -8.301  96.637  1.00  0.00           N  
ATOM   3865  N   ARG A1809      18.583  -6.119  97.628  1.00  0.00           N  
ATOM   3866  CA  ARG A1809      19.996  -6.314  97.911  1.00  0.00           C  
ATOM   3867  C   ARG A1809      20.556  -5.195  98.791  1.00  0.00           C  
ATOM   3868  O   ARG A1809      21.323  -5.461  99.716  1.00  0.00           O  
ATOM   3869  CB  ARG A1809      20.779  -6.438  96.606  1.00  0.00           C  
ATOM   3870  CG  ARG A1809      20.515  -7.741  95.879  1.00  0.00           C  
ATOM   3871  CD  ARG A1809      20.979  -7.690  94.439  1.00  0.00           C  
ATOM   3872  NE  ARG A1809      21.021  -9.026  93.849  1.00  0.00           N  
ATOM   3873  CZ  ARG A1809      19.976  -9.635  93.293  1.00  0.00           C  
ATOM   3874  NH1 ARG A1809      18.795  -9.026  93.240  1.00  0.00           N  
ATOM   3875  NH2 ARG A1809      20.110 -10.853  92.787  1.00  0.00           N  
ATOM   3876  N   VAL A1810      20.160  -3.956  98.499  1.00  0.00           N  
ATOM   3877  CA  VAL A1810      20.526  -2.781  99.298  1.00  0.00           C  
ATOM   3878  C   VAL A1810      20.094  -2.952 100.755  1.00  0.00           C  
ATOM   3879  O   VAL A1810      20.868  -2.671 101.678  1.00  0.00           O  
ATOM   3880  CB  VAL A1810      19.876  -1.478  98.714  1.00  0.00           C  
ATOM   3881  CG1 VAL A1810      19.702  -0.404  99.776  1.00  0.00           C  
ATOM   3882  CG2 VAL A1810      20.680  -0.937  97.553  1.00  0.00           C  
ATOM   3883  N   GLY A1811      18.857  -3.416 100.940  1.00  0.00           N  
ATOM   3884  CA  GLY A1811      18.225  -3.476 102.251  1.00  0.00           C  
ATOM   3885  C   GLY A1811      17.700  -2.111 102.659  1.00  0.00           C  
ATOM   3886  O   GLY A1811      17.293  -1.309 101.816  1.00  0.00           O  
ATOM   3887  N   GLU A1812      17.704  -1.861 103.964  1.00  0.00           N  
ATOM   3888  CA  GLU A1812      17.368  -0.564 104.534  1.00  0.00           C  
ATOM   3889  C   GLU A1812      18.521   0.418 104.371  1.00  0.00           C  
ATOM   3890  O   GLU A1812      19.620   0.174 104.858  1.00  0.00           O  
ATOM   3891  CB  GLU A1812      17.071  -0.731 106.022  1.00  0.00           C  
ATOM   3892  CG  GLU A1812      15.672  -1.233 106.337  1.00  0.00           C  
ATOM   3893  CD  GLU A1812      14.730  -0.114 106.744  1.00  0.00           C  
ATOM   3894  OE1 GLU A1812      15.224   0.993 107.052  1.00  0.00           O  
ATOM   3895  OE2 GLU A1812      13.500  -0.349 106.769  1.00  0.00           O  
ATOM   3896  N   MET A1813      18.263   1.533 103.693  1.00  0.00           N  
ATOM   3897  CA  MET A1813      19.242   2.614 103.580  1.00  0.00           C  
ATOM   3898  C   MET A1813      19.650   3.149 104.954  1.00  0.00           C  
ATOM   3899  O   MET A1813      18.797   3.342 105.826  1.00  0.00           O  
ATOM   3900  CB  MET A1813      18.700   3.759 102.713  1.00  0.00           C  
ATOM   3901  CG  MET A1813      18.973   3.595 101.224  1.00  0.00           C  
ATOM   3902  SD  MET A1813      20.726   3.797 100.798  1.00  0.00           S  
ATOM   3903  CE  MET A1813      20.868   2.665  99.447  1.00  0.00           C  
ATOM   3904  N   PRO A1814      20.956   3.394 105.151  1.00  0.00           N  
ATOM   3905  CA  PRO A1814      21.384   4.006 106.401  1.00  0.00           C  
ATOM   3906  C   PRO A1814      21.077   5.497 106.346  1.00  0.00           C  
ATOM   3907  O   PRO A1814      20.913   6.052 105.254  1.00  0.00           O  
ATOM   3908  CB  PRO A1814      22.892   3.788 106.385  1.00  0.00           C  
ATOM   3909  CG  PRO A1814      23.236   3.840 104.946  1.00  0.00           C  
ATOM   3910  CD  PRO A1814      22.089   3.161 104.243  1.00  0.00           C  
ATOM   3911  N   LYS A1815      20.994   6.157 107.490  1.00  0.00           N  
ATOM   3912  CA  LYS A1815      20.801   7.597 107.425  1.00  0.00           C  
ATOM   3913  C   LYS A1815      22.170   8.263 107.303  1.00  0.00           C  
ATOM   3914  O   LYS A1815      23.200   7.637 107.602  1.00  0.00           O  
ATOM   3915  CB  LYS A1815      19.939   8.126 108.584  1.00  0.00           C  
ATOM   3916  CG  LYS A1815      20.670   8.386 109.888  1.00  0.00           C  
ATOM   3917  CD  LYS A1815      19.684   8.868 110.939  1.00  0.00           C  
ATOM   3918  CE  LYS A1815      20.162  10.156 111.600  1.00  0.00           C  
ATOM   3919  NZ  LYS A1815      20.254  11.290 110.637  1.00  0.00           N  
ATOM   3920  N   GLY A1816      22.185   9.498 106.811  1.00  0.00           N  
ATOM   3921  CA  GLY A1816      23.423  10.248 106.637  1.00  0.00           C  
ATOM   3922  C   GLY A1816      23.871  10.894 107.932  1.00  0.00           C  
ATOM   3923  O   GLY A1816      23.353  10.584 109.012  1.00  0.00           O  
ATOM   3924  N   ILE A1817      24.864  11.771 107.822  1.00  0.00           N  
ATOM   3925  CA  ILE A1817      25.304  12.604 108.939  1.00  0.00           C  
ATOM   3926  C   ILE A1817      24.816  14.022 108.667  1.00  0.00           C  
ATOM   3927  O   ILE A1817      25.225  14.642 107.685  1.00  0.00           O  
ATOM   3928  CB  ILE A1817      26.845  12.609 109.095  1.00  0.00           C  
ATOM   3929  CG1 ILE A1817      27.383  11.193 109.330  1.00  0.00           C  
ATOM   3930  CG2 ILE A1817      27.271  13.540 110.227  1.00  0.00           C  
ATOM   3931  CD1 ILE A1817      28.905  11.074 109.201  1.00  0.00           C  
ATOM   3932  N   ARG A1818      23.942  14.527 109.530  1.00  0.00           N  
ATOM   3933  CA  ARG A1818      23.350  15.847 109.333  1.00  0.00           C  
ATOM   3934  C   ARG A1818      24.116  16.950 110.064  1.00  0.00           C  
ATOM   3935  O   ARG A1818      24.509  16.792 111.218  1.00  0.00           O  
ATOM   3936  CB  ARG A1818      21.871  15.840 109.747  1.00  0.00           C  
ATOM   3937  CG  ARG A1818      21.133  17.158 109.501  1.00  0.00           C  
ATOM   3938  CD  ARG A1818      19.653  17.085 109.905  1.00  0.00           C  
ATOM   3939  NE  ARG A1818      19.492  16.646 111.289  1.00  0.00           N  
ATOM   3940  CZ  ARG A1818      19.393  17.453 112.345  1.00  0.00           C  
ATOM   3941  NH1 ARG A1818      19.423  18.776 112.206  1.00  0.00           N  
ATOM   3942  NH2 ARG A1818      19.265  16.924 113.557  1.00  0.00           N  
ATOM   3943  N   PHE A1819      24.306  18.072 109.375  1.00  0.00           N  
ATOM   3944  CA  PHE A1819      24.949  19.252 109.945  1.00  0.00           C  
ATOM   3945  C   PHE A1819      23.972  20.412 110.153  1.00  0.00           C  
ATOM   3946  O   PHE A1819      22.992  20.564 109.419  1.00  0.00           O  
ATOM   3947  CB  PHE A1819      26.129  19.679 109.071  1.00  0.00           C  
ATOM   3948  CG  PHE A1819      27.100  18.581 108.818  1.00  0.00           C  
ATOM   3949  CD1 PHE A1819      27.174  17.975 107.570  1.00  0.00           C  
ATOM   3950  CD2 PHE A1819      27.917  18.113 109.842  1.00  0.00           C  
ATOM   3951  CE1 PHE A1819      28.067  16.938 107.336  1.00  0.00           C  
ATOM   3952  CE2 PHE A1819      28.813  17.081 109.618  1.00  0.00           C  
ATOM   3953  CZ  PHE A1819      28.887  16.490 108.360  1.00  0.00           C  
ATOM   3954  N   LEU A1820      24.250  21.227 111.165  1.00  0.00           N  
ATOM   3955  CA  LEU A1820      23.368  22.323 111.542  1.00  0.00           C  
ATOM   3956  C   LEU A1820      23.576  23.537 110.645  1.00  0.00           C  
ATOM   3957  O   LEU A1820      24.255  23.448 109.618  1.00  0.00           O  
ATOM   3958  CB  LEU A1820      23.597  22.704 113.004  1.00  0.00           C  
ATOM   3959  CG  LEU A1820      22.377  23.245 113.738  1.00  0.00           C  
ATOM   3960  CD1 LEU A1820      21.352  22.131 113.986  1.00  0.00           C  
ATOM   3961  CD2 LEU A1820      22.805  23.909 115.046  1.00  0.00           C  
TER
END
