# Supplementary material for: Backbone Brackets and Arginine Tweezers delineate Class I and Class II aminoacyl tRNA synthetases
Source: PLoS Comput Biol. 2018 Apr 16;14(4):e1006101. doi: 10.1371/journal.pcbi.1006101 (PMC5919687; doi:10.1371/journal.pcbi.1006101)
Supplement: S12 File — All structures of Class II aaRS with residues renumbered according to the MSA. (GZ) [file pcbi.1006101.s024.tar.gz › 2cim_B_renum.pdb]

ATOM      1  N   GLY B  66      63.096  20.714 136.738  1.00  0.00           N  
ATOM      2  CA  GLY B  66      63.604  21.516 135.584  1.00  0.00           C  
ATOM      3  C   GLY B  66      64.292  22.805 136.005  1.00  0.00           C  
ATOM      4  O   GLY B  66      65.162  22.799 136.884  1.00  0.00           O  
ATOM      5  N   SER B  67      63.901  23.908 135.365  1.00  0.00           N  
ATOM      6  CA  SER B  67      64.444  25.235 135.663  1.00  0.00           C  
ATOM      7  C   SER B  67      63.314  26.183 136.035  1.00  0.00           C  
ATOM      8  O   SER B  67      62.244  26.157 135.423  1.00  0.00           O  
ATOM      9  CB  SER B  67      65.224  25.785 134.460  1.00  0.00           C  
ATOM     10  OG  SER B  67      65.618  27.133 134.665  1.00  0.00           O  
ATOM     11  N   HIS B  68      63.560  27.027 137.030  1.00  0.00           N  
ATOM     12  CA  HIS B  68      62.539  27.942 137.528  1.00  0.00           C  
ATOM     13  C   HIS B  68      62.680  29.366 136.980  1.00  0.00           C  
ATOM     14  O   HIS B  68      61.935  30.251 137.402  1.00  0.00           O  
ATOM     15  CB  HIS B  68      62.546  27.987 139.059  1.00  0.00           C  
ATOM     16  CG  HIS B  68      62.434  26.646 139.719  1.00  0.00           C  
ATOM     17  ND1 HIS B  68      61.277  25.897 139.700  1.00  0.00           N  
ATOM     18  CD2 HIS B  68      63.326  25.938 140.449  1.00  0.00           C  
ATOM     19  CE1 HIS B  68      61.466  24.778 140.376  1.00  0.00           C  
ATOM     20  NE2 HIS B  68      62.701  24.780 140.843  1.00  0.00           N  
ATOM     21  N   MET B  69      63.630  29.593 136.064  1.00  0.00           N  
ATOM     22  CA  MET B  69      63.795  30.913 135.433  1.00  0.00           C  
ATOM     23  C   MET B  69      62.485  31.364 134.788  1.00  0.00           C  
ATOM     24  O   MET B  69      61.810  30.578 134.124  1.00  0.00           O  
ATOM     25  CB  MET B  69      64.919  30.918 134.390  1.00  0.00           C  
ATOM     26  CG  MET B  69      65.418  32.330 134.028  1.00  0.00           C  
ATOM     27  SD  MET B  69      66.250  32.482 132.422  1.00  0.00           S  
ATOM     28  CE  MET B  69      64.861  32.353 131.292  1.00  0.00           C  
ATOM     29  N   LYS B  70      62.134  32.630 135.003  1.00  0.00           N  
ATOM     30  CA  LYS B  70      60.868  33.185 134.534  1.00  0.00           C  
ATOM     31  C   LYS B  70      60.832  33.336 133.021  1.00  0.00           C  
ATOM     32  O   LYS B  70      61.779  33.845 132.416  1.00  0.00           O  
ATOM     33  CB  LYS B  70      60.606  34.543 135.196  1.00  0.00           C  
ATOM     34  CG  LYS B  70      59.355  35.265 134.705  1.00  0.00           C  
ATOM     35  CD  LYS B  70      59.283  36.659 135.286  1.00  0.00           C  
ATOM     36  CE  LYS B  70      58.075  37.419 134.777  1.00  0.00           C  
ATOM     37  NZ  LYS B  70      58.024  38.782 135.357  1.00  0.00           N  
ATOM     38  N   LEU B  71      59.730  32.891 132.422  1.00  0.00           N  
ATOM     39  CA  LEU B  71      59.467  33.130 131.008  1.00  0.00           C  
ATOM     40  C   LEU B  71      59.162  34.611 130.785  1.00  0.00           C  
ATOM     41  O   LEU B  71      58.149  35.128 131.260  1.00  0.00           O  
ATOM     42  CB  LEU B  71      58.324  32.241 130.512  1.00  0.00           C  
ATOM     43  CG  LEU B  71      57.781  32.469 129.099  1.00  0.00           C  
ATOM     44  CD1 LEU B  71      58.846  32.286 128.029  1.00  0.00           C  
ATOM     45  CD2 LEU B  71      56.616  31.541 128.851  1.00  0.00           C  
ATOM     46  N   GLN B  72      60.067  35.283 130.074  1.00  0.00           N  
ATOM     47  CA  GLN B  72      60.014  36.733 129.885  1.00  0.00           C  
ATOM     48  C   GLN B  72      59.987  37.141 128.419  1.00  0.00           C  
ATOM     49  O   GLN B  72      60.773  36.659 127.609  1.00  0.00           O  
ATOM     50  CB  GLN B  72      61.199  37.411 130.576  1.00  0.00           C  
ATOM     51  CG  GLN B  72      60.905  37.966 131.973  1.00  0.00           C  
ATOM     52  CD  GLN B  72      60.201  39.334 131.969  1.00  0.00           C  
ATOM     53  OE1 GLN B  72      59.846  39.877 130.915  1.00  0.00           O  
ATOM     54  NE2 GLN B  72      59.993  39.887 133.159  1.00  0.00           N  
ATOM     55  N   PHE B  73      59.064  38.039 128.097  1.00  0.00           N  
ATOM     56  CA  PHE B  73      59.012  38.679 126.795  1.00  0.00           C  
ATOM     57  C   PHE B  73      59.430  40.136 126.965  1.00  0.00           C  
ATOM     58  O   PHE B  73      59.043  40.786 127.942  1.00  0.00           O  
ATOM     59  CB  PHE B  73      57.591  38.634 126.240  1.00  0.00           C  
ATOM     60  CG  PHE B  73      57.153  37.281 125.749  1.00  0.00           C  
ATOM     61  CD1 PHE B  73      56.590  36.355 126.624  1.00  0.00           C  
ATOM     62  CD2 PHE B  73      57.262  36.949 124.401  1.00  0.00           C  
ATOM     63  CE1 PHE B  73      56.161  35.116 126.171  1.00  0.00           C  
ATOM     64  CE2 PHE B  73      56.834  35.705 123.933  1.00  0.00           C  
ATOM     65  CZ  PHE B  73      56.281  34.789 124.820  1.00  0.00           C  
ATOM     66  N   ASN B  74      60.235  40.633 126.028  1.00  0.00           N  
ATOM     67  CA  ASN B  74      60.604  42.050 125.976  1.00  0.00           C  
ATOM     68  C   ASN B  74      60.420  42.600 124.568  1.00  0.00           C  
ATOM     69  O   ASN B  74      60.897  42.007 123.591  1.00  0.00           O  
ATOM     70  CB  ASN B  74      62.045  42.271 126.445  1.00  0.00           C  
ATOM     71  CG  ASN B  74      62.160  42.405 127.955  1.00  0.00           C  
ATOM     72  OD1 ASN B  74      62.510  43.470 128.464  1.00  0.00           O  
ATOM     73  ND2 ASN B  74      61.864  41.327 128.678  1.00  0.00           N  
ATOM     74  N   LEU B  75      59.726  43.732 124.470  1.00  0.00           N  
ATOM     75  CA  LEU B  75      59.391  44.326 123.176  1.00  0.00           C  
ATOM     76  C   LEU B  75      59.782  45.802 123.129  1.00  0.00           C  
ATOM     77  O   LEU B  75      59.418  46.577 124.017  1.00  0.00           O  
ATOM     78  CB  LEU B  75      57.890  44.164 122.894  1.00  0.00           C  
ATOM     79  CG  LEU B  75      57.341  44.253 121.463  1.00  0.00           C  
ATOM     80  CD1 LEU B  75      55.915  43.739 121.417  1.00  0.00           C  
ATOM     81  CD2 LEU B  75      57.393  45.657 120.898  1.00  0.00           C  
ATOM     82  N   LYS B  76      60.525  46.181 122.093  1.00  0.00           N  
ATOM     83  CA  LYS B  76      60.809  47.590 121.828  1.00  0.00           C  
ATOM     84  C   LYS B  76      60.356  47.984 120.421  1.00  0.00           C  
ATOM     85  O   LYS B  76      60.889  47.490 119.426  1.00  0.00           O  
ATOM     86  CB  LYS B  76      62.291  47.918 122.054  1.00  0.00           C  
ATOM     87  CG  LYS B  76      62.619  49.397 121.869  1.00  0.00           C  
ATOM     88  CD  LYS B  76      63.803  49.839 122.712  1.00  0.00           C  
ATOM     89  CE  LYS B  76      64.023  51.341 122.585  1.00  0.00           C  
ATOM     90  NZ  LYS B  76      64.958  51.864 123.619  1.00  0.00           N  
ATOM     91  N   ALA B  77      59.366  48.875 120.357  1.00  0.00           N  
ATOM     92  CA  ALA B  77      58.782  49.328 119.090  1.00  0.00           C  
ATOM     93  C   ALA B  77      58.228  50.754 119.177  1.00  0.00           C  
ATOM     94  O   ALA B  77      58.138  51.328 120.267  1.00  0.00           O  
ATOM     95  CB  ALA B  77      57.685  48.365 118.640  1.00  0.00           C  
ATOM     96  N   TYR B  78      57.859  51.316 118.024  1.00  0.00           N  
ATOM     97  CA  TYR B  78      57.169  52.607 117.976  1.00  0.00           C  
ATOM     98  C   TYR B  78      55.906  52.587 117.113  1.00  0.00           C  
ATOM     99  O   TYR B  78      55.890  51.997 116.030  1.00  0.00           O  
ATOM    100  CB  TYR B  78      58.115  53.744 117.553  1.00  0.00           C  
ATOM    101  CG  TYR B  78      58.676  53.680 116.145  1.00  0.00           C  
ATOM    102  CD1 TYR B  78      58.013  54.294 115.079  1.00  0.00           C  
ATOM    103  CD2 TYR B  78      59.892  53.046 115.884  1.00  0.00           C  
ATOM    104  CE1 TYR B  78      58.532  54.257 113.785  1.00  0.00           C  
ATOM    105  CE2 TYR B  78      60.421  53.002 114.592  1.00  0.00           C  
ATOM    106  CZ  TYR B  78      59.736  53.611 113.549  1.00  0.00           C  
ATOM    107  OH  TYR B  78      60.248  53.574 112.272  1.00  0.00           O  
ATOM    108  N   PHE B  79      54.851  53.232 117.608  1.00  0.00           N  
ATOM    109  CA  PHE B  79      53.600  53.360 116.864  1.00  0.00           C  
ATOM    110  C   PHE B  79      53.716  54.405 115.758  1.00  0.00           C  
ATOM    111  O   PHE B  79      54.266  55.490 115.971  1.00  0.00           O  
ATOM    112  CB  PHE B  79      52.445  53.744 117.794  1.00  0.00           C  
ATOM    113  CG  PHE B  79      52.050  52.666 118.766  1.00  0.00           C  
ATOM    114  CD1 PHE B  79      51.367  51.530 118.333  1.00  0.00           C  
ATOM    115  CD2 PHE B  79      52.334  52.801 120.122  1.00  0.00           C  
ATOM    116  CE1 PHE B  79      50.990  50.537 119.236  1.00  0.00           C  
ATOM    117  CE2 PHE B  79      51.958  51.818 121.033  1.00  0.00           C  
ATOM    118  CZ  PHE B  79      51.285  50.684 120.590  1.00  0.00           C  
ATOM    119  N   LYS B  80      53.189  54.065 114.582  1.00  0.00           N  
ATOM    120  CA  LYS B  80      53.124  54.986 113.447  1.00  0.00           C  
ATOM    121  C   LYS B  80      52.058  56.051 113.690  1.00  0.00           C  
ATOM    122  O   LYS B  80      50.861  55.750 113.734  1.00  0.00           O  
ATOM    123  CB  LYS B  80      52.829  54.222 112.147  1.00  0.00           C  
ATOM    124  CG  LYS B  80      54.000  53.408 111.589  1.00  0.00           C  
ATOM    125  CD  LYS B  80      54.895  54.259 110.689  1.00  0.00           C  
ATOM    126  CE  LYS B  80      55.987  53.425 110.034  1.00  0.00           C  
ATOM    127  NZ  LYS B  80      56.800  54.227 109.076  1.00  0.00           N  
ATOM    128  N   THR B  81      52.502  57.294 113.857  1.00  0.00           N  
ATOM    129  CA  THR B  81      51.595  58.413 114.112  1.00  0.00           C  
ATOM    130  C   THR B  81      51.525  59.343 112.905  1.00  0.00           C  
ATOM    131  O   THR B  81      52.555  59.715 112.336  1.00  0.00           O  
ATOM    132  CB  THR B  81      52.021  59.236 115.351  1.00  0.00           C  
ATOM    133  OG1 THR B  81      52.881  58.457 116.193  1.00  0.00           O  
ATOM    134  CG2 THR B  81      50.799  59.683 116.142  1.00  0.00           C  
ATOM    135  N   SER B  82      50.305  59.706 112.516  1.00  0.00           N  
ATOM    136  CA  SER B  82      50.090  60.670 111.437  1.00  0.00           C  
ATOM    137  C   SER B  82      50.503  62.069 111.886  1.00  0.00           C  
ATOM    138  O   SER B  82      51.308  62.724 111.224  1.00  0.00           O  
ATOM    139  CB  SER B  82      48.630  60.662 110.977  1.00  0.00           C  
ATOM    140  OG  SER B  82      47.761  61.019 112.037  1.00  0.00           O  
ATOM    141  N   ALA B  83      49.954  62.508 113.019  1.00  0.00           N  
ATOM    142  CA  ALA B  83      50.272  63.815 113.596  1.00  0.00           C  
ATOM    143  C   ALA B  83      51.432  63.713 114.586  1.00  0.00           C  
ATOM    144  O   ALA B  83      51.735  62.630 115.090  1.00  0.00           O  
ATOM    145  CB  ALA B  83      49.040  64.418 114.266  1.00  0.00           C  
ATOM    146  N   ASP B  84      52.072  64.848 114.859  1.00  0.00           N  
ATOM    147  CA  ASP B  84      53.247  64.893 115.730  1.00  0.00           C  
ATOM    148  C   ASP B  84      52.870  64.821 117.214  1.00  0.00           C  
ATOM    149  O   ASP B  84      52.064  65.626 117.688  1.00  0.00           O  
ATOM    150  CB  ASP B  84      54.070  66.156 115.448  1.00  0.00           C  
ATOM    151  CG  ASP B  84      55.476  66.082 116.022  1.00  0.00           C  
ATOM    152  OD1 ASP B  84      56.165  65.060 115.804  1.00  0.00           O  
ATOM    153  OD2 ASP B  84      55.897  67.055 116.682  1.00  0.00           O  
ATOM    154  N   PRO B  85      53.447  63.846 117.947  1.00  0.00           N  
ATOM    155  CA  PRO B  85      53.211  63.715 119.389  1.00  0.00           C  
ATOM    156  C   PRO B  85      53.789  64.881 120.201  1.00  0.00           C  
ATOM    157  O   PRO B  85      54.935  64.829 120.657  1.00  0.00           O  
ATOM    158  CB  PRO B  85      53.903  62.389 119.742  1.00  0.00           C  
ATOM    159  CG  PRO B  85      54.922  62.191 118.679  1.00  0.00           C  
ATOM    160  CD  PRO B  85      54.343  62.791 117.436  1.00  0.00           C  
ATOM    161  N   THR B  86      52.988  65.930 120.362  1.00  0.00           N  
ATOM    162  CA  THR B  86      53.362  67.090 121.170  1.00  0.00           C  
ATOM    163  C   THR B  86      52.190  67.541 122.055  1.00  0.00           C  
ATOM    164  O   THR B  86      52.357  67.650 123.272  1.00  0.00           O  
ATOM    165  CB  THR B  86      53.910  68.260 120.304  1.00  0.00           C  
ATOM    166  OG1 THR B  86      54.991  67.791 119.488  1.00  0.00           O  
ATOM    167  CG2 THR B  86      54.403  69.415 121.179  1.00  0.00           C  
ATOM    168  N   PRO B  87      51.000  67.798 121.457  1.00  0.00           N  
ATOM    169  CA  PRO B  87      49.843  68.112 122.302  1.00  0.00           C  
ATOM    170  C   PRO B  87      49.335  66.886 123.062  1.00  0.00           C  
ATOM    171  O   PRO B  87      48.598  67.022 124.041  1.00  0.00           O  
ATOM    172  CB  PRO B  87      48.791  68.580 121.292  1.00  0.00           C  
ATOM    173  CG  PRO B  87      49.150  67.889 120.029  1.00  0.00           C  
ATOM    174  CD  PRO B  87      50.647  67.827 120.021  1.00  0.00           C  
ATOM    175  N   ALA B  88      49.739  65.704 122.602  1.00  0.00           N  
ATOM    176  CA  ALA B  88      49.342  64.443 123.211  1.00  0.00           C  
ATOM    177  C   ALA B  88      50.194  64.091 124.432  1.00  0.00           C  
ATOM    178  O   ALA B  88      49.772  63.292 125.267  1.00  0.00           O  
ATOM    179  CB  ALA B  88      49.397  63.326 122.180  1.00  0.00           C  
ATOM    180  N   LYS B  89      51.378  64.700 124.531  1.00  0.00           N  
ATOM    181  CA  LYS B  89      52.355  64.429 125.603  1.00  0.00           C  
ATOM    182  C   LYS B  89      51.737  64.140 126.980  1.00  0.00           C  
ATOM    183  O   LYS B  89      52.132  63.184 127.655  1.00  0.00           O  
ATOM    184  CB  LYS B  89      53.384  65.572 125.697  1.00  0.00           C  
ATOM    185  CG  LYS B  89      54.371  65.490 126.874  1.00  0.00           C  
ATOM    186  CD  LYS B  89      55.363  64.334 126.730  1.00  0.00           C  
ATOM    187  CE  LYS B  89      56.137  64.088 128.022  1.00  0.00           C  
ATOM    188  NZ  LYS B  89      57.147  65.146 128.305  1.00  0.00           N  
ATOM    189  N   ASP B  90      50.773  64.966 127.383  1.00  0.00           N  
ATOM    190  CA  ASP B  90      50.072  64.791 128.654  1.00  0.00           C  
ATOM    191  C   ASP B  90      49.123  63.588 128.614  1.00  0.00           C  
ATOM    192  O   ASP B  90      49.145  62.741 129.513  1.00  0.00           O  
ATOM    193  CB  ASP B  90      49.307  66.067 129.023  1.00  0.00           C  
ATOM    194  CG  ASP B  90      48.899  66.112 130.489  1.00  0.00           C  
ATOM    195  OD1 ASP B  90      49.166  65.142 131.231  1.00  0.00           O  
ATOM    196  OD2 ASP B  90      48.307  67.132 130.905  1.00  0.00           O  
ATOM    197  N   ALA B  91      48.307  63.520 127.562  1.00  0.00           N  
ATOM    198  CA  ALA B  91      47.292  62.476 127.404  1.00  0.00           C  
ATOM    199  C   ALA B  91      47.878  61.068 127.316  1.00  0.00           C  
ATOM    200  O   ALA B  91      47.314  60.130 127.875  1.00  0.00           O  
ATOM    201  CB  ALA B  91      46.420  62.764 126.189  1.00  0.00           C  
ATOM    202  N   ILE B  92      49.006  60.932 126.621  1.00  0.00           N  
ATOM    203  CA  ILE B  92      49.636  59.625 126.400  1.00  0.00           C  
ATOM    204  C   ILE B  92      50.282  59.033 127.659  1.00  0.00           C  
ATOM    205  O   ILE B  92      50.229  57.821 127.869  1.00  0.00           O  
ATOM    206  CB  ILE B  92      50.643  59.636 125.199  1.00  0.00           C  
ATOM    207  CG1 ILE B  92      51.773  60.657 125.400  1.00  0.00           C  
ATOM    208  CG2 ILE B  92      49.914  59.899 123.884  1.00  0.00           C  
ATOM    209  CD1 ILE B  92      53.074  60.064 125.918  1.00  0.00           C  
ATOM    210  N   ALA B  93      50.873  59.893 128.487  1.00  0.00           N  
ATOM    211  CA  ALA B  93      51.573  59.469 129.700  1.00  0.00           C  
ATOM    212  C   ALA B  93      50.628  58.865 130.739  1.00  0.00           C  
ATOM    213  O   ALA B  93      50.891  57.782 131.270  1.00  0.00           O  
ATOM    214  CB  ALA B  93      52.355  60.634 130.297  1.00  0.00           C  
ATOM    215  N   ALA B  94      49.528  59.568 131.009  1.00  0.00           N  
ATOM    216  CA  ALA B  94      48.544  59.153 132.009  1.00  0.00           C  
ATOM    217  C   ALA B  94      47.780  57.880 131.638  1.00  0.00           C  
ATOM    218  O   ALA B  94      47.400  57.107 132.520  1.00  0.00           O  
ATOM    219  CB  ALA B  94      47.569  60.286 132.284  1.00  0.00           C  
ATOM    220  N   LEU B  95      47.556  57.663 130.343  1.00  0.00           N  
ATOM    221  CA  LEU B  95      46.753  56.524 129.884  1.00  0.00           C  
ATOM    222  C   LEU B  95      47.580  55.248 129.693  1.00  0.00           C  
ATOM    223  O   LEU B  95      47.024  54.154 129.577  1.00  0.00           O  
ATOM    224  CB  LEU B  95      45.941  56.884 128.627  1.00  0.00           C  
ATOM    225  CG  LEU B  95      45.024  58.122 128.730  1.00  0.00           C  
ATOM    226  CD1 LEU B  95      44.398  58.468 127.382  1.00  0.00           C  
ATOM    227  CD2 LEU B  95      43.939  57.993 129.809  1.00  0.00           C  
ATOM    228  N   PHE B  96      48.904  55.401 129.669  1.00  0.00           N  
ATOM    229  CA  PHE B  96      49.822  54.272 129.799  1.00  0.00           C  
ATOM    230  C   PHE B  96      49.822  53.771 131.242  1.00  0.00           C  
ATOM    231  O   PHE B  96      49.852  52.561 131.484  1.00  0.00           O  
ATOM    232  CB  PHE B  96      51.249  54.656 129.389  1.00  0.00           C  
ATOM    233  CG  PHE B  96      51.496  54.630 127.902  1.00  0.00           C  
ATOM    234  CD1 PHE B  96      50.933  53.641 127.095  1.00  0.00           C  
ATOM    235  CD2 PHE B  96      52.329  55.577 127.311  1.00  0.00           C  
ATOM    236  CE1 PHE B  96      51.170  53.617 125.721  1.00  0.00           C  
ATOM    237  CE2 PHE B  96      52.576  55.558 125.937  1.00  0.00           C  
ATOM    238  CZ  PHE B  96      51.994  54.575 125.142  1.00  0.00           C  
ATOM    239  N   GLU B 120      49.800  54.712 132.189  1.00  0.00           N  
ATOM    240  CA  GLU B 120      49.676  54.406 133.617  1.00  0.00           C  
ATOM    241  C   GLU B 120      48.390  53.627 133.888  1.00  0.00           C  
ATOM    242  O   GLU B 120      48.410  52.593 134.562  1.00  0.00           O  
ATOM    243  CB  GLU B 120      49.686  55.695 134.453  1.00  0.00           C  
ATOM    244  CG  GLU B 120      51.052  56.357 134.632  1.00  0.00           C  
ATOM    245  CD  GLU B 120      51.876  55.727 135.744  1.00  0.00           C  
ATOM    246  OE1 GLU B 120      51.937  56.319 136.843  1.00  0.00           O  
ATOM    247  OE2 GLU B 120      52.456  54.640 135.521  1.00  0.00           O  
ATOM    248  N   GLU B 121      47.283  54.140 133.348  1.00  0.00           N  
ATOM    249  CA  GLU B 121      45.967  53.500 133.422  1.00  0.00           C  
ATOM    250  C   GLU B 121      45.960  52.104 132.779  1.00  0.00           C  
ATOM    251  O   GLU B 121      45.286  51.194 133.266  1.00  0.00           O  
ATOM    252  CB  GLU B 121      44.907  54.415 132.781  1.00  0.00           C  
ATOM    253  CG  GLU B 121      43.505  53.814 132.609  1.00  0.00           C  
ATOM    254  CD  GLU B 121      42.807  53.488 133.924  1.00  0.00           C  
ATOM    255  OE1 GLU B 121      41.898  52.632 133.909  1.00  0.00           O  
ATOM    256  OE2 GLU B 121      43.152  54.083 134.968  1.00  0.00           O  
ATOM    257  N   ALA B 122      46.716  51.942 131.697  1.00  0.00           N  
ATOM    258  CA  ALA B 122      46.863  50.635 131.047  1.00  0.00           C  
ATOM    259  C   ALA B 122      47.570  49.626 131.952  1.00  0.00           C  
ATOM    260  O   ALA B 122      47.270  48.432 131.904  1.00  0.00           O  
ATOM    261  CB  ALA B 122      47.597  50.769 129.718  1.00  0.00           C  
ATOM    262  N   ASN B 123      48.495  50.116 132.779  1.00  0.00           N  
ATOM    263  CA  ASN B 123      49.276  49.261 133.676  1.00  0.00           C  
ATOM    264  C   ASN B 123      48.483  48.709 134.857  1.00  0.00           C  
ATOM    265  O   ASN B 123      48.813  47.648 135.385  1.00  0.00           O  
ATOM    266  CB  ASN B 123      50.521  49.995 134.180  1.00  0.00           C  
ATOM    267  CG  ASN B 123      51.638  50.031 133.154  1.00  0.00           C  
ATOM    268  OD1 ASN B 123      51.716  49.183 132.263  1.00  0.00           O  
ATOM    269  ND2 ASN B 123      52.520  51.010 133.283  1.00  0.00           N  
ATOM    270  N   SER B 124      47.443  49.430 135.269  1.00  0.00           N  
ATOM    271  CA  SER B 124      46.623  49.012 136.404  1.00  0.00           C  
ATOM    272  C   SER B 124      45.311  48.366 135.964  1.00  0.00           C  
ATOM    273  O   SER B 124      44.709  47.600 136.720  1.00  0.00           O  
ATOM    274  CB  SER B 124      46.352  50.194 137.340  1.00  0.00           C  
ATOM    275  OG  SER B 124      45.681  51.243 136.663  1.00  0.00           O  
ATOM    276  N   THR B 125      44.880  48.670 134.742  1.00  0.00           N  
ATOM    277  CA  THR B 125      43.612  48.162 134.221  1.00  0.00           C  
ATOM    278  C   THR B 125      43.809  47.242 133.009  1.00  0.00           C  
ATOM    279  O   THR B 125      43.814  46.016 133.152  1.00  0.00           O  
ATOM    280  CB  THR B 125      42.625  49.315 133.873  1.00  0.00           C  
ATOM    281  OG1 THR B 125      42.587  50.261 134.950  1.00  0.00           O  
ATOM    282  CG2 THR B 125      41.216  48.783 133.630  1.00  0.00           C  
ATOM    283  N   LEU B 126      43.988  47.843 131.832  1.00  0.00           N  
ATOM    284  CA  LEU B 126      43.950  47.131 130.551  1.00  0.00           C  
ATOM    285  C   LEU B 126      44.834  45.881 130.500  1.00  0.00           C  
ATOM    286  O   LEU B 126      44.387  44.817 130.069  1.00  0.00           O  
ATOM    287  CB  LEU B 126      44.306  48.081 129.399  1.00  0.00           C  
ATOM    288  CG  LEU B 126      44.120  47.566 127.964  1.00  0.00           C  
ATOM    289  CD1 LEU B 126      42.687  47.763 127.482  1.00  0.00           C  
ATOM    290  CD2 LEU B 126      45.098  48.253 127.022  1.00  0.00           C  
ATOM    291  N   LEU B 127      46.076  46.016 130.953  1.00  0.00           N  
ATOM    292  CA  LEU B 127      47.057  44.944 130.832  1.00  0.00           C  
ATOM    293  C   LEU B 127      46.955  43.880 131.933  1.00  0.00           C  
ATOM    294  O   LEU B 127      47.764  42.947 131.969  1.00  0.00           O  
ATOM    295  CB  LEU B 127      48.479  45.520 130.746  1.00  0.00           C  
ATOM    296  CG  LEU B 127      48.760  46.619 129.711  1.00  0.00           C  
ATOM    297  CD1 LEU B 127      50.184  47.130 129.843  1.00  0.00           C  
ATOM    298  CD2 LEU B 127      48.489  46.165 128.281  1.00  0.00           C  
ATOM    299  N   THR B 134      45.959  44.015 132.810  1.00  0.00           N  
ATOM    300  CA  THR B 134      45.700  43.038 133.873  1.00  0.00           C  
ATOM    301  C   THR B 134      44.800  41.897 133.387  1.00  0.00           C  
ATOM    302  O   THR B 134      44.853  40.787 133.922  1.00  0.00           O  
ATOM    303  CB  THR B 134      45.007  43.672 135.121  1.00  0.00           C  
ATOM    304  OG1 THR B 134      45.262  45.083 135.187  1.00  0.00           O  
ATOM    305  CG2 THR B 134      45.475  42.994 136.409  1.00  0.00           C  
ATOM    306  N   ARG B 135      43.973  42.180 132.382  1.00  0.00           N  
ATOM    307  CA  ARG B 135      42.922  41.255 131.946  1.00  0.00           C  
ATOM    308  C   ARG B 135      43.479  40.020 131.250  1.00  0.00           C  
ATOM    309  O   ARG B 135      44.134  40.126 130.212  1.00  0.00           O  
ATOM    310  CB  ARG B 135      41.912  41.963 131.034  1.00  0.00           C  
ATOM    311  CG  ARG B 135      40.929  42.858 131.759  1.00  0.00           C  
ATOM    312  CD  ARG B 135      40.025  43.566 130.764  1.00  0.00           C  
ATOM    313  NE  ARG B 135      39.122  44.515 131.412  1.00  0.00           N  
ATOM    314  CZ  ARG B 135      39.431  45.777 131.702  1.00  0.00           C  
ATOM    315  NH1 ARG B 135      40.634  46.259 131.411  1.00  0.00           N  
ATOM    316  NH2 ARG B 135      38.536  46.561 132.288  1.00  0.00           N  
ATOM    317  N   GLY B 136      43.198  38.853 131.829  1.00  0.00           N  
ATOM    318  CA  GLY B 136      43.709  37.579 131.324  1.00  0.00           C  
ATOM    319  C   GLY B 136      45.006  37.149 131.993  1.00  0.00           C  
ATOM    320  O   GLY B 136      45.770  36.358 131.430  1.00  0.00           O  
ATOM    321  N   ALA B 137      45.247  37.677 133.193  1.00  0.00           N  
ATOM    322  CA  ALA B 137      46.436  37.357 133.986  1.00  0.00           C  
ATOM    323  C   ALA B 137      46.097  37.271 135.476  1.00  0.00           C  
ATOM    324  O   ALA B 137      45.325  38.093 135.984  1.00  0.00           O  
ATOM    325  CB  ALA B 137      47.538  38.399 133.753  1.00  0.00           C  
ATOM    326  N   PRO B 138      46.668  36.274 136.182  1.00  0.00           N  
ATOM    327  CA  PRO B 138      46.542  36.221 137.634  1.00  0.00           C  
ATOM    328  C   PRO B 138      47.109  37.495 138.248  1.00  0.00           C  
ATOM    329  O   PRO B 138      47.914  38.179 137.607  1.00  0.00           O  
ATOM    330  CB  PRO B 138      47.416  35.022 138.020  1.00  0.00           C  
ATOM    331  CG  PRO B 138      47.464  34.180 136.804  1.00  0.00           C  
ATOM    332  CD  PRO B 138      47.452  35.140 135.660  1.00  0.00           C  
ATOM    333  N   GLU B 139      46.685  37.801 139.472  1.00  0.00           N  
ATOM    334  CA  GLU B 139      47.122  38.998 140.195  1.00  0.00           C  
ATOM    335  C   GLU B 139      48.635  39.274 140.112  1.00  0.00           C  
ATOM    336  O   GLU B 139      49.450  38.397 140.403  1.00  0.00           O  
ATOM    337  CB  GLU B 139      46.675  38.904 141.659  1.00  0.00           C  
ATOM    338  CG  GLU B 139      47.111  40.064 142.539  1.00  0.00           C  
ATOM    339  CD  GLU B 139      46.723  39.874 143.990  1.00  0.00           C  
ATOM    340  OE1 GLU B 139      45.698  39.205 144.257  1.00  0.00           O  
ATOM    341  OE2 GLU B 139      47.439  40.404 144.867  1.00  0.00           O  
ATOM    342  N   GLY B 140      48.984  40.493 139.697  1.00  0.00           N  
ATOM    343  CA  GLY B 140      50.370  40.970 139.677  1.00  0.00           C  
ATOM    344  C   GLY B 140      51.214  40.574 138.476  1.00  0.00           C  
ATOM    345  O   GLY B 140      52.253  41.185 138.213  1.00  0.00           O  
ATOM    346  N   GLN B 141      50.767  39.557 137.742  1.00  0.00           N  
ATOM    347  CA  GLN B 141      51.518  39.015 136.614  1.00  0.00           C  
ATOM    348  C   GLN B 141      51.153  39.663 135.278  1.00  0.00           C  
ATOM    349  O   GLN B 141      51.394  39.082 134.219  1.00  0.00           O  
ATOM    350  CB  GLN B 141      51.294  37.506 136.516  1.00  0.00           C  
ATOM    351  CG  GLN B 141      51.911  36.679 137.635  1.00  0.00           C  
ATOM    352  CD  GLN B 141      51.763  35.189 137.386  1.00  0.00           C  
ATOM    353  OE1 GLN B 141      52.023  34.703 136.283  1.00  0.00           O  
ATOM    354  NE2 GLN B 141      51.348  34.455 138.409  1.00  0.00           N  
ATOM    355  N   GLY B 142      50.573  40.860 135.323  1.00  0.00           N  
ATOM    356  CA  GLY B 142      50.124  41.547 134.109  1.00  0.00           C  
ATOM    357  C   GLY B 142      51.267  42.147 133.313  1.00  0.00           C  
ATOM    358  O   GLY B 142      52.384  42.273 133.814  1.00  0.00           O  
ATOM    359  N   ALA B 143      50.983  42.517 132.067  1.00  0.00           N  
ATOM    360  CA  ALA B 143      51.982  43.126 131.191  1.00  0.00           C  
ATOM    361  C   ALA B 143      52.276  44.550 131.632  1.00  0.00           C  
ATOM    362  O   ALA B 143      51.440  45.191 132.269  1.00  0.00           O  
ATOM    363  CB  ALA B 143      51.518  43.095 129.741  1.00  0.00           C  
ATOM    364  N   LYS B 144      53.462  45.041 131.286  1.00  0.00           N  
ATOM    365  CA  LYS B 144      53.938  46.322 131.796  1.00  0.00           C  
ATOM    366  C   LYS B 144      54.741  47.109 130.763  1.00  0.00           C  
ATOM    367  O   LYS B 144      55.593  46.549 130.074  1.00  0.00           O  
ATOM    368  CB  LYS B 144      54.792  46.089 133.046  1.00  0.00           C  
ATOM    369  CG  LYS B 144      54.597  47.119 134.139  1.00  0.00           C  
ATOM    370  CD  LYS B 144      53.244  46.973 134.842  1.00  0.00           C  
ATOM    371  CE  LYS B 144      53.199  45.756 135.757  1.00  0.00           C  
ATOM    372  NZ  LYS B 144      52.106  45.875 136.760  1.00  0.00           N  
ATOM    373  N   VAL B 145      54.457  48.404 130.656  1.00  0.00           N  
ATOM    374  CA  VAL B 145      55.287  49.313 129.863  1.00  0.00           C  
ATOM    375  C   VAL B 145      56.356  49.950 130.762  1.00  0.00           C  
ATOM    376  O   VAL B 145      56.050  50.760 131.642  1.00  0.00           O  
ATOM    377  CB  VAL B 145      54.441  50.378 129.078  1.00  0.00           C  
ATOM    378  CG1 VAL B 145      53.436  51.084 129.983  1.00  0.00           C  
ATOM    379  CG2 VAL B 145      55.342  51.383 128.354  1.00  0.00           C  
ATOM    380  N   THR B 146      57.607  49.549 130.540  1.00  0.00           N  
ATOM    381  CA  THR B 146      58.739  50.022 131.340  1.00  0.00           C  
ATOM    382  C   THR B 146      59.121  51.465 131.029  1.00  0.00           C  
ATOM    383  O   THR B 146      59.399  52.238 131.945  1.00  0.00           O  
ATOM    384  CB  THR B 146      59.987  49.108 131.202  1.00  0.00           C  
ATOM    385  OG1 THR B 146      60.085  48.615 129.859  1.00  0.00           O  
ATOM    386  CG2 THR B 146      59.901  47.931 132.166  1.00  0.00           C  
ATOM    387  N   GLU B 147      59.136  51.822 129.744  1.00  0.00           N  
ATOM    388  CA  GLU B 147      59.451  53.194 129.319  1.00  0.00           C  
ATOM    389  C   GLU B 147      58.847  53.583 127.966  1.00  0.00           C  
ATOM    390  O   GLU B 147      58.526  52.721 127.146  1.00  0.00           O  
ATOM    391  CB  GLU B 147      60.966  53.452 129.330  1.00  0.00           C  
ATOM    392  CG  GLU B 147      61.805  52.433 128.574  1.00  0.00           C  
ATOM    393  CD  GLU B 147      63.283  52.773 128.604  1.00  0.00           C  
ATOM    394  OE1 GLU B 147      63.660  53.842 128.081  1.00  0.00           O  
ATOM    395  OE2 GLU B 147      64.069  51.970 129.150  1.00  0.00           O  
ATOM    396  N   TRP B 148      58.699  54.890 127.753  1.00  0.00           N  
ATOM    397  CA  TRP B 148      58.092  55.435 126.540  1.00  0.00           C  
ATOM    398  C   TRP B 148      58.686  56.804 126.184  1.00  0.00           C  
ATOM    399  O   TRP B 148      58.737  57.706 127.025  1.00  0.00           O  
ATOM    400  CB  TRP B 148      56.561  55.508 126.689  1.00  0.00           C  
ATOM    401  CG  TRP B 148      56.059  56.582 127.635  1.00  0.00           C  
ATOM    402  CD1 TRP B 148      55.494  57.777 127.285  1.00  0.00           C  
ATOM    403  CD2 TRP B 148      56.079  56.555 129.072  1.00  0.00           C  
ATOM    404  NE1 TRP B 148      55.161  58.495 128.410  1.00  0.00           N  
ATOM    405  CE2 TRP B 148      55.508  57.771 129.521  1.00  0.00           C  
ATOM    406  CE3 TRP B 148      56.523  55.624 130.025  1.00  0.00           C  
ATOM    407  CZ2 TRP B 148      55.371  58.082 130.883  1.00  0.00           C  
ATOM    408  CZ3 TRP B 148      56.385  55.934 131.382  1.00  0.00           C  
ATOM    409  CH2 TRP B 148      55.813  57.154 131.794  1.00  0.00           C  
ATOM    410  N   LYS B 149      59.146  56.946 124.942  1.00  0.00           N  
ATOM    411  CA  LYS B 149      59.712  58.210 124.465  1.00  0.00           C  
ATOM    412  C   LYS B 149      59.048  58.666 123.168  1.00  0.00           C  
ATOM    413  O   LYS B 149      58.832  59.862 122.960  1.00  0.00           O  
ATOM    414  CB  LYS B 149      61.230  58.097 124.277  1.00  0.00           C  
ATOM    415  CG  LYS B 149      61.933  59.437 124.089  1.00  0.00           C  
ATOM    416  CD  LYS B 149      63.438  59.284 123.955  1.00  0.00           C  
ATOM    417  CE  LYS B 149      64.107  60.648 123.847  1.00  0.00           C  
ATOM    418  NZ  LYS B 149      65.589  60.548 123.778  1.00  0.00           N  
ATOM    419  N   ASP B 153      57.494  62.632 115.904  1.00  0.00           N  
ATOM    420  CA  ASP B 153      57.335  61.672 114.815  1.00  0.00           C  
ATOM    421  C   ASP B 153      56.865  60.302 115.308  1.00  0.00           C  
ATOM    422  O   ASP B 153      55.912  59.735 114.768  1.00  0.00           O  
ATOM    423  CB  ASP B 153      58.643  61.537 114.021  1.00  0.00           C  
ATOM    424  CG  ASP B 153      58.593  60.426 112.974  1.00  0.00           C  
ATOM    425  OD1 ASP B 153      57.561  60.282 112.282  1.00  0.00           O  
ATOM    426  OD2 ASP B 153      59.598  59.698 112.838  1.00  0.00           O  
ATOM    427  N   ARG B 154      57.538  59.781 116.332  1.00  0.00           N  
ATOM    428  CA  ARG B 154      57.309  58.419 116.817  1.00  0.00           C  
ATOM    429  C   ARG B 154      56.762  58.399 118.243  1.00  0.00           C  
ATOM    430  O   ARG B 154      56.856  59.391 118.972  1.00  0.00           O  
ATOM    431  CB  ARG B 154      58.617  57.620 116.781  1.00  0.00           C  
ATOM    432  CG  ARG B 154      59.325  57.599 115.440  1.00  0.00           C  
ATOM    433  CD  ARG B 154      60.771  57.164 115.610  1.00  0.00           C  
ATOM    434  NE  ARG B 154      61.412  56.861 114.332  1.00  0.00           N  
ATOM    435  CZ  ARG B 154      62.038  57.752 113.566  1.00  0.00           C  
ATOM    436  NH1 ARG B 154      62.116  59.026 113.934  1.00  0.00           N  
ATOM    437  NH2 ARG B 154      62.588  57.366 112.423  1.00  0.00           N  
ATOM    438  N   ILE B 155      56.181  57.263 118.624  1.00  0.00           N  
ATOM    439  CA  ILE B 155      55.864  56.970 120.021  1.00  0.00           C  
ATOM    440  C   ILE B 155      56.553  55.649 120.370  1.00  0.00           C  
ATOM    441  O   ILE B 155      55.930  54.582 120.342  1.00  0.00           O  
ATOM    442  CB  ILE B 155      54.331  56.879 120.290  1.00  0.00           C  
ATOM    443  CG1 ILE B 155      53.600  58.113 119.745  1.00  0.00           C  
ATOM    444  CG2 ILE B 155      54.055  56.706 121.790  1.00  0.00           C  
ATOM    445  CD1 ILE B 155      52.087  57.960 119.652  1.00  0.00           C  
ATOM    446  N   GLU B 156      57.849  55.724 120.668  1.00  0.00           N  
ATOM    447  CA  GLU B 156      58.631  54.524 120.974  1.00  0.00           C  
ATOM    448  C   GLU B 156      58.476  54.096 122.427  1.00  0.00           C  
ATOM    449  O   GLU B 156      58.350  54.935 123.320  1.00  0.00           O  
ATOM    450  CB  GLU B 156      60.108  54.680 120.581  1.00  0.00           C  
ATOM    451  CG  GLU B 156      60.881  55.766 121.319  1.00  0.00           C  
ATOM    452  CD  GLU B 156      62.351  55.815 120.926  1.00  0.00           C  
ATOM    453  OE1 GLU B 156      63.022  56.811 121.277  1.00  0.00           O  
ATOM    454  OE2 GLU B 156      62.836  54.864 120.271  1.00  0.00           O  
ATOM    455  N   LEU B 157      58.472  52.783 122.647  1.00  0.00           N  
ATOM    456  CA  LEU B 157      58.266  52.217 123.979  1.00  0.00           C  
ATOM    457  C   LEU B 157      58.997  50.897 124.173  1.00  0.00           C  
ATOM    458  O   LEU B 157      59.303  50.198 123.207  1.00  0.00           O  
ATOM    459  CB  LEU B 157      56.764  52.034 124.272  1.00  0.00           C  
ATOM    460  CG  LEU B 157      55.869  51.183 123.356  1.00  0.00           C  
ATOM    461  CD1 LEU B 157      56.035  49.693 123.608  1.00  0.00           C  
ATOM    462  CD2 LEU B 157      54.418  51.570 123.563  1.00  0.00           C  
ATOM    463  N   THR B 158      59.279  50.574 125.431  1.00  0.00           N  
ATOM    464  CA  THR B 158      59.705  49.234 125.809  1.00  0.00           C  
ATOM    465  C   THR B 158      58.569  48.598 126.610  1.00  0.00           C  
ATOM    466  O   THR B 158      57.967  49.239 127.477  1.00  0.00           O  
ATOM    467  CB  THR B 158      61.048  49.236 126.583  1.00  0.00           C  
ATOM    468  OG1 THR B 158      62.061  49.841 125.770  1.00  0.00           O  
ATOM    469  CG2 THR B 158      61.490  47.814 126.931  1.00  0.00           C  
ATOM    470  N   LEU B 159      58.268  47.344 126.285  1.00  0.00           N  
ATOM    471  CA  LEU B 159      57.121  46.643 126.847  1.00  0.00           C  
ATOM    472  C   LEU B 159      57.563  45.285 127.380  1.00  0.00           C  
ATOM    473  O   LEU B 159      58.333  44.582 126.725  1.00  0.00           O  
ATOM    474  CB  LEU B 159      56.038  46.496 125.772  1.00  0.00           C  
ATOM    475  CG  LEU B 159      54.594  46.146 126.134  1.00  0.00           C  
ATOM    476  CD1 LEU B 159      53.956  47.188 127.029  1.00  0.00           C  
ATOM    477  CD2 LEU B 159      53.780  45.988 124.862  1.00  0.00           C  
ATOM    478  N   GLN B 160      57.087  44.929 128.572  1.00  0.00           N  
ATOM    479  CA  GLN B 160      57.483  43.682 129.232  1.00  0.00           C  
ATOM    480  C   GLN B 160      56.298  42.834 129.672  1.00  0.00           C  
ATOM    481  O   GLN B 160      55.314  43.358 130.194  1.00  0.00           O  
ATOM    482  CB  GLN B 160      58.353  43.976 130.452  1.00  0.00           C  
ATOM    483  CG  GLN B 160      59.833  44.067 130.157  1.00  0.00           C  
ATOM    484  CD  GLN B 160      60.651  44.389 131.396  1.00  0.00           C  
ATOM    485  OE1 GLN B 160      60.281  44.029 132.517  1.00  0.00           O  
ATOM    486  NE2 GLN B 160      61.771  45.076 131.200  1.00  0.00           N  
ATOM    487  N   SER B 161      56.410  41.522 129.480  1.00  0.00           N  
ATOM    488  CA  SER B 161      55.399  40.584 129.964  1.00  0.00           C  
ATOM    489  C   SER B 161      55.987  39.238 130.384  1.00  0.00           C  
ATOM    490  O   SER B 161      57.121  38.898 130.037  1.00  0.00           O  
ATOM    491  CB  SER B 161      54.324  40.356 128.899  1.00  0.00           C  
ATOM    492  OG  SER B 161      54.835  39.568 127.839  1.00  0.00           O  
ATOM    493  N   GLY B 162      55.193  38.489 131.146  1.00  0.00           N  
ATOM    494  CA  GLY B 162      55.435  37.074 131.383  1.00  0.00           C  
ATOM    495  C   GLY B 162      54.661  36.269 130.356  1.00  0.00           C  
ATOM    496  O   GLY B 162      54.549  36.671 129.195  1.00  0.00           O  
ATOM    497  N   ARG B 163      54.106  35.143 130.791  1.00  0.00           N  
ATOM    498  CA  ARG B 163      53.379  34.234 129.903  1.00  0.00           C  
ATOM    499  C   ARG B 163      51.956  34.700 129.592  1.00  0.00           C  
ATOM    500  O   ARG B 163      51.397  34.348 128.552  1.00  0.00           O  
ATOM    501  CB  ARG B 163      53.372  32.812 130.474  1.00  0.00           C  
ATOM    502  CG  ARG B 163      52.824  32.698 131.888  1.00  0.00           C  
ATOM    503  CD  ARG B 163      52.817  31.265 132.394  1.00  0.00           C  
ATOM    504  NE  ARG B 163      54.169  30.754 132.628  1.00  0.00           N  
ATOM    505  CZ  ARG B 163      54.745  29.788 131.919  1.00  0.00           C  
ATOM    506  NH1 ARG B 163      54.083  29.204 130.922  1.00  0.00           N  
ATOM    507  NH2 ARG B 163      55.981  29.404 132.215  1.00  0.00           N  
ATOM    508  N   TYR B 164      51.371  35.480 130.497  1.00  0.00           N  
ATOM    509  CA  TYR B 164      50.032  36.028 130.294  1.00  0.00           C  
ATOM    510  C   TYR B 164      50.108  37.446 129.749  1.00  0.00           C  
ATOM    511  O   TYR B 164      51.066  38.168 130.022  1.00  0.00           O  
ATOM    512  CB  TYR B 164      49.235  36.001 131.595  1.00  0.00           C  
ATOM    513  CG  TYR B 164      49.167  34.632 132.220  1.00  0.00           C  
ATOM    514  CD1 TYR B 164      48.297  33.663 131.722  1.00  0.00           C  
ATOM    515  CD2 TYR B 164      49.984  34.300 133.304  1.00  0.00           C  
ATOM    516  CE1 TYR B 164      48.237  32.397 132.288  1.00  0.00           C  
ATOM    517  CE2 TYR B 164      49.928  33.036 133.883  1.00  0.00           C  
ATOM    518  CZ  TYR B 164      49.055  32.089 133.368  1.00  0.00           C  
ATOM    519  OH  TYR B 164      48.993  30.834 133.930  1.00  0.00           O  
ATOM    520  N   VAL B 165      49.095  37.827 128.974  1.00  0.00           N  
ATOM    521  CA  VAL B 165      49.047  39.125 128.294  1.00  0.00           C  
ATOM    522  C   VAL B 165      50.407  39.439 127.660  1.00  0.00           C  
ATOM    523  O   VAL B 165      51.066  40.417 128.014  1.00  0.00           O  
ATOM    524  CB  VAL B 165      48.566  40.274 129.244  1.00  0.00           C  
ATOM    525  CG1 VAL B 165      48.189  41.517 128.442  1.00  0.00           C  
ATOM    526  CG2 VAL B 165      47.377  39.822 130.093  1.00  0.00           C  
ATOM    527  N   ARG B 166      50.819  38.590 126.724  1.00  0.00           N  
ATOM    528  CA  ARG B 166      52.157  38.668 126.137  1.00  0.00           C  
ATOM    529  C   ARG B 166      52.370  39.949 125.342  1.00  0.00           C  
ATOM    530  O   ARG B 166      51.413  40.544 124.839  1.00  0.00           O  
ATOM    531  CB  ARG B 166      52.442  37.437 125.281  1.00  0.00           C  
ATOM    532  CG  ARG B 166      52.482  36.160 126.085  1.00  0.00           C  
ATOM    533  CD  ARG B 166      52.446  34.937 125.199  1.00  0.00           C  
ATOM    534  NE  ARG B 166      52.499  33.704 125.984  1.00  0.00           N  
ATOM    535  CZ  ARG B 166      52.760  32.502 125.482  1.00  0.00           C  
ATOM    536  NH1 ARG B 166      53.002  32.355 124.189  1.00  0.00           N  
ATOM    537  NH2 ARG B 166      52.785  31.442 126.278  1.00  0.00           N  
ATOM    538  N   VAL B 167      53.630  40.360 125.234  1.00  0.00           N  
ATOM    539  CA  VAL B 167      53.978  41.655 124.653  1.00  0.00           C  
ATOM    540  C   VAL B 167      53.378  41.886 123.266  1.00  0.00           C  
ATOM    541  O   VAL B 167      52.954  43.000 122.941  1.00  0.00           O  
ATOM    542  CB  VAL B 167      55.517  41.906 124.619  1.00  0.00           C  
ATOM    543  CG1 VAL B 167      56.072  42.089 126.030  1.00  0.00           C  
ATOM    544  CG2 VAL B 167      56.254  40.804 123.869  1.00  0.00           C  
ATOM    545  N   HIS B 168      53.317  40.824 122.469  1.00  0.00           N  
ATOM    546  CA  HIS B 168      52.888  40.918 121.079  1.00  0.00           C  
ATOM    547  C   HIS B 168      51.374  40.982 120.912  1.00  0.00           C  
ATOM    548  O   HIS B 168      50.884  41.189 119.801  1.00  0.00           O  
ATOM    549  CB  HIS B 168      53.484  39.776 120.244  1.00  0.00           C  
ATOM    550  CG  HIS B 168      53.156  38.408 120.758  1.00  0.00           C  
ATOM    551  ND1 HIS B 168      53.917  37.768 121.715  1.00  0.00           N  
ATOM    552  CD2 HIS B 168      52.153  37.554 120.442  1.00  0.00           C  
ATOM    553  CE1 HIS B 168      53.397  36.580 121.965  1.00  0.00           C  
ATOM    554  NE2 HIS B 168      52.326  36.425 121.206  1.00  0.00           N  
ATOM    555  N   ASP B 169      50.633  40.796 122.000  1.00  0.00           N  
ATOM    556  CA  ASP B 169      49.175  40.915 121.941  1.00  0.00           C  
ATOM    557  C   ASP B 169      48.672  42.055 122.833  1.00  0.00           C  
ATOM    558  O   ASP B 169      47.540  42.529 122.684  1.00  0.00           O  
ATOM    559  CB  ASP B 169      48.486  39.571 122.239  1.00  0.00           C  
ATOM    560  CG  ASP B 169      48.136  39.393 123.704  1.00  0.00           C  
ATOM    561  OD1 ASP B 169      48.973  38.836 124.452  1.00  0.00           O  
ATOM    562  OD2 ASP B 169      47.023  39.806 124.103  1.00  0.00           O  
ATOM    563  N   ALA B 170      49.535  42.493 123.747  1.00  0.00           N  
ATOM    564  CA  ALA B 170      49.267  43.658 124.580  1.00  0.00           C  
ATOM    565  C   ALA B 170      49.408  44.955 123.779  1.00  0.00           C  
ATOM    566  O   ALA B 170      48.705  45.933 124.047  1.00  0.00           O  
ATOM    567  CB  ALA B 170      50.199  43.672 125.782  1.00  0.00           C  
ATOM    568  N   ILE B 171      50.315  44.948 122.799  1.00  0.00           N  
ATOM    569  CA  ILE B 171      50.584  46.117 121.958  1.00  0.00           C  
ATOM    570  C   ILE B 171      49.385  46.466 121.069  1.00  0.00           C  
ATOM    571  O   ILE B 171      49.130  47.642 120.789  1.00  0.00           O  
ATOM    572  CB  ILE B 171      51.885  45.944 121.125  1.00  0.00           C  
ATOM    573  CG1 ILE B 171      52.401  47.300 120.635  1.00  0.00           C  
ATOM    574  CG2 ILE B 171      51.686  44.953 119.971  1.00  0.00           C  
ATOM    575  CD1 ILE B 171      53.876  47.320 120.280  1.00  0.00           C  
ATOM    576  N   PHE B 172      48.647  45.440 120.647  1.00  0.00           N  
ATOM    577  CA  PHE B 172      47.399  45.638 119.910  1.00  0.00           C  
ATOM    578  C   PHE B 172      46.278  46.135 120.823  1.00  0.00           C  
ATOM    579  O   PHE B 172      45.392  46.865 120.380  1.00  0.00           O  
ATOM    580  CB  PHE B 172      46.983  44.359 119.184  1.00  0.00           C  
ATOM    581  CG  PHE B 172      47.897  43.983 118.053  1.00  0.00           C  
ATOM    582  CD1 PHE B 172      47.918  44.729 116.876  1.00  0.00           C  
ATOM    583  CD2 PHE B 172      48.736  42.881 118.161  1.00  0.00           C  
ATOM    584  CE1 PHE B 172      48.763  44.383 115.825  1.00  0.00           C  
ATOM    585  CE2 PHE B 172      49.589  42.526 117.115  1.00  0.00           C  
ATOM    586  CZ  PHE B 172      49.602  43.276 115.945  1.00  0.00           C  
ATOM    587  N   ARG B 173      46.325  45.732 122.092  1.00  0.00           N  
ATOM    588  CA  ARG B 173      45.428  46.269 123.114  1.00  0.00           C  
ATOM    589  C   ARG B 173      45.722  47.759 123.338  1.00  0.00           C  
ATOM    590  O   ARG B 173      44.803  48.558 123.557  1.00  0.00           O  
ATOM    591  CB  ARG B 173      45.547  45.484 124.434  1.00  0.00           C  
ATOM    592  CG  ARG B 173      44.961  44.057 124.431  1.00  0.00           C  
ATOM    593  CD  ARG B 173      43.450  44.003 124.100  1.00  0.00           C  
ATOM    594  NE  ARG B 173      42.597  44.703 125.070  1.00  0.00           N  
ATOM    595  CZ  ARG B 173      41.796  44.113 125.957  1.00  0.00           C  
ATOM    596  NH1 ARG B 173      41.709  42.792 126.028  1.00  0.00           N  
ATOM    597  NH2 ARG B 173      41.067  44.852 126.780  1.00  0.00           N  
ATOM    598  N   LEU B 174      47.004  48.121 123.268  1.00  0.00           N  
ATOM    599  CA  LEU B 174      47.435  49.516 123.375  1.00  0.00           C  
ATOM    600  C   LEU B 174      47.132  50.333 122.121  1.00  0.00           C  
ATOM    601  O   LEU B 174      46.869  51.535 122.210  1.00  0.00           O  
ATOM    602  CB  LEU B 174      48.931  49.599 123.694  1.00  0.00           C  
ATOM    603  CG  LEU B 174      49.350  49.372 125.146  1.00  0.00           C  
ATOM    604  CD1 LEU B 174      50.865  49.315 125.259  1.00  0.00           C  
ATOM    605  CD2 LEU B 174      48.781  50.460 126.052  1.00  0.00           C  
ATOM    606  N   ARG B 175      47.181  49.678 120.962  1.00  0.00           N  
ATOM    607  CA  ARG B 175      46.945  50.334 119.673  1.00  0.00           C  
ATOM    608  C   ARG B 175      45.508  50.845 119.545  1.00  0.00           C  
ATOM    609  O   ARG B 175      45.279  51.930 119.012  1.00  0.00           O  
ATOM    610  CB  ARG B 175      47.286  49.391 118.507  1.00  0.00           C  
ATOM    611  CG  ARG B 175      47.556  50.119 117.192  1.00  0.00           C  
ATOM    612  CD  ARG B 175      47.300  49.248 115.971  1.00  0.00           C  
ATOM    613  NE  ARG B 175      47.164  50.074 114.769  1.00  0.00           N  
ATOM    614  CZ  ARG B 175      48.085  50.189 113.813  1.00  0.00           C  
ATOM    615  NH1 ARG B 175      49.228  49.514 113.889  1.00  0.00           N  
ATOM    616  NH2 ARG B 175      47.857  50.977 112.769  1.00  0.00           N  
ATOM    617  N   LYS B 176      44.552  50.061 120.045  1.00  0.00           N  
ATOM    618  CA  LYS B 176      43.134  50.425 119.997  1.00  0.00           C  
ATOM    619  C   LYS B 176      42.742  51.493 121.024  1.00  0.00           C  
ATOM    620  O   LYS B 176      41.871  52.325 120.751  1.00  0.00           O  
ATOM    621  CB  LYS B 176      42.238  49.186 120.140  1.00  0.00           C  
ATOM    622  CG  LYS B 176      41.881  48.504 118.814  1.00  0.00           C  
ATOM    623  CD  LYS B 176      42.964  47.529 118.359  1.00  0.00           C  
ATOM    624  CE  LYS B 176      42.692  46.968 116.972  1.00  0.00           C  
ATOM    625  NZ  LYS B 176      43.740  45.976 116.584  1.00  0.00           N  
ATOM    626  N   GLN B 177      43.381  51.466 122.195  1.00  0.00           N  
ATOM    627  CA  GLN B 177      43.109  52.438 123.257  1.00  0.00           C  
ATOM    628  C   GLN B 177      43.629  53.832 122.902  1.00  0.00           C  
ATOM    629  O   GLN B 177      42.966  54.834 123.186  1.00  0.00           O  
ATOM    630  CB  GLN B 177      43.684  51.971 124.600  1.00  0.00           C  
ATOM    631  CG  GLN B 177      43.287  52.852 125.788  1.00  0.00           C  
ATOM    632  CD  GLN B 177      43.685  52.264 127.132  1.00  0.00           C  
ATOM    633  OE1 GLN B 177      43.324  51.134 127.459  1.00  0.00           O  
ATOM    634  NE2 GLN B 177      44.417  53.040 127.926  1.00  0.00           N  
ATOM    635  N   LEU B 178      44.807  53.889 122.281  1.00  0.00           N  
ATOM    636  CA  LEU B 178      45.378  55.155 121.813  1.00  0.00           C  
ATOM    637  C   LEU B 178      44.574  55.761 120.656  1.00  0.00           C  
ATOM    638  O   LEU B 178      44.405  56.984 120.583  1.00  0.00           O  
ATOM    639  CB  LEU B 178      46.844  54.980 121.401  1.00  0.00           C  
ATOM    640  CG  LEU B 178      47.903  54.779 122.490  1.00  0.00           C  
ATOM    641  CD1 LEU B 178      49.195  54.279 121.867  1.00  0.00           C  
ATOM    642  CD2 LEU B 178      48.154  56.052 123.294  1.00  0.00           C  
ATOM    643  N   ALA B 179      44.080  54.894 119.769  1.00  0.00           N  
ATOM    644  CA  ALA B 179      43.300  55.299 118.594  1.00  0.00           C  
ATOM    645  C   ALA B 179      42.092  56.179 118.937  1.00  0.00           C  
ATOM    646  O   ALA B 179      41.798  57.144 118.229  1.00  0.00           O  
ATOM    647  CB  ALA B 179      42.857  54.071 117.805  1.00  0.00           C  
ATOM    648  N   GLU B 180      41.406  55.836 120.026  1.00  0.00           N  
ATOM    649  CA  GLU B 180      40.225  56.569 120.482  1.00  0.00           C  
ATOM    650  C   GLU B 180      40.607  57.812 121.283  1.00  0.00           C  
ATOM    651  O   GLU B 180      39.812  58.746 121.409  1.00  0.00           O  
ATOM    652  CB  GLU B 180      39.322  55.657 121.322  1.00  0.00           C  
ATOM    653  CG  GLU B 180      38.813  54.418 120.581  1.00  0.00           C  
ATOM    654  CD  GLU B 180      38.340  53.317 121.518  1.00  0.00           C  
ATOM    655  OE1 GLU B 180      37.375  53.550 122.280  1.00  0.00           O  
ATOM    656  OE2 GLU B 180      38.928  52.214 121.484  1.00  0.00           O  
ATOM    657  N   ALA B 181      41.830  57.817 121.811  1.00  0.00           N  
ATOM    658  CA  ALA B 181      42.319  58.903 122.660  1.00  0.00           C  
ATOM    659  C   ALA B 181      42.880  60.088 121.874  1.00  0.00           C  
ATOM    660  O   ALA B 181      42.762  61.236 122.313  1.00  0.00           O  
ATOM    661  CB  ALA B 181      43.361  58.378 123.638  1.00  0.00           C  
ATOM    662  N   LEU B 182      43.485  59.810 120.720  1.00  0.00           N  
ATOM    663  CA  LEU B 182      44.153  60.849 119.929  1.00  0.00           C  
ATOM    664  C   LEU B 182      43.368  61.306 118.697  1.00  0.00           C  
ATOM    665  O   LEU B 182      43.271  62.509 118.431  1.00  0.00           O  
ATOM    666  CB  LEU B 182      45.566  60.409 119.528  1.00  0.00           C  
ATOM    667  CG  LEU B 182      46.693  60.642 120.541  1.00  0.00           C  
ATOM    668  CD1 LEU B 182      46.682  59.605 121.662  1.00  0.00           C  
ATOM    669  CD2 LEU B 182      48.037  60.640 119.830  1.00  0.00           C  
ATOM    670  N   GLY B 183      42.817  60.344 117.959  1.00  0.00           N  
ATOM    671  CA  GLY B 183      42.090  60.618 116.719  1.00  0.00           C  
ATOM    672  C   GLY B 183      40.956  61.621 116.853  1.00  0.00           C  
ATOM    673  O   GLY B 183      40.937  62.642 116.161  1.00  0.00           O  
ATOM    674  N   LYS B  87      40.021  61.331 117.756  1.00  0.00           N  
ATOM    675  CA  LYS B  87      38.805  62.130 117.914  1.00  0.00           C  
ATOM    676  C   LYS B  87      39.053  63.493 118.567  1.00  0.00           C  
ATOM    677  O   LYS B  87      38.302  64.443 118.325  1.00  0.00           O  
ATOM    678  CB  LYS B  87      37.756  61.349 118.712  1.00  0.00           C  
ATOM    679  CG  LYS B  87      36.308  61.695 118.360  1.00  0.00           C  
ATOM    680  CD  LYS B  87      35.303  61.044 119.317  1.00  0.00           C  
ATOM    681  CE  LYS B  87      35.413  59.516 119.347  1.00  0.00           C  
ATOM    682  NZ  LYS B  87      35.117  58.882 118.031  1.00  0.00           N  
ATOM    683  N   LYS B  88      40.099  63.587 119.387  1.00  0.00           N  
ATOM    684  CA  LYS B  88      40.394  64.822 120.119  1.00  0.00           C  
ATOM    685  C   LYS B  88      41.444  65.699 119.430  1.00  0.00           C  
ATOM    686  O   LYS B  88      41.183  66.871 119.150  1.00  0.00           O  
ATOM    687  CB  LYS B  88      40.795  64.523 121.572  1.00  0.00           C  
ATOM    688  CG  LYS B  88      40.933  65.772 122.437  1.00  0.00           C  
ATOM    689  CD  LYS B  88      40.922  65.459 123.926  1.00  0.00           C  
ATOM    690  CE  LYS B  88      40.749  66.744 124.735  1.00  0.00           C  
ATOM    691  NZ  LYS B  88      40.594  66.476 126.193  1.00  0.00           N  
ATOM    692  N   TYR B  89      42.619  65.133 119.162  1.00  0.00           N  
ATOM    693  CA  TYR B  89      43.735  65.885 118.583  1.00  0.00           C  
ATOM    694  C   TYR B  89      43.812  65.665 117.068  1.00  0.00           C  
ATOM    695  O   TYR B  89      44.642  66.296 116.383  1.00  0.00           O  
ATOM    696  CB  TYR B  89      45.058  65.477 119.244  1.00  0.00           C  
ATOM    697  CG  TYR B  89      45.024  65.483 120.761  1.00  0.00           C  
ATOM    698  CD1 TYR B  89      45.191  66.669 121.477  1.00  0.00           C  
ATOM    699  CD2 TYR B  89      44.830  64.301 121.479  1.00  0.00           C  
ATOM    700  CE1 TYR B  89      45.160  66.680 122.871  1.00  0.00           C  
ATOM    701  CE2 TYR B  89      44.798  64.302 122.875  1.00  0.00           C  
ATOM    702  CZ  TYR B  89      44.964  65.496 123.562  1.00  0.00           C  
ATOM    703  OH  TYR B  89      44.934  65.510 124.938  1.00  0.00           O  
ATOM    704  N   ILE B 197      52.921  49.623 113.391  1.00  0.00           N  
ATOM    705  CA  ILE B 197      53.878  49.286 114.440  1.00  0.00           C  
ATOM    706  C   ILE B 197      55.212  48.859 113.828  1.00  0.00           C  
ATOM    707  O   ILE B 197      55.252  48.001 112.945  1.00  0.00           O  
ATOM    708  CB  ILE B 197      53.334  48.175 115.372  1.00  0.00           C  
ATOM    709  CG1 ILE B 197      51.963  48.570 115.935  1.00  0.00           C  
ATOM    710  CG2 ILE B 197      54.328  47.882 116.501  1.00  0.00           C  
ATOM    711  CD1 ILE B 197      51.182  47.423 116.557  1.00  0.00           C  
ATOM    712  N   GLU B 198      56.296  49.471 114.301  1.00  0.00           N  
ATOM    713  CA  GLU B 198      57.640  49.185 113.801  1.00  0.00           C  
ATOM    714  C   GLU B 198      58.554  48.699 114.921  1.00  0.00           C  
ATOM    715  O   GLU B 198      58.897  49.459 115.830  1.00  0.00           O  
ATOM    716  CB  GLU B 198      58.234  50.418 113.111  1.00  0.00           C  
ATOM    717  CG  GLU B 198      57.815  50.584 111.653  1.00  0.00           C  
ATOM    718  CD  GLU B 198      58.580  49.667 110.708  1.00  0.00           C  
ATOM    719  OE1 GLU B 198      59.822  49.591 110.821  1.00  0.00           O  
ATOM    720  OE2 GLU B 198      57.940  49.029 109.844  1.00  0.00           O  
ATOM    721  N   VAL B 199      58.952  47.432 114.833  1.00  0.00           N  
ATOM    722  CA  VAL B 199      59.705  46.760 115.894  1.00  0.00           C  
ATOM    723  C   VAL B 199      61.214  47.010 115.804  1.00  0.00           C  
ATOM    724  O   VAL B 199      61.829  46.820 114.749  1.00  0.00           O  
ATOM    725  CB  VAL B 199      59.433  45.232 115.907  1.00  0.00           C  
ATOM    726  CG1 VAL B 199      59.864  44.625 117.233  1.00  0.00           C  
ATOM    727  CG2 VAL B 199      57.963  44.946 115.653  1.00  0.00           C  
ATOM    728  N   GLU B 200      61.796  47.435 116.925  1.00  0.00           N  
ATOM    729  CA  GLU B 200      63.238  47.651 117.035  1.00  0.00           C  
ATOM    730  C   GLU B 200      63.956  46.429 117.608  1.00  0.00           C  
ATOM    731  O   GLU B 200      65.073  46.114 117.191  1.00  0.00           O  
ATOM    732  CB  GLU B 200      63.536  48.891 117.880  1.00  0.00           C  
ATOM    733  CG  GLU B 200      63.223  50.206 117.174  1.00  0.00           C  
ATOM    734  CD  GLU B 200      63.387  51.421 118.075  1.00  0.00           C  
ATOM    735  OE1 GLU B 200      62.621  52.392 117.898  1.00  0.00           O  
ATOM    736  OE2 GLU B 200      64.275  51.409 118.957  1.00  0.00           O  
ATOM    737  N   SER B 201      63.315  45.751 118.561  1.00  0.00           N  
ATOM    738  CA  SER B 201      63.840  44.504 119.127  1.00  0.00           C  
ATOM    739  C   SER B 201      62.750  43.645 119.776  1.00  0.00           C  
ATOM    740  O   SER B 201      61.809  44.168 120.385  1.00  0.00           O  
ATOM    741  CB  SER B 201      64.953  44.787 120.145  1.00  0.00           C  
ATOM    742  OG  SER B 201      64.420  45.237 121.377  1.00  0.00           O  
ATOM    743  N   PHE B 202      62.896  42.327 119.640  1.00  0.00           N  
ATOM    744  CA  PHE B 202      62.019  41.358 120.292  1.00  0.00           C  
ATOM    745  C   PHE B 202      62.872  40.280 120.955  1.00  0.00           C  
ATOM    746  O   PHE B 202      63.605  39.557 120.279  1.00  0.00           O  
ATOM    747  CB  PHE B 202      61.072  40.723 119.270  1.00  0.00           C  
ATOM    748  CG  PHE B 202      59.849  40.086 119.877  1.00  0.00           C  
ATOM    749  CD1 PHE B 202      58.593  40.638 119.668  1.00  0.00           C  
ATOM    750  CD2 PHE B 202      59.947  38.932 120.647  1.00  0.00           C  
ATOM    751  CE1 PHE B 202      57.453  40.057 120.218  1.00  0.00           C  
ATOM    752  CE2 PHE B 202      58.810  38.344 121.202  1.00  0.00           C  
ATOM    753  CZ  PHE B 202      57.562  38.908 120.985  1.00  0.00           C  
ATOM    754  N   ILE B 203      62.775  40.178 122.277  1.00  0.00           N  
ATOM    755  CA  ILE B 203      63.551  39.200 123.037  1.00  0.00           C  
ATOM    756  C   ILE B 203      62.645  38.333 123.915  1.00  0.00           C  
ATOM    757  O   ILE B 203      61.833  38.854 124.687  1.00  0.00           O  
ATOM    758  CB  ILE B 203      64.655  39.882 123.905  1.00  0.00           C  
ATOM    759  CG1 ILE B 203      65.796  40.423 123.032  1.00  0.00           C  
ATOM    760  CG2 ILE B 203      65.233  38.920 124.930  1.00  0.00           C  
ATOM    761  CD1 ILE B 203      65.700  41.917 122.728  1.00  0.00           C  
ATOM    762  N   ILE B 205      62.778  37.013 123.775  1.00  0.00           N  
ATOM    763  CA  ILE B 205      62.166  36.071 124.710  1.00  0.00           C  
ATOM    764  C   ILE B 205      63.265  35.388 125.514  1.00  0.00           C  
ATOM    765  O   ILE B 205      64.318  35.037 124.972  1.00  0.00           O  
ATOM    766  CB  ILE B 205      61.325  34.968 124.008  1.00  0.00           C  
ATOM    767  CG1 ILE B 205      60.512  35.532 122.841  1.00  0.00           C  
ATOM    768  CG2 ILE B 205      60.417  34.265 125.019  1.00  0.00           C  
ATOM    769  CD1 ILE B 205      59.757  34.477 122.039  1.00  0.00           C  
ATOM    770  N   LYS B 206      63.010  35.206 126.806  1.00  0.00           N  
ATOM    771  CA  LYS B 206      63.867  34.411 127.678  1.00  0.00           C  
ATOM    772  C   LYS B 206      63.078  33.182 128.116  1.00  0.00           C  
ATOM    773  O   LYS B 206      61.961  33.301 128.634  1.00  0.00           O  
ATOM    774  CB  LYS B 206      64.302  35.231 128.887  1.00  0.00           C  
ATOM    775  CG  LYS B 206      65.055  36.509 128.540  1.00  0.00           C  
ATOM    776  CD  LYS B 206      65.451  37.275 129.794  1.00  0.00           C  
ATOM    777  CE  LYS B 206      66.056  38.617 129.446  1.00  0.00           C  
ATOM    778  NZ  LYS B 206      66.098  39.493 130.643  1.00  0.00           N  
ATOM    779  N   VAL B 207      63.642  32.001 127.884  1.00  0.00           N  
ATOM    780  CA  VAL B 207      62.913  30.746 128.090  1.00  0.00           C  
ATOM    781  C   VAL B 207      63.701  29.795 128.989  1.00  0.00           C  
ATOM    782  O   VAL B 207      64.874  29.540 128.726  1.00  0.00           O  
ATOM    783  CB  VAL B 207      62.605  30.037 126.746  1.00  0.00           C  
ATOM    784  CG1 VAL B 207      61.563  28.944 126.933  1.00  0.00           C  
ATOM    785  CG2 VAL B 207      62.139  31.032 125.699  1.00  0.00           C  
ATOM    786  N   PRO B 208      63.054  29.265 130.049  1.00  0.00           N  
ATOM    787  CA  PRO B 208      63.716  28.381 131.015  1.00  0.00           C  
ATOM    788  C   PRO B 208      64.145  27.040 130.418  1.00  0.00           C  
ATOM    789  O   PRO B 208      63.375  26.425 129.679  1.00  0.00           O  
ATOM    790  CB  PRO B 208      62.635  28.156 132.082  1.00  0.00           C  
ATOM    791  CG  PRO B 208      61.349  28.387 131.374  1.00  0.00           C  
ATOM    792  CD  PRO B 208      61.636  29.482 130.395  1.00  0.00           C  
ATOM    793  N   ALA B 209      65.362  26.602 130.751  1.00  0.00           N  
ATOM    794  CA  ALA B 209      65.911  25.324 130.281  1.00  0.00           C  
ATOM    795  C   ALA B 209      67.139  24.904 131.090  1.00  0.00           C  
ATOM    796  O   ALA B 209      67.897  25.756 131.552  1.00  0.00           O  
ATOM    797  CB  ALA B 209      66.267  25.409 128.804  1.00  0.00           C  
ATOM    798  N   ASP B 210      67.331  23.593 131.248  1.00  0.00           N  
ATOM    799  CA  ASP B 210      68.512  23.041 131.930  1.00  0.00           C  
ATOM    800  C   ASP B 210      69.705  22.946 130.984  1.00  0.00           C  
ATOM    801  O   ASP B 210      70.768  23.512 131.237  1.00  0.00           O  
ATOM    802  CB  ASP B 210      68.234  21.636 132.479  1.00  0.00           C  
ATOM    803  CG  ASP B 210      67.064  21.593 133.430  1.00  0.00           C  
ATOM    804  OD1 ASP B 210      66.226  20.676 133.283  1.00  0.00           O  
ATOM    805  OD2 ASP B 210      66.983  22.463 134.323  1.00  0.00           O  
ATOM    806  N   HIS B 211      69.506  22.213 129.894  1.00  0.00           N  
ATOM    807  CA  HIS B 211      70.572  21.848 128.980  1.00  0.00           C  
ATOM    808  C   HIS B 211      70.782  22.925 127.923  1.00  0.00           C  
ATOM    809  O   HIS B 211      69.877  23.709 127.631  1.00  0.00           O  
ATOM    810  CB  HIS B 211      70.243  20.505 128.314  1.00  0.00           C  
ATOM    811  CG  HIS B 211      69.571  19.526 129.231  1.00  0.00           C  
ATOM    812  ND1 HIS B 211      70.269  18.590 129.966  1.00  0.00           N  
ATOM    813  CD2 HIS B 211      68.263  19.348 129.540  1.00  0.00           C  
ATOM    814  CE1 HIS B 211      69.420  17.875 130.684  1.00  0.00           C  
ATOM    815  NE2 HIS B 211      68.197  18.315 130.445  1.00  0.00           N  
ATOM    816  N   GLU B 212      71.989  22.957 127.363  1.00  0.00           N  
ATOM    817  CA  GLU B 212      72.322  23.834 126.247  1.00  0.00           C  
ATOM    818  C   GLU B 212      71.600  23.312 125.007  1.00  0.00           C  
ATOM    819  O   GLU B 212      71.333  22.111 124.896  1.00  0.00           O  
ATOM    820  CB  GLU B 212      73.837  23.805 125.997  1.00  0.00           C  
ATOM    821  CG  GLU B 212      74.505  25.171 125.850  1.00  0.00           C  
ATOM    822  CD  GLU B 212      75.520  25.453 126.952  1.00  0.00           C  
ATOM    823  OE1 GLU B 212      76.655  24.934 126.860  1.00  0.00           O  
ATOM    824  OE2 GLU B 212      75.193  26.201 127.900  1.00  0.00           O  
ATOM    825  N   LEU B 213      71.283  24.210 124.078  1.00  0.00           N  
ATOM    826  CA  LEU B 213      70.679  23.810 122.811  1.00  0.00           C  
ATOM    827  C   LEU B 213      71.470  24.319 121.615  1.00  0.00           C  
ATOM    828  O   LEU B 213      72.159  25.336 121.706  1.00  0.00           O  
ATOM    829  CB  LEU B 213      69.221  24.276 122.720  1.00  0.00           C  
ATOM    830  CG  LEU B 213      68.121  23.351 123.253  1.00  0.00           C  
ATOM    831  CD1 LEU B 213      66.762  23.998 123.047  1.00  0.00           C  
ATOM    832  CD2 LEU B 213      68.152  21.973 122.590  1.00  0.00           C  
ATOM    833  N   ARG B 214      71.360  23.605 120.497  1.00  0.00           N  
ATOM    834  CA  ARG B 214      72.014  23.989 119.249  1.00  0.00           C  
ATOM    835  C   ARG B 214      71.414  25.280 118.679  1.00  0.00           C  
ATOM    836  O   ARG B 214      70.321  25.693 119.076  1.00  0.00           O  
ATOM    837  CB  ARG B 214      71.906  22.847 118.224  1.00  0.00           C  
ATOM    838  CG  ARG B 214      70.600  22.818 117.417  1.00  0.00           C  
ATOM    839  CD  ARG B 214      70.582  21.687 116.389  1.00  0.00           C  
ATOM    840  NE  ARG B 214      69.645  20.624 116.757  1.00  0.00           N  
ATOM    841  CZ  ARG B 214      69.509  19.470 116.106  1.00  0.00           C  
ATOM    842  NH1 ARG B 214      70.258  19.196 115.043  1.00  0.00           N  
ATOM    843  NH2 ARG B 214      68.621  18.579 116.526  1.00  0.00           N  
ATOM    844  N   MET B 215      72.138  25.919 117.762  1.00  0.00           N  
ATOM    845  CA  MET B 215      71.575  27.010 116.972  1.00  0.00           C  
ATOM    846  C   MET B 215      70.640  26.402 115.929  1.00  0.00           C  
ATOM    847  O   MET B 215      70.991  25.425 115.259  1.00  0.00           O  
ATOM    848  CB  MET B 215      72.676  27.862 116.319  1.00  0.00           C  
ATOM    849  CG  MET B 215      72.189  28.925 115.307  1.00  0.00           C  
ATOM    850  SD  MET B 215      70.926  30.087 115.911  1.00  0.00           S  
ATOM    851  CE  MET B 215      70.639  31.069 114.436  1.00  0.00           C  
ATOM    852  N   LEU B 216      69.455  26.993 115.802  1.00  0.00           N  
ATOM    853  CA  LEU B 216      68.378  26.430 114.993  1.00  0.00           C  
ATOM    854  C   LEU B 216      68.266  27.074 113.606  1.00  0.00           C  
ATOM    855  O   LEU B 216      68.319  28.298 113.472  1.00  0.00           O  
ATOM    856  CB  LEU B 216      67.047  26.579 115.741  1.00  0.00           C  
ATOM    857  CG  LEU B 216      67.024  26.552 117.277  1.00  0.00           C  
ATOM    858  CD1 LEU B 216      65.715  27.122 117.794  1.00  0.00           C  
ATOM    859  CD2 LEU B 216      67.266  25.152 117.834  1.00  0.00           C  
ATOM    860  N   LYS B 217      68.111  26.240 112.580  1.00  0.00           N  
ATOM    861  CA  LYS B 217      67.782  26.714 111.237  1.00  0.00           C  
ATOM    862  C   LYS B 217      66.268  26.947 111.183  1.00  0.00           C  
ATOM    863  O   LYS B 217      65.516  26.171 110.587  1.00  0.00           O  
ATOM    864  CB  LYS B 217      68.262  25.704 110.179  1.00  0.00           C  
ATOM    865  CG  LYS B 217      67.818  25.965 108.730  1.00  0.00           C  
ATOM    866  CD  LYS B 217      68.541  27.131 108.061  1.00  0.00           C  
ATOM    867  CE  LYS B 217      68.010  27.336 106.645  1.00  0.00           C  
ATOM    868  NZ  LYS B 217      68.629  28.489 105.935  1.00  0.00           N  
ATOM    869  N   VAL B 218      65.836  28.021 111.841  1.00  0.00           N  
ATOM    870  CA  VAL B 218      64.420  28.342 112.011  1.00  0.00           C  
ATOM    871  C   VAL B 218      64.173  29.779 111.568  1.00  0.00           C  
ATOM    872  O   VAL B 218      64.938  30.672 111.938  1.00  0.00           O  
ATOM    873  CB  VAL B 218      63.975  28.168 113.493  1.00  0.00           C  
ATOM    874  CG1 VAL B 218      62.585  28.751 113.736  1.00  0.00           C  
ATOM    875  CG2 VAL B 218      64.002  26.704 113.900  1.00  0.00           C  
ATOM    876  N   PRO B 219      63.114  30.006 110.764  1.00  0.00           N  
ATOM    877  CA  PRO B 219      62.737  31.365 110.351  1.00  0.00           C  
ATOM    878  C   PRO B 219      62.301  32.267 111.511  1.00  0.00           C  
ATOM    879  O   PRO B 219      61.693  31.797 112.479  1.00  0.00           O  
ATOM    880  CB  PRO B 219      61.569  31.130 109.380  1.00  0.00           C  
ATOM    881  CG  PRO B 219      61.038  29.785 109.734  1.00  0.00           C  
ATOM    882  CD  PRO B 219      62.226  28.989 110.171  1.00  0.00           C  
ATOM    883  N   TYR B 220      62.631  33.555 111.384  1.00  0.00           N  
ATOM    884  CA  TYR B 220      62.329  34.612 112.367  1.00  0.00           C  
ATOM    885  C   TYR B 220      63.212  34.625 113.619  1.00  0.00           C  
ATOM    886  O   TYR B 220      62.949  35.383 114.554  1.00  0.00           O  
ATOM    887  CB  TYR B 220      60.844  34.635 112.766  1.00  0.00           C  
ATOM    888  CG  TYR B 220      59.868  34.694 111.614  1.00  0.00           C  
ATOM    889  CD1 TYR B 220      59.927  35.717 110.667  1.00  0.00           C  
ATOM    890  CD2 TYR B 220      58.868  33.736 111.484  1.00  0.00           C  
ATOM    891  CE1 TYR B 220      59.023  35.769 109.614  1.00  0.00           C  
ATOM    892  CE2 TYR B 220      57.958  33.783 110.441  1.00  0.00           C  
ATOM    893  CZ  TYR B 220      58.039  34.800 109.512  1.00  0.00           C  
ATOM    894  OH  TYR B 220      57.135  34.841 108.477  1.00  0.00           O  
ATOM    895  N   ILE B 221      64.249  33.792 113.645  1.00  0.00           N  
ATOM    896  CA  ILE B 221      65.183  33.785 114.773  1.00  0.00           C  
ATOM    897  C   ILE B 221      66.552  34.306 114.352  1.00  0.00           C  
ATOM    898  O   ILE B 221      67.313  33.626 113.660  1.00  0.00           O  
ATOM    899  CB  ILE B 221      65.273  32.399 115.456  1.00  0.00           C  
ATOM    900  CG1 ILE B 221      63.950  32.088 116.162  1.00  0.00           C  
ATOM    901  CG2 ILE B 221      66.436  32.363 116.457  1.00  0.00           C  
ATOM    902  CD1 ILE B 221      63.826  30.676 116.687  1.00  0.00           C  
ATOM    903  N   LYS B 222      66.835  35.534 114.773  1.00  0.00           N  
ATOM    904  CA  LYS B 222      68.059  36.233 114.415  1.00  0.00           C  
ATOM    905  C   LYS B 222      69.250  35.663 115.174  1.00  0.00           C  
ATOM    906  O   LYS B 222      70.263  35.313 114.567  1.00  0.00           O  
ATOM    907  CB  LYS B 222      67.911  37.733 114.692  1.00  0.00           C  
ATOM    908  CG  LYS B 222      69.045  38.599 114.141  1.00  0.00           C  
ATOM    909  CD  LYS B 222      68.974  40.029 114.669  1.00  0.00           C  
ATOM    910  CE  LYS B 222      69.405  40.111 116.127  1.00  0.00           C  
ATOM    911  NZ  LYS B 222      69.036  41.414 116.745  1.00  0.00           N  
ATOM    912  N   SER B 223      69.123  35.572 116.496  1.00  0.00           N  
ATOM    913  CA  SER B 223      70.187  35.031 117.337  1.00  0.00           C  
ATOM    914  C   SER B 223      69.653  34.221 118.516  1.00  0.00           C  
ATOM    915  O   SER B 223      68.557  34.481 119.025  1.00  0.00           O  
ATOM    916  CB  SER B 223      71.108  36.149 117.839  1.00  0.00           C  
ATOM    917  OG  SER B 223      70.466  36.939 118.825  1.00  0.00           O  
ATOM    918  N   MET B 224      70.447  33.241 118.940  1.00  0.00           N  
ATOM    919  CA  MET B 224      70.125  32.411 120.090  1.00  0.00           C  
ATOM    920  C   MET B 224      71.332  32.306 121.016  1.00  0.00           C  
ATOM    921  O   MET B 224      72.362  31.742 120.642  1.00  0.00           O  
ATOM    922  CB  MET B 224      69.699  31.020 119.632  1.00  0.00           C  
ATOM    923  CG  MET B 224      69.032  30.208 120.717  1.00  0.00           C  
ATOM    924  SD  MET B 224      69.554  28.488 120.730  1.00  0.00           S  
ATOM    925  CE  MET B 224      71.168  28.621 121.508  1.00  0.00           C  
ATOM    926  N   GLU B 225      71.199  32.850 122.223  1.00  0.00           N  
ATOM    927  CA  GLU B 225      72.293  32.868 123.192  1.00  0.00           C  
ATOM    928  C   GLU B 225      71.897  32.161 124.481  1.00  0.00           C  
ATOM    929  O   GLU B 225      70.815  32.397 125.023  1.00  0.00           O  
ATOM    930  CB  GLU B 225      72.728  34.306 123.491  1.00  0.00           C  
ATOM    931  CG  GLU B 225      73.420  35.015 122.328  1.00  0.00           C  
ATOM    932  CD  GLU B 225      74.896  34.636 122.180  1.00  0.00           C  
ATOM    933  OE1 GLU B 225      75.642  34.716 123.181  1.00  0.00           O  
ATOM    934  OE2 GLU B 225      75.314  34.275 121.055  1.00  0.00           O  
ATOM    935  N   ASN B 226      72.777  31.287 124.961  1.00  0.00           N  
ATOM    936  CA  ASN B 226      72.555  30.589 126.224  1.00  0.00           C  
ATOM    937  C   ASN B 226      72.895  31.463 127.423  1.00  0.00           C  
ATOM    938  O   ASN B 226      73.989  32.033 127.495  1.00  0.00           O  
ATOM    939  CB  ASN B 226      73.332  29.271 126.265  1.00  0.00           C  
ATOM    940  CG  ASN B 226      72.526  28.108 125.713  1.00  0.00           C  
ATOM    941  OD1 ASN B 226      71.677  27.542 126.405  1.00  0.00           O  
ATOM    942  ND2 ASN B 226      72.787  27.747 124.461  1.00  0.00           N  
ATOM    943  N   ILE B 227      71.941  31.570 128.349  1.00  0.00           N  
ATOM    944  CA  ILE B 227      72.072  32.421 129.538  1.00  0.00           C  
ATOM    945  C   ILE B 227      71.798  31.643 130.828  1.00  0.00           C  
ATOM    946  O   ILE B 227      71.502  30.448 130.786  1.00  0.00           O  
ATOM    947  CB  ILE B 227      71.134  33.655 129.468  1.00  0.00           C  
ATOM    948  CG1 ILE B 227      69.667  33.217 129.360  1.00  0.00           C  
ATOM    949  CG2 ILE B 227      71.541  34.581 128.313  1.00  0.00           C  
ATOM    950  CD1 ILE B 227      68.682  34.242 129.845  1.00  0.00           C  
ATOM    951  N   GLU B 228      71.900  32.320 131.970  1.00  0.00           N  
ATOM    952  CA  GLU B 228      71.648  31.670 133.245  1.00  0.00           C  
ATOM    953  C   GLU B 228      70.157  31.397 133.450  1.00  0.00           C  
ATOM    954  O   GLU B 228      69.356  32.324 133.617  1.00  0.00           O  
ATOM    955  CB  GLU B 228      72.205  32.490 134.404  1.00  0.00           C  
ATOM    956  CG  GLU B 228      72.142  31.752 135.729  1.00  0.00           C  
ATOM    957  CD  GLU B 228      72.661  32.564 136.889  1.00  0.00           C  
ATOM    958  OE1 GLU B 228      72.947  33.767 136.707  1.00  0.00           O  
ATOM    959  OE2 GLU B 228      72.784  31.993 137.992  1.00  0.00           O  
ATOM    960  N   GLY B 229      69.804  30.115 133.434  1.00  0.00           N  
ATOM    961  CA  GLY B 229      68.429  29.680 133.630  1.00  0.00           C  
ATOM    962  C   GLY B 229      67.777  29.129 132.376  1.00  0.00           C  
ATOM    963  O   GLY B 229      66.743  28.455 132.454  1.00  0.00           O  
ATOM    964  N   GLY B 230      68.370  29.416 131.219  1.00  0.00           N  
ATOM    965  CA  GLY B 230      67.837  28.924 129.951  1.00  0.00           C  
ATOM    966  C   GLY B 230      68.411  29.608 128.727  1.00  0.00           C  
ATOM    967  O   GLY B 230      69.611  29.880 128.664  1.00  0.00           O  
ATOM    968  N   ILE B 231      67.544  29.892 127.758  1.00  0.00           N  
ATOM    969  CA  ILE B 231      67.953  30.432 126.460  1.00  0.00           C  
ATOM    970  C   ILE B 231      67.339  31.807 126.210  1.00  0.00           C  
ATOM    971  O   ILE B 231      66.197  32.060 126.585  1.00  0.00           O  
ATOM    972  CB  ILE B 231      67.565  29.467 125.296  1.00  0.00           C  
ATOM    973  CG1 ILE B 231      68.419  28.201 125.321  1.00  0.00           C  
ATOM    974  CG2 ILE B 231      67.719  30.127 123.938  1.00  0.00           C  
ATOM    975  CD1 ILE B 231      67.701  26.998 125.870  1.00  0.00           C  
ATOM    976  N   GLN B 232      68.105  32.691 125.575  1.00  0.00           N  
ATOM    977  CA  GLN B 232      67.577  33.969 125.125  1.00  0.00           C  
ATOM    978  C   GLN B 232      67.486  34.015 123.601  1.00  0.00           C  
ATOM    979  O   GLN B 232      68.481  33.794 122.904  1.00  0.00           O  
ATOM    980  CB  GLN B 232      68.431  35.125 125.646  1.00  0.00           C  
ATOM    981  CG  GLN B 232      67.817  36.489 125.398  1.00  0.00           C  
ATOM    982  CD  GLN B 232      68.675  37.625 125.911  1.00  0.00           C  
ATOM    983  OE1 GLN B 232      68.422  38.170 126.987  1.00  0.00           O  
ATOM    984  NE2 GLN B 232      69.701  37.988 125.144  1.00  0.00           N  
ATOM    985  N   LEU B 233      66.287  34.305 123.096  1.00  0.00           N  
ATOM    986  CA  LEU B 233      66.043  34.413 121.655  1.00  0.00           C  
ATOM    987  C   LEU B 233      65.856  35.858 121.214  1.00  0.00           C  
ATOM    988  O   LEU B 233      65.212  36.648 121.908  1.00  0.00           O  
ATOM    989  CB  LEU B 233      64.791  33.635 121.256  1.00  0.00           C  
ATOM    990  CG  LEU B 233      64.621  32.160 121.603  1.00  0.00           C  
ATOM    991  CD1 LEU B 233      63.188  31.762 121.292  1.00  0.00           C  
ATOM    992  CD2 LEU B 233      65.605  31.292 120.842  1.00  0.00           C  
ATOM    993  N   GLU B 234      66.413  36.193 120.053  1.00  0.00           N  
ATOM    994  CA  GLU B 234      66.128  37.473 119.409  1.00  0.00           C  
ATOM    995  C   GLU B 234      65.382  37.251 118.095  1.00  0.00           C  
ATOM    996  O   GLU B 234      65.895  36.603 117.177  1.00  0.00           O  
ATOM    997  CB  GLU B 234      67.403  38.293 119.200  1.00  0.00           C  
ATOM    998  CG  GLU B 234      68.093  38.675 120.506  1.00  0.00           C  
ATOM    999  CD  GLU B 234      68.717  40.063 120.480  1.00  0.00           C  
ATOM   1000  OE1 GLU B 234      69.007  40.584 119.378  1.00  0.00           O  
ATOM   1001  OE2 GLU B 234      68.920  40.634 121.576  1.00  0.00           O  
ATOM   1002  N   LEU B 235      64.170  37.795 118.022  1.00  0.00           N  
ATOM   1003  CA  LEU B 235      63.265  37.551 116.901  1.00  0.00           C  
ATOM   1004  C   LEU B 235      63.316  38.622 115.808  1.00  0.00           C  
ATOM   1005  O   LEU B 235      63.341  39.820 116.094  1.00  0.00           O  
ATOM   1006  CB  LEU B 235      61.828  37.376 117.412  1.00  0.00           C  
ATOM   1007  CG  LEU B 235      61.326  35.975 117.795  1.00  0.00           C  
ATOM   1008  CD1 LEU B 235      62.325  35.165 118.621  1.00  0.00           C  
ATOM   1009  CD2 LEU B 235      60.000  36.077 118.531  1.00  0.00           C  
ATOM   1010  N   GLU B 236      63.338  38.169 114.556  1.00  0.00           N  
ATOM   1011  CA  GLU B 236      63.256  39.052 113.393  1.00  0.00           C  
ATOM   1012  C   GLU B 236      61.797  39.155 112.962  1.00  0.00           C  
ATOM   1013  O   GLU B 236      61.359  38.479 112.034  1.00  0.00           O  
ATOM   1014  CB  GLU B 236      64.125  38.523 112.244  1.00  0.00           C  
ATOM   1015  CG  GLU B 236      64.419  39.552 111.157  1.00  0.00           C  
ATOM   1016  CD  GLU B 236      65.377  40.631 111.625  1.00  0.00           C  
ATOM   1017  OE1 GLU B 236      64.902  41.681 112.111  1.00  0.00           O  
ATOM   1018  OE2 GLU B 236      66.605  40.420 111.523  1.00  0.00           O  
ATOM   1019  N   VAL B 237      61.054  40.016 113.645  1.00  0.00           N  
ATOM   1020  CA  VAL B 237      59.604  40.069 113.510  1.00  0.00           C  
ATOM   1021  C   VAL B 237      59.102  41.514 113.364  1.00  0.00           C  
ATOM   1022  O   VAL B 237      59.571  42.418 114.054  1.00  0.00           O  
ATOM   1023  CB  VAL B 237      58.937  39.340 114.717  1.00  0.00           C  
ATOM   1024  CG1 VAL B 237      57.548  39.870 115.012  1.00  0.00           C  
ATOM   1025  CG2 VAL B 237      58.903  37.834 114.483  1.00  0.00           C  
ATOM   1026  N   GLY B 238      58.164  41.721 112.443  1.00  0.00           N  
ATOM   1027  CA  GLY B 238      57.492  43.007 112.287  1.00  0.00           C  
ATOM   1028  C   GLY B 238      56.071  42.951 112.819  1.00  0.00           C  
ATOM   1029  O   GLY B 238      55.733  42.083 113.629  1.00  0.00           O  
ATOM   1030  N   GLU B 239      55.236  43.877 112.353  1.00  0.00           N  
ATOM   1031  CA  GLU B 239      53.841  43.976 112.789  1.00  0.00           C  
ATOM   1032  C   GLU B 239      53.014  42.734 112.414  1.00  0.00           C  
ATOM   1033  O   GLU B 239      52.382  42.122 113.278  1.00  0.00           O  
ATOM   1034  CB  GLU B 239      53.206  45.254 112.219  1.00  0.00           C  
ATOM   1035  CG  GLU B 239      51.861  45.650 112.833  1.00  0.00           C  
ATOM   1036  CD  GLU B 239      51.289  46.937 112.242  1.00  0.00           C  
ATOM   1037  OE1 GLU B 239      51.935  47.548 111.360  1.00  0.00           O  
ATOM   1038  OE2 GLU B 239      50.185  47.346 112.663  1.00  0.00           O  
ATOM   1039  N   ALA B 240      53.033  42.365 111.133  1.00  0.00           N  
ATOM   1040  CA  ALA B 240      52.239  41.241 110.621  1.00  0.00           C  
ATOM   1041  C   ALA B 240      52.502  39.923 111.361  1.00  0.00           C  
ATOM   1042  O   ALA B 240      51.562  39.198 111.701  1.00  0.00           O  
ATOM   1043  CB  ALA B 240      52.457  41.071 109.123  1.00  0.00           C  
ATOM   1044  N   GLU B 241      53.775  39.625 111.616  1.00  0.00           N  
ATOM   1045  CA  GLU B 241      54.159  38.405 112.329  1.00  0.00           C  
ATOM   1046  C   GLU B 241      53.587  38.354 113.746  1.00  0.00           C  
ATOM   1047  O   GLU B 241      53.153  37.294 114.202  1.00  0.00           O  
ATOM   1048  CB  GLU B 241      55.681  38.245 112.372  1.00  0.00           C  
ATOM   1049  CG  GLU B 241      56.322  37.864 111.040  1.00  0.00           C  
ATOM   1050  CD  GLU B 241      56.615  39.057 110.153  1.00  0.00           C  
ATOM   1051  OE1 GLU B 241      56.780  40.178 110.679  1.00  0.00           O  
ATOM   1052  OE2 GLU B 241      56.688  38.871 108.920  1.00  0.00           O  
ATOM   1053  N   MET B 242      53.580  39.501 114.429  1.00  0.00           N  
ATOM   1054  CA  MET B 242      53.007  39.607 115.772  1.00  0.00           C  
ATOM   1055  C   MET B 242      51.505  39.347 115.784  1.00  0.00           C  
ATOM   1056  O   MET B 242      51.011  38.616 116.643  1.00  0.00           O  
ATOM   1057  CB  MET B 242      53.299  40.972 116.384  1.00  0.00           C  
ATOM   1058  CG  MET B 242      54.720  41.143 116.858  1.00  0.00           C  
ATOM   1059  SD  MET B 242      54.898  42.583 117.920  1.00  0.00           S  
ATOM   1060  CE  MET B 242      56.670  42.781 117.888  1.00  0.00           C  
ATOM   1061  N   LYS B 243      50.793  39.942 114.827  1.00  0.00           N  
ATOM   1062  CA  LYS B 243      49.353  39.734 114.670  1.00  0.00           C  
ATOM   1063  C   LYS B 243      49.048  38.264 114.378  1.00  0.00           C  
ATOM   1064  O   LYS B 243      48.063  37.723 114.883  1.00  0.00           O  
ATOM   1065  CB  LYS B 243      48.799  40.639 113.563  1.00  0.00           C  
ATOM   1066  CG  LYS B 243      47.284  40.835 113.586  1.00  0.00           C  
ATOM   1067  CD  LYS B 243      46.892  42.106 112.831  1.00  0.00           C  
ATOM   1068  CE  LYS B 243      45.381  42.250 112.674  1.00  0.00           C  
ATOM   1069  NZ  LYS B 243      44.836  41.429 111.548  1.00  0.00           N  
ATOM   1070  N   ASN B 244      49.910  37.630 113.577  1.00  0.00           N  
ATOM   1071  CA  ASN B 244      49.833  36.198 113.261  1.00  0.00           C  
ATOM   1072  C   ASN B 244      50.238  35.259 114.405  1.00  0.00           C  
ATOM   1073  O   ASN B 244      50.227  34.034 114.232  1.00  0.00           O  
ATOM   1074  CB  ASN B 244      50.699  35.878 112.039  1.00  0.00           C  
ATOM   1075  CG  ASN B 244      50.019  36.214 110.735  1.00  0.00           C  
ATOM   1076  OD1 ASN B 244      49.550  37.335 110.530  1.00  0.00           O  
ATOM   1077  ND2 ASN B 244      49.970  35.243 109.834  1.00  0.00           N  
ATOM   1078  N   ARG B 245      50.611  35.827 115.554  1.00  0.00           N  
ATOM   1079  CA  ARG B 245      50.979  35.042 116.743  1.00  0.00           C  
ATOM   1080  C   ARG B 245      52.233  34.164 116.553  1.00  0.00           C  
ATOM   1081  O   ARG B 245      52.355  33.095 117.159  1.00  0.00           O  
ATOM   1082  CB  ARG B 245      49.791  34.190 117.216  1.00  0.00           C  
ATOM   1083  CG  ARG B 245      48.803  34.886 118.162  1.00  0.00           C  
ATOM   1084  CD  ARG B 245      47.608  33.964 118.506  1.00  0.00           C  
ATOM   1085  NE  ARG B 245      47.981  32.541 118.576  1.00  0.00           N  
ATOM   1086  CZ  ARG B 245      48.506  31.938 119.644  1.00  0.00           C  
ATOM   1087  NH1 ARG B 245      48.725  32.620 120.764  1.00  0.00           N  
ATOM   1088  NH2 ARG B 245      48.817  30.645 119.593  1.00  0.00           N  
ATOM   1089  N   VAL B 246      53.162  34.636 115.722  1.00  0.00           N  
ATOM   1090  CA  VAL B 246      54.415  33.934 115.430  1.00  0.00           C  
ATOM   1091  C   VAL B 246      55.262  33.637 116.686  1.00  0.00           C  
ATOM   1092  O   VAL B 246      55.677  32.493 116.883  1.00  0.00           O  
ATOM   1093  CB  VAL B 246      55.247  34.681 114.344  1.00  0.00           C  
ATOM   1094  CG1 VAL B 246      56.697  34.220 114.330  1.00  0.00           C  
ATOM   1095  CG2 VAL B 246      54.615  34.508 112.972  1.00  0.00           C  
ATOM   1096  N   PRO B 247      55.520  34.658 117.536  1.00  0.00           N  
ATOM   1097  CA  PRO B 247      56.309  34.419 118.746  1.00  0.00           C  
ATOM   1098  C   PRO B 247      55.747  33.327 119.653  1.00  0.00           C  
ATOM   1099  O   PRO B 247      56.519  32.672 120.348  1.00  0.00           O  
ATOM   1100  CB  PRO B 247      56.270  35.771 119.460  1.00  0.00           C  
ATOM   1101  CG  PRO B 247      56.070  36.751 118.376  1.00  0.00           C  
ATOM   1102  CD  PRO B 247      55.135  36.078 117.426  1.00  0.00           C  
ATOM   1103  N   ASP B 248      54.428  33.127 119.642  1.00  0.00           N  
ATOM   1104  CA  ASP B 248      53.808  32.036 120.406  1.00  0.00           C  
ATOM   1105  C   ASP B 248      54.242  30.669 119.868  1.00  0.00           C  
ATOM   1106  O   ASP B 248      54.488  29.736 120.630  1.00  0.00           O  
ATOM   1107  CB  ASP B 248      52.279  32.133 120.369  1.00  0.00           C  
ATOM   1108  CG  ASP B 248      51.747  33.370 121.068  1.00  0.00           C  
ATOM   1109  OD1 ASP B 248      52.131  33.622 122.225  1.00  0.00           O  
ATOM   1110  OD2 ASP B 248      50.929  34.092 120.462  1.00  0.00           O  
ATOM   1111  N   ARG B 249      54.342  30.572 118.548  1.00  0.00           N  
ATOM   1112  CA  ARG B 249      54.713  29.335 117.880  1.00  0.00           C  
ATOM   1113  C   ARG B 249      56.207  29.037 118.001  1.00  0.00           C  
ATOM   1114  O   ARG B 249      56.605  27.877 118.144  1.00  0.00           O  
ATOM   1115  CB  ARG B 249      54.286  29.379 116.416  1.00  0.00           C  
ATOM   1116  CG  ARG B 249      52.788  29.520 116.233  1.00  0.00           C  
ATOM   1117  CD  ARG B 249      52.369  29.077 114.861  1.00  0.00           C  
ATOM   1118  NE  ARG B 249      52.675  30.066 113.833  1.00  0.00           N  
ATOM   1119  CZ  ARG B 249      51.789  30.923 113.332  1.00  0.00           C  
ATOM   1120  NH1 ARG B 249      50.538  30.926 113.773  1.00  0.00           N  
ATOM   1121  NH2 ARG B 249      52.156  31.781 112.391  1.00  0.00           N  
ATOM   1122  N   ILE B 250      57.026  30.083 117.940  1.00  0.00           N  
ATOM   1123  CA  ILE B 250      58.452  29.950 118.200  1.00  0.00           C  
ATOM   1124  C   ILE B 250      58.666  29.467 119.644  1.00  0.00           C  
ATOM   1125  O   ILE B 250      59.464  28.553 119.894  1.00  0.00           O  
ATOM   1126  CB  ILE B 250      59.202  31.273 117.906  1.00  0.00           C  
ATOM   1127  CG1 ILE B 250      59.277  31.499 116.393  1.00  0.00           C  
ATOM   1128  CG2 ILE B 250      60.605  31.274 118.532  1.00  0.00           C  
ATOM   1129  CD1 ILE B 250      59.720  32.892 115.983  1.00  0.00           C  
ATOM   1130  N   LEU B 251      57.930  30.060 120.584  1.00  0.00           N  
ATOM   1131  CA  LEU B 251      57.980  29.612 121.974  1.00  0.00           C  
ATOM   1132  C   LEU B 251      57.585  28.143 122.092  1.00  0.00           C  
ATOM   1133  O   LEU B 251      58.274  27.369 122.755  1.00  0.00           O  
ATOM   1134  CB  LEU B 251      57.104  30.489 122.880  1.00  0.00           C  
ATOM   1135  CG  LEU B 251      57.041  30.136 124.375  1.00  0.00           C  
ATOM   1136  CD1 LEU B 251      58.429  30.056 125.020  1.00  0.00           C  
ATOM   1137  CD2 LEU B 251      56.162  31.118 125.128  1.00  0.00           C  
ATOM   1138  N   THR B 252      56.488  27.763 121.440  1.00  0.00           N  
ATOM   1139  CA  THR B 252      56.004  26.385 121.483  1.00  0.00           C  
ATOM   1140  C   THR B 252      57.033  25.399 120.922  1.00  0.00           C  
ATOM   1141  O   THR B 252      57.308  24.366 121.543  1.00  0.00           O  
ATOM   1142  CB  THR B 252      54.659  26.246 120.755  1.00  0.00           C  
ATOM   1143  OG1 THR B 252      53.695  27.083 121.404  1.00  0.00           O  
ATOM   1144  CG2 THR B 252      54.166  24.786 120.764  1.00  0.00           C  
ATOM   1145  N   LEU B 253      57.600  25.738 119.763  1.00  0.00           N  
ATOM   1146  CA  LEU B 253      58.644  24.940 119.136  1.00  0.00           C  
ATOM   1147  C   LEU B 253      59.854  24.785 120.062  1.00  0.00           C  
ATOM   1148  O   LEU B 253      60.365  23.678 120.253  1.00  0.00           O  
ATOM   1149  CB  LEU B 253      59.073  25.564 117.801  1.00  0.00           C  
ATOM   1150  CG  LEU B 253      60.224  24.899 117.034  1.00  0.00           C  
ATOM   1151  CD1 LEU B 253      59.831  23.518 116.529  1.00  0.00           C  
ATOM   1152  CD2 LEU B 253      60.692  25.767 115.880  1.00  0.00           C  
ATOM   1153  N   LEU B 254      60.296  25.901 120.635  1.00  0.00           N  
ATOM   1154  CA  LEU B 254      61.453  25.905 121.508  1.00  0.00           C  
ATOM   1155  C   LEU B 254      61.207  25.088 122.770  1.00  0.00           C  
ATOM   1156  O   LEU B 254      62.099  24.374 123.228  1.00  0.00           O  
ATOM   1157  CB  LEU B 254      61.843  27.332 121.878  1.00  0.00           C  
ATOM   1158  CG  LEU B 254      63.340  27.516 122.117  1.00  0.00           C  
ATOM   1159  CD1 LEU B 254      64.023  27.877 120.813  1.00  0.00           C  
ATOM   1160  CD2 LEU B 254      63.602  28.579 123.177  1.00  0.00           C  
ATOM   1161  N   GLU B 255      60.001  25.194 123.327  1.00  0.00           N  
ATOM   1162  CA  GLU B 255      59.625  24.414 124.510  1.00  0.00           C  
ATOM   1163  C   GLU B 255      59.611  22.921 124.218  1.00  0.00           C  
ATOM   1164  O   GLU B 255      59.977  22.120 125.073  1.00  0.00           O  
ATOM   1165  CB  GLU B 255      58.261  24.849 125.047  1.00  0.00           C  
ATOM   1166  CG  GLU B 255      58.313  26.030 126.006  1.00  0.00           C  
ATOM   1167  CD  GLU B 255      56.946  26.654 126.225  1.00  0.00           C  
ATOM   1168  OE1 GLU B 255      56.133  26.638 125.274  1.00  0.00           O  
ATOM   1169  OE2 GLU B 255      56.687  27.164 127.339  1.00  0.00           O  
ATOM   1170  N   GLU B 256      59.184  22.565 123.009  1.00  0.00           N  
ATOM   1171  CA  GLU B 256      59.188  21.183 122.551  1.00  0.00           C  
ATOM   1172  C   GLU B 256      60.620  20.651 122.472  1.00  0.00           C  
ATOM   1173  O   GLU B 256      60.897  19.529 122.899  1.00  0.00           O  
ATOM   1174  CB  GLU B 256      58.499  21.081 121.189  1.00  0.00           C  
ATOM   1175  CG  GLU B 256      58.202  19.659 120.739  1.00  0.00           C  
ATOM   1176  CD  GLU B 256      58.237  19.495 119.228  1.00  0.00           C  
ATOM   1177  OE1 GLU B 256      57.880  20.447 118.503  1.00  0.00           O  
ATOM   1178  OE2 GLU B 256      58.622  18.401 118.767  1.00  0.00           O  
ATOM   1179  N   LYS B 257      61.524  21.468 121.938  1.00  0.00           N  
ATOM   1180  CA  LYS B 257      62.939  21.114 121.843  1.00  0.00           C  
ATOM   1181  C   LYS B 257      63.603  21.006 123.212  1.00  0.00           C  
ATOM   1182  O   LYS B 257      64.458  20.144 123.419  1.00  0.00           O  
ATOM   1183  CB  LYS B 257      63.703  22.123 120.982  1.00  0.00           C  
ATOM   1184  CG  LYS B 257      63.418  22.032 119.497  1.00  0.00           C  
ATOM   1185  CD  LYS B 257      64.425  22.851 118.711  1.00  0.00           C  
ATOM   1186  CE  LYS B 257      63.972  23.097 117.286  1.00  0.00           C  
ATOM   1187  NZ  LYS B 257      63.668  21.840 116.563  1.00  0.00           N  
ATOM   1188  N   ILE B 258      63.208  21.880 124.136  1.00  0.00           N  
ATOM   1189  CA  ILE B 258      63.795  21.920 125.480  1.00  0.00           C  
ATOM   1190  C   ILE B 258      63.520  20.636 126.258  1.00  0.00           C  
ATOM   1191  O   ILE B 258      64.454  19.995 126.744  1.00  0.00           O  
ATOM   1192  CB  ILE B 258      63.337  23.180 126.278  1.00  0.00           C  
ATOM   1193  CG1 ILE B 258      64.061  24.425 125.759  1.00  0.00           C  
ATOM   1194  CG2 ILE B 258      63.599  23.023 127.779  1.00  0.00           C  
ATOM   1195  CD1 ILE B 258      63.352  25.734 126.060  1.00  0.00           C  
ATOM   1196  N   GLU B 259      62.249  20.248 126.353  1.00  0.00           N  
ATOM   1197  CA  GLU B 259      61.875  19.082 127.158  1.00  0.00           C  
ATOM   1198  C   GLU B 259      62.227  17.736 126.504  1.00  0.00           C  
ATOM   1199  O   GLU B 259      62.265  16.704 127.182  1.00  0.00           O  
ATOM   1200  CB  GLU B 259      60.405  19.157 127.612  1.00  0.00           C  
ATOM   1201  CG  GLU B 259      59.368  19.207 126.502  1.00  0.00           C  
ATOM   1202  CD  GLU B 259      58.707  17.862 126.238  1.00  0.00           C  
ATOM   1203  OE1 GLU B 259      59.318  16.810 126.535  1.00  0.00           O  
ATOM   1204  OE2 GLU B 259      57.565  17.861 125.727  1.00  0.00           O  
ATOM   1205  N   ALA B 261      62.502  17.759 125.199  1.00  0.00           N  
ATOM   1206  CA  ALA B 261      62.950  16.573 124.464  1.00  0.00           C  
ATOM   1207  C   ALA B 261      64.373  16.174 124.856  1.00  0.00           C  
ATOM   1208  O   ALA B 261      64.731  14.993 124.799  1.00  0.00           O  
ATOM   1209  CB  ALA B 261      62.861  16.810 122.965  1.00  0.00           C  
ATOM   1210  N   ALA B 262      65.175  17.167 125.243  1.00  0.00           N  
ATOM   1211  CA  ALA B 262      66.536  16.944 125.737  1.00  0.00           C  
ATOM   1212  C   ALA B 262      66.523  16.182 127.064  1.00  0.00           C  
ATOM   1213  O   ALA B 262      67.465  15.449 127.378  1.00  0.00           O  
ATOM   1214  CB  ALA B 262      67.275  18.269 125.883  1.00  0.00           C  
ATOM   1215  N   GLN B 263      65.442  16.361 127.825  1.00  0.00           N  
ATOM   1216  CA  GLN B 263      65.193  15.627 129.068  1.00  0.00           C  
ATOM   1217  C   GLN B 263      64.519  14.266 128.803  1.00  0.00           C  
ATOM   1218  O   GLN B 263      63.912  13.686 129.709  1.00  0.00           O  
ATOM   1219  CB  GLN B 263      64.316  16.464 130.012  1.00  0.00           C  
ATOM   1220  CG  GLN B 263      64.797  17.900 130.251  1.00  0.00           C  
ATOM   1221  CD  GLN B 263      63.706  18.820 130.797  1.00  0.00           C  
ATOM   1222  OE1 GLN B 263      62.658  18.365 131.263  1.00  0.00           O  
ATOM   1223  NE2 GLN B 263      63.954  20.126 130.740  1.00  0.00           N  
ATOM   1224  N   TYR B 264      64.641  13.770 127.566  1.00  0.00           N  
ATOM   1225  CA  TYR B 264      64.045  12.493 127.100  1.00  0.00           C  
ATOM   1226  C   TYR B 264      62.649  12.193 127.660  1.00  0.00           C  
ATOM   1227  O   TYR B 264      61.891  11.410 127.081  1.00  0.00           O  
ATOM   1228  CB  TYR B 264      65.000  11.295 127.308  1.00  0.00           C  
ATOM   1229  CG  TYR B 264      65.662  11.225 128.674  1.00  0.00           C  
ATOM   1230  CD1 TYR B 264      65.017  10.618 129.759  1.00  0.00           C  
ATOM   1231  CD2 TYR B 264      66.940  11.768 128.880  1.00  0.00           C  
ATOM   1232  CE1 TYR B 264      65.626  10.557 131.022  1.00  0.00           C  
ATOM   1233  CE2 TYR B 264      67.560  11.715 130.137  1.00  0.00           C  
ATOM   1234  CZ  TYR B 264      66.899  11.107 131.203  1.00  0.00           C  
ATOM   1235  OH  TYR B 264      67.507  11.051 132.443  1.00  0.00           O  
ATOM   1236  N   GLU B 266      60.741   4.803 127.152  1.00  0.00           N  
ATOM   1237  CA  GLU B 266      59.280   4.834 127.130  1.00  0.00           C  
ATOM   1238  C   GLU B 266      58.687   4.335 128.446  1.00  0.00           C  
ATOM   1239  O   GLU B 266      59.295   3.505 129.137  1.00  0.00           O  
ATOM   1240  CB  GLU B 266      58.729   4.004 125.960  1.00  0.00           C  
ATOM   1241  CG  GLU B 266      58.775   4.705 124.603  1.00  0.00           C  
ATOM   1242  CD  GLU B 266      60.155   4.672 123.966  1.00  0.00           C  
ATOM   1243  OE1 GLU B 266      60.650   3.562 123.658  1.00  0.00           O  
ATOM   1244  OE2 GLU B 266      60.743   5.759 123.768  1.00  0.00           O  
ATOM   1245  N   HIS B 267      57.503   4.851 128.786  1.00  0.00           N  
ATOM   1246  CA  HIS B 267      56.769   4.389 129.965  1.00  0.00           C  
ATOM   1247  C   HIS B 267      55.552   3.552 129.559  1.00  0.00           C  
ATOM   1248  O   HIS B 267      54.608   4.040 128.923  1.00  0.00           O  
ATOM   1249  CB  HIS B 267      56.371   5.554 130.874  1.00  0.00           C  
ATOM   1250  CG  HIS B 267      56.363   5.204 132.331  1.00  0.00           C  
ATOM   1251  ND1 HIS B 267      55.480   4.295 132.876  1.00  0.00           N  
ATOM   1252  CD2 HIS B 267      57.132   5.642 133.358  1.00  0.00           C  
ATOM   1253  CE1 HIS B 267      55.705   4.188 134.174  1.00  0.00           C  
ATOM   1254  NE2 HIS B 267      56.702   4.995 134.492  1.00  0.00           N  
ATOM   1255  N   TRP B 268      55.602   2.283 129.952  1.00  0.00           N  
ATOM   1256  CA  TRP B 268      54.698   1.244 129.482  1.00  0.00           C  
ATOM   1257  C   TRP B 268      54.053   0.601 130.709  1.00  0.00           C  
ATOM   1258  O   TRP B 268      54.748   0.249 131.670  1.00  0.00           O  
ATOM   1259  CB  TRP B 268      55.530   0.238 128.681  1.00  0.00           C  
ATOM   1260  CG  TRP B 268      54.824  -0.961 128.130  1.00  0.00           C  
ATOM   1261  CD1 TRP B 268      54.299  -1.100 126.875  1.00  0.00           C  
ATOM   1262  CD2 TRP B 268      54.618  -2.216 128.794  1.00  0.00           C  
ATOM   1263  NE1 TRP B 268      53.762  -2.356 126.723  1.00  0.00           N  
ATOM   1264  CE2 TRP B 268      53.946  -3.063 127.885  1.00  0.00           C  
ATOM   1265  CE3 TRP B 268      54.927  -2.703 130.073  1.00  0.00           C  
ATOM   1266  CZ2 TRP B 268      53.571  -4.371 128.215  1.00  0.00           C  
ATOM   1267  CZ3 TRP B 268      54.557  -4.008 130.401  1.00  0.00           C  
ATOM   1268  CH2 TRP B 268      53.884  -4.825 129.473  1.00  0.00           C  
ATOM   1269  N   ASN B 269      52.728   0.467 130.682  1.00  0.00           N  
ATOM   1270  CA  ASN B 269      51.969   0.044 131.863  1.00  0.00           C  
ATOM   1271  C   ASN B 269      50.938  -1.053 131.567  1.00  0.00           C  
ATOM   1272  O   ASN B 269      49.955  -0.817 130.858  1.00  0.00           O  
ATOM   1273  CB  ASN B 269      51.311   1.268 132.512  1.00  0.00           C  
ATOM   1274  CG  ASN B 269      50.516   0.921 133.755  1.00  0.00           C  
ATOM   1275  OD1 ASN B 269      49.559   0.147 133.700  1.00  0.00           O  
ATOM   1276  ND2 ASN B 269      50.896   1.513 134.886  1.00  0.00           N  
ATOM   1277  N   LEU B 270      51.162  -2.238 132.140  1.00  0.00           N  
ATOM   1278  CA  LEU B 270      50.355  -3.431 131.858  1.00  0.00           C  
ATOM   1279  C   LEU B 270      48.965  -3.399 132.498  1.00  0.00           C  
ATOM   1280  O   LEU B 270      48.825  -3.111 133.690  1.00  0.00           O  
ATOM   1281  CB  LEU B 270      51.112  -4.695 132.286  1.00  0.00           C  
ATOM   1282  CG  LEU B 270      50.537  -6.088 131.996  1.00  0.00           C  
ATOM   1283  CD1 LEU B 270      50.404  -6.354 130.500  1.00  0.00           C  
ATOM   1284  CD2 LEU B 270      51.409  -7.158 132.651  1.00  0.00           C  
ATOM   1285  N   LEU B 271      47.949  -3.719 131.697  1.00  0.00           N  
ATOM   1286  CA  LEU B 271      46.550  -3.652 132.131  1.00  0.00           C  
ATOM   1287  C   LEU B 271      45.907  -5.014 132.351  1.00  0.00           C  
ATOM   1288  O   LEU B 271      45.199  -5.217 133.336  1.00  0.00           O  
ATOM   1289  CB  LEU B 271      45.707  -2.856 131.127  1.00  0.00           C  
ATOM   1290  CG  LEU B 271      45.989  -1.363 130.972  1.00  0.00           C  
ATOM   1291  CD1 LEU B 271      45.196  -0.801 129.803  1.00  0.00           C  
ATOM   1292  CD2 LEU B 271      45.675  -0.607 132.255  1.00  0.00           C  
ATOM   1293  N   TRP B 272      46.143  -5.932 131.418  1.00  0.00           N  
ATOM   1294  CA  TRP B 272      45.546  -7.267 131.443  1.00  0.00           C  
ATOM   1295  C   TRP B 272      46.397  -8.218 130.612  1.00  0.00           C  
ATOM   1296  O   TRP B 272      46.863  -7.855 129.538  1.00  0.00           O  
ATOM   1297  CB  TRP B 272      44.123  -7.213 130.880  1.00  0.00           C  
ATOM   1298  CG  TRP B 272      43.375  -8.515 130.914  1.00  0.00           C  
ATOM   1299  CD1 TRP B 272      42.488  -8.916 131.863  1.00  0.00           C  
ATOM   1300  CD2 TRP B 272      43.435  -9.577 129.945  1.00  0.00           C  
ATOM   1301  NE1 TRP B 272      41.993 -10.160 131.557  1.00  0.00           N  
ATOM   1302  CE2 TRP B 272      42.557 -10.589 130.385  1.00  0.00           C  
ATOM   1303  CE3 TRP B 272      44.149  -9.773 128.752  1.00  0.00           C  
ATOM   1304  CZ2 TRP B 272      42.372 -11.780 129.678  1.00  0.00           C  
ATOM   1305  CZ3 TRP B 272      43.962 -10.955 128.051  1.00  0.00           C  
ATOM   1306  CH2 TRP B 272      43.076 -11.941 128.513  1.00  0.00           C  
ATOM   1307  N   GLN B 273      46.585  -9.437 131.102  1.00  0.00           N  
ATOM   1308  CA  GLN B 273      47.338 -10.451 130.366  1.00  0.00           C  
ATOM   1309  C   GLN B 273      46.670 -11.818 130.454  1.00  0.00           C  
ATOM   1310  O   GLN B 273      46.243 -12.233 131.527  1.00  0.00           O  
ATOM   1311  CB  GLN B 273      48.781 -10.532 130.870  1.00  0.00           C  
ATOM   1312  CG  GLN B 273      49.706 -11.302 129.922  1.00  0.00           C  
ATOM   1313  CD  GLN B 273      51.132 -11.430 130.430  1.00  0.00           C  
ATOM   1314  OE1 GLN B 273      51.465 -10.962 131.523  1.00  0.00           O  
ATOM   1315  NE2 GLN B 273      51.983 -12.075 129.635  1.00  0.00           N  
ATOM   1316  N   ARG B 274      46.585 -12.512 129.323  1.00  0.00           N  
ATOM   1317  CA  ARG B 274      46.021 -13.857 129.302  1.00  0.00           C  
ATOM   1318  C   ARG B 274      46.991 -14.892 129.886  1.00  0.00           C  
ATOM   1319  O   ARG B 274      48.212 -14.720 129.823  1.00  0.00           O  
ATOM   1320  CB  ARG B 274      45.615 -14.259 127.880  1.00  0.00           C  
ATOM   1321  CG  ARG B 274      44.967 -15.631 127.819  1.00  0.00           C  
ATOM   1322  CD  ARG B 274      44.384 -15.971 126.477  1.00  0.00           C  
ATOM   1323  NE  ARG B 274      43.877 -17.343 126.475  1.00  0.00           N  
ATOM   1324  CZ  ARG B 274      43.110 -17.875 125.525  1.00  0.00           C  
ATOM   1325  NH1 ARG B 274      42.733 -17.157 124.471  1.00  0.00           N  
ATOM   1326  NH2 ARG B 274      42.718 -19.138 125.629  1.00  0.00           N  
ATOM   1327  N   GLU B 275      46.437 -15.956 130.463  1.00  0.00           N  
ATOM   1328  CA  GLU B 275      47.226 -17.111 130.873  1.00  0.00           C  
ATOM   1329  C   GLU B 275      47.981 -17.680 129.670  1.00  0.00           C  
ATOM   1330  O   GLU B 275      47.390 -17.877 128.602  1.00  0.00           O  
ATOM   1331  CB  GLU B 275      46.336 -18.192 131.509  1.00  0.00           C  
ATOM   1332  CG  GLU B 275      47.102 -19.357 132.165  1.00  0.00           C  
ATOM   1333  CD  GLU B 275      47.716 -18.993 133.516  1.00  0.00           C  
ATOM   1334  OE1 GLU B 275      47.385 -17.920 134.065  1.00  0.00           O  
ATOM   1335  OE2 GLU B 275      48.521 -19.783 134.047  1.00  0.00           O  
ATOM   1336  N   PRO B 276      49.295 -17.918 129.837  1.00  0.00           N  
ATOM   1337  CA  PRO B 276      50.141 -18.572 128.831  1.00  0.00           C  
ATOM   1338  C   PRO B 276      49.532 -19.877 128.315  1.00  0.00           C  
ATOM   1339  O   PRO B 276      48.974 -20.649 129.099  1.00  0.00           O  
ATOM   1340  CB  PRO B 276      51.424 -18.884 129.611  1.00  0.00           C  
ATOM   1341  CG  PRO B 276      51.490 -17.850 130.661  1.00  0.00           C  
ATOM   1342  CD  PRO B 276      50.063 -17.548 131.043  1.00  0.00           C  
ATOM   1343  N   MET B 277      49.615 -20.111 127.008  1.00  0.00           N  
ATOM   1344  CA  MET B 277      49.188 -21.404 126.468  1.00  0.00           C  
ATOM   1345  C   MET B 277      50.303 -22.149 125.727  1.00  0.00           C  
ATOM   1346  O   MET B 277      51.396 -21.613 125.513  1.00  0.00           O  
ATOM   1347  CB  MET B 277      47.865 -21.311 125.667  1.00  0.00           C  
ATOM   1348  CG  MET B 277      47.879 -20.605 124.317  1.00  0.00           C  
ATOM   1349  SD  MET B 277      46.233 -19.902 123.872  1.00  0.00           S  
ATOM   1350  CE  MET B 277      46.279 -18.443 124.863  1.00  0.00           C  
ATOM   1351  N   GLU B 278      50.030 -23.398 125.369  1.00  0.00           N  
ATOM   1352  CA  GLU B 278      51.001 -24.211 124.655  1.00  0.00           C  
ATOM   1353  C   GLU B 278      51.194 -23.661 123.248  1.00  0.00           C  
ATOM   1354  O   GLU B 278      50.254 -23.143 122.648  1.00  0.00           O  
ATOM   1355  CB  GLU B 278      50.558 -25.676 124.623  1.00  0.00           C  
ATOM   1356  CG  GLU B 278      50.249 -26.268 126.005  1.00  0.00           C  
ATOM   1357  CD  GLU B 278      51.495 -26.478 126.861  1.00  0.00           C  
ATOM   1358  OE1 GLU B 278      52.618 -26.464 126.305  1.00  0.00           O  
ATOM   1359  OE2 GLU B 278      51.352 -26.672 128.093  1.00  0.00           O  
ATOM   1360  N   HIS B 279      52.422 -23.770 122.745  1.00  0.00           N  
ATOM   1361  CA  HIS B 279      52.798 -23.255 121.439  1.00  0.00           C  
ATOM   1362  C   HIS B 279      53.392 -24.344 120.552  1.00  0.00           C  
ATOM   1363  O   HIS B 279      54.614 -24.420 120.392  1.00  0.00           O  
ATOM   1364  CB  HIS B 279      53.779 -22.094 121.599  1.00  0.00           C  
ATOM   1365  CG  HIS B 279      53.158 -20.862 122.185  1.00  0.00           C  
ATOM   1366  ND1 HIS B 279      53.651 -20.245 123.314  1.00  0.00           N  
ATOM   1367  CD2 HIS B 279      52.071 -20.145 121.808  1.00  0.00           C  
ATOM   1368  CE1 HIS B 279      52.904 -19.194 123.601  1.00  0.00           C  
ATOM   1369  NE2 HIS B 279      51.936 -19.114 122.705  1.00  0.00           N  
ATOM   1370  N   PRO B 281      52.527 -25.189 119.959  1.00  0.00           N  
ATOM   1371  CA  PRO B 281      53.017 -26.309 119.146  1.00  0.00           C  
ATOM   1372  C   PRO B 281      53.639 -25.872 117.812  1.00  0.00           C  
ATOM   1373  O   PRO B 281      54.335 -26.663 117.170  1.00  0.00           O  
ATOM   1374  CB  PRO B 281      51.759 -27.153 118.910  1.00  0.00           C  
ATOM   1375  CG  PRO B 281      50.619 -26.185 119.020  1.00  0.00           C  
ATOM   1376  CD  PRO B 281      51.050 -25.136 120.012  1.00  0.00           C  
ATOM   1377  N   PHE B 282      53.407 -24.627 117.412  1.00  0.00           N  
ATOM   1378  CA  PHE B 282      53.913 -24.114 116.143  1.00  0.00           C  
ATOM   1379  C   PHE B 282      54.927 -22.986 116.346  1.00  0.00           C  
ATOM   1380  O   PHE B 282      54.634 -21.967 116.984  1.00  0.00           O  
ATOM   1381  CB  PHE B 282      52.745 -23.655 115.279  1.00  0.00           C  
ATOM   1382  CG  PHE B 282      53.116 -23.338 113.863  1.00  0.00           C  
ATOM   1383  CD1 PHE B 282      53.321 -24.360 112.941  1.00  0.00           C  
ATOM   1384  CD2 PHE B 282      53.211 -22.003 113.439  1.00  0.00           C  
ATOM   1385  CE1 PHE B 282      53.646 -24.072 111.622  1.00  0.00           C  
ATOM   1386  CE2 PHE B 282      53.544 -21.697 112.113  1.00  0.00           C  
ATOM   1387  CZ  PHE B 282      53.756 -22.737 111.200  1.00  0.00           C  
ATOM   1388  N   LYS B 283      56.108 -23.177 115.767  1.00  0.00           N  
ATOM   1389  CA  LYS B 283      57.294 -22.364 116.037  1.00  0.00           C  
ATOM   1390  C   LYS B 283      57.914 -21.812 114.754  1.00  0.00           C  
ATOM   1391  O   LYS B 283      59.010 -21.256 114.790  1.00  0.00           O  
ATOM   1392  CB  LYS B 283      58.365 -23.219 116.735  1.00  0.00           C  
ATOM   1393  CG  LYS B 283      58.018 -23.736 118.127  1.00  0.00           C  
ATOM   1394  CD  LYS B 283      58.520 -22.810 119.229  1.00  0.00           C  
ATOM   1395  CE  LYS B 283      59.004 -23.621 120.437  1.00  0.00           C  
ATOM   1396  NZ  LYS B 283      57.931 -24.475 121.024  1.00  0.00           N  
ATOM   1397  N   GLU B 291      57.253 -22.007 113.618  1.00  0.00           N  
ATOM   1398  CA  GLU B 291      57.760 -21.455 112.376  1.00  0.00           C  
ATOM   1399  C   GLU B 291      57.437 -19.967 112.292  1.00  0.00           C  
ATOM   1400  O   GLU B 291      56.523 -19.477 112.973  1.00  0.00           O  
ATOM   1401  CB  GLU B 291      57.153 -22.174 111.173  1.00  0.00           C  
ATOM   1402  CG  GLU B 291      57.719 -23.560 110.918  1.00  0.00           C  
ATOM   1403  CD  GLU B 291      57.145 -24.208 109.667  1.00  0.00           C  
ATOM   1404  OE1 GLU B 291      57.185 -23.568 108.578  1.00  0.00           O  
ATOM   1405  OE2 GLU B 291      56.672 -25.371 109.777  1.00  0.00           O  
ATOM   1406  N   ASP B 292      58.206 -19.261 111.463  1.00  0.00           N  
ATOM   1407  CA  ASP B 292      57.868 -17.920 111.038  1.00  0.00           C  
ATOM   1408  C   ASP B 292      56.757 -18.063 109.999  1.00  0.00           C  
ATOM   1409  O   ASP B 292      56.991 -18.656 108.939  1.00  0.00           O  
ATOM   1410  CB  ASP B 292      59.079 -17.193 110.436  1.00  0.00           C  
ATOM   1411  CG  ASP B 292      58.757 -15.737 110.042  1.00  0.00           C  
ATOM   1412  OD1 ASP B 292      57.641 -15.457 109.539  1.00  0.00           O  
ATOM   1413  OD2 ASP B 292      59.628 -14.866 110.240  1.00  0.00           O  
ATOM   1414  N   PRO B 293      55.551 -17.534 110.301  1.00  0.00           N  
ATOM   1415  CA  PRO B 293      54.386 -17.680 109.415  1.00  0.00           C  
ATOM   1416  C   PRO B 293      54.628 -17.136 108.024  1.00  0.00           C  
ATOM   1417  O   PRO B 293      54.109 -17.685 107.055  1.00  0.00           O  
ATOM   1418  CB  PRO B 293      53.278 -16.880 110.113  1.00  0.00           C  
ATOM   1419  CG  PRO B 293      53.957 -16.043 111.128  1.00  0.00           C  
ATOM   1420  CD  PRO B 293      55.225 -16.771 111.517  1.00  0.00           C  
ATOM   1421  N   THR B 296      55.426 -16.081 107.915  1.00  0.00           N  
ATOM   1422  CA  THR B 296      55.746 -15.544 106.599  1.00  0.00           C  
ATOM   1423  C   THR B 296      56.542 -16.547 105.772  1.00  0.00           C  
ATOM   1424  O   THR B 296      56.194 -16.797 104.611  1.00  0.00           O  
ATOM   1425  CB  THR B 296      56.462 -14.184 106.677  1.00  0.00           C  
ATOM   1426  OG1 THR B 296      55.678 -13.287 107.478  1.00  0.00           O  
ATOM   1427  CG2 THR B 296      56.608 -13.587 105.292  1.00  0.00           C  
ATOM   1428  N   GLN B 297      57.597 -17.114 106.365  1.00  0.00           N  
ATOM   1429  CA  GLN B 297      58.390 -18.176 105.714  1.00  0.00           C  
ATOM   1430  C   GLN B 297      57.521 -19.361 105.326  1.00  0.00           C  
ATOM   1431  O   GLN B 297      57.542 -19.801 104.174  1.00  0.00           O  
ATOM   1432  CB  GLN B 297      59.538 -18.652 106.612  1.00  0.00           C  
ATOM   1433  CG  GLN B 297      60.649 -17.632 106.813  1.00  0.00           C  
ATOM   1434  CD  GLN B 297      61.200 -17.093 105.506  1.00  0.00           C  
ATOM   1435  OE1 GLN B 297      61.842 -17.819 104.732  1.00  0.00           O  
ATOM   1436  NE2 GLN B 297      60.969 -15.808 105.260  1.00  0.00           N  
ATOM   1437  N   ALA B 298      56.748 -19.847 106.297  1.00  0.00           N  
ATOM   1438  CA  ALA B 298      55.777 -20.920 106.094  1.00  0.00           C  
ATOM   1439  C   ALA B 298      54.819 -20.627 104.941  1.00  0.00           C  
ATOM   1440  O   ALA B 298      54.622 -21.474 104.068  1.00  0.00           O  
ATOM   1441  CB  ALA B 298      55.009 -21.177 107.373  1.00  0.00           C  
ATOM   1442  N   MET B 303      54.245 -19.420 104.935  1.00  0.00           N  
ATOM   1443  CA  MET B 303      53.339 -18.977 103.879  1.00  0.00           C  
ATOM   1444  C   MET B 303      54.012 -18.943 102.514  1.00  0.00           C  
ATOM   1445  O   MET B 303      53.413 -19.342 101.516  1.00  0.00           O  
ATOM   1446  CB  MET B 303      52.733 -17.595 104.204  1.00  0.00           C  
ATOM   1447  CG  MET B 303      51.538 -17.617 105.157  1.00  0.00           C  
ATOM   1448  SD  MET B 303      50.775 -15.991 105.385  1.00  0.00           S  
ATOM   1449  CE  MET B 303      51.914 -15.259 106.560  1.00  0.00           C  
ATOM   1450  N   MET B 305      55.245 -18.451 102.461  1.00  0.00           N  
ATOM   1451  CA  MET B 305      55.993 -18.465 101.209  1.00  0.00           C  
ATOM   1452  C   MET B 305      56.200 -19.880 100.683  1.00  0.00           C  
ATOM   1453  O   MET B 305      55.912 -20.145  99.521  1.00  0.00           O  
ATOM   1454  CB  MET B 305      57.326 -17.727 101.338  1.00  0.00           C  
ATOM   1455  CG  MET B 305      57.139 -16.230 101.494  1.00  0.00           C  
ATOM   1456  SD  MET B 305      58.635 -15.298 101.169  1.00  0.00           S  
ATOM   1457  CE  MET B 305      59.237 -15.092 102.834  1.00  0.00           C  
ATOM   1458  N   LYS B 306      56.659 -20.792 101.537  1.00  0.00           N  
ATOM   1459  CA  LYS B 306      56.947 -22.164 101.094  1.00  0.00           C  
ATOM   1460  C   LYS B 306      55.691 -22.900 100.650  1.00  0.00           C  
ATOM   1461  O   LYS B 306      55.740 -23.719  99.733  1.00  0.00           O  
ATOM   1462  CB  LYS B 306      57.678 -22.973 102.177  1.00  0.00           C  
ATOM   1463  CG  LYS B 306      59.047 -22.411 102.526  1.00  0.00           C  
ATOM   1464  CD  LYS B 306      59.592 -23.017 103.815  1.00  0.00           C  
ATOM   1465  CE  LYS B 306      60.670 -22.124 104.432  1.00  0.00           C  
ATOM   1466  NZ  LYS B 306      61.103 -22.614 105.781  1.00  0.00           N  
ATOM   1467  N   GLU B 307      54.561 -22.597 101.285  1.00  0.00           N  
ATOM   1468  CA  GLU B 307      53.328 -23.309 100.962  1.00  0.00           C  
ATOM   1469  C   GLU B 307      52.470 -22.615  99.882  1.00  0.00           C  
ATOM   1470  O   GLU B 307      51.394 -23.095  99.551  1.00  0.00           O  
ATOM   1471  CB  GLU B 307      52.545 -23.654 102.237  1.00  0.00           C  
ATOM   1472  CG  GLU B 307      53.384 -24.445 103.241  1.00  0.00           C  
ATOM   1473  CD  GLU B 307      52.643 -24.811 104.518  1.00  0.00           C  
ATOM   1474  OE1 GLU B 307      51.394 -24.751 104.534  1.00  0.00           O  
ATOM   1475  OE2 GLU B 307      53.315 -25.165 105.516  1.00  0.00           O  
ATOM   1476  N   GLY B 308      52.967 -21.519  99.309  1.00  0.00           N  
ATOM   1477  CA  GLY B 308      52.276 -20.853  98.194  1.00  0.00           C  
ATOM   1478  C   GLY B 308      51.102 -19.941  98.558  1.00  0.00           C  
ATOM   1479  O   GLY B 308      50.215 -19.699  97.735  1.00  0.00           O  
ATOM   1480  N   TRP B 309      51.095 -19.430  99.786  1.00  0.00           N  
ATOM   1481  CA  TRP B 309      50.055 -18.513 100.226  1.00  0.00           C  
ATOM   1482  C   TRP B 309      50.264 -17.121  99.663  1.00  0.00           C  
ATOM   1483  O   TRP B 309      49.297 -16.468  99.267  1.00  0.00           O  
ATOM   1484  CB  TRP B 309      49.998 -18.441 101.751  1.00  0.00           C  
ATOM   1485  CG  TRP B 309      49.351 -19.617 102.411  1.00  0.00           C  
ATOM   1486  CD1 TRP B 309      49.475 -20.937 102.058  1.00  0.00           C  
ATOM   1487  CD2 TRP B 309      48.512 -19.590 103.566  1.00  0.00           C  
ATOM   1488  NE1 TRP B 309      48.741 -21.724 102.906  1.00  0.00           N  
ATOM   1489  CE2 TRP B 309      48.153 -20.930 103.853  1.00  0.00           C  
ATOM   1490  CE3 TRP B 309      48.033 -18.567 104.395  1.00  0.00           C  
ATOM   1491  CZ2 TRP B 309      47.324 -21.271 104.926  1.00  0.00           C  
ATOM   1492  CZ3 TRP B 309      47.208 -18.902 105.458  1.00  0.00           C  
ATOM   1493  CH2 TRP B 309      46.862 -20.247 105.714  1.00  0.00           C  
ATOM   1494  N   LEU B 310      51.515 -16.665  99.636  1.00  0.00           N  
ATOM   1495  CA  LEU B 310      51.838 -15.315  99.168  1.00  0.00           C  
ATOM   1496  C   LEU B 310      53.242 -15.200  98.594  1.00  0.00           C  
ATOM   1497  O   LEU B 310      54.051 -16.128  98.707  1.00  0.00           O  
ATOM   1498  CB  LEU B 310      51.667 -14.299 100.300  1.00  0.00           C  
ATOM   1499  CG  LEU B 310      52.176 -14.581 101.719  1.00  0.00           C  
ATOM   1500  CD1 LEU B 310      53.643 -15.068 101.822  1.00  0.00           C  
ATOM   1501  CD2 LEU B 310      51.938 -13.352 102.580  1.00  0.00           C  
ATOM   1502  N   LYS B 311      53.527 -14.053  97.987  1.00  0.00           N  
ATOM   1503  CA  LYS B 311      54.871 -13.749  97.492  1.00  0.00           C  
ATOM   1504  C   LYS B 311      55.182 -12.278  97.757  1.00  0.00           C  
ATOM   1505  O   LYS B 311      54.277 -11.486  97.915  1.00  0.00           O  
ATOM   1506  CB  LYS B 311      54.958 -13.988  95.991  1.00  0.00           C  
ATOM   1507  CG  LYS B 311      54.982 -15.410  95.556  1.00  0.00           C  
ATOM   1508  CD  LYS B 311      55.210 -15.429  94.059  1.00  0.00           C  
ATOM   1509  CE  LYS B 311      55.756 -16.750  93.596  1.00  0.00           C  
ATOM   1510  NZ  LYS B 311      55.946 -16.661  92.124  1.00  0.00           N  
ATOM   1511  N   ARG B 312      56.465 -11.925  97.788  1.00  0.00           N  
ATOM   1512  CA  ARG B 312      56.875 -10.530  97.904  1.00  0.00           C  
ATOM   1513  C   ARG B 312      56.453  -9.770  96.668  1.00  0.00           C  
ATOM   1514  O   ARG B 312      56.619 -10.267  95.560  1.00  0.00           O  
ATOM   1515  CB  ARG B 312      58.390 -10.406  98.091  1.00  0.00           C  
ATOM   1516  CG  ARG B 312      58.868 -10.789  99.492  1.00  0.00           C  
ATOM   1517  CD  ARG B 312      60.257 -10.247  99.789  1.00  0.00           C  
ATOM   1518  NE  ARG B 312      60.768 -10.764 101.055  1.00  0.00           N  
ATOM   1519  CZ  ARG B 312      60.598 -10.183 102.240  1.00  0.00           C  
ATOM   1520  NH1 ARG B 312      59.937  -9.036 102.338  1.00  0.00           N  
ATOM   1521  NH2 ARG B 312      61.102 -10.744 103.333  1.00  0.00           N  
ATOM   1522  N   GLY B 313      55.871  -8.579  96.873  1.00  0.00           N  
ATOM   1523  CA  GLY B 313      55.590  -7.641  95.793  1.00  0.00           C  
ATOM   1524  C   GLY B 313      56.874  -6.961  95.371  1.00  0.00           C  
ATOM   1525  O   GLY B 313      57.907  -7.113  96.016  1.00  0.00           O  
ATOM   1526  N   SER B 314      56.819  -6.202  94.284  1.00  0.00           N  
ATOM   1527  CA  SER B 314      58.013  -5.560  93.744  1.00  0.00           C  
ATOM   1528  C   SER B 314      58.593  -4.412  94.593  1.00  0.00           C  
ATOM   1529  O   SER B 314      59.778  -4.088  94.468  1.00  0.00           O  
ATOM   1530  CB  SER B 314      57.726  -5.059  92.335  1.00  0.00           C  
ATOM   1531  OG  SER B 314      58.860  -4.391  91.811  1.00  0.00           O  
ATOM   1532  N   SER B 315      57.766  -3.781  95.423  1.00  0.00           N  
ATOM   1533  CA  SER B 315      58.225  -2.652  96.237  1.00  0.00           C  
ATOM   1534  C   SER B 315      58.575  -3.102  97.645  1.00  0.00           C  
ATOM   1535  O   SER B 315      58.236  -4.221  98.049  1.00  0.00           O  
ATOM   1536  CB  SER B 315      57.186  -1.537  96.286  1.00  0.00           C  
ATOM   1537  OG  SER B 315      57.752  -0.377  96.881  1.00  0.00           O  
ATOM   1538  N   ARG B 316      59.261  -2.249  98.400  1.00  0.00           N  
ATOM   1539  CA  ARG B 316      59.804  -2.727  99.658  1.00  0.00           C  
ATOM   1540  C   ARG B 316      58.703  -2.846 100.698  1.00  0.00           C  
ATOM   1541  O   ARG B 316      57.773  -2.038 100.715  1.00  0.00           O  
ATOM   1542  CB  ARG B 316      61.015  -1.904 100.121  1.00  0.00           C  
ATOM   1543  CG  ARG B 316      60.711  -0.662 100.924  1.00  0.00           C  
ATOM   1544  CD  ARG B 316      62.002   0.063 101.276  1.00  0.00           C  
ATOM   1545  NE  ARG B 316      61.806   0.997 102.377  1.00  0.00           N  
ATOM   1546  CZ  ARG B 316      62.290   0.835 103.603  1.00  0.00           C  
ATOM   1547  NH1 ARG B 316      63.026  -0.230 103.908  1.00  0.00           N  
ATOM   1548  NH2 ARG B 316      62.045   1.753 104.528  1.00  0.00           N  
ATOM   1549  N   GLY B 317      58.791  -3.889 101.516  1.00  0.00           N  
ATOM   1550  CA  GLY B 317      57.800  -4.174 102.549  1.00  0.00           C  
ATOM   1551  C   GLY B 317      56.412  -4.415 101.984  1.00  0.00           C  
ATOM   1552  O   GLY B 317      55.413  -4.064 102.613  1.00  0.00           O  
ATOM   1553  N   GLN B 318      56.361  -5.032 100.806  1.00  0.00           N  
ATOM   1554  CA  GLN B 318      55.131  -5.189 100.052  1.00  0.00           C  
ATOM   1555  C   GLN B 318      54.904  -6.640  99.659  1.00  0.00           C  
ATOM   1556  O   GLN B 318      55.827  -7.335  99.226  1.00  0.00           O  
ATOM   1557  CB  GLN B 318      55.189  -4.306  98.805  1.00  0.00           C  
ATOM   1558  CG  GLN B 318      54.021  -4.404  97.867  1.00  0.00           C  
ATOM   1559  CD  GLN B 318      54.294  -3.697  96.558  1.00  0.00           C  
ATOM   1560  OE1 GLN B 318      55.019  -4.222  95.698  1.00  0.00           O  
ATOM   1561  NE2 GLN B 318      53.707  -2.495  96.386  1.00  0.00           N  
ATOM   1562  N   TRP B 319      53.655  -7.078  99.772  1.00  0.00           N  
ATOM   1563  CA  TRP B 319      53.300  -8.478  99.568  1.00  0.00           C  
ATOM   1564  C   TRP B 319      52.149  -8.651  98.564  1.00  0.00           C  
ATOM   1565  O   TRP B 319      51.249  -7.802  98.484  1.00  0.00           O  
ATOM   1566  CB  TRP B 319      52.959  -9.093 100.922  1.00  0.00           C  
ATOM   1567  CG  TRP B 319      54.148  -9.116 101.825  1.00  0.00           C  
ATOM   1568  CD1 TRP B 319      54.540  -8.137 102.701  1.00  0.00           C  
ATOM   1569  CD2 TRP B 319      55.138 -10.169 101.922  1.00  0.00           C  
ATOM   1570  NE1 TRP B 319      55.713  -8.530 103.351  1.00  0.00           N  
ATOM   1571  CE2 TRP B 319      56.097  -9.762 102.879  1.00  0.00           C  
ATOM   1572  CE3 TRP B 319      55.299 -11.414 101.291  1.00  0.00           C  
ATOM   1573  CZ2 TRP B 319      57.189 -10.555 103.228  1.00  0.00           C  
ATOM   1574  CZ3 TRP B 319      56.399 -12.203 101.633  1.00  0.00           C  
ATOM   1575  CH2 TRP B 319      57.329 -11.767 102.593  1.00  0.00           C  
ATOM   1576  N   ILE B 320      52.211  -9.726  97.777  1.00  0.00           N  
ATOM   1577  CA  ILE B 320      51.099 -10.147  96.920  1.00  0.00           C  
ATOM   1578  C   ILE B 320      50.459 -11.343  97.623  1.00  0.00           C  
ATOM   1579  O   ILE B 320      51.149 -12.304  97.932  1.00  0.00           O  
ATOM   1580  CB  ILE B 320      51.586 -10.558  95.501  1.00  0.00           C  
ATOM   1581  CG1 ILE B 320      52.600  -9.550  94.955  1.00  0.00           C  
ATOM   1582  CG2 ILE B 320      50.415 -10.720  94.537  1.00  0.00           C  
ATOM   1583  CD1 ILE B 320      53.264  -9.945  93.634  1.00  0.00           C  
ATOM   1584  N   HIS B 321      49.160 -11.278  97.920  1.00  0.00           N  
ATOM   1585  CA  HIS B 321      48.506 -12.380  98.649  1.00  0.00           C  
ATOM   1586  C   HIS B 321      47.707 -13.263  97.713  1.00  0.00           C  
ATOM   1587  O   HIS B 321      46.722 -12.806  97.114  1.00  0.00           O  
ATOM   1588  CB  HIS B 321      47.591 -11.872  99.766  1.00  0.00           C  
ATOM   1589  CG  HIS B 321      48.289 -11.012 100.767  1.00  0.00           C  
ATOM   1590  ND1 HIS B 321      48.829 -11.510 101.932  1.00  0.00           N  
ATOM   1591  CD2 HIS B 321      48.556  -9.686 100.767  1.00  0.00           C  
ATOM   1592  CE1 HIS B 321      49.400 -10.528 102.607  1.00  0.00           C  
ATOM   1593  NE2 HIS B 321      49.233  -9.407 101.927  1.00  0.00           N  
ATOM   1594  N   GLY B 322      48.135 -14.523  97.600  1.00  0.00           N  
ATOM   1595  CA  GLY B 322      47.390 -15.536  96.868  1.00  0.00           C  
ATOM   1596  C   GLY B 322      46.108 -15.919  97.590  1.00  0.00           C  
ATOM   1597  O   GLY B 322      45.864 -15.455  98.707  1.00  0.00           O  
ATOM   1598  N   PRO B 323      45.283 -16.781  96.961  1.00  0.00           N  
ATOM   1599  CA  PRO B 323      43.949 -17.078  97.463  1.00  0.00           C  
ATOM   1600  C   PRO B 323      43.859 -17.410  98.947  1.00  0.00           C  
ATOM   1601  O   PRO B 323      42.959 -16.896  99.631  1.00  0.00           O  
ATOM   1602  CB  PRO B 323      43.503 -18.247  96.587  1.00  0.00           C  
ATOM   1603  CG  PRO B 323      44.165 -17.982  95.302  1.00  0.00           C  
ATOM   1604  CD  PRO B 323      45.547 -17.510  95.705  1.00  0.00           C  
ATOM   1605  N   GLN B 324      44.796 -18.205  99.450  1.00  0.00           N  
ATOM   1606  CA  GLN B 324      44.757 -18.683 100.834  1.00  0.00           C  
ATOM   1607  C   GLN B 324      45.012 -17.586 101.840  1.00  0.00           C  
ATOM   1608  O   GLN B 324      44.346 -17.511 102.861  1.00  0.00           O  
ATOM   1609  CB  GLN B 324      45.779 -19.815 101.046  1.00  0.00           C  
ATOM   1610  CG  GLN B 324      45.501 -21.014 100.210  1.00  0.00           C  
ATOM   1611  CD  GLN B 324      46.742 -21.791  99.898  1.00  0.00           C  
ATOM   1612  OE1 GLN B 324      47.613 -21.317  99.153  1.00  0.00           O  
ATOM   1613  NE2 GLN B 324      46.844 -23.009 100.465  1.00  0.00           N  
ATOM   1614  N   SER B 325      45.996 -16.745 101.567  1.00  0.00           N  
ATOM   1615  CA  SER B 325      46.261 -15.612 102.431  1.00  0.00           C  
ATOM   1616  C   SER B 325      45.111 -14.595 102.352  1.00  0.00           C  
ATOM   1617  O   SER B 325      44.657 -14.059 103.377  1.00  0.00           O  
ATOM   1618  CB  SER B 325      47.575 -14.956 102.040  1.00  0.00           C  
ATOM   1619  OG  SER B 325      47.881 -13.929 102.955  1.00  0.00           O  
ATOM   1620  N   ALA B 332      44.630 -14.334 101.136  1.00  0.00           N  
ATOM   1621  CA  ALA B 332      43.524 -13.379 100.962  1.00  0.00           C  
ATOM   1622  C   ALA B 332      42.361 -13.831 101.841  1.00  0.00           C  
ATOM   1623  O   ALA B 332      41.789 -13.029 102.584  1.00  0.00           O  
ATOM   1624  CB  ALA B 332      43.105 -13.278  99.511  1.00  0.00           C  
ATOM   1625  N   ARG B 333      42.073 -15.134 101.807  1.00  0.00           N  
ATOM   1626  CA  ARG B 333      40.980 -15.710 102.584  1.00  0.00           C  
ATOM   1627  C   ARG B 333      41.072 -15.403 104.068  1.00  0.00           C  
ATOM   1628  O   ARG B 333      40.086 -14.975 104.669  1.00  0.00           O  
ATOM   1629  CB  ARG B 333      40.889 -17.220 102.369  1.00  0.00           C  
ATOM   1630  CG  ARG B 333      39.726 -17.874 103.093  1.00  0.00           C  
ATOM   1631  CD  ARG B 333      38.371 -17.383 102.583  1.00  0.00           C  
ATOM   1632  NE  ARG B 333      37.496 -18.534 102.408  1.00  0.00           N  
ATOM   1633  CZ  ARG B 333      37.270 -19.150 101.253  1.00  0.00           C  
ATOM   1634  NH1 ARG B 333      37.821 -18.722 100.126  1.00  0.00           N  
ATOM   1635  NH2 ARG B 333      36.468 -20.202 101.232  1.00  0.00           N  
ATOM   1636  N   ILE B 334      42.246 -15.619 104.656  1.00  0.00           N  
ATOM   1637  CA  ILE B 334      42.479 -15.244 106.049  1.00  0.00           C  
ATOM   1638  C   ILE B 334      42.166 -13.756 106.282  1.00  0.00           C  
ATOM   1639  O   ILE B 334      41.414 -13.419 107.192  1.00  0.00           O  
ATOM   1640  CB  ILE B 334      43.910 -15.621 106.504  1.00  0.00           C  
ATOM   1641  CG1 ILE B 334      44.074 -17.151 106.543  1.00  0.00           C  
ATOM   1642  CG2 ILE B 334      44.246 -15.013 107.855  1.00  0.00           C  
ATOM   1643  CD1 ILE B 334      42.992 -17.926 107.360  1.00  0.00           C  
ATOM   1644  N   PHE B 335      42.711 -12.878 105.438  1.00  0.00           N  
ATOM   1645  CA  PHE B 335      42.458 -11.442 105.553  1.00  0.00           C  
ATOM   1646  C   PHE B 335      40.957 -11.160 105.529  1.00  0.00           C  
ATOM   1647  O   PHE B 335      40.434 -10.411 106.358  1.00  0.00           O  
ATOM   1648  CB  PHE B 335      43.152 -10.685 104.420  1.00  0.00           C  
ATOM   1649  CG  PHE B 335      44.582 -10.318 104.710  1.00  0.00           C  
ATOM   1650  CD1 PHE B 335      45.048  -9.043 104.416  1.00  0.00           C  
ATOM   1651  CD2 PHE B 335      45.464 -11.241 105.271  1.00  0.00           C  
ATOM   1652  CE1 PHE B 335      46.363  -8.688 104.676  1.00  0.00           C  
ATOM   1653  CE2 PHE B 335      46.786 -10.893 105.533  1.00  0.00           C  
ATOM   1654  CZ  PHE B 335      47.237  -9.610 105.228  1.00  0.00           C  
ATOM   1655  N   ARG B 336      40.264 -11.802 104.597  1.00  0.00           N  
ATOM   1656  CA  ARG B 336      38.849 -11.575 104.414  1.00  0.00           C  
ATOM   1657  C   ARG B 336      38.038 -12.110 105.591  1.00  0.00           C  
ATOM   1658  O   ARG B 336      36.988 -11.582 105.907  1.00  0.00           O  
ATOM   1659  CB  ARG B 336      38.380 -12.164 103.077  1.00  0.00           C  
ATOM   1660  CG  ARG B 336      37.561 -11.175 102.224  1.00  0.00           C  
ATOM   1661  CD  ARG B 336      38.422 -10.233 101.335  1.00  0.00           C  
ATOM   1662  NE  ARG B 336      39.070  -9.126 102.049  1.00  0.00           N  
ATOM   1663  CZ  ARG B 336      39.879  -8.218 101.486  1.00  0.00           C  
ATOM   1664  NH1 ARG B 336      40.158  -8.258 100.182  1.00  0.00           N  
ATOM   1665  NH2 ARG B 336      40.421  -7.258 102.232  1.00  0.00           N  
ATOM   1666  N   THR B 337      38.543 -13.140 106.256  1.00  0.00           N  
ATOM   1667  CA  THR B 337      37.841 -13.736 107.390  1.00  0.00           C  
ATOM   1668  C   THR B 337      37.951 -12.869 108.634  1.00  0.00           C  
ATOM   1669  O   THR B 337      36.996 -12.769 109.403  1.00  0.00           O  
ATOM   1670  CB  THR B 337      38.341 -15.169 107.679  1.00  0.00           C  
ATOM   1671  OG1 THR B 337      38.141 -15.963 106.511  1.00  0.00           O  
ATOM   1672  CG2 THR B 337      37.585 -15.805 108.838  1.00  0.00           C  
ATOM   1673  N   PHE B 338      39.118 -12.266 108.837  1.00  0.00           N  
ATOM   1674  CA  PHE B 338      39.290 -11.271 109.891  1.00  0.00           C  
ATOM   1675  C   PHE B 338      38.338 -10.082 109.680  1.00  0.00           C  
ATOM   1676  O   PHE B 338      37.720  -9.592 110.620  1.00  0.00           O  
ATOM   1677  CB  PHE B 338      40.735 -10.769 109.935  1.00  0.00           C  
ATOM   1678  CG  PHE B 338      41.737 -11.799 110.397  1.00  0.00           C  
ATOM   1679  CD1 PHE B 338      41.384 -12.786 111.310  1.00  0.00           C  
ATOM   1680  CD2 PHE B 338      43.049 -11.746 109.944  1.00  0.00           C  
ATOM   1681  CE1 PHE B 338      42.308 -13.723 111.744  1.00  0.00           C  
ATOM   1682  CE2 PHE B 338      43.987 -12.672 110.379  1.00  0.00           C  
ATOM   1683  CZ  PHE B 338      43.620 -13.668 111.281  1.00  0.00           C  
ATOM   1684  N   GLU B 339      38.230  -9.642 108.430  1.00  0.00           N  
ATOM   1685  CA  GLU B 339      37.347  -8.550 108.048  1.00  0.00           C  
ATOM   1686  C   GLU B 339      35.913  -8.887 108.437  1.00  0.00           C  
ATOM   1687  O   GLU B 339      35.248  -8.090 109.103  1.00  0.00           O  
ATOM   1688  CB  GLU B 339      37.456  -8.297 106.542  1.00  0.00           C  
ATOM   1689  CG  GLU B 339      36.787  -7.021 106.046  1.00  0.00           C  
ATOM   1690  CD  GLU B 339      36.954  -6.821 104.547  1.00  0.00           C  
ATOM   1691  OE1 GLU B 339      37.736  -7.560 103.906  1.00  0.00           O  
ATOM   1692  OE2 GLU B 339      36.312  -5.914 103.993  1.00  0.00           O  
ATOM   1693  N   LYS B 340      35.465 -10.081 108.042  1.00  0.00           N  
ATOM   1694  CA  LYS B 340      34.138 -10.593 108.375  1.00  0.00           C  
ATOM   1695  C   LYS B 340      33.913 -10.607 109.887  1.00  0.00           C  
ATOM   1696  O   LYS B 340      32.827 -10.242 110.369  1.00  0.00           O  
ATOM   1697  CB  LYS B 340      33.953 -11.992 107.782  1.00  0.00           C  
ATOM   1698  CG  LYS B 340      32.565 -12.607 107.945  1.00  0.00           C  
ATOM   1699  CD  LYS B 340      32.556 -14.064 107.459  1.00  0.00           C  
ATOM   1700  CE  LYS B 340      31.150 -14.508 107.021  1.00  0.00           C  
ATOM   1701  NZ  LYS B 340      30.204 -14.748 108.166  1.00  0.00           N  
ATOM   1702  N   ILE B 341      34.951 -11.002 110.625  1.00  0.00           N  
ATOM   1703  CA  ILE B 341      34.918 -11.028 112.087  1.00  0.00           C  
ATOM   1704  C   ILE B 341      34.712  -9.629 112.698  1.00  0.00           C  
ATOM   1705  O   ILE B 341      33.858  -9.450 113.573  1.00  0.00           O  
ATOM   1706  CB  ILE B 341      36.169 -11.738 112.670  1.00  0.00           C  
ATOM   1707  CG1 ILE B 341      36.078 -13.260 112.438  1.00  0.00           C  
ATOM   1708  CG2 ILE B 341      36.359 -11.418 114.153  1.00  0.00           C  
ATOM   1709  CD1 ILE B 341      37.291 -14.046 112.891  1.00  0.00           C  
ATOM   1710  N   VAL B 342      35.476  -8.648 112.224  1.00  0.00           N  
ATOM   1711  CA  VAL B 342      35.354  -7.268 112.699  1.00  0.00           C  
ATOM   1712  C   VAL B 342      33.941  -6.689 112.454  1.00  0.00           C  
ATOM   1713  O   VAL B 342      33.319  -6.136 113.364  1.00  0.00           O  
ATOM   1714  CB  VAL B 342      36.461  -6.368 112.085  1.00  0.00           C  
ATOM   1715  CG1 VAL B 342      36.251  -4.893 112.451  1.00  0.00           C  
ATOM   1716  CG2 VAL B 342      37.837  -6.852 112.543  1.00  0.00           C  
ATOM   1717  N   LEU B 343      33.452  -6.865 111.229  1.00  0.00           N  
ATOM   1718  CA  LEU B 343      32.100  -6.499 110.802  1.00  0.00           C  
ATOM   1719  C   LEU B 343      30.995  -7.078 111.687  1.00  0.00           C  
ATOM   1720  O   LEU B 343      30.175  -6.339 112.242  1.00  0.00           O  
ATOM   1721  CB  LEU B 343      31.881  -7.022 109.384  1.00  0.00           C  
ATOM   1722  CG  LEU B 343      31.300  -6.093 108.330  1.00  0.00           C  
ATOM   1723  CD1 LEU B 343      32.460  -5.545 107.515  1.00  0.00           C  
ATOM   1724  CD2 LEU B 343      30.297  -6.832 107.435  1.00  0.00           C  
ATOM   1725  N   GLU B 344      30.987  -8.404 111.809  1.00  0.00           N  
ATOM   1726  CA  GLU B 344      29.903  -9.140 112.463  1.00  0.00           C  
ATOM   1727  C   GLU B 344      29.980  -9.153 113.980  1.00  0.00           C  
ATOM   1728  O   GLU B 344      28.951  -9.189 114.641  1.00  0.00           O  
ATOM   1729  CB  GLU B 344      29.828 -10.577 111.939  1.00  0.00           C  
ATOM   1730  CG  GLU B 344      29.440 -10.684 110.459  1.00  0.00           C  
ATOM   1731  CD  GLU B 344      29.452 -12.114 109.940  1.00  0.00           C  
ATOM   1732  OE1 GLU B 344      29.619 -13.046 110.752  1.00  0.00           O  
ATOM   1733  OE2 GLU B 344      29.298 -12.306 108.715  1.00  0.00           O  
ATOM   1734  N   GLU B 345      31.186  -9.113 114.535  1.00  0.00           N  
ATOM   1735  CA  GLU B 345      31.354  -9.215 115.990  1.00  0.00           C  
ATOM   1736  C   GLU B 345      31.555  -7.878 116.694  1.00  0.00           C  
ATOM   1737  O   GLU B 345      31.472  -7.804 117.925  1.00  0.00           O  
ATOM   1738  CB  GLU B 345      32.508 -10.159 116.338  1.00  0.00           C  
ATOM   1739  CG  GLU B 345      32.397 -11.545 115.731  1.00  0.00           C  
ATOM   1740  CD  GLU B 345      31.263 -12.363 116.312  1.00  0.00           C  
ATOM   1741  OE1 GLU B 345      31.008 -12.283 117.535  1.00  0.00           O  
ATOM   1742  OE2 GLU B 345      30.626 -13.099 115.534  1.00  0.00           O  
ATOM   1743  N   LEU B 346      31.799  -6.822 115.917  1.00  0.00           N  
ATOM   1744  CA  LEU B 346      32.145  -5.521 116.482  1.00  0.00           C  
ATOM   1745  C   LEU B 346      31.373  -4.358 115.844  1.00  0.00           C  
ATOM   1746  O   LEU B 346      30.618  -3.652 116.526  1.00  0.00           O  
ATOM   1747  CB  LEU B 346      33.666  -5.303 116.383  1.00  0.00           C  
ATOM   1748  CG  LEU B 346      34.308  -4.070 117.028  1.00  0.00           C  
ATOM   1749  CD1 LEU B 346      35.777  -4.330 117.300  1.00  0.00           C  
ATOM   1750  CD2 LEU B 346      34.135  -2.815 116.168  1.00  0.00           C  
ATOM   1751  N   LEU B 347      31.567  -4.163 114.541  1.00  0.00           N  
ATOM   1752  CA  LEU B 347      31.069  -2.976 113.860  1.00  0.00           C  
ATOM   1753  C   LEU B 347      29.539  -2.917 113.819  1.00  0.00           C  
ATOM   1754  O   LEU B 347      28.946  -1.879 114.144  1.00  0.00           O  
ATOM   1755  CB  LEU B 347      31.679  -2.863 112.459  1.00  0.00           C  
ATOM   1756  CG  LEU B 347      33.190  -2.602 112.367  1.00  0.00           C  
ATOM   1757  CD1 LEU B 347      33.643  -2.721 110.931  1.00  0.00           C  
ATOM   1758  CD2 LEU B 347      33.601  -1.248 112.922  1.00  0.00           C  
ATOM   1759  N   GLU B 348      28.910  -4.030 113.442  1.00  0.00           N  
ATOM   1760  CA  GLU B 348      27.443  -4.122 113.431  1.00  0.00           C  
ATOM   1761  C   GLU B 348      26.826  -4.088 114.834  1.00  0.00           C  
ATOM   1762  O   GLU B 348      25.954  -3.254 115.087  1.00  0.00           O  
ATOM   1763  CB  GLU B 348      26.949  -5.346 112.645  1.00  0.00           C  
ATOM   1764  CG  GLU B 348      27.086  -5.221 111.128  1.00  0.00           C  
ATOM   1765  CD  GLU B 348      27.060  -6.568 110.413  1.00  0.00           C  
ATOM   1766  OE1 GLU B 348      26.652  -7.574 111.036  1.00  0.00           O  
ATOM   1767  OE2 GLU B 348      27.454  -6.623 109.224  1.00  0.00           O  
ATOM   1768  N   PRO B 349      27.281  -4.964 115.761  1.00  0.00           N  
ATOM   1769  CA  PRO B 349      26.658  -4.942 117.094  1.00  0.00           C  
ATOM   1770  C   PRO B 349      26.750  -3.597 117.819  1.00  0.00           C  
ATOM   1771  O   PRO B 349      25.947  -3.342 118.714  1.00  0.00           O  
ATOM   1772  CB  PRO B 349      27.437  -6.007 117.874  1.00  0.00           C  
ATOM   1773  CG  PRO B 349      28.039  -6.882 116.836  1.00  0.00           C  
ATOM   1774  CD  PRO B 349      28.336  -5.994 115.674  1.00  0.00           C  
ATOM   1775  N   LEU B 352      27.700  -2.746 117.430  1.00  0.00           N  
ATOM   1776  CA  LEU B 352      27.898  -1.445 118.078  1.00  0.00           C  
ATOM   1777  C   LEU B 352      27.328  -0.263 117.283  1.00  0.00           C  
ATOM   1778  O   LEU B 352      27.328   0.879 117.759  1.00  0.00           O  
ATOM   1779  CB  LEU B 352      29.381  -1.217 118.404  1.00  0.00           C  
ATOM   1780  CG  LEU B 352      30.075  -2.190 119.376  1.00  0.00           C  
ATOM   1781  CD1 LEU B 352      31.545  -1.835 119.525  1.00  0.00           C  
ATOM   1782  CD2 LEU B 352      29.393  -2.225 120.748  1.00  0.00           C  
ATOM   1783  N   GLY B 361      26.843  -0.544 116.075  1.00  0.00           N  
ATOM   1784  CA  GLY B 361      26.144   0.449 115.273  1.00  0.00           C  
ATOM   1785  C   GLY B 361      27.039   1.356 114.453  1.00  0.00           C  
ATOM   1786  O   GLY B 361      26.670   2.503 114.168  1.00  0.00           O  
ATOM   1787  N   TYR B 362      28.205   0.848 114.056  1.00  0.00           N  
ATOM   1788  CA  TYR B 362      29.119   1.603 113.195  1.00  0.00           C  
ATOM   1789  C   TYR B 362      28.650   1.566 111.751  1.00  0.00           C  
ATOM   1790  O   TYR B 362      28.222   0.518 111.263  1.00  0.00           O  
ATOM   1791  CB  TYR B 362      30.562   1.094 113.327  1.00  0.00           C  
ATOM   1792  CG  TYR B 362      31.238   1.612 114.576  1.00  0.00           C  
ATOM   1793  CD1 TYR B 362      32.160   2.661 114.509  1.00  0.00           C  
ATOM   1794  CD2 TYR B 362      30.928   1.080 115.835  1.00  0.00           C  
ATOM   1795  CE1 TYR B 362      32.762   3.161 115.666  1.00  0.00           C  
ATOM   1796  CE2 TYR B 362      31.525   1.570 116.988  1.00  0.00           C  
ATOM   1797  CZ  TYR B 362      32.441   2.610 116.896  1.00  0.00           C  
ATOM   1798  OH  TYR B 362      33.033   3.100 118.039  1.00  0.00           O  
ATOM   1799  N   ARG B 363      28.707   2.719 111.084  1.00  0.00           N  
ATOM   1800  CA  ARG B 363      28.272   2.828 109.692  1.00  0.00           C  
ATOM   1801  C   ARG B 363      29.469   2.978 108.754  1.00  0.00           C  
ATOM   1802  O   ARG B 363      30.394   3.747 109.033  1.00  0.00           O  
ATOM   1803  CB  ARG B 363      27.297   3.988 109.535  1.00  0.00           C  
ATOM   1804  CG  ARG B 363      26.026   3.836 110.377  1.00  0.00           C  
ATOM   1805  CD  ARG B 363      25.724   5.107 111.182  1.00  0.00           C  
ATOM   1806  NE  ARG B 363      25.097   6.137 110.359  1.00  0.00           N  
ATOM   1807  CZ  ARG B 363      24.991   7.425 110.692  1.00  0.00           C  
ATOM   1808  NH1 ARG B 363      25.478   7.882 111.838  1.00  0.00           N  
ATOM   1809  NH2 ARG B 363      24.391   8.270 109.864  1.00  0.00           N  
ATOM   1810  N   GLU B 364      29.470   2.211 107.665  1.00  0.00           N  
ATOM   1811  CA  GLU B 364      30.556   2.266 106.686  1.00  0.00           C  
ATOM   1812  C   GLU B 364      30.545   3.597 105.933  1.00  0.00           C  
ATOM   1813  O   GLU B 364      29.487   4.069 105.499  1.00  0.00           O  
ATOM   1814  CB  GLU B 364      30.482   1.089 105.701  1.00  0.00           C  
ATOM   1815  CG  GLU B 364      31.564   1.121 104.619  1.00  0.00           C  
ATOM   1816  CD  GLU B 364      32.052  -0.262 104.166  1.00  0.00           C  
ATOM   1817  OE1 GLU B 364      33.176  -0.330 103.588  1.00  0.00           O  
ATOM   1818  OE2 GLU B 364      31.324  -1.269 104.375  1.00  0.00           O  
ATOM   1819  N   MET B 365      31.725   4.201 105.824  1.00  0.00           N  
ATOM   1820  CA  MET B 365      31.974   5.300 104.904  1.00  0.00           C  
ATOM   1821  C   MET B 365      33.146   4.918 104.024  1.00  0.00           C  
ATOM   1822  O   MET B 365      33.721   3.839 104.189  1.00  0.00           O  
ATOM   1823  CB  MET B 365      32.290   6.589 105.667  1.00  0.00           C  
ATOM   1824  CG  MET B 365      31.050   7.344 106.139  1.00  0.00           C  
ATOM   1825  SD  MET B 365      31.470   8.812 107.097  1.00  0.00           S  
ATOM   1826  CE  MET B 365      32.103   9.894 105.803  1.00  0.00           C  
ATOM   1827  N   ILE B 366      33.504   5.789 103.088  1.00  0.00           N  
ATOM   1828  CA  ILE B 366      34.712   5.580 102.290  1.00  0.00           C  
ATOM   1829  C   ILE B 366      35.636   6.796 102.402  1.00  0.00           C  
ATOM   1830  O   ILE B 366      35.308   7.890 101.907  1.00  0.00           O  
ATOM   1831  CB  ILE B 366      34.384   5.255 100.818  1.00  0.00           C  
ATOM   1832  CG1 ILE B 366      33.576   3.955 100.723  1.00  0.00           C  
ATOM   1833  CG2 ILE B 366      35.663   5.186  99.989  1.00  0.00           C  
ATOM   1834  CD1 ILE B 366      32.987   3.698  99.347  1.00  0.00           C  
ATOM   1835  N   PHE B 368      36.768   6.605 103.083  1.00  0.00           N  
ATOM   1836  CA  PHE B 368      37.741   7.680 103.287  1.00  0.00           C  
ATOM   1837  C   PHE B 368      38.680   7.756 102.086  1.00  0.00           C  
ATOM   1838  O   PHE B 368      39.039   6.728 101.528  1.00  0.00           O  
ATOM   1839  CB  PHE B 368      38.591   7.473 104.551  1.00  0.00           C  
ATOM   1840  CG  PHE B 368      37.806   7.274 105.831  1.00  0.00           C  
ATOM   1841  CD1 PHE B 368      36.433   7.473 105.895  1.00  0.00           C  
ATOM   1842  CD2 PHE B 368      38.472   6.910 106.994  1.00  0.00           C  
ATOM   1843  CE1 PHE B 368      35.738   7.287 107.090  1.00  0.00           C  
ATOM   1844  CE2 PHE B 368      37.786   6.720 108.194  1.00  0.00           C  
ATOM   1845  CZ  PHE B 368      36.415   6.911 108.238  1.00  0.00           C  
ATOM   1846  N   PRO B 370      39.054   8.982 101.664  1.00  0.00           N  
ATOM   1847  CA  PRO B 370      40.090   9.220 100.649  1.00  0.00           C  
ATOM   1848  C   PRO B 370      41.438   8.600 101.020  1.00  0.00           C  
ATOM   1849  O   PRO B 370      41.771   8.513 102.207  1.00  0.00           O  
ATOM   1850  CB  PRO B 370      40.218  10.748 100.638  1.00  0.00           C  
ATOM   1851  CG  PRO B 370      38.878  11.210 101.026  1.00  0.00           C  
ATOM   1852  CD  PRO B 370      38.441  10.245 102.103  1.00  0.00           C  
ATOM   1853  N   LYS B 371      42.214   8.210 100.013  1.00  0.00           N  
ATOM   1854  CA  LYS B 371      43.482   7.515 100.260  1.00  0.00           C  
ATOM   1855  C   LYS B 371      44.735   8.340  99.894  1.00  0.00           C  
ATOM   1856  O   LYS B 371      45.763   8.222 100.542  1.00  0.00           O  
ATOM   1857  CB  LYS B 371      43.474   6.128  99.600  1.00  0.00           C  
ATOM   1858  CG  LYS B 371      42.514   5.133 100.263  1.00  0.00           C  
ATOM   1859  CD  LYS B 371      43.049   4.653 101.617  1.00  0.00           C  
ATOM   1860  CE  LYS B 371      41.983   3.962 102.468  1.00  0.00           C  
ATOM   1861  NZ  LYS B 371      40.890   4.895 102.871  1.00  0.00           N  
ATOM   1862  N   LEU B 372      44.643   9.181  98.869  1.00  0.00           N  
ATOM   1863  CA  LEU B 372      45.652  10.215  98.653  1.00  0.00           C  
ATOM   1864  C   LEU B 372      45.328  11.314  99.662  1.00  0.00           C  
ATOM   1865  O   LEU B 372      44.206  11.779  99.693  1.00  0.00           O  
ATOM   1866  CB  LEU B 372      45.545  10.771  97.235  1.00  0.00           C  
ATOM   1867  CG  LEU B 372      46.789  11.361  96.564  1.00  0.00           C  
ATOM   1868  CD1 LEU B 372      46.439  11.795  95.152  1.00  0.00           C  
ATOM   1869  CD2 LEU B 372      47.402  12.528  97.340  1.00  0.00           C  
ATOM   1870  N   VAL B 373      46.303  11.711 100.481  1.00  0.00           N  
ATOM   1871  CA  VAL B 373      46.086  12.661 101.581  1.00  0.00           C  
ATOM   1872  C   VAL B 373      46.933  13.916 101.353  1.00  0.00           C  
ATOM   1873  O   VAL B 373      48.154  13.826 101.116  1.00  0.00           O  
ATOM   1874  CB  VAL B 373      46.455  12.040 102.938  1.00  0.00           C  
ATOM   1875  CG1 VAL B 373      46.092  12.959 104.084  1.00  0.00           C  
ATOM   1876  CG2 VAL B 373      45.789  10.671 103.117  1.00  0.00           C  
ATOM   1877  N   THR B 374      46.275  15.079 101.420  1.00  0.00           N  
ATOM   1878  CA  THR B 374      46.879  16.357 101.086  1.00  0.00           C  
ATOM   1879  C   THR B 374      47.440  17.016 102.332  1.00  0.00           C  
ATOM   1880  O   THR B 374      46.981  16.735 103.450  1.00  0.00           O  
ATOM   1881  CB  THR B 374      45.830  17.312 100.483  1.00  0.00           C  
ATOM   1882  OG1 THR B 374      44.822  17.598 101.463  1.00  0.00           O  
ATOM   1883  CG2 THR B 374      45.175  16.710  99.251  1.00  0.00           C  
ATOM   1884  N   TRP B 375      48.406  17.917 102.142  1.00  0.00           N  
ATOM   1885  CA  TRP B 375      48.890  18.775 103.237  1.00  0.00           C  
ATOM   1886  C   TRP B 375      47.780  19.427 104.056  1.00  0.00           C  
ATOM   1887  O   TRP B 375      47.920  19.565 105.281  1.00  0.00           O  
ATOM   1888  CB  TRP B 375      49.833  19.867 102.725  1.00  0.00           C  
ATOM   1889  CG  TRP B 375      50.959  19.351 101.910  1.00  0.00           C  
ATOM   1890  CD1 TRP B 375      51.263  19.701 100.632  1.00  0.00           C  
ATOM   1891  CD2 TRP B 375      51.944  18.374 102.314  1.00  0.00           C  
ATOM   1892  NE1 TRP B 375      52.375  18.990 100.204  1.00  0.00           N  
ATOM   1893  CE2 TRP B 375      52.812  18.178 101.219  1.00  0.00           C  
ATOM   1894  CE3 TRP B 375      52.173  17.651 103.496  1.00  0.00           C  
ATOM   1895  CZ2 TRP B 375      53.897  17.284 101.264  1.00  0.00           C  
ATOM   1896  CZ3 TRP B 375      53.261  16.760 103.545  1.00  0.00           C  
ATOM   1897  CH2 TRP B 375      54.106  16.593 102.435  1.00  0.00           C  
ATOM   1898  N   GLU B 376      46.693  19.842 103.396  1.00  0.00           N  
ATOM   1899  CA  GLU B 376      45.565  20.471 104.096  1.00  0.00           C  
ATOM   1900  C   GLU B 376      45.085  19.595 105.247  1.00  0.00           C  
ATOM   1901  O   GLU B 376      44.890  20.067 106.366  1.00  0.00           O  
ATOM   1902  CB  GLU B 376      44.392  20.760 103.142  1.00  0.00           C  
ATOM   1903  CG  GLU B 376      43.042  20.915 103.871  1.00  0.00           C  
ATOM   1904  CD  GLU B 376      41.919  21.380 102.972  1.00  0.00           C  
ATOM   1905  OE1 GLU B 376      41.101  22.203 103.432  1.00  0.00           O  
ATOM   1906  OE2 GLU B 376      41.845  20.925 101.812  1.00  0.00           O  
ATOM   1907  N   VAL B 377      44.876  18.321 104.953  1.00  0.00           N  
ATOM   1908  CA  VAL B 377      44.468  17.343 105.957  1.00  0.00           C  
ATOM   1909  C   VAL B 377      45.505  17.205 107.082  1.00  0.00           C  
ATOM   1910  O   VAL B 377      45.166  17.278 108.268  1.00  0.00           O  
ATOM   1911  CB  VAL B 377      44.213  15.957 105.311  1.00  0.00           C  
ATOM   1912  CG1 VAL B 377      43.770  14.985 106.352  1.00  0.00           C  
ATOM   1913  CG2 VAL B 377      43.152  16.064 104.201  1.00  0.00           C  
ATOM   1914  N   TRP B 378      46.767  17.027 106.703  1.00  0.00           N  
ATOM   1915  CA  TRP B 378      47.831  16.797 107.689  1.00  0.00           C  
ATOM   1916  C   TRP B 378      48.173  18.036 108.539  1.00  0.00           C  
ATOM   1917  O   TRP B 378      48.584  17.904 109.703  1.00  0.00           O  
ATOM   1918  CB  TRP B 378      49.066  16.179 107.030  1.00  0.00           C  
ATOM   1919  CG  TRP B 378      48.919  14.695 106.724  1.00  0.00           C  
ATOM   1920  CD1 TRP B 378      48.093  13.799 107.354  1.00  0.00           C  
ATOM   1921  CD2 TRP B 378      49.651  13.940 105.750  1.00  0.00           C  
ATOM   1922  NE1 TRP B 378      48.254  12.545 106.821  1.00  0.00           N  
ATOM   1923  CE2 TRP B 378      49.204  12.604 105.834  1.00  0.00           C  
ATOM   1924  CE3 TRP B 378      50.635  14.265 104.809  1.00  0.00           C  
ATOM   1925  CZ2 TRP B 378      49.711  11.590 105.007  1.00  0.00           C  
ATOM   1926  CZ3 TRP B 378      51.133  13.262 103.986  1.00  0.00           C  
ATOM   1927  CH2 TRP B 378      50.669  11.942 104.089  1.00  0.00           C  
ATOM   1928  N   MET B 388      47.983  19.227 107.965  1.00  0.00           N  
ATOM   1929  CA  MET B 388      48.065  20.489 108.727  1.00  0.00           C  
ATOM   1930  C   MET B 388      47.004  20.478 109.808  1.00  0.00           C  
ATOM   1931  O   MET B 388      47.282  20.715 110.990  1.00  0.00           O  
ATOM   1932  CB  MET B 388      47.845  21.701 107.816  1.00  0.00           C  
ATOM   1933  CG  MET B 388      49.000  22.004 106.869  1.00  0.00           C  
ATOM   1934  SD  MET B 388      48.552  23.057 105.450  1.00  0.00           S  
ATOM   1935  CE  MET B 388      48.076  24.561 106.329  1.00  0.00           C  
ATOM   1936  N   LYS B 389      45.781  20.188 109.381  1.00  0.00           N  
ATOM   1937  CA  LYS B 389      44.630  20.152 110.264  1.00  0.00           C  
ATOM   1938  C   LYS B 389      44.685  19.029 111.307  1.00  0.00           C  
ATOM   1939  O   LYS B 389      44.237  19.221 112.434  1.00  0.00           O  
ATOM   1940  CB  LYS B 389      43.338  20.113 109.439  1.00  0.00           C  
ATOM   1941  CG  LYS B 389      42.873  21.507 108.988  1.00  0.00           C  
ATOM   1942  CD  LYS B 389      41.780  21.457 107.926  1.00  0.00           C  
ATOM   1943  CE  LYS B 389      41.423  22.865 107.441  1.00  0.00           C  
ATOM   1944  NZ  LYS B 389      40.603  23.599 108.459  1.00  0.00           N  
ATOM   1945  N   SER B 396      45.228  17.865 110.940  1.00  0.00           N  
ATOM   1946  CA  SER B 396      45.376  16.766 111.919  1.00  0.00           C  
ATOM   1947  C   SER B 396      46.596  16.883 112.840  1.00  0.00           C  
ATOM   1948  O   SER B 396      46.636  16.243 113.896  1.00  0.00           O  
ATOM   1949  CB  SER B 396      45.387  15.399 111.237  1.00  0.00           C  
ATOM   1950  OG  SER B 396      46.516  15.266 110.408  1.00  0.00           O  
ATOM   1951  N   GLY B 397      47.584  17.685 112.439  1.00  0.00           N  
ATOM   1952  CA  GLY B 397      48.817  17.867 113.216  1.00  0.00           C  
ATOM   1953  C   GLY B 397      49.980  17.028 112.693  1.00  0.00           C  
ATOM   1954  O   GLY B 397      51.142  17.254 113.057  1.00  0.00           O  
ATOM   1955  N   HIS B 403      49.674  16.059 111.835  1.00  0.00           N  
ATOM   1956  CA  HIS B 403      50.697  15.220 111.232  1.00  0.00           C  
ATOM   1957  C   HIS B 403      51.773  16.048 110.520  1.00  0.00           C  
ATOM   1958  O   HIS B 403      52.913  15.597 110.378  1.00  0.00           O  
ATOM   1959  CB  HIS B 403      50.059  14.199 110.288  1.00  0.00           C  
ATOM   1960  CG  HIS B 403      49.288  13.128 110.999  1.00  0.00           C  
ATOM   1961  ND1 HIS B 403      49.885  11.987 111.502  1.00  0.00           N  
ATOM   1962  CD2 HIS B 403      47.973  13.030 111.303  1.00  0.00           C  
ATOM   1963  CE1 HIS B 403      48.967  11.237 112.089  1.00  0.00           C  
ATOM   1964  NE2 HIS B 403      47.798  11.848 111.981  1.00  0.00           N  
ATOM   1965  N   ALA B 404      51.414  17.267 110.118  1.00  0.00           N  
ATOM   1966  CA  ALA B 404      52.326  18.181 109.425  1.00  0.00           C  
ATOM   1967  C   ALA B 404      53.433  18.711 110.336  1.00  0.00           C  
ATOM   1968  O   ALA B 404      54.385  19.329 109.870  1.00  0.00           O  
ATOM   1969  CB  ALA B 404      51.546  19.346 108.801  1.00  0.00           C  
ATOM   1970  N   LYS B 406      53.300  18.470 111.633  1.00  0.00           N  
ATOM   1971  CA  LYS B 406      54.355  18.796 112.587  1.00  0.00           C  
ATOM   1972  C   LYS B 406      55.561  17.827 112.555  1.00  0.00           C  
ATOM   1973  O   LYS B 406      56.655  18.191 112.990  1.00  0.00           O  
ATOM   1974  CB  LYS B 406      53.784  18.888 114.003  1.00  0.00           C  
ATOM   1975  CG  LYS B 406      52.790  20.039 114.183  1.00  0.00           C  
ATOM   1976  CD  LYS B 406      52.338  20.203 115.631  1.00  0.00           C  
ATOM   1977  CE  LYS B 406      51.492  19.017 116.099  1.00  0.00           C  
ATOM   1978  NZ  LYS B 406      50.689  19.367 117.307  1.00  0.00           N  
ATOM   1979  N   GLY B 486      55.388  16.611 112.043  1.00  0.00           N  
ATOM   1980  CA  GLY B 486      56.491  15.655 112.140  1.00  0.00           C  
ATOM   1981  C   GLY B 486      56.499  14.379 111.332  1.00  0.00           C  
ATOM   1982  O   GLY B 486      57.479  13.659 111.372  1.00  0.00           O  
ATOM   1983  N   VAL B 487      55.430  14.112 110.588  1.00  0.00           N  
ATOM   1984  CA  VAL B 487      55.253  12.846 109.882  1.00  0.00           C  
ATOM   1985  C   VAL B 487      56.244  12.595 108.728  1.00  0.00           C  
ATOM   1986  O   VAL B 487      56.394  11.457 108.265  1.00  0.00           O  
ATOM   1987  CB  VAL B 487      53.795  12.690 109.381  1.00  0.00           C  
ATOM   1988  CG1 VAL B 487      53.592  13.352 108.017  1.00  0.00           C  
ATOM   1989  CG2 VAL B 487      53.413  11.230 109.327  1.00  0.00           C  
ATOM   1990  N   TYR B 488      56.928  13.649 108.296  1.00  0.00           N  
ATOM   1991  CA  TYR B 488      57.788  13.626 107.105  1.00  0.00           C  
ATOM   1992  C   TYR B 488      58.735  12.418 106.897  1.00  0.00           C  
ATOM   1993  O   TYR B 488      58.852  11.928 105.774  1.00  0.00           O  
ATOM   1994  CB  TYR B 488      58.561  14.942 106.993  1.00  0.00           C  
ATOM   1995  CG  TYR B 488      57.656  16.155 107.059  1.00  0.00           C  
ATOM   1996  CD1 TYR B 488      56.912  16.562 105.948  1.00  0.00           C  
ATOM   1997  CD2 TYR B 488      57.531  16.882 108.237  1.00  0.00           C  
ATOM   1998  CE1 TYR B 488      56.081  17.661 106.011  1.00  0.00           C  
ATOM   1999  CE2 TYR B 488      56.699  17.979 108.313  1.00  0.00           C  
ATOM   2000  CZ  TYR B 488      55.978  18.365 107.201  1.00  0.00           C  
ATOM   2001  OH  TYR B 488      55.159  19.459 107.292  1.00  0.00           O  
ATOM   2002  N   PRO B 495      59.425  11.948 107.954  1.00  0.00           N  
ATOM   2003  CA  PRO B 495      60.344  10.826 107.705  1.00  0.00           C  
ATOM   2004  C   PRO B 495      59.687   9.484 107.331  1.00  0.00           C  
ATOM   2005  O   PRO B 495      60.359   8.614 106.775  1.00  0.00           O  
ATOM   2006  CB  PRO B 495      61.105  10.692 109.037  1.00  0.00           C  
ATOM   2007  CG  PRO B 495      60.839  11.991 109.779  1.00  0.00           C  
ATOM   2008  CD  PRO B 495      59.473  12.384 109.361  1.00  0.00           C  
ATOM   2009  N   GLU B 496      58.390   9.333 107.601  1.00  0.00           N  
ATOM   2010  CA  GLU B 496      57.729   8.021 107.510  1.00  0.00           C  
ATOM   2011  C   GLU B 496      56.876   7.803 106.266  1.00  0.00           C  
ATOM   2012  O   GLU B 496      56.392   6.699 106.040  1.00  0.00           O  
ATOM   2013  CB  GLU B 496      56.812   7.807 108.716  1.00  0.00           C  
ATOM   2014  CG  GLU B 496      57.335   8.300 110.043  1.00  0.00           C  
ATOM   2015  CD  GLU B 496      57.700   7.167 110.964  1.00  0.00           C  
ATOM   2016  OE1 GLU B 496      57.934   6.037 110.458  1.00  0.00           O  
ATOM   2017  OE2 GLU B 496      57.751   7.413 112.197  1.00  0.00           O  
ATOM   2018  N   ILE B 497      56.661   8.843 105.475  1.00  0.00           N  
ATOM   2019  CA  ILE B 497      55.611   8.785 104.467  1.00  0.00           C  
ATOM   2020  C   ILE B 497      56.138   8.624 103.061  1.00  0.00           C  
ATOM   2021  O   ILE B 497      57.276   8.977 102.772  1.00  0.00           O  
ATOM   2022  CB  ILE B 497      54.676  10.037 104.521  1.00  0.00           C  
ATOM   2023  CG1 ILE B 497      55.479  11.326 104.316  1.00  0.00           C  
ATOM   2024  CG2 ILE B 497      53.864  10.048 105.815  1.00  0.00           C  
ATOM   2025  CD1 ILE B 497      54.627  12.539 103.997  1.00  0.00           C  
ATOM   2026  N   TYR B 498      55.291   8.094 102.188  1.00  0.00           N  
ATOM   2027  CA  TYR B 498      55.555   8.113 100.763  1.00  0.00           C  
ATOM   2028  C   TYR B 498      54.853   9.332 100.153  1.00  0.00           C  
ATOM   2029  O   TYR B 498      53.630   9.481 100.238  1.00  0.00           O  
ATOM   2030  CB  TYR B 498      55.041   6.843 100.125  1.00  0.00           C  
ATOM   2031  CG  TYR B 498      55.885   5.604 100.343  1.00  0.00           C  
ATOM   2032  CD1 TYR B 498      56.858   5.233  99.412  1.00  0.00           C  
ATOM   2033  CD2 TYR B 498      55.684   4.778 101.447  1.00  0.00           C  
ATOM   2034  CE1 TYR B 498      57.626   4.087  99.589  1.00  0.00           C  
ATOM   2035  CE2 TYR B 498      56.450   3.633 101.628  1.00  0.00           C  
ATOM   2036  CZ  TYR B 498      57.419   3.293 100.690  1.00  0.00           C  
ATOM   2037  OH  TYR B 498      58.182   2.153 100.851  1.00  0.00           O  
ATOM   2038  N   TYR B 499      55.648  10.205  99.545  1.00  0.00           N  
ATOM   2039  CA  TYR B 499      55.171  11.469  99.021  1.00  0.00           C  
ATOM   2040  C   TYR B 499      54.535  11.288  97.660  1.00  0.00           C  
ATOM   2041  O   TYR B 499      54.952  10.423  96.885  1.00  0.00           O  
ATOM   2042  CB  TYR B 499      56.329  12.461  98.945  1.00  0.00           C  
ATOM   2043  CG  TYR B 499      56.879  12.848 100.299  1.00  0.00           C  
ATOM   2044  CD1 TYR B 499      56.470  14.021 100.928  1.00  0.00           C  
ATOM   2045  CD2 TYR B 499      57.805  12.040 100.953  1.00  0.00           C  
ATOM   2046  CE1 TYR B 499      56.978  14.381 102.172  1.00  0.00           C  
ATOM   2047  CE2 TYR B 499      58.317  12.382 102.189  1.00  0.00           C  
ATOM   2048  CZ  TYR B 499      57.906  13.551 102.793  1.00  0.00           C  
ATOM   2049  OH  TYR B 499      58.409  13.889 104.021  1.00  0.00           O  
ATOM   2050  N   VAL B 500      53.515  12.098  97.371  1.00  0.00           N  
ATOM   2051  CA  VAL B 500      52.811  11.995  96.097  1.00  0.00           C  
ATOM   2052  C   VAL B 500      52.956  13.265  95.276  1.00  0.00           C  
ATOM   2053  O   VAL B 500      52.764  14.364  95.787  1.00  0.00           O  
ATOM   2054  CB  VAL B 500      51.324  11.618  96.274  1.00  0.00           C  
ATOM   2055  CG1 VAL B 500      50.580  11.699  94.939  1.00  0.00           C  
ATOM   2056  CG2 VAL B 500      51.197  10.222  96.854  1.00  0.00           C  
ATOM   2057  N   CYS B 501      53.292  13.097  94.004  1.00  0.00           N  
ATOM   2058  CA  CYS B 501      53.457  14.202  93.088  1.00  0.00           C  
ATOM   2059  C   CYS B 501      52.570  13.990  91.871  1.00  0.00           C  
ATOM   2060  O   CYS B 501      52.664  12.943  91.223  1.00  0.00           O  
ATOM   2061  CB  CYS B 501      54.920  14.334  92.652  1.00  0.00           C  
ATOM   2062  SG  CYS B 501      56.077  14.763  93.993  1.00  0.00           S  
ATOM   2063  N   PRO B 502      51.690  14.968  91.570  1.00  0.00           N  
ATOM   2064  CA  PRO B 502      50.970  14.953  90.308  1.00  0.00           C  
ATOM   2065  C   PRO B 502      51.909  15.358  89.179  1.00  0.00           C  
ATOM   2066  O   PRO B 502      52.955  15.956  89.436  1.00  0.00           O  
ATOM   2067  CB  PRO B 502      49.895  16.049  90.491  1.00  0.00           C  
ATOM   2068  CG  PRO B 502      50.481  17.014  91.495  1.00  0.00           C  
ATOM   2069  CD  PRO B 502      51.317  16.123  92.418  1.00  0.00           C  
ATOM   2070  N   PRO B 503      51.539  15.044  87.932  1.00  0.00           N  
ATOM   2071  CA  PRO B 503      52.291  15.569  86.805  1.00  0.00           C  
ATOM   2072  C   PRO B 503      52.017  17.064  86.658  1.00  0.00           C  
ATOM   2073  O   PRO B 503      50.892  17.504  86.937  1.00  0.00           O  
ATOM   2074  CB  PRO B 503      51.715  14.801  85.615  1.00  0.00           C  
ATOM   2075  CG  PRO B 503      50.384  14.332  86.058  1.00  0.00           C  
ATOM   2076  CD  PRO B 503      50.401  14.201  87.522  1.00  0.00           C  
ATOM   2077  N   GLN B 550      53.019  17.842  86.242  1.00  0.00           N  
ATOM   2078  CA  GLN B 550      52.826  19.295  86.101  1.00  0.00           C  
ATOM   2079  C   GLN B 550      51.798  19.619  85.030  1.00  0.00           C  
ATOM   2080  O   GLN B 550      51.105  20.628  85.118  1.00  0.00           O  
ATOM   2081  CB  GLN B 550      54.138  20.023  85.812  1.00  0.00           C  
ATOM   2082  CG  GLN B 550      54.804  20.606  87.056  1.00  0.00           C  
ATOM   2083  CD  GLN B 550      56.191  21.159  86.775  1.00  0.00           C  
ATOM   2084  OE1 GLN B 550      57.206  20.540  87.125  1.00  0.00           O  
ATOM   2085  NE2 GLN B 550      56.244  22.319  86.123  1.00  0.00           N  
ATOM   2086  N   THR B 553      51.714  18.743  84.028  1.00  0.00           N  
ATOM   2087  CA  THR B 553      50.730  18.839  82.952  1.00  0.00           C  
ATOM   2088  C   THR B 553      50.456  17.479  82.290  1.00  0.00           C  
ATOM   2089  O   THR B 553      51.305  16.582  82.287  1.00  0.00           O  
ATOM   2090  CB  THR B 553      51.115  19.901  81.876  1.00  0.00           C  
ATOM   2091  OG1 THR B 553      50.181  19.843  80.792  1.00  0.00           O  
ATOM   2092  CG2 THR B 553      52.512  19.667  81.333  1.00  0.00           C  
ATOM   2093  N   ARG B 554      49.246  17.357  81.748  1.00  0.00           N  
ATOM   2094  CA  ARG B 554      48.791  16.192  80.992  1.00  0.00           C  
ATOM   2095  C   ARG B 554      49.357  16.197  79.576  1.00  0.00           C  
ATOM   2096  O   ARG B 554      49.213  15.225  78.842  1.00  0.00           O  
ATOM   2097  CB  ARG B 554      47.258  16.232  80.908  1.00  0.00           C  
ATOM   2098  CG  ARG B 554      46.515  15.210  81.749  1.00  0.00           C  
ATOM   2099  CD  ARG B 554      46.446  13.900  80.985  1.00  0.00           C  
ATOM   2100  NE  ARG B 554      45.348  13.032  81.408  1.00  0.00           N  
ATOM   2101  CZ  ARG B 554      44.111  13.085  80.922  1.00  0.00           C  
ATOM   2102  NH1 ARG B 554      43.788  13.987  79.999  1.00  0.00           N  
ATOM   2103  NH2 ARG B 554      43.190  12.235  81.369  1.00  0.00           N  
ATOM   2104  N   ASP B 555      49.985  17.306  79.200  1.00  0.00           N  
ATOM   2105  CA  ASP B 555      50.434  17.554  77.832  1.00  0.00           C  
ATOM   2106  C   ASP B 555      51.415  16.484  77.323  1.00  0.00           C  
ATOM   2107  O   ASP B 555      52.542  16.397  77.810  1.00  0.00           O  
ATOM   2108  CB  ASP B 555      51.051  18.959  77.735  1.00  0.00           C  
ATOM   2109  CG  ASP B 555      51.409  19.359  76.310  1.00  0.00           C  
ATOM   2110  OD1 ASP B 555      51.387  18.507  75.394  1.00  0.00           O  
ATOM   2111  OD2 ASP B 555      51.726  20.546  76.103  1.00  0.00           O  
ATOM   2112  N   PRO B 556      50.983  15.684  76.325  1.00  0.00           N  
ATOM   2113  CA  PRO B 556      51.816  14.659  75.693  1.00  0.00           C  
ATOM   2114  C   PRO B 556      53.227  15.155  75.369  1.00  0.00           C  
ATOM   2115  O   PRO B 556      54.204  14.475  75.690  1.00  0.00           O  
ATOM   2116  CB  PRO B 556      51.060  14.352  74.392  1.00  0.00           C  
ATOM   2117  CG  PRO B 556      49.645  14.596  74.719  1.00  0.00           C  
ATOM   2118  CD  PRO B 556      49.631  15.724  75.730  1.00  0.00           C  
ATOM   2119  N   ASP B 557      53.316  16.337  74.757  1.00  0.00           N  
ATOM   2120  CA  ASP B 557      54.585  16.903  74.287  1.00  0.00           C  
ATOM   2121  C   ASP B 557      55.608  17.076  75.403  1.00  0.00           C  
ATOM   2122  O   ASP B 557      56.796  16.802  75.213  1.00  0.00           O  
ATOM   2123  CB  ASP B 557      54.348  18.235  73.571  1.00  0.00           C  
ATOM   2124  CG  ASP B 557      53.439  18.095  72.353  1.00  0.00           C  
ATOM   2125  OD1 ASP B 557      53.222  16.952  71.883  1.00  0.00           O  
ATOM   2126  OD2 ASP B 557      52.942  19.133  71.857  1.00  0.00           O  
ATOM   2127  N   TYR B 558      55.132  17.518  76.562  1.00  0.00           N  
ATOM   2128  CA  TYR B 558      55.952  17.691  77.757  1.00  0.00           C  
ATOM   2129  C   TYR B 558      56.569  16.360  78.205  1.00  0.00           C  
ATOM   2130  O   TYR B 558      57.663  16.323  78.777  1.00  0.00           O  
ATOM   2131  CB  TYR B 558      55.062  18.261  78.857  1.00  0.00           C  
ATOM   2132  CG  TYR B 558      55.726  18.635  80.158  1.00  0.00           C  
ATOM   2133  CD1 TYR B 558      55.480  17.895  81.313  1.00  0.00           C  
ATOM   2134  CD2 TYR B 558      56.553  19.757  80.255  1.00  0.00           C  
ATOM   2135  CE1 TYR B 558      56.053  18.251  82.531  1.00  0.00           C  
ATOM   2136  CE2 TYR B 558      57.147  20.113  81.471  1.00  0.00           C  
ATOM   2137  CZ  TYR B 558      56.889  19.355  82.603  1.00  0.00           C  
ATOM   2138  OH  TYR B 558      57.458  19.687  83.811  1.00  0.00           O  
ATOM   2139  N   TRP B 559      55.866  15.268  77.918  1.00  0.00           N  
ATOM   2140  CA  TRP B 559      56.258  13.953  78.392  1.00  0.00           C  
ATOM   2141  C   TRP B 559      56.978  13.119  77.341  1.00  0.00           C  
ATOM   2142  O   TRP B 559      57.456  12.023  77.636  1.00  0.00           O  
ATOM   2143  CB  TRP B 559      55.033  13.222  78.910  1.00  0.00           C  
ATOM   2144  CG  TRP B 559      54.564  13.772  80.204  1.00  0.00           C  
ATOM   2145  CD1 TRP B 559      53.459  14.541  80.417  1.00  0.00           C  
ATOM   2146  CD2 TRP B 559      55.191  13.604  81.480  1.00  0.00           C  
ATOM   2147  NE1 TRP B 559      53.350  14.852  81.750  1.00  0.00           N  
ATOM   2148  CE2 TRP B 559      54.402  14.294  82.425  1.00  0.00           C  
ATOM   2149  CE3 TRP B 559      56.343  12.938  81.916  1.00  0.00           C  
ATOM   2150  CZ2 TRP B 559      54.728  14.340  83.783  1.00  0.00           C  
ATOM   2151  CZ3 TRP B 559      56.664  12.975  83.262  1.00  0.00           C  
ATOM   2152  CH2 TRP B 559      55.857  13.674  84.183  1.00  0.00           C  
ATOM   2153  N   GLU B 560      57.065  13.654  76.128  1.00  0.00           N  
ATOM   2154  CA  GLU B 560      57.669  12.956  75.006  1.00  0.00           C  
ATOM   2155  C   GLU B 560      59.140  12.589  75.243  1.00  0.00           C  
ATOM   2156  O   GLU B 560      59.590  11.523  74.809  1.00  0.00           O  
ATOM   2157  CB  GLU B 560      57.517  13.777  73.721  1.00  0.00           C  
ATOM   2158  CG  GLU B 560      58.013  13.060  72.463  1.00  0.00           C  
ATOM   2159  CD  GLU B 560      57.455  13.640  71.177  1.00  0.00           C  
ATOM   2160  OE1 GLU B 560      57.312  12.862  70.212  1.00  0.00           O  
ATOM   2161  OE2 GLU B 560      57.151  14.859  71.126  1.00  0.00           O  
ATOM   2162  N   GLU B 561      59.873  13.462  75.935  1.00  0.00           N  
ATOM   2163  CA  GLU B 561      61.290  13.235  76.205  1.00  0.00           C  
ATOM   2164  C   GLU B 561      61.479  12.001  77.079  1.00  0.00           C  
ATOM   2165  O   GLU B 561      62.455  11.269  76.919  1.00  0.00           O  
ATOM   2166  CB  GLU B 561      61.919  14.454  76.878  1.00  0.00           C  
ATOM   2167  CG  GLU B 561      63.444  14.491  76.819  1.00  0.00           C  
ATOM   2168  CD  GLU B 561      64.051  15.584  77.695  1.00  0.00           C  
ATOM   2169  OE1 GLU B 561      65.237  15.449  78.076  1.00  0.00           O  
ATOM   2170  OE2 GLU B 561      63.354  16.587  77.996  1.00  0.00           O  
ATOM   2171  N   VAL B 562      60.532  11.783  77.990  1.00  0.00           N  
ATOM   2172  CA  VAL B 562      60.570  10.659  78.922  1.00  0.00           C  
ATOM   2173  C   VAL B 562      60.332   9.334  78.195  1.00  0.00           C  
ATOM   2174  O   VAL B 562      61.154   8.422  78.286  1.00  0.00           O  
ATOM   2175  CB  VAL B 562      59.559  10.842  80.072  1.00  0.00           C  
ATOM   2176  CG1 VAL B 562      59.530   9.591  80.967  1.00  0.00           C  
ATOM   2177  CG2 VAL B 562      59.906  12.079  80.879  1.00  0.00           C  
ATOM   2178  N   ALA B 563      59.220   9.259  77.462  1.00  0.00           N  
ATOM   2179  CA  ALA B 563      58.892   8.100  76.635  1.00  0.00           C  
ATOM   2180  C   ALA B 563      60.019   7.773  75.650  1.00  0.00           C  
ATOM   2181  O   ALA B 563      60.405   6.614  75.514  1.00  0.00           O  
ATOM   2182  CB  ALA B 563      57.576   8.321  75.905  1.00  0.00           C  
ATOM   2183  N   ASP B 564      60.553   8.805  74.999  1.00  0.00           N  
ATOM   2184  CA  ASP B 564      61.719   8.691  74.119  1.00  0.00           C  
ATOM   2185  C   ASP B 564      62.938   8.062  74.790  1.00  0.00           C  
ATOM   2186  O   ASP B 564      63.619   7.235  74.197  1.00  0.00           O  
ATOM   2187  CB  ASP B 564      62.117  10.072  73.582  1.00  0.00           C  
ATOM   2188  CG  ASP B 564      61.208  10.554  72.478  1.00  0.00           C  
ATOM   2189  OD1 ASP B 564      60.542   9.714  71.839  1.00  0.00           O  
ATOM   2190  OD2 ASP B 564      61.158  11.782  72.246  1.00  0.00           O  
ATOM   2191  N   TYR B 565      63.219   8.490  76.016  1.00  0.00           N  
ATOM   2192  CA  TYR B 565      64.389   8.032  76.748  1.00  0.00           C  
ATOM   2193  C   TYR B 565      64.283   6.527  76.996  1.00  0.00           C  
ATOM   2194  O   TYR B 565      65.248   5.785  76.782  1.00  0.00           O  
ATOM   2195  CB  TYR B 565      64.501   8.798  78.067  1.00  0.00           C  
ATOM   2196  CG  TYR B 565      65.773   8.566  78.852  1.00  0.00           C  
ATOM   2197  CD1 TYR B 565      66.770   9.543  78.901  1.00  0.00           C  
ATOM   2198  CD2 TYR B 565      65.974   7.379  79.565  1.00  0.00           C  
ATOM   2199  CE1 TYR B 565      67.938   9.341  79.633  1.00  0.00           C  
ATOM   2200  CE2 TYR B 565      67.138   7.165  80.299  1.00  0.00           C  
ATOM   2201  CZ  TYR B 565      68.112   8.146  80.327  1.00  0.00           C  
ATOM   2202  OH  TYR B 565      69.259   7.934  81.053  1.00  0.00           O  
ATOM   2203  N   TYR B 566      63.101   6.094  77.430  1.00  0.00           N  
ATOM   2204  CA  TYR B 566      62.819   4.693  77.671  1.00  0.00           C  
ATOM   2205  C   TYR B 566      62.959   3.852  76.404  1.00  0.00           C  
ATOM   2206  O   TYR B 566      63.594   2.792  76.419  1.00  0.00           O  
ATOM   2207  CB  TYR B 566      61.419   4.519  78.267  1.00  0.00           C  
ATOM   2208  CG  TYR B 566      61.101   3.080  78.582  1.00  0.00           C  
ATOM   2209  CD1 TYR B 566      60.289   2.332  77.737  1.00  0.00           C  
ATOM   2210  CD2 TYR B 566      61.639   2.460  79.703  1.00  0.00           C  
ATOM   2211  CE1 TYR B 566      60.010   1.000  78.003  1.00  0.00           C  
ATOM   2212  CE2 TYR B 566      61.366   1.120  79.983  1.00  0.00           C  
ATOM   2213  CZ  TYR B 566      60.546   0.403  79.126  1.00  0.00           C  
ATOM   2214  OH  TYR B 566      60.257  -0.911  79.384  1.00  0.00           O  
ATOM   2215  N   LYS B 567      62.367   4.331  75.315  1.00  0.00           N  
ATOM   2216  CA  LYS B 567      62.419   3.641  74.038  1.00  0.00           C  
ATOM   2217  C   LYS B 567      63.852   3.318  73.600  1.00  0.00           C  
ATOM   2218  O   LYS B 567      64.126   2.231  73.066  1.00  0.00           O  
ATOM   2219  CB  LYS B 567      61.708   4.473  72.971  1.00  0.00           C  
ATOM   2220  CG  LYS B 567      60.339   3.940  72.566  1.00  0.00           C  
ATOM   2221  CD  LYS B 567      59.258   4.165  73.622  1.00  0.00           C  
ATOM   2222  CE  LYS B 567      58.485   5.439  73.365  1.00  0.00           C  
ATOM   2223  NZ  LYS B 567      57.811   5.442  72.043  1.00  0.00           N  
ATOM   2224  N   VAL B 568      64.759   4.264  73.840  1.00  0.00           N  
ATOM   2225  CA  VAL B 568      66.146   4.124  73.406  1.00  0.00           C  
ATOM   2226  C   VAL B 568      67.004   3.317  74.389  1.00  0.00           C  
ATOM   2227  O   VAL B 568      67.819   2.498  73.966  1.00  0.00           O  
ATOM   2228  CB  VAL B 568      66.793   5.507  73.090  1.00  0.00           C  
ATOM   2229  CG1 VAL B 568      68.299   5.364  72.786  1.00  0.00           C  
ATOM   2230  CG2 VAL B 568      66.081   6.158  71.921  1.00  0.00           C  
ATOM   2231  N   THR B 569      66.820   3.536  75.688  1.00  0.00           N  
ATOM   2232  CA  THR B 569      67.692   2.910  76.692  1.00  0.00           C  
ATOM   2233  C   THR B 569      67.079   1.713  77.434  1.00  0.00           C  
ATOM   2234  O   THR B 569      67.798   0.979  78.111  1.00  0.00           O  
ATOM   2235  CB  THR B 569      68.189   3.941  77.750  1.00  0.00           C  
ATOM   2236  OG1 THR B 569      67.085   4.400  78.538  1.00  0.00           O  
ATOM   2237  CG2 THR B 569      68.869   5.116  77.084  1.00  0.00           C  
ATOM   2238  N   HIS B 570      65.762   1.536  77.307  1.00  0.00           N  
ATOM   2239  CA  HIS B 570      64.970   0.600  78.143  1.00  0.00           C  
ATOM   2240  C   HIS B 570      65.103   0.879  79.642  1.00  0.00           C  
ATOM   2241  O   HIS B 570      64.845   0.006  80.472  1.00  0.00           O  
ATOM   2242  CB  HIS B 570      65.267  -0.881  77.837  1.00  0.00           C  
ATOM   2243  CG  HIS B 570      65.016  -1.271  76.412  1.00  0.00           C  
ATOM   2244  ND1 HIS B 570      64.081  -0.641  75.618  1.00  0.00           N  
ATOM   2245  CD2 HIS B 570      65.567  -2.243  75.646  1.00  0.00           C  
ATOM   2246  CE1 HIS B 570      64.081  -1.194  74.417  1.00  0.00           C  
ATOM   2247  NE2 HIS B 570      64.968  -2.173  74.410  1.00  0.00           N  
ATOM   2248  N   GLU B 571      65.502   2.105  79.969  1.00  0.00           N  
ATOM   2249  CA  GLU B 571      65.572   2.566  81.344  1.00  0.00           C  
ATOM   2250  C   GLU B 571      64.622   3.732  81.533  1.00  0.00           C  
ATOM   2251  O   GLU B 571      64.440   4.557  80.633  1.00  0.00           O  
ATOM   2252  CB  GLU B 571      66.998   2.977  81.712  1.00  0.00           C  
ATOM   2253  CG  GLU B 571      67.947   1.790  81.842  1.00  0.00           C  
ATOM   2254  CD  GLU B 571      69.380   2.194  82.131  1.00  0.00           C  
ATOM   2255  OE1 GLU B 571      70.266   1.752  81.385  1.00  0.00           O  
ATOM   2256  OE2 GLU B 571      69.627   2.948  83.096  1.00  0.00           O  
ATOM   2257  N   VAL B 572      64.003   3.778  82.704  1.00  0.00           N  
ATOM   2258  CA  VAL B 572      63.144   4.871  83.080  1.00  0.00           C  
ATOM   2259  C   VAL B 572      64.052   6.003  83.555  1.00  0.00           C  
ATOM   2260  O   VAL B 572      64.942   5.773  84.375  1.00  0.00           O  
ATOM   2261  CB  VAL B 572      62.151   4.450  84.191  1.00  0.00           C  
ATOM   2262  CG1 VAL B 572      61.267   5.635  84.631  1.00  0.00           C  
ATOM   2263  CG2 VAL B 572      61.288   3.296  83.711  1.00  0.00           C  
ATOM   2264  N   PRO B 573      63.849   7.223  83.018  1.00  0.00           N  
ATOM   2265  CA  PRO B 573      64.645   8.380  83.419  1.00  0.00           C  
ATOM   2266  C   PRO B 573      64.073   9.068  84.649  1.00  0.00           C  
ATOM   2267  O   PRO B 573      63.392  10.106  84.551  1.00  0.00           O  
ATOM   2268  CB  PRO B 573      64.594   9.286  82.188  1.00  0.00           C  
ATOM   2269  CG  PRO B 573      63.362   8.860  81.436  1.00  0.00           C  
ATOM   2270  CD  PRO B 573      62.868   7.559  81.972  1.00  0.00           C  
ATOM   2271  N   THR B 574      64.360   8.485  85.805  1.00  0.00           N  
ATOM   2272  CA  THR B 574      63.784   8.950  87.063  1.00  0.00           C  
ATOM   2273  C   THR B 574      64.215  10.376  87.430  1.00  0.00           C  
ATOM   2274  O   THR B 574      63.455  11.126  88.054  1.00  0.00           O  
ATOM   2275  CB  THR B 574      64.156   7.997  88.197  1.00  0.00           C  
ATOM   2276  OG1 THR B 574      65.578   7.878  88.243  1.00  0.00           O  
ATOM   2277  CG2 THR B 574      63.550   6.617  87.956  1.00  0.00           C  
ATOM   2278  N   LYS B 575      65.437  10.729  87.036  1.00  0.00           N  
ATOM   2279  CA  LYS B 575      66.011  12.044  87.268  1.00  0.00           C  
ATOM   2280  C   LYS B 575      65.210  13.103  86.522  1.00  0.00           C  
ATOM   2281  O   LYS B 575      64.773  14.100  87.111  1.00  0.00           O  
ATOM   2282  CB  LYS B 575      67.472  12.056  86.812  1.00  0.00           C  
ATOM   2283  CG  LYS B 575      68.275  13.280  87.226  1.00  0.00           C  
ATOM   2284  CD  LYS B 575      69.656  13.259  86.559  1.00  0.00           C  
ATOM   2285  CE  LYS B 575      70.490  14.498  86.917  1.00  0.00           C  
ATOM   2286  NZ  LYS B 575      71.001  14.459  88.326  1.00  0.00           N  
ATOM   2287  N   LEU B 576      65.011  12.858  85.230  1.00  0.00           N  
ATOM   2288  CA  LEU B 576      64.235  13.729  84.364  1.00  0.00           C  
ATOM   2289  C   LEU B 576      62.776  13.780  84.799  1.00  0.00           C  
ATOM   2290  O   LEU B 576      62.173  14.855  84.822  1.00  0.00           O  
ATOM   2291  CB  LEU B 576      64.348  13.261  82.911  1.00  0.00           C  
ATOM   2292  CG  LEU B 576      63.512  13.960  81.839  1.00  0.00           C  
ATOM   2293  CD1 LEU B 576      63.974  15.398  81.636  1.00  0.00           C  
ATOM   2294  CD2 LEU B 576      63.580  13.189  80.536  1.00  0.00           C  
ATOM   2295  N   ILE B 577      62.213  12.629  85.163  1.00  0.00           N  
ATOM   2296  CA  ILE B 577      60.831  12.585  85.637  1.00  0.00           C  
ATOM   2297  C   ILE B 577      60.623  13.467  86.873  1.00  0.00           C  
ATOM   2298  O   ILE B 577      59.618  14.192  86.953  1.00  0.00           O  
ATOM   2299  CB  ILE B 577      60.341  11.155  85.889  1.00  0.00           C  
ATOM   2300  CG1 ILE B 577      60.234  10.403  84.560  1.00  0.00           C  
ATOM   2301  CG2 ILE B 577      58.993  11.149  86.586  1.00  0.00           C  
ATOM   2302  CD1 ILE B 577      60.088   8.899  84.723  1.00  0.00           C  
ATOM   2303  N   LYS B 578      61.577  13.435  87.806  1.00  0.00           N  
ATOM   2304  CA  LYS B 578      61.478  14.280  89.001  1.00  0.00           C  
ATOM   2305  C   LYS B 578      61.382  15.762  88.647  1.00  0.00           C  
ATOM   2306  O   LYS B 578      60.613  16.484  89.257  1.00  0.00           O  
ATOM   2307  CB  LYS B 578      62.623  14.053  89.985  1.00  0.00           C  
ATOM   2308  CG  LYS B 578      62.282  14.577  91.378  1.00  0.00           C  
ATOM   2309  CD  LYS B 578      63.471  14.579  92.298  1.00  0.00           C  
ATOM   2310  CE  LYS B 578      63.039  14.927  93.692  1.00  0.00           C  
ATOM   2311  NZ  LYS B 578      64.201  15.380  94.503  1.00  0.00           N  
ATOM   2312  N   GLU B 648      62.149  16.196  87.652  1.00  0.00           N  
ATOM   2313  CA  GLU B 648      62.089  17.566  87.188  1.00  0.00           C  
ATOM   2314  C   GLU B 648      60.687  17.936  86.678  1.00  0.00           C  
ATOM   2315  O   GLU B 648      60.189  19.041  86.942  1.00  0.00           O  
ATOM   2316  CB  GLU B 648      63.159  17.817  86.117  1.00  0.00           C  
ATOM   2317  CG  GLU B 648      64.549  18.052  86.705  1.00  0.00           C  
ATOM   2318  CD  GLU B 648      65.685  17.788  85.718  1.00  0.00           C  
ATOM   2319  OE1 GLU B 648      65.500  18.013  84.496  1.00  0.00           O  
ATOM   2320  OE2 GLU B 648      66.773  17.354  86.174  1.00  0.00           O  
ATOM   2321  N   LYS B 649      60.055  16.992  85.982  1.00  0.00           N  
ATOM   2322  CA  LYS B 649      58.769  17.216  85.322  1.00  0.00           C  
ATOM   2323  C   LYS B 649      57.541  17.028  86.215  1.00  0.00           C  
ATOM   2324  O   LYS B 649      56.468  17.545  85.909  1.00  0.00           O  
ATOM   2325  CB  LYS B 649      58.647  16.362  84.059  1.00  0.00           C  
ATOM   2326  CG  LYS B 649      59.487  16.868  82.902  1.00  0.00           C  
ATOM   2327  CD  LYS B 649      59.479  15.907  81.729  1.00  0.00           C  
ATOM   2328  CE  LYS B 649      60.336  16.443  80.584  1.00  0.00           C  
ATOM   2329  NZ  LYS B 649      59.741  17.678  79.987  1.00  0.00           N  
ATOM   2330  N   ILE B 650      57.684  16.314  87.319  1.00  0.00           N  
ATOM   2331  CA  ILE B 650      56.574  16.205  88.258  1.00  0.00           C  
ATOM   2332  C   ILE B 650      56.483  17.474  89.108  1.00  0.00           C  
ATOM   2333  O   ILE B 650      57.468  18.191  89.268  1.00  0.00           O  
ATOM   2334  CB  ILE B 650      56.674  14.949  89.150  1.00  0.00           C  
ATOM   2335  CG1 ILE B 650      57.859  15.069  90.117  1.00  0.00           C  
ATOM   2336  CG2 ILE B 650      56.740  13.695  88.273  1.00  0.00           C  
ATOM   2337  CD1 ILE B 650      58.049  13.888  91.045  1.00  0.00           C  
ATOM   2338  N   ALA B 651      55.300  17.740  89.647  1.00  0.00           N  
ATOM   2339  CA  ALA B 651      55.075  18.933  90.451  1.00  0.00           C  
ATOM   2340  C   ALA B 651      55.604  18.675  91.845  1.00  0.00           C  
ATOM   2341  O   ALA B 651      55.978  17.552  92.170  1.00  0.00           O  
ATOM   2342  CB  ALA B 651      53.581  19.275  90.497  1.00  0.00           C  
ATOM   2343  N   GLU B 652      55.643  19.717  92.662  1.00  0.00           N  
ATOM   2344  CA  GLU B 652      55.919  19.572  94.085  1.00  0.00           C  
ATOM   2345  C   GLU B 652      54.928  18.583  94.726  1.00  0.00           C  
ATOM   2346  O   GLU B 652      53.849  18.348  94.187  1.00  0.00           O  
ATOM   2347  CB  GLU B 652      55.879  20.949  94.767  1.00  0.00           C  
ATOM   2348  CG  GLU B 652      57.073  21.821  94.374  1.00  0.00           C  
ATOM   2349  CD  GLU B 652      56.904  23.306  94.686  1.00  0.00           C  
ATOM   2350  OE1 GLU B 652      55.927  23.692  95.375  1.00  0.00           O  
ATOM   2351  OE2 GLU B 652      57.769  24.095  94.237  1.00  0.00           O  
ATOM   2352  N   PRO B 653      55.309  17.951  95.849  1.00  0.00           N  
ATOM   2353  CA  PRO B 653      54.344  17.028  96.452  1.00  0.00           C  
ATOM   2354  C   PRO B 653      53.095  17.716  97.005  1.00  0.00           C  
ATOM   2355  O   PRO B 653      53.180  18.780  97.632  1.00  0.00           O  
ATOM   2356  CB  PRO B 653      55.149  16.356  97.573  1.00  0.00           C  
ATOM   2357  CG  PRO B 653      56.237  17.320  97.883  1.00  0.00           C  
ATOM   2358  CD  PRO B 653      56.584  17.986  96.590  1.00  0.00           C  
ATOM   2359  N   ILE B 654      51.946  17.095  96.769  1.00  0.00           N  
ATOM   2360  CA  ILE B 654      50.664  17.584  97.291  1.00  0.00           C  
ATOM   2361  C   ILE B 654      50.350  16.972  98.654  1.00  0.00           C  
ATOM   2362  O   ILE B 654      49.384  17.357  99.321  1.00  0.00           O  
ATOM   2363  CB  ILE B 654      49.517  17.281  96.305  1.00  0.00           C  
ATOM   2364  CG1 ILE B 654      49.579  15.809  95.855  1.00  0.00           C  
ATOM   2365  CG2 ILE B 654      49.600  18.229  95.109  1.00  0.00           C  
ATOM   2366  CD1 ILE B 654      48.317  15.312  95.136  1.00  0.00           C  
ATOM   2367  N   GLY B 655      51.192  16.026  99.064  1.00  0.00           N  
ATOM   2368  CA  GLY B 655      50.971  15.235 100.258  1.00  0.00           C  
ATOM   2369  C   GLY B 655      51.560  13.854 100.072  1.00  0.00           C  
ATOM   2370  O   GLY B 655      52.639  13.684  99.483  1.00  0.00           O  
ATOM   2371  N   GLY B 656      50.865  12.852 100.590  1.00  0.00           N  
ATOM   2372  CA  GLY B 656      51.325  11.492 100.439  1.00  0.00           C  
ATOM   2373  C   GLY B 656      50.206  10.485 100.457  1.00  0.00           C  
ATOM   2374  O   GLY B 656      49.015  10.848 100.481  1.00  0.00           O  
ATOM   2375  N   MET B 657      50.602   9.220 100.461  1.00  0.00           N  
ATOM   2376  CA  MET B 657      49.685   8.095 100.528  1.00  0.00           C  
ATOM   2377  C   MET B 657      49.138   7.981 101.943  1.00  0.00           C  
ATOM   2378  O   MET B 657      49.765   8.426 102.912  1.00  0.00           O  
ATOM   2379  CB  MET B 657      50.397   6.783 100.109  1.00  0.00           C  
ATOM   2380  CG  MET B 657      50.948   6.797  98.691  1.00  0.00           C  
ATOM   2381  SD  MET B 657      51.550   5.201  98.055  1.00  0.00           S  
ATOM   2382  CE  MET B 657      53.175   5.187  98.743  1.00  0.00           C  
ATOM   2383  N   CYS B 658      47.953   7.394 102.046  1.00  0.00           N  
ATOM   2384  CA  CYS B 658      47.276   7.191 103.319  1.00  0.00           C  
ATOM   2385  C   CYS B 658      48.219   6.636 104.379  1.00  0.00           C  
ATOM   2386  O   CYS B 658      48.848   5.570 104.186  1.00  0.00           O  
ATOM   2387  CB  CYS B 658      46.106   6.247 103.103  1.00  0.00           C  
ATOM   2388  SG  CYS B 658      45.344   5.663 104.574  1.00  0.00           S  
ATOM   2389  N   TYR B 659      48.320   7.359 105.493  1.00  0.00           N  
ATOM   2390  CA  TYR B 659      49.259   7.002 106.549  1.00  0.00           C  
ATOM   2391  C   TYR B 659      48.564   6.601 107.843  1.00  0.00           C  
ATOM   2392  O   TYR B 659      48.842   5.530 108.385  1.00  0.00           O  
ATOM   2393  CB  TYR B 659      50.270   8.130 106.782  1.00  0.00           C  
ATOM   2394  CG  TYR B 659      51.201   7.922 107.956  1.00  0.00           C  
ATOM   2395  CD1 TYR B 659      52.369   7.160 107.825  1.00  0.00           C  
ATOM   2396  CD2 TYR B 659      50.920   8.488 109.201  1.00  0.00           C  
ATOM   2397  CE1 TYR B 659      53.234   6.964 108.913  1.00  0.00           C  
ATOM   2398  CE2 TYR B 659      51.770   8.304 110.292  1.00  0.00           C  
ATOM   2399  CZ  TYR B 659      52.927   7.539 110.136  1.00  0.00           C  
ATOM   2400  OH  TYR B 659      53.770   7.354 111.210  1.00  0.00           O  
ATOM   2401  N   ALA B 660      47.675   7.454 108.343  1.00  0.00           N  
ATOM   2402  CA  ALA B 660      46.944   7.163 109.580  1.00  0.00           C  
ATOM   2403  C   ALA B 660      45.521   6.698 109.285  1.00  0.00           C  
ATOM   2404  O   ALA B 660      44.895   6.043 110.114  1.00  0.00           O  
ATOM   2405  CB  ALA B 660      46.949   8.377 110.514  1.00  0.00           C  
ATOM   2406  N   GLN B 661      45.035   7.042 108.091  1.00  0.00           N  
ATOM   2407  CA  GLN B 661      43.724   6.617 107.536  1.00  0.00           C  
ATOM   2408  C   GLN B 661      42.521   7.502 107.932  1.00  0.00           C  
ATOM   2409  O   GLN B 661      41.661   7.796 107.098  1.00  0.00           O  
ATOM   2410  CB  GLN B 661      43.429   5.114 107.759  1.00  0.00           C  
ATOM   2411  CG  GLN B 661      42.491   4.519 106.696  1.00  0.00           C  
ATOM   2412  CD  GLN B 661      42.383   2.991 106.713  1.00  0.00           C  
ATOM   2413  OE1 GLN B 661      43.229   2.293 107.266  1.00  0.00           O  
ATOM   2414  NE2 GLN B 661      41.334   2.473 106.093  1.00  0.00           N  
ATOM   2415  N   CYS B 662      42.450   7.908 109.192  1.00  0.00           N  
ATOM   2416  CA  CYS B 662      41.324   8.736 109.622  1.00  0.00           C  
ATOM   2417  C   CYS B 662      41.435  10.229 109.240  1.00  0.00           C  
ATOM   2418  O   CYS B 662      40.426  10.832 108.904  1.00  0.00           O  
ATOM   2419  CB  CYS B 662      41.040   8.567 111.111  1.00  0.00           C  
ATOM   2420  SG  CYS B 662      42.452   8.939 112.128  1.00  0.00           S  
ATOM   2421  N   PRO B 663      42.657  10.815 109.245  1.00  0.00           N  
ATOM   2422  CA  PRO B 663      42.745  12.252 108.941  1.00  0.00           C  
ATOM   2423  C   PRO B 663      41.877  12.722 107.749  1.00  0.00           C  
ATOM   2424  O   PRO B 663      41.146  13.694 107.887  1.00  0.00           O  
ATOM   2425  CB  PRO B 663      44.241  12.459 108.664  1.00  0.00           C  
ATOM   2426  CG  PRO B 663      44.920  11.403 109.487  1.00  0.00           C  
ATOM   2427  CD  PRO B 663      43.994  10.228 109.503  1.00  0.00           C  
ATOM   2428  N   PRO B 664      41.957  12.045 106.584  1.00  0.00           N  
ATOM   2429  CA  PRO B 664      41.129  12.523 105.454  1.00  0.00           C  
ATOM   2430  C   PRO B 664      39.600  12.456 105.655  1.00  0.00           C  
ATOM   2431  O   PRO B 664      38.859  13.179 104.979  1.00  0.00           O  
ATOM   2432  CB  PRO B 664      41.573  11.647 104.280  1.00  0.00           C  
ATOM   2433  CG  PRO B 664      42.264  10.467 104.900  1.00  0.00           C  
ATOM   2434  CD  PRO B 664      42.809  10.895 106.214  1.00  0.00           C  
ATOM   2435  N   PHE B 665      39.131  11.608 106.568  1.00  0.00           N  
ATOM   2436  CA  PHE B 665      37.702  11.558 106.884  1.00  0.00           C  
ATOM   2437  C   PHE B 665      37.225  12.891 107.456  1.00  0.00           C  
ATOM   2438  O   PHE B 665      36.111  13.346 107.172  1.00  0.00           O  
ATOM   2439  CB  PHE B 665      37.382  10.433 107.879  1.00  0.00           C  
ATOM   2440  CG  PHE B 665      36.161  10.706 108.736  1.00  0.00           C  
ATOM   2441  CD1 PHE B 665      34.876  10.730 108.173  1.00  0.00           C  
ATOM   2442  CD2 PHE B 665      36.295  10.949 110.096  1.00  0.00           C  
ATOM   2443  CE1 PHE B 665      33.752  10.979 108.958  1.00  0.00           C  
ATOM   2444  CE2 PHE B 665      35.178  11.205 110.892  1.00  0.00           C  
ATOM   2445  CZ  PHE B 665      33.898  11.221 110.321  1.00  0.00           C  
ATOM   2446  N   TRP B 666      38.075  13.515 108.261  1.00  0.00           N  
ATOM   2447  CA  TRP B 666      37.684  14.721 108.970  1.00  0.00           C  
ATOM   2448  C   TRP B 666      37.399  15.912 108.070  1.00  0.00           C  
ATOM   2449  O   TRP B 666      36.939  16.949 108.544  1.00  0.00           O  
ATOM   2450  CB  TRP B 666      38.711  15.054 110.036  1.00  0.00           C  
ATOM   2451  CG  TRP B 666      38.623  14.124 111.170  1.00  0.00           C  
ATOM   2452  CD1 TRP B 666      39.160  12.871 111.247  1.00  0.00           C  
ATOM   2453  CD2 TRP B 666      37.934  14.346 112.398  1.00  0.00           C  
ATOM   2454  NE1 TRP B 666      38.862  12.299 112.467  1.00  0.00           N  
ATOM   2455  CE2 TRP B 666      38.107  13.185 113.192  1.00  0.00           C  
ATOM   2456  CE3 TRP B 666      37.204  15.424 112.923  1.00  0.00           C  
ATOM   2457  CZ2 TRP B 666      37.568  13.071 114.473  1.00  0.00           C  
ATOM   2458  CZ3 TRP B 666      36.663  15.306 114.190  1.00  0.00           C  
ATOM   2459  CH2 TRP B 666      36.841  14.139 114.948  1.00  0.00           C  
ATOM   2460  N   MET B 667      37.655  15.760 106.776  1.00  0.00           N  
ATOM   2461  CA  MET B 667      37.255  16.761 105.801  1.00  0.00           C  
ATOM   2462  C   MET B 667      35.742  16.728 105.590  1.00  0.00           C  
ATOM   2463  O   MET B 667      35.151  17.703 105.109  1.00  0.00           O  
ATOM   2464  CB  MET B 667      37.997  16.577 104.468  1.00  0.00           C  
ATOM   2465  CG  MET B 667      39.431  17.105 104.476  1.00  0.00           C  
ATOM   2466  SD  MET B 667      39.679  18.633 105.430  1.00  0.00           S  
ATOM   2467  CE  MET B 667      38.990  19.873 104.342  1.00  0.00           C  
ATOM   2468  N   TYR B 668      35.131  15.599 105.955  1.00  0.00           N  
ATOM   2469  CA  TYR B 668      33.687  15.411 105.836  1.00  0.00           C  
ATOM   2470  C   TYR B 668      32.930  16.272 106.833  1.00  0.00           C  
ATOM   2471  O   TYR B 668      31.811  16.687 106.572  1.00  0.00           O  
ATOM   2472  CB  TYR B 668      33.320  13.944 106.066  1.00  0.00           C  
ATOM   2473  CG  TYR B 668      31.949  13.578 105.557  1.00  0.00           C  
ATOM   2474  CD1 TYR B 668      31.730  13.364 104.200  1.00  0.00           C  
ATOM   2475  CD2 TYR B 668      30.876  13.442 106.426  1.00  0.00           C  
ATOM   2476  CE1 TYR B 668      30.490  13.023 103.716  1.00  0.00           C  
ATOM   2477  CE2 TYR B 668      29.613  13.105 105.948  1.00  0.00           C  
ATOM   2478  CZ  TYR B 668      29.434  12.896 104.585  1.00  0.00           C  
ATOM   2479  OH  TYR B 668      28.191  12.575 104.082  1.00  0.00           O  
ATOM   2480  N   VAL B 669      33.545  16.526 107.981  1.00  0.00           N  
ATOM   2481  CA  VAL B 669      32.881  17.242 109.066  1.00  0.00           C  
ATOM   2482  C   VAL B 669      33.536  18.598 109.352  1.00  0.00           C  
ATOM   2483  O   VAL B 669      33.081  19.339 110.214  1.00  0.00           O  
ATOM   2484  CB  VAL B 669      32.852  16.384 110.364  1.00  0.00           C  
ATOM   2485  CG1 VAL B 669      31.898  15.197 110.209  1.00  0.00           C  
ATOM   2486  CG2 VAL B 669      34.270  15.915 110.743  1.00  0.00           C  
ATOM   2487  N   ALA B 670      34.612  18.903 108.624  1.00  0.00           N  
ATOM   2488  CA  ALA B 670      35.385  20.131 108.831  1.00  0.00           C  
ATOM   2489  C   ALA B 670      34.528  21.409 108.648  1.00  0.00           C  
ATOM   2490  O   ALA B 670      33.798  21.542 107.665  1.00  0.00           O  
ATOM   2491  CB  ALA B 670      36.605  20.148 107.910  1.00  0.00           C  
ATOM   2492  N   GLY B 671      34.614  22.319 109.616  1.00  0.00           N  
ATOM   2493  CA  GLY B 671      33.873  23.583 109.577  1.00  0.00           C  
ATOM   2494  C   GLY B 671      32.388  23.440 109.854  1.00  0.00           C  
ATOM   2495  O   GLY B 671      31.614  24.347 109.562  1.00  0.00           O  
ATOM   2496  N   GLU B 672      31.984  22.309 110.427  1.00  0.00           N  
ATOM   2497  CA  GLU B 672      30.567  22.043 110.664  1.00  0.00           C  
ATOM   2498  C   GLU B 672      30.194  22.011 112.147  1.00  0.00           C  
ATOM   2499  O   GLU B 672      31.046  21.821 113.027  1.00  0.00           O  
ATOM   2500  CB  GLU B 672      30.129  20.732 109.992  1.00  0.00           C  
ATOM   2501  CG  GLU B 672      30.380  20.637 108.478  1.00  0.00           C  
ATOM   2502  CD  GLU B 672      29.305  21.316 107.622  1.00  0.00           C  
ATOM   2503  OE1 GLU B 672      29.235  21.015 106.406  1.00  0.00           O  
ATOM   2504  OE2 GLU B 672      28.534  22.142 108.151  1.00  0.00           O  
ATOM   2505  N   THR B 675      28.903  22.200 112.399  1.00  0.00           N  
ATOM   2506  CA  THR B 675      28.317  22.034 113.714  1.00  0.00           C  
ATOM   2507  C   THR B 675      27.412  20.804 113.688  1.00  0.00           C  
ATOM   2508  O   THR B 675      26.467  20.749 112.907  1.00  0.00           O  
ATOM   2509  CB  THR B 675      27.484  23.274 114.101  1.00  0.00           C  
ATOM   2510  OG1 THR B 675      28.299  24.449 113.993  1.00  0.00           O  
ATOM   2511  CG2 THR B 675      26.952  23.149 115.518  1.00  0.00           C  
ATOM   2512  N   LEU B 677      27.713  19.818 114.527  1.00  0.00           N  
ATOM   2513  CA  LEU B 677      26.860  18.635 114.647  1.00  0.00           C  
ATOM   2514  C   LEU B 677      25.713  18.881 115.616  1.00  0.00           C  
ATOM   2515  O   LEU B 677      25.952  19.315 116.742  1.00  0.00           O  
ATOM   2516  CB  LEU B 677      27.648  17.425 115.155  1.00  0.00           C  
ATOM   2517  CG  LEU B 677      28.292  16.358 114.260  1.00  0.00           C  
ATOM   2518  CD1 LEU B 677      27.389  15.955 113.094  1.00  0.00           C  
ATOM   2519  CD2 LEU B 677      29.651  16.803 113.770  1.00  0.00           C  
ATOM   2520  N   PRO B 678      24.466  18.592 115.190  1.00  0.00           N  
ATOM   2521  CA  PRO B 678      23.345  18.512 116.126  1.00  0.00           C  
ATOM   2522  C   PRO B 678      23.636  17.444 117.165  1.00  0.00           C  
ATOM   2523  O   PRO B 678      24.229  16.433 116.832  1.00  0.00           O  
ATOM   2524  CB  PRO B 678      22.178  18.055 115.245  1.00  0.00           C  
ATOM   2525  CG  PRO B 678      22.545  18.485 113.881  1.00  0.00           C  
ATOM   2526  CD  PRO B 678      24.036  18.338 113.805  1.00  0.00           C  
ATOM   2527  N   ASN B 681      23.229  17.682 118.409  1.00  0.00           N  
ATOM   2528  CA  ASN B 681      23.380  16.713 119.498  1.00  0.00           C  
ATOM   2529  C   ASN B 681      22.698  15.383 119.176  1.00  0.00           C  
ATOM   2530  O   ASN B 681      23.116  14.317 119.650  1.00  0.00           O  
ATOM   2531  CB  ASN B 681      22.842  17.299 120.817  1.00  0.00           C  
ATOM   2532  CG  ASN B 681      23.806  18.296 121.455  1.00  0.00           C  
ATOM   2533  OD1 ASN B 681      24.080  19.358 120.897  1.00  0.00           O  
ATOM   2534  ND2 ASN B 681      24.310  17.964 122.637  1.00  0.00           N  
ATOM   2535  N   GLU B 682      21.652  15.471 118.358  1.00  0.00           N  
ATOM   2536  CA  GLU B 682      20.955  14.312 117.824  1.00  0.00           C  
ATOM   2537  C   GLU B 682      21.862  13.336 117.075  1.00  0.00           C  
ATOM   2538  O   GLU B 682      21.627  12.130 117.105  1.00  0.00           O  
ATOM   2539  CB  GLU B 682      19.822  14.771 116.905  1.00  0.00           C  
ATOM   2540  CG  GLU B 682      18.473  14.678 117.560  1.00  0.00           C  
ATOM   2541  CD  GLU B 682      17.893  13.271 117.522  1.00  0.00           C  
ATOM   2542  OE1 GLU B 682      17.775  12.705 116.412  1.00  0.00           O  
ATOM   2543  OE2 GLU B 682      17.536  12.740 118.599  1.00  0.00           O  
ATOM   2544  N   GLU B 684      22.898  13.863 116.425  1.00  0.00           N  
ATOM   2545  CA  GLU B 684      23.713  13.100 115.486  1.00  0.00           C  
ATOM   2546  C   GLU B 684      24.916  12.381 116.116  1.00  0.00           C  
ATOM   2547  O   GLU B 684      25.460  11.439 115.525  1.00  0.00           O  
ATOM   2548  CB  GLU B 684      24.159  14.000 114.331  1.00  0.00           C  
ATOM   2549  CG  GLU B 684      23.026  14.422 113.380  1.00  0.00           C  
ATOM   2550  CD  GLU B 684      22.389  13.237 112.639  1.00  0.00           C  
ATOM   2551  OE1 GLU B 684      22.991  12.741 111.654  1.00  0.00           O  
ATOM   2552  OE2 GLU B 684      21.276  12.812 113.044  1.00  0.00           O  
ATOM   2553  N   ILE B 685      25.325  12.819 117.307  1.00  0.00           N  
ATOM   2554  CA  ILE B 685      26.381  12.132 118.061  1.00  0.00           C  
ATOM   2555  C   ILE B 685      25.791  11.076 119.003  1.00  0.00           C  
ATOM   2556  O   ILE B 685      24.645  11.208 119.423  1.00  0.00           O  
ATOM   2557  CB  ILE B 685      27.287  13.106 118.864  1.00  0.00           C  
ATOM   2558  CG1 ILE B 685      26.448  14.061 119.726  1.00  0.00           C  
ATOM   2559  CG2 ILE B 685      28.236  13.845 117.927  1.00  0.00           C  
ATOM   2560  CD1 ILE B 685      27.102  14.441 121.041  1.00  0.00           C  
ATOM   2561  N   PRO B 686      26.569  10.011 119.317  1.00  0.00           N  
ATOM   2562  CA  PRO B 686      27.906   9.738 118.774  1.00  0.00           C  
ATOM   2563  C   PRO B 686      27.900   9.382 117.284  1.00  0.00           C  
ATOM   2564  O   PRO B 686      27.084   8.570 116.846  1.00  0.00           O  
ATOM   2565  CB  PRO B 686      28.389   8.541 119.606  1.00  0.00           C  
ATOM   2566  CG  PRO B 686      27.147   7.871 120.061  1.00  0.00           C  
ATOM   2567  CD  PRO B 686      26.156   8.982 120.290  1.00  0.00           C  
ATOM   2568  N   VAL B 687      28.797  10.003 116.519  1.00  0.00           N  
ATOM   2569  CA  VAL B 687      29.053   9.599 115.143  1.00  0.00           C  
ATOM   2570  C   VAL B 687      30.039   8.418 115.155  1.00  0.00           C  
ATOM   2571  O   VAL B 687      31.163   8.537 115.645  1.00  0.00           O  
ATOM   2572  CB  VAL B 687      29.628  10.762 114.303  1.00  0.00           C  
ATOM   2573  CG1 VAL B 687      30.146  10.250 112.950  1.00  0.00           C  
ATOM   2574  CG2 VAL B 687      28.587  11.840 114.095  1.00  0.00           C  
ATOM   2575  N   LYS B 688      29.598   7.281 114.626  1.00  0.00           N  
ATOM   2576  CA  LYS B 688      30.373   6.039 114.651  1.00  0.00           C  
ATOM   2577  C   LYS B 688      30.496   5.470 113.250  1.00  0.00           C  
ATOM   2578  O   LYS B 688      29.546   4.903 112.706  1.00  0.00           O  
ATOM   2579  CB  LYS B 688      29.711   5.024 115.576  1.00  0.00           C  
ATOM   2580  CG  LYS B 688      29.626   5.496 117.015  1.00  0.00           C  
ATOM   2581  CD  LYS B 688      28.486   4.832 117.755  1.00  0.00           C  
ATOM   2582  CE  LYS B 688      28.975   3.648 118.552  1.00  0.00           C  
ATOM   2583  NZ  LYS B 688      27.863   3.073 119.360  1.00  0.00           N  
ATOM   2584  N   VAL B 689      31.679   5.635 112.666  1.00  0.00           N  
ATOM   2585  CA  VAL B 689      31.933   5.226 111.289  1.00  0.00           C  
ATOM   2586  C   VAL B 689      33.182   4.340 111.168  1.00  0.00           C  
ATOM   2587  O   VAL B 689      33.995   4.271 112.102  1.00  0.00           O  
ATOM   2588  CB  VAL B 689      32.064   6.449 110.369  1.00  0.00           C  
ATOM   2589  CG1 VAL B 689      30.715   7.182 110.278  1.00  0.00           C  
ATOM   2590  CG2 VAL B 689      33.162   7.380 110.861  1.00  0.00           C  
ATOM   2591  N   PHE B 690      33.317   3.660 110.029  1.00  0.00           N  
ATOM   2592  CA  PHE B 690      34.525   2.903 109.722  1.00  0.00           C  
ATOM   2593  C   PHE B 690      34.834   2.916 108.230  1.00  0.00           C  
ATOM   2594  O   PHE B 690      33.971   3.237 107.411  1.00  0.00           O  
ATOM   2595  CB  PHE B 690      34.441   1.457 110.245  1.00  0.00           C  
ATOM   2596  CG  PHE B 690      33.469   0.581 109.490  1.00  0.00           C  
ATOM   2597  CD1 PHE B 690      33.905  -0.217 108.432  1.00  0.00           C  
ATOM   2598  CD2 PHE B 690      32.120   0.543 109.848  1.00  0.00           C  
ATOM   2599  CE1 PHE B 690      33.011  -1.035 107.737  1.00  0.00           C  
ATOM   2600  CE2 PHE B 690      31.213  -0.275 109.159  1.00  0.00           C  
ATOM   2601  CZ  PHE B 690      31.657  -1.066 108.104  1.00  0.00           C  
ATOM   2602  N   ASP B 691      36.070   2.547 107.894  1.00  0.00           N  
ATOM   2603  CA  ASP B 691      36.546   2.525 106.516  1.00  0.00           C  
ATOM   2604  C   ASP B 691      37.413   1.293 106.282  1.00  0.00           C  
ATOM   2605  O   ASP B 691      38.216   0.896 107.134  1.00  0.00           O  
ATOM   2606  CB  ASP B 691      37.349   3.793 106.221  1.00  0.00           C  
ATOM   2607  CG  ASP B 691      38.006   3.783 104.841  1.00  0.00           C  
ATOM   2608  OD1 ASP B 691      37.303   3.953 103.818  1.00  0.00           O  
ATOM   2609  OD2 ASP B 691      39.242   3.640 104.778  1.00  0.00           O  
ATOM   2610  N   ARG B 692      37.240   0.698 105.113  1.00  0.00           N  
ATOM   2611  CA  ARG B 692      38.055  -0.418 104.681  1.00  0.00           C  
ATOM   2612  C   ARG B 692      38.100  -0.370 103.175  1.00  0.00           C  
ATOM   2613  O   ARG B 692      37.782  -1.345 102.510  1.00  0.00           O  
ATOM   2614  CB  ARG B 692      37.488  -1.749 105.185  1.00  0.00           C  
ATOM   2615  CG  ARG B 692      35.964  -1.885 105.178  1.00  0.00           C  
ATOM   2616  CD  ARG B 692      35.461  -2.711 104.018  1.00  0.00           C  
ATOM   2617  NE  ARG B 692      34.011  -2.862 104.064  1.00  0.00           N  
ATOM   2618  CZ  ARG B 692      33.363  -3.983 104.382  1.00  0.00           C  
ATOM   2619  NH1 ARG B 692      34.029  -5.088 104.681  1.00  0.00           N  
ATOM   2620  NH2 ARG B 692      32.032  -3.994 104.395  1.00  0.00           N  
ATOM   2621  N   SER B 693      38.495   0.783 102.641  1.00  0.00           N  
ATOM   2622  CA  SER B 693      38.446   1.019 101.209  1.00  0.00           C  
ATOM   2623  C   SER B 693      39.809   0.971 100.519  1.00  0.00           C  
ATOM   2624  O   SER B 693      39.875   1.116  99.300  1.00  0.00           O  
ATOM   2625  CB  SER B 693      37.758   2.356 100.917  1.00  0.00           C  
ATOM   2626  OG  SER B 693      38.542   3.444 101.382  1.00  0.00           O  
ATOM   2627  N   GLY B 694      40.888   0.775 101.277  1.00  0.00           N  
ATOM   2628  CA  GLY B 694      42.222   0.714 100.673  1.00  0.00           C  
ATOM   2629  C   GLY B 694      43.433   0.655 101.587  1.00  0.00           C  
ATOM   2630  O   GLY B 694      43.317   0.417 102.796  1.00  0.00           O  
ATOM   2631  N   THR B 695      44.601   0.899 100.991  1.00  0.00           N  
ATOM   2632  CA  THR B 695      45.881   0.630 101.639  1.00  0.00           C  
ATOM   2633  C   THR B 695      46.523   1.825 102.319  1.00  0.00           C  
ATOM   2634  O   THR B 695      46.379   2.968 101.882  1.00  0.00           O  
ATOM   2635  CB  THR B 695      46.906   0.008 100.652  1.00  0.00           C  
ATOM   2636  OG1 THR B 695      47.106   0.888  99.538  1.00  0.00           O  
ATOM   2637  CG2 THR B 695      46.400  -1.318 100.132  1.00  0.00           C  
ATOM   2638  N   SER B 696      47.243   1.537 103.396  1.00  0.00           N  
ATOM   2639  CA  SER B 696      48.059   2.520 104.076  1.00  0.00           C  
ATOM   2640  C   SER B 696      49.530   2.271 103.741  1.00  0.00           C  
ATOM   2641  O   SER B 696      49.885   1.195 103.285  1.00  0.00           O  
ATOM   2642  CB  SER B 696      47.804   2.462 105.578  1.00  0.00           C  
ATOM   2643  OG  SER B 696      46.429   2.689 105.869  1.00  0.00           O  
ATOM   2644  N   HIS B 697      50.372   3.277 103.930  1.00  0.00           N  
ATOM   2645  CA  HIS B 697      51.761   3.218 103.512  1.00  0.00           C  
ATOM   2646  C   HIS B 697      52.664   3.942 104.499  1.00  0.00           C  
ATOM   2647  O   HIS B 697      52.377   5.063 104.916  1.00  0.00           O  
ATOM   2648  CB  HIS B 697      51.941   3.788 102.106  1.00  0.00           C  
ATOM   2649  CG  HIS B 697      51.275   2.979 101.040  1.00  0.00           C  
ATOM   2650  ND1 HIS B 697      49.919   3.032 100.806  1.00  0.00           N  
ATOM   2651  CD2 HIS B 697      51.774   2.090 100.153  1.00  0.00           C  
ATOM   2652  CE1 HIS B 697      49.613   2.214  99.816  1.00  0.00           C  
ATOM   2653  NE2 HIS B 697      50.720   1.628  99.403  1.00  0.00           N  
ATOM   2654  N   ARG B 698      53.750   3.278 104.883  1.00  0.00           N  
ATOM   2655  CA  ARG B 698      54.679   3.816 105.858  1.00  0.00           C  
ATOM   2656  C   ARG B 698      56.072   3.348 105.489  1.00  0.00           C  
ATOM   2657  O   ARG B 698      56.274   2.191 105.135  1.00  0.00           O  
ATOM   2658  CB  ARG B 698      54.300   3.366 107.274  1.00  0.00           C  
ATOM   2659  CG  ARG B 698      53.950   1.877 107.358  1.00  0.00           C  
ATOM   2660  CD  ARG B 698      53.726   1.399 108.786  1.00  0.00           C  
ATOM   2661  NE  ARG B 698      54.077  -0.023 108.924  1.00  0.00           N  
ATOM   2662  CZ  ARG B 698      53.321  -0.951 109.515  1.00  0.00           C  
ATOM   2663  NH1 ARG B 698      52.137  -0.619 110.051  1.00  0.00           N  
ATOM   2664  NH2 ARG B 698      53.761  -2.214 109.585  1.00  0.00           N  
ATOM   2665  N   TYR B 699      57.028   4.266 105.527  1.00  0.00           N  
ATOM   2666  CA  TYR B 699      58.407   3.935 105.217  1.00  0.00           C  
ATOM   2667  C   TYR B 699      59.041   3.343 106.483  1.00  0.00           C  
ATOM   2668  O   TYR B 699      59.501   4.074 107.351  1.00  0.00           O  
ATOM   2669  CB  TYR B 699      59.139   5.186 104.705  1.00  0.00           C  
ATOM   2670  CG  TYR B 699      60.374   4.920 103.855  1.00  0.00           C  
ATOM   2671  CD1 TYR B 699      60.269   4.362 102.575  1.00  0.00           C  
ATOM   2672  CD2 TYR B 699      61.645   5.255 104.322  1.00  0.00           C  
ATOM   2673  CE1 TYR B 699      61.400   4.131 101.795  1.00  0.00           C  
ATOM   2674  CE2 TYR B 699      62.785   5.026 103.553  1.00  0.00           C  
ATOM   2675  CZ  TYR B 699      62.657   4.462 102.296  1.00  0.00           C  
ATOM   2676  OH  TYR B 699      63.787   4.245 101.543  1.00  0.00           O  
ATOM   2677  N   GLU B 700      59.012   2.015 106.598  1.00  0.00           N  
ATOM   2678  CA  GLU B 700      59.526   1.312 107.789  1.00  0.00           C  
ATOM   2679  C   GLU B 700      61.052   1.304 107.882  1.00  0.00           C  
ATOM   2680  O   GLU B 700      61.743   1.689 106.943  1.00  0.00           O  
ATOM   2681  CB  GLU B 700      59.006  -0.135 107.852  1.00  0.00           C  
ATOM   2682  CG  GLU B 700      57.549  -0.284 108.328  1.00  0.00           C  
ATOM   2683  CD  GLU B 700      57.356  -0.020 109.820  1.00  0.00           C  
ATOM   2684  OE1 GLU B 700      58.355  -0.020 110.578  1.00  0.00           O  
ATOM   2685  OE2 GLU B 700      56.201   0.178 110.243  1.00  0.00           O  
ATOM   2686  N   SER B 703      61.564   0.868 109.030  1.00  0.00           N  
ATOM   2687  CA  SER B 703      63.002   0.682 109.229  1.00  0.00           C  
ATOM   2688  C   SER B 703      63.537  -0.273 108.163  1.00  0.00           C  
ATOM   2689  O   SER B 703      62.891  -1.286 107.855  1.00  0.00           O  
ATOM   2690  CB  SER B 703      63.269   0.093 110.607  1.00  0.00           C  
ATOM   2691  OG  SER B 703      62.984  -1.301 110.600  1.00  0.00           O  
ATOM   2692  N   GLY B 710      64.704   0.055 107.602  1.00  0.00           N  
ATOM   2693  CA  GLY B 710      65.330  -0.746 106.542  1.00  0.00           C  
ATOM   2694  C   GLY B 710      65.586  -2.196 106.909  1.00  0.00           C  
ATOM   2695  O   GLY B 710      65.420  -2.604 108.067  1.00  0.00           O  
ATOM   2696  N   GLY B 711      65.998  -2.982 105.916  1.00  0.00           N  
ATOM   2697  CA  GLY B 711      66.193  -4.426 106.107  1.00  0.00           C  
ATOM   2698  C   GLY B 711      64.851  -5.134 106.037  1.00  0.00           C  
ATOM   2699  O   GLY B 711      63.834  -4.603 106.498  1.00  0.00           O  
ATOM   2700  N   ILE B 712      64.851  -6.340 105.477  1.00  0.00           N  
ATOM   2701  CA  ILE B 712      63.604  -7.054 105.189  1.00  0.00           C  
ATOM   2702  C   ILE B 712      62.951  -7.680 106.425  1.00  0.00           C  
ATOM   2703  O   ILE B 712      63.629  -8.081 107.378  1.00  0.00           O  
ATOM   2704  CB  ILE B 712      63.777  -8.117 104.066  1.00  0.00           C  
ATOM   2705  CG1 ILE B 712      64.700  -9.257 104.517  1.00  0.00           C  
ATOM   2706  CG2 ILE B 712      64.285  -7.456 102.773  1.00  0.00           C  
ATOM   2707  CD1 ILE B 712      64.664 -10.482 103.590  1.00  0.00           C  
ATOM   2708  N   HIS B 713      61.621  -7.735 106.383  1.00  0.00           N  
ATOM   2709  CA  HIS B 713      60.806  -8.367 107.403  1.00  0.00           C  
ATOM   2710  C   HIS B 713      59.781  -9.257 106.711  1.00  0.00           C  
ATOM   2711  O   HIS B 713      59.761  -9.347 105.482  1.00  0.00           O  
ATOM   2712  CB  HIS B 713      60.087  -7.306 108.237  1.00  0.00           C  
ATOM   2713  CG  HIS B 713      60.944  -6.135 108.615  1.00  0.00           C  
ATOM   2714  ND1 HIS B 713      62.016  -6.241 109.479  1.00  0.00           N  
ATOM   2715  CD2 HIS B 713      60.877  -4.830 108.257  1.00  0.00           C  
ATOM   2716  CE1 HIS B 713      62.575  -5.054 109.630  1.00  0.00           C  
ATOM   2717  NE2 HIS B 713      61.901  -4.179 108.903  1.00  0.00           N  
ATOM   2718  N   GLY B 714      58.935  -9.913 107.498  1.00  0.00           N  
ATOM   2719  CA  GLY B 714      57.770 -10.605 106.968  1.00  0.00           C  
ATOM   2720  C   GLY B 714      56.549  -9.703 107.068  1.00  0.00           C  
ATOM   2721  O   GLY B 714      56.672  -8.458 107.055  1.00  0.00           O  
ATOM   2722  N   ILE B 715      55.367 -10.310 107.175  1.00  0.00           N  
ATOM   2723  CA  ILE B 715      54.137  -9.511 107.218  1.00  0.00           C  
ATOM   2724  C   ILE B 715      53.914  -8.830 108.570  1.00  0.00           C  
ATOM   2725  O   ILE B 715      52.981  -8.035 108.712  1.00  0.00           O  
ATOM   2726  CB  ILE B 715      52.869 -10.289 106.756  1.00  0.00           C  
ATOM   2727  CG1 ILE B 715      52.539 -11.442 107.712  1.00  0.00           C  
ATOM   2728  CG2 ILE B 715      53.023 -10.759 105.310  1.00  0.00           C  
ATOM   2729  CD1 ILE B 715      51.120 -11.962 107.559  1.00  0.00           C  
ATOM   2730  N   GLU B 716      54.786  -9.121 109.538  1.00  0.00           N  
ATOM   2731  CA  GLU B 716      54.740  -8.501 110.863  1.00  0.00           C  
ATOM   2732  C   GLU B 716      55.210  -7.042 110.838  1.00  0.00           C  
ATOM   2733  O   GLU B 716      54.937  -6.275 111.768  1.00  0.00           O  
ATOM   2734  CB  GLU B 716      55.545  -9.321 111.887  1.00  0.00           C  
ATOM   2735  CG  GLU B 716      57.073  -9.122 111.865  1.00  0.00           C  
ATOM   2736  CD  GLU B 716      57.773  -9.833 110.703  1.00  0.00           C  
ATOM   2737  OE1 GLU B 716      57.188 -10.758 110.098  1.00  0.00           O  
ATOM   2738  OE2 GLU B 716      58.928  -9.467 110.394  1.00  0.00           O  
ATOM   2739  N   ARG B 718      55.901  -6.663 109.766  1.00  0.00           N  
ATOM   2740  CA  ARG B 718      56.425  -5.307 109.622  1.00  0.00           C  
ATOM   2741  C   ARG B 718      56.480  -4.893 108.150  1.00  0.00           C  
ATOM   2742  O   ARG B 718      57.534  -4.918 107.516  1.00  0.00           O  
ATOM   2743  CB  ARG B 718      57.810  -5.227 110.261  1.00  0.00           C  
ATOM   2744  CG  ARG B 718      58.086  -3.928 110.990  1.00  0.00           C  
ATOM   2745  CD  ARG B 718      59.374  -4.048 111.822  1.00  0.00           C  
ATOM   2746  NE  ARG B 718      59.704  -2.785 112.483  1.00  0.00           N  
ATOM   2747  CZ  ARG B 718      60.153  -1.699 111.851  1.00  0.00           C  
ATOM   2748  NH1 ARG B 718      60.334  -1.712 110.529  1.00  0.00           N  
ATOM   2749  NH2 ARG B 718      60.415  -0.591 112.536  1.00  0.00           N  
ATOM   2750  N   VAL B 723      55.329  -4.515 107.612  1.00  0.00           N  
ATOM   2751  CA  VAL B 723      55.218  -4.158 106.199  1.00  0.00           C  
ATOM   2752  C   VAL B 723      55.223  -2.652 105.971  1.00  0.00           C  
ATOM   2753  O   VAL B 723      55.005  -1.872 106.898  1.00  0.00           O  
ATOM   2754  CB  VAL B 723      53.943  -4.743 105.573  1.00  0.00           C  
ATOM   2755  CG1 VAL B 723      54.004  -6.255 105.590  1.00  0.00           C  
ATOM   2756  CG2 VAL B 723      52.706  -4.243 106.311  1.00  0.00           C  
ATOM   2757  N   ASP B 724      55.478  -2.269 104.721  1.00  0.00           N  
ATOM   2758  CA  ASP B 724      55.409  -0.889 104.261  1.00  0.00           C  
ATOM   2759  C   ASP B 724      54.050  -0.585 103.623  1.00  0.00           C  
ATOM   2760  O   ASP B 724      53.601   0.571 103.619  1.00  0.00           O  
ATOM   2761  CB  ASP B 724      56.513  -0.622 103.235  1.00  0.00           C  
ATOM   2762  CG  ASP B 724      57.828  -0.155 103.867  1.00  0.00           C  
ATOM   2763  OD1 ASP B 724      58.127  -0.500 105.032  1.00  0.00           O  
ATOM   2764  OD2 ASP B 724      58.577   0.568 103.168  1.00  0.00           O  
ATOM   2765  N   GLU B 725      53.419  -1.609 103.053  1.00  0.00           N  
ATOM   2766  CA  GLU B 725      52.074  -1.472 102.503  1.00  0.00           C  
ATOM   2767  C   GLU B 725      51.098  -2.356 103.277  1.00  0.00           C  
ATOM   2768  O   GLU B 725      51.115  -3.573 103.136  1.00  0.00           O  
ATOM   2769  CB  GLU B 725      52.041  -1.784 100.998  1.00  0.00           C  
ATOM   2770  CG  GLU B 725      50.635  -1.861 100.430  1.00  0.00           C  
ATOM   2771  CD  GLU B 725      50.577  -1.910  98.921  1.00  0.00           C  
ATOM   2772  OE1 GLU B 725      51.437  -1.287  98.255  1.00  0.00           O  
ATOM   2773  OE2 GLU B 725      49.640  -2.560  98.395  1.00  0.00           O  
ATOM   2774  N   PHE B 726      50.255  -1.748 104.107  1.00  0.00           N  
ATOM   2775  CA  PHE B 726      49.328  -2.554 104.894  1.00  0.00           C  
ATOM   2776  C   PHE B 726      47.849  -2.247 104.657  1.00  0.00           C  
ATOM   2777  O   PHE B 726      47.506  -1.253 104.002  1.00  0.00           O  
ATOM   2778  CB  PHE B 726      49.698  -2.547 106.377  1.00  0.00           C  
ATOM   2779  CG  PHE B 726      49.618  -1.211 107.036  1.00  0.00           C  
ATOM   2780  CD1 PHE B 726      48.545  -0.902 107.875  1.00  0.00           C  
ATOM   2781  CD2 PHE B 726      50.635  -0.271 106.874  1.00  0.00           C  
ATOM   2782  CE1 PHE B 726      48.467   0.350 108.520  1.00  0.00           C  
ATOM   2783  CE2 PHE B 726      50.558   0.994 107.519  1.00  0.00           C  
ATOM   2784  CZ  PHE B 726      49.482   1.288 108.343  1.00  0.00           C  
ATOM   2785  N   HIS B 728      46.991  -3.123 105.175  1.00  0.00           N  
ATOM   2786  CA  HIS B 728      45.553  -3.036 104.965  1.00  0.00           C  
ATOM   2787  C   HIS B 728      44.891  -2.942 106.323  1.00  0.00           C  
ATOM   2788  O   HIS B 728      44.966  -3.866 107.125  1.00  0.00           O  
ATOM   2789  CB  HIS B 728      45.042  -4.259 104.190  1.00  0.00           C  
ATOM   2790  CG  HIS B 728      45.885  -4.612 103.006  1.00  0.00           C  
ATOM   2791  ND1 HIS B 728      45.560  -4.242 101.718  1.00  0.00           N  
ATOM   2792  CD2 HIS B 728      47.061  -5.279 102.919  1.00  0.00           C  
ATOM   2793  CE1 HIS B 728      46.496  -4.667 100.891  1.00  0.00           C  
ATOM   2794  NE2 HIS B 728      47.419  -5.302 101.596  1.00  0.00           N  
ATOM   2795  N   ARG B 730      44.247  -1.811 106.582  1.00  0.00           N  
ATOM   2796  CA  ARG B 730      43.684  -1.534 107.892  1.00  0.00           C  
ATOM   2797  C   ARG B 730      42.207  -1.214 107.761  1.00  0.00           C  
ATOM   2798  O   ARG B 730      41.786  -0.567 106.801  1.00  0.00           O  
ATOM   2799  CB  ARG B 730      44.446  -0.377 108.558  1.00  0.00           C  
ATOM   2800  CG  ARG B 730      43.868   0.137 109.881  1.00  0.00           C  
ATOM   2801  CD  ARG B 730      44.750   1.217 110.502  1.00  0.00           C  
ATOM   2802  NE  ARG B 730      45.244   2.166 109.495  1.00  0.00           N  
ATOM   2803  CZ  ARG B 730      46.203   3.070 109.699  1.00  0.00           C  
ATOM   2804  NH1 ARG B 730      46.804   3.169 110.888  1.00  0.00           N  
ATOM   2805  NH2 ARG B 730      46.570   3.865 108.705  1.00  0.00           N  
ATOM   2806  N   ILE B 731      41.424  -1.701 108.716  1.00  0.00           N  
ATOM   2807  CA  ILE B 731      40.063  -1.233 108.894  1.00  0.00           C  
ATOM   2808  C   ILE B 731      40.112  -0.139 109.963  1.00  0.00           C  
ATOM   2809  O   ILE B 731      40.480  -0.406 111.114  1.00  0.00           O  
ATOM   2810  CB  ILE B 731      39.109  -2.372 109.316  1.00  0.00           C  
ATOM   2811  CG1 ILE B 731      39.195  -3.531 108.313  1.00  0.00           C  
ATOM   2812  CG2 ILE B 731      37.660  -1.829 109.460  1.00  0.00           C  
ATOM   2813  CD1 ILE B 731      38.524  -4.804 108.765  1.00  0.00           C  
ATOM   2814  N   GLU B 732      39.768   1.088 109.571  1.00  0.00           N  
ATOM   2815  CA  GLU B 732      39.892   2.245 110.450  1.00  0.00           C  
ATOM   2816  C   GLU B 732      38.530   2.656 110.991  1.00  0.00           C  
ATOM   2817  O   GLU B 732      37.581   2.885 110.229  1.00  0.00           O  
ATOM   2818  CB  GLU B 732      40.563   3.409 109.724  1.00  0.00           C  
ATOM   2819  CG  GLU B 732      40.645   4.718 110.522  1.00  0.00           C  
ATOM   2820  CD  GLU B 732      41.688   4.693 111.633  1.00  0.00           C  
ATOM   2821  OE1 GLU B 732      42.550   3.780 111.650  1.00  0.00           O  
ATOM   2822  OE2 GLU B 732      41.647   5.597 112.501  1.00  0.00           O  
ATOM   2823  N   ILE B 733      38.469   2.752 112.317  1.00  0.00           N  
ATOM   2824  CA  ILE B 733      37.235   2.905 113.063  1.00  0.00           C  
ATOM   2825  C   ILE B 733      37.300   4.243 113.812  1.00  0.00           C  
ATOM   2826  O   ILE B 733      38.227   4.468 114.600  1.00  0.00           O  
ATOM   2827  CB  ILE B 733      37.058   1.705 114.050  1.00  0.00           C  
ATOM   2828  CG1 ILE B 733      37.196   0.373 113.302  1.00  0.00           C  
ATOM   2829  CG2 ILE B 733      35.721   1.755 114.749  1.00  0.00           C  
ATOM   2830  CD1 ILE B 733      37.132  -0.869 114.184  1.00  0.00           C  
ATOM   2831  N   VAL B 734      36.319   5.116 113.563  1.00  0.00           N  
ATOM   2832  CA  VAL B 734      36.327   6.497 114.061  1.00  0.00           C  
ATOM   2833  C   VAL B 734      35.008   6.820 114.752  1.00  0.00           C  
ATOM   2834  O   VAL B 734      33.931   6.626 114.181  1.00  0.00           O  
ATOM   2835  CB  VAL B 734      36.515   7.534 112.907  1.00  0.00           C  
ATOM   2836  CG1 VAL B 734      36.893   8.922 113.459  1.00  0.00           C  
ATOM   2837  CG2 VAL B 734      37.542   7.063 111.893  1.00  0.00           C  
ATOM   2838  N   TRP B 735      35.094   7.336 115.972  1.00  0.00           N  
ATOM   2839  CA  TRP B 735      33.914   7.775 116.691  1.00  0.00           C  
ATOM   2840  C   TRP B 735      34.124   9.161 117.281  1.00  0.00           C  
ATOM   2841  O   TRP B 735      35.234   9.477 117.750  1.00  0.00           O  
ATOM   2842  CB  TRP B 735      33.506   6.772 117.769  1.00  0.00           C  
ATOM   2843  CG  TRP B 735      34.510   6.585 118.870  1.00  0.00           C  
ATOM   2844  CD1 TRP B 735      34.490   7.170 120.105  1.00  0.00           C  
ATOM   2845  CD2 TRP B 735      35.665   5.738 118.848  1.00  0.00           C  
ATOM   2846  NE1 TRP B 735      35.564   6.741 120.856  1.00  0.00           N  
ATOM   2847  CE2 TRP B 735      36.303   5.864 120.106  1.00  0.00           C  
ATOM   2848  CE3 TRP B 735      36.226   4.888 117.889  1.00  0.00           C  
ATOM   2849  CZ2 TRP B 735      37.478   5.169 120.429  1.00  0.00           C  
ATOM   2850  CZ3 TRP B 735      37.393   4.196 118.211  1.00  0.00           C  
ATOM   2851  CH2 TRP B 735      38.005   4.342 119.472  1.00  0.00           C  
ATOM   2852  N   ILE B 736      33.052   9.967 117.228  1.00  0.00           N  
ATOM   2853  CA  ILE B 736      33.031  11.362 117.678  1.00  0.00           C  
ATOM   2854  C   ILE B 736      31.795  11.601 118.552  1.00  0.00           C  
ATOM   2855  O   ILE B 736      30.697  11.151 118.226  1.00  0.00           O  
ATOM   2856  CB  ILE B 736      32.961  12.352 116.484  1.00  0.00           C  
ATOM   2857  CG1 ILE B 736      33.948  11.969 115.374  1.00  0.00           C  
ATOM   2858  CG2 ILE B 736      33.189  13.800 116.953  1.00  0.00           C  
ATOM   2859  CD1 ILE B 736      33.673  12.635 114.032  1.00  0.00           C  
ATOM   2860  N   GLY B 737      31.984  12.314 119.658  1.00  0.00           N  
ATOM   2861  CA  GLY B 737      30.906  12.629 120.588  1.00  0.00           C  
ATOM   2862  C   GLY B 737      31.436  13.458 121.738  1.00  0.00           C  
ATOM   2863  O   GLY B 737      32.499  14.069 121.622  1.00  0.00           O  
ATOM   2864  N   THR B 738      30.707  13.483 122.850  1.00  0.00           N  
ATOM   2865  CA  THR B 738      31.206  14.152 124.048  1.00  0.00           C  
ATOM   2866  C   THR B 738      32.317  13.320 124.690  1.00  0.00           C  
ATOM   2867  O   THR B 738      32.554  12.165 124.306  1.00  0.00           O  
ATOM   2868  CB  THR B 738      30.089  14.455 125.098  1.00  0.00           C  
ATOM   2869  OG1 THR B 738      29.514  13.230 125.571  1.00  0.00           O  
ATOM   2870  CG2 THR B 738      28.994  15.352 124.509  1.00  0.00           C  
ATOM   2871  N   LYS B 739      33.001  13.924 125.659  1.00  0.00           N  
ATOM   2872  CA  LYS B 739      34.053  13.260 126.403  1.00  0.00           C  
ATOM   2873  C   LYS B 739      33.555  11.910 126.914  1.00  0.00           C  
ATOM   2874  O   LYS B 739      34.200  10.882 126.687  1.00  0.00           O  
ATOM   2875  CB  LYS B 739      34.528  14.147 127.563  1.00  0.00           C  
ATOM   2876  CG  LYS B 739      35.726  13.586 128.318  1.00  0.00           C  
ATOM   2877  CD  LYS B 739      36.139  14.486 129.468  1.00  0.00           C  
ATOM   2878  CE  LYS B 739      37.172  13.784 130.339  1.00  0.00           C  
ATOM   2879  NZ  LYS B 739      37.783  14.726 131.307  1.00  0.00           N  
ATOM   2880  N   GLU B 742      32.398  11.925 127.578  1.00  0.00           N  
ATOM   2881  CA  GLU B 742      31.816  10.723 128.175  1.00  0.00           C  
ATOM   2882  C   GLU B 742      31.512   9.660 127.127  1.00  0.00           C  
ATOM   2883  O   GLU B 742      31.812   8.483 127.333  1.00  0.00           O  
ATOM   2884  CB  GLU B 742      30.558  11.058 128.976  1.00  0.00           C  
ATOM   2885  CG  GLU B 742      30.818  11.901 130.223  1.00  0.00           C  
ATOM   2886  CD  GLU B 742      30.947  13.409 129.939  1.00  0.00           C  
ATOM   2887  OE1 GLU B 742      30.810  13.845 128.762  1.00  0.00           O  
ATOM   2888  OE2 GLU B 742      31.181  14.162 130.916  1.00  0.00           O  
ATOM   2889  N   GLU B 743      30.940  10.085 126.002  1.00  0.00           N  
ATOM   2890  CA  GLU B 743      30.578   9.177 124.917  1.00  0.00           C  
ATOM   2891  C   GLU B 743      31.781   8.501 124.259  1.00  0.00           C  
ATOM   2892  O   GLU B 743      31.687   7.361 123.821  1.00  0.00           O  
ATOM   2893  CB  GLU B 743      29.771   9.908 123.849  1.00  0.00           C  
ATOM   2894  CG  GLU B 743      28.433  10.434 124.324  1.00  0.00           C  
ATOM   2895  CD  GLU B 743      27.746  11.292 123.280  1.00  0.00           C  
ATOM   2896  OE1 GLU B 743      28.406  11.720 122.307  1.00  0.00           O  
ATOM   2897  OE2 GLU B 743      26.538  11.539 123.433  1.00  0.00           O  
ATOM   2898  N   VAL B 786      32.894   9.225 124.172  1.00  0.00           N  
ATOM   2899  CA  VAL B 786      34.112   8.721 123.562  1.00  0.00           C  
ATOM   2900  C   VAL B 786      34.731   7.641 124.453  1.00  0.00           C  
ATOM   2901  O   VAL B 786      35.097   6.568 123.963  1.00  0.00           O  
ATOM   2902  CB  VAL B 786      35.108   9.872 123.244  1.00  0.00           C  
ATOM   2903  CG1 VAL B 786      36.519   9.349 122.992  1.00  0.00           C  
ATOM   2904  CG2 VAL B 786      34.623  10.676 122.034  1.00  0.00           C  
ATOM   2905  N   LEU B 787      34.818   7.917 125.756  1.00  0.00           N  
ATOM   2906  CA  LEU B 787      35.301   6.937 126.729  1.00  0.00           C  
ATOM   2907  C   LEU B 787      34.441   5.682 126.709  1.00  0.00           C  
ATOM   2908  O   LEU B 787      34.960   4.559 126.702  1.00  0.00           O  
ATOM   2909  CB  LEU B 787      35.337   7.523 128.146  1.00  0.00           C  
ATOM   2910  CG  LEU B 787      36.225   8.740 128.436  1.00  0.00           C  
ATOM   2911  CD1 LEU B 787      36.254   9.035 129.923  1.00  0.00           C  
ATOM   2912  CD2 LEU B 787      37.642   8.554 127.914  1.00  0.00           C  
ATOM   2913  N   LYS B 788      33.127   5.888 126.692  1.00  0.00           N  
ATOM   2914  CA  LYS B 788      32.156   4.807 126.616  1.00  0.00           C  
ATOM   2915  C   LYS B 788      32.383   3.950 125.372  1.00  0.00           C  
ATOM   2916  O   LYS B 788      32.428   2.720 125.463  1.00  0.00           O  
ATOM   2917  CB  LYS B 788      30.730   5.372 126.634  1.00  0.00           C  
ATOM   2918  CG  LYS B 788      29.630   4.329 126.631  1.00  0.00           C  
ATOM   2919  CD  LYS B 788      29.506   3.676 127.988  1.00  0.00           C  
ATOM   2920  CE  LYS B 788      28.951   2.271 127.872  1.00  0.00           C  
ATOM   2921  NZ  LYS B 788      29.275   1.471 129.090  1.00  0.00           N  
ATOM   2922  N   CYS B 789      32.544   4.599 124.221  1.00  0.00           N  
ATOM   2923  CA  CYS B 789      32.747   3.881 122.966  1.00  0.00           C  
ATOM   2924  C   CYS B 789      34.051   3.063 122.968  1.00  0.00           C  
ATOM   2925  O   CYS B 789      34.080   1.926 122.493  1.00  0.00           O  
ATOM   2926  CB  CYS B 789      32.695   4.841 121.779  1.00  0.00           C  
ATOM   2927  SG  CYS B 789      31.012   5.369 121.324  1.00  0.00           S  
ATOM   2928  N   ALA B 790      35.112   3.657 123.516  1.00  0.00           N  
ATOM   2929  CA  ALA B 790      36.408   3.016 123.660  1.00  0.00           C  
ATOM   2930  C   ALA B 790      36.285   1.734 124.481  1.00  0.00           C  
ATOM   2931  O   ALA B 790      36.730   0.669 124.052  1.00  0.00           O  
ATOM   2932  CB  ALA B 790      37.400   3.978 124.307  1.00  0.00           C  
ATOM   2933  N   GLU B 791      35.664   1.853 125.652  1.00  0.00           N  
ATOM   2934  CA  GLU B 791      35.419   0.726 126.548  1.00  0.00           C  
ATOM   2935  C   GLU B 791      34.645  -0.393 125.845  1.00  0.00           C  
ATOM   2936  O   GLU B 791      34.957  -1.571 126.023  1.00  0.00           O  
ATOM   2937  CB  GLU B 791      34.680   1.221 127.798  1.00  0.00           C  
ATOM   2938  CG  GLU B 791      34.194   0.152 128.773  1.00  0.00           C  
ATOM   2939  CD  GLU B 791      33.191   0.713 129.779  1.00  0.00           C  
ATOM   2940  OE1 GLU B 791      33.479   0.681 130.996  1.00  0.00           O  
ATOM   2941  OE2 GLU B 791      32.115   1.208 129.358  1.00  0.00           O  
ATOM   2942  N   GLU B 792      33.654  -0.020 125.037  1.00  0.00           N  
ATOM   2943  CA  GLU B 792      32.823  -0.992 124.325  1.00  0.00           C  
ATOM   2944  C   GLU B 792      33.601  -1.761 123.265  1.00  0.00           C  
ATOM   2945  O   GLU B 792      33.364  -2.950 123.059  1.00  0.00           O  
ATOM   2946  CB  GLU B 792      31.583  -0.322 123.720  1.00  0.00           C  
ATOM   2947  CG  GLU B 792      30.382  -0.297 124.674  1.00  0.00           C  
ATOM   2948  CD  GLU B 792      29.156   0.428 124.114  1.00  0.00           C  
ATOM   2949  OE1 GLU B 792      29.126   0.750 122.898  1.00  0.00           O  
ATOM   2950  OE2 GLU B 792      28.213   0.681 124.907  1.00  0.00           O  
ATOM   2951  N   LEU B 793      34.529  -1.074 122.603  1.00  0.00           N  
ATOM   2952  CA  LEU B 793      35.418  -1.697 121.625  1.00  0.00           C  
ATOM   2953  C   LEU B 793      36.382  -2.675 122.303  1.00  0.00           C  
ATOM   2954  O   LEU B 793      36.636  -3.768 121.792  1.00  0.00           O  
ATOM   2955  CB  LEU B 793      36.190  -0.627 120.857  1.00  0.00           C  
ATOM   2956  CG  LEU B 793      35.423   0.006 119.693  1.00  0.00           C  
ATOM   2957  CD1 LEU B 793      35.763   1.477 119.531  1.00  0.00           C  
ATOM   2958  CD2 LEU B 793      35.699  -0.742 118.406  1.00  0.00           C  
ATOM   2959  N   HIS B 794      36.901  -2.267 123.458  1.00  0.00           N  
ATOM   2960  CA  HIS B 794      37.758  -3.103 124.272  1.00  0.00           C  
ATOM   2961  C   HIS B 794      37.088  -4.425 124.633  1.00  0.00           C  
ATOM   2962  O   HIS B 794      37.727  -5.471 124.578  1.00  0.00           O  
ATOM   2963  CB  HIS B 794      38.190  -2.361 125.533  1.00  0.00           C  
ATOM   2964  CG  HIS B 794      39.334  -1.421 125.318  1.00  0.00           C  
ATOM   2965  ND1 HIS B 794      40.523  -1.816 124.745  1.00  0.00           N  
ATOM   2966  CD2 HIS B 794      39.478  -0.107 125.612  1.00  0.00           C  
ATOM   2967  CE1 HIS B 794      41.349  -0.787 124.690  1.00  0.00           C  
ATOM   2968  NE2 HIS B 794      40.740   0.262 125.211  1.00  0.00           N  
ATOM   2969  N   ASP B 795      35.803  -4.382 124.980  1.00  0.00           N  
ATOM   2970  CA  ASP B 795      35.058  -5.601 125.301  1.00  0.00           C  
ATOM   2971  C   ASP B 795      34.962  -6.518 124.094  1.00  0.00           C  
ATOM   2972  O   ASP B 795      35.157  -7.726 124.213  1.00  0.00           O  
ATOM   2973  CB  ASP B 795      33.659  -5.281 125.841  1.00  0.00           C  
ATOM   2974  CG  ASP B 795      33.684  -4.774 127.274  1.00  0.00           C  
ATOM   2975  OD1 ASP B 795      32.603  -4.421 127.803  1.00  0.00           O  
ATOM   2976  OD2 ASP B 795      34.777  -4.723 127.882  1.00  0.00           O  
ATOM   2977  N   ARG B 796      34.677  -5.936 122.933  1.00  0.00           N  
ATOM   2978  CA  ARG B 796      34.579  -6.708 121.696  1.00  0.00           C  
ATOM   2979  C   ARG B 796      35.907  -7.346 121.293  1.00  0.00           C  
ATOM   2980  O   ARG B 796      35.932  -8.518 120.932  1.00  0.00           O  
ATOM   2981  CB  ARG B 796      34.004  -5.865 120.552  1.00  0.00           C  
ATOM   2982  CG  ARG B 796      32.568  -5.400 120.772  1.00  0.00           C  
ATOM   2983  CD  ARG B 796      31.646  -6.547 121.188  1.00  0.00           C  
ATOM   2984  NE  ARG B 796      30.248  -6.130 121.319  1.00  0.00           N  
ATOM   2985  CZ  ARG B 796      29.736  -5.465 122.360  1.00  0.00           C  
ATOM   2986  NH1 ARG B 796      30.502  -5.117 123.395  1.00  0.00           N  
ATOM   2987  NH2 ARG B 796      28.446  -5.135 122.363  1.00  0.00           N  
ATOM   2988  N   TYR B 797      37.001  -6.586 121.368  1.00  0.00           N  
ATOM   2989  CA  TYR B 797      38.327  -7.132 121.052  1.00  0.00           C  
ATOM   2990  C   TYR B 797      38.665  -8.297 121.963  1.00  0.00           C  
ATOM   2991  O   TYR B 797      39.175  -9.310 121.499  1.00  0.00           O  
ATOM   2992  CB  TYR B 797      39.429  -6.069 121.134  1.00  0.00           C  
ATOM   2993  CG  TYR B 797      39.423  -5.095 119.985  1.00  0.00           C  
ATOM   2994  CD1 TYR B 797      39.428  -3.717 120.214  1.00  0.00           C  
ATOM   2995  CD2 TYR B 797      39.393  -5.545 118.669  1.00  0.00           C  
ATOM   2996  CE1 TYR B 797      39.414  -2.816 119.152  1.00  0.00           C  
ATOM   2997  CE2 TYR B 797      39.384  -4.660 117.608  1.00  0.00           C  
ATOM   2998  CZ  TYR B 797      39.389  -3.297 117.855  1.00  0.00           C  
ATOM   2999  OH  TYR B 797      39.377  -2.424 116.800  1.00  0.00           O  
ATOM   3000  N   MET B 798      38.364  -8.155 123.252  1.00  0.00           N  
ATOM   3001  CA  MET B 798      38.607  -9.223 124.201  1.00  0.00           C  
ATOM   3002  C   MET B 798      37.844 -10.483 123.813  1.00  0.00           C  
ATOM   3003  O   MET B 798      38.401 -11.581 123.849  1.00  0.00           O  
ATOM   3004  CB  MET B 798      38.272  -8.800 125.633  1.00  0.00           C  
ATOM   3005  CG  MET B 798      38.644  -9.872 126.668  1.00  0.00           C  
ATOM   3006  SD  MET B 798      38.521  -9.337 128.375  1.00  0.00           S  
ATOM   3007  CE  MET B 798      39.899  -8.190 128.497  1.00  0.00           C  
ATOM   3008  N   HIS B 799      36.579 -10.325 123.435  1.00  0.00           N  
ATOM   3009  CA  HIS B 799      35.779 -11.463 123.002  1.00  0.00           C  
ATOM   3010  C   HIS B 799      36.404 -12.145 121.777  1.00  0.00           C  
ATOM   3011  O   HIS B 799      36.575 -13.366 121.759  1.00  0.00           O  
ATOM   3012  CB  HIS B 799      34.339 -11.047 122.702  1.00  0.00           C  
ATOM   3013  CG  HIS B 799      33.552 -12.100 121.985  1.00  0.00           C  
ATOM   3014  ND1 HIS B 799      33.145 -11.964 120.675  1.00  0.00           N  
ATOM   3015  CD2 HIS B 799      33.127 -13.323 122.385  1.00  0.00           C  
ATOM   3016  CE1 HIS B 799      32.488 -13.049 120.305  1.00  0.00           C  
ATOM   3017  NE2 HIS B 799      32.467 -13.891 121.324  1.00  0.00           N  
ATOM   3018  N   ILE B 800      36.749 -11.346 120.770  1.00  0.00           N  
ATOM   3019  CA  ILE B 800      37.313 -11.870 119.533  1.00  0.00           C  
ATOM   3020  C   ILE B 800      38.642 -12.622 119.763  1.00  0.00           C  
ATOM   3021  O   ILE B 800      38.808 -13.747 119.283  1.00  0.00           O  
ATOM   3022  CB  ILE B 800      37.495 -10.767 118.462  1.00  0.00           C  
ATOM   3023  CG1 ILE B 800      36.167 -10.053 118.175  1.00  0.00           C  
ATOM   3024  CG2 ILE B 800      38.041 -11.370 117.190  1.00  0.00           C  
ATOM   3025  CD1 ILE B 800      36.284  -8.771 117.335  1.00  0.00           C  
ATOM   3026  N   PHE B 801      39.569 -12.010 120.501  1.00  0.00           N  
ATOM   3027  CA  PHE B 801      40.902 -12.595 120.683  1.00  0.00           C  
ATOM   3028  C   PHE B 801      40.883 -13.832 121.578  1.00  0.00           C  
ATOM   3029  O   PHE B 801      41.591 -14.808 121.312  1.00  0.00           O  
ATOM   3030  CB  PHE B 801      41.922 -11.557 121.183  1.00  0.00           C  
ATOM   3031  CG  PHE B 801      42.041 -10.331 120.294  1.00  0.00           C  
ATOM   3032  CD1 PHE B 801      41.909 -10.433 118.907  1.00  0.00           C  
ATOM   3033  CD2 PHE B 801      42.310  -9.080 120.848  1.00  0.00           C  
ATOM   3034  CE1 PHE B 801      42.016  -9.312 118.097  1.00  0.00           C  
ATOM   3035  CE2 PHE B 801      42.424  -7.946 120.043  1.00  0.00           C  
ATOM   3036  CZ  PHE B 801      42.267  -8.058 118.668  1.00  0.00           C  
ATOM   3037  N   ASN B 802      40.062 -13.793 122.621  1.00  0.00           N  
ATOM   3038  CA  ASN B 802      39.898 -14.931 123.517  1.00  0.00           C  
ATOM   3039  C   ASN B 802      39.051 -16.061 122.935  1.00  0.00           C  
ATOM   3040  O   ASN B 802      39.470 -17.219 122.952  1.00  0.00           O  
ATOM   3041  CB  ASN B 802      39.322 -14.487 124.870  1.00  0.00           C  
ATOM   3042  CG  ASN B 802      40.360 -13.824 125.771  1.00  0.00           C  
ATOM   3043  OD1 ASN B 802      41.547 -13.756 125.442  1.00  0.00           O  
ATOM   3044  ND2 ASN B 802      39.909 -13.335 126.920  1.00  0.00           N  
ATOM   3045  N   ASP B 803      37.871 -15.723 122.417  1.00  0.00           N  
ATOM   3046  CA  ASP B 803      36.857 -16.729 122.076  1.00  0.00           C  
ATOM   3047  C   ASP B 803      36.823 -17.182 120.620  1.00  0.00           C  
ATOM   3048  O   ASP B 803      36.384 -18.295 120.341  1.00  0.00           O  
ATOM   3049  CB  ASP B 803      35.460 -16.257 122.476  1.00  0.00           C  
ATOM   3050  CG  ASP B 803      35.410 -15.717 123.879  1.00  0.00           C  
ATOM   3051  OD1 ASP B 803      35.978 -16.357 124.785  1.00  0.00           O  
ATOM   3052  OD2 ASP B 803      34.789 -14.649 124.078  1.00  0.00           O  
ATOM   3053  N   ILE B 807      37.252 -16.332 119.695  1.00  0.00           N  
ATOM   3054  CA  ILE B 807      37.225 -16.712 118.281  1.00  0.00           C  
ATOM   3055  C   ILE B 807      38.614 -17.102 117.763  1.00  0.00           C  
ATOM   3056  O   ILE B 807      38.809 -18.226 117.298  1.00  0.00           O  
ATOM   3057  CB  ILE B 807      36.549 -15.640 117.392  1.00  0.00           C  
ATOM   3058  CG1 ILE B 807      35.113 -15.391 117.875  1.00  0.00           C  
ATOM   3059  CG2 ILE B 807      36.550 -16.089 115.934  1.00  0.00           C  
ATOM   3060  CD1 ILE B 807      34.436 -14.197 117.244  1.00  0.00           C  
ATOM   3061  N   LEU B 808      39.569 -16.180 117.862  1.00  0.00           N  
ATOM   3062  CA  LEU B 808      40.953 -16.456 117.490  1.00  0.00           C  
ATOM   3063  C   LEU B 808      41.683 -17.339 118.514  1.00  0.00           C  
ATOM   3064  O   LEU B 808      42.601 -18.069 118.144  1.00  0.00           O  
ATOM   3065  CB  LEU B 808      41.735 -15.157 117.277  1.00  0.00           C  
ATOM   3066  CG  LEU B 808      41.276 -14.142 116.228  1.00  0.00           C  
ATOM   3067  CD1 LEU B 808      42.354 -13.084 116.031  1.00  0.00           C  
ATOM   3068  CD2 LEU B 808      40.947 -14.801 114.905  1.00  0.00           C  
ATOM   3069  N   ASP B1143      41.281 -17.257 119.785  1.00  0.00           N  
ATOM   3070  CA  ASP B1143      41.874 -18.049 120.882  1.00  0.00           C  
ATOM   3071  C   ASP B1143      43.404 -17.929 120.948  1.00  0.00           C  
ATOM   3072  O   ASP B1143      44.115 -18.922 120.995  1.00  0.00           O  
ATOM   3073  CB  ASP B1143      41.433 -19.523 120.792  1.00  0.00           C  
ATOM   3074  CG  ASP B1143      41.794 -20.335 122.033  1.00  0.00           C  
ATOM   3075  OD1 ASP B1143      41.650 -19.830 123.172  1.00  0.00           O  
ATOM   3076  OD2 ASP B1143      42.222 -21.499 121.863  1.00  0.00           O  
ATOM   3077  N   ILE B1153      43.892 -16.693 120.949  1.00  0.00           N  
ATOM   3078  CA  ILE B1153      45.324 -16.409 120.945  1.00  0.00           C  
ATOM   3079  C   ILE B1153      45.784 -15.946 122.317  1.00  0.00           C  
ATOM   3080  O   ILE B1153      44.963 -15.667 123.187  1.00  0.00           O  
ATOM   3081  CB  ILE B1153      45.695 -15.322 119.890  1.00  0.00           C  
ATOM   3082  CG1 ILE B1153      44.819 -14.068 120.062  1.00  0.00           C  
ATOM   3083  CG2 ILE B1153      45.609 -15.894 118.466  1.00  0.00           C  
ATOM   3084  CD1 ILE B1153      45.325 -12.836 119.309  1.00  0.00           C  
ATOM   3085  N   GLU B1154      47.099 -15.875 122.504  1.00  0.00           N  
ATOM   3086  CA  GLU B1154      47.688 -15.392 123.747  1.00  0.00           C  
ATOM   3087  C   GLU B1154      48.080 -13.941 123.547  1.00  0.00           C  
ATOM   3088  O   GLU B1154      48.839 -13.624 122.628  1.00  0.00           O  
ATOM   3089  CB  GLU B1154      48.913 -16.228 124.136  1.00  0.00           C  
ATOM   3090  CG  GLU B1154      49.569 -15.820 125.448  1.00  0.00           C  
ATOM   3091  CD  GLU B1154      50.714 -16.738 125.862  1.00  0.00           C  
ATOM   3092  OE1 GLU B1154      51.488 -16.349 126.764  1.00  0.00           O  
ATOM   3093  OE2 GLU B1154      50.843 -17.852 125.301  1.00  0.00           O  
ATOM   3094  N   TRP B1155      47.571 -13.068 124.408  1.00  0.00           N  
ATOM   3095  CA  TRP B1155      47.786 -11.641 124.249  1.00  0.00           C  
ATOM   3096  C   TRP B1155      47.777 -10.893 125.576  1.00  0.00           C  
ATOM   3097  O   TRP B1155      47.480 -11.457 126.628  1.00  0.00           O  
ATOM   3098  CB  TRP B1155      46.730 -11.048 123.303  1.00  0.00           C  
ATOM   3099  CG  TRP B1155      45.303 -11.233 123.781  1.00  0.00           C  
ATOM   3100  CD1 TRP B1155      44.561 -12.376 123.714  1.00  0.00           C  
ATOM   3101  CD2 TRP B1155      44.466 -10.248 124.392  1.00  0.00           C  
ATOM   3102  NE1 TRP B1155      43.319 -12.168 124.246  1.00  0.00           N  
ATOM   3103  CE2 TRP B1155      43.228 -10.868 124.669  1.00  0.00           C  
ATOM   3104  CE3 TRP B1155      44.639  -8.901 124.733  1.00  0.00           C  
ATOM   3105  CZ2 TRP B1155      42.152 -10.182 125.271  1.00  0.00           C  
ATOM   3106  CZ3 TRP B1155      43.565  -8.215 125.344  1.00  0.00           C  
ATOM   3107  CH2 TRP B1155      42.343  -8.863 125.602  1.00  0.00           C  
ATOM   3108  N   ARG B1156      48.126  -9.616 125.506  1.00  0.00           N  
ATOM   3109  CA  ARG B1156      48.016  -8.701 126.630  1.00  0.00           C  
ATOM   3110  C   ARG B1156      47.688  -7.306 126.099  1.00  0.00           C  
ATOM   3111  O   ARG B1156      47.761  -7.065 124.891  1.00  0.00           O  
ATOM   3112  CB  ARG B1156      49.313  -8.668 127.436  1.00  0.00           C  
ATOM   3113  CG  ARG B1156      50.566  -8.494 126.603  1.00  0.00           C  
ATOM   3114  CD  ARG B1156      51.717  -8.017 127.445  1.00  0.00           C  
ATOM   3115  NE  ARG B1156      52.826  -7.590 126.603  1.00  0.00           N  
ATOM   3116  CZ  ARG B1156      54.047  -8.123 126.623  1.00  0.00           C  
ATOM   3117  NH1 ARG B1156      54.345  -9.107 127.464  1.00  0.00           N  
ATOM   3118  NH2 ARG B1156      54.979  -7.655 125.798  1.00  0.00           N  
ATOM   3119  N   LYS B1157      47.314  -6.398 126.995  1.00  0.00           N  
ATOM   3120  CA  LYS B1157      47.168  -4.989 126.622  1.00  0.00           C  
ATOM   3121  C   LYS B1157      47.845  -4.063 127.621  1.00  0.00           C  
ATOM   3122  O   LYS B1157      47.940  -4.373 128.810  1.00  0.00           O  
ATOM   3123  CB  LYS B1157      45.702  -4.596 126.367  1.00  0.00           C  
ATOM   3124  CG  LYS B1157      44.750  -4.877 127.502  1.00  0.00           C  
ATOM   3125  CD  LYS B1157      43.335  -4.487 127.119  1.00  0.00           C  
ATOM   3126  CE  LYS B1157      42.408  -4.573 128.314  1.00  0.00           C  
ATOM   3127  NZ  LYS B1157      40.994  -4.636 127.884  1.00  0.00           N  
ATOM   3128  N   ALA B1158      48.332  -2.936 127.116  1.00  0.00           N  
ATOM   3129  CA  ALA B1158      49.048  -1.969 127.937  1.00  0.00           C  
ATOM   3130  C   ALA B1158      48.728  -0.528 127.547  1.00  0.00           C  
ATOM   3131  O   ALA B1158      48.398  -0.240 126.394  1.00  0.00           O  
ATOM   3132  CB  ALA B1158      50.544  -2.223 127.858  1.00  0.00           C  
ATOM   3133  N   ARG B1159      48.823   0.368 128.527  1.00  0.00           N  
ATOM   3134  CA  ARG B1159      48.638   1.801 128.310  1.00  0.00           C  
ATOM   3135  C   ARG B1159      50.005   2.480 128.263  1.00  0.00           C  
ATOM   3136  O   ARG B1159      50.871   2.211 129.109  1.00  0.00           O  
ATOM   3137  CB  ARG B1159      47.806   2.410 129.439  1.00  0.00           C  
ATOM   3138  CG  ARG B1159      47.080   3.713 129.081  1.00  0.00           C  
ATOM   3139  CD  ARG B1159      45.599   3.466 128.764  1.00  0.00           C  
ATOM   3140  NE  ARG B1159      44.935   2.757 129.862  1.00  0.00           N  
ATOM   3141  CZ  ARG B1159      44.049   3.292 130.699  1.00  0.00           C  
ATOM   3142  NH1 ARG B1159      43.668   4.564 130.570  1.00  0.00           N  
ATOM   3143  NH2 ARG B1159      43.531   2.540 131.663  1.00  0.00           N  
ATOM   3144  N   VAL B1160      50.196   3.359 127.277  1.00  0.00           N  
ATOM   3145  CA  VAL B1160      51.455   4.101 127.138  1.00  0.00           C  
ATOM   3146  C   VAL B1160      51.340   5.492 127.781  1.00  0.00           C  
ATOM   3147  O   VAL B1160      50.608   6.355 127.284  1.00  0.00           O  
ATOM   3148  CB  VAL B1160      51.919   4.207 125.664  1.00  0.00           C  
ATOM   3149  CG1 VAL B1160      53.447   4.321 125.607  1.00  0.00           C  
ATOM   3150  CG2 VAL B1160      51.454   2.983 124.858  1.00  0.00           C  
ATOM   3151  N   THR B1161      52.068   5.689 128.886  1.00  0.00           N  
ATOM   3152  CA  THR B1161      51.957   6.897 129.721  1.00  0.00           C  
ATOM   3153  C   THR B1161      52.456   8.153 129.002  1.00  0.00           C  
ATOM   3154  O   THR B1161      51.943   9.255 129.222  1.00  0.00           O  
ATOM   3155  CB  THR B1161      52.725   6.756 131.065  1.00  0.00           C  
ATOM   3156  OG1 THR B1161      52.903   5.371 131.399  1.00  0.00           O  
ATOM   3157  CG2 THR B1161      51.978   7.460 132.191  1.00  0.00           C  
ATOM   3158  N   ASN B1444      44.066  12.430 131.359  1.00  0.00           N  
ATOM   3159  CA  ASN B1444      44.500  11.136 131.891  1.00  0.00           C  
ATOM   3160  C   ASN B1444      44.034   9.973 131.025  1.00  0.00           C  
ATOM   3161  O   ASN B1444      44.719   8.955 130.916  1.00  0.00           O  
ATOM   3162  CB  ASN B1444      43.995  10.940 133.325  1.00  0.00           C  
ATOM   3163  CG  ASN B1444      44.758  11.776 134.340  1.00  0.00           C  
ATOM   3164  OD1 ASN B1444      45.369  11.235 135.265  1.00  0.00           O  
ATOM   3165  ND2 ASN B1444      44.722  13.096 134.179  1.00  0.00           N  
ATOM   3166  N   THR B1448      42.861  10.134 130.419  1.00  0.00           N  
ATOM   3167  CA  THR B1448      42.270   9.100 129.571  1.00  0.00           C  
ATOM   3168  C   THR B1448      42.675   9.262 128.101  1.00  0.00           C  
ATOM   3169  O   THR B1448      42.528   8.325 127.307  1.00  0.00           O  
ATOM   3170  CB  THR B1448      40.727   9.036 129.722  1.00  0.00           C  
ATOM   3171  OG1 THR B1448      40.165  10.339 129.532  1.00  0.00           O  
ATOM   3172  CG2 THR B1448      40.332   8.520 131.112  1.00  0.00           C  
ATOM   3173  N   VAL B1456      43.196  10.440 127.748  1.00  0.00           N  
ATOM   3174  CA  VAL B1456      43.801  10.660 126.428  1.00  0.00           C  
ATOM   3175  C   VAL B1456      45.051   9.789 126.269  1.00  0.00           C  
ATOM   3176  O   VAL B1456      45.958   9.824 127.105  1.00  0.00           O  
ATOM   3177  CB  VAL B1456      44.172  12.148 126.192  1.00  0.00           C  
ATOM   3178  CG1 VAL B1456      44.886  12.324 124.854  1.00  0.00           C  
ATOM   3179  CG2 VAL B1456      42.934  13.036 126.249  1.00  0.00           C  
ATOM   3180  N   GLY B1457      45.087   9.005 125.195  1.00  0.00           N  
ATOM   3181  CA  GLY B1457      46.217   8.132 124.911  1.00  0.00           C  
ATOM   3182  C   GLY B1457      45.817   6.814 124.281  1.00  0.00           C  
ATOM   3183  O   GLY B1457      44.636   6.536 124.089  1.00  0.00           O  
ATOM   3184  N   THR B1458      46.814   5.992 123.972  1.00  0.00           N  
ATOM   3185  CA  THR B1458      46.590   4.725 123.281  1.00  0.00           C  
ATOM   3186  C   THR B1458      46.702   3.508 124.208  1.00  0.00           C  
ATOM   3187  O   THR B1458      47.575   3.452 125.078  1.00  0.00           O  
ATOM   3188  CB  THR B1458      47.563   4.589 122.089  1.00  0.00           C  
ATOM   3189  OG1 THR B1458      47.386   5.708 121.213  1.00  0.00           O  
ATOM   3190  CG2 THR B1458      47.321   3.299 121.304  1.00  0.00           C  
ATOM   3191  N   THR B1459      45.793   2.554 124.022  1.00  0.00           N  
ATOM   3192  CA  THR B1459      45.921   1.225 124.612  1.00  0.00           C  
ATOM   3193  C   THR B1459      46.362   0.228 123.531  1.00  0.00           C  
ATOM   3194  O   THR B1459      45.689   0.061 122.508  1.00  0.00           O  
ATOM   3195  CB  THR B1459      44.614   0.776 125.286  1.00  0.00           C  
ATOM   3196  OG1 THR B1459      44.262   1.730 126.288  1.00  0.00           O  
ATOM   3197  CG2 THR B1459      44.783  -0.581 125.955  1.00  0.00           C  
ATOM   3198  N   ASP B1460      47.506  -0.411 123.758  1.00  0.00           N  
ATOM   3199  CA  ASP B1460      48.073  -1.347 122.787  1.00  0.00           C  
ATOM   3200  C   ASP B1460      47.806  -2.798 123.142  1.00  0.00           C  
ATOM   3201  O   ASP B1460      47.883  -3.183 124.308  1.00  0.00           O  
ATOM   3202  CB  ASP B1460      49.586  -1.148 122.673  1.00  0.00           C  
ATOM   3203  CG  ASP B1460      49.963   0.140 121.962  1.00  0.00           C  
ATOM   3204  OD1 ASP B1460      50.930   0.788 122.422  1.00  0.00           O  
ATOM   3205  OD2 ASP B1460      49.307   0.505 120.953  1.00  0.00           O  
ATOM   3206  N   TYR B1461      47.514  -3.596 122.120  1.00  0.00           N  
ATOM   3207  CA  TYR B1461      47.399  -5.041 122.250  1.00  0.00           C  
ATOM   3208  C   TYR B1461      48.647  -5.693 121.668  1.00  0.00           C  
ATOM   3209  O   TYR B1461      49.050  -5.380 120.539  1.00  0.00           O  
ATOM   3210  CB  TYR B1461      46.166  -5.556 121.512  1.00  0.00           C  
ATOM   3211  CG  TYR B1461      44.830  -5.175 122.125  1.00  0.00           C  
ATOM   3212  CD1 TYR B1461      44.028  -6.137 122.724  1.00  0.00           C  
ATOM   3213  CD2 TYR B1461      44.349  -3.855 122.072  1.00  0.00           C  
ATOM   3214  CE1 TYR B1461      42.789  -5.806 123.271  1.00  0.00           C  
ATOM   3215  CE2 TYR B1461      43.109  -3.512 122.627  1.00  0.00           C  
ATOM   3216  CZ  TYR B1461      42.336  -4.496 123.222  1.00  0.00           C  
ATOM   3217  OH  TYR B1461      41.118  -4.191 123.779  1.00  0.00           O  
ATOM   3218  N   GLU B1462      49.244  -6.599 122.446  1.00  0.00           N  
ATOM   3219  CA  GLU B1462      50.480  -7.297 122.080  1.00  0.00           C  
ATOM   3220  C   GLU B1462      50.329  -8.798 122.196  1.00  0.00           C  
ATOM   3221  O   GLU B1462      49.640  -9.289 123.089  1.00  0.00           O  
ATOM   3222  CB  GLU B1462      51.620  -6.877 123.002  1.00  0.00           C  
ATOM   3223  CG  GLU B1462      52.245  -5.549 122.672  1.00  0.00           C  
ATOM   3224  CD  GLU B1462      52.945  -4.926 123.861  1.00  0.00           C  
ATOM   3225  OE1 GLU B1462      53.624  -5.654 124.625  1.00  0.00           O  
ATOM   3226  OE2 GLU B1462      52.809  -3.696 124.030  1.00  0.00           O  
ATOM   3227  N   ALA B1463      51.016  -9.521 121.315  1.00  0.00           N  
ATOM   3228  CA  ALA B1463      51.002 -10.981 121.319  1.00  0.00           C  
ATOM   3229  C   ALA B1463      52.387 -11.601 121.061  1.00  0.00           C  
ATOM   3230  O   ALA B1463      53.188 -11.081 120.283  1.00  0.00           O  
ATOM   3231  CB  ALA B1463      49.990 -11.491 120.312  1.00  0.00           C  
ATOM   3232  N   CYS B1464      52.660 -12.721 121.719  1.00  0.00           N  
ATOM   3233  CA  CYS B1464      53.923 -13.427 121.519  1.00  0.00           C  
ATOM   3234  C   CYS B1464      53.923 -14.130 120.170  1.00  0.00           C  
ATOM   3235  O   CYS B1464      52.891 -14.634 119.713  1.00  0.00           O  
ATOM   3236  CB  CYS B1464      54.169 -14.427 122.639  1.00  0.00           C  
ATOM   3237  SG  CYS B1464      52.866 -15.651 122.810  1.00  0.00           S  
ATOM   3238  N   LEU B1465      55.076 -14.113 119.515  1.00  0.00           N  
ATOM   3239  CA  LEU B1465      55.246 -14.837 118.270  1.00  0.00           C  
ATOM   3240  C   LEU B1465      56.247 -15.930 118.574  1.00  0.00           C  
ATOM   3241  O   LEU B1465      57.446 -15.654 118.685  1.00  0.00           O  
ATOM   3242  CB  LEU B1465      55.749 -13.916 117.153  1.00  0.00           C  
ATOM   3243  CG  LEU B1465      54.947 -12.651 116.796  1.00  0.00           C  
ATOM   3244  CD1 LEU B1465      55.779 -11.760 115.904  1.00  0.00           C  
ATOM   3245  CD2 LEU B1465      53.609 -12.964 116.120  1.00  0.00           C  
ATOM   3246  N   PRO B1475      55.759 -17.174 118.756  1.00  0.00           N  
ATOM   3247  CA  PRO B1475      56.640 -18.263 119.209  1.00  0.00           C  
ATOM   3248  C   PRO B1475      57.989 -18.353 118.489  1.00  0.00           C  
ATOM   3249  O   PRO B1475      58.991 -18.598 119.145  1.00  0.00           O  
ATOM   3250  CB  PRO B1475      55.791 -19.518 118.987  1.00  0.00           C  
ATOM   3251  CG  PRO B1475      54.385 -19.022 119.193  1.00  0.00           C  
ATOM   3252  CD  PRO B1475      54.368 -17.638 118.572  1.00  0.00           C  
ATOM   3253  N   TYR B1476      58.034 -18.116 117.178  1.00  0.00           N  
ATOM   3254  CA  TYR B1476      59.300 -18.269 116.435  1.00  0.00           C  
ATOM   3255  C   TYR B1476      60.417 -17.336 116.929  1.00  0.00           C  
ATOM   3256  O   TYR B1476      61.595 -17.593 116.693  1.00  0.00           O  
ATOM   3257  CB  TYR B1476      59.101 -18.137 114.915  1.00  0.00           C  
ATOM   3258  CG  TYR B1476      58.800 -16.734 114.422  1.00  0.00           C  
ATOM   3259  CD1 TYR B1476      59.816 -15.912 113.928  1.00  0.00           C  
ATOM   3260  CD2 TYR B1476      57.497 -16.242 114.417  1.00  0.00           C  
ATOM   3261  CE1 TYR B1476      59.543 -14.622 113.465  1.00  0.00           C  
ATOM   3262  CE2 TYR B1476      57.216 -14.963 113.957  1.00  0.00           C  
ATOM   3263  CZ  TYR B1476      58.244 -14.156 113.486  1.00  0.00           C  
ATOM   3264  OH  TYR B1476      57.956 -12.884 113.028  1.00  0.00           O  
ATOM   3265  N   ARG B1683      60.035 -16.260 117.614  1.00  0.00           N  
ATOM   3266  CA  ARG B1683      60.995 -15.309 118.170  1.00  0.00           C  
ATOM   3267  C   ARG B1683      61.610 -15.823 119.467  1.00  0.00           C  
ATOM   3268  O   ARG B1683      62.503 -15.189 120.028  1.00  0.00           O  
ATOM   3269  CB  ARG B1683      60.330 -13.951 118.405  1.00  0.00           C  
ATOM   3270  CG  ARG B1683      60.043 -13.166 117.136  1.00  0.00           C  
ATOM   3271  CD  ARG B1683      59.347 -11.843 117.444  1.00  0.00           C  
ATOM   3272  NE  ARG B1683      59.197 -11.037 116.234  1.00  0.00           N  
ATOM   3273  CZ  ARG B1683      58.913  -9.738 116.209  1.00  0.00           C  
ATOM   3274  NH1 ARG B1683      58.729  -9.058 117.333  1.00  0.00           N  
ATOM   3275  NH2 ARG B1683      58.817  -9.113 115.046  1.00  0.00           N  
ATOM   3276  N   GLY B1684      61.122 -16.967 119.943  1.00  0.00           N  
ATOM   3277  CA  GLY B1684      61.658 -17.610 121.134  1.00  0.00           C  
ATOM   3278  C   GLY B1684      61.049 -17.105 122.423  1.00  0.00           C  
ATOM   3279  O   GLY B1684      60.430 -16.054 122.438  1.00  0.00           O  
ATOM   3280  N   PRO B1688      61.268 -17.827 123.534  1.00  0.00           N  
ATOM   3281  CA  PRO B1688      60.591 -17.488 124.796  1.00  0.00           C  
ATOM   3282  C   PRO B1688      60.863 -16.060 125.293  1.00  0.00           C  
ATOM   3283  O   PRO B1688      60.178 -15.588 126.202  1.00  0.00           O  
ATOM   3284  CB  PRO B1688      61.164 -18.509 125.791  1.00  0.00           C  
ATOM   3285  CG  PRO B1688      61.735 -19.625 124.942  1.00  0.00           C  
ATOM   3286  CD  PRO B1688      62.183 -18.978 123.675  1.00  0.00           C  
ATOM   3287  N   ASP B1689      61.844 -15.384 124.695  1.00  0.00           N  
ATOM   3288  CA  ASP B1689      62.292 -14.066 125.154  1.00  0.00           C  
ATOM   3289  C   ASP B1689      62.096 -12.977 124.111  1.00  0.00           C  
ATOM   3290  O   ASP B1689      62.492 -11.831 124.329  1.00  0.00           O  
ATOM   3291  CB  ASP B1689      63.777 -14.119 125.550  1.00  0.00           C  
ATOM   3292  CG  ASP B1689      64.020 -14.894 126.839  1.00  0.00           C  
ATOM   3293  OD1 ASP B1689      65.064 -15.584 126.935  1.00  0.00           O  
ATOM   3294  OD2 ASP B1689      63.176 -14.813 127.760  1.00  0.00           O  
ATOM   3295  N   GLY B1690      61.497 -13.333 122.976  1.00  0.00           N  
ATOM   3296  CA  GLY B1690      61.287 -12.389 121.884  1.00  0.00           C  
ATOM   3297  C   GLY B1690      60.306 -11.271 122.206  1.00  0.00           C  
ATOM   3298  O   GLY B1690      59.453 -11.412 123.088  1.00  0.00           O  
ATOM   3299  N   GLU B1692      60.455 -10.156 121.490  1.00  0.00           N  
ATOM   3300  CA  GLU B1692      59.536  -9.023 121.561  1.00  0.00           C  
ATOM   3301  C   GLU B1692      58.150  -9.463 121.106  1.00  0.00           C  
ATOM   3302  O   GLU B1692      58.013 -10.139 120.083  1.00  0.00           O  
ATOM   3303  CB  GLU B1692      59.999  -7.892 120.627  1.00  0.00           C  
ATOM   3304  CG  GLU B1692      61.427  -7.381 120.843  1.00  0.00           C  
ATOM   3305  CD  GLU B1692      61.479  -6.047 121.572  1.00  0.00           C  
ATOM   3306  OE1 GLU B1692      60.818  -5.075 121.107  1.00  0.00           O  
ATOM   3307  OE2 GLU B1692      62.195  -5.975 122.602  1.00  0.00           O  
ATOM   3308  N   TRP B1693      57.126  -9.072 121.856  1.00  0.00           N  
ATOM   3309  CA  TRP B1693      55.751  -9.309 121.431  1.00  0.00           C  
ATOM   3310  C   TRP B1693      55.403  -8.344 120.310  1.00  0.00           C  
ATOM   3311  O   TRP B1693      56.050  -7.307 120.147  1.00  0.00           O  
ATOM   3312  CB  TRP B1693      54.778  -9.185 122.614  1.00  0.00           C  
ATOM   3313  CG  TRP B1693      54.935 -10.321 123.597  1.00  0.00           C  
ATOM   3314  CD1 TRP B1693      56.108 -10.931 123.955  1.00  0.00           C  
ATOM   3315  CD2 TRP B1693      53.897 -10.983 124.344  1.00  0.00           C  
ATOM   3316  NE1 TRP B1693      55.866 -11.927 124.866  1.00  0.00           N  
ATOM   3317  CE2 TRP B1693      54.523 -11.987 125.125  1.00  0.00           C  
ATOM   3318  CE3 TRP B1693      52.506 -10.828 124.430  1.00  0.00           C  
ATOM   3319  CZ2 TRP B1693      53.805 -12.833 125.984  1.00  0.00           C  
ATOM   3320  CZ3 TRP B1693      51.789 -11.669 125.280  1.00  0.00           C  
ATOM   3321  CH2 TRP B1693      52.444 -12.661 126.046  1.00  0.00           C  
ATOM   3322  N   LEU B1700      54.391  -8.700 119.530  1.00  0.00           N  
ATOM   3323  CA  LEU B1700      53.988  -7.908 118.390  1.00  0.00           C  
ATOM   3324  C   LEU B1700      52.735  -7.078 118.709  1.00  0.00           C  
ATOM   3325  O   LEU B1700      51.773  -7.595 119.279  1.00  0.00           O  
ATOM   3326  CB  LEU B1700      53.748  -8.828 117.189  1.00  0.00           C  
ATOM   3327  CG  LEU B1700      53.509  -8.136 115.851  1.00  0.00           C  
ATOM   3328  CD1 LEU B1700      54.781  -7.470 115.346  1.00  0.00           C  
ATOM   3329  CD2 LEU B1700      52.968  -9.130 114.839  1.00  0.00           C  
ATOM   3330  N   GLU B1701      52.774  -5.792 118.360  1.00  0.00           N  
ATOM   3331  CA  GLU B1701      51.616  -4.904 118.489  1.00  0.00           C  
ATOM   3332  C   GLU B1701      50.692  -5.233 117.327  1.00  0.00           C  
ATOM   3333  O   GLU B1701      51.117  -5.185 116.165  1.00  0.00           O  
ATOM   3334  CB  GLU B1701      52.057  -3.431 118.455  1.00  0.00           C  
ATOM   3335  CG  GLU B1701      50.985  -2.391 118.797  1.00  0.00           C  
ATOM   3336  CD  GLU B1701      50.105  -1.993 117.612  1.00  0.00           C  
ATOM   3337  OE1 GLU B1701      50.484  -2.263 116.446  1.00  0.00           O  
ATOM   3338  OE2 GLU B1701      49.025  -1.390 117.850  1.00  0.00           O  
ATOM   3339  N   PHE B1702      49.448  -5.595 117.631  1.00  0.00           N  
ATOM   3340  CA  PHE B1702      48.511  -6.027 116.581  1.00  0.00           C  
ATOM   3341  C   PHE B1702      47.121  -5.366 116.670  1.00  0.00           C  
ATOM   3342  O   PHE B1702      46.251  -5.636 115.844  1.00  0.00           O  
ATOM   3343  CB  PHE B1702      48.388  -7.560 116.567  1.00  0.00           C  
ATOM   3344  CG  PHE B1702      47.623  -8.112 117.726  1.00  0.00           C  
ATOM   3345  CD1 PHE B1702      46.293  -8.504 117.573  1.00  0.00           C  
ATOM   3346  CD2 PHE B1702      48.213  -8.212 118.982  1.00  0.00           C  
ATOM   3347  CE1 PHE B1702      45.559  -8.990 118.656  1.00  0.00           C  
ATOM   3348  CE2 PHE B1702      47.497  -8.700 120.070  1.00  0.00           C  
ATOM   3349  CZ  PHE B1702      46.160  -9.091 119.906  1.00  0.00           C  
ATOM   3350  N   GLN B1703      46.917  -4.521 117.678  1.00  0.00           N  
ATOM   3351  CA  GLN B1703      45.655  -3.813 117.861  1.00  0.00           C  
ATOM   3352  C   GLN B1703      45.819  -2.605 118.770  1.00  0.00           C  
ATOM   3353  O   GLN B1703      46.604  -2.635 119.717  1.00  0.00           O  
ATOM   3354  CB  GLN B1703      44.586  -4.744 118.446  1.00  0.00           C  
ATOM   3355  CG  GLN B1703      43.176  -4.172 118.405  1.00  0.00           C  
ATOM   3356  CD  GLN B1703      42.771  -3.812 117.011  1.00  0.00           C  
ATOM   3357  OE1 GLN B1703      42.799  -4.655 116.113  1.00  0.00           O  
ATOM   3358  NE2 GLN B1703      42.409  -2.541 116.803  1.00  0.00           N  
ATOM   3359  N   ASN B1704      45.065  -1.548 118.473  1.00  0.00           N  
ATOM   3360  CA  ASN B1704      45.087  -0.332 119.270  1.00  0.00           C  
ATOM   3361  C   ASN B1704      43.679   0.214 119.513  1.00  0.00           C  
ATOM   3362  O   ASN B1704      42.767  -0.023 118.713  1.00  0.00           O  
ATOM   3363  CB  ASN B1704      45.987   0.730 118.609  1.00  0.00           C  
ATOM   3364  CG  ASN B1704      45.285   1.500 117.483  1.00  0.00           C  
ATOM   3365  OD1 ASN B1704      45.436   1.184 116.299  1.00  0.00           O  
ATOM   3366  ND2 ASN B1704      44.523   2.519 117.853  1.00  0.00           N  
ATOM   3367  N   VAL B1705      43.504   0.916 120.630  1.00  0.00           N  
ATOM   3368  CA  VAL B1705      42.362   1.808 120.812  1.00  0.00           C  
ATOM   3369  C   VAL B1705      42.883   3.157 121.306  1.00  0.00           C  
ATOM   3370  O   VAL B1705      43.572   3.231 122.329  1.00  0.00           O  
ATOM   3371  CB  VAL B1705      41.301   1.260 121.799  1.00  0.00           C  
ATOM   3372  CG1 VAL B1705      40.171   2.279 121.981  1.00  0.00           C  
ATOM   3373  CG2 VAL B1705      40.735  -0.066 121.311  1.00  0.00           C  
ATOM   3374  N   SER B1706      42.563   4.217 120.572  1.00  0.00           N  
ATOM   3375  CA  SER B1706      43.061   5.539 120.917  1.00  0.00           C  
ATOM   3376  C   SER B1706      41.952   6.518 121.281  1.00  0.00           C  
ATOM   3377  O   SER B1706      40.963   6.647 120.563  1.00  0.00           O  
ATOM   3378  CB  SER B1706      43.920   6.099 119.784  1.00  0.00           C  
ATOM   3379  OG  SER B1706      45.110   5.339 119.637  1.00  0.00           O  
ATOM   3380  N   ILE B1707      42.128   7.181 122.419  1.00  0.00           N  
ATOM   3381  CA  ILE B1707      41.294   8.306 122.807  1.00  0.00           C  
ATOM   3382  C   ILE B1707      42.116   9.565 122.525  1.00  0.00           C  
ATOM   3383  O   ILE B1707      43.206   9.745 123.086  1.00  0.00           O  
ATOM   3384  CB  ILE B1707      40.873   8.214 124.294  1.00  0.00           C  
ATOM   3385  CG1 ILE B1707      39.993   6.980 124.523  1.00  0.00           C  
ATOM   3386  CG2 ILE B1707      40.153   9.485 124.742  1.00  0.00           C  
ATOM   3387  CD1 ILE B1707      40.036   6.442 125.948  1.00  0.00           C  
ATOM   3388  N   ASN B1708      41.590  10.421 121.649  1.00  0.00           N  
ATOM   3389  CA  ASN B1708      42.343  11.546 121.090  1.00  0.00           C  
ATOM   3390  C   ASN B1708      42.009  12.918 121.681  1.00  0.00           C  
ATOM   3391  O   ASN B1708      42.601  13.925 121.291  1.00  0.00           O  
ATOM   3392  CB  ASN B1708      42.186  11.576 119.564  1.00  0.00           C  
ATOM   3393  CG  ASN B1708      42.811  10.369 118.888  1.00  0.00           C  
ATOM   3394  OD1 ASN B1708      44.017  10.127 119.003  1.00  0.00           O  
ATOM   3395  ND2 ASN B1708      41.996   9.605 118.172  1.00  0.00           N  
ATOM   3396  N   GLY B1709      41.071  12.956 122.624  1.00  0.00           N  
ATOM   3397  CA  GLY B1709      40.622  14.220 123.207  1.00  0.00           C  
ATOM   3398  C   GLY B1709      39.960  15.127 122.183  1.00  0.00           C  
ATOM   3399  O   GLY B1709      39.277  14.662 121.273  1.00  0.00           O  
ATOM   3400  N   ASP B1710      40.188  16.426 122.325  1.00  0.00           N  
ATOM   3401  CA  ASP B1710      39.587  17.422 121.449  1.00  0.00           C  
ATOM   3402  C   ASP B1710      40.477  17.752 120.252  1.00  0.00           C  
ATOM   3403  O   ASP B1710      40.150  18.631 119.452  1.00  0.00           O  
ATOM   3404  CB  ASP B1710      39.260  18.691 122.248  1.00  0.00           C  
ATOM   3405  CG  ASP B1710      40.503  19.433 122.721  1.00  0.00           C  
ATOM   3406  OD1 ASP B1710      41.636  18.978 122.450  1.00  0.00           O  
ATOM   3407  OD2 ASP B1710      40.347  20.492 123.364  1.00  0.00           O  
ATOM   3408  N   LYS B1711      41.591  17.030 120.135  1.00  0.00           N  
ATOM   3409  CA  LYS B1711      42.592  17.235 119.080  1.00  0.00           C  
ATOM   3410  C   LYS B1711      41.996  17.471 117.690  1.00  0.00           C  
ATOM   3411  O   LYS B1711      42.221  18.522 117.085  1.00  0.00           O  
ATOM   3412  CB  LYS B1711      43.576  16.059 119.066  1.00  0.00           C  
ATOM   3413  CG  LYS B1711      44.635  16.080 117.964  1.00  0.00           C  
ATOM   3414  CD  LYS B1711      45.528  14.835 118.084  1.00  0.00           C  
ATOM   3415  CE  LYS B1711      46.287  14.532 116.797  1.00  0.00           C  
ATOM   3416  NZ  LYS B1711      47.506  15.371 116.636  1.00  0.00           N  
ATOM   3417  N   TYR B1725      41.228  16.500 117.202  1.00  0.00           N  
ATOM   3418  CA  TYR B1725      40.678  16.549 115.843  1.00  0.00           C  
ATOM   3419  C   TYR B1725      39.511  17.535 115.675  1.00  0.00           C  
ATOM   3420  O   TYR B1725      39.524  18.332 114.731  1.00  0.00           O  
ATOM   3421  CB  TYR B1725      40.294  15.148 115.346  1.00  0.00           C  
ATOM   3422  CG  TYR B1725      41.469  14.302 114.931  1.00  0.00           C  
ATOM   3423  CD1 TYR B1725      41.878  14.256 113.600  1.00  0.00           C  
ATOM   3424  CD2 TYR B1725      42.174  13.544 115.866  1.00  0.00           C  
ATOM   3425  CE1 TYR B1725      42.957  13.480 113.211  1.00  0.00           C  
ATOM   3426  CE2 TYR B1725      43.260  12.763 115.486  1.00  0.00           C  
ATOM   3427  CZ  TYR B1725      43.643  12.738 114.159  1.00  0.00           C  
ATOM   3428  OH  TYR B1725      44.713  11.972 113.768  1.00  0.00           O  
ATOM   3429  N   PRO B1726      38.492  17.476 116.562  1.00  0.00           N  
ATOM   3430  CA  PRO B1726      37.469  18.530 116.489  1.00  0.00           C  
ATOM   3431  C   PRO B1726      38.079  19.932 116.438  1.00  0.00           C  
ATOM   3432  O   PRO B1726      37.679  20.717 115.585  1.00  0.00           O  
ATOM   3433  CB  PRO B1726      36.646  18.315 117.763  1.00  0.00           C  
ATOM   3434  CG  PRO B1726      36.769  16.828 117.993  1.00  0.00           C  
ATOM   3435  CD  PRO B1726      38.178  16.485 117.610  1.00  0.00           C  
ATOM   3436  N   LYS B1727      39.055  20.223 117.309  1.00  0.00           N  
ATOM   3437  CA  LYS B1727      39.749  21.523 117.292  1.00  0.00           C  
ATOM   3438  C   LYS B1727      40.515  21.721 115.992  1.00  0.00           C  
ATOM   3439  O   LYS B1727      40.446  22.774 115.378  1.00  0.00           O  
ATOM   3440  CB  LYS B1727      40.708  21.697 118.482  1.00  0.00           C  
ATOM   3441  CG  LYS B1727      40.075  21.735 119.883  1.00  0.00           C  
ATOM   3442  CD  LYS B1727      39.042  22.860 120.035  1.00  0.00           C  
ATOM   3443  CE  LYS B1727      38.766  23.212 121.501  1.00  0.00           C  
ATOM   3444  NZ  LYS B1727      38.314  22.042 122.321  1.00  0.00           N  
ATOM   3445  N   GLY B1728      41.242  20.696 115.565  1.00  0.00           N  
ATOM   3446  CA  GLY B1728      42.073  20.802 114.370  1.00  0.00           C  
ATOM   3447  C   GLY B1728      41.273  21.090 113.110  1.00  0.00           C  
ATOM   3448  O   GLY B1728      41.695  21.890 112.268  1.00  0.00           O  
ATOM   3449  N   PHE B1729      40.125  20.427 112.982  1.00  0.00           N  
ATOM   3450  CA  PHE B1729      39.302  20.532 111.778  1.00  0.00           C  
ATOM   3451  C   PHE B1729      38.135  21.500 111.952  1.00  0.00           C  
ATOM   3452  O   PHE B1729      37.386  21.757 111.003  1.00  0.00           O  
ATOM   3453  CB  PHE B1729      38.806  19.151 111.342  1.00  0.00           C  
ATOM   3454  CG  PHE B1729      39.862  18.312 110.672  1.00  0.00           C  
ATOM   3455  CD1 PHE B1729      40.743  17.536 111.431  1.00  0.00           C  
ATOM   3456  CD2 PHE B1729      39.977  18.294 109.290  1.00  0.00           C  
ATOM   3457  CE1 PHE B1729      41.725  16.757 110.821  1.00  0.00           C  
ATOM   3458  CE2 PHE B1729      40.962  17.505 108.664  1.00  0.00           C  
ATOM   3459  CZ  PHE B1729      41.834  16.740 109.431  1.00  0.00           C  
ATOM   3460  N   ASN B1730      38.011  22.045 113.161  1.00  0.00           N  
ATOM   3461  CA  ASN B1730      36.980  23.025 113.502  1.00  0.00           C  
ATOM   3462  C   ASN B1730      35.576  22.423 113.421  1.00  0.00           C  
ATOM   3463  O   ASN B1730      34.799  22.714 112.519  1.00  0.00           O  
ATOM   3464  CB  ASN B1730      37.138  24.290 112.647  1.00  0.00           C  
ATOM   3465  CG  ASN B1730      36.198  25.398 113.052  1.00  0.00           C  
ATOM   3466  OD1 ASN B1730      35.893  26.258 112.242  1.00  0.00           O  
ATOM   3467  ND2 ASN B1730      35.730  25.383 114.296  1.00  0.00           N  
ATOM   3468  N   VAL B1760      35.289  21.549 114.376  1.00  0.00           N  
ATOM   3469  CA  VAL B1760      34.032  20.834 114.437  1.00  0.00           C  
ATOM   3470  C   VAL B1760      33.460  21.126 115.807  1.00  0.00           C  
ATOM   3471  O   VAL B1760      34.031  20.728 116.835  1.00  0.00           O  
ATOM   3472  CB  VAL B1760      34.204  19.296 114.245  1.00  0.00           C  
ATOM   3473  CG1 VAL B1760      32.855  18.615 114.181  1.00  0.00           C  
ATOM   3474  CG2 VAL B1760      34.998  18.976 112.991  1.00  0.00           C  
ATOM   3475  N   LYS B1761      32.345  21.851 115.817  1.00  0.00           N  
ATOM   3476  CA  LYS B1761      31.706  22.256 117.055  1.00  0.00           C  
ATOM   3477  C   LYS B1761      30.496  21.367 117.312  1.00  0.00           C  
ATOM   3478  O   LYS B1761      30.006  20.700 116.397  1.00  0.00           O  
ATOM   3479  CB  LYS B1761      31.268  23.717 116.968  1.00  0.00           C  
ATOM   3480  CG  LYS B1761      32.333  24.691 116.492  1.00  0.00           C  
ATOM   3481  CD  LYS B1761      31.711  26.073 116.289  1.00  0.00           C  
ATOM   3482  CE  LYS B1761      32.696  27.077 115.692  1.00  0.00           C  
ATOM   3483  NZ  LYS B1761      33.824  27.386 116.625  1.00  0.00           N  
ATOM   3484  N   LEU B1765      30.024  21.353 118.557  1.00  0.00           N  
ATOM   3485  CA  LEU B1765      28.754  20.719 118.896  1.00  0.00           C  
ATOM   3486  C   LEU B1765      27.731  21.819 119.156  1.00  0.00           C  
ATOM   3487  O   LEU B1765      28.048  22.837 119.784  1.00  0.00           O  
ATOM   3488  CB  LEU B1765      28.895  19.802 120.116  1.00  0.00           C  
ATOM   3489  CG  LEU B1765      27.669  18.989 120.579  1.00  0.00           C  
ATOM   3490  CD1 LEU B1765      27.167  18.005 119.522  1.00  0.00           C  
ATOM   3491  CD2 LEU B1765      27.957  18.261 121.876  1.00  0.00           C  
ATOM   3492  N   GLN B1767      26.508  21.612 118.668  1.00  0.00           N  
ATOM   3493  CA  GLN B1767      25.449  22.613 118.755  1.00  0.00           C  
ATOM   3494  C   GLN B1767      25.139  23.087 120.174  1.00  0.00           C  
ATOM   3495  O   GLN B1767      24.734  24.237 120.364  1.00  0.00           O  
ATOM   3496  CB  GLN B1767      24.167  22.127 118.066  1.00  0.00           C  
ATOM   3497  CG  GLN B1767      23.433  20.988 118.776  1.00  0.00           C  
ATOM   3498  CD  GLN B1767      21.920  21.013 118.555  1.00  0.00           C  
ATOM   3499  OE1 GLN B1767      21.273  19.962 118.482  1.00  0.00           O  
ATOM   3500  NE2 GLN B1767      21.358  22.204 118.451  1.00  0.00           N  
ATOM   3501  N   SER B1768      25.321  22.208 121.157  1.00  0.00           N  
ATOM   3502  CA  SER B1768      25.100  22.570 122.557  1.00  0.00           C  
ATOM   3503  C   SER B1768      26.278  23.368 123.123  1.00  0.00           C  
ATOM   3504  O   SER B1768      26.161  23.998 124.173  1.00  0.00           O  
ATOM   3505  CB  SER B1768      24.822  21.330 123.408  1.00  0.00           C  
ATOM   3506  OG  SER B1768      25.904  20.416 123.339  1.00  0.00           O  
ATOM   3507  N   GLY B1770      27.404  23.349 122.415  1.00  0.00           N  
ATOM   3508  CA  GLY B1770      28.558  24.159 122.788  1.00  0.00           C  
ATOM   3509  C   GLY B1770      29.594  23.430 123.623  1.00  0.00           C  
ATOM   3510  O   GLY B1770      30.671  23.968 123.889  1.00  0.00           O  
ATOM   3511  N   ASP B1771      29.268  22.209 124.041  1.00  0.00           N  
ATOM   3512  CA  ASP B1771      30.208  21.376 124.783  1.00  0.00           C  
ATOM   3513  C   ASP B1771      31.369  20.951 123.895  1.00  0.00           C  
ATOM   3514  O   ASP B1771      31.252  20.931 122.664  1.00  0.00           O  
ATOM   3515  CB  ASP B1771      29.509  20.150 125.373  1.00  0.00           C  
ATOM   3516  CG  ASP B1771      28.257  20.511 126.134  1.00  0.00           C  
ATOM   3517  OD1 ASP B1771      28.239  20.366 127.378  1.00  0.00           O  
ATOM   3518  OD2 ASP B1771      27.294  20.960 125.482  1.00  0.00           O  
ATOM   3519  OE2 GLU B1772      34.519  23.977 124.453  1.00  0.00           O  
ATOM   3520  N   GLU B1772      32.483  20.613 124.540  1.00  0.00           N  
ATOM   3521  CA  GLU B1772      33.707  20.176 123.873  1.00  0.00           C  
ATOM   3522  C   GLU B1772      33.487  18.818 123.206  1.00  0.00           C  
ATOM   3523  O   GLU B1772      32.961  17.895 123.841  1.00  0.00           O  
ATOM   3524  CB  GLU B1772      34.836  20.083 124.908  1.00  0.00           C  
ATOM   3525  CG  GLU B1772      36.247  20.260 124.360  1.00  0.00           C  
ATOM   3526  CD  GLU B1772      37.306  20.304 125.457  1.00  0.00           C  
ATOM   3527  OE1 GLU B1772      37.176  21.113 126.399  1.00  0.00           O  
ATOM   3528  N   LEU B1773      33.863  18.705 121.930  1.00  0.00           N  
ATOM   3529  CA  LEU B1773      33.811  17.415 121.230  1.00  0.00           C  
ATOM   3530  C   LEU B1773      35.136  16.702 121.358  1.00  0.00           C  
ATOM   3531  O   LEU B1773      36.199  17.319 121.240  1.00  0.00           O  
ATOM   3532  CB  LEU B1773      33.504  17.573 119.735  1.00  0.00           C  
ATOM   3533  CG  LEU B1773      32.079  17.712 119.189  1.00  0.00           C  
ATOM   3534  CD1 LEU B1773      32.147  17.848 117.678  1.00  0.00           C  
ATOM   3535  CD2 LEU B1773      31.192  16.527 119.573  1.00  0.00           C  
ATOM   3536  N   TRP B1774      35.062  15.397 121.597  1.00  0.00           N  
ATOM   3537  CA  TRP B1774      36.231  14.535 121.592  1.00  0.00           C  
ATOM   3538  C   TRP B1774      36.101  13.571 120.428  1.00  0.00           C  
ATOM   3539  O   TRP B1774      35.061  13.526 119.761  1.00  0.00           O  
ATOM   3540  CB  TRP B1774      36.340  13.761 122.911  1.00  0.00           C  
ATOM   3541  CG  TRP B1774      36.941  14.539 124.063  1.00  0.00           C  
ATOM   3542  CD1 TRP B1774      36.770  15.872 124.341  1.00  0.00           C  
ATOM   3543  CD2 TRP B1774      37.774  14.017 125.112  1.00  0.00           C  
ATOM   3544  NE1 TRP B1774      37.465  16.211 125.479  1.00  0.00           N  
ATOM   3545  CE2 TRP B1774      38.088  15.096 125.974  1.00  0.00           C  
ATOM   3546  CE3 TRP B1774      38.298  12.745 125.398  1.00  0.00           C  
ATOM   3547  CZ2 TRP B1774      38.902  14.946 127.105  1.00  0.00           C  
ATOM   3548  CZ3 TRP B1774      39.112  12.595 126.532  1.00  0.00           C  
ATOM   3549  CH2 TRP B1774      39.401  13.694 127.369  1.00  0.00           C  
ATOM   3550  N   SER B1775      37.170  12.822 120.171  1.00  0.00           N  
ATOM   3551  CA  SER B1775      37.111  11.699 119.252  1.00  0.00           C  
ATOM   3552  C   SER B1775      38.087  10.607 119.653  1.00  0.00           C  
ATOM   3553  O   SER B1775      38.961  10.801 120.501  1.00  0.00           O  
ATOM   3554  CB  SER B1775      37.341  12.130 117.801  1.00  0.00           C  
ATOM   3555  OG  SER B1775      38.611  12.723 117.622  1.00  0.00           O  
ATOM   3556  N   GLY B1776      37.899   9.448 119.041  1.00  0.00           N  
ATOM   3557  CA  GLY B1776      38.770   8.320 119.228  1.00  0.00           C  
ATOM   3558  C   GLY B1776      38.841   7.561 117.922  1.00  0.00           C  
ATOM   3559  O   GLY B1776      38.074   7.849 116.978  1.00  0.00           O  
ATOM   3560  N   CYS B1777      39.783   6.614 117.863  1.00  0.00           N  
ATOM   3561  CA  CYS B1777      39.930   5.741 116.712  1.00  0.00           C  
ATOM   3562  C   CYS B1777      40.640   4.435 117.070  1.00  0.00           C  
ATOM   3563  O   CYS B1777      41.278   4.314 118.115  1.00  0.00           O  
ATOM   3564  CB  CYS B1777      40.632   6.459 115.560  1.00  0.00           C  
ATOM   3565  SG  CYS B1777      42.359   6.830 115.893  1.00  0.00           S  
ATOM   3566  N   SER B1778      40.511   3.467 116.176  1.00  0.00           N  
ATOM   3567  CA  SER B1778      40.981   2.117 116.389  1.00  0.00           C  
ATOM   3568  C   SER B1778      41.227   1.518 115.023  1.00  0.00           C  
ATOM   3569  O   SER B1778      40.331   1.498 114.178  1.00  0.00           O  
ATOM   3570  CB  SER B1778      39.918   1.309 117.124  1.00  0.00           C  
ATOM   3571  OG  SER B1778      40.396   0.025 117.451  1.00  0.00           O  
ATOM   3572  N   GLY B1779      42.452   1.066 114.792  1.00  0.00           N  
ATOM   3573  CA  GLY B1779      42.813   0.496 113.501  1.00  0.00           C  
ATOM   3574  C   GLY B1779      43.067  -0.990 113.602  1.00  0.00           C  
ATOM   3575  O   GLY B1779      43.874  -1.432 114.417  1.00  0.00           O  
ATOM   3576  N   VAL B1782      42.359  -1.761 112.784  1.00  0.00           N  
ATOM   3577  CA  VAL B1782      42.557  -3.207 112.733  1.00  0.00           C  
ATOM   3578  C   VAL B1782      43.519  -3.512 111.602  1.00  0.00           C  
ATOM   3579  O   VAL B1782      43.131  -3.500 110.443  1.00  0.00           O  
ATOM   3580  CB  VAL B1782      41.225  -3.962 112.508  1.00  0.00           C  
ATOM   3581  CG1 VAL B1782      41.466  -5.468 112.414  1.00  0.00           C  
ATOM   3582  CG2 VAL B1782      40.202  -3.616 113.602  1.00  0.00           C  
ATOM   3583  N   GLY B1783      44.780  -3.748 111.942  1.00  0.00           N  
ATOM   3584  CA  GLY B1783      45.798  -4.107 110.948  1.00  0.00           C  
ATOM   3585  C   GLY B1783      45.741  -5.581 110.589  1.00  0.00           C  
ATOM   3586  O   GLY B1783      46.096  -6.441 111.408  1.00  0.00           O  
ATOM   3587  N   LEU B1784      45.292  -5.878 109.371  1.00  0.00           N  
ATOM   3588  CA  LEU B1784      45.041  -7.261 108.969  1.00  0.00           C  
ATOM   3589  C   LEU B1784      46.313  -8.123 108.924  1.00  0.00           C  
ATOM   3590  O   LEU B1784      46.301  -9.276 109.372  1.00  0.00           O  
ATOM   3591  CB  LEU B1784      44.272  -7.311 107.643  1.00  0.00           C  
ATOM   3592  CG  LEU B1784      42.824  -6.785 107.646  1.00  0.00           C  
ATOM   3593  CD1 LEU B1784      42.191  -6.940 106.266  1.00  0.00           C  
ATOM   3594  CD2 LEU B1784      41.964  -7.473 108.706  1.00  0.00           C  
ATOM   3595  N   GLU B1785      47.403  -7.547 108.409  1.00  0.00           N  
ATOM   3596  CA  GLU B1785      48.720  -8.185 108.401  1.00  0.00           C  
ATOM   3597  C   GLU B1785      49.138  -8.584 109.803  1.00  0.00           C  
ATOM   3598  O   GLU B1785      49.702  -9.662 110.001  1.00  0.00           O  
ATOM   3599  CB  GLU B1785      49.791  -7.259 107.818  1.00  0.00           C  
ATOM   3600  CG  GLU B1785      49.720  -7.049 106.316  1.00  0.00           C  
ATOM   3601  CD  GLU B1785      48.684  -6.018 105.892  1.00  0.00           C  
ATOM   3602  OE1 GLU B1785      48.033  -5.360 106.758  1.00  0.00           O  
ATOM   3603  OE2 GLU B1785      48.530  -5.868 104.666  1.00  0.00           O  
ATOM   3604  N   ARG B1786      48.858  -7.718 110.774  1.00  0.00           N  
ATOM   3605  CA  ARG B1786      49.251  -7.983 112.163  1.00  0.00           C  
ATOM   3606  C   ARG B1786      48.449  -9.103 112.812  1.00  0.00           C  
ATOM   3607  O   ARG B1786      49.015  -9.919 113.518  1.00  0.00           O  
ATOM   3608  CB  ARG B1786      49.169  -6.714 113.010  1.00  0.00           C  
ATOM   3609  CG  ARG B1786      50.073  -5.592 112.534  1.00  0.00           C  
ATOM   3610  CD  ARG B1786      51.543  -5.867 112.839  1.00  0.00           C  
ATOM   3611  NE  ARG B1786      52.378  -4.763 112.373  1.00  0.00           N  
ATOM   3612  CZ  ARG B1786      52.718  -3.704 113.111  1.00  0.00           C  
ATOM   3613  NH1 ARG B1786      52.318  -3.600 114.376  1.00  0.00           N  
ATOM   3614  NH2 ARG B1786      53.475  -2.749 112.580  1.00  0.00           N  
ATOM   3615  N   TRP B1787      47.140  -9.136 112.568  1.00  0.00           N  
ATOM   3616  CA  TRP B1787      46.271 -10.190 113.089  1.00  0.00           C  
ATOM   3617  C   TRP B1787      46.725 -11.526 112.521  1.00  0.00           C  
ATOM   3618  O   TRP B1787      46.837 -12.513 113.251  1.00  0.00           O  
ATOM   3619  CB  TRP B1787      44.803  -9.929 112.724  1.00  0.00           C  
ATOM   3620  CG  TRP B1787      44.101  -8.898 113.586  1.00  0.00           C  
ATOM   3621  CD1 TRP B1787      44.650  -7.776 114.143  1.00  0.00           C  
ATOM   3622  CD2 TRP B1787      42.717  -8.892 113.965  1.00  0.00           C  
ATOM   3623  NE1 TRP B1787      43.706  -7.093 114.860  1.00  0.00           N  
ATOM   3624  CE2 TRP B1787      42.508  -7.747 114.761  1.00  0.00           C  
ATOM   3625  CE3 TRP B1787      41.637  -9.744 113.709  1.00  0.00           C  
ATOM   3626  CZ2 TRP B1787      41.253  -7.417 115.292  1.00  0.00           C  
ATOM   3627  CZ3 TRP B1787      40.390  -9.422 114.243  1.00  0.00           C  
ATOM   3628  CH2 TRP B1787      40.209  -8.265 115.025  1.00  0.00           C  
ATOM   3629  N   ALA B1788      47.025 -11.535 111.226  1.00  0.00           N  
ATOM   3630  CA  ALA B1788      47.517 -12.726 110.553  1.00  0.00           C  
ATOM   3631  C   ALA B1788      48.870 -13.179 111.110  1.00  0.00           C  
ATOM   3632  O   ALA B1788      49.065 -14.371 111.378  1.00  0.00           O  
ATOM   3633  CB  ALA B1788      47.598 -12.493 109.053  1.00  0.00           C  
ATOM   3634  N   ALA B1789      49.799 -12.237 111.287  1.00  0.00           N  
ATOM   3635  CA  ALA B1789      51.114 -12.568 111.829  1.00  0.00           C  
ATOM   3636  C   ALA B1789      50.963 -13.211 113.196  1.00  0.00           C  
ATOM   3637  O   ALA B1789      51.636 -14.203 113.505  1.00  0.00           O  
ATOM   3638  CB  ALA B1789      51.996 -11.346 111.917  1.00  0.00           C  
ATOM   3639  N   VAL B1790      50.062 -12.664 114.002  1.00  0.00           N  
ATOM   3640  CA  VAL B1790      49.843 -13.190 115.348  1.00  0.00           C  
ATOM   3641  C   VAL B1790      49.152 -14.562 115.322  1.00  0.00           C  
ATOM   3642  O   VAL B1790      49.636 -15.505 115.933  1.00  0.00           O  
ATOM   3643  CB  VAL B1790      49.066 -12.176 116.243  1.00  0.00           C  
ATOM   3644  CG1 VAL B1790      48.649 -12.830 117.546  1.00  0.00           C  
ATOM   3645  CG2 VAL B1790      49.918 -10.940 116.509  1.00  0.00           C  
ATOM   3646  N   PHE B1791      48.040 -14.664 114.596  1.00  0.00           N  
ATOM   3647  CA  PHE B1791      47.245 -15.889 114.545  1.00  0.00           C  
ATOM   3648  C   PHE B1791      48.010 -17.068 113.939  1.00  0.00           C  
ATOM   3649  O   PHE B1791      47.929 -18.184 114.452  1.00  0.00           O  
ATOM   3650  CB  PHE B1791      45.941 -15.639 113.778  1.00  0.00           C  
ATOM   3651  CG  PHE B1791      45.070 -16.858 113.625  1.00  0.00           C  
ATOM   3652  CD1 PHE B1791      44.286 -17.310 114.677  1.00  0.00           C  
ATOM   3653  CD2 PHE B1791      45.018 -17.545 112.418  1.00  0.00           C  
ATOM   3654  CE1 PHE B1791      43.471 -18.438 114.530  1.00  0.00           C  
ATOM   3655  CE2 PHE B1791      44.202 -18.671 112.265  1.00  0.00           C  
ATOM   3656  CZ  PHE B1791      43.429 -19.113 113.323  1.00  0.00           C  
ATOM   3657  N   LEU B1792      48.752 -16.819 112.859  1.00  0.00           N  
ATOM   3658  CA  LEU B1792      49.445 -17.888 112.146  1.00  0.00           C  
ATOM   3659  C   LEU B1792      50.751 -18.332 112.834  1.00  0.00           C  
ATOM   3660  O   LEU B1792      51.105 -19.512 112.791  1.00  0.00           O  
ATOM   3661  CB  LEU B1792      49.670 -17.515 110.679  1.00  0.00           C  
ATOM   3662  CG  LEU B1792      48.426 -17.209 109.820  1.00  0.00           C  
ATOM   3663  CD1 LEU B1792      48.806 -16.373 108.613  1.00  0.00           C  
ATOM   3664  CD2 LEU B1792      47.686 -18.488 109.398  1.00  0.00           C  
ATOM   3665  N   ALA B1793      51.445 -17.396 113.485  1.00  0.00           N  
ATOM   3666  CA  ALA B1793      52.602 -17.737 114.322  1.00  0.00           C  
ATOM   3667  C   ALA B1793      52.214 -18.645 115.486  1.00  0.00           C  
ATOM   3668  O   ALA B1793      53.010 -19.486 115.903  1.00  0.00           O  
ATOM   3669  CB  ALA B1793      53.292 -16.480 114.845  1.00  0.00           C  
ATOM   3670  N   GLN B1794      50.995 -18.475 116.003  1.00  0.00           N  
ATOM   3671  CA  GLN B1794      50.524 -19.252 117.152  1.00  0.00           C  
ATOM   3672  C   GLN B1794      49.775 -20.527 116.766  1.00  0.00           C  
ATOM   3673  O   GLN B1794      49.817 -21.522 117.494  1.00  0.00           O  
ATOM   3674  CB  GLN B1794      49.636 -18.401 118.065  1.00  0.00           C  
ATOM   3675  CG  GLN B1794      50.318 -17.162 118.656  1.00  0.00           C  
ATOM   3676  CD  GLN B1794      49.569 -16.553 119.828  1.00  0.00           C  
ATOM   3677  OE1 GLN B1794      48.475 -16.991 120.189  1.00  0.00           O  
ATOM   3678  NE2 GLN B1794      50.169 -15.540 120.440  1.00  0.00           N  
ATOM   3679  N   LYS B1795      49.096 -20.510 115.625  1.00  0.00           N  
ATOM   3680  CA  LYS B1795      48.168 -21.595 115.304  1.00  0.00           C  
ATOM   3681  C   LYS B1795      48.578 -22.437 114.105  1.00  0.00           C  
ATOM   3682  O   LYS B1795      48.063 -23.542 113.931  1.00  0.00           O  
ATOM   3683  CB  LYS B1795      46.741 -21.049 115.108  1.00  0.00           C  
ATOM   3684  CG  LYS B1795      46.193 -20.274 116.299  1.00  0.00           C  
ATOM   3685  CD  LYS B1795      45.983 -21.170 117.514  1.00  0.00           C  
ATOM   3686  CE  LYS B1795      45.653 -20.343 118.741  1.00  0.00           C  
ATOM   3687  NZ  LYS B1795      45.369 -21.184 119.938  1.00  0.00           N  
ATOM   3688  N   GLY B1796      49.501 -21.925 113.289  1.00  0.00           N  
ATOM   3689  CA  GLY B1796      49.970 -22.645 112.106  1.00  0.00           C  
ATOM   3690  C   GLY B1796      49.116 -22.378 110.878  1.00  0.00           C  
ATOM   3691  O   GLY B1796      48.134 -21.647 110.940  1.00  0.00           O  
ATOM   3692  N   LEU B1797      49.500 -22.986 109.760  1.00  0.00           N  
ATOM   3693  CA  LEU B1797      48.842 -22.803 108.470  1.00  0.00           C  
ATOM   3694  C   LEU B1797      47.850 -23.918 108.168  1.00  0.00           C  
ATOM   3695  O   LEU B1797      47.283 -23.973 107.076  1.00  0.00           O  
ATOM   3696  CB  LEU B1797      49.889 -22.760 107.366  1.00  0.00           C  
ATOM   3697  CG  LEU B1797      50.508 -21.444 106.908  1.00  0.00           C  
ATOM   3698  CD1 LEU B1797      51.006 -20.565 108.060  1.00  0.00           C  
ATOM   3699  CD2 LEU B1797      51.635 -21.762 105.918  1.00  0.00           C  
ATOM   3700  N   ASP B1798      47.654 -24.802 109.144  1.00  0.00           N  
ATOM   3701  CA  ASP B1798      46.844 -26.010 108.981  1.00  0.00           C  
ATOM   3702  C   ASP B1798      45.500 -25.831 109.678  1.00  0.00           C  
ATOM   3703  O   ASP B1798      45.452 -25.768 110.911  1.00  0.00           O  
ATOM   3704  CB  ASP B1798      47.589 -27.228 109.551  1.00  0.00           C  
ATOM   3705  CG  ASP B1798      46.915 -28.553 109.216  1.00  0.00           C  
ATOM   3706  OD1 ASP B1798      45.753 -28.554 108.753  1.00  0.00           O  
ATOM   3707  OD2 ASP B1798      47.558 -29.619 109.428  1.00  0.00           O  
ATOM   3708  N   PRO B1799      44.403 -25.770 108.888  1.00  0.00           N  
ATOM   3709  CA  PRO B1799      43.037 -25.522 109.372  1.00  0.00           C  
ATOM   3710  C   PRO B1799      42.575 -26.477 110.462  1.00  0.00           C  
ATOM   3711  O   PRO B1799      41.714 -26.112 111.264  1.00  0.00           O  
ATOM   3712  CB  PRO B1799      42.180 -25.725 108.120  1.00  0.00           C  
ATOM   3713  CG  PRO B1799      43.081 -25.416 107.000  1.00  0.00           C  
ATOM   3714  CD  PRO B1799      44.424 -25.957 107.424  1.00  0.00           C  
ATOM   3715  N   ALA B1800      43.147 -27.684 110.494  1.00  0.00           N  
ATOM   3716  CA  ALA B1800      42.768 -28.699 111.474  1.00  0.00           C  
ATOM   3717  C   ALA B1800      43.161 -28.306 112.898  1.00  0.00           C  
ATOM   3718  O   ALA B1800      42.596 -28.819 113.869  1.00  0.00           O  
ATOM   3719  CB  ALA B1800      43.380 -30.050 111.106  1.00  0.00           C  
ATOM   3720  N   ASN B1801      44.128 -27.398 113.015  1.00  0.00           N  
ATOM   3721  CA  ASN B1801      44.636 -26.975 114.320  1.00  0.00           C  
ATOM   3722  C   ASN B1801      44.137 -25.583 114.733  1.00  0.00           C  
ATOM   3723  O   ASN B1801      44.503 -25.068 115.793  1.00  0.00           O  
ATOM   3724  CB  ASN B1801      46.167 -27.047 114.339  1.00  0.00           C  
ATOM   3725  CG  ASN B1801      46.696 -28.433 113.968  1.00  0.00           C  
ATOM   3726  OD1 ASN B1801      46.071 -29.454 114.271  1.00  0.00           O  
ATOM   3727  ND2 ASN B1801      47.858 -28.470 113.314  1.00  0.00           N  
ATOM   3728  N   TRP B1802      43.301 -24.980 113.894  1.00  0.00           N  
ATOM   3729  CA  TRP B1802      42.692 -23.690 114.221  1.00  0.00           C  
ATOM   3730  C   TRP B1802      41.526 -23.885 115.175  1.00  0.00           C  
ATOM   3731  O   TRP B1802      40.879 -24.934 115.155  1.00  0.00           O  
ATOM   3732  CB  TRP B1802      42.202 -22.972 112.965  1.00  0.00           C  
ATOM   3733  CG  TRP B1802      43.285 -22.597 112.002  1.00  0.00           C  
ATOM   3734  CD1 TRP B1802      44.615 -22.461 112.270  1.00  0.00           C  
ATOM   3735  CD2 TRP B1802      43.121 -22.277 110.618  1.00  0.00           C  
ATOM   3736  NE1 TRP B1802      45.292 -22.098 111.137  1.00  0.00           N  
ATOM   3737  CE2 TRP B1802      44.399 -21.974 110.106  1.00  0.00           C  
ATOM   3738  CE3 TRP B1802      42.017 -22.228 109.754  1.00  0.00           C  
ATOM   3739  CZ2 TRP B1802      44.607 -21.620 108.771  1.00  0.00           C  
ATOM   3740  CZ3 TRP B1802      42.225 -21.885 108.429  1.00  0.00           C  
ATOM   3741  CH2 TRP B1802      43.509 -21.581 107.951  1.00  0.00           C  
ATOM   3742  N   PRO B1803      41.241 -22.870 116.011  1.00  0.00           N  
ATOM   3743  CA  PRO B1803      40.062 -22.958 116.872  1.00  0.00           C  
ATOM   3744  C   PRO B1803      38.804 -23.192 116.038  1.00  0.00           C  
ATOM   3745  O   PRO B1803      38.698 -22.664 114.924  1.00  0.00           O  
ATOM   3746  CB  PRO B1803      40.018 -21.582 117.538  1.00  0.00           C  
ATOM   3747  CG  PRO B1803      41.438 -21.113 117.504  1.00  0.00           C  
ATOM   3748  CD  PRO B1803      41.976 -21.607 116.210  1.00  0.00           C  
ATOM   3749  N   GLU B1804      37.884 -23.995 116.574  1.00  0.00           N  
ATOM   3750  CA  GLU B1804      36.601 -24.300 115.930  1.00  0.00           C  
ATOM   3751  C   GLU B1804      35.879 -23.027 115.467  1.00  0.00           C  
ATOM   3752  O   GLU B1804      35.434 -22.936 114.315  1.00  0.00           O  
ATOM   3753  CB  GLU B1804      35.711 -25.098 116.893  1.00  0.00           C  
ATOM   3754  CG  GLU B1804      34.386 -25.583 116.305  1.00  0.00           C  
ATOM   3755  CD  GLU B1804      34.502 -26.936 115.622  1.00  0.00           C  
ATOM   3756  OE1 GLU B1804      34.363 -27.966 116.320  1.00  0.00           O  
ATOM   3757  OE2 GLU B1804      34.717 -26.968 114.389  1.00  0.00           O  
ATOM   3758  N   GLU B1805      35.789 -22.043 116.363  1.00  0.00           N  
ATOM   3759  CA  GLU B1805      35.114 -20.787 116.077  1.00  0.00           C  
ATOM   3760  C   GLU B1805      35.681 -20.060 114.859  1.00  0.00           C  
ATOM   3761  O   GLU B1805      34.941 -19.403 114.124  1.00  0.00           O  
ATOM   3762  CB  GLU B1805      35.131 -19.870 117.304  1.00  0.00           C  
ATOM   3763  CG  GLU B1805      34.157 -20.274 118.418  1.00  0.00           C  
ATOM   3764  CD  GLU B1805      32.693 -20.227 117.996  1.00  0.00           C  
ATOM   3765  OE1 GLU B1805      32.344 -19.506 117.032  1.00  0.00           O  
ATOM   3766  OE2 GLU B1805      31.881 -20.917 118.643  1.00  0.00           O  
ATOM   3767  N   PHE B1806      36.987 -20.179 114.645  1.00  0.00           N  
ATOM   3768  CA  PHE B1806      37.615 -19.594 113.468  1.00  0.00           C  
ATOM   3769  C   PHE B1806      37.353 -20.424 112.206  1.00  0.00           C  
ATOM   3770  O   PHE B1806      37.081 -19.867 111.138  1.00  0.00           O  
ATOM   3771  CB  PHE B1806      39.119 -19.405 113.687  1.00  0.00           C  
ATOM   3772  CG  PHE B1806      39.791 -18.629 112.592  1.00  0.00           C  
ATOM   3773  CD1 PHE B1806      39.673 -17.241 112.535  1.00  0.00           C  
ATOM   3774  CD2 PHE B1806      40.523 -19.281 111.605  1.00  0.00           C  
ATOM   3775  CE1 PHE B1806      40.277 -16.514 111.517  1.00  0.00           C  
ATOM   3776  CE2 PHE B1806      41.133 -18.556 110.582  1.00  0.00           C  
ATOM   3777  CZ  PHE B1806      41.006 -17.172 110.539  1.00  0.00           C  
ATOM   3778  N   ARG B1807      37.435 -21.749 112.333  1.00  0.00           N  
ATOM   3779  CA  ARG B1807      37.217 -22.648 111.199  1.00  0.00           C  
ATOM   3780  C   ARG B1807      35.829 -22.480 110.570  1.00  0.00           C  
ATOM   3781  O   ARG B1807      35.706 -22.493 109.347  1.00  0.00           O  
ATOM   3782  CB  ARG B1807      37.465 -24.112 111.587  1.00  0.00           C  
ATOM   3783  CG  ARG B1807      38.032 -24.946 110.432  1.00  0.00           C  
ATOM   3784  CD  ARG B1807      37.977 -26.453 110.689  1.00  0.00           C  
ATOM   3785  NE  ARG B1807      38.829 -26.861 111.803  1.00  0.00           N  
ATOM   3786  CZ  ARG B1807      38.385 -27.353 112.959  1.00  0.00           C  
ATOM   3787  NH1 ARG B1807      37.084 -27.526 113.174  1.00  0.00           N  
ATOM   3788  NH2 ARG B1807      39.253 -27.691 113.905  1.00  0.00           N  
ATOM   3789  N   ASN B1808      34.800 -22.308 111.402  1.00  0.00           N  
ATOM   3790  CA  ASN B1808      33.420 -22.111 110.927  1.00  0.00           C  
ATOM   3791  C   ASN B1808      33.204 -20.850 110.091  1.00  0.00           C  
ATOM   3792  O   ASN B1808      32.257 -20.783 109.308  1.00  0.00           O  
ATOM   3793  CB  ASN B1808      32.430 -22.103 112.098  1.00  0.00           C  
ATOM   3794  CG  ASN B1808      32.421 -23.413 112.878  1.00  0.00           C  
ATOM   3795  OD1 ASN B1808      32.735 -24.488 112.346  1.00  0.00           O  
ATOM   3796  ND2 ASN B1808      32.059 -23.325 114.153  1.00  0.00           N  
ATOM   3797  N   ARG B1809      34.080 -19.863 110.267  1.00  0.00           N  
ATOM   3798  CA  ARG B1809      33.991 -18.579 109.575  1.00  0.00           C  
ATOM   3799  C   ARG B1809      34.841 -18.502 108.306  1.00  0.00           C  
ATOM   3800  O   ARG B1809      34.584 -17.676 107.431  1.00  0.00           O  
ATOM   3801  CB  ARG B1809      34.386 -17.455 110.529  1.00  0.00           C  
ATOM   3802  CG  ARG B1809      33.330 -17.149 111.577  1.00  0.00           C  
ATOM   3803  CD  ARG B1809      33.953 -16.513 112.805  1.00  0.00           C  
ATOM   3804  NE  ARG B1809      32.947 -15.972 113.715  1.00  0.00           N  
ATOM   3805  CZ  ARG B1809      32.512 -16.570 114.818  1.00  0.00           C  
ATOM   3806  NH1 ARG B1809      32.989 -17.752 115.177  1.00  0.00           N  
ATOM   3807  NH2 ARG B1809      31.594 -15.975 115.569  1.00  0.00           N  
ATOM   3808  N   VAL B1810      35.858 -19.353 108.215  1.00  0.00           N  
ATOM   3809  CA  VAL B1810      36.737 -19.402 107.046  1.00  0.00           C  
ATOM   3810  C   VAL B1810      36.041 -20.130 105.894  1.00  0.00           C  
ATOM   3811  O   VAL B1810      36.086 -19.686 104.740  1.00  0.00           O  
ATOM   3812  CB  VAL B1810      38.072 -20.114 107.390  1.00  0.00           C  
ATOM   3813  CG1 VAL B1810      38.972 -20.260 106.164  1.00  0.00           C  
ATOM   3814  CG2 VAL B1810      38.795 -19.367 108.479  1.00  0.00           C  
ATOM   3815  N   GLY B1811      35.379 -21.235 106.225  1.00  0.00           N  
ATOM   3816  CA  GLY B1811      34.787 -22.123 105.232  1.00  0.00           C  
ATOM   3817  C   GLY B1811      35.850 -23.087 104.757  1.00  0.00           C  
ATOM   3818  O   GLY B1811      36.847 -23.291 105.441  1.00  0.00           O  
ATOM   3819  N   GLU B1812      35.640 -23.684 103.588  1.00  0.00           N  
ATOM   3820  CA  GLU B1812      36.671 -24.505 102.967  1.00  0.00           C  
ATOM   3821  C   GLU B1812      37.690 -23.588 102.310  1.00  0.00           C  
ATOM   3822  O   GLU B1812      37.339 -22.775 101.444  1.00  0.00           O  
ATOM   3823  CB  GLU B1812      36.069 -25.480 101.948  1.00  0.00           C  
ATOM   3824  CG  GLU B1812      35.553 -26.783 102.561  1.00  0.00           C  
ATOM   3825  CD  GLU B1812      36.571 -27.921 102.495  1.00  0.00           C  
ATOM   3826  OE1 GLU B1812      37.283 -28.021 101.467  1.00  0.00           O  
ATOM   3827  OE2 GLU B1812      36.651 -28.726 103.460  1.00  0.00           O  
ATOM   3828  N   MET B1813      38.939 -23.704 102.760  1.00  0.00           N  
ATOM   3829  CA  MET B1813      40.060 -22.939 102.214  1.00  0.00           C  
ATOM   3830  C   MET B1813      40.154 -23.094 100.698  1.00  0.00           C  
ATOM   3831  O   MET B1813      39.935 -24.188 100.173  1.00  0.00           O  
ATOM   3832  CB  MET B1813      41.374 -23.388 102.858  1.00  0.00           C  
ATOM   3833  CG  MET B1813      41.595 -22.878 104.284  1.00  0.00           C  
ATOM   3834  SD  MET B1813      42.009 -21.118 104.380  1.00  0.00           S  
ATOM   3835  CE  MET B1813      43.595 -21.060 103.552  1.00  0.00           C  
ATOM   3836  N   PRO B1814      40.472 -22.001  99.982  1.00  0.00           N  
ATOM   3837  CA  PRO B1814      40.649 -22.164  98.548  1.00  0.00           C  
ATOM   3838  C   PRO B1814      42.008 -22.811  98.269  1.00  0.00           C  
ATOM   3839  O   PRO B1814      42.871 -22.834  99.139  1.00  0.00           O  
ATOM   3840  CB  PRO B1814      40.634 -20.725  98.037  1.00  0.00           C  
ATOM   3841  CG  PRO B1814      41.229 -19.949  99.149  1.00  0.00           C  
ATOM   3842  CD  PRO B1814      40.716 -20.610 100.406  1.00  0.00           C  
ATOM   3843  N   LYS B1815      42.194 -23.335  97.069  1.00  0.00           N  
ATOM   3844  CA  LYS B1815      43.516 -23.788  96.681  1.00  0.00           C  
ATOM   3845  C   LYS B1815      44.345 -22.592  96.183  1.00  0.00           C  
ATOM   3846  O   LYS B1815      43.788 -21.546  95.761  1.00  0.00           O  
ATOM   3847  CB  LYS B1815      43.421 -24.887  95.626  1.00  0.00           C  
ATOM   3848  CG  LYS B1815      44.484 -25.966  95.774  1.00  0.00           C  
ATOM   3849  CD  LYS B1815      44.832 -26.611  94.416  1.00  0.00           C  
ATOM   3850  CE  LYS B1815      44.769 -25.566  93.282  1.00  0.00           C  
ATOM   3851  NZ  LYS B1815      45.615 -25.953  92.130  1.00  0.00           N  
ATOM   3852  N   GLY B1816      45.669 -22.734  96.253  1.00  0.00           N  
ATOM   3853  CA  GLY B1816      46.570 -21.696  95.778  1.00  0.00           C  
ATOM   3854  C   GLY B1816      46.825 -21.823  94.295  1.00  0.00           C  
ATOM   3855  O   GLY B1816      46.172 -22.601  93.604  1.00  0.00           O  
ATOM   3856  N   ILE B1817      47.774 -21.043  93.798  1.00  0.00           N  
ATOM   3857  CA  ILE B1817      48.221 -21.184  92.424  1.00  0.00           C  
ATOM   3858  C   ILE B1817      49.520 -22.001  92.415  1.00  0.00           C  
ATOM   3859  O   ILE B1817      50.586 -21.521  92.823  1.00  0.00           O  
ATOM   3860  CB  ILE B1817      48.394 -19.811  91.739  1.00  0.00           C  
ATOM   3861  CG1 ILE B1817      47.062 -19.034  91.761  1.00  0.00           C  
ATOM   3862  CG2 ILE B1817      48.902 -19.991  90.302  1.00  0.00           C  
ATOM   3863  CD1 ILE B1817      47.167 -17.574  91.319  1.00  0.00           C  
ATOM   3864  N   ARG B1818      49.407 -23.250  91.972  1.00  0.00           N  
ATOM   3865  CA  ARG B1818      50.531 -24.169  91.924  1.00  0.00           C  
ATOM   3866  C   ARG B1818      51.399 -23.866  90.707  1.00  0.00           C  
ATOM   3867  O   ARG B1818      50.892 -23.643  89.604  1.00  0.00           O  
ATOM   3868  CB  ARG B1818      50.035 -25.621  91.888  1.00  0.00           C  
ATOM   3869  CG  ARG B1818      51.031 -26.646  92.407  1.00  0.00           C  
ATOM   3870  CD  ARG B1818      50.582 -28.109  92.171  1.00  0.00           C  
ATOM   3871  NE  ARG B1818      50.610 -28.479  90.753  1.00  0.00           N  
ATOM   3872  CZ  ARG B1818      50.327 -29.689  90.272  1.00  0.00           C  
ATOM   3873  NH1 ARG B1818      49.992 -30.680  91.095  1.00  0.00           N  
ATOM   3874  NH2 ARG B1818      50.383 -29.913  88.963  1.00  0.00           N  
ATOM   3875  N   PHE B1819      52.711 -23.861  90.928  1.00  0.00           N  
ATOM   3876  CA  PHE B1819      53.698 -23.683  89.864  1.00  0.00           C  
ATOM   3877  C   PHE B1819      54.513 -24.949  89.656  1.00  0.00           C  
ATOM   3878  O   PHE B1819      54.488 -25.847  90.499  1.00  0.00           O  
ATOM   3879  CB  PHE B1819      54.622 -22.523  90.207  1.00  0.00           C  
ATOM   3880  CG  PHE B1819      53.910 -21.234  90.393  1.00  0.00           C  
ATOM   3881  CD1 PHE B1819      53.855 -20.628  91.644  1.00  0.00           C  
ATOM   3882  CD2 PHE B1819      53.271 -20.615  89.319  1.00  0.00           C  
ATOM   3883  CE1 PHE B1819      53.181 -19.409  91.816  1.00  0.00           C  
ATOM   3884  CE2 PHE B1819      52.601 -19.399  89.489  1.00  0.00           C  
ATOM   3885  CZ  PHE B1819      52.560 -18.807  90.733  1.00  0.00           C  
ATOM   3886  N   LEU B1820      55.233 -25.017  88.534  1.00  0.00           N  
ATOM   3887  CA  LEU B1820      56.029 -26.200  88.189  1.00  0.00           C  
ATOM   3888  C   LEU B1820      57.247 -26.348  89.111  1.00  0.00           C  
ATOM   3889  O   LEU B1820      58.020 -25.399  89.281  1.00  0.00           O  
ATOM   3890  CB  LEU B1820      56.454 -26.172  86.707  1.00  0.00           C  
ATOM   3891  CG  LEU B1820      57.319 -27.326  86.161  1.00  0.00           C  
ATOM   3892  CD1 LEU B1820      56.785 -28.702  86.588  1.00  0.00           C  
ATOM   3893  CD2 LEU B1820      57.494 -27.259  84.639  1.00  0.00           C  
TER
END
