# Supplementary material for: Backbone Brackets and Arginine Tweezers delineate Class I and Class II aminoacyl tRNA synthetases
Source: PLoS Comput Biol. 2018 Apr 16;14(4):e1006101. doi: 10.1371/journal.pcbi.1006101 (PMC5919687; doi:10.1371/journal.pcbi.1006101)
Supplement: S12 File — All structures of Class II aaRS with residues renumbered according to the MSA. (GZ) [file pcbi.1006101.s024.tar.gz › 2cj9_A_renum.pdb]

ATOM      1  N   SER A  67      61.286  14.184  50.196  1.00  0.00           N  
ATOM      2  CA  SER A  67      62.177  13.531  49.193  1.00  0.00           C  
ATOM      3  C   SER A  67      62.789  12.239  49.730  1.00  0.00           C  
ATOM      4  O   SER A  67      62.972  12.081  50.941  1.00  0.00           O  
ATOM      5  CB  SER A  67      63.281  14.495  48.749  1.00  0.00           C  
ATOM      6  OG  SER A  67      64.096  14.875  49.844  1.00  0.00           O  
ATOM      7  N   HIS A  68      63.111  11.325  48.817  1.00  0.00           N  
ATOM      8  CA  HIS A  68      63.654  10.018  49.176  1.00  0.00           C  
ATOM      9  C   HIS A  68      65.136  10.090  49.554  1.00  0.00           C  
ATOM     10  O   HIS A  68      66.005   9.623  48.810  1.00  0.00           O  
ATOM     11  CB  HIS A  68      63.422   9.009  48.044  1.00  0.00           C  
ATOM     12  CG  HIS A  68      61.976   8.743  47.758  1.00  0.00           C  
ATOM     13  ND1 HIS A  68      61.206   9.578  46.978  1.00  0.00           N  
ATOM     14  CD2 HIS A  68      61.161   7.734  48.147  1.00  0.00           C  
ATOM     15  CE1 HIS A  68      59.978   9.096  46.899  1.00  0.00           C  
ATOM     16  NE2 HIS A  68      59.924   7.978  47.599  1.00  0.00           N  
ATOM     17  N   MET A  69      65.412  10.688  50.713  1.00  0.00           N  
ATOM     18  CA  MET A  69      66.761  10.707  51.274  1.00  0.00           C  
ATOM     19  C   MET A  69      67.084   9.326  51.841  1.00  0.00           C  
ATOM     20  O   MET A  69      66.179   8.562  52.189  1.00  0.00           O  
ATOM     21  CB  MET A  69      66.891  11.785  52.357  1.00  0.00           C  
ATOM     22  CG  MET A  69      68.329  12.236  52.622  1.00  0.00           C  
ATOM     23  SD  MET A  69      68.505  13.401  53.993  1.00  0.00           S  
ATOM     24  CE  MET A  69      68.454  12.306  55.410  1.00  0.00           C  
ATOM     25  N   LYS A  70      68.373   9.009  51.921  1.00  0.00           N  
ATOM     26  CA  LYS A  70      68.823   7.691  52.362  1.00  0.00           C  
ATOM     27  C   LYS A  70      69.388   7.724  53.780  1.00  0.00           C  
ATOM     28  O   LYS A  70      70.042   8.691  54.177  1.00  0.00           O  
ATOM     29  CB  LYS A  70      69.861   7.129  51.384  1.00  0.00           C  
ATOM     30  CG  LYS A  70      69.281   6.687  50.037  1.00  0.00           C  
ATOM     31  CD  LYS A  70      70.292   6.817  48.894  1.00  0.00           C  
ATOM     32  CE  LYS A  70      71.385   5.752  48.945  1.00  0.00           C  
ATOM     33  NZ  LYS A  70      70.872   4.391  48.630  1.00  0.00           N  
ATOM     34  N   LEU A  71      69.121   6.661  54.535  1.00  0.00           N  
ATOM     35  CA  LEU A  71      69.650   6.500  55.887  1.00  0.00           C  
ATOM     36  C   LEU A  71      71.159   6.287  55.816  1.00  0.00           C  
ATOM     37  O   LEU A  71      71.644   5.539  54.964  1.00  0.00           O  
ATOM     38  CB  LEU A  71      68.974   5.313  56.583  1.00  0.00           C  
ATOM     39  CG  LEU A  71      68.729   5.372  58.095  1.00  0.00           C  
ATOM     40  CD1 LEU A  71      67.605   4.424  58.478  1.00  0.00           C  
ATOM     41  CD2 LEU A  71      69.985   5.065  58.895  1.00  0.00           C  
ATOM     42  N   GLN A  72      71.900   6.946  56.704  1.00  0.00           N  
ATOM     43  CA  GLN A  72      73.358   6.888  56.649  1.00  0.00           C  
ATOM     44  C   GLN A  72      74.029   6.799  58.018  1.00  0.00           C  
ATOM     45  O   GLN A  72      73.931   7.718  58.832  1.00  0.00           O  
ATOM     46  CB  GLN A  72      73.907   8.082  55.865  1.00  0.00           C  
ATOM     47  CG  GLN A  72      75.286   7.848  55.277  1.00  0.00           C  
ATOM     48  CD  GLN A  72      75.932   9.117  54.759  1.00  0.00           C  
ATOM     49  OE1 GLN A  72      76.358   9.179  53.607  1.00  0.00           O  
ATOM     50  NE2 GLN A  72      76.008  10.138  55.608  1.00  0.00           N  
ATOM     51  N   PHE A  73      74.710   5.680  58.249  1.00  0.00           N  
ATOM     52  CA  PHE A  73      75.533   5.476  59.437  1.00  0.00           C  
ATOM     53  C   PHE A  73      76.952   5.957  59.152  1.00  0.00           C  
ATOM     54  O   PHE A  73      77.550   5.564  58.154  1.00  0.00           O  
ATOM     55  CB  PHE A  73      75.553   3.991  59.823  1.00  0.00           C  
ATOM     56  CG  PHE A  73      74.416   3.572  60.716  1.00  0.00           C  
ATOM     57  CD1 PHE A  73      74.660   3.191  62.033  1.00  0.00           C  
ATOM     58  CD2 PHE A  73      73.105   3.553  60.247  1.00  0.00           C  
ATOM     59  CE1 PHE A  73      73.617   2.800  62.870  1.00  0.00           C  
ATOM     60  CE2 PHE A  73      72.055   3.166  61.077  1.00  0.00           C  
ATOM     61  CZ  PHE A  73      72.312   2.791  62.391  1.00  0.00           C  
ATOM     62  N   ASN A  74      77.481   6.817  60.018  1.00  0.00           N  
ATOM     63  CA  ASN A  74      78.841   7.334  59.857  1.00  0.00           C  
ATOM     64  C   ASN A  74      79.620   7.293  61.166  1.00  0.00           C  
ATOM     65  O   ASN A  74      79.233   7.931  62.147  1.00  0.00           O  
ATOM     66  CB  ASN A  74      78.824   8.759  59.293  1.00  0.00           C  
ATOM     67  CG  ASN A  74      78.069   8.863  57.980  1.00  0.00           C  
ATOM     68  OD1 ASN A  74      76.839   8.815  57.952  1.00  0.00           O  
ATOM     69  ND2 ASN A  74      78.806   9.017  56.886  1.00  0.00           N  
ATOM     70  N   LEU A  75      80.720   6.544  61.170  1.00  0.00           N  
ATOM     71  CA  LEU A  75      81.505   6.331  62.384  1.00  0.00           C  
ATOM     72  C   LEU A  75      82.987   6.638  62.197  1.00  0.00           C  
ATOM     73  O   LEU A  75      83.601   6.216  61.218  1.00  0.00           O  
ATOM     74  CB  LEU A  75      81.321   4.894  62.894  1.00  0.00           C  
ATOM     75  CG  LEU A  75      82.153   4.363  64.070  1.00  0.00           C  
ATOM     76  CD1 LEU A  75      81.748   5.007  65.387  1.00  0.00           C  
ATOM     77  CD2 LEU A  75      82.025   2.854  64.160  1.00  0.00           C  
ATOM     78  N   LYS A  76      83.543   7.380  63.152  1.00  0.00           N  
ATOM     79  CA  LYS A  76      84.978   7.625  63.237  1.00  0.00           C  
ATOM     80  C   LYS A  76      85.504   6.858  64.448  1.00  0.00           C  
ATOM     81  O   LYS A  76      85.048   7.085  65.572  1.00  0.00           O  
ATOM     82  CB  LYS A  76      85.253   9.122  63.395  1.00  0.00           C  
ATOM     83  CG  LYS A  76      86.581   9.601  62.828  1.00  0.00           C  
ATOM     84  CD  LYS A  76      86.394  10.219  61.448  1.00  0.00           C  
ATOM     85  CE  LYS A  76      87.702  10.748  60.877  1.00  0.00           C  
ATOM     86  NZ  LYS A  76      88.612   9.654  60.431  1.00  0.00           N  
ATOM     87  N   ALA A  77      86.444   5.941  64.220  1.00  0.00           N  
ATOM     88  CA  ALA A  77      86.952   5.073  65.290  1.00  0.00           C  
ATOM     89  C   ALA A  77      88.392   4.599  65.076  1.00  0.00           C  
ATOM     90  O   ALA A  77      88.824   4.386  63.944  1.00  0.00           O  
ATOM     91  CB  ALA A  77      86.021   3.872  65.489  1.00  0.00           C  
ATOM     92  N   TYR A  78      89.120   4.434  66.179  1.00  0.00           N  
ATOM     93  CA  TYR A  78      90.475   3.886  66.154  1.00  0.00           C  
ATOM     94  C   TYR A  78      90.644   2.784  67.201  1.00  0.00           C  
ATOM     95  O   TYR A  78      90.015   2.829  68.261  1.00  0.00           O  
ATOM     96  CB  TYR A  78      91.520   4.994  66.352  1.00  0.00           C  
ATOM     97  CG  TYR A  78      91.527   5.639  67.726  1.00  0.00           C  
ATOM     98  CD1 TYR A  78      92.332   5.136  68.751  1.00  0.00           C  
ATOM     99  CD2 TYR A  78      90.744   6.764  67.996  1.00  0.00           C  
ATOM    100  CE1 TYR A  78      92.347   5.727  70.013  1.00  0.00           C  
ATOM    101  CE2 TYR A  78      90.753   7.364  69.256  1.00  0.00           C  
ATOM    102  CZ  TYR A  78      91.557   6.840  70.258  1.00  0.00           C  
ATOM    103  OH  TYR A  78      91.570   7.424  71.504  1.00  0.00           O  
ATOM    104  N   PHE A  79      91.492   1.803  66.899  1.00  0.00           N  
ATOM    105  CA  PHE A  79      91.741   0.679  67.806  1.00  0.00           C  
ATOM    106  C   PHE A  79      92.769   1.034  68.878  1.00  0.00           C  
ATOM    107  O   PHE A  79      92.539   1.911  69.712  1.00  0.00           O  
ATOM    108  CB  PHE A  79      92.200  -0.560  67.027  1.00  0.00           C  
ATOM    109  CG  PHE A  79      91.136  -1.155  66.140  1.00  0.00           C  
ATOM    110  CD1 PHE A  79      90.242  -2.099  66.637  1.00  0.00           C  
ATOM    111  CD2 PHE A  79      91.035  -0.777  64.803  1.00  0.00           C  
ATOM    112  CE1 PHE A  79      89.257  -2.653  65.817  1.00  0.00           C  
ATOM    113  CE2 PHE A  79      90.056  -1.325  63.976  1.00  0.00           C  
ATOM    114  CZ  PHE A  79      89.165  -2.264  64.484  1.00  0.00           C  
ATOM    115  N   ALA A  88     103.932  -0.411  60.768  1.00  0.00           N  
ATOM    116  CA  ALA A  88     104.342  -1.723  61.260  1.00  0.00           C  
ATOM    117  C   ALA A  88     103.926  -2.857  60.321  1.00  0.00           C  
ATOM    118  O   ALA A  88     104.597  -3.889  60.253  1.00  0.00           O  
ATOM    119  CB  ALA A  88     103.793  -1.960  62.663  1.00  0.00           C  
ATOM    120  N   LYS A  89     102.816  -2.660  59.609  1.00  0.00           N  
ATOM    121  CA  LYS A  89     102.295  -3.655  58.666  1.00  0.00           C  
ATOM    122  C   LYS A  89     101.842  -3.007  57.356  1.00  0.00           C  
ATOM    123  O   LYS A  89     101.038  -2.070  57.361  1.00  0.00           O  
ATOM    124  CB  LYS A  89     101.134  -4.449  59.286  1.00  0.00           C  
ATOM    125  CG  LYS A  89     101.466  -5.233  60.560  1.00  0.00           C  
ATOM    126  CD  LYS A  89     102.324  -6.462  60.281  1.00  0.00           C  
ATOM    127  CE  LYS A  89     102.661  -7.198  61.569  1.00  0.00           C  
ATOM    128  NZ  LYS A  89     103.576  -8.349  61.335  1.00  0.00           N  
ATOM    129  N   ASP A  90     102.367  -3.512  56.242  1.00  0.00           N  
ATOM    130  CA  ASP A  90     102.001  -3.035  54.906  1.00  0.00           C  
ATOM    131  C   ASP A  90     101.087  -4.025  54.188  1.00  0.00           C  
ATOM    132  O   ASP A  90     100.336  -3.647  53.286  1.00  0.00           O  
ATOM    133  CB  ASP A  90     103.252  -2.790  54.053  1.00  0.00           C  
ATOM    134  CG  ASP A  90     104.166  -1.721  54.633  1.00  0.00           C  
ATOM    135  OD1 ASP A  90     103.738  -0.976  55.543  1.00  0.00           O  
ATOM    136  OD2 ASP A  90     105.323  -1.625  54.169  1.00  0.00           O  
ATOM    137  N   ALA A  91     101.159  -5.289  54.604  1.00  0.00           N  
ATOM    138  CA  ALA A  91     100.423  -6.384  53.967  1.00  0.00           C  
ATOM    139  C   ALA A  91      98.915  -6.366  54.247  1.00  0.00           C  
ATOM    140  O   ALA A  91      98.206  -7.322  53.915  1.00  0.00           O  
ATOM    141  CB  ALA A  91     101.032  -7.729  54.365  1.00  0.00           C  
ATOM    142  N   ILE A  92      98.429  -5.279  54.846  1.00  0.00           N  
ATOM    143  CA  ILE A  92      97.000  -5.117  55.127  1.00  0.00           C  
ATOM    144  C   ILE A  92      96.243  -4.610  53.889  1.00  0.00           C  
ATOM    145  O   ILE A  92      95.034  -4.368  53.943  1.00  0.00           O  
ATOM    146  CB  ILE A  92      96.730  -4.174  56.337  1.00  0.00           C  
ATOM    147  CG1 ILE A  92      97.966  -4.036  57.236  1.00  0.00           C  
ATOM    148  CG2 ILE A  92      95.523  -4.670  57.134  1.00  0.00           C  
ATOM    149  CD1 ILE A  92      97.879  -2.898  58.247  1.00  0.00           C  
ATOM    150  N   ALA A  93      96.965  -4.459  52.778  1.00  0.00           N  
ATOM    151  CA  ALA A  93      96.379  -4.032  51.506  1.00  0.00           C  
ATOM    152  C   ALA A  93      95.548  -5.138  50.852  1.00  0.00           C  
ATOM    153  O   ALA A  93      94.649  -4.859  50.055  1.00  0.00           O  
ATOM    154  CB  ALA A  93      97.467  -3.546  50.557  1.00  0.00           C  
ATOM    155  N   ALA A  94      95.855  -6.389  51.196  1.00  0.00           N  
ATOM    156  CA  ALA A  94      95.116  -7.548  50.696  1.00  0.00           C  
ATOM    157  C   ALA A  94      93.943  -7.927  51.609  1.00  0.00           C  
ATOM    158  O   ALA A  94      93.297  -8.959  51.405  1.00  0.00           O  
ATOM    159  CB  ALA A  94      96.059  -8.736  50.502  1.00  0.00           C  
ATOM    160  N   LEU A  95      93.673  -7.084  52.606  1.00  0.00           N  
ATOM    161  CA  LEU A  95      92.575  -7.302  53.550  1.00  0.00           C  
ATOM    162  C   LEU A  95      91.528  -6.185  53.475  1.00  0.00           C  
ATOM    163  O   LEU A  95      90.353  -6.454  53.224  1.00  0.00           O  
ATOM    164  CB  LEU A  95      93.109  -7.450  54.984  1.00  0.00           C  
ATOM    165  CG  LEU A  95      92.157  -7.900  56.102  1.00  0.00           C  
ATOM    166  CD1 LEU A  95      91.901  -9.406  56.055  1.00  0.00           C  
ATOM    167  CD2 LEU A  95      92.709  -7.499  57.462  1.00  0.00           C  
ATOM    168  N   PHE A  96      91.964  -4.943  53.688  1.00  0.00           N  
ATOM    169  CA  PHE A  96      91.066  -3.782  53.708  1.00  0.00           C  
ATOM    170  C   PHE A  96      90.432  -3.456  52.354  1.00  0.00           C  
ATOM    171  O   PHE A  96      89.272  -3.043  52.298  1.00  0.00           O  
ATOM    172  CB  PHE A  96      91.778  -2.545  54.272  1.00  0.00           C  
ATOM    173  CG  PHE A  96      91.570  -2.341  55.750  1.00  0.00           C  
ATOM    174  CD1 PHE A  96      90.415  -1.724  56.226  1.00  0.00           C  
ATOM    175  CD2 PHE A  96      92.532  -2.756  56.666  1.00  0.00           C  
ATOM    176  CE1 PHE A  96      90.218  -1.531  57.594  1.00  0.00           C  
ATOM    177  CE2 PHE A  96      92.344  -2.567  58.038  1.00  0.00           C  
ATOM    178  CZ  PHE A  96      91.185  -1.952  58.501  1.00  0.00           C  
ATOM    179  N   GLU A 120      91.192  -3.639  51.275  1.00  0.00           N  
ATOM    180  CA  GLU A 120      90.687  -3.408  49.919  1.00  0.00           C  
ATOM    181  C   GLU A 120      89.587  -4.401  49.544  1.00  0.00           C  
ATOM    182  O   GLU A 120      88.642  -4.054  48.832  1.00  0.00           O  
ATOM    183  CB  GLU A 120      91.821  -3.488  48.893  1.00  0.00           C  
ATOM    184  CG  GLU A 120      92.687  -2.237  48.796  1.00  0.00           C  
ATOM    185  CD  GLU A 120      93.651  -2.279  47.617  1.00  0.00           C  
ATOM    186  OE1 GLU A 120      94.454  -3.234  47.527  1.00  0.00           O  
ATOM    187  OE2 GLU A 120      93.610  -1.350  46.783  1.00  0.00           O  
ATOM    188  N   GLU A 121      89.721  -5.631  50.034  1.00  0.00           N  
ATOM    189  CA  GLU A 121      88.793  -6.712  49.709  1.00  0.00           C  
ATOM    190  C   GLU A 121      87.707  -6.898  50.773  1.00  0.00           C  
ATOM    191  O   GLU A 121      86.764  -7.667  50.575  1.00  0.00           O  
ATOM    192  CB  GLU A 121      89.556  -8.023  49.473  1.00  0.00           C  
ATOM    193  CG  GLU A 121      90.284  -8.104  48.125  1.00  0.00           C  
ATOM    194  CD  GLU A 121      91.473  -7.152  48.012  1.00  0.00           C  
ATOM    195  OE1 GLU A 121      92.152  -6.903  49.031  1.00  0.00           O  
ATOM    196  OE2 GLU A 121      91.730  -6.655  46.895  1.00  0.00           O  
ATOM    197  N   ALA A 122      87.841  -6.189  51.892  1.00  0.00           N  
ATOM    198  CA  ALA A 122      86.824  -6.197  52.945  1.00  0.00           C  
ATOM    199  C   ALA A 122      85.584  -5.403  52.529  1.00  0.00           C  
ATOM    200  O   ALA A 122      84.506  -5.577  53.101  1.00  0.00           O  
ATOM    201  CB  ALA A 122      87.394  -5.650  54.246  1.00  0.00           C  
ATOM    202  N   ASN A 123      85.749  -4.539  51.529  1.00  0.00           N  
ATOM    203  CA  ASN A 123      84.658  -3.719  51.005  1.00  0.00           C  
ATOM    204  C   ASN A 123      83.884  -4.401  49.873  1.00  0.00           C  
ATOM    205  O   ASN A 123      83.028  -3.783  49.234  1.00  0.00           O  
ATOM    206  CB  ASN A 123      85.191  -2.357  50.546  1.00  0.00           C  
ATOM    207  CG  ASN A 123      85.794  -1.546  51.683  1.00  0.00           C  
ATOM    208  OD1 ASN A 123      86.423  -2.090  52.591  1.00  0.00           O  
ATOM    209  ND2 ASN A 123      85.607  -0.233  51.631  1.00  0.00           N  
ATOM    210  N   SER A 124      84.185  -5.677  49.638  1.00  0.00           N  
ATOM    211  CA  SER A 124      83.539  -6.449  48.575  1.00  0.00           C  
ATOM    212  C   SER A 124      83.317  -7.925  48.935  1.00  0.00           C  
ATOM    213  O   SER A 124      82.638  -8.648  48.201  1.00  0.00           O  
ATOM    214  CB  SER A 124      84.330  -6.325  47.266  1.00  0.00           C  
ATOM    215  OG  SER A 124      85.710  -6.581  47.469  1.00  0.00           O  
ATOM    216  N   THR A 125      83.880  -8.362  50.062  1.00  0.00           N  
ATOM    217  CA  THR A 125      83.768  -9.760  50.493  1.00  0.00           C  
ATOM    218  C   THR A 125      83.204  -9.903  51.914  1.00  0.00           C  
ATOM    219  O   THR A 125      82.206 -10.598  52.120  1.00  0.00           O  
ATOM    220  CB  THR A 125      85.127 -10.512  50.383  1.00  0.00           C  
ATOM    221  OG1 THR A 125      85.708 -10.279  49.094  1.00  0.00           O  
ATOM    222  CG2 THR A 125      84.943 -12.013  50.584  1.00  0.00           C  
ATOM    223  N   LEU A 126      83.844  -9.246  52.879  1.00  0.00           N  
ATOM    224  CA  LEU A 126      83.490  -9.392  54.294  1.00  0.00           C  
ATOM    225  C   LEU A 126      82.212  -8.642  54.684  1.00  0.00           C  
ATOM    226  O   LEU A 126      81.433  -9.127  55.508  1.00  0.00           O  
ATOM    227  CB  LEU A 126      84.663  -8.958  55.185  1.00  0.00           C  
ATOM    228  CG  LEU A 126      84.611  -9.237  56.692  1.00  0.00           C  
ATOM    229  CD1 LEU A 126      84.771 -10.721  56.998  1.00  0.00           C  
ATOM    230  CD2 LEU A 126      85.678  -8.427  57.408  1.00  0.00           C  
ATOM    231  N   LEU A 127      82.005  -7.468  54.089  1.00  0.00           N  
ATOM    232  CA  LEU A 127      80.867  -6.607  54.428  1.00  0.00           C  
ATOM    233  C   LEU A 127      79.941  -6.362  53.230  1.00  0.00           C  
ATOM    234  O   LEU A 127      79.393  -5.268  53.077  1.00  0.00           O  
ATOM    235  CB  LEU A 127      81.358  -5.262  54.991  1.00  0.00           C  
ATOM    236  CG  LEU A 127      82.521  -5.199  55.988  1.00  0.00           C  
ATOM    237  CD1 LEU A 127      83.033  -3.772  56.107  1.00  0.00           C  
ATOM    238  CD2 LEU A 127      82.132  -5.745  57.353  1.00  0.00           C  
ATOM    239  N   THR A 134      79.764  -7.382  52.393  1.00  0.00           N  
ATOM    240  CA  THR A 134      78.971  -7.251  51.164  1.00  0.00           C  
ATOM    241  C   THR A 134      77.556  -7.839  51.287  1.00  0.00           C  
ATOM    242  O   THR A 134      76.844  -7.989  50.289  1.00  0.00           O  
ATOM    243  CB  THR A 134      79.718  -7.848  49.934  1.00  0.00           C  
ATOM    244  OG1 THR A 134      79.000  -7.537  48.733  1.00  0.00           O  
ATOM    245  CG2 THR A 134      79.879  -9.366  50.055  1.00  0.00           C  
ATOM    246  N   ARG A 135      77.155  -8.142  52.519  1.00  0.00           N  
ATOM    247  CA  ARG A 135      75.897  -8.833  52.800  1.00  0.00           C  
ATOM    248  C   ARG A 135      74.669  -7.934  52.612  1.00  0.00           C  
ATOM    249  O   ARG A 135      74.043  -7.506  53.586  1.00  0.00           O  
ATOM    250  CB  ARG A 135      75.932  -9.400  54.221  1.00  0.00           C  
ATOM    251  CG  ARG A 135      75.290 -10.769  54.371  1.00  0.00           C  
ATOM    252  CD  ARG A 135      75.789 -11.479  55.628  1.00  0.00           C  
ATOM    253  NE  ARG A 135      77.236 -11.341  55.817  1.00  0.00           N  
ATOM    254  CZ  ARG A 135      78.160 -12.086  55.212  1.00  0.00           C  
ATOM    255  NH1 ARG A 135      77.810 -13.043  54.361  1.00  0.00           N  
ATOM    256  NH2 ARG A 135      79.444 -11.868  55.459  1.00  0.00           N  
ATOM    257  N   GLY A 136      74.331  -7.658  51.354  1.00  0.00           N  
ATOM    258  CA  GLY A 136      73.182  -6.815  51.023  1.00  0.00           C  
ATOM    259  C   GLY A 136      71.928  -7.621  50.744  1.00  0.00           C  
ATOM    260  O   GLY A 136      71.993  -8.684  50.123  1.00  0.00           O  
ATOM    261  N   ALA A 137      70.785  -7.111  51.200  1.00  0.00           N  
ATOM    262  CA  ALA A 137      69.507  -7.815  51.055  1.00  0.00           C  
ATOM    263  C   ALA A 137      68.832  -7.645  49.678  1.00  0.00           C  
ATOM    264  O   ALA A 137      68.604  -8.645  48.992  1.00  0.00           O  
ATOM    265  CB  ALA A 137      68.549  -7.464  52.203  1.00  0.00           C  
ATOM    266  N   PRO A 138      68.506  -6.395  49.267  1.00  0.00           N  
ATOM    267  CA  PRO A 138      67.900  -6.238  47.938  1.00  0.00           C  
ATOM    268  C   PRO A 138      68.919  -6.320  46.794  1.00  0.00           C  
ATOM    269  O   PRO A 138      68.626  -6.907  45.749  1.00  0.00           O  
ATOM    270  CB  PRO A 138      67.265  -4.836  47.993  1.00  0.00           C  
ATOM    271  CG  PRO A 138      67.471  -4.335  49.404  1.00  0.00           C  
ATOM    272  CD  PRO A 138      68.632  -5.094  49.947  1.00  0.00           C  
ATOM    273  N   GLU A 139      70.096  -5.728  47.000  1.00  0.00           N  
ATOM    274  CA  GLU A 139      71.189  -5.728  46.020  1.00  0.00           C  
ATOM    275  C   GLU A 139      72.542  -5.606  46.739  1.00  0.00           C  
ATOM    276  O   GLU A 139      72.695  -6.104  47.857  1.00  0.00           O  
ATOM    277  CB  GLU A 139      70.993  -4.612  44.975  1.00  0.00           C  
ATOM    278  CG  GLU A 139      70.684  -3.223  45.550  1.00  0.00           C  
ATOM    279  CD  GLU A 139      70.307  -2.202  44.485  1.00  0.00           C  
ATOM    280  OE1 GLU A 139      71.009  -2.113  43.455  1.00  0.00           O  
ATOM    281  OE2 GLU A 139      69.309  -1.477  44.687  1.00  0.00           O  
ATOM    282  N   GLY A 140      73.519  -4.963  46.099  1.00  0.00           N  
ATOM    283  CA  GLY A 140      74.800  -4.665  46.741  1.00  0.00           C  
ATOM    284  C   GLY A 140      74.645  -3.510  47.713  1.00  0.00           C  
ATOM    285  O   GLY A 140      74.917  -2.358  47.367  1.00  0.00           O  
ATOM    286  N   GLN A 141      74.210  -3.826  48.932  1.00  0.00           N  
ATOM    287  CA  GLN A 141      73.819  -2.814  49.917  1.00  0.00           C  
ATOM    288  C   GLN A 141      74.750  -2.764  51.142  1.00  0.00           C  
ATOM    289  O   GLN A 141      74.407  -2.175  52.170  1.00  0.00           O  
ATOM    290  CB  GLN A 141      72.362  -3.048  50.347  1.00  0.00           C  
ATOM    291  CG  GLN A 141      71.622  -1.807  50.858  1.00  0.00           C  
ATOM    292  CD  GLN A 141      71.185  -0.866  49.747  1.00  0.00           C  
ATOM    293  OE1 GLN A 141      70.595  -1.287  48.751  1.00  0.00           O  
ATOM    294  NE2 GLN A 141      71.462   0.421  49.923  1.00  0.00           N  
ATOM    295  N   GLY A 142      75.931  -3.367  51.019  1.00  0.00           N  
ATOM    296  CA  GLY A 142      76.898  -3.421  52.119  1.00  0.00           C  
ATOM    297  C   GLY A 142      77.636  -2.120  52.397  1.00  0.00           C  
ATOM    298  O   GLY A 142      77.368  -1.094  51.767  1.00  0.00           O  
ATOM    299  N   ALA A 143      78.544  -2.189  53.347  1.00  0.00           N  
ATOM    300  CA  ALA A 143      79.354  -1.030  53.735  1.00  0.00           C  
ATOM    301  C   ALA A 143      80.447  -0.753  52.704  1.00  0.00           C  
ATOM    302  O   ALA A 143      81.157  -1.673  52.288  1.00  0.00           O  
ATOM    303  CB  ALA A 143      79.963  -1.249  55.113  1.00  0.00           C  
ATOM    304  N   LYS A 144      80.587   0.511  52.303  1.00  0.00           N  
ATOM    305  CA  LYS A 144      81.473   0.863  51.185  1.00  0.00           C  
ATOM    306  C   LYS A 144      82.260   2.179  51.329  1.00  0.00           C  
ATOM    307  O   LYS A 144      82.744   2.506  52.415  1.00  0.00           O  
ATOM    308  CB  LYS A 144      80.704   0.818  49.851  1.00  0.00           C  
ATOM    309  CG  LYS A 144      79.411   1.629  49.821  1.00  0.00           C  
ATOM    310  CD  LYS A 144      78.782   1.608  48.436  1.00  0.00           C  
ATOM    311  CE  LYS A 144      77.519   2.457  48.382  1.00  0.00           C  
ATOM    312  NZ  LYS A 144      76.408   1.879  49.193  1.00  0.00           N  
ATOM    313  N   VAL A 145      82.362   2.909  50.214  1.00  0.00           N  
ATOM    314  CA  VAL A 145      83.257   4.068  50.008  1.00  0.00           C  
ATOM    315  C   VAL A 145      83.468   5.035  51.185  1.00  0.00           C  
ATOM    316  O   VAL A 145      82.521   5.662  51.668  1.00  0.00           O  
ATOM    317  CB  VAL A 145      82.865   4.861  48.711  1.00  0.00           C  
ATOM    318  CG1 VAL A 145      81.415   5.358  48.768  1.00  0.00           C  
ATOM    319  CG2 VAL A 145      83.834   6.012  48.446  1.00  0.00           C  
ATOM    320  N   THR A 146      84.720   5.162  51.589  1.00  0.00           N  
ATOM    321  CA  THR A 146      85.182   6.106  52.621  1.00  0.00           C  
ATOM    322  C   THR A 146      86.711   6.237  52.603  1.00  0.00           C  
ATOM    323  O   THR A 146      87.383   5.623  51.770  1.00  0.00           O  
ATOM    324  CB  THR A 146      84.737   5.691  54.042  1.00  0.00           C  
ATOM    325  OG1 THR A 146      84.630   4.265  54.115  1.00  0.00           O  
ATOM    326  CG2 THR A 146      83.398   6.321  54.393  1.00  0.00           C  
ATOM    327  N   GLU A 147      87.251   7.036  53.522  1.00  0.00           N  
ATOM    328  CA  GLU A 147      88.700   7.229  53.645  1.00  0.00           C  
ATOM    329  C   GLU A 147      89.223   6.763  55.005  1.00  0.00           C  
ATOM    330  O   GLU A 147      88.473   6.711  55.978  1.00  0.00           O  
ATOM    331  CB  GLU A 147      89.071   8.698  53.418  1.00  0.00           C  
ATOM    332  CG  GLU A 147      88.853   9.190  51.992  1.00  0.00           C  
ATOM    333  CD  GLU A 147      89.418  10.579  51.755  1.00  0.00           C  
ATOM    334  OE1 GLU A 147      90.629  10.784  51.988  1.00  0.00           O  
ATOM    335  OE2 GLU A 147      88.649  11.465  51.323  1.00  0.00           O  
ATOM    336  N   TRP A 148      90.510   6.424  55.062  1.00  0.00           N  
ATOM    337  CA  TRP A 148      91.150   5.994  56.309  1.00  0.00           C  
ATOM    338  C   TRP A 148      92.648   6.293  56.323  1.00  0.00           C  
ATOM    339  O   TRP A 148      93.315   6.229  55.291  1.00  0.00           O  
ATOM    340  CB  TRP A 148      90.898   4.503  56.573  1.00  0.00           C  
ATOM    341  CG  TRP A 148      91.473   3.579  55.534  1.00  0.00           C  
ATOM    342  CD1 TRP A 148      90.925   3.266  54.323  1.00  0.00           C  
ATOM    343  CD2 TRP A 148      92.702   2.842  55.621  1.00  0.00           C  
ATOM    344  NE1 TRP A 148      91.737   2.385  53.648  1.00  0.00           N  
ATOM    345  CE2 TRP A 148      92.834   2.108  54.421  1.00  0.00           C  
ATOM    346  CE3 TRP A 148      93.705   2.734  56.596  1.00  0.00           C  
ATOM    347  CZ2 TRP A 148      93.930   1.274  54.168  1.00  0.00           C  
ATOM    348  CZ3 TRP A 148      94.795   1.904  56.343  1.00  0.00           C  
ATOM    349  CH2 TRP A 148      94.896   1.186  55.138  1.00  0.00           C  
ATOM    350  N   ASP A 153      97.810   1.771  69.159  1.00  0.00           N  
ATOM    351  CA  ASP A 153      97.446   1.204  67.865  1.00  0.00           C  
ATOM    352  C   ASP A 153      96.336   2.019  67.202  1.00  0.00           C  
ATOM    353  O   ASP A 153      95.247   1.504  66.932  1.00  0.00           O  
ATOM    354  CB  ASP A 153      97.021  -0.261  68.021  1.00  0.00           C  
ATOM    355  CG  ASP A 153      98.140  -1.146  68.540  1.00  0.00           C  
ATOM    356  OD1 ASP A 153      99.225  -1.173  67.919  1.00  0.00           O  
ATOM    357  OD2 ASP A 153      97.929  -1.826  69.567  1.00  0.00           O  
ATOM    358  N   ARG A 154      96.625   3.292  66.938  1.00  0.00           N  
ATOM    359  CA  ARG A 154      95.651   4.210  66.350  1.00  0.00           C  
ATOM    360  C   ARG A 154      95.419   3.923  64.863  1.00  0.00           C  
ATOM    361  O   ARG A 154      96.070   4.508  63.993  1.00  0.00           O  
ATOM    362  CB  ARG A 154      96.090   5.663  66.566  1.00  0.00           C  
ATOM    363  CG  ARG A 154      94.994   6.699  66.330  1.00  0.00           C  
ATOM    364  CD  ARG A 154      95.504   8.120  66.548  1.00  0.00           C  
ATOM    365  NE  ARG A 154      96.012   8.326  67.905  1.00  0.00           N  
ATOM    366  CZ  ARG A 154      95.274   8.711  68.943  1.00  0.00           C  
ATOM    367  NH1 ARG A 154      93.975   8.943  68.800  1.00  0.00           N  
ATOM    368  NH2 ARG A 154      95.839   8.865  70.132  1.00  0.00           N  
ATOM    369  N   ILE A 155      94.490   3.010  64.589  1.00  0.00           N  
ATOM    370  CA  ILE A 155      94.098   2.673  63.221  1.00  0.00           C  
ATOM    371  C   ILE A 155      92.738   3.311  62.937  1.00  0.00           C  
ATOM    372  O   ILE A 155      91.689   2.734  63.238  1.00  0.00           O  
ATOM    373  CB  ILE A 155      94.055   1.135  62.988  1.00  0.00           C  
ATOM    374  CG1 ILE A 155      95.337   0.469  63.508  1.00  0.00           C  
ATOM    375  CG2 ILE A 155      93.834   0.818  61.504  1.00  0.00           C  
ATOM    376  CD1 ILE A 155      95.202  -1.016  63.806  1.00  0.00           C  
ATOM    377  N   GLU A 156      92.773   4.511  62.361  1.00  0.00           N  
ATOM    378  CA  GLU A 156      91.579   5.338  62.176  1.00  0.00           C  
ATOM    379  C   GLU A 156      90.654   4.809  61.077  1.00  0.00           C  
ATOM    380  O   GLU A 156      91.087   4.556  59.949  1.00  0.00           O  
ATOM    381  CB  GLU A 156      91.980   6.793  61.902  1.00  0.00           C  
ATOM    382  CG  GLU A 156      90.924   7.829  62.281  1.00  0.00           C  
ATOM    383  CD  GLU A 156      91.497   9.233  62.433  1.00  0.00           C  
ATOM    384  OE1 GLU A 156      92.519   9.394  63.137  1.00  0.00           O  
ATOM    385  OE2 GLU A 156      90.918  10.179  61.858  1.00  0.00           O  
ATOM    386  N   LEU A 157      89.379   4.642  61.430  1.00  0.00           N  
ATOM    387  CA  LEU A 157      88.350   4.146  60.515  1.00  0.00           C  
ATOM    388  C   LEU A 157      87.257   5.187  60.313  1.00  0.00           C  
ATOM    389  O   LEU A 157      86.762   5.768  61.281  1.00  0.00           O  
ATOM    390  CB  LEU A 157      87.721   2.856  61.056  1.00  0.00           C  
ATOM    391  CG  LEU A 157      88.517   1.549  61.038  1.00  0.00           C  
ATOM    392  CD1 LEU A 157      87.845   0.524  61.934  1.00  0.00           C  
ATOM    393  CD2 LEU A 157      88.669   1.007  59.622  1.00  0.00           C  
ATOM    394  N   THR A 158      86.882   5.412  59.056  1.00  0.00           N  
ATOM    395  CA  THR A 158      85.818   6.360  58.719  1.00  0.00           C  
ATOM    396  C   THR A 158      84.715   5.689  57.888  1.00  0.00           C  
ATOM    397  O   THR A 158      83.852   6.367  57.327  1.00  0.00           O  
ATOM    398  CB  THR A 158      86.373   7.609  57.977  1.00  0.00           C  
ATOM    399  OG1 THR A 158      87.679   7.933  58.473  1.00  0.00           O  
ATOM    400  CG2 THR A 158      85.450   8.817  58.153  1.00  0.00           C  
ATOM    401  N   LEU A 159      84.740   4.357  57.836  1.00  0.00           N  
ATOM    402  CA  LEU A 159      83.777   3.574  57.051  1.00  0.00           C  
ATOM    403  C   LEU A 159      82.317   3.877  57.395  1.00  0.00           C  
ATOM    404  O   LEU A 159      81.988   4.168  58.546  1.00  0.00           O  
ATOM    405  CB  LEU A 159      84.070   2.074  57.169  1.00  0.00           C  
ATOM    406  CG  LEU A 159      85.170   1.529  56.250  1.00  0.00           C  
ATOM    407  CD1 LEU A 159      85.948   0.413  56.927  1.00  0.00           C  
ATOM    408  CD2 LEU A 159      84.600   1.062  54.912  1.00  0.00           C  
ATOM    409  N   GLN A 160      81.457   3.815  56.380  1.00  0.00           N  
ATOM    410  CA  GLN A 160      80.036   4.129  56.528  1.00  0.00           C  
ATOM    411  C   GLN A 160      79.133   2.975  56.087  1.00  0.00           C  
ATOM    412  O   GLN A 160      79.596   2.021  55.459  1.00  0.00           O  
ATOM    413  CB  GLN A 160      79.682   5.408  55.758  1.00  0.00           C  
ATOM    414  CG  GLN A 160      79.760   5.290  54.239  1.00  0.00           C  
ATOM    415  CD  GLN A 160      78.955   6.363  53.527  1.00  0.00           C  
ATOM    416  OE1 GLN A 160      77.731   6.425  53.654  1.00  0.00           O  
ATOM    417  NE2 GLN A 160      79.639   7.207  52.761  1.00  0.00           N  
ATOM    418  N   SER A 161      77.845   3.079  56.419  1.00  0.00           N  
ATOM    419  CA  SER A 161      76.850   2.065  56.064  1.00  0.00           C  
ATOM    420  C   SER A 161      75.424   2.627  56.076  1.00  0.00           C  
ATOM    421  O   SER A 161      75.213   3.810  56.350  1.00  0.00           O  
ATOM    422  CB  SER A 161      76.944   0.866  57.016  1.00  0.00           C  
ATOM    423  OG  SER A 161      76.483   1.196  58.316  1.00  0.00           O  
ATOM    424  N   GLY A 162      74.457   1.767  55.761  1.00  0.00           N  
ATOM    425  CA  GLY A 162      73.038   2.092  55.880  1.00  0.00           C  
ATOM    426  C   GLY A 162      72.380   1.219  56.935  1.00  0.00           C  
ATOM    427  O   GLY A 162      72.954   0.985  58.002  1.00  0.00           O  
ATOM    428  N   ARG A 163      71.178   0.732  56.631  1.00  0.00           N  
ATOM    429  CA  ARG A 163      70.436  -0.146  57.541  1.00  0.00           C  
ATOM    430  C   ARG A 163      71.060  -1.534  57.614  1.00  0.00           C  
ATOM    431  O   ARG A 163      70.981  -2.206  58.644  1.00  0.00           O  
ATOM    432  CB  ARG A 163      68.971  -0.290  57.111  1.00  0.00           C  
ATOM    433  CG  ARG A 163      68.185   1.006  56.984  1.00  0.00           C  
ATOM    434  CD  ARG A 163      67.988   1.396  55.523  1.00  0.00           C  
ATOM    435  NE  ARG A 163      66.804   2.235  55.345  1.00  0.00           N  
ATOM    436  CZ  ARG A 163      65.561   1.773  55.213  1.00  0.00           C  
ATOM    437  NH1 ARG A 163      65.319   0.467  55.236  1.00  0.00           N  
ATOM    438  NH2 ARG A 163      64.553   2.621  55.058  1.00  0.00           N  
ATOM    439  N   TYR A 164      71.672  -1.954  56.510  1.00  0.00           N  
ATOM    440  CA  TYR A 164      72.224  -3.299  56.375  1.00  0.00           C  
ATOM    441  C   TYR A 164      73.731  -3.290  56.598  1.00  0.00           C  
ATOM    442  O   TYR A 164      74.438  -2.421  56.080  1.00  0.00           O  
ATOM    443  CB  TYR A 164      71.862  -3.887  55.006  1.00  0.00           C  
ATOM    444  CG  TYR A 164      70.388  -3.759  54.684  1.00  0.00           C  
ATOM    445  CD1 TYR A 164      69.892  -2.619  54.052  1.00  0.00           C  
ATOM    446  CD2 TYR A 164      69.488  -4.765  55.032  1.00  0.00           C  
ATOM    447  CE1 TYR A 164      68.540  -2.485  53.766  1.00  0.00           C  
ATOM    448  CE2 TYR A 164      68.131  -4.642  54.748  1.00  0.00           C  
ATOM    449  CZ  TYR A 164      67.665  -3.499  54.114  1.00  0.00           C  
ATOM    450  OH  TYR A 164      66.327  -3.362  53.825  1.00  0.00           O  
ATOM    451  N   VAL A 165      74.202  -4.267  57.373  1.00  0.00           N  
ATOM    452  CA  VAL A 165      75.584  -4.319  57.865  1.00  0.00           C  
ATOM    453  C   VAL A 165      75.926  -2.989  58.540  1.00  0.00           C  
ATOM    454  O   VAL A 165      76.717  -2.197  58.024  1.00  0.00           O  
ATOM    455  CB  VAL A 165      76.613  -4.703  56.753  1.00  0.00           C  
ATOM    456  CG1 VAL A 165      78.011  -4.884  57.341  1.00  0.00           C  
ATOM    457  CG2 VAL A 165      76.182  -5.980  56.037  1.00  0.00           C  
ATOM    458  N   ARG A 166      75.295  -2.757  59.691  1.00  0.00           N  
ATOM    459  CA  ARG A 166      75.439  -1.513  60.455  1.00  0.00           C  
ATOM    460  C   ARG A 166      76.901  -1.199  60.747  1.00  0.00           C  
ATOM    461  O   ARG A 166      77.739  -2.102  60.799  1.00  0.00           O  
ATOM    462  CB  ARG A 166      74.656  -1.594  61.772  1.00  0.00           C  
ATOM    463  CG  ARG A 166      73.158  -1.856  61.631  1.00  0.00           C  
ATOM    464  CD  ARG A 166      72.382  -0.601  61.259  1.00  0.00           C  
ATOM    465  NE  ARG A 166      70.945  -0.766  61.475  1.00  0.00           N  
ATOM    466  CZ  ARG A 166      70.310  -0.447  62.601  1.00  0.00           C  
ATOM    467  NH1 ARG A 166      70.976   0.060  63.630  1.00  0.00           N  
ATOM    468  NH2 ARG A 166      69.001  -0.639  62.698  1.00  0.00           N  
ATOM    469  N   VAL A 167      77.198   0.081  60.946  1.00  0.00           N  
ATOM    470  CA  VAL A 167      78.575   0.524  61.160  1.00  0.00           C  
ATOM    471  C   VAL A 167      79.167   0.048  62.500  1.00  0.00           C  
ATOM    472  O   VAL A 167      80.390  -0.026  62.643  1.00  0.00           O  
ATOM    473  CB  VAL A 167      78.727   2.064  60.951  1.00  0.00           C  
ATOM    474  CG1 VAL A 167      78.292   2.848  62.183  1.00  0.00           C  
ATOM    475  CG2 VAL A 167      80.154   2.414  60.564  1.00  0.00           C  
ATOM    476  N   HIS A 168      78.303  -0.284  63.463  1.00  0.00           N  
ATOM    477  CA  HIS A 168      78.751  -0.844  64.748  1.00  0.00           C  
ATOM    478  C   HIS A 168      78.635  -2.372  64.813  1.00  0.00           C  
ATOM    479  O   HIS A 168      79.041  -2.995  65.797  1.00  0.00           O  
ATOM    480  CB  HIS A 168      78.053  -0.163  65.939  1.00  0.00           C  
ATOM    481  CG  HIS A 168      76.649  -0.626  66.184  1.00  0.00           C  
ATOM    482  ND1 HIS A 168      75.573  -0.175  65.450  1.00  0.00           N  
ATOM    483  CD2 HIS A 168      76.143  -1.480  67.104  1.00  0.00           C  
ATOM    484  CE1 HIS A 168      74.467  -0.743  65.897  1.00  0.00           C  
ATOM    485  NE2 HIS A 168      74.785  -1.539  66.902  1.00  0.00           N  
ATOM    486  N   ASP A 169      78.081  -2.963  63.756  1.00  0.00           N  
ATOM    487  CA  ASP A 169      78.080  -4.412  63.576  1.00  0.00           C  
ATOM    488  C   ASP A 169      79.263  -4.810  62.700  1.00  0.00           C  
ATOM    489  O   ASP A 169      79.776  -5.927  62.799  1.00  0.00           O  
ATOM    490  CB  ASP A 169      76.776  -4.875  62.922  1.00  0.00           C  
ATOM    491  CG  ASP A 169      75.547  -4.536  63.750  1.00  0.00           C  
ATOM    492  OD1 ASP A 169      75.556  -3.510  64.462  1.00  0.00           O  
ATOM    493  OD2 ASP A 169      74.559  -5.297  63.679  1.00  0.00           O  
ATOM    494  N   ALA A 170      79.682  -3.881  61.843  1.00  0.00           N  
ATOM    495  CA  ALA A 170      80.821  -4.072  60.951  1.00  0.00           C  
ATOM    496  C   ALA A 170      82.149  -3.722  61.623  1.00  0.00           C  
ATOM    497  O   ALA A 170      83.209  -4.153  61.167  1.00  0.00           O  
ATOM    498  CB  ALA A 170      80.636  -3.251  59.684  1.00  0.00           C  
ATOM    499  N   ILE A 171      82.088  -2.943  62.702  1.00  0.00           N  
ATOM    500  CA  ILE A 171      83.292  -2.497  63.405  1.00  0.00           C  
ATOM    501  C   ILE A 171      83.876  -3.604  64.294  1.00  0.00           C  
ATOM    502  O   ILE A 171      85.082  -3.629  64.553  1.00  0.00           O  
ATOM    503  CB  ILE A 171      83.044  -1.159  64.190  1.00  0.00           C  
ATOM    504  CG1 ILE A 171      84.193  -0.153  63.975  1.00  0.00           C  
ATOM    505  CG2 ILE A 171      82.684  -1.402  65.669  1.00  0.00           C  
ATOM    506  CD1 ILE A 171      85.486  -0.438  64.724  1.00  0.00           C  
ATOM    507  N   PHE A 172      83.019  -4.519  64.746  1.00  0.00           N  
ATOM    508  CA  PHE A 172      83.462  -5.682  65.517  1.00  0.00           C  
ATOM    509  C   PHE A 172      83.781  -6.870  64.606  1.00  0.00           C  
ATOM    510  O   PHE A 172      84.353  -7.869  65.052  1.00  0.00           O  
ATOM    511  CB  PHE A 172      82.430  -6.063  66.584  1.00  0.00           C  
ATOM    512  CG  PHE A 172      82.288  -5.043  67.680  1.00  0.00           C  
ATOM    513  CD1 PHE A 172      83.222  -4.971  68.710  1.00  0.00           C  
ATOM    514  CD2 PHE A 172      81.220  -4.153  67.683  1.00  0.00           C  
ATOM    515  CE1 PHE A 172      83.094  -4.026  69.724  1.00  0.00           C  
ATOM    516  CE2 PHE A 172      81.084  -3.204  68.691  1.00  0.00           C  
ATOM    517  CZ  PHE A 172      82.023  -3.140  69.712  1.00  0.00           C  
ATOM    518  N   ARG A 173      83.408  -6.750  63.333  1.00  0.00           N  
ATOM    519  CA  ARG A 173      83.788  -7.719  62.310  1.00  0.00           C  
ATOM    520  C   ARG A 173      85.234  -7.470  61.885  1.00  0.00           C  
ATOM    521  O   ARG A 173      85.950  -8.403  61.522  1.00  0.00           O  
ATOM    522  CB  ARG A 173      82.854  -7.620  61.104  1.00  0.00           C  
ATOM    523  CG  ARG A 173      82.685  -8.923  60.333  1.00  0.00           C  
ATOM    524  CD  ARG A 173      81.583  -8.816  59.285  1.00  0.00           C  
ATOM    525  NE  ARG A 173      80.308  -8.384  59.858  1.00  0.00           N  
ATOM    526  CZ  ARG A 173      79.221  -8.083  59.152  1.00  0.00           C  
ATOM    527  NH1 ARG A 173      79.232  -8.161  57.827  1.00  0.00           N  
ATOM    528  NH2 ARG A 173      78.115  -7.700  59.775  1.00  0.00           N  
ATOM    529  N   LEU A 174      85.648  -6.204  61.938  1.00  0.00           N  
ATOM    530  CA  LEU A 174      87.033  -5.806  61.674  1.00  0.00           C  
ATOM    531  C   LEU A 174      87.936  -6.096  62.874  1.00  0.00           C  
ATOM    532  O   LEU A 174      89.159  -6.144  62.740  1.00  0.00           O  
ATOM    533  CB  LEU A 174      87.111  -4.319  61.299  1.00  0.00           C  
ATOM    534  CG  LEU A 174      86.422  -3.846  60.013  1.00  0.00           C  
ATOM    535  CD1 LEU A 174      86.242  -2.334  60.023  1.00  0.00           C  
ATOM    536  CD2 LEU A 174      87.178  -4.296  58.764  1.00  0.00           C  
ATOM    537  N   ARG A 175      87.320  -6.278  64.042  1.00  0.00           N  
ATOM    538  CA  ARG A 175      88.016  -6.696  65.259  1.00  0.00           C  
ATOM    539  C   ARG A 175      88.500  -8.145  65.126  1.00  0.00           C  
ATOM    540  O   ARG A 175      89.544  -8.514  65.672  1.00  0.00           O  
ATOM    541  CB  ARG A 175      87.081  -6.551  66.467  1.00  0.00           C  
ATOM    542  CG  ARG A 175      87.750  -6.608  67.837  1.00  0.00           C  
ATOM    543  CD  ARG A 175      88.309  -5.253  68.254  1.00  0.00           C  
ATOM    544  NE  ARG A 175      88.344  -5.097  69.708  1.00  0.00           N  
ATOM    545  CZ  ARG A 175      89.362  -5.455  70.489  1.00  0.00           C  
ATOM    546  NH1 ARG A 175      90.455  -5.999  69.967  1.00  0.00           N  
ATOM    547  NH2 ARG A 175      89.286  -5.268  71.800  1.00  0.00           N  
ATOM    548  N   LYS A 176      87.728  -8.951  64.397  1.00  0.00           N  
ATOM    549  CA  LYS A 176      88.073 -10.343  64.099  1.00  0.00           C  
ATOM    550  C   LYS A 176      89.205 -10.454  63.076  1.00  0.00           C  
ATOM    551  O   LYS A 176      90.193 -11.153  63.314  1.00  0.00           O  
ATOM    552  CB  LYS A 176      86.838 -11.104  63.597  1.00  0.00           C  
ATOM    553  CG  LYS A 176      86.025 -11.808  64.683  1.00  0.00           C  
ATOM    554  CD  LYS A 176      86.547 -13.219  64.967  1.00  0.00           C  
ATOM    555  CE  LYS A 176      86.202 -14.193  63.841  1.00  0.00           C  
ATOM    556  NZ  LYS A 176      86.810 -15.536  64.054  1.00  0.00           N  
ATOM    557  N   GLN A 177      89.050  -9.762  61.946  1.00  0.00           N  
ATOM    558  CA  GLN A 177      90.016  -9.803  60.842  1.00  0.00           C  
ATOM    559  C   GLN A 177      91.388  -9.218  61.180  1.00  0.00           C  
ATOM    560  O   GLN A 177      92.406  -9.692  60.674  1.00  0.00           O  
ATOM    561  CB  GLN A 177      89.442  -9.111  59.598  1.00  0.00           C  
ATOM    562  CG  GLN A 177      88.968 -10.061  58.492  1.00  0.00           C  
ATOM    563  CD  GLN A 177      87.859 -11.011  58.929  1.00  0.00           C  
ATOM    564  OE1 GLN A 177      86.945 -10.631  59.664  1.00  0.00           O  
ATOM    565  NE2 GLN A 177      87.934 -12.253  58.466  1.00  0.00           N  
ATOM    566  N   LEU A 178      91.408  -8.193  62.031  1.00  0.00           N  
ATOM    567  CA  LEU A 178      92.648  -7.509  62.406  1.00  0.00           C  
ATOM    568  C   LEU A 178      93.382  -8.225  63.546  1.00  0.00           C  
ATOM    569  O   LEU A 178      94.515  -7.873  63.882  1.00  0.00           O  
ATOM    570  CB  LEU A 178      92.358  -6.047  62.770  1.00  0.00           C  
ATOM    571  CG  LEU A 178      93.446  -4.991  62.543  1.00  0.00           C  
ATOM    572  CD1 LEU A 178      92.839  -3.711  61.985  1.00  0.00           C  
ATOM    573  CD2 LEU A 178      94.239  -4.708  63.816  1.00  0.00           C  
ATOM    574  N   ALA A 179      92.740  -9.242  64.120  1.00  0.00           N  
ATOM    575  CA  ALA A 179      93.321 -10.021  65.218  1.00  0.00           C  
ATOM    576  C   ALA A 179      94.420 -10.994  64.762  1.00  0.00           C  
ATOM    577  O   ALA A 179      94.802 -11.905  65.505  1.00  0.00           O  
ATOM    578  CB  ALA A 179      92.222 -10.760  65.985  1.00  0.00           C  
ATOM    579  N   GLU A 180      94.925 -10.790  63.547  1.00  0.00           N  
ATOM    580  CA  GLU A 180      96.029 -11.582  63.009  1.00  0.00           C  
ATOM    581  C   GLU A 180      97.190 -10.688  62.579  1.00  0.00           C  
ATOM    582  O   GLU A 180      98.355 -11.056  62.721  1.00  0.00           O  
ATOM    583  CB  GLU A 180      95.559 -12.452  61.837  1.00  0.00           C  
ATOM    584  CG  GLU A 180      95.038 -11.677  60.628  1.00  0.00           C  
ATOM    585  CD  GLU A 180      94.664 -12.581  59.465  1.00  0.00           C  
ATOM    586  OE1 GLU A 180      95.518 -13.383  59.027  1.00  0.00           O  
ATOM    587  OE2 GLU A 180      93.517 -12.482  58.981  1.00  0.00           O  
ATOM    588  N   GLY A 183      90.188  -2.464  73.000  1.00  0.00           N  
ATOM    589  CA  GLY A 183      88.955  -1.684  72.949  1.00  0.00           C  
ATOM    590  C   GLY A 183      88.893  -0.713  71.783  1.00  0.00           C  
ATOM    591  O   GLY A 183      89.920  -0.189  71.342  1.00  0.00           O  
ATOM    592  N   ILE A 197      87.679  -0.476  71.288  1.00  0.00           N  
ATOM    593  CA  ILE A 197      87.445   0.455  70.183  1.00  0.00           C  
ATOM    594  C   ILE A 197      86.956   1.808  70.706  1.00  0.00           C  
ATOM    595  O   ILE A 197      85.888   1.901  71.316  1.00  0.00           O  
ATOM    596  CB  ILE A 197      86.433  -0.118  69.151  1.00  0.00           C  
ATOM    597  CG1 ILE A 197      86.959  -1.429  68.552  1.00  0.00           C  
ATOM    598  CG2 ILE A 197      86.140   0.911  68.051  1.00  0.00           C  
ATOM    599  CD1 ILE A 197      85.886  -2.326  67.961  1.00  0.00           C  
ATOM    600  N   GLU A 198      87.750   2.848  70.466  1.00  0.00           N  
ATOM    601  CA  GLU A 198      87.395   4.205  70.873  1.00  0.00           C  
ATOM    602  C   GLU A 198      86.603   4.890  69.766  1.00  0.00           C  
ATOM    603  O   GLU A 198      86.967   4.809  68.592  1.00  0.00           O  
ATOM    604  CB  GLU A 198      88.648   5.024  71.210  1.00  0.00           C  
ATOM    605  CG  GLU A 198      89.646   4.337  72.147  1.00  0.00           C  
ATOM    606  CD  GLU A 198      89.095   4.089  73.542  1.00  0.00           C  
ATOM    607  OE1 GLU A 198      88.602   5.047  74.176  1.00  0.00           O  
ATOM    608  OE2 GLU A 198      89.167   2.931  74.007  1.00  0.00           O  
ATOM    609  N   VAL A 199      85.520   5.561  70.148  1.00  0.00           N  
ATOM    610  CA  VAL A 199      84.655   6.254  69.194  1.00  0.00           C  
ATOM    611  C   VAL A 199      84.979   7.749  69.174  1.00  0.00           C  
ATOM    612  O   VAL A 199      85.206   8.358  70.223  1.00  0.00           O  
ATOM    613  CB  VAL A 199      83.155   6.010  69.510  1.00  0.00           C  
ATOM    614  CG1 VAL A 199      82.249   6.797  68.567  1.00  0.00           C  
ATOM    615  CG2 VAL A 199      82.828   4.524  69.434  1.00  0.00           C  
ATOM    616  N   GLU A 200      85.003   8.325  67.973  1.00  0.00           N  
ATOM    617  CA  GLU A 200      85.328   9.737  67.779  1.00  0.00           C  
ATOM    618  C   GLU A 200      84.106  10.541  67.315  1.00  0.00           C  
ATOM    619  O   GLU A 200      83.661  11.458  68.010  1.00  0.00           O  
ATOM    620  CB  GLU A 200      86.494   9.882  66.789  1.00  0.00           C  
ATOM    621  CG  GLU A 200      87.017  11.307  66.596  1.00  0.00           C  
ATOM    622  CD  GLU A 200      87.787  11.833  67.797  1.00  0.00           C  
ATOM    623  OE1 GLU A 200      88.467  11.034  68.480  1.00  0.00           O  
ATOM    624  OE2 GLU A 200      87.715  13.055  68.050  1.00  0.00           O  
ATOM    625  N   SER A 201      83.574  10.192  66.145  1.00  0.00           N  
ATOM    626  CA  SER A 201      82.424  10.889  65.572  1.00  0.00           C  
ATOM    627  C   SER A 201      81.344   9.914  65.125  1.00  0.00           C  
ATOM    628  O   SER A 201      81.635   8.889  64.503  1.00  0.00           O  
ATOM    629  CB  SER A 201      82.854  11.772  64.395  1.00  0.00           C  
ATOM    630  OG  SER A 201      81.733  12.367  63.758  1.00  0.00           O  
ATOM    631  N   PHE A 202      80.097  10.249  65.447  1.00  0.00           N  
ATOM    632  CA  PHE A 202      78.948   9.438  65.065  1.00  0.00           C  
ATOM    633  C   PHE A 202      77.831  10.322  64.520  1.00  0.00           C  
ATOM    634  O   PHE A 202      77.354  11.224  65.211  1.00  0.00           O  
ATOM    635  CB  PHE A 202      78.442   8.630  66.263  1.00  0.00           C  
ATOM    636  CG  PHE A 202      77.767   7.342  65.887  1.00  0.00           C  
ATOM    637  CD1 PHE A 202      78.352   6.124  66.207  1.00  0.00           C  
ATOM    638  CD2 PHE A 202      76.551   7.344  65.210  1.00  0.00           C  
ATOM    639  CE1 PHE A 202      77.735   4.929  65.863  1.00  0.00           C  
ATOM    640  CE2 PHE A 202      75.932   6.154  64.861  1.00  0.00           C  
ATOM    641  CZ  PHE A 202      76.522   4.948  65.187  1.00  0.00           C  
ATOM    642  N   ILE A 203      77.426  10.062  63.278  1.00  0.00           N  
ATOM    643  CA  ILE A 203      76.343  10.809  62.635  1.00  0.00           C  
ATOM    644  C   ILE A 203      75.316   9.846  62.040  1.00  0.00           C  
ATOM    645  O   ILE A 203      75.679   8.855  61.405  1.00  0.00           O  
ATOM    646  CB  ILE A 203      76.861  11.762  61.505  1.00  0.00           C  
ATOM    647  CG1 ILE A 203      78.108  12.556  61.940  1.00  0.00           C  
ATOM    648  CG2 ILE A 203      75.737  12.680  60.989  1.00  0.00           C  
ATOM    649  CD1 ILE A 203      77.867  13.648  62.980  1.00  0.00           C  
ATOM    650  N   ILE A 205      74.037  10.139  62.261  1.00  0.00           N  
ATOM    651  CA  ILE A 205      72.946   9.402  61.628  1.00  0.00           C  
ATOM    652  C   ILE A 205      72.050  10.373  60.870  1.00  0.00           C  
ATOM    653  O   ILE A 205      71.413  11.243  61.466  1.00  0.00           O  
ATOM    654  CB  ILE A 205      72.095   8.592  62.653  1.00  0.00           C  
ATOM    655  CG1 ILE A 205      72.955   7.589  63.428  1.00  0.00           C  
ATOM    656  CG2 ILE A 205      70.931   7.877  61.959  1.00  0.00           C  
ATOM    657  CD1 ILE A 205      73.488   6.438  62.599  1.00  0.00           C  
ATOM    658  N   LYS A 206      72.018  10.228  59.551  1.00  0.00           N  
ATOM    659  CA  LYS A 206      71.124  11.024  58.725  1.00  0.00           C  
ATOM    660  C   LYS A 206      69.832  10.249  58.495  1.00  0.00           C  
ATOM    661  O   LYS A 206      69.814   9.254  57.767  1.00  0.00           O  
ATOM    662  CB  LYS A 206      71.788  11.403  57.397  1.00  0.00           C  
ATOM    663  CG  LYS A 206      72.809  12.529  57.505  1.00  0.00           C  
ATOM    664  CD  LYS A 206      73.096  13.143  56.140  1.00  0.00           C  
ATOM    665  CE  LYS A 206      73.923  14.415  56.263  1.00  0.00           C  
ATOM    666  NZ  LYS A 206      74.162  15.053  54.938  1.00  0.00           N  
ATOM    667  N   VAL A 207      68.760  10.702  59.139  1.00  0.00           N  
ATOM    668  CA  VAL A 207      67.455  10.049  59.038  1.00  0.00           C  
ATOM    669  C   VAL A 207      66.526  10.835  58.108  1.00  0.00           C  
ATOM    670  O   VAL A 207      66.333  12.039  58.295  1.00  0.00           O  
ATOM    671  CB  VAL A 207      66.799   9.846  60.436  1.00  0.00           C  
ATOM    672  CG1 VAL A 207      65.364   9.342  60.311  1.00  0.00           C  
ATOM    673  CG2 VAL A 207      67.616   8.876  61.272  1.00  0.00           C  
ATOM    674  N   PRO A 208      65.963  10.154  57.091  1.00  0.00           N  
ATOM    675  CA  PRO A 208      64.994  10.761  56.178  1.00  0.00           C  
ATOM    676  C   PRO A 208      63.680  11.111  56.878  1.00  0.00           C  
ATOM    677  O   PRO A 208      63.162  10.315  57.667  1.00  0.00           O  
ATOM    678  CB  PRO A 208      64.762   9.665  55.125  1.00  0.00           C  
ATOM    679  CG  PRO A 208      65.891   8.701  55.297  1.00  0.00           C  
ATOM    680  CD  PRO A 208      66.233   8.749  56.740  1.00  0.00           C  
ATOM    681  N   ALA A 209      63.165  12.303  56.592  1.00  0.00           N  
ATOM    682  CA  ALA A 209      61.894  12.766  57.136  1.00  0.00           C  
ATOM    683  C   ALA A 209      61.229  13.702  56.138  1.00  0.00           C  
ATOM    684  O   ALA A 209      61.868  14.628  55.628  1.00  0.00           O  
ATOM    685  CB  ALA A 209      62.110  13.468  58.466  1.00  0.00           C  
ATOM    686  N   ASP A 210      59.949  13.458  55.862  1.00  0.00           N  
ATOM    687  CA  ASP A 210      59.190  14.253  54.889  1.00  0.00           C  
ATOM    688  C   ASP A 210      59.030  15.722  55.300  1.00  0.00           C  
ATOM    689  O   ASP A 210      58.932  16.606  54.444  1.00  0.00           O  
ATOM    690  CB  ASP A 210      57.820  13.613  54.609  1.00  0.00           C  
ATOM    691  CG  ASP A 210      56.911  13.580  55.837  1.00  0.00           C  
ATOM    692  OD1 ASP A 210      57.412  13.691  56.980  1.00  0.00           O  
ATOM    693  OD2 ASP A 210      55.684  13.436  55.652  1.00  0.00           O  
ATOM    694  N   HIS A 211      59.001  15.968  56.608  1.00  0.00           N  
ATOM    695  CA  HIS A 211      58.920  17.321  57.145  1.00  0.00           C  
ATOM    696  C   HIS A 211      59.737  17.428  58.434  1.00  0.00           C  
ATOM    697  O   HIS A 211      60.144  16.412  59.006  1.00  0.00           O  
ATOM    698  CB  HIS A 211      57.459  17.720  57.381  1.00  0.00           C  
ATOM    699  CG  HIS A 211      57.216  19.197  57.312  1.00  0.00           C  
ATOM    700  ND1 HIS A 211      56.990  19.968  58.432  1.00  0.00           N  
ATOM    701  CD2 HIS A 211      57.171  20.044  56.256  1.00  0.00           C  
ATOM    702  CE1 HIS A 211      56.812  21.226  58.069  1.00  0.00           C  
ATOM    703  NE2 HIS A 211      56.918  21.299  56.754  1.00  0.00           N  
ATOM    704  N   GLU A 212      59.976  18.662  58.876  1.00  0.00           N  
ATOM    705  CA  GLU A 212      60.768  18.945  60.077  1.00  0.00           C  
ATOM    706  C   GLU A 212      60.074  18.504  61.374  1.00  0.00           C  
ATOM    707  O   GLU A 212      58.857  18.293  61.398  1.00  0.00           O  
ATOM    708  CB  GLU A 212      61.153  20.433  60.124  1.00  0.00           C  
ATOM    709  CG  GLU A 212      59.983  21.421  60.047  1.00  0.00           C  
ATOM    710  CD  GLU A 212      59.530  21.911  61.411  1.00  0.00           C  
ATOM    711  OE1 GLU A 212      60.340  22.556  62.110  1.00  0.00           O  
ATOM    712  OE2 GLU A 212      58.361  21.664  61.782  1.00  0.00           O  
ATOM    713  N   LEU A 213      60.858  18.360  62.442  1.00  0.00           N  
ATOM    714  CA  LEU A 213      60.347  17.888  63.730  1.00  0.00           C  
ATOM    715  C   LEU A 213      60.899  18.723  64.887  1.00  0.00           C  
ATOM    716  O   LEU A 213      62.003  19.265  64.800  1.00  0.00           O  
ATOM    717  CB  LEU A 213      60.686  16.404  63.919  1.00  0.00           C  
ATOM    718  CG  LEU A 213      59.825  15.549  64.857  1.00  0.00           C  
ATOM    719  CD1 LEU A 213      59.623  14.156  64.280  1.00  0.00           C  
ATOM    720  CD2 LEU A 213      60.422  15.465  66.254  1.00  0.00           C  
ATOM    721  N   ARG A 214      60.122  18.816  65.966  1.00  0.00           N  
ATOM    722  CA  ARG A 214      60.494  19.597  67.152  1.00  0.00           C  
ATOM    723  C   ARG A 214      61.734  19.050  67.866  1.00  0.00           C  
ATOM    724  O   ARG A 214      62.045  17.862  67.767  1.00  0.00           O  
ATOM    725  CB  ARG A 214      59.314  19.682  68.129  1.00  0.00           C  
ATOM    726  CG  ARG A 214      58.945  18.360  68.793  1.00  0.00           C  
ATOM    727  CD  ARG A 214      57.535  18.386  69.362  1.00  0.00           C  
ATOM    728  NE  ARG A 214      57.131  17.073  69.863  1.00  0.00           N  
ATOM    729  CZ  ARG A 214      56.661  16.083  69.105  1.00  0.00           C  
ATOM    730  NH1 ARG A 214      56.528  16.238  67.792  1.00  0.00           N  
ATOM    731  NH2 ARG A 214      56.325  14.929  69.663  1.00  0.00           N  
ATOM    732  N   MET A 215      62.429  19.931  68.584  1.00  0.00           N  
ATOM    733  CA  MET A 215      63.630  19.564  69.336  1.00  0.00           C  
ATOM    734  C   MET A 215      63.294  18.667  70.525  1.00  0.00           C  
ATOM    735  O   MET A 215      62.371  18.958  71.289  1.00  0.00           O  
ATOM    736  CB  MET A 215      64.370  20.819  69.811  1.00  0.00           C  
ATOM    737  CG  MET A 215      65.005  21.641  68.691  1.00  0.00           C  
ATOM    738  SD  MET A 215      66.310  20.764  67.801  1.00  0.00           S  
ATOM    739  CE  MET A 215      67.559  20.610  69.085  1.00  0.00           C  
ATOM    740  N   LEU A 216      64.044  17.575  70.670  1.00  0.00           N  
ATOM    741  CA  LEU A 216      63.794  16.590  71.722  1.00  0.00           C  
ATOM    742  C   LEU A 216      65.089  16.075  72.339  1.00  0.00           C  
ATOM    743  O   LEU A 216      66.054  15.797  71.627  1.00  0.00           O  
ATOM    744  CB  LEU A 216      62.979  15.411  71.178  1.00  0.00           C  
ATOM    745  CG  LEU A 216      61.585  15.662  70.591  1.00  0.00           C  
ATOM    746  CD1 LEU A 216      61.119  14.444  69.819  1.00  0.00           C  
ATOM    747  CD2 LEU A 216      60.567  16.043  71.665  1.00  0.00           C  
ATOM    748  N   LYS A 217      65.098  15.948  73.664  1.00  0.00           N  
ATOM    749  CA  LYS A 217      66.240  15.386  74.379  1.00  0.00           C  
ATOM    750  C   LYS A 217      66.052  13.885  74.566  1.00  0.00           C  
ATOM    751  O   LYS A 217      65.062  13.437  75.148  1.00  0.00           O  
ATOM    752  CB  LYS A 217      66.446  16.078  75.729  1.00  0.00           C  
ATOM    753  CG  LYS A 217      67.795  15.782  76.375  1.00  0.00           C  
ATOM    754  CD  LYS A 217      67.915  16.419  77.750  1.00  0.00           C  
ATOM    755  CE  LYS A 217      69.282  16.153  78.359  1.00  0.00           C  
ATOM    756  NZ  LYS A 217      69.343  16.548  79.793  1.00  0.00           N  
ATOM    757  N   VAL A 218      67.009  13.121  74.051  1.00  0.00           N  
ATOM    758  CA  VAL A 218      66.982  11.660  74.094  1.00  0.00           C  
ATOM    759  C   VAL A 218      68.386  11.190  74.479  1.00  0.00           C  
ATOM    760  O   VAL A 218      69.365  11.687  73.925  1.00  0.00           O  
ATOM    761  CB  VAL A 218      66.571  11.066  72.714  1.00  0.00           C  
ATOM    762  CG1 VAL A 218      66.634   9.548  72.720  1.00  0.00           C  
ATOM    763  CG2 VAL A 218      65.177  11.534  72.301  1.00  0.00           C  
ATOM    764  N   PRO A 219      68.497  10.245  75.437  1.00  0.00           N  
ATOM    765  CA  PRO A 219      69.820   9.757  75.837  1.00  0.00           C  
ATOM    766  C   PRO A 219      70.627   9.200  74.659  1.00  0.00           C  
ATOM    767  O   PRO A 219      70.059   8.603  73.738  1.00  0.00           O  
ATOM    768  CB  PRO A 219      69.501   8.650  76.852  1.00  0.00           C  
ATOM    769  CG  PRO A 219      68.067   8.314  76.633  1.00  0.00           C  
ATOM    770  CD  PRO A 219      67.425   9.583  76.200  1.00  0.00           C  
ATOM    771  N   TYR A 220      71.940   9.424  74.705  1.00  0.00           N  
ATOM    772  CA  TYR A 220      72.889   9.037  73.649  1.00  0.00           C  
ATOM    773  C   TYR A 220      72.780   9.873  72.361  1.00  0.00           C  
ATOM    774  O   TYR A 220      73.426   9.561  71.362  1.00  0.00           O  
ATOM    775  CB  TYR A 220      72.851   7.523  73.367  1.00  0.00           C  
ATOM    776  CG  TYR A 220      73.138   6.672  74.587  1.00  0.00           C  
ATOM    777  CD1 TYR A 220      74.376   6.730  75.226  1.00  0.00           C  
ATOM    778  CD2 TYR A 220      72.170   5.811  75.105  1.00  0.00           C  
ATOM    779  CE1 TYR A 220      74.644   5.957  76.350  1.00  0.00           C  
ATOM    780  CE2 TYR A 220      72.430   5.029  76.228  1.00  0.00           C  
ATOM    781  CZ  TYR A 220      73.668   5.109  76.844  1.00  0.00           C  
ATOM    782  OH  TYR A 220      73.937   4.343  77.954  1.00  0.00           O  
ATOM    783  N   ILE A 221      71.971  10.930  72.399  1.00  0.00           N  
ATOM    784  CA  ILE A 221      71.928  11.928  71.326  1.00  0.00           C  
ATOM    785  C   ILE A 221      72.575  13.223  71.820  1.00  0.00           C  
ATOM    786  O   ILE A 221      72.173  13.777  72.846  1.00  0.00           O  
ATOM    787  CB  ILE A 221      70.480  12.206  70.828  1.00  0.00           C  
ATOM    788  CG1 ILE A 221      69.917  10.987  70.090  1.00  0.00           C  
ATOM    789  CG2 ILE A 221      70.435  13.447  69.934  1.00  0.00           C  
ATOM    790  CD1 ILE A 221      68.511  11.179  69.534  1.00  0.00           C  
ATOM    791  N   LYS A 222      73.587  13.687  71.092  1.00  0.00           N  
ATOM    792  CA  LYS A 222      74.261  14.941  71.412  1.00  0.00           C  
ATOM    793  C   LYS A 222      73.647  16.107  70.636  1.00  0.00           C  
ATOM    794  O   LYS A 222      73.424  17.182  71.198  1.00  0.00           O  
ATOM    795  CB  LYS A 222      75.771  14.824  71.153  1.00  0.00           C  
ATOM    796  CG  LYS A 222      76.553  16.140  71.170  1.00  0.00           C  
ATOM    797  CD  LYS A 222      76.591  16.782  72.552  1.00  0.00           C  
ATOM    798  CE  LYS A 222      77.016  18.241  72.456  1.00  0.00           C  
ATOM    799  NZ  LYS A 222      77.000  18.920  73.780  1.00  0.00           N  
ATOM    800  N   SER A 223      73.368  15.889  69.353  1.00  0.00           N  
ATOM    801  CA  SER A 223      72.800  16.929  68.498  1.00  0.00           C  
ATOM    802  C   SER A 223      71.612  16.411  67.699  1.00  0.00           C  
ATOM    803  O   SER A 223      71.582  15.250  67.295  1.00  0.00           O  
ATOM    804  CB  SER A 223      73.859  17.488  67.541  1.00  0.00           C  
ATOM    805  OG  SER A 223      75.066  17.792  68.219  1.00  0.00           O  
ATOM    806  N   MET A 224      70.638  17.287  67.478  1.00  0.00           N  
ATOM    807  CA  MET A 224      69.478  16.981  66.653  1.00  0.00           C  
ATOM    808  C   MET A 224      69.166  18.202  65.798  1.00  0.00           C  
ATOM    809  O   MET A 224      69.010  19.308  66.321  1.00  0.00           O  
ATOM    810  CB  MET A 224      68.275  16.627  67.529  1.00  0.00           C  
ATOM    811  CG  MET A 224      67.235  15.757  66.840  1.00  0.00           C  
ATOM    812  SD  MET A 224      65.560  16.055  67.435  1.00  0.00           S  
ATOM    813  CE  MET A 224      65.098  17.465  66.430  1.00  0.00           C  
ATOM    814  N   GLU A 225      69.087  18.007  64.484  1.00  0.00           N  
ATOM    815  CA  GLU A 225      68.846  19.120  63.571  1.00  0.00           C  
ATOM    816  C   GLU A 225      67.906  18.761  62.422  1.00  0.00           C  
ATOM    817  O   GLU A 225      68.126  17.784  61.701  1.00  0.00           O  
ATOM    818  CB  GLU A 225      70.168  19.673  63.026  1.00  0.00           C  
ATOM    819  CG  GLU A 225      70.059  21.083  62.450  1.00  0.00           C  
ATOM    820  CD  GLU A 225      71.313  21.526  61.715  1.00  0.00           C  
ATOM    821  OE1 GLU A 225      72.428  21.329  62.245  1.00  0.00           O  
ATOM    822  OE2 GLU A 225      71.180  22.086  60.605  1.00  0.00           O  
ATOM    823  N   ASN A 226      66.854  19.564  62.279  1.00  0.00           N  
ATOM    824  CA  ASN A 226      65.938  19.481  61.144  1.00  0.00           C  
ATOM    825  C   ASN A 226      66.371  20.426  60.026  1.00  0.00           C  
ATOM    826  O   ASN A 226      66.629  21.611  60.260  1.00  0.00           O  
ATOM    827  CB  ASN A 226      64.489  19.757  61.574  1.00  0.00           C  
ATOM    828  CG  ASN A 226      64.362  20.933  62.541  1.00  0.00           C  
ATOM    829  OD1 ASN A 226      65.355  21.455  63.051  1.00  0.00           O  
ATOM    830  ND2 ASN A 226      63.126  21.344  62.803  1.00  0.00           N  
ATOM    831  N   ILE A 227      66.451  19.889  58.812  1.00  0.00           N  
ATOM    832  CA  ILE A 227      67.037  20.604  57.679  1.00  0.00           C  
ATOM    833  C   ILE A 227      66.076  20.707  56.489  1.00  0.00           C  
ATOM    834  O   ILE A 227      64.857  20.629  56.655  1.00  0.00           O  
ATOM    835  CB  ILE A 227      68.387  19.961  57.245  1.00  0.00           C  
ATOM    836  CG1 ILE A 227      68.269  18.430  57.201  1.00  0.00           C  
ATOM    837  CG2 ILE A 227      69.515  20.412  58.178  1.00  0.00           C  
ATOM    838  CD1 ILE A 227      69.443  17.719  56.548  1.00  0.00           C  
ATOM    839  N   GLU A 228      66.639  20.899  55.297  1.00  0.00           N  
ATOM    840  CA  GLU A 228      65.876  20.912  54.052  1.00  0.00           C  
ATOM    841  C   GLU A 228      65.983  19.530  53.386  1.00  0.00           C  
ATOM    842  O   GLU A 228      65.959  19.403  52.160  1.00  0.00           O  
ATOM    843  CB  GLU A 228      66.389  22.041  53.143  1.00  0.00           C  
ATOM    844  CG  GLU A 228      65.406  22.538  52.080  1.00  0.00           C  
ATOM    845  CD  GLU A 228      65.859  22.250  50.649  1.00  0.00           C  
ATOM    846  OE1 GLU A 228      66.774  21.420  50.445  1.00  0.00           O  
ATOM    847  OE2 GLU A 228      65.295  22.865  49.720  1.00  0.00           O  
ATOM    848  N   GLY A 229      66.095  18.496  54.220  1.00  0.00           N  
ATOM    849  CA  GLY A 229      66.240  17.115  53.759  1.00  0.00           C  
ATOM    850  C   GLY A 229      65.599  16.097  54.688  1.00  0.00           C  
ATOM    851  O   GLY A 229      65.016  15.112  54.229  1.00  0.00           O  
ATOM    852  N   GLY A 230      65.714  16.334  55.995  1.00  0.00           N  
ATOM    853  CA  GLY A 230      65.118  15.458  57.006  1.00  0.00           C  
ATOM    854  C   GLY A 230      65.550  15.767  58.429  1.00  0.00           C  
ATOM    855  O   GLY A 230      65.299  16.860  58.945  1.00  0.00           O  
ATOM    856  N   ILE A 231      66.190  14.786  59.063  1.00  0.00           N  
ATOM    857  CA  ILE A 231      66.676  14.903  60.441  1.00  0.00           C  
ATOM    858  C   ILE A 231      68.114  14.381  60.530  1.00  0.00           C  
ATOM    859  O   ILE A 231      68.415  13.284  60.048  1.00  0.00           O  
ATOM    860  CB  ILE A 231      65.755  14.129  61.446  1.00  0.00           C  
ATOM    861  CG1 ILE A 231      64.346  14.748  61.520  1.00  0.00           C  
ATOM    862  CG2 ILE A 231      66.395  14.016  62.837  1.00  0.00           C  
ATOM    863  CD1 ILE A 231      64.265  16.132  62.166  1.00  0.00           C  
ATOM    864  N   GLN A 232      68.997  15.170  61.137  1.00  0.00           N  
ATOM    865  CA  GLN A 232      70.386  14.761  61.318  1.00  0.00           C  
ATOM    866  C   GLN A 232      70.724  14.595  62.796  1.00  0.00           C  
ATOM    867  O   GLN A 232      70.810  15.573  63.542  1.00  0.00           O  
ATOM    868  CB  GLN A 232      71.339  15.755  60.649  1.00  0.00           C  
ATOM    869  CG  GLN A 232      72.789  15.281  60.589  1.00  0.00           C  
ATOM    870  CD  GLN A 232      73.719  16.297  59.952  1.00  0.00           C  
ATOM    871  OE1 GLN A 232      73.384  16.926  58.945  1.00  0.00           O  
ATOM    872  NE2 GLN A 232      74.902  16.457  60.535  1.00  0.00           N  
ATOM    873  N   LEU A 233      70.916  13.343  63.203  1.00  0.00           N  
ATOM    874  CA  LEU A 233      71.242  13.006  64.583  1.00  0.00           C  
ATOM    875  C   LEU A 233      72.747  12.845  64.753  1.00  0.00           C  
ATOM    876  O   LEU A 233      73.429  12.358  63.853  1.00  0.00           O  
ATOM    877  CB  LEU A 233      70.534  11.711  65.001  1.00  0.00           C  
ATOM    878  CG  LEU A 233      69.041  11.534  64.702  1.00  0.00           C  
ATOM    879  CD1 LEU A 233      68.653  10.069  64.813  1.00  0.00           C  
ATOM    880  CD2 LEU A 233      68.181  12.384  65.623  1.00  0.00           C  
ATOM    881  N   GLU A 234      73.256  13.259  65.909  1.00  0.00           N  
ATOM    882  CA  GLU A 234      74.660  13.071  66.255  1.00  0.00           C  
ATOM    883  C   GLU A 234      74.741  12.298  67.570  1.00  0.00           C  
ATOM    884  O   GLU A 234      74.707  12.885  68.654  1.00  0.00           O  
ATOM    885  CB  GLU A 234      75.380  14.422  66.352  1.00  0.00           C  
ATOM    886  CG  GLU A 234      76.887  14.336  66.596  1.00  0.00           C  
ATOM    887  CD  GLU A 234      77.501  15.672  66.993  1.00  0.00           C  
ATOM    888  OE1 GLU A 234      77.386  16.646  66.216  1.00  0.00           O  
ATOM    889  OE2 GLU A 234      78.109  15.746  68.083  1.00  0.00           O  
ATOM    890  N   LEU A 235      74.835  10.977  67.460  1.00  0.00           N  
ATOM    891  CA  LEU A 235      74.813  10.096  68.627  1.00  0.00           C  
ATOM    892  C   LEU A 235      76.153  10.105  69.365  1.00  0.00           C  
ATOM    893  O   LEU A 235      77.169  10.519  68.808  1.00  0.00           O  
ATOM    894  CB  LEU A 235      74.420   8.666  68.226  1.00  0.00           C  
ATOM    895  CG  LEU A 235      73.305   8.415  67.197  1.00  0.00           C  
ATOM    896  CD1 LEU A 235      73.038   6.922  67.079  1.00  0.00           C  
ATOM    897  CD2 LEU A 235      72.008   9.159  67.513  1.00  0.00           C  
ATOM    898  N   GLU A 236      76.150   9.658  70.618  1.00  0.00           N  
ATOM    899  CA  GLU A 236      77.366   9.650  71.428  1.00  0.00           C  
ATOM    900  C   GLU A 236      77.519   8.334  72.190  1.00  0.00           C  
ATOM    901  O   GLU A 236      76.994   8.175  73.296  1.00  0.00           O  
ATOM    902  CB  GLU A 236      77.380  10.848  72.380  1.00  0.00           C  
ATOM    903  CG  GLU A 236      78.772  11.361  72.707  1.00  0.00           C  
ATOM    904  CD  GLU A 236      78.753  12.766  73.279  1.00  0.00           C  
ATOM    905  OE1 GLU A 236      78.402  12.926  74.469  1.00  0.00           O  
ATOM    906  OE2 GLU A 236      79.097  13.712  72.537  1.00  0.00           O  
ATOM    907  N   VAL A 237      78.250   7.401  71.585  1.00  0.00           N  
ATOM    908  CA  VAL A 237      78.380   6.035  72.103  1.00  0.00           C  
ATOM    909  C   VAL A 237      79.837   5.611  72.344  1.00  0.00           C  
ATOM    910  O   VAL A 237      80.763   6.169  71.751  1.00  0.00           O  
ATOM    911  CB  VAL A 237      77.683   5.000  71.161  1.00  0.00           C  
ATOM    912  CG1 VAL A 237      76.169   5.178  71.183  1.00  0.00           C  
ATOM    913  CG2 VAL A 237      78.218   5.097  69.731  1.00  0.00           C  
ATOM    914  N   GLY A 238      80.023   4.637  73.234  1.00  0.00           N  
ATOM    915  CA  GLY A 238      81.301   3.934  73.392  1.00  0.00           C  
ATOM    916  C   GLY A 238      81.181   2.557  72.760  1.00  0.00           C  
ATOM    917  O   GLY A 238      80.163   2.255  72.131  1.00  0.00           O  
ATOM    918  N   GLU A 239      82.203   1.714  72.917  1.00  0.00           N  
ATOM    919  CA  GLU A 239      82.138   0.351  72.371  1.00  0.00           C  
ATOM    920  C   GLU A 239      81.148  -0.523  73.147  1.00  0.00           C  
ATOM    921  O   GLU A 239      80.491  -1.390  72.565  1.00  0.00           O  
ATOM    922  CB  GLU A 239      83.526  -0.308  72.268  1.00  0.00           C  
ATOM    923  CG  GLU A 239      84.004  -1.070  73.509  1.00  0.00           C  
ATOM    924  CD  GLU A 239      84.927  -2.241  73.178  1.00  0.00           C  
ATOM    925  OE1 GLU A 239      85.307  -2.406  71.998  1.00  0.00           O  
ATOM    926  OE2 GLU A 239      85.271  -3.003  74.106  1.00  0.00           O  
ATOM    927  N   ALA A 240      81.046  -0.279  74.455  1.00  0.00           N  
ATOM    928  CA  ALA A 240      80.066  -0.946  75.310  1.00  0.00           C  
ATOM    929  C   ALA A 240      78.636  -0.603  74.887  1.00  0.00           C  
ATOM    930  O   ALA A 240      77.762  -1.471  74.892  1.00  0.00           O  
ATOM    931  CB  ALA A 240      80.299  -0.581  76.771  1.00  0.00           C  
ATOM    932  N   GLU A 241      78.415   0.659  74.514  1.00  0.00           N  
ATOM    933  CA  GLU A 241      77.117   1.131  74.016  1.00  0.00           C  
ATOM    934  C   GLU A 241      76.780   0.578  72.630  1.00  0.00           C  
ATOM    935  O   GLU A 241      75.613   0.343  72.317  1.00  0.00           O  
ATOM    936  CB  GLU A 241      77.068   2.662  73.988  1.00  0.00           C  
ATOM    937  CG  GLU A 241      76.940   3.323  75.361  1.00  0.00           C  
ATOM    938  CD  GLU A 241      78.278   3.683  75.999  1.00  0.00           C  
ATOM    939  OE1 GLU A 241      79.229   2.873  75.938  1.00  0.00           O  
ATOM    940  OE2 GLU A 241      78.370   4.785  76.580  1.00  0.00           O  
ATOM    941  N   MET A 242      77.805   0.381  71.804  1.00  0.00           N  
ATOM    942  CA  MET A 242      77.626  -0.212  70.482  1.00  0.00           C  
ATOM    943  C   MET A 242      77.252  -1.689  70.599  1.00  0.00           C  
ATOM    944  O   MET A 242      76.400  -2.180  69.857  1.00  0.00           O  
ATOM    945  CB  MET A 242      78.885  -0.040  69.630  1.00  0.00           C  
ATOM    946  CG  MET A 242      79.186   1.404  69.236  1.00  0.00           C  
ATOM    947  SD  MET A 242      80.439   1.579  67.943  1.00  0.00           S  
ATOM    948  CE  MET A 242      81.884   0.856  68.720  1.00  0.00           C  
ATOM    949  N   LYS A 243      77.886  -2.380  71.546  1.00  0.00           N  
ATOM    950  CA  LYS A 243      77.608  -3.790  71.824  1.00  0.00           C  
ATOM    951  C   LYS A 243      76.186  -4.017  72.337  1.00  0.00           C  
ATOM    952  O   LYS A 243      75.573  -5.044  72.037  1.00  0.00           O  
ATOM    953  CB  LYS A 243      78.607  -4.347  72.843  1.00  0.00           C  
ATOM    954  CG  LYS A 243      79.938  -4.784  72.257  1.00  0.00           C  
ATOM    955  CD  LYS A 243      80.738  -5.588  73.270  1.00  0.00           C  
ATOM    956  CE  LYS A 243      81.911  -6.297  72.612  1.00  0.00           C  
ATOM    957  NZ  LYS A 243      82.613  -7.195  73.568  1.00  0.00           N  
ATOM    958  N   ASN A 244      75.676  -3.054  73.105  1.00  0.00           N  
ATOM    959  CA  ASN A 244      74.357  -3.154  73.737  1.00  0.00           C  
ATOM    960  C   ASN A 244      73.206  -2.721  72.828  1.00  0.00           C  
ATOM    961  O   ASN A 244      72.043  -2.725  73.241  1.00  0.00           O  
ATOM    962  CB  ASN A 244      74.333  -2.373  75.056  1.00  0.00           C  
ATOM    963  CG  ASN A 244      75.289  -2.946  76.095  1.00  0.00           C  
ATOM    964  OD1 ASN A 244      75.555  -4.150  76.121  1.00  0.00           O  
ATOM    965  ND2 ASN A 244      75.809  -2.079  76.959  1.00  0.00           N  
ATOM    966  N   ARG A 245      73.547  -2.355  71.591  1.00  0.00           N  
ATOM    967  CA  ARG A 245      72.580  -2.075  70.516  1.00  0.00           C  
ATOM    968  C   ARG A 245      71.914  -0.694  70.608  1.00  0.00           C  
ATOM    969  O   ARG A 245      70.778  -0.516  70.160  1.00  0.00           O  
ATOM    970  CB  ARG A 245      71.513  -3.188  70.407  1.00  0.00           C  
ATOM    971  CG  ARG A 245      72.041  -4.633  70.421  1.00  0.00           C  
ATOM    972  CD  ARG A 245      73.157  -4.874  69.412  1.00  0.00           C  
ATOM    973  NE  ARG A 245      72.716  -4.636  68.043  1.00  0.00           N  
ATOM    974  CZ  ARG A 245      73.513  -4.654  66.980  1.00  0.00           C  
ATOM    975  NH1 ARG A 245      74.810  -4.899  67.117  1.00  0.00           N  
ATOM    976  NH2 ARG A 245      73.009  -4.423  65.774  1.00  0.00           N  
ATOM    977  N   VAL A 246      72.633   0.281  71.162  1.00  0.00           N  
ATOM    978  CA  VAL A 246      72.078   1.619  71.431  1.00  0.00           C  
ATOM    979  C   VAL A 246      71.524   2.354  70.190  1.00  0.00           C  
ATOM    980  O   VAL A 246      70.373   2.798  70.218  1.00  0.00           O  
ATOM    981  CB  VAL A 246      73.066   2.510  72.255  1.00  0.00           C  
ATOM    982  CG1 VAL A 246      72.700   3.982  72.163  1.00  0.00           C  
ATOM    983  CG2 VAL A 246      73.102   2.062  73.715  1.00  0.00           C  
ATOM    984  N   PRO A 247      72.326   2.475  69.102  1.00  0.00           N  
ATOM    985  CA  PRO A 247      71.846   3.159  67.889  1.00  0.00           C  
ATOM    986  C   PRO A 247      70.605   2.533  67.250  1.00  0.00           C  
ATOM    987  O   PRO A 247      69.914   3.203  66.480  1.00  0.00           O  
ATOM    988  CB  PRO A 247      73.036   3.054  66.930  1.00  0.00           C  
ATOM    989  CG  PRO A 247      74.218   2.864  67.811  1.00  0.00           C  
ATOM    990  CD  PRO A 247      73.719   2.015  68.935  1.00  0.00           C  
ATOM    991  N   ASP A 248      70.334   1.267  67.568  1.00  0.00           N  
ATOM    992  CA  ASP A 248      69.170   0.550  67.038  1.00  0.00           C  
ATOM    993  C   ASP A 248      67.854   1.117  67.575  1.00  0.00           C  
ATOM    994  O   ASP A 248      66.935   1.413  66.803  1.00  0.00           O  
ATOM    995  CB  ASP A 248      69.261  -0.949  67.354  1.00  0.00           C  
ATOM    996  CG  ASP A 248      70.471  -1.611  66.719  1.00  0.00           C  
ATOM    997  OD1 ASP A 248      70.435  -1.889  65.503  1.00  0.00           O  
ATOM    998  OD2 ASP A 248      71.456  -1.864  67.438  1.00  0.00           O  
ATOM    999  N   ARG A 249      67.784   1.269  68.897  1.00  0.00           N  
ATOM   1000  CA  ARG A 249      66.576   1.739  69.585  1.00  0.00           C  
ATOM   1001  C   ARG A 249      66.311   3.220  69.325  1.00  0.00           C  
ATOM   1002  O   ARG A 249      65.157   3.637  69.200  1.00  0.00           O  
ATOM   1003  CB  ARG A 249      66.671   1.467  71.089  1.00  0.00           C  
ATOM   1004  CG  ARG A 249      66.882   0.003  71.443  1.00  0.00           C  
ATOM   1005  CD  ARG A 249      66.922  -0.212  72.940  1.00  0.00           C  
ATOM   1006  NE  ARG A 249      68.138   0.307  73.567  1.00  0.00           N  
ATOM   1007  CZ  ARG A 249      69.135  -0.441  74.036  1.00  0.00           C  
ATOM   1008  NH1 ARG A 249      69.084  -1.766  73.952  1.00  0.00           N  
ATOM   1009  NH2 ARG A 249      70.190   0.135  74.597  1.00  0.00           N  
ATOM   1010  N   ILE A 250      67.387   4.003  69.241  1.00  0.00           N  
ATOM   1011  CA  ILE A 250      67.302   5.428  68.915  1.00  0.00           C  
ATOM   1012  C   ILE A 250      66.708   5.615  67.523  1.00  0.00           C  
ATOM   1013  O   ILE A 250      65.826   6.453  67.326  1.00  0.00           O  
ATOM   1014  CB  ILE A 250      68.681   6.126  69.015  1.00  0.00           C  
ATOM   1015  CG1 ILE A 250      69.161   6.144  70.469  1.00  0.00           C  
ATOM   1016  CG2 ILE A 250      68.616   7.546  68.458  1.00  0.00           C  
ATOM   1017  CD1 ILE A 250      70.582   6.626  70.653  1.00  0.00           C  
ATOM   1018  N   LEU A 251      67.191   4.819  66.570  1.00  0.00           N  
ATOM   1019  CA  LEU A 251      66.665   4.818  65.211  1.00  0.00           C  
ATOM   1020  C   LEU A 251      65.179   4.462  65.203  1.00  0.00           C  
ATOM   1021  O   LEU A 251      64.364   5.204  64.649  1.00  0.00           O  
ATOM   1022  CB  LEU A 251      67.460   3.849  64.327  1.00  0.00           C  
ATOM   1023  CG  LEU A 251      67.045   3.721  62.855  1.00  0.00           C  
ATOM   1024  CD1 LEU A 251      67.197   5.048  62.109  1.00  0.00           C  
ATOM   1025  CD2 LEU A 251      67.831   2.614  62.164  1.00  0.00           C  
ATOM   1026  N   THR A 252      64.845   3.335  65.834  1.00  0.00           N  
ATOM   1027  CA  THR A 252      63.467   2.849  65.952  1.00  0.00           C  
ATOM   1028  C   THR A 252      62.524   3.914  66.526  1.00  0.00           C  
ATOM   1029  O   THR A 252      61.460   4.172  65.954  1.00  0.00           O  
ATOM   1030  CB  THR A 252      63.403   1.553  66.806  1.00  0.00           C  
ATOM   1031  OG1 THR A 252      64.261   0.560  66.232  1.00  0.00           O  
ATOM   1032  CG2 THR A 252      61.981   0.999  66.874  1.00  0.00           C  
ATOM   1033  N   LEU A 253      62.927   4.532  67.639  1.00  0.00           N  
ATOM   1034  CA  LEU A 253      62.128   5.579  68.288  1.00  0.00           C  
ATOM   1035  C   LEU A 253      61.952   6.811  67.402  1.00  0.00           C  
ATOM   1036  O   LEU A 253      60.830   7.286  67.211  1.00  0.00           O  
ATOM   1037  CB  LEU A 253      62.732   5.981  69.642  1.00  0.00           C  
ATOM   1038  CG  LEU A 253      62.152   7.231  70.323  1.00  0.00           C  
ATOM   1039  CD1 LEU A 253      60.745   6.990  70.865  1.00  0.00           C  
ATOM   1040  CD2 LEU A 253      63.074   7.725  71.424  1.00  0.00           C  
ATOM   1041  N   LEU A 254      63.066   7.322  66.876  1.00  0.00           N  
ATOM   1042  CA  LEU A 254      63.053   8.475  65.976  1.00  0.00           C  
ATOM   1043  C   LEU A 254      62.220   8.219  64.725  1.00  0.00           C  
ATOM   1044  O   LEU A 254      61.510   9.113  64.262  1.00  0.00           O  
ATOM   1045  CB  LEU A 254      64.480   8.890  65.589  1.00  0.00           C  
ATOM   1046  CG  LEU A 254      65.174  10.050  66.324  1.00  0.00           C  
ATOM   1047  CD1 LEU A 254      64.430  11.373  66.114  1.00  0.00           C  
ATOM   1048  CD2 LEU A 254      65.380   9.777  67.813  1.00  0.00           C  
ATOM   1049  N   GLU A 255      62.308   6.998  64.194  1.00  0.00           N  
ATOM   1050  CA  GLU A 255      61.511   6.586  63.037  1.00  0.00           C  
ATOM   1051  C   GLU A 255      60.024   6.490  63.375  1.00  0.00           C  
ATOM   1052  O   GLU A 255      59.172   6.718  62.513  1.00  0.00           O  
ATOM   1053  CB  GLU A 255      62.012   5.250  62.473  1.00  0.00           C  
ATOM   1054  CG  GLU A 255      63.254   5.363  61.589  1.00  0.00           C  
ATOM   1055  CD  GLU A 255      63.813   4.011  61.163  1.00  0.00           C  
ATOM   1056  OE1 GLU A 255      63.824   3.074  61.990  1.00  0.00           O  
ATOM   1057  OE2 GLU A 255      64.254   3.886  60.000  1.00  0.00           O  
ATOM   1058  N   GLU A 256      59.727   6.151  64.630  1.00  0.00           N  
ATOM   1059  CA  GLU A 256      58.353   6.029  65.117  1.00  0.00           C  
ATOM   1060  C   GLU A 256      57.725   7.403  65.351  1.00  0.00           C  
ATOM   1061  O   GLU A 256      56.512   7.568  65.224  1.00  0.00           O  
ATOM   1062  CB  GLU A 256      58.323   5.204  66.404  1.00  0.00           C  
ATOM   1063  CG  GLU A 256      57.217   4.162  66.455  1.00  0.00           C  
ATOM   1064  CD  GLU A 256      57.630   2.913  67.218  1.00  0.00           C  
ATOM   1065  OE1 GLU A 256      57.734   2.974  68.463  1.00  0.00           O  
ATOM   1066  OE2 GLU A 256      57.850   1.867  66.569  1.00  0.00           O  
ATOM   1067  N   LYS A 257      58.563   8.378  65.696  1.00  0.00           N  
ATOM   1068  CA  LYS A 257      58.138   9.771  65.846  1.00  0.00           C  
ATOM   1069  C   LYS A 257      57.863  10.430  64.494  1.00  0.00           C  
ATOM   1070  O   LYS A 257      56.977  11.285  64.383  1.00  0.00           O  
ATOM   1071  CB  LYS A 257      59.198  10.572  66.600  1.00  0.00           C  
ATOM   1072  CG  LYS A 257      59.350  10.187  68.056  1.00  0.00           C  
ATOM   1073  CD  LYS A 257      60.450  10.995  68.714  1.00  0.00           C  
ATOM   1074  CE  LYS A 257      60.526  10.711  70.202  1.00  0.00           C  
ATOM   1075  NZ  LYS A 257      59.336  11.213  70.954  1.00  0.00           N  
ATOM   1076  N   ILE A 258      58.635  10.035  63.480  1.00  0.00           N  
ATOM   1077  CA  ILE A 258      58.472  10.545  62.115  1.00  0.00           C  
ATOM   1078  C   ILE A 258      57.335   9.816  61.397  1.00  0.00           C  
ATOM   1079  O   ILE A 258      56.640  10.408  60.568  1.00  0.00           O  
ATOM   1080  CB  ILE A 258      59.795  10.461  61.300  1.00  0.00           C  
ATOM   1081  CG1 ILE A 258      60.858  11.380  61.914  1.00  0.00           C  
ATOM   1082  CG2 ILE A 258      59.569  10.837  59.831  1.00  0.00           C  
ATOM   1083  CD1 ILE A 258      62.281  11.061  61.490  1.00  0.00           C  
ATOM   1084  N   GLU A 259      57.148   8.537  61.724  1.00  0.00           N  
ATOM   1085  CA  GLU A 259      56.024   7.756  61.204  1.00  0.00           C  
ATOM   1086  C   GLU A 259      54.705   8.365  61.678  1.00  0.00           C  
ATOM   1087  O   GLU A 259      53.736   8.444  60.920  1.00  0.00           O  
ATOM   1088  CB  GLU A 259      56.138   6.287  61.638  1.00  0.00           C  
ATOM   1089  CG  GLU A 259      55.026   5.359  61.129  1.00  0.00           C  
ATOM   1090  CD  GLU A 259      55.026   5.184  59.615  1.00  0.00           C  
ATOM   1091  OE1 GLU A 259      56.121   5.156  59.006  1.00  0.00           O  
ATOM   1092  OE2 GLU A 259      53.924   5.066  59.035  1.00  0.00           O  
ATOM   1093  N   ALA A 261      54.691   8.807  62.934  1.00  0.00           N  
ATOM   1094  CA  ALA A 261      53.534   9.470  63.528  1.00  0.00           C  
ATOM   1095  C   ALA A 261      53.353  10.904  63.018  1.00  0.00           C  
ATOM   1096  O   ALA A 261      52.243  11.440  63.047  1.00  0.00           O  
ATOM   1097  CB  ALA A 261      53.648   9.452  65.048  1.00  0.00           C  
ATOM   1098  N   ALA A 262      54.442  11.513  62.549  1.00  0.00           N  
ATOM   1099  CA  ALA A 262      54.441  12.909  62.104  1.00  0.00           C  
ATOM   1100  C   ALA A 262      53.599  13.139  60.848  1.00  0.00           C  
ATOM   1101  O   ALA A 262      53.784  12.478  59.826  1.00  0.00           O  
ATOM   1102  CB  ALA A 262      55.870  13.399  61.889  1.00  0.00           C  
ATOM   1103  N   LYS A 263      45.702   9.026  65.408  1.00  0.00           N  
ATOM   1104  CA  LYS A 263      44.982  10.284  65.585  1.00  0.00           C  
ATOM   1105  C   LYS A 263      43.955  10.188  66.719  1.00  0.00           C  
ATOM   1106  O   LYS A 263      44.099  10.845  67.756  1.00  0.00           O  
ATOM   1107  CB  LYS A 263      44.300  10.700  64.272  1.00  0.00           C  
ATOM   1108  CG  LYS A 263      43.516  12.018  64.334  1.00  0.00           C  
ATOM   1109  CD  LYS A 263      42.487  12.119  63.204  1.00  0.00           C  
ATOM   1110  CE  LYS A 263      43.133  12.398  61.845  1.00  0.00           C  
ATOM   1111  NZ  LYS A 263      43.668  13.788  61.727  1.00  0.00           N  
ATOM   1112  N   ALA A 265      42.931   9.361  66.514  1.00  0.00           N  
ATOM   1113  CA  ALA A 265      41.797   9.284  67.435  1.00  0.00           C  
ATOM   1114  C   ALA A 265      41.508   7.860  67.908  1.00  0.00           C  
ATOM   1115  O   ALA A 265      41.929   6.884  67.278  1.00  0.00           O  
ATOM   1116  CB  ALA A 265      40.548   9.900  66.792  1.00  0.00           C  
ATOM   1117  N   GLU A 266      40.787   7.762  69.024  1.00  0.00           N  
ATOM   1118  CA  GLU A 266      40.360   6.480  69.575  1.00  0.00           C  
ATOM   1119  C   GLU A 266      39.356   5.797  68.646  1.00  0.00           C  
ATOM   1120  O   GLU A 266      38.589   6.459  67.942  1.00  0.00           O  
ATOM   1121  CB  GLU A 266      39.759   6.660  70.976  1.00  0.00           C  
ATOM   1122  CG  GLU A 266      39.751   5.380  71.819  1.00  0.00           C  
ATOM   1123  CD  GLU A 266      39.006   5.522  73.139  1.00  0.00           C  
ATOM   1124  OE1 GLU A 266      38.969   6.640  73.700  1.00  0.00           O  
ATOM   1125  OE2 GLU A 266      38.462   4.502  73.622  1.00  0.00           O  
ATOM   1126  N   HIS A 267      39.386   4.468  68.651  1.00  0.00           N  
ATOM   1127  CA  HIS A 267      38.492   3.646  67.845  1.00  0.00           C  
ATOM   1128  C   HIS A 267      37.190   3.356  68.597  1.00  0.00           C  
ATOM   1129  O   HIS A 267      37.198   3.174  69.816  1.00  0.00           O  
ATOM   1130  CB  HIS A 267      39.205   2.343  67.468  1.00  0.00           C  
ATOM   1131  CG  HIS A 267      38.324   1.334  66.805  1.00  0.00           C  
ATOM   1132  ND1 HIS A 267      37.621   0.382  67.512  1.00  0.00           N  
ATOM   1133  CD2 HIS A 267      38.033   1.125  65.500  1.00  0.00           C  
ATOM   1134  CE1 HIS A 267      36.938  -0.371  66.671  1.00  0.00           C  
ATOM   1135  NE2 HIS A 267      37.168   0.060  65.444  1.00  0.00           N  
ATOM   1136  N   TRP A 268      36.078   3.326  67.862  1.00  0.00           N  
ATOM   1137  CA  TRP A 268      34.767   3.025  68.438  1.00  0.00           C  
ATOM   1138  C   TRP A 268      33.815   2.454  67.390  1.00  0.00           C  
ATOM   1139  O   TRP A 268      33.699   2.996  66.293  1.00  0.00           O  
ATOM   1140  CB  TRP A 268      34.156   4.282  69.070  1.00  0.00           C  
ATOM   1141  CG  TRP A 268      33.018   4.001  70.009  1.00  0.00           C  
ATOM   1142  CD1 TRP A 268      33.101   3.799  71.355  1.00  0.00           C  
ATOM   1143  CD2 TRP A 268      31.627   3.895  69.674  1.00  0.00           C  
ATOM   1144  NE1 TRP A 268      31.852   3.572  71.880  1.00  0.00           N  
ATOM   1145  CE2 TRP A 268      30.929   3.625  70.871  1.00  0.00           C  
ATOM   1146  CE3 TRP A 268      30.903   4.005  68.478  1.00  0.00           C  
ATOM   1147  CZ2 TRP A 268      29.540   3.460  70.910  1.00  0.00           C  
ATOM   1148  CZ3 TRP A 268      29.520   3.838  68.517  1.00  0.00           C  
ATOM   1149  CH2 TRP A 268      28.855   3.569  69.726  1.00  0.00           C  
ATOM   1150  N   ASN A 269      33.159   1.346  67.728  1.00  0.00           N  
ATOM   1151  CA  ASN A 269      32.024   0.834  66.957  1.00  0.00           C  
ATOM   1152  C   ASN A 269      31.091  -0.024  67.811  1.00  0.00           C  
ATOM   1153  O   ASN A 269      31.545  -0.785  68.669  1.00  0.00           O  
ATOM   1154  CB  ASN A 269      32.468   0.083  65.689  1.00  0.00           C  
ATOM   1155  CG  ASN A 269      33.214  -1.199  65.991  1.00  0.00           C  
ATOM   1156  OD1 ASN A 269      34.188  -1.201  66.737  1.00  0.00           O  
ATOM   1157  ND2 ASN A 269      32.766  -2.297  65.399  1.00  0.00           N  
ATOM   1158  N   LEU A 270      29.790   0.110  67.562  1.00  0.00           N  
ATOM   1159  CA  LEU A 270      28.759  -0.574  68.340  1.00  0.00           C  
ATOM   1160  C   LEU A 270      28.702  -2.073  68.049  1.00  0.00           C  
ATOM   1161  O   LEU A 270      28.880  -2.498  66.909  1.00  0.00           O  
ATOM   1162  CB  LEU A 270      27.392   0.070  68.076  1.00  0.00           C  
ATOM   1163  CG  LEU A 270      26.209  -0.327  68.962  1.00  0.00           C  
ATOM   1164  CD1 LEU A 270      26.338   0.287  70.339  1.00  0.00           C  
ATOM   1165  CD2 LEU A 270      24.898   0.090  68.318  1.00  0.00           C  
ATOM   1166  N   LEU A 271      28.463  -2.862  69.095  1.00  0.00           N  
ATOM   1167  CA  LEU A 271      28.271  -4.307  68.969  1.00  0.00           C  
ATOM   1168  C   LEU A 271      26.824  -4.681  69.268  1.00  0.00           C  
ATOM   1169  O   LEU A 271      26.240  -5.525  68.590  1.00  0.00           O  
ATOM   1170  CB  LEU A 271      29.210  -5.074  69.913  1.00  0.00           C  
ATOM   1171  CG  LEU A 271      30.729  -5.017  69.705  1.00  0.00           C  
ATOM   1172  CD1 LEU A 271      31.459  -5.537  70.941  1.00  0.00           C  
ATOM   1173  CD2 LEU A 271      31.169  -5.787  68.456  1.00  0.00           C  
ATOM   1174  N   TRP A 272      26.260  -4.044  70.294  1.00  0.00           N  
ATOM   1175  CA  TRP A 272      24.881  -4.270  70.725  1.00  0.00           C  
ATOM   1176  C   TRP A 272      24.437  -3.127  71.632  1.00  0.00           C  
ATOM   1177  O   TRP A 272      25.238  -2.600  72.402  1.00  0.00           O  
ATOM   1178  CB  TRP A 272      24.769  -5.608  71.466  1.00  0.00           C  
ATOM   1179  CG  TRP A 272      23.412  -5.901  72.055  1.00  0.00           C  
ATOM   1180  CD1 TRP A 272      22.364  -6.517  71.436  1.00  0.00           C  
ATOM   1181  CD2 TRP A 272      22.972  -5.604  73.386  1.00  0.00           C  
ATOM   1182  NE1 TRP A 272      21.293  -6.615  72.295  1.00  0.00           N  
ATOM   1183  CE2 TRP A 272      21.640  -6.062  73.499  1.00  0.00           C  
ATOM   1184  CE3 TRP A 272      23.571  -4.986  74.493  1.00  0.00           C  
ATOM   1185  CZ2 TRP A 272      20.897  -5.924  74.676  1.00  0.00           C  
ATOM   1186  CZ3 TRP A 272      22.831  -4.847  75.659  1.00  0.00           C  
ATOM   1187  CH2 TRP A 272      21.512  -5.320  75.745  1.00  0.00           C  
ATOM   1188  N   GLN A 273      23.163  -2.755  71.532  1.00  0.00           N  
ATOM   1189  CA  GLN A 273      22.544  -1.774  72.425  1.00  0.00           C  
ATOM   1190  C   GLN A 273      21.135  -2.244  72.772  1.00  0.00           C  
ATOM   1191  O   GLN A 273      20.433  -2.774  71.911  1.00  0.00           O  
ATOM   1192  CB  GLN A 273      22.500  -0.389  71.766  1.00  0.00           C  
ATOM   1193  CG  GLN A 273      21.986   0.733  72.677  1.00  0.00           C  
ATOM   1194  CD  GLN A 273      22.073   2.115  72.046  1.00  0.00           C  
ATOM   1195  OE1 GLN A 273      23.068   2.459  71.410  1.00  0.00           O  
ATOM   1196  NE2 GLN A 273      21.031   2.920  72.235  1.00  0.00           N  
ATOM   1197  N   ARG A 274      20.723  -2.056  74.025  1.00  0.00           N  
ATOM   1198  CA  ARG A 274      19.371  -2.436  74.439  1.00  0.00           C  
ATOM   1199  C   ARG A 274      18.335  -1.421  73.944  1.00  0.00           C  
ATOM   1200  O   ARG A 274      18.655  -0.244  73.754  1.00  0.00           O  
ATOM   1201  CB  ARG A 274      19.275  -2.602  75.958  1.00  0.00           C  
ATOM   1202  CG  ARG A 274      18.289  -3.685  76.372  1.00  0.00           C  
ATOM   1203  CD  ARG A 274      18.297  -3.951  77.866  1.00  0.00           C  
ATOM   1204  NE  ARG A 274      17.261  -3.200  78.566  1.00  0.00           N  
ATOM   1205  CZ  ARG A 274      16.692  -3.576  79.710  1.00  0.00           C  
ATOM   1206  NH1 ARG A 274      17.040  -4.710  80.299  1.00  0.00           N  
ATOM   1207  NH2 ARG A 274      15.752  -2.817  80.260  1.00  0.00           N  
ATOM   1208  N   GLU A 275      17.104  -1.888  73.725  1.00  0.00           N  
ATOM   1209  CA  GLU A 275      16.004  -1.009  73.329  1.00  0.00           C  
ATOM   1210  C   GLU A 275      15.857   0.139  74.324  1.00  0.00           C  
ATOM   1211  O   GLU A 275      15.979  -0.076  75.536  1.00  0.00           O  
ATOM   1212  CB  GLU A 275      14.686  -1.783  73.204  1.00  0.00           C  
ATOM   1213  CG  GLU A 275      14.507  -2.508  71.866  1.00  0.00           C  
ATOM   1214  CD  GLU A 275      13.051  -2.557  71.398  1.00  0.00           C  
ATOM   1215  OE1 GLU A 275      12.144  -2.177  72.172  1.00  0.00           O  
ATOM   1216  OE2 GLU A 275      12.811  -2.973  70.243  1.00  0.00           O  
ATOM   1217  N   PRO A 276      15.627   1.368  73.814  1.00  0.00           N  
ATOM   1218  CA  PRO A 276      15.464   2.556  74.655  1.00  0.00           C  
ATOM   1219  C   PRO A 276      14.426   2.369  75.758  1.00  0.00           C  
ATOM   1220  O   PRO A 276      13.430   1.670  75.563  1.00  0.00           O  
ATOM   1221  CB  PRO A 276      14.995   3.623  73.663  1.00  0.00           C  
ATOM   1222  CG  PRO A 276      15.582   3.201  72.367  1.00  0.00           C  
ATOM   1223  CD  PRO A 276      15.531   1.700  72.379  1.00  0.00           C  
ATOM   1224  N   MET A 277      14.687   2.974  76.913  1.00  0.00           N  
ATOM   1225  CA  MET A 277      13.761   2.943  78.041  1.00  0.00           C  
ATOM   1226  C   MET A 277      13.292   4.355  78.362  1.00  0.00           C  
ATOM   1227  O   MET A 277      13.880   5.339  77.901  1.00  0.00           O  
ATOM   1228  CB  MET A 277      14.427   2.335  79.282  1.00  0.00           C  
ATOM   1229  CG  MET A 277      14.859   0.880  79.142  1.00  0.00           C  
ATOM   1230  SD  MET A 277      15.847   0.322  80.548  1.00  0.00           S  
ATOM   1231  CE  MET A 277      14.582   0.088  81.798  1.00  0.00           C  
ATOM   1232  N   GLU A 278      12.228   4.448  79.152  1.00  0.00           N  
ATOM   1233  CA  GLU A 278      11.793   5.729  79.687  1.00  0.00           C  
ATOM   1234  C   GLU A 278      12.632   6.077  80.908  1.00  0.00           C  
ATOM   1235  O   GLU A 278      12.977   5.202  81.708  1.00  0.00           O  
ATOM   1236  CB  GLU A 278      10.306   5.702  80.033  1.00  0.00           C  
ATOM   1237  CG  GLU A 278       9.401   5.752  78.809  1.00  0.00           C  
ATOM   1238  CD  GLU A 278       7.933   5.848  79.162  1.00  0.00           C  
ATOM   1239  OE1 GLU A 278       7.614   6.254  80.302  1.00  0.00           O  
ATOM   1240  OE2 GLU A 278       7.096   5.520  78.294  1.00  0.00           O  
ATOM   1241  N   HIS A 279      12.966   7.356  81.037  1.00  0.00           N  
ATOM   1242  CA  HIS A 279      13.871   7.809  82.082  1.00  0.00           C  
ATOM   1243  C   HIS A 279      13.223   8.861  82.973  1.00  0.00           C  
ATOM   1244  O   HIS A 279      13.432  10.057  82.770  1.00  0.00           O  
ATOM   1245  CB  HIS A 279      15.162   8.335  81.458  1.00  0.00           C  
ATOM   1246  CG  HIS A 279      15.913   7.301  80.678  1.00  0.00           C  
ATOM   1247  ND1 HIS A 279      16.481   6.190  81.268  1.00  0.00           N  
ATOM   1248  CD2 HIS A 279      16.187   7.205  79.355  1.00  0.00           C  
ATOM   1249  CE1 HIS A 279      17.072   5.456  80.343  1.00  0.00           C  
ATOM   1250  NE2 HIS A 279      16.909   6.050  79.174  1.00  0.00           N  
ATOM   1251  N   PRO A 281      12.449   8.413  83.983  1.00  0.00           N  
ATOM   1252  CA  PRO A 281      11.666   9.318  84.830  1.00  0.00           C  
ATOM   1253  C   PRO A 281      12.542  10.168  85.749  1.00  0.00           C  
ATOM   1254  O   PRO A 281      12.093  11.212  86.229  1.00  0.00           O  
ATOM   1255  CB  PRO A 281      10.793   8.368  85.665  1.00  0.00           C  
ATOM   1256  CG  PRO A 281      10.954   7.009  85.050  1.00  0.00           C  
ATOM   1257  CD  PRO A 281      12.291   7.009  84.401  1.00  0.00           C  
ATOM   1258  N   PHE A 282      13.773   9.721  85.990  1.00  0.00           N  
ATOM   1259  CA  PHE A 282      14.726  10.471  86.803  1.00  0.00           C  
ATOM   1260  C   PHE A 282      15.765  11.159  85.921  1.00  0.00           C  
ATOM   1261  O   PHE A 282      16.440  10.509  85.113  1.00  0.00           O  
ATOM   1262  CB  PHE A 282      15.399   9.558  87.830  1.00  0.00           C  
ATOM   1263  CG  PHE A 282      16.164  10.297  88.888  1.00  0.00           C  
ATOM   1264  CD1 PHE A 282      15.500  11.078  89.830  1.00  0.00           C  
ATOM   1265  CD2 PHE A 282      17.552  10.203  88.953  1.00  0.00           C  
ATOM   1266  CE1 PHE A 282      16.208  11.759  90.815  1.00  0.00           C  
ATOM   1267  CE2 PHE A 282      18.271  10.878  89.941  1.00  0.00           C  
ATOM   1268  CZ  PHE A 282      17.597  11.657  90.872  1.00  0.00           C  
ATOM   1269  N   LYS A 283      15.885  12.475  86.095  1.00  0.00           N  
ATOM   1270  CA  LYS A 283      16.646  13.328  85.180  1.00  0.00           C  
ATOM   1271  C   LYS A 283      17.725  14.164  85.866  1.00  0.00           C  
ATOM   1272  O   LYS A 283      18.399  14.963  85.222  1.00  0.00           O  
ATOM   1273  CB  LYS A 283      15.691  14.267  84.430  1.00  0.00           C  
ATOM   1274  CG  LYS A 283      14.780  13.593  83.415  1.00  0.00           C  
ATOM   1275  CD  LYS A 283      15.506  13.306  82.106  1.00  0.00           C  
ATOM   1276  CE  LYS A 283      14.538  13.243  80.934  1.00  0.00           C  
ATOM   1277  NZ  LYS A 283      13.413  12.293  81.169  1.00  0.00           N  
ATOM   1278  N   GLU A 291      17.880  13.987  87.171  1.00  0.00           N  
ATOM   1279  CA  GLU A 291      18.810  14.794  87.947  1.00  0.00           C  
ATOM   1280  C   GLU A 291      20.206  14.159  87.960  1.00  0.00           C  
ATOM   1281  O   GLU A 291      20.343  12.951  87.760  1.00  0.00           O  
ATOM   1282  CB  GLU A 291      18.265  14.956  89.365  1.00  0.00           C  
ATOM   1283  CG  GLU A 291      18.847  16.112  90.149  1.00  0.00           C  
ATOM   1284  CD  GLU A 291      18.634  15.955  91.646  1.00  0.00           C  
ATOM   1285  OE1 GLU A 291      19.572  16.269  92.413  1.00  0.00           O  
ATOM   1286  OE2 GLU A 291      17.533  15.513  92.053  1.00  0.00           O  
ATOM   1287  N   ASP A 292      21.234  14.984  88.165  1.00  0.00           N  
ATOM   1288  CA  ASP A 292      22.605  14.505  88.338  1.00  0.00           C  
ATOM   1289  C   ASP A 292      22.690  13.731  89.661  1.00  0.00           C  
ATOM   1290  O   ASP A 292      22.406  14.294  90.723  1.00  0.00           O  
ATOM   1291  CB  ASP A 292      23.603  15.680  88.314  1.00  0.00           C  
ATOM   1292  CG  ASP A 292      25.058  15.245  88.565  1.00  0.00           C  
ATOM   1293  OD1 ASP A 292      25.308  14.382  89.427  1.00  0.00           O  
ATOM   1294  OD2 ASP A 292      25.970  15.788  87.910  1.00  0.00           O  
ATOM   1295  N   PRO A 293      23.085  12.443  89.601  1.00  0.00           N  
ATOM   1296  CA  PRO A 293      23.046  11.591  90.795  1.00  0.00           C  
ATOM   1297  C   PRO A 293      24.003  12.043  91.898  1.00  0.00           C  
ATOM   1298  O   PRO A 293      23.658  11.931  93.073  1.00  0.00           O  
ATOM   1299  CB  PRO A 293      23.414  10.204  90.261  1.00  0.00           C  
ATOM   1300  CG  PRO A 293      24.151  10.457  89.015  1.00  0.00           C  
ATOM   1301  CD  PRO A 293      23.598  11.714  88.426  1.00  0.00           C  
ATOM   1302  N   THR A 296      25.164  12.581  91.520  1.00  0.00           N  
ATOM   1303  CA  THR A 296      26.106  13.162  92.483  1.00  0.00           C  
ATOM   1304  C   THR A 296      25.514  14.360  93.237  1.00  0.00           C  
ATOM   1305  O   THR A 296      25.658  14.445  94.463  1.00  0.00           O  
ATOM   1306  CB  THR A 296      27.454  13.532  91.821  1.00  0.00           C  
ATOM   1307  OG1 THR A 296      28.068  12.347  91.288  1.00  0.00           O  
ATOM   1308  CG2 THR A 296      28.406  14.153  92.835  1.00  0.00           C  
ATOM   1309  N   GLN A 297      24.844  15.267  92.511  1.00  0.00           N  
ATOM   1310  CA  GLN A 297      24.130  16.395  93.129  1.00  0.00           C  
ATOM   1311  C   GLN A 297      23.044  15.888  94.066  1.00  0.00           C  
ATOM   1312  O   GLN A 297      22.914  16.367  95.190  1.00  0.00           O  
ATOM   1313  CB  GLN A 297      23.503  17.331  92.076  1.00  0.00           C  
ATOM   1314  CG  GLN A 297      24.481  18.059  91.148  1.00  0.00           C  
ATOM   1315  CD  GLN A 297      25.643  18.708  91.886  1.00  0.00           C  
ATOM   1316  OE1 GLN A 297      25.463  19.362  92.915  1.00  0.00           O  
ATOM   1317  NE2 GLN A 297      26.849  18.522  91.360  1.00  0.00           N  
ATOM   1318  N   ALA A 298      22.277  14.911  93.586  1.00  0.00           N  
ATOM   1319  CA  ALA A 298      21.220  14.272  94.363  1.00  0.00           C  
ATOM   1320  C   ALA A 298      21.766  13.596  95.620  1.00  0.00           C  
ATOM   1321  O   ALA A 298      21.119  13.604  96.671  1.00  0.00           O  
ATOM   1322  CB  ALA A 298      20.475  13.264  93.500  1.00  0.00           C  
ATOM   1323  N   MET A 303      22.958  13.017  95.501  1.00  0.00           N  
ATOM   1324  CA  MET A 303      23.618  12.357  96.618  1.00  0.00           C  
ATOM   1325  C   MET A 303      24.155  13.345  97.651  1.00  0.00           C  
ATOM   1326  O   MET A 303      24.036  13.110  98.852  1.00  0.00           O  
ATOM   1327  CB  MET A 303      24.731  11.440  96.113  1.00  0.00           C  
ATOM   1328  CG  MET A 303      24.240  10.092  95.624  1.00  0.00           C  
ATOM   1329  SD  MET A 303      25.593   8.990  95.159  1.00  0.00           S  
ATOM   1330  CE  MET A 303      26.046   9.653  93.566  1.00  0.00           C  
ATOM   1331  N   MET A 305      24.739  14.445  97.180  1.00  0.00           N  
ATOM   1332  CA  MET A 305      25.236  15.496  98.067  1.00  0.00           C  
ATOM   1333  C   MET A 305      24.102  16.184  98.831  1.00  0.00           C  
ATOM   1334  O   MET A 305      24.235  16.442 100.031  1.00  0.00           O  
ATOM   1335  CB  MET A 305      26.034  16.542  97.293  1.00  0.00           C  
ATOM   1336  CG  MET A 305      27.321  16.037  96.674  1.00  0.00           C  
ATOM   1337  SD  MET A 305      28.069  17.308  95.624  1.00  0.00           S  
ATOM   1338  CE  MET A 305      29.090  18.134  96.856  1.00  0.00           C  
ATOM   1339  N   LYS A 306      22.998  16.474  98.134  1.00  0.00           N  
ATOM   1340  CA  LYS A 306      21.827  17.121  98.738  1.00  0.00           C  
ATOM   1341  C   LYS A 306      21.195  16.248  99.811  1.00  0.00           C  
ATOM   1342  O   LYS A 306      20.677  16.760 100.803  1.00  0.00           O  
ATOM   1343  CB  LYS A 306      20.749  17.427  97.685  1.00  0.00           C  
ATOM   1344  CG  LYS A 306      21.013  18.620  96.783  1.00  0.00           C  
ATOM   1345  CD  LYS A 306      19.795  18.896  95.914  1.00  0.00           C  
ATOM   1346  CE  LYS A 306      19.973  20.142  95.061  1.00  0.00           C  
ATOM   1347  NZ  LYS A 306      20.591  19.834  93.742  1.00  0.00           N  
ATOM   1348  N   GLU A 307      21.232  14.934  99.598  1.00  0.00           N  
ATOM   1349  CA  GLU A 307      20.518  13.999 100.463  1.00  0.00           C  
ATOM   1350  C   GLU A 307      21.436  13.287 101.469  1.00  0.00           C  
ATOM   1351  O   GLU A 307      21.015  12.359 102.170  1.00  0.00           O  
ATOM   1352  CB  GLU A 307      19.672  13.033  99.616  1.00  0.00           C  
ATOM   1353  CG  GLU A 307      18.545  13.772  98.848  1.00  0.00           C  
ATOM   1354  CD  GLU A 307      17.664  12.872  97.988  1.00  0.00           C  
ATOM   1355  OE1 GLU A 307      17.213  11.814  98.478  1.00  0.00           O  
ATOM   1356  OE2 GLU A 307      17.394  13.247  96.823  1.00  0.00           O  
ATOM   1357  N   GLY A 308      22.686  13.752 101.538  1.00  0.00           N  
ATOM   1358  CA  GLY A 308      23.655  13.312 102.547  1.00  0.00           C  
ATOM   1359  C   GLY A 308      24.191  11.912 102.343  1.00  0.00           C  
ATOM   1360  O   GLY A 308      24.543  11.234 103.307  1.00  0.00           O  
ATOM   1361  N   TRP A 309      24.252  11.483 101.086  1.00  0.00           N  
ATOM   1362  CA  TRP A 309      24.771  10.166 100.730  1.00  0.00           C  
ATOM   1363  C   TRP A 309      26.297  10.116 100.760  1.00  0.00           C  
ATOM   1364  O   TRP A 309      26.883   9.093 101.105  1.00  0.00           O  
ATOM   1365  CB  TRP A 309      24.275   9.764  99.344  1.00  0.00           C  
ATOM   1366  CG  TRP A 309      22.905   9.172  99.332  1.00  0.00           C  
ATOM   1367  CD1 TRP A 309      21.815   9.601 100.035  1.00  0.00           C  
ATOM   1368  CD2 TRP A 309      22.466   8.052  98.556  1.00  0.00           C  
ATOM   1369  NE1 TRP A 309      20.731   8.806  99.758  1.00  0.00           N  
ATOM   1370  CE2 TRP A 309      21.101   7.849  98.851  1.00  0.00           C  
ATOM   1371  CE3 TRP A 309      23.098   7.195  97.642  1.00  0.00           C  
ATOM   1372  CZ2 TRP A 309      20.351   6.825  98.265  1.00  0.00           C  
ATOM   1373  CZ3 TRP A 309      22.350   6.177  97.056  1.00  0.00           C  
ATOM   1374  CH2 TRP A 309      20.989   6.004  97.371  1.00  0.00           C  
ATOM   1375  N   LEU A 310      26.926  11.227 100.394  1.00  0.00           N  
ATOM   1376  CA  LEU A 310      28.380  11.325 100.315  1.00  0.00           C  
ATOM   1377  C   LEU A 310      28.834  12.774 100.449  1.00  0.00           C  
ATOM   1378  O   LEU A 310      28.012  13.695 100.468  1.00  0.00           O  
ATOM   1379  CB  LEU A 310      28.901  10.724  98.998  1.00  0.00           C  
ATOM   1380  CG  LEU A 310      28.196  10.996  97.659  1.00  0.00           C  
ATOM   1381  CD1 LEU A 310      28.129  12.486  97.320  1.00  0.00           C  
ATOM   1382  CD2 LEU A 310      28.876  10.217  96.532  1.00  0.00           C  
ATOM   1383  N   LYS A 311      30.146  12.970 100.536  1.00  0.00           N  
ATOM   1384  CA  LYS A 311      30.731  14.307 100.611  1.00  0.00           C  
ATOM   1385  C   LYS A 311      32.099  14.311  99.950  1.00  0.00           C  
ATOM   1386  O   LYS A 311      32.709  13.268  99.792  1.00  0.00           O  
ATOM   1387  CB  LYS A 311      30.826  14.790 102.067  1.00  0.00           C  
ATOM   1388  CG  LYS A 311      29.549  15.467 102.581  1.00  0.00           C  
ATOM   1389  CD  LYS A 311      29.615  15.800 104.070  1.00  0.00           C  
ATOM   1390  CE  LYS A 311      30.324  17.123 104.322  1.00  0.00           C  
ATOM   1391  NZ  LYS A 311      30.237  17.546 105.754  1.00  0.00           N  
ATOM   1392  N   ARG A 312      32.576  15.490  99.565  1.00  0.00           N  
ATOM   1393  CA  ARG A 312      33.878  15.611  98.922  1.00  0.00           C  
ATOM   1394  C   ARG A 312      35.039  15.398  99.896  1.00  0.00           C  
ATOM   1395  O   ARG A 312      35.055  15.953 100.999  1.00  0.00           O  
ATOM   1396  CB  ARG A 312      34.007  16.956  98.196  1.00  0.00           C  
ATOM   1397  CG  ARG A 312      33.566  16.887  96.735  1.00  0.00           C  
ATOM   1398  CD  ARG A 312      34.387  17.794  95.807  1.00  0.00           C  
ATOM   1399  NE  ARG A 312      35.775  17.941  96.253  1.00  0.00           N  
ATOM   1400  CZ  ARG A 312      36.757  17.072  96.030  1.00  0.00           C  
ATOM   1401  NH1 ARG A 312      36.530  15.956  95.340  1.00  0.00           N  
ATOM   1402  NH2 ARG A 312      37.973  17.325  96.503  1.00  0.00           N  
ATOM   1403  N   GLY A 313      36.004  14.585  99.477  1.00  0.00           N  
ATOM   1404  CA  GLY A 313      37.211  14.366 100.263  1.00  0.00           C  
ATOM   1405  C   GLY A 313      38.172  15.520 100.085  1.00  0.00           C  
ATOM   1406  O   GLY A 313      37.935  16.407  99.282  1.00  0.00           O  
ATOM   1407  N   SER A 314      39.273  15.508 100.822  1.00  0.00           N  
ATOM   1408  CA  SER A 314      40.208  16.626 100.749  1.00  0.00           C  
ATOM   1409  C   SER A 314      41.011  16.679  99.453  1.00  0.00           C  
ATOM   1410  O   SER A 314      41.367  17.759  98.982  1.00  0.00           O  
ATOM   1411  CB  SER A 314      41.155  16.621 101.934  1.00  0.00           C  
ATOM   1412  OG  SER A 314      41.986  17.762 101.871  1.00  0.00           O  
ATOM   1413  N   SER A 315      41.310  15.516  98.888  1.00  0.00           N  
ATOM   1414  CA  SER A 315      42.172  15.471  97.719  1.00  0.00           C  
ATOM   1415  C   SER A 315      41.379  15.701  96.446  1.00  0.00           C  
ATOM   1416  O   SER A 315      40.156  15.583  96.444  1.00  0.00           O  
ATOM   1417  CB  SER A 315      42.937  14.155  97.652  1.00  0.00           C  
ATOM   1418  OG  SER A 315      44.010  14.266  96.738  1.00  0.00           O  
ATOM   1419  N   ARG A 316      42.099  16.033  95.377  1.00  0.00           N  
ATOM   1420  CA  ARG A 316      41.538  16.262  94.043  1.00  0.00           C  
ATOM   1421  C   ARG A 316      40.682  15.067  93.611  1.00  0.00           C  
ATOM   1422  O   ARG A 316      41.086  13.919  93.788  1.00  0.00           O  
ATOM   1423  CB  ARG A 316      42.705  16.463  93.070  1.00  0.00           C  
ATOM   1424  CG  ARG A 316      42.380  16.980  91.678  1.00  0.00           C  
ATOM   1425  CD  ARG A 316      43.658  16.892  90.846  1.00  0.00           C  
ATOM   1426  NE  ARG A 316      43.551  17.510  89.526  1.00  0.00           N  
ATOM   1427  CZ  ARG A 316      43.209  16.869  88.412  1.00  0.00           C  
ATOM   1428  NH1 ARG A 316      42.936  15.570  88.441  1.00  0.00           N  
ATOM   1429  NH2 ARG A 316      43.143  17.527  87.260  1.00  0.00           N  
ATOM   1430  N   GLY A 317      39.495  15.347  93.077  1.00  0.00           N  
ATOM   1431  CA  GLY A 317      38.579  14.320  92.564  1.00  0.00           C  
ATOM   1432  C   GLY A 317      38.405  13.134  93.487  1.00  0.00           C  
ATOM   1433  O   GLY A 317      38.582  11.989  93.079  1.00  0.00           O  
ATOM   1434  N   GLN A 318      38.072  13.421  94.740  1.00  0.00           N  
ATOM   1435  CA  GLN A 318      38.038  12.423  95.795  1.00  0.00           C  
ATOM   1436  C   GLN A 318      36.766  12.574  96.618  1.00  0.00           C  
ATOM   1437  O   GLN A 318      36.345  13.691  96.940  1.00  0.00           O  
ATOM   1438  CB  GLN A 318      39.254  12.600  96.693  1.00  0.00           C  
ATOM   1439  CG  GLN A 318      39.444  11.521  97.726  1.00  0.00           C  
ATOM   1440  CD  GLN A 318      40.471  11.901  98.763  1.00  0.00           C  
ATOM   1441  OE1 GLN A 318      40.290  12.872  99.500  1.00  0.00           O  
ATOM   1442  NE2 GLN A 318      41.555  11.126  98.841  1.00  0.00           N  
ATOM   1443  N   TRP A 319      36.178  11.438  96.979  1.00  0.00           N  
ATOM   1444  CA  TRP A 319      34.906  11.407  97.687  1.00  0.00           C  
ATOM   1445  C   TRP A 319      34.965  10.568  98.963  1.00  0.00           C  
ATOM   1446  O   TRP A 319      35.715   9.596  99.047  1.00  0.00           O  
ATOM   1447  CB  TRP A 319      33.825  10.883  96.742  1.00  0.00           C  
ATOM   1448  CG  TRP A 319      33.624  11.816  95.585  1.00  0.00           C  
ATOM   1449  CD1 TRP A 319      34.306  11.818  94.401  1.00  0.00           C  
ATOM   1450  CD2 TRP A 319      32.706  12.915  95.523  1.00  0.00           C  
ATOM   1451  NE1 TRP A 319      33.857  12.840  93.602  1.00  0.00           N  
ATOM   1452  CE2 TRP A 319      32.878  13.532  94.267  1.00  0.00           C  
ATOM   1453  CE3 TRP A 319      31.748  13.431  96.405  1.00  0.00           C  
ATOM   1454  CZ2 TRP A 319      32.116  14.640  93.860  1.00  0.00           C  
ATOM   1455  CZ3 TRP A 319      30.987  14.541  96.002  1.00  0.00           C  
ATOM   1456  CH2 TRP A 319      31.184  15.130  94.742  1.00  0.00           C  
ATOM   1457  N   ILE A 320      34.182  10.980  99.955  1.00  0.00           N  
ATOM   1458  CA  ILE A 320      33.966  10.202 101.170  1.00  0.00           C  
ATOM   1459  C   ILE A 320      32.535   9.691 101.089  1.00  0.00           C  
ATOM   1460  O   ILE A 320      31.604  10.480 100.910  1.00  0.00           O  
ATOM   1461  CB  ILE A 320      34.112  11.064 102.445  1.00  0.00           C  
ATOM   1462  CG1 ILE A 320      35.388  11.904 102.389  1.00  0.00           C  
ATOM   1463  CG2 ILE A 320      34.039  10.191 103.705  1.00  0.00           C  
ATOM   1464  CD1 ILE A 320      35.468  12.982 103.440  1.00  0.00           C  
ATOM   1465  N   HIS A 321      32.362   8.380 101.223  1.00  0.00           N  
ATOM   1466  CA  HIS A 321      31.044   7.769 101.076  1.00  0.00           C  
ATOM   1467  C   HIS A 321      30.368   7.513 102.419  1.00  0.00           C  
ATOM   1468  O   HIS A 321      30.848   6.711 103.221  1.00  0.00           O  
ATOM   1469  CB  HIS A 321      31.138   6.493 100.232  1.00  0.00           C  
ATOM   1470  CG  HIS A 321      31.655   6.740  98.851  1.00  0.00           C  
ATOM   1471  ND1 HIS A 321      30.825   6.999  97.781  1.00  0.00           N  
ATOM   1472  CD2 HIS A 321      32.919   6.827  98.376  1.00  0.00           C  
ATOM   1473  CE1 HIS A 321      31.556   7.210  96.702  1.00  0.00           C  
ATOM   1474  NE2 HIS A 321      32.831   7.107  97.036  1.00  0.00           N  
ATOM   1475  N   GLY A 322      29.265   8.229 102.659  1.00  0.00           N  
ATOM   1476  CA  GLY A 322      28.426   8.009 103.833  1.00  0.00           C  
ATOM   1477  C   GLY A 322      27.704   6.673 103.743  1.00  0.00           C  
ATOM   1478  O   GLY A 322      27.743   6.018 102.699  1.00  0.00           O  
ATOM   1479  N   PRO A 323      27.042   6.250 104.838  1.00  0.00           N  
ATOM   1480  CA  PRO A 323      26.403   4.928 104.914  1.00  0.00           C  
ATOM   1481  C   PRO A 323      25.547   4.516 103.705  1.00  0.00           C  
ATOM   1482  O   PRO A 323      25.632   3.363 103.286  1.00  0.00           O  
ATOM   1483  CB  PRO A 323      25.566   5.023 106.187  1.00  0.00           C  
ATOM   1484  CG  PRO A 323      26.356   5.947 107.047  1.00  0.00           C  
ATOM   1485  CD  PRO A 323      26.879   6.997 106.101  1.00  0.00           C  
ATOM   1486  N   GLN A 324      24.765   5.438 103.138  1.00  0.00           N  
ATOM   1487  CA  GLN A 324      23.872   5.116 102.009  1.00  0.00           C  
ATOM   1488  C   GLN A 324      24.628   4.761 100.726  1.00  0.00           C  
ATOM   1489  O   GLN A 324      24.333   3.754 100.077  1.00  0.00           O  
ATOM   1490  CB  GLN A 324      22.883   6.255 101.715  1.00  0.00           C  
ATOM   1491  CG  GLN A 324      22.158   6.829 102.924  1.00  0.00           C  
ATOM   1492  CD  GLN A 324      22.863   8.052 103.482  1.00  0.00           C  
ATOM   1493  OE1 GLN A 324      24.066   8.009 103.796  1.00  0.00           O  
ATOM   1494  NE2 GLN A 324      22.131   9.154 103.595  1.00  0.00           N  
ATOM   1495  N   SER A 325      25.588   5.604 100.359  1.00  0.00           N  
ATOM   1496  CA  SER A 325      26.395   5.388  99.165  1.00  0.00           C  
ATOM   1497  C   SER A 325      27.299   4.157  99.311  1.00  0.00           C  
ATOM   1498  O   SER A 325      27.546   3.452  98.332  1.00  0.00           O  
ATOM   1499  CB  SER A 325      27.224   6.633  98.852  1.00  0.00           C  
ATOM   1500  OG  SER A 325      28.073   6.415  97.738  1.00  0.00           O  
ATOM   1501  N   ALA A 332      27.770   3.904 100.534  1.00  0.00           N  
ATOM   1502  CA  ALA A 332      28.566   2.714 100.836  1.00  0.00           C  
ATOM   1503  C   ALA A 332      27.748   1.439 100.677  1.00  0.00           C  
ATOM   1504  O   ALA A 332      28.265   0.421 100.224  1.00  0.00           O  
ATOM   1505  CB  ALA A 332      29.158   2.795 102.241  1.00  0.00           C  
ATOM   1506  N   ARG A 333      26.469   1.506 101.044  1.00  0.00           N  
ATOM   1507  CA  ARG A 333      25.559   0.374 100.899  1.00  0.00           C  
ATOM   1508  C   ARG A 333      25.387  -0.011  99.431  1.00  0.00           C  
ATOM   1509  O   ARG A 333      25.321  -1.190  99.089  1.00  0.00           O  
ATOM   1510  CB  ARG A 333      24.205   0.697 101.538  1.00  0.00           C  
ATOM   1511  CG  ARG A 333      23.213  -0.461 101.566  1.00  0.00           C  
ATOM   1512  CD  ARG A 333      23.807  -1.698 102.237  1.00  0.00           C  
ATOM   1513  NE  ARG A 333      22.762  -2.579 102.740  1.00  0.00           N  
ATOM   1514  CZ  ARG A 333      22.218  -2.486 103.949  1.00  0.00           C  
ATOM   1515  NH1 ARG A 333      22.628  -1.558 104.805  1.00  0.00           N  
ATOM   1516  NH2 ARG A 333      21.262  -3.333 104.303  1.00  0.00           N  
ATOM   1517  N   ILE A 334      25.328   1.002  98.576  1.00  0.00           N  
ATOM   1518  CA  ILE A 334      25.236   0.825  97.128  1.00  0.00           C  
ATOM   1519  C   ILE A 334      26.478   0.126  96.545  1.00  0.00           C  
ATOM   1520  O   ILE A 334      26.355  -0.834  95.773  1.00  0.00           O  
ATOM   1521  CB  ILE A 334      24.970   2.192  96.436  1.00  0.00           C  
ATOM   1522  CG1 ILE A 334      23.641   2.796  96.921  1.00  0.00           C  
ATOM   1523  CG2 ILE A 334      25.013   2.076  94.922  1.00  0.00           C  
ATOM   1524  CD1 ILE A 334      22.399   1.918  96.719  1.00  0.00           C  
ATOM   1525  N   PHE A 335      27.660   0.601  96.937  1.00  0.00           N  
ATOM   1526  CA  PHE A 335      28.937   0.005  96.522  1.00  0.00           C  
ATOM   1527  C   PHE A 335      29.058  -1.472  96.920  1.00  0.00           C  
ATOM   1528  O   PHE A 335      29.443  -2.307  96.096  1.00  0.00           O  
ATOM   1529  CB  PHE A 335      30.115   0.805  97.094  1.00  0.00           C  
ATOM   1530  CG  PHE A 335      30.475   2.040  96.299  1.00  0.00           C  
ATOM   1531  CD1 PHE A 335      29.512   2.984  95.956  1.00  0.00           C  
ATOM   1532  CD2 PHE A 335      31.796   2.270  95.922  1.00  0.00           C  
ATOM   1533  CE1 PHE A 335      29.848   4.132  95.223  1.00  0.00           C  
ATOM   1534  CE2 PHE A 335      32.150   3.410  95.196  1.00  0.00           C  
ATOM   1535  CZ  PHE A 335      31.171   4.344  94.845  1.00  0.00           C  
ATOM   1536  N   ARG A 336      28.722  -1.792  98.171  1.00  0.00           N  
ATOM   1537  CA  ARG A 336      28.805  -3.169  98.673  1.00  0.00           C  
ATOM   1538  C   ARG A 336      27.753  -4.106  98.053  1.00  0.00           C  
ATOM   1539  O   ARG A 336      27.980  -5.316  97.956  1.00  0.00           O  
ATOM   1540  CB  ARG A 336      28.707  -3.218 100.208  1.00  0.00           C  
ATOM   1541  CG  ARG A 336      29.790  -2.447 100.986  1.00  0.00           C  
ATOM   1542  CD  ARG A 336      31.096  -3.222 101.112  1.00  0.00           C  
ATOM   1543  NE  ARG A 336      32.018  -2.908 100.022  1.00  0.00           N  
ATOM   1544  CZ  ARG A 336      33.202  -2.315 100.170  1.00  0.00           C  
ATOM   1545  NH1 ARG A 336      33.643  -1.971 101.376  1.00  0.00           N  
ATOM   1546  NH2 ARG A 336      33.958  -2.078  99.101  1.00  0.00           N  
ATOM   1547  N   THR A 337      26.611  -3.556  97.647  1.00  0.00           N  
ATOM   1548  CA  THR A 337      25.571  -4.337  96.962  1.00  0.00           C  
ATOM   1549  C   THR A 337      25.988  -4.704  95.530  1.00  0.00           C  
ATOM   1550  O   THR A 337      25.696  -5.806  95.057  1.00  0.00           O  
ATOM   1551  CB  THR A 337      24.206  -3.611  96.936  1.00  0.00           C  
ATOM   1552  OG1 THR A 337      23.880  -3.142  98.249  1.00  0.00           O  
ATOM   1553  CG2 THR A 337      23.102  -4.551  96.461  1.00  0.00           C  
ATOM   1554  N   PHE A 338      26.661  -3.776  94.850  1.00  0.00           N  
ATOM   1555  CA  PHE A 338      27.229  -4.046  93.532  1.00  0.00           C  
ATOM   1556  C   PHE A 338      28.304  -5.139  93.616  1.00  0.00           C  
ATOM   1557  O   PHE A 338      28.374  -6.018  92.756  1.00  0.00           O  
ATOM   1558  CB  PHE A 338      27.805  -2.767  92.910  1.00  0.00           C  
ATOM   1559  CG  PHE A 338      26.761  -1.745  92.498  1.00  0.00           C  
ATOM   1560  CD1 PHE A 338      25.483  -2.134  92.093  1.00  0.00           C  
ATOM   1561  CD2 PHE A 338      27.077  -0.388  92.480  1.00  0.00           C  
ATOM   1562  CE1 PHE A 338      24.536  -1.185  91.706  1.00  0.00           C  
ATOM   1563  CE2 PHE A 338      26.136   0.565  92.083  1.00  0.00           C  
ATOM   1564  CZ  PHE A 338      24.865   0.166  91.701  1.00  0.00           C  
ATOM   1565  N   GLU A 339      29.121  -5.082  94.666  1.00  0.00           N  
ATOM   1566  CA  GLU A 339      30.179  -6.065  94.899  1.00  0.00           C  
ATOM   1567  C   GLU A 339      29.606  -7.453  95.203  1.00  0.00           C  
ATOM   1568  O   GLU A 339      30.105  -8.459  94.697  1.00  0.00           O  
ATOM   1569  CB  GLU A 339      31.084  -5.587  96.032  1.00  0.00           C  
ATOM   1570  CG  GLU A 339      32.157  -6.557  96.448  1.00  0.00           C  
ATOM   1571  CD  GLU A 339      33.033  -6.001  97.548  1.00  0.00           C  
ATOM   1572  OE1 GLU A 339      32.977  -6.535  98.670  1.00  0.00           O  
ATOM   1573  OE2 GLU A 339      33.769  -5.022  97.296  1.00  0.00           O  
ATOM   1574  N   LYS A 340      28.557  -7.489  96.023  1.00  0.00           N  
ATOM   1575  CA  LYS A 340      27.802  -8.711  96.318  1.00  0.00           C  
ATOM   1576  C   LYS A 340      27.205  -9.333  95.049  1.00  0.00           C  
ATOM   1577  O   LYS A 340      27.258 -10.545  94.867  1.00  0.00           O  
ATOM   1578  CB  LYS A 340      26.721  -8.411  97.371  1.00  0.00           C  
ATOM   1579  CG  LYS A 340      25.545  -9.387  97.459  1.00  0.00           C  
ATOM   1580  CD  LYS A 340      24.631  -8.985  98.619  1.00  0.00           C  
ATOM   1581  CE  LYS A 340      23.159  -9.301  98.348  1.00  0.00           C  
ATOM   1582  NZ  LYS A 340      22.835 -10.744  98.544  1.00  0.00           N  
ATOM   1583  N   ILE A 341      26.658  -8.495  94.173  1.00  0.00           N  
ATOM   1584  CA  ILE A 341      26.108  -8.949  92.894  1.00  0.00           C  
ATOM   1585  C   ILE A 341      27.190  -9.575  92.003  1.00  0.00           C  
ATOM   1586  O   ILE A 341      27.009 -10.673  91.476  1.00  0.00           O  
ATOM   1587  CB  ILE A 341      25.352  -7.807  92.152  1.00  0.00           C  
ATOM   1588  CG1 ILE A 341      24.026  -7.512  92.866  1.00  0.00           C  
ATOM   1589  CG2 ILE A 341      25.102  -8.174  90.687  1.00  0.00           C  
ATOM   1590  CD1 ILE A 341      23.354  -6.198  92.475  1.00  0.00           C  
ATOM   1591  N   VAL A 342      28.311  -8.876  91.847  1.00  0.00           N  
ATOM   1592  CA  VAL A 342      29.418  -9.369  91.034  1.00  0.00           C  
ATOM   1593  C   VAL A 342      29.964 -10.680  91.610  1.00  0.00           C  
ATOM   1594  O   VAL A 342      30.274 -11.609  90.866  1.00  0.00           O  
ATOM   1595  CB  VAL A 342      30.534  -8.307  90.884  1.00  0.00           C  
ATOM   1596  CG1 VAL A 342      31.694  -8.847  90.069  1.00  0.00           C  
ATOM   1597  CG2 VAL A 342      29.977  -7.043  90.225  1.00  0.00           C  
ATOM   1598  N   LEU A 343      30.053 -10.756  92.934  1.00  0.00           N  
ATOM   1599  CA  LEU A 343      30.474 -11.980  93.607  1.00  0.00           C  
ATOM   1600  C   LEU A 343      29.484 -13.138  93.392  1.00  0.00           C  
ATOM   1601  O   LEU A 343      29.871 -14.200  92.899  1.00  0.00           O  
ATOM   1602  CB  LEU A 343      30.706 -11.720  95.102  1.00  0.00           C  
ATOM   1603  CG  LEU A 343      31.283 -12.839  95.976  1.00  0.00           C  
ATOM   1604  CD1 LEU A 343      32.662 -13.286  95.488  1.00  0.00           C  
ATOM   1605  CD2 LEU A 343      31.341 -12.392  97.433  1.00  0.00           C  
ATOM   1606  N   GLU A 344      28.214 -12.916  93.732  1.00  0.00           N  
ATOM   1607  CA  GLU A 344      27.201 -13.978  93.744  1.00  0.00           C  
ATOM   1608  C   GLU A 344      26.682 -14.366  92.362  1.00  0.00           C  
ATOM   1609  O   GLU A 344      26.384 -15.536  92.116  1.00  0.00           O  
ATOM   1610  CB  GLU A 344      26.015 -13.590  94.636  1.00  0.00           C  
ATOM   1611  CG  GLU A 344      26.344 -13.468  96.122  1.00  0.00           C  
ATOM   1612  CD  GLU A 344      25.162 -12.988  96.964  1.00  0.00           C  
ATOM   1613  OE1 GLU A 344      24.072 -12.707  96.405  1.00  0.00           O  
ATOM   1614  OE2 GLU A 344      25.330 -12.894  98.200  1.00  0.00           O  
ATOM   1615  N   GLU A 345      26.561 -13.385  91.473  1.00  0.00           N  
ATOM   1616  CA  GLU A 345      25.947 -13.613  90.168  1.00  0.00           C  
ATOM   1617  C   GLU A 345      26.967 -13.885  89.067  1.00  0.00           C  
ATOM   1618  O   GLU A 345      26.613 -14.406  88.005  1.00  0.00           O  
ATOM   1619  CB  GLU A 345      25.028 -12.449  89.779  1.00  0.00           C  
ATOM   1620  CG  GLU A 345      23.998 -12.059  90.852  1.00  0.00           C  
ATOM   1621  CD  GLU A 345      22.957 -13.143  91.134  1.00  0.00           C  
ATOM   1622  OE1 GLU A 345      22.638 -13.932  90.216  1.00  0.00           O  
ATOM   1623  OE2 GLU A 345      22.450 -13.199  92.277  1.00  0.00           O  
ATOM   1624  N   LEU A 346      28.229 -13.544  89.319  1.00  0.00           N  
ATOM   1625  CA  LEU A 346      29.268 -13.709  88.306  1.00  0.00           C  
ATOM   1626  C   LEU A 346      30.468 -14.537  88.784  1.00  0.00           C  
ATOM   1627  O   LEU A 346      30.726 -15.612  88.250  1.00  0.00           O  
ATOM   1628  CB  LEU A 346      29.703 -12.346  87.744  1.00  0.00           C  
ATOM   1629  CG  LEU A 346      30.702 -12.308  86.584  1.00  0.00           C  
ATOM   1630  CD1 LEU A 346      30.458 -11.101  85.725  1.00  0.00           C  
ATOM   1631  CD2 LEU A 346      32.145 -12.315  87.078  1.00  0.00           C  
ATOM   1632  N   LEU A 347      31.187 -14.041  89.786  1.00  0.00           N  
ATOM   1633  CA  LEU A 347      32.473 -14.623  90.178  1.00  0.00           C  
ATOM   1634  C   LEU A 347      32.371 -16.036  90.768  1.00  0.00           C  
ATOM   1635  O   LEU A 347      33.180 -16.906  90.445  1.00  0.00           O  
ATOM   1636  CB  LEU A 347      33.238 -13.676  91.114  1.00  0.00           C  
ATOM   1637  CG  LEU A 347      33.736 -12.351  90.509  1.00  0.00           C  
ATOM   1638  CD1 LEU A 347      34.131 -11.347  91.590  1.00  0.00           C  
ATOM   1639  CD2 LEU A 347      34.891 -12.569  89.544  1.00  0.00           C  
ATOM   1640  N   GLU A 348      31.376 -16.267  91.619  1.00  0.00           N  
ATOM   1641  CA  GLU A 348      31.188 -17.588  92.219  1.00  0.00           C  
ATOM   1642  C   GLU A 348      30.704 -18.654  91.222  1.00  0.00           C  
ATOM   1643  O   GLU A 348      31.306 -19.729  91.147  1.00  0.00           O  
ATOM   1644  CB  GLU A 348      30.290 -17.517  93.458  1.00  0.00           C  
ATOM   1645  CG  GLU A 348      30.969 -16.857  94.652  1.00  0.00           C  
ATOM   1646  CD  GLU A 348      30.036 -16.633  95.839  1.00  0.00           C  
ATOM   1647  OE1 GLU A 348      28.801 -16.800  95.698  1.00  0.00           O  
ATOM   1648  OE2 GLU A 348      30.548 -16.286  96.926  1.00  0.00           O  
ATOM   1649  N   PRO A 349      29.624 -18.371  90.454  1.00  0.00           N  
ATOM   1650  CA  PRO A 349      29.168 -19.363  89.477  1.00  0.00           C  
ATOM   1651  C   PRO A 349      30.177 -19.660  88.371  1.00  0.00           C  
ATOM   1652  O   PRO A 349      30.148 -20.746  87.800  1.00  0.00           O  
ATOM   1653  CB  PRO A 349      27.907 -18.724  88.885  1.00  0.00           C  
ATOM   1654  CG  PRO A 349      28.051 -17.283  89.141  1.00  0.00           C  
ATOM   1655  CD  PRO A 349      28.752 -17.182  90.449  1.00  0.00           C  
ATOM   1656  N   LEU A 352      31.051 -18.703  88.068  1.00  0.00           N  
ATOM   1657  CA  LEU A 352      32.090 -18.914  87.067  1.00  0.00           C  
ATOM   1658  C   LEU A 352      33.363 -19.532  87.654  1.00  0.00           C  
ATOM   1659  O   LEU A 352      34.294 -19.851  86.917  1.00  0.00           O  
ATOM   1660  CB  LEU A 352      32.396 -17.623  86.299  1.00  0.00           C  
ATOM   1661  CG  LEU A 352      31.287 -17.049  85.406  1.00  0.00           C  
ATOM   1662  CD1 LEU A 352      31.846 -15.950  84.532  1.00  0.00           C  
ATOM   1663  CD2 LEU A 352      30.594 -18.120  84.546  1.00  0.00           C  
ATOM   1664  N   GLY A 361      33.392 -19.704  88.974  1.00  0.00           N  
ATOM   1665  CA  GLY A 361      34.495 -20.389  89.653  1.00  0.00           C  
ATOM   1666  C   GLY A 361      35.776 -19.586  89.781  1.00  0.00           C  
ATOM   1667  O   GLY A 361      36.872 -20.125  89.636  1.00  0.00           O  
ATOM   1668  N   TYR A 362      35.636 -18.292  90.047  1.00  0.00           N  
ATOM   1669  CA  TYR A 362      36.781 -17.414  90.266  1.00  0.00           C  
ATOM   1670  C   TYR A 362      37.189 -17.429  91.728  1.00  0.00           C  
ATOM   1671  O   TYR A 362      36.341 -17.524  92.609  1.00  0.00           O  
ATOM   1672  CB  TYR A 362      36.442 -15.986  89.829  1.00  0.00           C  
ATOM   1673  CG  TYR A 362      36.584 -15.775  88.344  1.00  0.00           C  
ATOM   1674  CD1 TYR A 362      35.596 -16.207  87.455  1.00  0.00           C  
ATOM   1675  CD2 TYR A 362      37.714 -15.154  87.822  1.00  0.00           C  
ATOM   1676  CE1 TYR A 362      35.731 -16.020  86.082  1.00  0.00           C  
ATOM   1677  CE2 TYR A 362      37.864 -14.969  86.453  1.00  0.00           C  
ATOM   1678  CZ  TYR A 362      36.868 -15.403  85.589  1.00  0.00           C  
ATOM   1679  OH  TYR A 362      37.022 -15.219  84.234  1.00  0.00           O  
ATOM   1680  N   ARG A 363      38.491 -17.332  91.980  1.00  0.00           N  
ATOM   1681  CA  ARG A 363      39.005 -17.331  93.343  1.00  0.00           C  
ATOM   1682  C   ARG A 363      39.574 -15.971  93.718  1.00  0.00           C  
ATOM   1683  O   ARG A 363      40.332 -15.374  92.958  1.00  0.00           O  
ATOM   1684  CB  ARG A 363      40.055 -18.429  93.526  1.00  0.00           C  
ATOM   1685  CG  ARG A 363      39.449 -19.817  93.752  1.00  0.00           C  
ATOM   1686  CD  ARG A 363      40.047 -20.847  92.809  1.00  0.00           C  
ATOM   1687  NE  ARG A 363      41.431 -21.184  93.131  1.00  0.00           N  
ATOM   1688  CZ  ARG A 363      42.344 -21.587  92.247  1.00  0.00           C  
ATOM   1689  NH1 ARG A 363      42.048 -21.689  90.957  1.00  0.00           N  
ATOM   1690  NH2 ARG A 363      43.571 -21.878  92.657  1.00  0.00           N  
ATOM   1691  N   GLU A 364      39.206 -15.486  94.898  1.00  0.00           N  
ATOM   1692  CA  GLU A 364      39.697 -14.198  95.357  1.00  0.00           C  
ATOM   1693  C   GLU A 364      41.179 -14.237  95.698  1.00  0.00           C  
ATOM   1694  O   GLU A 364      41.675 -15.213  96.275  1.00  0.00           O  
ATOM   1695  CB  GLU A 364      38.909 -13.703  96.562  1.00  0.00           C  
ATOM   1696  CG  GLU A 364      39.150 -12.233  96.860  1.00  0.00           C  
ATOM   1697  CD  GLU A 364      38.147 -11.647  97.833  1.00  0.00           C  
ATOM   1698  OE1 GLU A 364      37.228 -12.371  98.279  1.00  0.00           O  
ATOM   1699  OE2 GLU A 364      38.283 -10.450  98.151  1.00  0.00           O  
ATOM   1700  N   MET A 365      41.869 -13.168  95.308  1.00  0.00           N  
ATOM   1701  CA  MET A 365      43.237 -12.912  95.726  1.00  0.00           C  
ATOM   1702  C   MET A 365      43.350 -11.476  96.232  1.00  0.00           C  
ATOM   1703  O   MET A 365      42.406 -10.683  96.104  1.00  0.00           O  
ATOM   1704  CB  MET A 365      44.203 -13.147  94.561  1.00  0.00           C  
ATOM   1705  CG  MET A 365      44.513 -14.620  94.317  1.00  0.00           C  
ATOM   1706  SD  MET A 365      45.674 -14.873  92.977  1.00  0.00           S  
ATOM   1707  CE  MET A 365      47.126 -14.011  93.564  1.00  0.00           C  
ATOM   1708  N   ILE A 366      44.496 -11.148  96.823  1.00  0.00           N  
ATOM   1709  CA  ILE A 366      44.778  -9.770  97.203  1.00  0.00           C  
ATOM   1710  C   ILE A 366      46.019  -9.288  96.441  1.00  0.00           C  
ATOM   1711  O   ILE A 366      47.135  -9.766  96.701  1.00  0.00           O  
ATOM   1712  CB  ILE A 366      44.941  -9.612  98.736  1.00  0.00           C  
ATOM   1713  CG1 ILE A 366      43.668 -10.086  99.468  1.00  0.00           C  
ATOM   1714  CG2 ILE A 366      45.233  -8.170  99.087  1.00  0.00           C  
ATOM   1715  CD1 ILE A 366      43.814 -10.261 100.983  1.00  0.00           C  
ATOM   1716  N   PHE A 368      45.805  -8.371  95.489  1.00  0.00           N  
ATOM   1717  CA  PHE A 368      46.891  -7.796  94.693  1.00  0.00           C  
ATOM   1718  C   PHE A 368      47.454  -6.576  95.426  1.00  0.00           C  
ATOM   1719  O   PHE A 368      46.701  -5.827  96.037  1.00  0.00           O  
ATOM   1720  CB  PHE A 368      46.441  -7.322  93.300  1.00  0.00           C  
ATOM   1721  CG  PHE A 368      45.714  -8.348  92.458  1.00  0.00           C  
ATOM   1722  CD1 PHE A 368      45.673  -9.702  92.797  1.00  0.00           C  
ATOM   1723  CD2 PHE A 368      45.089  -7.933  91.273  1.00  0.00           C  
ATOM   1724  CE1 PHE A 368      44.993 -10.627  91.979  1.00  0.00           C  
ATOM   1725  CE2 PHE A 368      44.406  -8.842  90.450  1.00  0.00           C  
ATOM   1726  CZ  PHE A 368      44.361 -10.197  90.804  1.00  0.00           C  
ATOM   1727  N   PRO A 370      48.786  -6.376  95.368  1.00  0.00           N  
ATOM   1728  CA  PRO A 370      49.422  -5.172  95.914  1.00  0.00           C  
ATOM   1729  C   PRO A 370      48.878  -3.913  95.264  1.00  0.00           C  
ATOM   1730  O   PRO A 370      48.504  -3.943  94.086  1.00  0.00           O  
ATOM   1731  CB  PRO A 370      50.889  -5.343  95.525  1.00  0.00           C  
ATOM   1732  CG  PRO A 370      51.071  -6.812  95.394  1.00  0.00           C  
ATOM   1733  CD  PRO A 370      49.781  -7.311  94.810  1.00  0.00           C  
ATOM   1734  N   LYS A 371      48.837  -2.824  96.033  1.00  0.00           N  
ATOM   1735  CA  LYS A 371      48.331  -1.533  95.550  1.00  0.00           C  
ATOM   1736  C   LYS A 371      49.436  -0.499  95.291  1.00  0.00           C  
ATOM   1737  O   LYS A 371      49.225   0.444  94.535  1.00  0.00           O  
ATOM   1738  CB  LYS A 371      47.250  -0.976  96.491  1.00  0.00           C  
ATOM   1739  CG  LYS A 371      45.975  -1.839  96.556  1.00  0.00           C  
ATOM   1740  CD  LYS A 371      45.177  -1.783  95.249  1.00  0.00           C  
ATOM   1741  CE  LYS A 371      44.064  -2.829  95.186  1.00  0.00           C  
ATOM   1742  NZ  LYS A 371      44.502  -4.125  94.593  1.00  0.00           N  
ATOM   1743  N   LEU A 372      50.606  -0.683  95.905  1.00  0.00           N  
ATOM   1744  CA  LEU A 372      51.779   0.123  95.575  1.00  0.00           C  
ATOM   1745  C   LEU A 372      52.534  -0.589  94.470  1.00  0.00           C  
ATOM   1746  O   LEU A 372      53.070  -1.690  94.674  1.00  0.00           O  
ATOM   1747  CB  LEU A 372      52.703   0.317  96.785  1.00  0.00           C  
ATOM   1748  CG  LEU A 372      53.576   1.589  96.884  1.00  0.00           C  
ATOM   1749  CD1 LEU A 372      54.611   1.465  98.001  1.00  0.00           C  
ATOM   1750  CD2 LEU A 372      54.282   2.013  95.601  1.00  0.00           C  
ATOM   1751  N   VAL A 373      52.595   0.047  93.308  1.00  0.00           N  
ATOM   1752  CA  VAL A 373      53.181  -0.573  92.128  1.00  0.00           C  
ATOM   1753  C   VAL A 373      54.548   0.032  91.816  1.00  0.00           C  
ATOM   1754  O   VAL A 373      54.699   1.251  91.741  1.00  0.00           O  
ATOM   1755  CB  VAL A 373      52.245  -0.470  90.911  1.00  0.00           C  
ATOM   1756  CG1 VAL A 373      52.851  -1.187  89.716  1.00  0.00           C  
ATOM   1757  CG2 VAL A 373      50.868  -1.060  91.242  1.00  0.00           C  
ATOM   1758  N   THR A 374      55.539  -0.840  91.639  1.00  0.00           N  
ATOM   1759  CA  THR A 374      56.921  -0.427  91.414  1.00  0.00           C  
ATOM   1760  C   THR A 374      57.202  -0.313  89.923  1.00  0.00           C  
ATOM   1761  O   THR A 374      56.417  -0.782  89.106  1.00  0.00           O  
ATOM   1762  CB  THR A 374      57.910  -1.437  92.032  1.00  0.00           C  
ATOM   1763  OG1 THR A 374      57.594  -2.747  91.558  1.00  0.00           O  
ATOM   1764  CG2 THR A 374      57.829  -1.430  93.550  1.00  0.00           C  
ATOM   1765  N   TRP A 375      58.325   0.302  89.570  1.00  0.00           N  
ATOM   1766  CA  TRP A 375      58.727   0.388  88.166  1.00  0.00           C  
ATOM   1767  C   TRP A 375      58.923  -0.985  87.528  1.00  0.00           C  
ATOM   1768  O   TRP A 375      58.604  -1.174  86.350  1.00  0.00           O  
ATOM   1769  CB  TRP A 375      59.992   1.231  88.004  1.00  0.00           C  
ATOM   1770  CG  TRP A 375      59.857   2.618  88.547  1.00  0.00           C  
ATOM   1771  CD1 TRP A 375      60.609   3.184  89.529  1.00  0.00           C  
ATOM   1772  CD2 TRP A 375      58.903   3.613  88.145  1.00  0.00           C  
ATOM   1773  NE1 TRP A 375      60.192   4.473  89.763  1.00  0.00           N  
ATOM   1774  CE2 TRP A 375      59.145   4.762  88.927  1.00  0.00           C  
ATOM   1775  CE3 TRP A 375      57.871   3.644  87.197  1.00  0.00           C  
ATOM   1776  CZ2 TRP A 375      58.388   5.930  88.802  1.00  0.00           C  
ATOM   1777  CZ3 TRP A 375      57.119   4.813  87.067  1.00  0.00           C  
ATOM   1778  CH2 TRP A 375      57.385   5.939  87.868  1.00  0.00           C  
ATOM   1779  N   GLU A 376      59.435  -1.935  88.310  1.00  0.00           N  
ATOM   1780  CA  GLU A 376      59.659  -3.303  87.844  1.00  0.00           C  
ATOM   1781  C   GLU A 376      58.402  -3.880  87.207  1.00  0.00           C  
ATOM   1782  O   GLU A 376      58.453  -4.402  86.097  1.00  0.00           O  
ATOM   1783  CB  GLU A 376      60.160  -4.186  88.998  1.00  0.00           C  
ATOM   1784  CG  GLU A 376      60.039  -5.680  88.755  1.00  0.00           C  
ATOM   1785  CD  GLU A 376      60.662  -6.502  89.859  1.00  0.00           C  
ATOM   1786  OE1 GLU A 376      60.270  -6.343  91.040  1.00  0.00           O  
ATOM   1787  OE2 GLU A 376      61.549  -7.320  89.538  1.00  0.00           O  
ATOM   1788  N   VAL A 377      57.277  -3.758  87.909  1.00  0.00           N  
ATOM   1789  CA  VAL A 377      55.973  -4.190  87.408  1.00  0.00           C  
ATOM   1790  C   VAL A 377      55.588  -3.479  86.097  1.00  0.00           C  
ATOM   1791  O   VAL A 377      55.159  -4.118  85.135  1.00  0.00           O  
ATOM   1792  CB  VAL A 377      54.864  -3.953  88.473  1.00  0.00           C  
ATOM   1793  CG1 VAL A 377      53.503  -4.313  87.921  1.00  0.00           C  
ATOM   1794  CG2 VAL A 377      55.143  -4.738  89.730  1.00  0.00           C  
ATOM   1795  N   TRP A 378      55.747  -2.159  86.067  1.00  0.00           N  
ATOM   1796  CA  TRP A 378      55.297  -1.348  84.921  1.00  0.00           C  
ATOM   1797  C   TRP A 378      56.250  -1.440  83.738  1.00  0.00           C  
ATOM   1798  O   TRP A 378      55.868  -1.157  82.608  1.00  0.00           O  
ATOM   1799  CB  TRP A 378      55.065   0.112  85.327  1.00  0.00           C  
ATOM   1800  CG  TRP A 378      53.763   0.349  86.056  1.00  0.00           C  
ATOM   1801  CD1 TRP A 378      52.611  -0.388  85.955  1.00  0.00           C  
ATOM   1802  CD2 TRP A 378      53.468   1.426  86.966  1.00  0.00           C  
ATOM   1803  NE1 TRP A 378      51.629   0.152  86.757  1.00  0.00           N  
ATOM   1804  CE2 TRP A 378      52.126   1.264  87.385  1.00  0.00           C  
ATOM   1805  CE3 TRP A 378      54.211   2.507  87.472  1.00  0.00           C  
ATOM   1806  CZ2 TRP A 378      51.513   2.139  88.293  1.00  0.00           C  
ATOM   1807  CZ3 TRP A 378      53.601   3.378  88.366  1.00  0.00           C  
ATOM   1808  CH2 TRP A 378      52.263   3.187  88.767  1.00  0.00           C  
ATOM   1809  N   MET A 388      57.494  -1.818  84.012  1.00  0.00           N  
ATOM   1810  CA  MET A 388      58.437  -2.208  82.965  1.00  0.00           C  
ATOM   1811  C   MET A 388      57.988  -3.508  82.293  1.00  0.00           C  
ATOM   1812  O   MET A 388      58.048  -3.629  81.075  1.00  0.00           O  
ATOM   1813  CB  MET A 388      59.856  -2.368  83.527  1.00  0.00           C  
ATOM   1814  CG  MET A 388      60.564  -1.050  83.807  1.00  0.00           C  
ATOM   1815  SD  MET A 388      62.292  -1.247  84.289  1.00  0.00           S  
ATOM   1816  CE  MET A 388      62.178  -1.407  86.051  1.00  0.00           C  
ATOM   1817  N   LYS A 389      57.544  -4.476  83.090  1.00  0.00           N  
ATOM   1818  CA  LYS A 389      57.098  -5.765  82.549  1.00  0.00           C  
ATOM   1819  C   LYS A 389      55.730  -5.678  81.864  1.00  0.00           C  
ATOM   1820  O   LYS A 389      55.492  -6.378  80.882  1.00  0.00           O  
ATOM   1821  CB  LYS A 389      57.093  -6.849  83.631  1.00  0.00           C  
ATOM   1822  CG  LYS A 389      58.482  -7.243  84.130  1.00  0.00           C  
ATOM   1823  CD  LYS A 389      58.401  -8.291  85.236  1.00  0.00           C  
ATOM   1824  CE  LYS A 389      59.727  -8.442  85.985  1.00  0.00           C  
ATOM   1825  NZ  LYS A 389      60.865  -8.699  85.064  1.00  0.00           N  
ATOM   1826  N   SER A 396      54.853  -4.808  82.372  1.00  0.00           N  
ATOM   1827  CA  SER A 396      53.506  -4.639  81.815  1.00  0.00           C  
ATOM   1828  C   SER A 396      53.436  -3.683  80.630  1.00  0.00           C  
ATOM   1829  O   SER A 396      52.391  -3.577  79.986  1.00  0.00           O  
ATOM   1830  CB  SER A 396      52.516  -4.182  82.893  1.00  0.00           C  
ATOM   1831  OG  SER A 396      52.754  -2.840  83.263  1.00  0.00           O  
ATOM   1832  N   GLY A 397      54.532  -2.983  80.345  1.00  0.00           N  
ATOM   1833  CA  GLY A 397      54.560  -2.019  79.245  1.00  0.00           C  
ATOM   1834  C   GLY A 397      54.111  -0.605  79.592  1.00  0.00           C  
ATOM   1835  O   GLY A 397      54.296   0.315  78.802  1.00  0.00           O  
ATOM   1836  N   HIS A 403      53.528  -0.423  80.772  1.00  0.00           N  
ATOM   1837  CA  HIS A 403      53.093   0.909  81.229  1.00  0.00           C  
ATOM   1838  C   HIS A 403      54.220   1.934  81.289  1.00  0.00           C  
ATOM   1839  O   HIS A 403      53.985   3.130  81.116  1.00  0.00           O  
ATOM   1840  CB  HIS A 403      52.389   0.819  82.585  1.00  0.00           C  
ATOM   1841  CG  HIS A 403      50.994   0.288  82.496  1.00  0.00           C  
ATOM   1842  ND1 HIS A 403      50.689  -1.042  82.700  1.00  0.00           N  
ATOM   1843  CD2 HIS A 403      49.824   0.903  82.198  1.00  0.00           C  
ATOM   1844  CE1 HIS A 403      49.389  -1.221  82.540  1.00  0.00           C  
ATOM   1845  NE2 HIS A 403      48.842  -0.056  82.236  1.00  0.00           N  
ATOM   1846  N   ALA A 404      55.442   1.456  81.517  1.00  0.00           N  
ATOM   1847  CA  ALA A 404      56.624   2.309  81.560  1.00  0.00           C  
ATOM   1848  C   ALA A 404      56.925   2.968  80.213  1.00  0.00           C  
ATOM   1849  O   ALA A 404      57.865   3.757  80.100  1.00  0.00           O  
ATOM   1850  CB  ALA A 404      57.834   1.518  82.064  1.00  0.00           C  
ATOM   1851  N   LYS A 406      56.115   2.652  79.203  1.00  0.00           N  
ATOM   1852  CA  LYS A 406      56.243   3.257  77.872  1.00  0.00           C  
ATOM   1853  C   LYS A 406      55.493   4.579  77.686  1.00  0.00           C  
ATOM   1854  O   LYS A 406      55.763   5.303  76.732  1.00  0.00           O  
ATOM   1855  CB  LYS A 406      55.825   2.267  76.777  1.00  0.00           C  
ATOM   1856  CG  LYS A 406      56.780   1.087  76.608  1.00  0.00           C  
ATOM   1857  CD  LYS A 406      56.780   0.573  75.175  1.00  0.00           C  
ATOM   1858  CE  LYS A 406      55.612  -0.361  74.887  1.00  0.00           C  
ATOM   1859  NZ  LYS A 406      55.834  -1.713  75.480  1.00  0.00           N  
ATOM   1860  N   GLY A 486      54.545   4.894  78.568  1.00  0.00           N  
ATOM   1861  CA  GLY A 486      53.806   6.155  78.432  1.00  0.00           C  
ATOM   1862  C   GLY A 486      52.720   6.504  79.436  1.00  0.00           C  
ATOM   1863  O   GLY A 486      51.928   7.410  79.185  1.00  0.00           O  
ATOM   1864  N   VAL A 487      52.683   5.819  80.575  1.00  0.00           N  
ATOM   1865  CA  VAL A 487      51.615   6.034  81.567  1.00  0.00           C  
ATOM   1866  C   VAL A 487      51.809   7.295  82.432  1.00  0.00           C  
ATOM   1867  O   VAL A 487      50.885   7.749  83.108  1.00  0.00           O  
ATOM   1868  CB  VAL A 487      51.402   4.775  82.459  1.00  0.00           C  
ATOM   1869  CG1 VAL A 487      52.457   4.683  83.585  1.00  0.00           C  
ATOM   1870  CG2 VAL A 487      49.992   4.753  83.025  1.00  0.00           C  
ATOM   1871  N   TYR A 488      53.007   7.863  82.366  1.00  0.00           N  
ATOM   1872  CA  TYR A 488      53.445   8.975  83.213  1.00  0.00           C  
ATOM   1873  C   TYR A 488      52.473  10.150  83.480  1.00  0.00           C  
ATOM   1874  O   TYR A 488      52.370  10.586  84.629  1.00  0.00           O  
ATOM   1875  CB  TYR A 488      54.821   9.462  82.736  1.00  0.00           C  
ATOM   1876  CG  TYR A 488      55.823   8.325  82.625  1.00  0.00           C  
ATOM   1877  CD1 TYR A 488      56.375   7.749  83.766  1.00  0.00           C  
ATOM   1878  CD2 TYR A 488      56.193   7.809  81.383  1.00  0.00           C  
ATOM   1879  CE1 TYR A 488      57.281   6.701  83.682  1.00  0.00           C  
ATOM   1880  CE2 TYR A 488      57.107   6.757  81.283  1.00  0.00           C  
ATOM   1881  CZ  TYR A 488      57.645   6.207  82.440  1.00  0.00           C  
ATOM   1882  OH  TYR A 488      58.544   5.168  82.364  1.00  0.00           O  
ATOM   1883  N   PRO A 495      51.771  10.674  82.438  1.00  0.00           N  
ATOM   1884  CA  PRO A 495      50.842  11.804  82.676  1.00  0.00           C  
ATOM   1885  C   PRO A 495      49.728  11.609  83.719  1.00  0.00           C  
ATOM   1886  O   PRO A 495      49.213  12.606  84.238  1.00  0.00           O  
ATOM   1887  CB  PRO A 495      50.212  12.047  81.294  1.00  0.00           C  
ATOM   1888  CG  PRO A 495      51.204  11.502  80.320  1.00  0.00           C  
ATOM   1889  CD  PRO A 495      51.831  10.320  81.004  1.00  0.00           C  
ATOM   1890  N   GLU A 496      49.359  10.363  84.022  1.00  0.00           N  
ATOM   1891  CA  GLU A 496      48.200  10.083  84.888  1.00  0.00           C  
ATOM   1892  C   GLU A 496      48.535   9.434  86.232  1.00  0.00           C  
ATOM   1893  O   GLU A 496      47.633   9.136  87.018  1.00  0.00           O  
ATOM   1894  CB  GLU A 496      47.182   9.199  84.158  1.00  0.00           C  
ATOM   1895  CG  GLU A 496      46.386   9.885  83.058  1.00  0.00           C  
ATOM   1896  CD  GLU A 496      45.089   9.143  82.702  1.00  0.00           C  
ATOM   1897  OE1 GLU A 496      44.129   9.826  82.288  1.00  0.00           O  
ATOM   1898  OE2 GLU A 496      45.023   7.890  82.832  1.00  0.00           O  
ATOM   1899  N   ILE A 497      49.820   9.214  86.492  1.00  0.00           N  
ATOM   1900  CA  ILE A 497      50.255   8.513  87.698  1.00  0.00           C  
ATOM   1901  C   ILE A 497      50.319   9.419  88.932  1.00  0.00           C  
ATOM   1902  O   ILE A 497      50.750  10.574  88.843  1.00  0.00           O  
ATOM   1903  CB  ILE A 497      51.625   7.775  87.472  1.00  0.00           C  
ATOM   1904  CG1 ILE A 497      51.496   6.708  86.385  1.00  0.00           C  
ATOM   1905  CG2 ILE A 497      52.145   7.124  88.758  1.00  0.00           C  
ATOM   1906  CD1 ILE A 497      50.398   5.652  86.650  1.00  0.00           C  
ATOM   1907  N   TYR A 498      49.859   8.886  90.067  1.00  0.00           N  
ATOM   1908  CA  TYR A 498      50.145   9.460  91.372  1.00  0.00           C  
ATOM   1909  C   TYR A 498      51.403   8.794  91.939  1.00  0.00           C  
ATOM   1910  O   TYR A 498      51.369   7.652  92.412  1.00  0.00           O  
ATOM   1911  CB  TYR A 498      48.958   9.290  92.323  1.00  0.00           C  
ATOM   1912  CG  TYR A 498      47.935  10.416  92.251  1.00  0.00           C  
ATOM   1913  CD1 TYR A 498      48.063  11.550  93.062  1.00  0.00           C  
ATOM   1914  CD2 TYR A 498      46.846  10.351  91.376  1.00  0.00           C  
ATOM   1915  CE1 TYR A 498      47.144  12.581  93.012  1.00  0.00           C  
ATOM   1916  CE2 TYR A 498      45.908  11.380  91.322  1.00  0.00           C  
ATOM   1917  CZ  TYR A 498      46.067  12.495  92.141  1.00  0.00           C  
ATOM   1918  OH  TYR A 498      45.157  13.525  92.096  1.00  0.00           O  
ATOM   1919  N   TYR A 499      52.512   9.523  91.878  1.00  0.00           N  
ATOM   1920  CA  TYR A 499      53.821   8.981  92.213  1.00  0.00           C  
ATOM   1921  C   TYR A 499      54.040   8.831  93.709  1.00  0.00           C  
ATOM   1922  O   TYR A 499      53.626   9.676  94.491  1.00  0.00           O  
ATOM   1923  CB  TYR A 499      54.913   9.853  91.611  1.00  0.00           C  
ATOM   1924  CG  TYR A 499      54.856   9.908  90.111  1.00  0.00           C  
ATOM   1925  CD1 TYR A 499      53.995  10.791  89.456  1.00  0.00           C  
ATOM   1926  CD2 TYR A 499      55.654   9.072  89.340  1.00  0.00           C  
ATOM   1927  CE1 TYR A 499      53.946  10.840  88.066  1.00  0.00           C  
ATOM   1928  CE2 TYR A 499      55.608   9.112  87.960  1.00  0.00           C  
ATOM   1929  CZ  TYR A 499      54.756   9.998  87.331  1.00  0.00           C  
ATOM   1930  OH  TYR A 499      54.717  10.027  85.965  1.00  0.00           O  
ATOM   1931  N   VAL A 500      54.699   7.747  94.092  1.00  0.00           N  
ATOM   1932  CA  VAL A 500      55.002   7.486  95.487  1.00  0.00           C  
ATOM   1933  C   VAL A 500      56.506   7.541  95.744  1.00  0.00           C  
ATOM   1934  O   VAL A 500      57.300   6.900  95.044  1.00  0.00           O  
ATOM   1935  CB  VAL A 500      54.408   6.143  95.967  1.00  0.00           C  
ATOM   1936  CG1 VAL A 500      54.765   5.894  97.434  1.00  0.00           C  
ATOM   1937  CG2 VAL A 500      52.889   6.142  95.784  1.00  0.00           C  
ATOM   1938  N   CYS A 501      56.880   8.330  96.745  1.00  0.00           N  
ATOM   1939  CA  CYS A 501      58.262   8.475  97.157  1.00  0.00           C  
ATOM   1940  C   CYS A 501      58.372   8.112  98.623  1.00  0.00           C  
ATOM   1941  O   CYS A 501      57.655   8.669  99.449  1.00  0.00           O  
ATOM   1942  CB  CYS A 501      58.752   9.913  96.956  1.00  0.00           C  
ATOM   1943  SG  CYS A 501      58.453  10.631  95.316  1.00  0.00           S  
ATOM   1944  N   PRO A 502      59.263   7.162  98.961  1.00  0.00           N  
ATOM   1945  CA  PRO A 502      59.537   6.934 100.373  1.00  0.00           C  
ATOM   1946  C   PRO A 502      60.397   8.082 100.910  1.00  0.00           C  
ATOM   1947  O   PRO A 502      60.953   8.849 100.112  1.00  0.00           O  
ATOM   1948  CB  PRO A 502      60.317   5.603 100.374  1.00  0.00           C  
ATOM   1949  CG  PRO A 502      60.949   5.523  99.046  1.00  0.00           C  
ATOM   1950  CD  PRO A 502      60.033   6.260  98.083  1.00  0.00           C  
ATOM   1951  N   PRO A 503      60.489   8.224 102.251  1.00  0.00           N  
ATOM   1952  CA  PRO A 503      61.450   9.177 102.800  1.00  0.00           C  
ATOM   1953  C   PRO A 503      62.873   8.699 102.509  1.00  0.00           C  
ATOM   1954  O   PRO A 503      63.084   7.504 102.303  1.00  0.00           O  
ATOM   1955  CB  PRO A 503      61.164   9.143 104.304  1.00  0.00           C  
ATOM   1956  CG  PRO A 503      60.500   7.831 104.546  1.00  0.00           C  
ATOM   1957  CD  PRO A 503      59.717   7.540 103.306  1.00  0.00           C  
ATOM   1958  N   GLN A 550      63.836   9.615 102.463  1.00  0.00           N  
ATOM   1959  CA  GLN A 550      65.218   9.208 102.220  1.00  0.00           C  
ATOM   1960  C   GLN A 550      65.761   8.382 103.398  1.00  0.00           C  
ATOM   1961  O   GLN A 550      66.545   7.453 103.204  1.00  0.00           O  
ATOM   1962  CB  GLN A 550      66.109  10.416 101.903  1.00  0.00           C  
ATOM   1963  CG  GLN A 550      65.952  10.932 100.469  1.00  0.00           C  
ATOM   1964  CD  GLN A 550      67.015  11.949 100.075  1.00  0.00           C  
ATOM   1965  OE1 GLN A 550      68.190  11.806 100.421  1.00  0.00           O  
ATOM   1966  NE2 GLN A 550      66.606  12.982  99.343  1.00  0.00           N  
ATOM   1967  N   THR A 553      65.321   8.726 104.609  1.00  0.00           N  
ATOM   1968  CA  THR A 553      65.630   7.954 105.815  1.00  0.00           C  
ATOM   1969  C   THR A 553      64.499   8.083 106.849  1.00  0.00           C  
ATOM   1970  O   THR A 553      63.692   9.011 106.773  1.00  0.00           O  
ATOM   1971  CB  THR A 553      67.018   8.347 106.423  1.00  0.00           C  
ATOM   1972  OG1 THR A 553      67.341   7.476 107.515  1.00  0.00           O  
ATOM   1973  CG2 THR A 553      67.027   9.785 106.913  1.00  0.00           C  
ATOM   1974  N   ARG A 554      64.439   7.142 107.789  1.00  0.00           N  
ATOM   1975  CA  ARG A 554      63.450   7.154 108.877  1.00  0.00           C  
ATOM   1976  C   ARG A 554      63.979   7.857 110.119  1.00  0.00           C  
ATOM   1977  O   ARG A 554      63.287   7.931 111.137  1.00  0.00           O  
ATOM   1978  CB  ARG A 554      63.055   5.734 109.283  1.00  0.00           C  
ATOM   1979  CG  ARG A 554      62.600   4.836 108.157  1.00  0.00           C  
ATOM   1980  CD  ARG A 554      62.341   3.425 108.665  1.00  0.00           C  
ATOM   1981  NE  ARG A 554      61.225   3.374 109.610  1.00  0.00           N  
ATOM   1982  CZ  ARG A 554      61.341   3.113 110.912  1.00  0.00           C  
ATOM   1983  NH1 ARG A 554      62.532   2.864 111.448  1.00  0.00           N  
ATOM   1984  NH2 ARG A 554      60.259   3.093 111.681  1.00  0.00           N  
ATOM   1985  N   ASP A 555      65.209   8.354 110.035  1.00  0.00           N  
ATOM   1986  CA  ASP A 555      65.856   9.036 111.146  1.00  0.00           C  
ATOM   1987  C   ASP A 555      65.085  10.303 111.510  1.00  0.00           C  
ATOM   1988  O   ASP A 555      65.006  11.226 110.696  1.00  0.00           O  
ATOM   1989  CB  ASP A 555      67.308   9.365 110.783  1.00  0.00           C  
ATOM   1990  CG  ASP A 555      68.061  10.075 111.901  1.00  0.00           C  
ATOM   1991  OD1 ASP A 555      67.520  10.263 113.013  1.00  0.00           O  
ATOM   1992  OD2 ASP A 555      69.222  10.450 111.654  1.00  0.00           O  
ATOM   1993  N   PRO A 556      64.517  10.343 112.737  1.00  0.00           N  
ATOM   1994  CA  PRO A 556      63.751  11.491 113.243  1.00  0.00           C  
ATOM   1995  C   PRO A 556      64.537  12.799 113.183  1.00  0.00           C  
ATOM   1996  O   PRO A 556      63.957  13.844 112.882  1.00  0.00           O  
ATOM   1997  CB  PRO A 556      63.480  11.121 114.707  1.00  0.00           C  
ATOM   1998  CG  PRO A 556      63.583   9.641 114.760  1.00  0.00           C  
ATOM   1999  CD  PRO A 556      64.598   9.254 113.733  1.00  0.00           C  
ATOM   2000  N   ASP A 557      65.838  12.740 113.477  1.00  0.00           N  
ATOM   2001  CA  ASP A 557      66.718  13.916 113.427  1.00  0.00           C  
ATOM   2002  C   ASP A 557      66.680  14.591 112.060  1.00  0.00           C  
ATOM   2003  O   ASP A 557      66.775  15.814 111.952  1.00  0.00           O  
ATOM   2004  CB  ASP A 557      68.162  13.524 113.756  1.00  0.00           C  
ATOM   2005  CG  ASP A 557      68.361  13.151 115.222  1.00  0.00           C  
ATOM   2006  OD1 ASP A 557      67.388  13.181 116.008  1.00  0.00           O  
ATOM   2007  OD2 ASP A 557      69.512  12.830 115.591  1.00  0.00           O  
ATOM   2008  N   TYR A 558      66.531  13.768 111.025  1.00  0.00           N  
ATOM   2009  CA  TYR A 558      66.509  14.209 109.638  1.00  0.00           C  
ATOM   2010  C   TYR A 558      65.204  14.926 109.285  1.00  0.00           C  
ATOM   2011  O   TYR A 558      65.173  15.755 108.381  1.00  0.00           O  
ATOM   2012  CB  TYR A 558      66.717  12.990 108.740  1.00  0.00           C  
ATOM   2013  CG  TYR A 558      66.724  13.252 107.253  1.00  0.00           C  
ATOM   2014  CD1 TYR A 558      67.854  13.771 106.624  1.00  0.00           C  
ATOM   2015  CD2 TYR A 558      65.611  12.939 106.465  1.00  0.00           C  
ATOM   2016  CE1 TYR A 558      67.870  13.992 105.254  1.00  0.00           C  
ATOM   2017  CE2 TYR A 558      65.621  13.146 105.093  1.00  0.00           C  
ATOM   2018  CZ  TYR A 558      66.754  13.675 104.496  1.00  0.00           C  
ATOM   2019  OH  TYR A 558      66.776  13.889 103.141  1.00  0.00           O  
ATOM   2020  N   TRP A 559      64.139  14.600 110.014  1.00  0.00           N  
ATOM   2021  CA  TRP A 559      62.813  15.160 109.778  1.00  0.00           C  
ATOM   2022  C   TRP A 559      62.418  16.225 110.798  1.00  0.00           C  
ATOM   2023  O   TRP A 559      61.354  16.839 110.685  1.00  0.00           O  
ATOM   2024  CB  TRP A 559      61.777  14.040 109.762  1.00  0.00           C  
ATOM   2025  CG  TRP A 559      61.858  13.229 108.507  1.00  0.00           C  
ATOM   2026  CD1 TRP A 559      62.425  11.998 108.358  1.00  0.00           C  
ATOM   2027  CD2 TRP A 559      61.380  13.613 107.214  1.00  0.00           C  
ATOM   2028  NE1 TRP A 559      62.322  11.583 107.053  1.00  0.00           N  
ATOM   2029  CE2 TRP A 559      61.683  12.554 106.328  1.00  0.00           C  
ATOM   2030  CE3 TRP A 559      60.721  14.748 106.718  1.00  0.00           C  
ATOM   2031  CZ2 TRP A 559      61.346  12.592 104.973  1.00  0.00           C  
ATOM   2032  CZ3 TRP A 559      60.384  14.786 105.368  1.00  0.00           C  
ATOM   2033  CH2 TRP A 559      60.700  13.709 104.511  1.00  0.00           C  
ATOM   2034  N   GLU A 560      63.281  16.449 111.784  1.00  0.00           N  
ATOM   2035  CA  GLU A 560      63.001  17.403 112.855  1.00  0.00           C  
ATOM   2036  C   GLU A 560      62.776  18.815 112.319  1.00  0.00           C  
ATOM   2037  O   GLU A 560      61.884  19.521 112.781  1.00  0.00           O  
ATOM   2038  CB  GLU A 560      64.125  17.391 113.891  1.00  0.00           C  
ATOM   2039  CG  GLU A 560      63.710  17.915 115.251  1.00  0.00           C  
ATOM   2040  CD  GLU A 560      64.743  17.649 116.328  1.00  0.00           C  
ATOM   2041  OE1 GLU A 560      65.825  17.103 116.012  1.00  0.00           O  
ATOM   2042  OE2 GLU A 560      64.471  17.993 117.498  1.00  0.00           O  
ATOM   2043  N   GLU A 561      63.576  19.208 111.331  1.00  0.00           N  
ATOM   2044  CA  GLU A 561      63.471  20.526 110.707  1.00  0.00           C  
ATOM   2045  C   GLU A 561      62.076  20.776 110.129  1.00  0.00           C  
ATOM   2046  O   GLU A 561      61.528  21.862 110.290  1.00  0.00           O  
ATOM   2047  CB  GLU A 561      64.524  20.668 109.609  1.00  0.00           C  
ATOM   2048  CG  GLU A 561      64.846  22.096 109.219  1.00  0.00           C  
ATOM   2049  CD  GLU A 561      65.521  22.195 107.863  1.00  0.00           C  
ATOM   2050  OE1 GLU A 561      65.959  21.153 107.318  1.00  0.00           O  
ATOM   2051  OE2 GLU A 561      65.604  23.326 107.337  1.00  0.00           O  
ATOM   2052  N   VAL A 562      61.522  19.764 109.458  1.00  0.00           N  
ATOM   2053  CA  VAL A 562      60.178  19.817 108.865  1.00  0.00           C  
ATOM   2054  C   VAL A 562      59.103  19.921 109.950  1.00  0.00           C  
ATOM   2055  O   VAL A 562      58.222  20.785 109.883  1.00  0.00           O  
ATOM   2056  CB  VAL A 562      59.911  18.573 107.964  1.00  0.00           C  
ATOM   2057  CG1 VAL A 562      58.434  18.455 107.589  1.00  0.00           C  
ATOM   2058  CG2 VAL A 562      60.774  18.618 106.711  1.00  0.00           C  
ATOM   2059  N   ALA A 563      59.186  19.034 110.943  1.00  0.00           N  
ATOM   2060  CA  ALA A 563      58.268  19.034 112.076  1.00  0.00           C  
ATOM   2061  C   ALA A 563      58.314  20.357 112.826  1.00  0.00           C  
ATOM   2062  O   ALA A 563      57.268  20.948 113.092  1.00  0.00           O  
ATOM   2063  CB  ALA A 563      58.577  17.872 113.013  1.00  0.00           C  
ATOM   2064  N   ASP A 564      59.522  20.823 113.151  1.00  0.00           N  
ATOM   2065  CA  ASP A 564      59.707  22.105 113.848  1.00  0.00           C  
ATOM   2066  C   ASP A 564      59.184  23.289 113.044  1.00  0.00           C  
ATOM   2067  O   ASP A 564      58.641  24.235 113.616  1.00  0.00           O  
ATOM   2068  CB  ASP A 564      61.176  22.345 114.193  1.00  0.00           C  
ATOM   2069  CG  ASP A 564      61.689  21.398 115.256  1.00  0.00           C  
ATOM   2070  OD1 ASP A 564      60.860  20.774 115.950  1.00  0.00           O  
ATOM   2071  OD2 ASP A 564      62.924  21.276 115.392  1.00  0.00           O  
ATOM   2072  N   TYR A 565      59.363  23.233 111.724  1.00  0.00           N  
ATOM   2073  CA  TYR A 565      58.868  24.276 110.836  1.00  0.00           C  
ATOM   2074  C   TYR A 565      57.349  24.339 110.892  1.00  0.00           C  
ATOM   2075  O   TYR A 565      56.780  25.429 110.987  1.00  0.00           O  
ATOM   2076  CB  TYR A 565      59.330  24.054 109.393  1.00  0.00           C  
ATOM   2077  CG  TYR A 565      58.996  25.209 108.472  1.00  0.00           C  
ATOM   2078  CD1 TYR A 565      57.749  25.296 107.849  1.00  0.00           C  
ATOM   2079  CD2 TYR A 565      59.921  26.219 108.232  1.00  0.00           C  
ATOM   2080  CE1 TYR A 565      57.435  26.353 107.009  1.00  0.00           C  
ATOM   2081  CE2 TYR A 565      59.614  27.285 107.390  1.00  0.00           C  
ATOM   2082  CZ  TYR A 565      58.371  27.341 106.780  1.00  0.00           C  
ATOM   2083  OH  TYR A 565      58.066  28.394 105.948  1.00  0.00           O  
ATOM   2084  N   TYR A 566      56.705  23.175 110.834  1.00  0.00           N  
ATOM   2085  CA  TYR A 566      55.251  23.112 110.895  1.00  0.00           C  
ATOM   2086  C   TYR A 566      54.693  23.610 112.227  1.00  0.00           C  
ATOM   2087  O   TYR A 566      53.727  24.375 112.244  1.00  0.00           O  
ATOM   2088  CB  TYR A 566      54.699  21.707 110.602  1.00  0.00           C  
ATOM   2089  CG  TYR A 566      53.226  21.641 110.949  1.00  0.00           C  
ATOM   2090  CD1 TYR A 566      52.269  22.205 110.102  1.00  0.00           C  
ATOM   2091  CD2 TYR A 566      52.795  21.080 112.154  1.00  0.00           C  
ATOM   2092  CE1 TYR A 566      50.925  22.182 110.428  1.00  0.00           C  
ATOM   2093  CE2 TYR A 566      51.445  21.053 112.493  1.00  0.00           C  
ATOM   2094  CZ  TYR A 566      50.517  21.609 111.622  1.00  0.00           C  
ATOM   2095  OH  TYR A 566      49.179  21.594 111.940  1.00  0.00           O  
ATOM   2096  N   LYS A 567      55.293  23.167 113.333  1.00  0.00           N  
ATOM   2097  CA  LYS A 567      54.799  23.508 114.672  1.00  0.00           C  
ATOM   2098  C   LYS A 567      54.800  25.006 114.963  1.00  0.00           C  
ATOM   2099  O   LYS A 567      53.926  25.506 115.680  1.00  0.00           O  
ATOM   2100  CB  LYS A 567      55.580  22.759 115.749  1.00  0.00           C  
ATOM   2101  CG  LYS A 567      55.323  21.252 115.783  1.00  0.00           C  
ATOM   2102  CD  LYS A 567      56.418  20.569 116.572  1.00  0.00           C  
ATOM   2103  CE  LYS A 567      56.099  19.128 116.842  1.00  0.00           C  
ATOM   2104  NZ  LYS A 567      57.344  18.352 117.085  1.00  0.00           N  
ATOM   2105  N   VAL A 568      55.770  25.722 114.399  1.00  0.00           N  
ATOM   2106  CA  VAL A 568      55.874  27.173 114.601  1.00  0.00           C  
ATOM   2107  C   VAL A 568      54.974  27.985 113.646  1.00  0.00           C  
ATOM   2108  O   VAL A 568      54.328  28.940 114.071  1.00  0.00           O  
ATOM   2109  CB  VAL A 568      57.352  27.642 114.534  1.00  0.00           C  
ATOM   2110  CG1 VAL A 568      57.459  29.154 114.597  1.00  0.00           C  
ATOM   2111  CG2 VAL A 568      58.143  27.026 115.667  1.00  0.00           C  
ATOM   2112  N   THR A 569      54.910  27.584 112.374  1.00  0.00           N  
ATOM   2113  CA  THR A 569      54.227  28.377 111.335  1.00  0.00           C  
ATOM   2114  C   THR A 569      52.789  27.948 111.018  1.00  0.00           C  
ATOM   2115  O   THR A 569      52.018  28.723 110.446  1.00  0.00           O  
ATOM   2116  CB  THR A 569      55.025  28.371 110.008  1.00  0.00           C  
ATOM   2117  OG1 THR A 569      55.107  27.032 109.503  1.00  0.00           O  
ATOM   2118  CG2 THR A 569      56.433  28.930 110.208  1.00  0.00           C  
ATOM   2119  N   HIS A 570      52.443  26.720 111.405  1.00  0.00           N  
ATOM   2120  CA  HIS A 570      51.213  26.019 110.979  1.00  0.00           C  
ATOM   2121  C   HIS A 570      51.073  25.811 109.464  1.00  0.00           C  
ATOM   2122  O   HIS A 570      49.966  25.643 108.946  1.00  0.00           O  
ATOM   2123  CB  HIS A 570      49.935  26.608 111.602  1.00  0.00           C  
ATOM   2124  CG  HIS A 570      49.671  26.132 112.997  1.00  0.00           C  
ATOM   2125  ND1 HIS A 570      48.692  26.678 113.798  1.00  0.00           N  
ATOM   2126  CD2 HIS A 570      50.279  25.179 113.743  1.00  0.00           C  
ATOM   2127  CE1 HIS A 570      48.696  26.071 114.972  1.00  0.00           C  
ATOM   2128  NE2 HIS A 570      49.652  25.159 114.966  1.00  0.00           N  
ATOM   2129  N   GLU A 571      52.204  25.822 108.766  1.00  0.00           N  
ATOM   2130  CA  GLU A 571      52.237  25.435 107.364  1.00  0.00           C  
ATOM   2131  C   GLU A 571      53.294  24.359 107.122  1.00  0.00           C  
ATOM   2132  O   GLU A 571      54.442  24.485 107.553  1.00  0.00           O  
ATOM   2133  CB  GLU A 571      52.443  26.644 106.438  1.00  0.00           C  
ATOM   2134  CG  GLU A 571      53.743  27.420 106.620  1.00  0.00           C  
ATOM   2135  CD  GLU A 571      54.200  28.119 105.341  1.00  0.00           C  
ATOM   2136  OE1 GLU A 571      54.704  27.427 104.429  1.00  0.00           O  
ATOM   2137  OE2 GLU A 571      54.068  29.365 105.263  1.00  0.00           O  
ATOM   2138  N   VAL A 572      52.892  23.290 106.447  1.00  0.00           N  
ATOM   2139  CA  VAL A 572      53.823  22.227 106.122  1.00  0.00           C  
ATOM   2140  C   VAL A 572      54.720  22.667 104.961  1.00  0.00           C  
ATOM   2141  O   VAL A 572      54.220  23.146 103.943  1.00  0.00           O  
ATOM   2142  CB  VAL A 572      53.115  20.843 105.917  1.00  0.00           C  
ATOM   2143  CG1 VAL A 572      51.637  21.010 105.629  1.00  0.00           C  
ATOM   2144  CG2 VAL A 572      53.809  20.001 104.856  1.00  0.00           C  
ATOM   2145  N   PRO A 573      56.054  22.548 105.142  1.00  0.00           N  
ATOM   2146  CA  PRO A 573      57.024  22.982 104.137  1.00  0.00           C  
ATOM   2147  C   PRO A 573      57.169  21.956 103.008  1.00  0.00           C  
ATOM   2148  O   PRO A 573      58.103  21.153 103.010  1.00  0.00           O  
ATOM   2149  CB  PRO A 573      58.321  23.121 104.947  1.00  0.00           C  
ATOM   2150  CG  PRO A 573      58.179  22.143 106.067  1.00  0.00           C  
ATOM   2151  CD  PRO A 573      56.709  21.985 106.342  1.00  0.00           C  
ATOM   2152  N   THR A 574      56.244  21.998 102.051  1.00  0.00           N  
ATOM   2153  CA  THR A 574      56.177  21.011 100.961  1.00  0.00           C  
ATOM   2154  C   THR A 574      57.419  20.979 100.056  1.00  0.00           C  
ATOM   2155  O   THR A 574      57.774  19.924  99.507  1.00  0.00           O  
ATOM   2156  CB  THR A 574      54.894  21.187 100.102  1.00  0.00           C  
ATOM   2157  OG1 THR A 574      54.839  22.516  99.572  1.00  0.00           O  
ATOM   2158  CG2 THR A 574      53.639  20.938 100.934  1.00  0.00           C  
ATOM   2159  N   LYS A 575      58.071  22.131  99.913  1.00  0.00           N  
ATOM   2160  CA  LYS A 575      59.283  22.277  99.106  1.00  0.00           C  
ATOM   2161  C   LYS A 575      60.492  21.614  99.768  1.00  0.00           C  
ATOM   2162  O   LYS A 575      61.300  20.981  99.091  1.00  0.00           O  
ATOM   2163  CB  LYS A 575      59.563  23.760  98.844  1.00  0.00           C  
ATOM   2164  CG  LYS A 575      60.683  24.051  97.847  1.00  0.00           C  
ATOM   2165  CD  LYS A 575      60.977  25.548  97.799  1.00  0.00           C  
ATOM   2166  CE  LYS A 575      61.989  25.894  96.720  1.00  0.00           C  
ATOM   2167  NZ  LYS A 575      63.360  25.429  97.071  1.00  0.00           N  
ATOM   2168  N   LEU A 576      60.613  21.760 101.085  1.00  0.00           N  
ATOM   2169  CA  LEU A 576      61.679  21.098 101.839  1.00  0.00           C  
ATOM   2170  C   LEU A 576      61.438  19.591 101.955  1.00  0.00           C  
ATOM   2171  O   LEU A 576      62.390  18.800 101.922  1.00  0.00           O  
ATOM   2172  CB  LEU A 576      61.844  21.735 103.229  1.00  0.00           C  
ATOM   2173  CG  LEU A 576      62.777  21.078 104.258  1.00  0.00           C  
ATOM   2174  CD1 LEU A 576      64.222  20.924 103.738  1.00  0.00           C  
ATOM   2175  CD2 LEU A 576      62.739  21.856 105.579  1.00  0.00           C  
ATOM   2176  N   ILE A 577      60.169  19.201 102.088  1.00  0.00           N  
ATOM   2177  CA  ILE A 577      59.800  17.780 102.128  1.00  0.00           C  
ATOM   2178  C   ILE A 577      60.172  17.077 100.823  1.00  0.00           C  
ATOM   2179  O   ILE A 577      60.628  15.930 100.836  1.00  0.00           O  
ATOM   2180  CB  ILE A 577      58.302  17.572 102.456  1.00  0.00           C  
ATOM   2181  CG1 ILE A 577      58.034  17.956 103.911  1.00  0.00           C  
ATOM   2182  CG2 ILE A 577      57.882  16.111 102.206  1.00  0.00           C  
ATOM   2183  CD1 ILE A 577      56.581  17.979 104.289  1.00  0.00           C  
ATOM   2184  N   LYS A 578      59.996  17.783  99.708  1.00  0.00           N  
ATOM   2185  CA  LYS A 578      60.338  17.255  98.395  1.00  0.00           C  
ATOM   2186  C   LYS A 578      61.837  16.958  98.248  1.00  0.00           C  
ATOM   2187  O   LYS A 578      62.212  16.026  97.555  1.00  0.00           O  
ATOM   2188  CB  LYS A 578      59.853  18.181  97.273  1.00  0.00           C  
ATOM   2189  CG  LYS A 578      59.445  17.409  96.024  1.00  0.00           C  
ATOM   2190  CD  LYS A 578      59.637  18.209  94.747  1.00  0.00           C  
ATOM   2191  CE  LYS A 578      59.328  17.343  93.539  1.00  0.00           C  
ATOM   2192  NZ  LYS A 578      59.536  18.047  92.245  1.00  0.00           N  
ATOM   2193  N   GLU A 648      62.682  17.746  98.903  1.00  0.00           N  
ATOM   2194  CA  GLU A 648      64.124  17.492  98.917  1.00  0.00           C  
ATOM   2195  C   GLU A 648      64.478  16.288  99.780  1.00  0.00           C  
ATOM   2196  O   GLU A 648      65.462  15.594  99.518  1.00  0.00           O  
ATOM   2197  CB  GLU A 648      64.880  18.708  99.449  1.00  0.00           C  
ATOM   2198  CG  GLU A 648      64.721  19.969  98.623  1.00  0.00           C  
ATOM   2199  CD  GLU A 648      65.258  21.195  99.331  1.00  0.00           C  
ATOM   2200  OE1 GLU A 648      66.001  21.031 100.326  1.00  0.00           O  
ATOM   2201  OE2 GLU A 648      64.934  22.325  98.895  1.00  0.00           O  
ATOM   2202  N   LYS A 649      63.667  16.052 100.806  1.00  0.00           N  
ATOM   2203  CA  LYS A 649      63.942  15.039 101.823  1.00  0.00           C  
ATOM   2204  C   LYS A 649      63.356  13.662 101.506  1.00  0.00           C  
ATOM   2205  O   LYS A 649      63.649  12.693 102.200  1.00  0.00           O  
ATOM   2206  CB  LYS A 649      63.460  15.516 103.198  1.00  0.00           C  
ATOM   2207  CG  LYS A 649      64.234  16.706 103.756  1.00  0.00           C  
ATOM   2208  CD  LYS A 649      63.799  17.023 105.174  1.00  0.00           C  
ATOM   2209  CE  LYS A 649      64.802  17.924 105.876  1.00  0.00           C  
ATOM   2210  NZ  LYS A 649      66.073  17.202 106.187  1.00  0.00           N  
ATOM   2211  N   ILE A 650      62.526  13.579 100.468  1.00  0.00           N  
ATOM   2212  CA  ILE A 650      61.999  12.292 100.026  1.00  0.00           C  
ATOM   2213  C   ILE A 650      62.848  11.733  98.896  1.00  0.00           C  
ATOM   2214  O   ILE A 650      63.556  12.473  98.216  1.00  0.00           O  
ATOM   2215  CB  ILE A 650      60.489  12.342  99.641  1.00  0.00           C  
ATOM   2216  CG1 ILE A 650      60.253  13.164  98.363  1.00  0.00           C  
ATOM   2217  CG2 ILE A 650      59.665  12.853 100.819  1.00  0.00           C  
ATOM   2218  CD1 ILE A 650      58.782  13.410  98.024  1.00  0.00           C  
ATOM   2219  N   ALA A 651      62.787  10.421  98.723  1.00  0.00           N  
ATOM   2220  CA  ALA A 651      63.557   9.744  97.699  1.00  0.00           C  
ATOM   2221  C   ALA A 651      62.900   9.961  96.348  1.00  0.00           C  
ATOM   2222  O   ALA A 651      61.780  10.470  96.264  1.00  0.00           O  
ATOM   2223  CB  ALA A 651      63.669   8.250  98.017  1.00  0.00           C  
ATOM   2224  N   GLU A 652      63.609   9.596  95.286  1.00  0.00           N  
ATOM   2225  CA  GLU A 652      63.023   9.585  93.954  1.00  0.00           C  
ATOM   2226  C   GLU A 652      61.856   8.586  93.956  1.00  0.00           C  
ATOM   2227  O   GLU A 652      61.804   7.698  94.814  1.00  0.00           O  
ATOM   2228  CB  GLU A 652      64.092   9.229  92.917  1.00  0.00           C  
ATOM   2229  CG  GLU A 652      65.167  10.316  92.788  1.00  0.00           C  
ATOM   2230  CD  GLU A 652      66.350   9.904  91.925  1.00  0.00           C  
ATOM   2231  OE1 GLU A 652      66.227   8.916  91.170  1.00  0.00           O  
ATOM   2232  OE2 GLU A 652      67.408  10.575  91.996  1.00  0.00           O  
ATOM   2233  N   PRO A 653      60.890   8.750  93.038  1.00  0.00           N  
ATOM   2234  CA  PRO A 653      59.746   7.843  93.133  1.00  0.00           C  
ATOM   2235  C   PRO A 653      60.108   6.372  92.854  1.00  0.00           C  
ATOM   2236  O   PRO A 653      60.908   6.086  91.959  1.00  0.00           O  
ATOM   2237  CB  PRO A 653      58.770   8.394  92.088  1.00  0.00           C  
ATOM   2238  CG  PRO A 653      59.613   9.179  91.150  1.00  0.00           C  
ATOM   2239  CD  PRO A 653      60.748   9.721  91.939  1.00  0.00           C  
ATOM   2240  N   ILE A 654      59.534   5.466  93.641  1.00  0.00           N  
ATOM   2241  CA  ILE A 654      59.754   4.023  93.489  1.00  0.00           C  
ATOM   2242  C   ILE A 654      58.737   3.412  92.531  1.00  0.00           C  
ATOM   2243  O   ILE A 654      58.840   2.245  92.139  1.00  0.00           O  
ATOM   2244  CB  ILE A 654      59.688   3.276  94.845  1.00  0.00           C  
ATOM   2245  CG1 ILE A 654      58.376   3.589  95.574  1.00  0.00           C  
ATOM   2246  CG2 ILE A 654      60.928   3.591  95.689  1.00  0.00           C  
ATOM   2247  CD1 ILE A 654      58.120   2.752  96.816  1.00  0.00           C  
ATOM   2248  N   GLY A 655      57.759   4.223  92.159  1.00  0.00           N  
ATOM   2249  CA  GLY A 655      56.679   3.815  91.281  1.00  0.00           C  
ATOM   2250  C   GLY A 655      55.522   4.738  91.564  1.00  0.00           C  
ATOM   2251  O   GLY A 655      55.700   5.949  91.733  1.00  0.00           O  
ATOM   2252  N   GLY A 656      54.335   4.154  91.656  1.00  0.00           N  
ATOM   2253  CA  GLY A 656      53.137   4.928  91.890  1.00  0.00           C  
ATOM   2254  C   GLY A 656      52.009   4.094  92.442  1.00  0.00           C  
ATOM   2255  O   GLY A 656      52.149   2.895  92.656  1.00  0.00           O  
ATOM   2256  N   MET A 657      50.876   4.743  92.665  1.00  0.00           N  
ATOM   2257  CA  MET A 657      49.719   4.074  93.223  1.00  0.00           C  
ATOM   2258  C   MET A 657      48.979   3.273  92.152  1.00  0.00           C  
ATOM   2259  O   MET A 657      49.088   3.565  90.958  1.00  0.00           O  
ATOM   2260  CB  MET A 657      48.797   5.098  93.891  1.00  0.00           C  
ATOM   2261  CG  MET A 657      48.140   4.577  95.145  1.00  0.00           C  
ATOM   2262  SD  MET A 657      49.299   3.932  96.370  1.00  0.00           S  
ATOM   2263  CE  MET A 657      48.157   2.961  97.350  1.00  0.00           C  
ATOM   2264  N   CYS A 658      48.239   2.258  92.596  1.00  0.00           N  
ATOM   2265  CA  CYS A 658      47.489   1.355  91.710  1.00  0.00           C  
ATOM   2266  C   CYS A 658      46.751   2.123  90.617  1.00  0.00           C  
ATOM   2267  O   CYS A 658      45.951   3.012  90.900  1.00  0.00           O  
ATOM   2268  CB  CYS A 658      46.515   0.519  92.544  1.00  0.00           C  
ATOM   2269  SG  CYS A 658      45.376  -0.492  91.603  1.00  0.00           S  
ATOM   2270  N   TYR A 659      47.065   1.793  89.373  1.00  0.00           N  
ATOM   2271  CA  TYR A 659      46.537   2.483  88.216  1.00  0.00           C  
ATOM   2272  C   TYR A 659      45.621   1.570  87.395  1.00  0.00           C  
ATOM   2273  O   TYR A 659      44.470   1.913  87.123  1.00  0.00           O  
ATOM   2274  CB  TYR A 659      47.702   3.008  87.366  1.00  0.00           C  
ATOM   2275  CG  TYR A 659      47.281   3.702  86.095  1.00  0.00           C  
ATOM   2276  CD1 TYR A 659      46.965   5.055  86.097  1.00  0.00           C  
ATOM   2277  CD2 TYR A 659      47.195   3.001  84.889  1.00  0.00           C  
ATOM   2278  CE1 TYR A 659      46.578   5.697  84.946  1.00  0.00           C  
ATOM   2279  CE2 TYR A 659      46.792   3.629  83.729  1.00  0.00           C  
ATOM   2280  CZ  TYR A 659      46.486   4.986  83.767  1.00  0.00           C  
ATOM   2281  OH  TYR A 659      46.104   5.641  82.627  1.00  0.00           O  
ATOM   2282  N   ALA A 660      46.144   0.418  86.986  1.00  0.00           N  
ATOM   2283  CA  ALA A 660      45.388  -0.538  86.170  1.00  0.00           C  
ATOM   2284  C   ALA A 660      44.999  -1.786  86.973  1.00  0.00           C  
ATOM   2285  O   ALA A 660      44.203  -2.608  86.509  1.00  0.00           O  
ATOM   2286  CB  ALA A 660      46.172  -0.904  84.936  1.00  0.00           C  
ATOM   2287  N   GLN A 661      45.582  -1.912  88.169  1.00  0.00           N  
ATOM   2288  CA  GLN A 661      45.228  -2.926  89.178  1.00  0.00           C  
ATOM   2289  C   GLN A 661      45.768  -4.329  88.898  1.00  0.00           C  
ATOM   2290  O   GLN A 661      46.275  -4.990  89.809  1.00  0.00           O  
ATOM   2291  CB  GLN A 661      43.711  -2.954  89.468  1.00  0.00           C  
ATOM   2292  CG  GLN A 661      43.326  -3.683  90.759  1.00  0.00           C  
ATOM   2293  CD  GLN A 661      41.952  -3.293  91.297  1.00  0.00           C  
ATOM   2294  OE1 GLN A 661      41.391  -2.272  90.915  1.00  0.00           O  
ATOM   2295  NE2 GLN A 661      41.411  -4.109  92.201  1.00  0.00           N  
ATOM   2296  N   CYS A 662      45.664  -4.780  87.652  1.00  0.00           N  
ATOM   2297  CA  CYS A 662      46.066  -6.140  87.316  1.00  0.00           C  
ATOM   2298  C   CYS A 662      47.585  -6.377  87.266  1.00  0.00           C  
ATOM   2299  O   CYS A 662      48.034  -7.460  87.648  1.00  0.00           O  
ATOM   2300  CB  CYS A 662      45.379  -6.631  86.033  1.00  0.00           C  
ATOM   2301  SG  CYS A 662      45.790  -5.707  84.550  1.00  0.00           S  
ATOM   2302  N   PRO A 663      48.379  -5.382  86.809  1.00  0.00           N  
ATOM   2303  CA  PRO A 663      49.832  -5.631  86.699  1.00  0.00           C  
ATOM   2304  C   PRO A 663      50.560  -6.209  87.938  1.00  0.00           C  
ATOM   2305  O   PRO A 663      51.347  -7.149  87.779  1.00  0.00           O  
ATOM   2306  CB  PRO A 663      50.392  -4.255  86.305  1.00  0.00           C  
ATOM   2307  CG  PRO A 663      49.258  -3.600  85.570  1.00  0.00           C  
ATOM   2308  CD  PRO A 663      48.037  -4.019  86.340  1.00  0.00           C  
ATOM   2309  N   PRO A 664      50.341  -5.644  89.154  1.00  0.00           N  
ATOM   2310  CA  PRO A 664      51.030  -6.226  90.320  1.00  0.00           C  
ATOM   2311  C   PRO A 664      50.648  -7.677  90.662  1.00  0.00           C  
ATOM   2312  O   PRO A 664      51.363  -8.343  91.418  1.00  0.00           O  
ATOM   2313  CB  PRO A 664      50.638  -5.282  91.471  1.00  0.00           C  
ATOM   2314  CG  PRO A 664      49.417  -4.596  91.004  1.00  0.00           C  
ATOM   2315  CD  PRO A 664      49.547  -4.459  89.536  1.00  0.00           C  
ATOM   2316  N   PHE A 665      49.535  -8.164  90.124  1.00  0.00           N  
ATOM   2317  CA  PHE A 665      49.187  -9.558  90.308  1.00  0.00           C  
ATOM   2318  C   PHE A 665      50.238 -10.428  89.628  1.00  0.00           C  
ATOM   2319  O   PHE A 665      50.597 -11.487  90.131  1.00  0.00           O  
ATOM   2320  CB  PHE A 665      47.810  -9.869  89.719  1.00  0.00           C  
ATOM   2321  CG  PHE A 665      47.652 -11.307  89.285  1.00  0.00           C  
ATOM   2322  CD1 PHE A 665      47.570 -12.330  90.227  1.00  0.00           C  
ATOM   2323  CD2 PHE A 665      47.611 -11.636  87.938  1.00  0.00           C  
ATOM   2324  CE1 PHE A 665      47.437 -13.646  89.827  1.00  0.00           C  
ATOM   2325  CE2 PHE A 665      47.477 -12.957  87.534  1.00  0.00           C  
ATOM   2326  CZ  PHE A 665      47.389 -13.960  88.479  1.00  0.00           C  
ATOM   2327  N   TRP A 666      50.735  -9.953  88.492  1.00  0.00           N  
ATOM   2328  CA  TRP A 666      51.563 -10.758  87.612  1.00  0.00           C  
ATOM   2329  C   TRP A 666      52.911 -11.166  88.191  1.00  0.00           C  
ATOM   2330  O   TRP A 666      53.531 -12.103  87.685  1.00  0.00           O  
ATOM   2331  CB  TRP A 666      51.690 -10.081  86.248  1.00  0.00           C  
ATOM   2332  CG  TRP A 666      50.440 -10.251  85.466  1.00  0.00           C  
ATOM   2333  CD1 TRP A 666      49.336  -9.449  85.497  1.00  0.00           C  
ATOM   2334  CD2 TRP A 666      50.136 -11.326  84.574  1.00  0.00           C  
ATOM   2335  NE1 TRP A 666      48.368  -9.951  84.664  1.00  0.00           N  
ATOM   2336  CE2 TRP A 666      48.832 -11.102  84.083  1.00  0.00           C  
ATOM   2337  CE3 TRP A 666      50.845 -12.451  84.129  1.00  0.00           C  
ATOM   2338  CZ2 TRP A 666      48.218 -11.964  83.175  1.00  0.00           C  
ATOM   2339  CZ3 TRP A 666      50.236 -13.309  83.226  1.00  0.00           C  
ATOM   2340  CH2 TRP A 666      48.934 -13.061  82.758  1.00  0.00           C  
ATOM   2341  N   MET A 667      53.346 -10.489  89.258  1.00  0.00           N  
ATOM   2342  CA  MET A 667      54.540 -10.910  90.004  1.00  0.00           C  
ATOM   2343  C   MET A 667      54.331 -12.236  90.742  1.00  0.00           C  
ATOM   2344  O   MET A 667      55.307 -12.900  91.112  1.00  0.00           O  
ATOM   2345  CB  MET A 667      55.004  -9.837  90.993  1.00  0.00           C  
ATOM   2346  CG  MET A 667      55.442  -8.520  90.348  1.00  0.00           C  
ATOM   2347  SD  MET A 667      56.750  -8.696  89.126  1.00  0.00           S  
ATOM   2348  CE  MET A 667      58.121  -9.259  90.132  1.00  0.00           C  
ATOM   2349  N   TYR A 668      53.065 -12.608  90.947  1.00  0.00           N  
ATOM   2350  CA  TYR A 668      52.702 -13.890  91.550  1.00  0.00           C  
ATOM   2351  C   TYR A 668      53.000 -15.070  90.620  1.00  0.00           C  
ATOM   2352  O   TYR A 668      53.301 -16.163  91.089  1.00  0.00           O  
ATOM   2353  CB  TYR A 668      51.216 -13.914  91.912  1.00  0.00           C  
ATOM   2354  CG  TYR A 668      50.845 -14.999  92.901  1.00  0.00           C  
ATOM   2355  CD1 TYR A 668      50.961 -14.780  94.267  1.00  0.00           C  
ATOM   2356  CD2 TYR A 668      50.376 -16.248  92.469  1.00  0.00           C  
ATOM   2357  CE1 TYR A 668      50.622 -15.758  95.181  1.00  0.00           C  
ATOM   2358  CE2 TYR A 668      50.038 -17.238  93.380  1.00  0.00           C  
ATOM   2359  CZ  TYR A 668      50.166 -16.982  94.731  1.00  0.00           C  
ATOM   2360  OH  TYR A 668      49.834 -17.943  95.650  1.00  0.00           O  
ATOM   2361  N   VAL A 669      52.873 -14.846  89.311  1.00  0.00           N  
ATOM   2362  CA  VAL A 669      53.121 -15.889  88.314  1.00  0.00           C  
ATOM   2363  C   VAL A 669      54.415 -15.700  87.508  1.00  0.00           C  
ATOM   2364  O   VAL A 669      54.753 -16.538  86.665  1.00  0.00           O  
ATOM   2365  CB  VAL A 669      51.912 -16.067  87.345  1.00  0.00           C  
ATOM   2366  CG1 VAL A 669      50.703 -16.623  88.099  1.00  0.00           C  
ATOM   2367  CG2 VAL A 669      51.569 -14.751  86.650  1.00  0.00           C  
ATOM   2368  N   ALA A 670      55.128 -14.608  87.776  1.00  0.00           N  
ATOM   2369  CA  ALA A 670      56.336 -14.239  87.033  1.00  0.00           C  
ATOM   2370  C   ALA A 670      57.459 -15.280  87.142  1.00  0.00           C  
ATOM   2371  O   ALA A 670      57.841 -15.678  88.244  1.00  0.00           O  
ATOM   2372  CB  ALA A 670      56.832 -12.869  87.476  1.00  0.00           C  
ATOM   2373  N   GLY A 671      57.972 -15.707  85.990  1.00  0.00           N  
ATOM   2374  CA  GLY A 671      59.047 -16.706  85.907  1.00  0.00           C  
ATOM   2375  C   GLY A 671      58.603 -18.140  86.160  1.00  0.00           C  
ATOM   2376  O   GLY A 671      59.423 -19.065  86.139  1.00  0.00           O  
ATOM   2377  N   GLU A 672      57.307 -18.327  86.406  1.00  0.00           N  
ATOM   2378  CA  GLU A 672      56.766 -19.637  86.746  1.00  0.00           C  
ATOM   2379  C   GLU A 672      56.262 -20.360  85.514  1.00  0.00           C  
ATOM   2380  O   GLU A 672      55.992 -19.741  84.482  1.00  0.00           O  
ATOM   2381  CB  GLU A 672      55.631 -19.515  87.769  1.00  0.00           C  
ATOM   2382  CG  GLU A 672      56.017 -18.855  89.090  1.00  0.00           C  
ATOM   2383  CD  GLU A 672      56.651 -19.802  90.094  1.00  0.00           C  
ATOM   2384  OE1 GLU A 672      56.917 -20.985  89.772  1.00  0.00           O  
ATOM   2385  OE2 GLU A 672      56.891 -19.356  91.229  1.00  0.00           O  
ATOM   2386  N   THR A 675      56.157 -21.679  85.629  1.00  0.00           N  
ATOM   2387  CA  THR A 675      55.571 -22.509  84.596  1.00  0.00           C  
ATOM   2388  C   THR A 675      54.347 -23.162  85.215  1.00  0.00           C  
ATOM   2389  O   THR A 675      54.427 -23.759  86.287  1.00  0.00           O  
ATOM   2390  CB  THR A 675      56.577 -23.565  84.085  1.00  0.00           C  
ATOM   2391  OG1 THR A 675      57.676 -22.896  83.458  1.00  0.00           O  
ATOM   2392  CG2 THR A 675      55.934 -24.537  83.086  1.00  0.00           C  
ATOM   2393  N   LEU A 677      53.211 -23.022  84.547  1.00  0.00           N  
ATOM   2394  CA  LEU A 677      51.968 -23.613  85.018  1.00  0.00           C  
ATOM   2395  C   LEU A 677      51.768 -25.015  84.417  1.00  0.00           C  
ATOM   2396  O   LEU A 677      51.941 -25.201  83.210  1.00  0.00           O  
ATOM   2397  CB  LEU A 677      50.787 -22.703  84.664  1.00  0.00           C  
ATOM   2398  CG  LEU A 677      50.724 -21.311  85.314  1.00  0.00           C  
ATOM   2399  CD1 LEU A 677      49.946 -20.320  84.452  1.00  0.00           C  
ATOM   2400  CD2 LEU A 677      50.122 -21.396  86.715  1.00  0.00           C  
ATOM   2401  N   PRO A 678      51.423 -26.011  85.259  1.00  0.00           N  
ATOM   2402  CA  PRO A 678      50.967 -27.289  84.721  1.00  0.00           C  
ATOM   2403  C   PRO A 678      49.659 -27.084  83.968  1.00  0.00           C  
ATOM   2404  O   PRO A 678      48.872 -26.199  84.329  1.00  0.00           O  
ATOM   2405  CB  PRO A 678      50.728 -28.140  85.973  1.00  0.00           C  
ATOM   2406  CG  PRO A 678      51.505 -27.473  87.054  1.00  0.00           C  
ATOM   2407  CD  PRO A 678      51.451 -26.015  86.731  1.00  0.00           C  
ATOM   2408  N   ASN A 681      49.436 -27.883  82.930  1.00  0.00           N  
ATOM   2409  CA  ASN A 681      48.262 -27.720  82.071  1.00  0.00           C  
ATOM   2410  C   ASN A 681      46.924 -27.959  82.763  1.00  0.00           C  
ATOM   2411  O   ASN A 681      45.896 -27.432  82.334  1.00  0.00           O  
ATOM   2412  CB  ASN A 681      48.385 -28.576  80.807  1.00  0.00           C  
ATOM   2413  CG  ASN A 681      49.388 -28.007  79.821  1.00  0.00           C  
ATOM   2414  OD1 ASN A 681      50.591 -27.959  80.101  1.00  0.00           O  
ATOM   2415  ND2 ASN A 681      48.897 -27.561  78.662  1.00  0.00           N  
ATOM   2416  N   GLU A 682      46.939 -28.740  83.838  1.00  0.00           N  
ATOM   2417  CA  GLU A 682      45.731 -28.976  84.622  1.00  0.00           C  
ATOM   2418  C   GLU A 682      45.360 -27.772  85.496  1.00  0.00           C  
ATOM   2419  O   GLU A 682      44.252 -27.711  86.034  1.00  0.00           O  
ATOM   2420  CB  GLU A 682      45.856 -30.264  85.455  1.00  0.00           C  
ATOM   2421  CG  GLU A 682      46.707 -30.156  86.717  1.00  0.00           C  
ATOM   2422  CD  GLU A 682      46.637 -31.415  87.580  1.00  0.00           C  
ATOM   2423  OE1 GLU A 682      46.674 -32.536  87.020  1.00  0.00           O  
ATOM   2424  OE2 GLU A 682      46.550 -31.283  88.823  1.00  0.00           O  
ATOM   2425  N   GLU A 684      46.279 -26.814  85.619  1.00  0.00           N  
ATOM   2426  CA  GLU A 684      46.066 -25.631  86.460  1.00  0.00           C  
ATOM   2427  C   GLU A 684      45.325 -24.498  85.761  1.00  0.00           C  
ATOM   2428  O   GLU A 684      44.837 -23.584  86.426  1.00  0.00           O  
ATOM   2429  CB  GLU A 684      47.391 -25.111  87.023  1.00  0.00           C  
ATOM   2430  CG  GLU A 684      47.940 -25.924  88.175  1.00  0.00           C  
ATOM   2431  CD  GLU A 684      47.048 -25.887  89.401  1.00  0.00           C  
ATOM   2432  OE1 GLU A 684      46.609 -26.968  89.846  1.00  0.00           O  
ATOM   2433  OE2 GLU A 684      46.781 -24.781  89.921  1.00  0.00           O  
ATOM   2434  N   ILE A 685      45.257 -24.556  84.432  1.00  0.00           N  
ATOM   2435  CA  ILE A 685      44.562 -23.543  83.624  1.00  0.00           C  
ATOM   2436  C   ILE A 685      43.148 -23.995  83.220  1.00  0.00           C  
ATOM   2437  O   ILE A 685      42.889 -25.190  83.149  1.00  0.00           O  
ATOM   2438  CB  ILE A 685      45.378 -23.124  82.358  1.00  0.00           C  
ATOM   2439  CG1 ILE A 685      45.736 -24.343  81.493  1.00  0.00           C  
ATOM   2440  CG2 ILE A 685      46.627 -22.328  82.764  1.00  0.00           C  
ATOM   2441  CD1 ILE A 685      46.035 -24.026  80.039  1.00  0.00           C  
ATOM   2442  N   PRO A 686      42.221 -23.043  82.981  1.00  0.00           N  
ATOM   2443  CA  PRO A 686      42.382 -21.591  83.134  1.00  0.00           C  
ATOM   2444  C   PRO A 686      42.526 -21.136  84.591  1.00  0.00           C  
ATOM   2445  O   PRO A 686      41.829 -21.638  85.481  1.00  0.00           O  
ATOM   2446  CB  PRO A 686      41.100 -21.022  82.506  1.00  0.00           C  
ATOM   2447  CG  PRO A 686      40.104 -22.112  82.607  1.00  0.00           C  
ATOM   2448  CD  PRO A 686      40.877 -23.398  82.485  1.00  0.00           C  
ATOM   2449  N   VAL A 687      43.453 -20.213  84.827  1.00  0.00           N  
ATOM   2450  CA  VAL A 687      43.578 -19.556  86.123  1.00  0.00           C  
ATOM   2451  C   VAL A 687      42.599 -18.378  86.143  1.00  0.00           C  
ATOM   2452  O   VAL A 687      42.686 -17.473  85.314  1.00  0.00           O  
ATOM   2453  CB  VAL A 687      45.027 -19.074  86.405  1.00  0.00           C  
ATOM   2454  CG1 VAL A 687      45.096 -18.321  87.728  1.00  0.00           C  
ATOM   2455  CG2 VAL A 687      45.998 -20.253  86.415  1.00  0.00           C  
ATOM   2456  N   LYS A 688      41.668 -18.417  87.091  1.00  0.00           N  
ATOM   2457  CA  LYS A 688      40.552 -17.478  87.158  1.00  0.00           C  
ATOM   2458  C   LYS A 688      40.483 -16.830  88.538  1.00  0.00           C  
ATOM   2459  O   LYS A 688      40.145 -17.465  89.544  1.00  0.00           O  
ATOM   2460  CB  LYS A 688      39.244 -18.181  86.800  1.00  0.00           C  
ATOM   2461  CG  LYS A 688      39.100 -18.435  85.313  1.00  0.00           C  
ATOM   2462  CD  LYS A 688      38.363 -19.725  85.037  1.00  0.00           C  
ATOM   2463  CE  LYS A 688      36.868 -19.541  85.070  1.00  0.00           C  
ATOM   2464  NZ  LYS A 688      36.189 -20.860  85.199  1.00  0.00           N  
ATOM   2465  N   VAL A 689      40.789 -15.542  88.561  1.00  0.00           N  
ATOM   2466  CA  VAL A 689      41.135 -14.855  89.785  1.00  0.00           C  
ATOM   2467  C   VAL A 689      40.561 -13.425  89.810  1.00  0.00           C  
ATOM   2468  O   VAL A 689      40.325 -12.833  88.758  1.00  0.00           O  
ATOM   2469  CB  VAL A 689      42.683 -14.926  89.935  1.00  0.00           C  
ATOM   2470  CG1 VAL A 689      43.329 -13.561  90.121  1.00  0.00           C  
ATOM   2471  CG2 VAL A 689      43.069 -15.947  91.004  1.00  0.00           C  
ATOM   2472  N   PHE A 690      40.292 -12.895  91.004  1.00  0.00           N  
ATOM   2473  CA  PHE A 690      39.839 -11.502  91.135  1.00  0.00           C  
ATOM   2474  C   PHE A 690      40.387 -10.787  92.375  1.00  0.00           C  
ATOM   2475  O   PHE A 690      40.735 -11.423  93.367  1.00  0.00           O  
ATOM   2476  CB  PHE A 690      38.305 -11.400  91.070  1.00  0.00           C  
ATOM   2477  CG  PHE A 690      37.596 -11.891  92.312  1.00  0.00           C  
ATOM   2478  CD1 PHE A 690      37.271 -13.237  92.463  1.00  0.00           C  
ATOM   2479  CD2 PHE A 690      37.237 -11.004  93.319  1.00  0.00           C  
ATOM   2480  CE1 PHE A 690      36.601 -13.694  93.602  1.00  0.00           C  
ATOM   2481  CE2 PHE A 690      36.564 -11.446  94.458  1.00  0.00           C  
ATOM   2482  CZ  PHE A 690      36.247 -12.796  94.600  1.00  0.00           C  
ATOM   2483  N   ASP A 691      40.450  -9.458  92.302  1.00  0.00           N  
ATOM   2484  CA  ASP A 691      40.862  -8.618  93.428  1.00  0.00           C  
ATOM   2485  C   ASP A 691      39.871  -7.465  93.642  1.00  0.00           C  
ATOM   2486  O   ASP A 691      39.318  -6.935  92.685  1.00  0.00           O  
ATOM   2487  CB  ASP A 691      42.260  -8.054  93.171  1.00  0.00           C  
ATOM   2488  CG  ASP A 691      42.696  -7.054  94.224  1.00  0.00           C  
ATOM   2489  OD1 ASP A 691      43.232  -7.484  95.261  1.00  0.00           O  
ATOM   2490  OD2 ASP A 691      42.505  -5.833  94.015  1.00  0.00           O  
ATOM   2491  N   ARG A 692      39.665  -7.097  94.907  1.00  0.00           N  
ATOM   2492  CA  ARG A 692      38.837  -5.953  95.320  1.00  0.00           C  
ATOM   2493  C   ARG A 692      39.323  -5.413  96.660  1.00  0.00           C  
ATOM   2494  O   ARG A 692      38.539  -5.215  97.580  1.00  0.00           O  
ATOM   2495  CB  ARG A 692      37.349  -6.335  95.400  1.00  0.00           C  
ATOM   2496  CG  ARG A 692      37.069  -7.827  95.528  1.00  0.00           C  
ATOM   2497  CD  ARG A 692      36.758  -8.275  96.935  1.00  0.00           C  
ATOM   2498  NE  ARG A 692      35.317  -8.359  97.166  1.00  0.00           N  
ATOM   2499  CZ  ARG A 692      34.701  -9.347  97.823  1.00  0.00           C  
ATOM   2500  NH1 ARG A 692      35.388 -10.373  98.316  1.00  0.00           N  
ATOM   2501  NH2 ARG A 692      33.380  -9.319  97.977  1.00  0.00           N  
ATOM   2502  N   SER A 693      40.623  -5.157  96.759  1.00  0.00           N  
ATOM   2503  CA  SER A 693      41.264  -4.922  98.057  1.00  0.00           C  
ATOM   2504  C   SER A 693      41.724  -3.482  98.266  1.00  0.00           C  
ATOM   2505  O   SER A 693      42.382  -3.166  99.266  1.00  0.00           O  
ATOM   2506  CB  SER A 693      42.441  -5.881  98.243  1.00  0.00           C  
ATOM   2507  OG  SER A 693      43.354  -5.765  97.164  1.00  0.00           O  
ATOM   2508  N   GLY A 694      41.368  -2.599  97.340  1.00  0.00           N  
ATOM   2509  CA  GLY A 694      41.782  -1.221  97.476  1.00  0.00           C  
ATOM   2510  C   GLY A 694      41.436  -0.284  96.351  1.00  0.00           C  
ATOM   2511  O   GLY A 694      40.641  -0.594  95.452  1.00  0.00           O  
ATOM   2512  N   THR A 695      42.065   0.880  96.420  1.00  0.00           N  
ATOM   2513  CA  THR A 695      41.758   1.983  95.546  1.00  0.00           C  
ATOM   2514  C   THR A 695      42.748   2.082  94.396  1.00  0.00           C  
ATOM   2515  O   THR A 695      43.920   1.710  94.522  1.00  0.00           O  
ATOM   2516  CB  THR A 695      41.772   3.307  96.324  1.00  0.00           C  
ATOM   2517  OG1 THR A 695      42.990   3.409  97.068  1.00  0.00           O  
ATOM   2518  CG2 THR A 695      40.591   3.383  97.281  1.00  0.00           C  
ATOM   2519  N   SER A 696      42.246   2.578  93.271  1.00  0.00           N  
ATOM   2520  CA  SER A 696      43.078   2.960  92.152  1.00  0.00           C  
ATOM   2521  C   SER A 696      43.127   4.479  92.099  1.00  0.00           C  
ATOM   2522  O   SER A 696      42.164   5.151  92.475  1.00  0.00           O  
ATOM   2523  CB  SER A 696      42.511   2.403  90.858  1.00  0.00           C  
ATOM   2524  OG  SER A 696      42.256   1.015  90.989  1.00  0.00           O  
ATOM   2525  N   HIS A 697      44.254   5.009  91.637  1.00  0.00           N  
ATOM   2526  CA  HIS A 697      44.467   6.451  91.583  1.00  0.00           C  
ATOM   2527  C   HIS A 697      44.964   6.889  90.204  1.00  0.00           C  
ATOM   2528  O   HIS A 697      45.947   6.356  89.689  1.00  0.00           O  
ATOM   2529  CB  HIS A 697      45.422   6.880  92.701  1.00  0.00           C  
ATOM   2530  CG  HIS A 697      44.980   6.437  94.062  1.00  0.00           C  
ATOM   2531  ND1 HIS A 697      44.365   7.285  94.958  1.00  0.00           N  
ATOM   2532  CD2 HIS A 697      45.031   5.227  94.666  1.00  0.00           C  
ATOM   2533  CE1 HIS A 697      44.074   6.621  96.062  1.00  0.00           C  
ATOM   2534  NE2 HIS A 697      44.463   5.368  95.909  1.00  0.00           N  
ATOM   2535  N   ARG A 698      44.245   7.832  89.597  1.00  0.00           N  
ATOM   2536  CA  ARG A 698      44.608   8.385  88.294  1.00  0.00           C  
ATOM   2537  C   ARG A 698      44.452   9.892  88.336  1.00  0.00           C  
ATOM   2538  O   ARG A 698      43.438  10.398  88.811  1.00  0.00           O  
ATOM   2539  CB  ARG A 698      43.719   7.829  87.177  1.00  0.00           C  
ATOM   2540  CG  ARG A 698      43.793   6.340  87.011  1.00  0.00           C  
ATOM   2541  CD  ARG A 698      43.079   5.859  85.765  1.00  0.00           C  
ATOM   2542  NE  ARG A 698      43.188   4.403  85.695  1.00  0.00           N  
ATOM   2543  CZ  ARG A 698      42.717   3.641  84.717  1.00  0.00           C  
ATOM   2544  NH1 ARG A 698      42.086   4.173  83.684  1.00  0.00           N  
ATOM   2545  NH2 ARG A 698      42.883   2.330  84.784  1.00  0.00           N  
ATOM   2546  N   TYR A 699      45.461  10.605  87.844  1.00  0.00           N  
ATOM   2547  CA  TYR A 699      45.380  12.050  87.715  1.00  0.00           C  
ATOM   2548  C   TYR A 699      44.597  12.402  86.444  1.00  0.00           C  
ATOM   2549  O   TYR A 699      45.178  12.627  85.378  1.00  0.00           O  
ATOM   2550  CB  TYR A 699      46.779  12.671  87.717  1.00  0.00           C  
ATOM   2551  CG  TYR A 699      46.784  14.178  87.857  1.00  0.00           C  
ATOM   2552  CD1 TYR A 699      46.645  14.783  89.112  1.00  0.00           C  
ATOM   2553  CD2 TYR A 699      46.934  15.001  86.740  1.00  0.00           C  
ATOM   2554  CE1 TYR A 699      46.663  16.169  89.247  1.00  0.00           C  
ATOM   2555  CE2 TYR A 699      46.939  16.392  86.861  1.00  0.00           C  
ATOM   2556  CZ  TYR A 699      46.802  16.971  88.119  1.00  0.00           C  
ATOM   2557  OH  TYR A 699      46.801  18.349  88.245  1.00  0.00           O  
ATOM   2558  N   GLU A 700      43.271  12.430  86.574  1.00  0.00           N  
ATOM   2559  CA  GLU A 700      42.361  12.765  85.466  1.00  0.00           C  
ATOM   2560  C   GLU A 700      42.400  14.254  85.088  1.00  0.00           C  
ATOM   2561  O   GLU A 700      43.015  15.058  85.785  1.00  0.00           O  
ATOM   2562  CB  GLU A 700      40.927  12.378  85.833  1.00  0.00           C  
ATOM   2563  CG  GLU A 700      40.726  10.904  86.157  1.00  0.00           C  
ATOM   2564  CD  GLU A 700      40.782  10.012  84.932  1.00  0.00           C  
ATOM   2565  OE1 GLU A 700      40.480  10.489  83.819  1.00  0.00           O  
ATOM   2566  OE2 GLU A 700      41.107   8.820  85.087  1.00  0.00           O  
ATOM   2567  N   SER A 703      41.738  14.612  83.988  1.00  0.00           N  
ATOM   2568  CA  SER A 703      41.701  16.001  83.519  1.00  0.00           C  
ATOM   2569  C   SER A 703      40.984  16.910  84.501  1.00  0.00           C  
ATOM   2570  O   SER A 703      40.118  16.460  85.259  1.00  0.00           O  
ATOM   2571  CB  SER A 703      41.052  16.109  82.137  1.00  0.00           C  
ATOM   2572  OG  SER A 703      39.789  15.477  82.126  1.00  0.00           O  
ATOM   2573  N   GLY A 710      41.358  18.190  84.475  1.00  0.00           N  
ATOM   2574  CA  GLY A 710      40.855  19.186  85.426  1.00  0.00           C  
ATOM   2575  C   GLY A 710      39.371  19.468  85.309  1.00  0.00           C  
ATOM   2576  O   GLY A 710      38.758  19.188  84.281  1.00  0.00           O  
ATOM   2577  N   GLY A 711      38.805  20.020  86.379  1.00  0.00           N  
ATOM   2578  CA  GLY A 711      37.399  20.413  86.427  1.00  0.00           C  
ATOM   2579  C   GLY A 711      36.658  19.717  87.551  1.00  0.00           C  
ATOM   2580  O   GLY A 711      37.112  18.698  88.061  1.00  0.00           O  
ATOM   2581  N   ILE A 712      35.517  20.278  87.935  1.00  0.00           N  
ATOM   2582  CA  ILE A 712      34.621  19.671  88.920  1.00  0.00           C  
ATOM   2583  C   ILE A 712      33.741  18.630  88.219  1.00  0.00           C  
ATOM   2584  O   ILE A 712      32.998  18.955  87.287  1.00  0.00           O  
ATOM   2585  CB  ILE A 712      33.727  20.742  89.603  1.00  0.00           C  
ATOM   2586  CG1 ILE A 712      34.589  21.772  90.338  1.00  0.00           C  
ATOM   2587  CG2 ILE A 712      32.728  20.098  90.576  1.00  0.00           C  
ATOM   2588  CD1 ILE A 712      34.009  23.171  90.300  1.00  0.00           C  
ATOM   2589  N   HIS A 713      33.853  17.382  88.662  1.00  0.00           N  
ATOM   2590  CA  HIS A 713      33.048  16.280  88.141  1.00  0.00           C  
ATOM   2591  C   HIS A 713      32.310  15.605  89.293  1.00  0.00           C  
ATOM   2592  O   HIS A 713      32.613  15.842  90.463  1.00  0.00           O  
ATOM   2593  CB  HIS A 713      33.930  15.238  87.444  1.00  0.00           C  
ATOM   2594  CG  HIS A 713      34.932  15.815  86.489  1.00  0.00           C  
ATOM   2595  ND1 HIS A 713      34.632  16.096  85.173  1.00  0.00           N  
ATOM   2596  CD2 HIS A 713      36.237  16.135  86.654  1.00  0.00           C  
ATOM   2597  CE1 HIS A 713      35.707  16.575  84.571  1.00  0.00           C  
ATOM   2598  NE2 HIS A 713      36.693  16.614  85.449  1.00  0.00           N  
ATOM   2599  N   GLY A 714      31.343  14.762  88.961  1.00  0.00           N  
ATOM   2600  CA  GLY A 714      30.692  13.929  89.958  1.00  0.00           C  
ATOM   2601  C   GLY A 714      31.494  12.656  90.153  1.00  0.00           C  
ATOM   2602  O   GLY A 714      32.670  12.581  89.770  1.00  0.00           O  
ATOM   2603  N   ILE A 715      30.859  11.649  90.743  1.00  0.00           N  
ATOM   2604  CA  ILE A 715      31.527  10.368  90.966  1.00  0.00           C  
ATOM   2605  C   ILE A 715      31.751   9.587  89.672  1.00  0.00           C  
ATOM   2606  O   ILE A 715      32.378   8.529  89.684  1.00  0.00           O  
ATOM   2607  CB  ILE A 715      30.822   9.482  92.025  1.00  0.00           C  
ATOM   2608  CG1 ILE A 715      29.382   9.156  91.615  1.00  0.00           C  
ATOM   2609  CG2 ILE A 715      30.924  10.120  93.412  1.00  0.00           C  
ATOM   2610  CD1 ILE A 715      28.825   7.912  92.279  1.00  0.00           C  
ATOM   2611  N   GLU A 716      31.258  10.123  88.559  1.00  0.00           N  
ATOM   2612  CA  GLU A 716      31.473   9.501  87.256  1.00  0.00           C  
ATOM   2613  C   GLU A 716      32.929   9.649  86.804  1.00  0.00           C  
ATOM   2614  O   GLU A 716      33.435   8.818  86.049  1.00  0.00           O  
ATOM   2615  CB  GLU A 716      30.483  10.029  86.204  1.00  0.00           C  
ATOM   2616  CG  GLU A 716      30.840  11.359  85.535  1.00  0.00           C  
ATOM   2617  CD  GLU A 716      30.558  12.573  86.401  1.00  0.00           C  
ATOM   2618  OE1 GLU A 716      29.720  12.480  87.326  1.00  0.00           O  
ATOM   2619  OE2 GLU A 716      31.177  13.629  86.144  1.00  0.00           O  
ATOM   2620  N   ARG A 718      33.599  10.695  87.283  1.00  0.00           N  
ATOM   2621  CA  ARG A 718      35.006  10.914  86.961  1.00  0.00           C  
ATOM   2622  C   ARG A 718      35.801  11.383  88.175  1.00  0.00           C  
ATOM   2623  O   ARG A 718      35.702  12.543  88.600  1.00  0.00           O  
ATOM   2624  CB  ARG A 718      35.160  11.893  85.794  1.00  0.00           C  
ATOM   2625  CG  ARG A 718      36.614  12.116  85.426  1.00  0.00           C  
ATOM   2626  CD  ARG A 718      36.795  12.676  84.036  1.00  0.00           C  
ATOM   2627  NE  ARG A 718      38.139  12.344  83.575  1.00  0.00           N  
ATOM   2628  CZ  ARG A 718      38.680  12.768  82.440  1.00  0.00           C  
ATOM   2629  NH1 ARG A 718      37.995  13.568  81.632  1.00  0.00           N  
ATOM   2630  NH2 ARG A 718      39.917  12.397  82.123  1.00  0.00           N  
ATOM   2631  N   VAL A 723      36.594  10.466  88.722  1.00  0.00           N  
ATOM   2632  CA  VAL A 723      37.289  10.691  89.984  1.00  0.00           C  
ATOM   2633  C   VAL A 723      38.783  10.378  89.881  1.00  0.00           C  
ATOM   2634  O   VAL A 723      39.206   9.634  88.999  1.00  0.00           O  
ATOM   2635  CB  VAL A 723      36.635   9.878  91.141  1.00  0.00           C  
ATOM   2636  CG1 VAL A 723      35.157  10.236  91.283  1.00  0.00           C  
ATOM   2637  CG2 VAL A 723      36.789   8.380  90.915  1.00  0.00           C  
ATOM   2638  N   ASP A 724      39.568  10.960  90.784  1.00  0.00           N  
ATOM   2639  CA  ASP A 724      41.007  10.687  90.884  1.00  0.00           C  
ATOM   2640  C   ASP A 724      41.310   9.494  91.790  1.00  0.00           C  
ATOM   2641  O   ASP A 724      42.411   8.948  91.760  1.00  0.00           O  
ATOM   2642  CB  ASP A 724      41.767  11.924  91.385  1.00  0.00           C  
ATOM   2643  CG  ASP A 724      42.142  12.882  90.270  1.00  0.00           C  
ATOM   2644  OD1 ASP A 724      41.465  12.891  89.228  1.00  0.00           O  
ATOM   2645  OD2 ASP A 724      43.122  13.640  90.437  1.00  0.00           O  
ATOM   2646  N   GLU A 725      40.338   9.098  92.602  1.00  0.00           N  
ATOM   2647  CA  GLU A 725      40.480   7.924  93.466  1.00  0.00           C  
ATOM   2648  C   GLU A 725      39.244   7.053  93.313  1.00  0.00           C  
ATOM   2649  O   GLU A 725      38.139   7.506  93.592  1.00  0.00           O  
ATOM   2650  CB  GLU A 725      40.674   8.348  94.932  1.00  0.00           C  
ATOM   2651  CG  GLU A 725      40.607   7.193  95.933  1.00  0.00           C  
ATOM   2652  CD  GLU A 725      40.935   7.597  97.368  1.00  0.00           C  
ATOM   2653  OE1 GLU A 725      41.773   8.509  97.578  1.00  0.00           O  
ATOM   2654  OE2 GLU A 725      40.357   6.979  98.293  1.00  0.00           O  
ATOM   2655  N   PHE A 726      39.417   5.812  92.860  1.00  0.00           N  
ATOM   2656  CA  PHE A 726      38.253   4.953  92.643  1.00  0.00           C  
ATOM   2657  C   PHE A 726      38.371   3.516  93.155  1.00  0.00           C  
ATOM   2658  O   PHE A 726      39.435   3.079  93.604  1.00  0.00           O  
ATOM   2659  CB  PHE A 726      37.743   5.028  91.184  1.00  0.00           C  
ATOM   2660  CG  PHE A 726      38.708   4.507  90.154  1.00  0.00           C  
ATOM   2661  CD1 PHE A 726      38.609   3.195  89.697  1.00  0.00           C  
ATOM   2662  CD2 PHE A 726      39.697   5.334  89.620  1.00  0.00           C  
ATOM   2663  CE1 PHE A 726      39.487   2.707  88.743  1.00  0.00           C  
ATOM   2664  CE2 PHE A 726      40.584   4.858  88.662  1.00  0.00           C  
ATOM   2665  CZ  PHE A 726      40.477   3.538  88.216  1.00  0.00           C  
ATOM   2666  N   HIS A 728      37.251   2.799  93.090  1.00  0.00           N  
ATOM   2667  CA  HIS A 728      37.136   1.461  93.648  1.00  0.00           C  
ATOM   2668  C   HIS A 728      36.697   0.487  92.567  1.00  0.00           C  
ATOM   2669  O   HIS A 728      35.588   0.581  92.038  1.00  0.00           O  
ATOM   2670  CB  HIS A 728      36.162   1.479  94.824  1.00  0.00           C  
ATOM   2671  CG  HIS A 728      36.501   2.512  95.856  1.00  0.00           C  
ATOM   2672  ND1 HIS A 728      36.287   3.861  95.658  1.00  0.00           N  
ATOM   2673  CD2 HIS A 728      37.066   2.397  97.080  1.00  0.00           C  
ATOM   2674  CE1 HIS A 728      36.699   4.530  96.718  1.00  0.00           C  
ATOM   2675  NE2 HIS A 728      37.173   3.665  97.596  1.00  0.00           N  
ATOM   2676  N   ARG A 730      37.587  -0.442  92.233  1.00  0.00           N  
ATOM   2677  CA  ARG A 730      37.355  -1.365  91.137  1.00  0.00           C  
ATOM   2678  C   ARG A 730      37.526  -2.822  91.580  1.00  0.00           C  
ATOM   2679  O   ARG A 730      38.335  -3.130  92.461  1.00  0.00           O  
ATOM   2680  CB  ARG A 730      38.270  -1.002  89.950  1.00  0.00           C  
ATOM   2681  CG  ARG A 730      38.567  -2.119  88.926  1.00  0.00           C  
ATOM   2682  CD  ARG A 730      39.517  -1.648  87.812  1.00  0.00           C  
ATOM   2683  NE  ARG A 730      40.687  -0.930  88.331  1.00  0.00           N  
ATOM   2684  CZ  ARG A 730      41.556  -0.235  87.598  1.00  0.00           C  
ATOM   2685  NH1 ARG A 730      41.432  -0.152  86.284  1.00  0.00           N  
ATOM   2686  NH2 ARG A 730      42.572   0.381  88.188  1.00  0.00           N  
ATOM   2687  N   ILE A 731      36.733  -3.704  90.981  1.00  0.00           N  
ATOM   2688  CA  ILE A 731      36.960  -5.135  91.074  1.00  0.00           C  
ATOM   2689  C   ILE A 731      37.709  -5.580  89.818  1.00  0.00           C  
ATOM   2690  O   ILE A 731      37.163  -5.551  88.724  1.00  0.00           O  
ATOM   2691  CB  ILE A 731      35.640  -5.923  91.220  1.00  0.00           C  
ATOM   2692  CG1 ILE A 731      34.857  -5.422  92.439  1.00  0.00           C  
ATOM   2693  CG2 ILE A 731      35.936  -7.429  91.330  1.00  0.00           C  
ATOM   2694  CD1 ILE A 731      33.370  -5.717  92.404  1.00  0.00           C  
ATOM   2695  N   GLU A 732      38.968  -5.973  89.981  1.00  0.00           N  
ATOM   2696  CA  GLU A 732      39.760  -6.457  88.855  1.00  0.00           C  
ATOM   2697  C   GLU A 732      39.606  -7.964  88.719  1.00  0.00           C  
ATOM   2698  O   GLU A 732      39.874  -8.711  89.656  1.00  0.00           O  
ATOM   2699  CB  GLU A 732      41.238  -6.075  89.009  1.00  0.00           C  
ATOM   2700  CG  GLU A 732      42.108  -6.365  87.776  1.00  0.00           C  
ATOM   2701  CD  GLU A 732      41.866  -5.418  86.600  1.00  0.00           C  
ATOM   2702  OE1 GLU A 732      41.133  -4.417  86.747  1.00  0.00           O  
ATOM   2703  OE2 GLU A 732      42.421  -5.675  85.512  1.00  0.00           O  
ATOM   2704  N   ILE A 733      39.172  -8.394  87.543  1.00  0.00           N  
ATOM   2705  CA  ILE A 733      38.963  -9.802  87.253  1.00  0.00           C  
ATOM   2706  C   ILE A 733      40.007 -10.212  86.216  1.00  0.00           C  
ATOM   2707  O   ILE A 733      40.106  -9.599  85.164  1.00  0.00           O  
ATOM   2708  CB  ILE A 733      37.522 -10.059  86.737  1.00  0.00           C  
ATOM   2709  CG1 ILE A 733      36.488  -9.579  87.765  1.00  0.00           C  
ATOM   2710  CG2 ILE A 733      37.315 -11.533  86.409  1.00  0.00           C  
ATOM   2711  CD1 ILE A 733      35.070  -9.478  87.231  1.00  0.00           C  
ATOM   2712  N   VAL A 734      40.809 -11.227  86.537  1.00  0.00           N  
ATOM   2713  CA  VAL A 734      41.898 -11.670  85.661  1.00  0.00           C  
ATOM   2714  C   VAL A 734      41.768 -13.163  85.365  1.00  0.00           C  
ATOM   2715  O   VAL A 734      41.479 -13.962  86.269  1.00  0.00           O  
ATOM   2716  CB  VAL A 734      43.291 -11.383  86.293  1.00  0.00           C  
ATOM   2717  CG1 VAL A 734      44.427 -11.900  85.402  1.00  0.00           C  
ATOM   2718  CG2 VAL A 734      43.475  -9.884  86.581  1.00  0.00           C  
ATOM   2719  N   TRP A 735      41.969 -13.533  84.102  1.00  0.00           N  
ATOM   2720  CA  TRP A 735      42.042 -14.953  83.720  1.00  0.00           C  
ATOM   2721  C   TRP A 735      43.222 -15.254  82.792  1.00  0.00           C  
ATOM   2722  O   TRP A 735      43.643 -14.402  82.024  1.00  0.00           O  
ATOM   2723  CB  TRP A 735      40.710 -15.460  83.141  1.00  0.00           C  
ATOM   2724  CG  TRP A 735      40.230 -14.741  81.909  1.00  0.00           C  
ATOM   2725  CD1 TRP A 735      40.343 -15.170  80.622  1.00  0.00           C  
ATOM   2726  CD2 TRP A 735      39.535 -13.481  81.851  1.00  0.00           C  
ATOM   2727  NE1 TRP A 735      39.768 -14.260  79.761  1.00  0.00           N  
ATOM   2728  CE2 TRP A 735      39.270 -13.212  80.488  1.00  0.00           C  
ATOM   2729  CE3 TRP A 735      39.121 -12.552  82.817  1.00  0.00           C  
ATOM   2730  CZ2 TRP A 735      38.616 -12.052  80.065  1.00  0.00           C  
ATOM   2731  CZ3 TRP A 735      38.474 -11.402  82.401  1.00  0.00           C  
ATOM   2732  CH2 TRP A 735      38.223 -11.159  81.031  1.00  0.00           C  
ATOM   2733  N   ILE A 736      43.769 -16.462  82.911  1.00  0.00           N  
ATOM   2734  CA  ILE A 736      44.948 -16.893  82.150  1.00  0.00           C  
ATOM   2735  C   ILE A 736      44.696 -18.302  81.618  1.00  0.00           C  
ATOM   2736  O   ILE A 736      44.158 -19.145  82.329  1.00  0.00           O  
ATOM   2737  CB  ILE A 736      46.230 -16.939  83.037  1.00  0.00           C  
ATOM   2738  CG1 ILE A 736      46.418 -15.638  83.826  1.00  0.00           C  
ATOM   2739  CG2 ILE A 736      47.484 -17.261  82.193  1.00  0.00           C  
ATOM   2740  CD1 ILE A 736      47.353 -15.776  85.035  1.00  0.00           C  
ATOM   2741  N   GLY A 737      45.093 -18.556  80.376  1.00  0.00           N  
ATOM   2742  CA  GLY A 737      45.014 -19.898  79.813  1.00  0.00           C  
ATOM   2743  C   GLY A 737      45.452 -19.943  78.366  1.00  0.00           C  
ATOM   2744  O   GLY A 737      46.191 -19.073  77.899  1.00  0.00           O  
ATOM   2745  N   THR A 738      45.006 -20.969  77.650  1.00  0.00           N  
ATOM   2746  CA  THR A 738      45.207 -21.012  76.205  1.00  0.00           C  
ATOM   2747  C   THR A 738      44.310 -19.961  75.551  1.00  0.00           C  
ATOM   2748  O   THR A 738      43.351 -19.486  76.165  1.00  0.00           O  
ATOM   2749  CB  THR A 738      44.912 -22.407  75.616  1.00  0.00           C  
ATOM   2750  OG1 THR A 738      43.548 -22.763  75.877  1.00  0.00           O  
ATOM   2751  CG2 THR A 738      45.848 -23.462  76.220  1.00  0.00           C  
ATOM   2752  N   LYS A 739      44.637 -19.592  74.317  1.00  0.00           N  
ATOM   2753  CA  LYS A 739      43.855 -18.627  73.547  1.00  0.00           C  
ATOM   2754  C   LYS A 739      42.364 -18.971  73.560  1.00  0.00           C  
ATOM   2755  O   LYS A 739      41.529 -18.110  73.815  1.00  0.00           O  
ATOM   2756  CB  LYS A 739      44.375 -18.580  72.111  1.00  0.00           C  
ATOM   2757  CG  LYS A 739      43.652 -17.617  71.195  1.00  0.00           C  
ATOM   2758  CD  LYS A 739      44.090 -17.837  69.761  1.00  0.00           C  
ATOM   2759  CE  LYS A 739      43.389 -16.885  68.807  1.00  0.00           C  
ATOM   2760  NZ  LYS A 739      43.963 -17.025  67.445  1.00  0.00           N  
ATOM   2761  N   GLU A 742      42.052 -20.241  73.299  1.00  0.00           N  
ATOM   2762  CA  GLU A 742      40.679 -20.744  73.281  1.00  0.00           C  
ATOM   2763  C   GLU A 742      39.962 -20.577  74.616  1.00  0.00           C  
ATOM   2764  O   GLU A 742      38.790 -20.220  74.644  1.00  0.00           O  
ATOM   2765  CB  GLU A 742      40.656 -22.220  72.870  1.00  0.00           C  
ATOM   2766  CG  GLU A 742      41.049 -22.483  71.412  1.00  0.00           C  
ATOM   2767  CD  GLU A 742      42.544 -22.302  71.138  1.00  0.00           C  
ATOM   2768  OE1 GLU A 742      43.367 -22.444  72.080  1.00  0.00           O  
ATOM   2769  OE2 GLU A 742      42.891 -22.018  69.967  1.00  0.00           O  
ATOM   2770  N   GLU A 743      40.666 -20.849  75.713  1.00  0.00           N  
ATOM   2771  CA  GLU A 743      40.095 -20.712  77.056  1.00  0.00           C  
ATOM   2772  C   GLU A 743      39.875 -19.246  77.433  1.00  0.00           C  
ATOM   2773  O   GLU A 743      38.886 -18.907  78.083  1.00  0.00           O  
ATOM   2774  CB  GLU A 743      40.991 -21.386  78.097  1.00  0.00           C  
ATOM   2775  CG  GLU A 743      41.050 -22.908  77.998  1.00  0.00           C  
ATOM   2776  CD  GLU A 743      42.133 -23.509  78.879  1.00  0.00           C  
ATOM   2777  OE1 GLU A 743      43.035 -22.765  79.326  1.00  0.00           O  
ATOM   2778  OE2 GLU A 743      42.084 -24.732  79.123  1.00  0.00           O  
ATOM   2779  N   VAL A 786      40.804 -18.387  77.022  1.00  0.00           N  
ATOM   2780  CA  VAL A 786      40.714 -16.958  77.310  1.00  0.00           C  
ATOM   2781  C   VAL A 786      39.499 -16.342  76.607  1.00  0.00           C  
ATOM   2782  O   VAL A 786      38.742 -15.584  77.218  1.00  0.00           O  
ATOM   2783  CB  VAL A 786      42.039 -16.226  76.973  1.00  0.00           C  
ATOM   2784  CG1 VAL A 786      41.829 -14.722  76.821  1.00  0.00           C  
ATOM   2785  CG2 VAL A 786      43.079 -16.515  78.050  1.00  0.00           C  
ATOM   2786  N   LEU A 787      39.306 -16.698  75.339  1.00  0.00           N  
ATOM   2787  CA  LEU A 787      38.124 -16.281  74.586  1.00  0.00           C  
ATOM   2788  C   LEU A 787      36.830 -16.846  75.179  1.00  0.00           C  
ATOM   2789  O   LEU A 787      35.817 -16.150  75.234  1.00  0.00           O  
ATOM   2790  CB  LEU A 787      38.250 -16.673  73.111  1.00  0.00           C  
ATOM   2791  CG  LEU A 787      39.464 -16.182  72.309  1.00  0.00           C  
ATOM   2792  CD1 LEU A 787      39.407 -16.739  70.892  1.00  0.00           C  
ATOM   2793  CD2 LEU A 787      39.589 -14.658  72.289  1.00  0.00           C  
ATOM   2794  N   LYS A 788      36.873 -18.099  75.628  1.00  0.00           N  
ATOM   2795  CA  LYS A 788      35.723 -18.738  76.275  1.00  0.00           C  
ATOM   2796  C   LYS A 788      35.367 -18.081  77.615  1.00  0.00           C  
ATOM   2797  O   LYS A 788      34.188 -17.862  77.904  1.00  0.00           O  
ATOM   2798  CB  LYS A 788      35.968 -20.239  76.460  1.00  0.00           C  
ATOM   2799  CG  LYS A 788      34.698 -21.088  76.572  1.00  0.00           C  
ATOM   2800  CD  LYS A 788      34.225 -21.245  78.019  1.00  0.00           C  
ATOM   2801  CE  LYS A 788      32.977 -22.126  78.111  1.00  0.00           C  
ATOM   2802  NZ  LYS A 788      31.742 -21.415  77.650  1.00  0.00           N  
ATOM   2803  N   CYS A 789      36.384 -17.768  78.419  1.00  0.00           N  
ATOM   2804  CA  CYS A 789      36.188 -17.060  79.687  1.00  0.00           C  
ATOM   2805  C   CYS A 789      35.567 -15.679  79.498  1.00  0.00           C  
ATOM   2806  O   CYS A 789      34.675 -15.299  80.251  1.00  0.00           O  
ATOM   2807  CB  CYS A 789      37.500 -16.939  80.458  1.00  0.00           C  
ATOM   2808  SG  CYS A 789      38.053 -18.471  81.217  1.00  0.00           S  
ATOM   2809  N   ALA A 790      36.043 -14.939  78.496  1.00  0.00           N  
ATOM   2810  CA  ALA A 790      35.465 -13.641  78.135  1.00  0.00           C  
ATOM   2811  C   ALA A 790      33.975 -13.732  77.802  1.00  0.00           C  
ATOM   2812  O   ALA A 790      33.195 -12.882  78.219  1.00  0.00           O  
ATOM   2813  CB  ALA A 790      36.222 -13.022  76.980  1.00  0.00           C  
ATOM   2814  N   GLU A 791      33.587 -14.768  77.059  1.00  0.00           N  
ATOM   2815  CA  GLU A 791      32.190 -14.954  76.678  1.00  0.00           C  
ATOM   2816  C   GLU A 791      31.314 -15.346  77.863  1.00  0.00           C  
ATOM   2817  O   GLU A 791      30.159 -14.921  77.949  1.00  0.00           O  
ATOM   2818  CB  GLU A 791      32.050 -15.957  75.528  1.00  0.00           C  
ATOM   2819  CG  GLU A 791      32.504 -15.415  74.165  1.00  0.00           C  
ATOM   2820  CD  GLU A 791      31.860 -14.074  73.793  1.00  0.00           C  
ATOM   2821  OE1 GLU A 791      30.607 -13.972  73.787  1.00  0.00           O  
ATOM   2822  OE2 GLU A 791      32.618 -13.118  73.501  1.00  0.00           O  
ATOM   2823  N   GLU A 792      31.871 -16.145  78.771  1.00  0.00           N  
ATOM   2824  CA  GLU A 792      31.198 -16.497  80.023  1.00  0.00           C  
ATOM   2825  C   GLU A 792      30.829 -15.255  80.833  1.00  0.00           C  
ATOM   2826  O   GLU A 792      29.733 -15.181  81.397  1.00  0.00           O  
ATOM   2827  CB  GLU A 792      32.077 -17.416  80.873  1.00  0.00           C  
ATOM   2828  CG  GLU A 792      32.177 -18.850  80.373  1.00  0.00           C  
ATOM   2829  CD  GLU A 792      33.000 -19.741  81.296  1.00  0.00           C  
ATOM   2830  OE1 GLU A 792      33.815 -19.210  82.094  1.00  0.00           O  
ATOM   2831  OE2 GLU A 792      32.830 -20.984  81.219  1.00  0.00           O  
ATOM   2832  N   LEU A 793      31.755 -14.294  80.886  1.00  0.00           N  
ATOM   2833  CA  LEU A 793      31.561 -13.027  81.591  1.00  0.00           C  
ATOM   2834  C   LEU A 793      30.495 -12.153  80.938  1.00  0.00           C  
ATOM   2835  O   LEU A 793      29.651 -11.592  81.630  1.00  0.00           O  
ATOM   2836  CB  LEU A 793      32.879 -12.249  81.685  1.00  0.00           C  
ATOM   2837  CG  LEU A 793      34.002 -12.775  82.580  1.00  0.00           C  
ATOM   2838  CD1 LEU A 793      35.243 -11.949  82.371  1.00  0.00           C  
ATOM   2839  CD2 LEU A 793      33.613 -12.737  84.034  1.00  0.00           C  
ATOM   2840  N   HIS A 794      30.547 -12.036  79.613  1.00  0.00           N  
ATOM   2841  CA  HIS A 794      29.541 -11.302  78.843  1.00  0.00           C  
ATOM   2842  C   HIS A 794      28.122 -11.818  79.118  1.00  0.00           C  
ATOM   2843  O   HIS A 794      27.181 -11.026  79.237  1.00  0.00           O  
ATOM   2844  CB  HIS A 794      29.850 -11.352  77.336  1.00  0.00           C  
ATOM   2845  CG  HIS A 794      31.022 -10.511  76.922  1.00  0.00           C  
ATOM   2846  ND1 HIS A 794      31.104  -9.160  77.188  1.00  0.00           N  
ATOM   2847  CD2 HIS A 794      32.149 -10.826  76.237  1.00  0.00           C  
ATOM   2848  CE1 HIS A 794      32.236  -8.684  76.700  1.00  0.00           C  
ATOM   2849  NE2 HIS A 794      32.889  -9.674  76.120  1.00  0.00           N  
ATOM   2850  N   ASP A 795      27.980 -13.140  79.230  1.00  0.00           N  
ATOM   2851  CA  ASP A 795      26.689 -13.765  79.535  1.00  0.00           C  
ATOM   2852  C   ASP A 795      26.200 -13.422  80.944  1.00  0.00           C  
ATOM   2853  O   ASP A 795      25.002 -13.220  81.157  1.00  0.00           O  
ATOM   2854  CB  ASP A 795      26.753 -15.287  79.353  1.00  0.00           C  
ATOM   2855  CG  ASP A 795      26.936 -15.701  77.895  1.00  0.00           C  
ATOM   2856  OD1 ASP A 795      26.425 -15.001  76.989  1.00  0.00           O  
ATOM   2857  OD2 ASP A 795      27.592 -16.743  77.657  1.00  0.00           O  
ATOM   2858  N   ARG A 796      27.132 -13.356  81.895  1.00  0.00           N  
ATOM   2859  CA  ARG A 796      26.802 -12.992  83.274  1.00  0.00           C  
ATOM   2860  C   ARG A 796      26.543 -11.503  83.446  1.00  0.00           C  
ATOM   2861  O   ARG A 796      25.695 -11.111  84.248  1.00  0.00           O  
ATOM   2862  CB  ARG A 796      27.876 -13.473  84.256  1.00  0.00           C  
ATOM   2863  CG  ARG A 796      27.924 -14.992  84.442  1.00  0.00           C  
ATOM   2864  CD  ARG A 796      26.530 -15.588  84.608  1.00  0.00           C  
ATOM   2865  NE  ARG A 796      26.563 -17.046  84.601  1.00  0.00           N  
ATOM   2866  CZ  ARG A 796      26.124 -17.820  85.591  1.00  0.00           C  
ATOM   2867  NH1 ARG A 796      25.590 -17.281  86.684  1.00  0.00           N  
ATOM   2868  NH2 ARG A 796      26.209 -19.144  85.480  1.00  0.00           N  
ATOM   2869  N   TYR A 797      27.272 -10.676  82.698  1.00  0.00           N  
ATOM   2870  CA  TYR A 797      27.046  -9.233  82.726  1.00  0.00           C  
ATOM   2871  C   TYR A 797      25.695  -8.882  82.104  1.00  0.00           C  
ATOM   2872  O   TYR A 797      24.968  -8.041  82.627  1.00  0.00           O  
ATOM   2873  CB  TYR A 797      28.176  -8.477  82.024  1.00  0.00           C  
ATOM   2874  CG  TYR A 797      29.454  -8.345  82.829  1.00  0.00           C  
ATOM   2875  CD1 TYR A 797      29.431  -7.921  84.164  1.00  0.00           C  
ATOM   2876  CD2 TYR A 797      30.692  -8.608  82.243  1.00  0.00           C  
ATOM   2877  CE1 TYR A 797      30.606  -7.786  84.894  1.00  0.00           C  
ATOM   2878  CE2 TYR A 797      31.874  -8.478  82.964  1.00  0.00           C  
ATOM   2879  CZ  TYR A 797      31.824  -8.069  84.282  1.00  0.00           C  
ATOM   2880  OH  TYR A 797      32.993  -7.941  84.979  1.00  0.00           O  
ATOM   2881  N   MET A 798      25.362  -9.548  81.000  1.00  0.00           N  
ATOM   2882  CA  MET A 798      24.065  -9.380  80.346  1.00  0.00           C  
ATOM   2883  C   MET A 798      22.911  -9.618  81.319  1.00  0.00           C  
ATOM   2884  O   MET A 798      22.031  -8.772  81.451  1.00  0.00           O  
ATOM   2885  CB  MET A 798      23.953 -10.296  79.127  1.00  0.00           C  
ATOM   2886  CG  MET A 798      22.599 -10.261  78.445  1.00  0.00           C  
ATOM   2887  SD  MET A 798      22.729 -10.471  76.669  1.00  0.00           S  
ATOM   2888  CE  MET A 798      23.086  -8.789  76.141  1.00  0.00           C  
ATOM   2889  N   HIS A 799      22.935 -10.760  82.002  1.00  0.00           N  
ATOM   2890  CA  HIS A 799      21.943 -11.091  83.025  1.00  0.00           C  
ATOM   2891  C   HIS A 799      21.847 -10.029  84.129  1.00  0.00           C  
ATOM   2892  O   HIS A 799      20.745  -9.629  84.507  1.00  0.00           O  
ATOM   2893  CB  HIS A 799      22.219 -12.484  83.616  1.00  0.00           C  
ATOM   2894  CG  HIS A 799      21.642 -12.694  84.985  1.00  0.00           C  
ATOM   2895  ND1 HIS A 799      20.286 -12.699  85.233  1.00  0.00           N  
ATOM   2896  CD2 HIS A 799      22.243 -12.909  86.180  1.00  0.00           C  
ATOM   2897  CE1 HIS A 799      20.076 -12.901  86.522  1.00  0.00           C  
ATOM   2898  NE2 HIS A 799      21.247 -13.036  87.119  1.00  0.00           N  
ATOM   2899  N   ILE A 800      22.995  -9.569  84.629  1.00  0.00           N  
ATOM   2900  CA  ILE A 800      23.026  -8.562  85.699  1.00  0.00           C  
ATOM   2901  C   ILE A 800      22.332  -7.263  85.279  1.00  0.00           C  
ATOM   2902  O   ILE A 800      21.404  -6.802  85.950  1.00  0.00           O  
ATOM   2903  CB  ILE A 800      24.472  -8.275  86.199  1.00  0.00           C  
ATOM   2904  CG1 ILE A 800      25.009  -9.476  86.990  1.00  0.00           C  
ATOM   2905  CG2 ILE A 800      24.515  -7.003  87.061  1.00  0.00           C  
ATOM   2906  CD1 ILE A 800      26.499  -9.414  87.299  1.00  0.00           C  
ATOM   2907  N   PHE A 801      22.775  -6.701  84.156  1.00  0.00           N  
ATOM   2908  CA  PHE A 801      22.312  -5.395  83.708  1.00  0.00           C  
ATOM   2909  C   PHE A 801      20.876  -5.404  83.181  1.00  0.00           C  
ATOM   2910  O   PHE A 801      20.191  -4.387  83.259  1.00  0.00           O  
ATOM   2911  CB  PHE A 801      23.276  -4.800  82.675  1.00  0.00           C  
ATOM   2912  CG  PHE A 801      24.704  -4.728  83.146  1.00  0.00           C  
ATOM   2913  CD1 PHE A 801      25.006  -4.319  84.446  1.00  0.00           C  
ATOM   2914  CD2 PHE A 801      25.750  -5.053  82.286  1.00  0.00           C  
ATOM   2915  CE1 PHE A 801      26.325  -4.253  84.886  1.00  0.00           C  
ATOM   2916  CE2 PHE A 801      27.072  -4.987  82.713  1.00  0.00           C  
ATOM   2917  CZ  PHE A 801      27.363  -4.587  84.016  1.00  0.00           C  
ATOM   2918  N   ASN A 802      20.433  -6.549  82.660  1.00  0.00           N  
ATOM   2919  CA  ASN A 802      19.058  -6.726  82.188  1.00  0.00           C  
ATOM   2920  C   ASN A 802      18.069  -7.081  83.291  1.00  0.00           C  
ATOM   2921  O   ASN A 802      16.967  -6.535  83.333  1.00  0.00           O  
ATOM   2922  CB  ASN A 802      18.979  -7.804  81.098  1.00  0.00           C  
ATOM   2923  CG  ASN A 802      19.510  -7.332  79.757  1.00  0.00           C  
ATOM   2924  OD1 ASN A 802      19.836  -6.158  79.578  1.00  0.00           O  
ATOM   2925  ND2 ASN A 802      19.598  -8.253  78.803  1.00  0.00           N  
ATOM   2926  N   ASP A 803      18.460  -7.998  84.174  1.00  0.00           N  
ATOM   2927  CA  ASP A 803      17.513  -8.606  85.116  1.00  0.00           C  
ATOM   2928  C   ASP A 803      17.571  -8.050  86.535  1.00  0.00           C  
ATOM   2929  O   ASP A 803      16.554  -8.023  87.229  1.00  0.00           O  
ATOM   2930  CB  ASP A 803      17.688 -10.129  85.150  1.00  0.00           C  
ATOM   2931  CG  ASP A 803      17.712 -10.749  83.762  1.00  0.00           C  
ATOM   2932  OD1 ASP A 803      16.971 -10.275  82.875  1.00  0.00           O  
ATOM   2933  OD2 ASP A 803      18.477 -11.716  83.560  1.00  0.00           O  
ATOM   2934  N   ILE A 807      18.755  -7.620  86.968  1.00  0.00           N  
ATOM   2935  CA  ILE A 807      18.919  -7.090  88.323  1.00  0.00           C  
ATOM   2936  C   ILE A 807      18.882  -5.564  88.347  1.00  0.00           C  
ATOM   2937  O   ILE A 807      18.019  -4.979  89.000  1.00  0.00           O  
ATOM   2938  CB  ILE A 807      20.185  -7.643  89.031  1.00  0.00           C  
ATOM   2939  CG1 ILE A 807      20.195  -9.174  88.979  1.00  0.00           C  
ATOM   2940  CG2 ILE A 807      20.239  -7.165  90.480  1.00  0.00           C  
ATOM   2941  CD1 ILE A 807      21.502  -9.801  89.417  1.00  0.00           C  
ATOM   2942  N   LEU A 808      19.808  -4.923  87.639  1.00  0.00           N  
ATOM   2943  CA  LEU A 808      19.846  -3.461  87.587  1.00  0.00           C  
ATOM   2944  C   LEU A 808      18.779  -2.904  86.644  1.00  0.00           C  
ATOM   2945  O   LEU A 808      18.318  -1.774  86.815  1.00  0.00           O  
ATOM   2946  CB  LEU A 808      21.233  -2.955  87.171  1.00  0.00           C  
ATOM   2947  CG  LEU A 808      22.461  -3.213  88.054  1.00  0.00           C  
ATOM   2948  CD1 LEU A 808      23.574  -2.259  87.659  1.00  0.00           C  
ATOM   2949  CD2 LEU A 808      22.160  -3.070  89.541  1.00  0.00           C  
ATOM   2950  N   ASP A1143      18.396  -3.717  85.659  1.00  0.00           N  
ATOM   2951  CA  ASP A1143      17.453  -3.333  84.608  1.00  0.00           C  
ATOM   2952  C   ASP A1143      17.738  -1.936  84.047  1.00  0.00           C  
ATOM   2953  O   ASP A1143      16.868  -1.061  84.026  1.00  0.00           O  
ATOM   2954  CB  ASP A1143      15.999  -3.472  85.081  1.00  0.00           C  
ATOM   2955  CG  ASP A1143      15.012  -3.483  83.925  1.00  0.00           C  
ATOM   2956  OD1 ASP A1143      15.302  -4.146  82.904  1.00  0.00           O  
ATOM   2957  OD2 ASP A1143      13.951  -2.824  84.034  1.00  0.00           O  
ATOM   2958  N   ILE A1153      18.971  -1.744  83.594  1.00  0.00           N  
ATOM   2959  CA  ILE A1153      19.408  -0.463  83.050  1.00  0.00           C  
ATOM   2960  C   ILE A1153      19.419  -0.466  81.518  1.00  0.00           C  
ATOM   2961  O   ILE A1153      19.319  -1.525  80.890  1.00  0.00           O  
ATOM   2962  CB  ILE A1153      20.802  -0.041  83.605  1.00  0.00           C  
ATOM   2963  CG1 ILE A1153      21.830  -1.177  83.447  1.00  0.00           C  
ATOM   2964  CG2 ILE A1153      20.676   0.407  85.062  1.00  0.00           C  
ATOM   2965  CD1 ILE A1153      23.275  -0.719  83.467  1.00  0.00           C  
ATOM   2966  N   GLU A1154      19.509   0.726  80.927  1.00  0.00           N  
ATOM   2967  CA  GLU A1154      19.716   0.856  79.489  1.00  0.00           C  
ATOM   2968  C   GLU A1154      21.209   0.978  79.216  1.00  0.00           C  
ATOM   2969  O   GLU A1154      21.872   1.900  79.705  1.00  0.00           O  
ATOM   2970  CB  GLU A1154      18.955   2.056  78.920  1.00  0.00           C  
ATOM   2971  CG  GLU A1154      18.928   2.099  77.394  1.00  0.00           C  
ATOM   2972  CD  GLU A1154      18.286   3.361  76.845  1.00  0.00           C  
ATOM   2973  OE1 GLU A1154      17.590   4.062  77.607  1.00  0.00           O  
ATOM   2974  OE2 GLU A1154      18.476   3.653  75.646  1.00  0.00           O  
ATOM   2975  N   TRP A1155      21.728   0.042  78.429  1.00  0.00           N  
ATOM   2976  CA  TRP A1155      23.168  -0.106  78.253  1.00  0.00           C  
ATOM   2977  C   TRP A1155      23.543  -0.645  76.876  1.00  0.00           C  
ATOM   2978  O   TRP A1155      22.684  -1.094  76.121  1.00  0.00           O  
ATOM   2979  CB  TRP A1155      23.743  -1.008  79.352  1.00  0.00           C  
ATOM   2980  CG  TRP A1155      23.177  -2.403  79.368  1.00  0.00           C  
ATOM   2981  CD1 TRP A1155      21.937  -2.783  79.798  1.00  0.00           C  
ATOM   2982  CD2 TRP A1155      23.841  -3.603  78.951  1.00  0.00           C  
ATOM   2983  NE1 TRP A1155      21.781  -4.141  79.663  1.00  0.00           N  
ATOM   2984  CE2 TRP A1155      22.934  -4.671  79.147  1.00  0.00           C  
ATOM   2985  CE3 TRP A1155      25.110  -3.880  78.424  1.00  0.00           C  
ATOM   2986  CZ2 TRP A1155      23.261  -5.998  78.845  1.00  0.00           C  
ATOM   2987  CZ3 TRP A1155      25.431  -5.200  78.115  1.00  0.00           C  
ATOM   2988  CH2 TRP A1155      24.510  -6.241  78.330  1.00  0.00           C  
ATOM   2989  N   ARG A1156      24.835  -0.595  76.565  1.00  0.00           N  
ATOM   2990  CA  ARG A1156      25.350  -1.076  75.291  1.00  0.00           C  
ATOM   2991  C   ARG A1156      26.791  -1.574  75.412  1.00  0.00           C  
ATOM   2992  O   ARG A1156      27.475  -1.296  76.400  1.00  0.00           O  
ATOM   2993  CB  ARG A1156      25.250   0.020  74.223  1.00  0.00           C  
ATOM   2994  CG  ARG A1156      26.158   1.216  74.430  1.00  0.00           C  
ATOM   2995  CD  ARG A1156      25.865   2.283  73.407  1.00  0.00           C  
ATOM   2996  NE  ARG A1156      26.801   3.401  73.488  1.00  0.00           N  
ATOM   2997  CZ  ARG A1156      26.575   4.606  72.967  1.00  0.00           C  
ATOM   2998  NH1 ARG A1156      25.440   4.861  72.330  1.00  0.00           N  
ATOM   2999  NH2 ARG A1156      27.485   5.563  73.089  1.00  0.00           N  
ATOM   3000  N   LYS A1157      27.234  -2.314  74.399  1.00  0.00           N  
ATOM   3001  CA  LYS A1157      28.621  -2.753  74.293  1.00  0.00           C  
ATOM   3002  C   LYS A1157      29.226  -2.233  72.999  1.00  0.00           C  
ATOM   3003  O   LYS A1157      28.542  -2.147  71.980  1.00  0.00           O  
ATOM   3004  CB  LYS A1157      28.728  -4.281  74.335  1.00  0.00           C  
ATOM   3005  CG  LYS A1157      28.387  -4.908  75.677  1.00  0.00           C  
ATOM   3006  CD  LYS A1157      28.406  -6.430  75.602  1.00  0.00           C  
ATOM   3007  CE  LYS A1157      27.166  -6.981  74.913  1.00  0.00           C  
ATOM   3008  NZ  LYS A1157      27.041  -8.451  75.109  1.00  0.00           N  
ATOM   3009  N   ALA A1158      30.513  -1.899  73.050  1.00  0.00           N  
ATOM   3010  CA  ALA A1158      31.238  -1.379  71.896  1.00  0.00           C  
ATOM   3011  C   ALA A1158      32.698  -1.829  71.888  1.00  0.00           C  
ATOM   3012  O   ALA A1158      33.337  -1.913  72.940  1.00  0.00           O  
ATOM   3013  CB  ALA A1158      31.160   0.139  71.872  1.00  0.00           C  
ATOM   3014  N   ARG A1159      33.215  -2.120  70.697  1.00  0.00           N  
ATOM   3015  CA  ARG A1159      34.645  -2.352  70.505  1.00  0.00           C  
ATOM   3016  C   ARG A1159      35.404  -1.029  70.516  1.00  0.00           C  
ATOM   3017  O   ARG A1159      35.035  -0.093  69.808  1.00  0.00           O  
ATOM   3018  CB  ARG A1159      34.911  -3.075  69.184  1.00  0.00           C  
ATOM   3019  CG  ARG A1159      35.225  -4.546  69.317  1.00  0.00           C  
ATOM   3020  CD  ARG A1159      36.232  -4.961  68.243  1.00  0.00           C  
ATOM   3021  NE  ARG A1159      36.543  -6.395  68.256  1.00  0.00           N  
ATOM   3022  CZ  ARG A1159      37.302  -7.004  69.169  1.00  0.00           C  
ATOM   3023  NH1 ARG A1159      37.833  -6.322  70.186  1.00  0.00           N  
ATOM   3024  NH2 ARG A1159      37.520  -8.310  69.072  1.00  0.00           N  
ATOM   3025  N   VAL A1160      36.465  -0.961  71.316  1.00  0.00           N  
ATOM   3026  CA  VAL A1160      37.278   0.253  71.438  1.00  0.00           C  
ATOM   3027  C   VAL A1160      38.777  -0.050  71.341  1.00  0.00           C  
ATOM   3028  O   VAL A1160      39.177  -1.201  71.123  1.00  0.00           O  
ATOM   3029  CB  VAL A1160      36.980   1.032  72.761  1.00  0.00           C  
ATOM   3030  CG1 VAL A1160      35.517   1.456  72.836  1.00  0.00           C  
ATOM   3031  CG2 VAL A1160      37.373   0.210  73.988  1.00  0.00           C  
ATOM   3032  N   THR A1161      39.596   0.991  71.496  1.00  0.00           N  
ATOM   3033  CA  THR A1161      41.047   0.844  71.608  1.00  0.00           C  
ATOM   3034  C   THR A1161      41.386   0.032  72.862  1.00  0.00           C  
ATOM   3035  O   THR A1161      40.927   0.374  73.960  1.00  0.00           O  
ATOM   3036  CB  THR A1161      41.754   2.225  71.658  1.00  0.00           C  
ATOM   3037  OG1 THR A1161      41.543   2.917  70.418  1.00  0.00           O  
ATOM   3038  CG2 THR A1161      43.260   2.079  71.903  1.00  0.00           C  
ATOM   3039  N   PRO A1162      42.160  -1.067  72.694  1.00  0.00           N  
ATOM   3040  CA  PRO A1162      42.650  -1.878  73.814  1.00  0.00           C  
ATOM   3041  C   PRO A1162      43.176  -1.019  74.961  1.00  0.00           C  
ATOM   3042  O   PRO A1162      43.989  -0.114  74.736  1.00  0.00           O  
ATOM   3043  CB  PRO A1162      43.784  -2.686  73.182  1.00  0.00           C  
ATOM   3044  CG  PRO A1162      43.338  -2.874  71.766  1.00  0.00           C  
ATOM   3045  CD  PRO A1162      42.587  -1.621  71.391  1.00  0.00           C  
ATOM   3046  N   TRP A1402      42.700  -1.301  76.174  1.00  0.00           N  
ATOM   3047  CA  TRP A1402      43.062  -0.530  77.369  1.00  0.00           C  
ATOM   3048  C   TRP A1402      44.573  -0.365  77.517  1.00  0.00           C  
ATOM   3049  O   TRP A1402      45.047   0.714  77.891  1.00  0.00           O  
ATOM   3050  CB  TRP A1402      42.469  -1.161  78.638  1.00  0.00           C  
ATOM   3051  CG  TRP A1402      43.099  -2.466  79.027  1.00  0.00           C  
ATOM   3052  CD1 TRP A1402      42.787  -3.698  78.542  1.00  0.00           C  
ATOM   3053  CD2 TRP A1402      44.158  -2.665  79.976  1.00  0.00           C  
ATOM   3054  NE1 TRP A1402      43.576  -4.658  79.132  1.00  0.00           N  
ATOM   3055  CE2 TRP A1402      44.429  -4.052  80.015  1.00  0.00           C  
ATOM   3056  CE3 TRP A1402      44.902  -1.808  80.800  1.00  0.00           C  
ATOM   3057  CZ2 TRP A1402      45.416  -4.602  80.844  1.00  0.00           C  
ATOM   3058  CZ3 TRP A1402      45.880  -2.356  81.625  1.00  0.00           C  
ATOM   3059  CH2 TRP A1402      46.126  -3.739  81.638  1.00  0.00           C  
ATOM   3060  N   PHE A1416      45.316  -1.431  77.206  1.00  0.00           N  
ATOM   3061  CA  PHE A1416      46.768  -1.435  77.379  1.00  0.00           C  
ATOM   3062  C   PHE A1416      47.495  -0.525  76.387  1.00  0.00           C  
ATOM   3063  O   PHE A1416      48.491   0.098  76.746  1.00  0.00           O  
ATOM   3064  CB  PHE A1416      47.350  -2.863  77.393  1.00  0.00           C  
ATOM   3065  CG  PHE A1416      47.021  -3.688  76.171  1.00  0.00           C  
ATOM   3066  CD1 PHE A1416      47.850  -3.665  75.054  1.00  0.00           C  
ATOM   3067  CD2 PHE A1416      45.900  -4.516  76.155  1.00  0.00           C  
ATOM   3068  CE1 PHE A1416      47.558  -4.443  73.928  1.00  0.00           C  
ATOM   3069  CE2 PHE A1416      45.595  -5.294  75.035  1.00  0.00           C  
ATOM   3070  CZ  PHE A1416      46.425  -5.257  73.920  1.00  0.00           C  
ATOM   3071  N   MET A1428      46.980  -0.426  75.162  1.00  0.00           N  
ATOM   3072  CA  MET A1428      47.550   0.471  74.154  1.00  0.00           C  
ATOM   3073  C   MET A1428      47.339   1.946  74.512  1.00  0.00           C  
ATOM   3074  O   MET A1428      48.258   2.751  74.389  1.00  0.00           O  
ATOM   3075  CB  MET A1428      46.989   0.164  72.762  1.00  0.00           C  
ATOM   3076  CG  MET A1428      47.480  -1.156  72.175  1.00  0.00           C  
ATOM   3077  SD  MET A1428      46.671  -1.590  70.621  1.00  0.00           S  
ATOM   3078  CE  MET A1428      47.425  -0.440  69.466  1.00  0.00           C  
ATOM   3079  N   ALA A1429      46.133   2.286  74.966  1.00  0.00           N  
ATOM   3080  CA  ALA A1429      45.814   3.642  75.420  1.00  0.00           C  
ATOM   3081  C   ALA A1429      46.688   4.086  76.600  1.00  0.00           C  
ATOM   3082  O   ALA A1429      47.193   5.209  76.617  1.00  0.00           O  
ATOM   3083  CB  ALA A1429      44.332   3.749  75.780  1.00  0.00           C  
ATOM   3084  N   GLN A1430      46.877   3.186  77.563  1.00  0.00           N  
ATOM   3085  CA  GLN A1430      47.599   3.487  78.808  1.00  0.00           C  
ATOM   3086  C   GLN A1430      49.128   3.545  78.660  1.00  0.00           C  
ATOM   3087  O   GLN A1430      49.824   3.957  79.587  1.00  0.00           O  
ATOM   3088  CB  GLN A1430      47.199   2.498  79.911  1.00  0.00           C  
ATOM   3089  CG  GLN A1430      45.757   2.659  80.392  1.00  0.00           C  
ATOM   3090  CD  GLN A1430      45.328   1.580  81.374  1.00  0.00           C  
ATOM   3091  OE1 GLN A1430      46.155   0.849  81.916  1.00  0.00           O  
ATOM   3092  NE2 GLN A1430      44.023   1.483  81.611  1.00  0.00           N  
ATOM   3093  N   GLU A1431      49.645   3.129  77.506  1.00  0.00           N  
ATOM   3094  CA  GLU A1431      51.067   3.329  77.200  1.00  0.00           C  
ATOM   3095  C   GLU A1431      51.312   4.168  75.935  1.00  0.00           C  
ATOM   3096  O   GLU A1431      52.316   3.987  75.240  1.00  0.00           O  
ATOM   3097  CB  GLU A1431      51.862   2.006  77.207  1.00  0.00           C  
ATOM   3098  CG  GLU A1431      51.249   0.833  76.452  1.00  0.00           C  
ATOM   3099  CD  GLU A1431      51.547  -0.522  77.116  1.00  0.00           C  
ATOM   3100  OE1 GLU A1431      52.185  -1.378  76.467  1.00  0.00           O  
ATOM   3101  OE2 GLU A1431      51.143  -0.731  78.288  1.00  0.00           O  
ATOM   3102  N   GLY A1432      50.382   5.084  75.653  1.00  0.00           N  
ATOM   3103  CA  GLY A1432      50.564   6.106  74.621  1.00  0.00           C  
ATOM   3104  C   GLY A1432      50.026   5.844  73.221  1.00  0.00           C  
ATOM   3105  O   GLY A1432      50.097   6.724  72.364  1.00  0.00           O  
ATOM   3106  N   LEU A1433      49.492   4.647  72.979  1.00  0.00           N  
ATOM   3107  CA  LEU A1433      49.008   4.266  71.641  1.00  0.00           C  
ATOM   3108  C   LEU A1433      47.487   4.341  71.483  1.00  0.00           C  
ATOM   3109  O   LEU A1433      46.745   4.363  72.466  1.00  0.00           O  
ATOM   3110  CB  LEU A1433      49.510   2.870  71.251  1.00  0.00           C  
ATOM   3111  CG  LEU A1433      50.809   2.735  70.446  1.00  0.00           C  
ATOM   3112  CD1 LEU A1433      50.730   3.501  69.119  1.00  0.00           C  
ATOM   3113  CD2 LEU A1433      52.034   3.156  71.246  1.00  0.00           C  
ATOM   3114  N   LEU A1434      47.035   4.386  70.232  1.00  0.00           N  
ATOM   3115  CA  LEU A1434      45.608   4.377  69.918  1.00  0.00           C  
ATOM   3116  C   LEU A1434      45.316   3.419  68.762  1.00  0.00           C  
ATOM   3117  O   LEU A1434      46.189   2.649  68.344  1.00  0.00           O  
ATOM   3118  CB  LEU A1434      45.100   5.795  69.600  1.00  0.00           C  
ATOM   3119  CG  LEU A1434      44.968   6.840  70.722  1.00  0.00           C  
ATOM   3120  CD1 LEU A1434      44.654   8.211  70.134  1.00  0.00           C  
ATOM   3121  CD2 LEU A1434      43.920   6.458  71.780  1.00  0.00           C  
ATOM   3122  N   GLY A1435      44.086   3.467  68.255  1.00  0.00           N  
ATOM   3123  CA  GLY A1435      43.675   2.628  67.136  1.00  0.00           C  
ATOM   3124  C   GLY A1435      43.138   1.285  67.589  1.00  0.00           C  
ATOM   3125  O   GLY A1435      42.284   1.215  68.477  1.00  0.00           O  
ATOM   3126  N   LEU A1436      43.645   0.219  66.977  1.00  0.00           N  
ATOM   3127  CA  LEU A1436      43.176  -1.133  67.256  1.00  0.00           C  
ATOM   3128  C   LEU A1436      44.349  -2.112  67.297  1.00  0.00           C  
ATOM   3129  O   LEU A1436      45.408  -1.847  66.723  1.00  0.00           O  
ATOM   3130  CB  LEU A1436      42.149  -1.557  66.197  1.00  0.00           C  
ATOM   3131  CG  LEU A1436      40.963  -2.438  66.611  1.00  0.00           C  
ATOM   3132  CD1 LEU A1436      40.166  -1.816  67.763  1.00  0.00           C  
ATOM   3133  CD2 LEU A1436      40.053  -2.707  65.414  1.00  0.00           C  
ATOM   3134  N   ALA A1437      44.158  -3.236  67.984  1.00  0.00           N  
ATOM   3135  CA  ALA A1437      45.183  -4.276  68.066  1.00  0.00           C  
ATOM   3136  C   ALA A1437      45.408  -4.962  66.711  1.00  0.00           C  
ATOM   3137  O   ALA A1437      44.536  -4.929  65.834  1.00  0.00           O  
ATOM   3138  CB  ALA A1437      44.818  -5.293  69.136  1.00  0.00           C  
ATOM   3139  N   GLU A1438      46.583  -5.572  66.550  1.00  0.00           N  
ATOM   3140  CA  GLU A1438      46.949  -6.265  65.309  1.00  0.00           C  
ATOM   3141  C   GLU A1438      46.152  -7.554  65.089  1.00  0.00           C  
ATOM   3142  O   GLU A1438      45.752  -7.860  63.963  1.00  0.00           O  
ATOM   3143  CB  GLU A1438      48.455  -6.542  65.269  1.00  0.00           C  
ATOM   3144  CG  GLU A1438      49.285  -5.412  64.652  1.00  0.00           C  
ATOM   3145  CD  GLU A1438      49.281  -5.431  63.129  1.00  0.00           C  
ATOM   3146  OE1 GLU A1438      49.269  -6.534  62.538  1.00  0.00           O  
ATOM   3147  OE2 GLU A1438      49.299  -4.340  62.519  1.00  0.00           O  
ATOM   3148  N   GLU A1443      45.934  -8.306  66.166  1.00  0.00           N  
ATOM   3149  CA  GLU A1443      45.071  -9.484  66.125  1.00  0.00           C  
ATOM   3150  C   GLU A1443      43.627  -9.083  66.423  1.00  0.00           C  
ATOM   3151  O   GLU A1443      43.370  -8.273  67.317  1.00  0.00           O  
ATOM   3152  CB  GLU A1443      45.565 -10.566  67.097  1.00  0.00           C  
ATOM   3153  CG  GLU A1443      44.569 -11.703  67.319  1.00  0.00           C  
ATOM   3154  CD  GLU A1443      45.179 -13.082  67.168  1.00  0.00           C  
ATOM   3155  OE1 GLU A1443      46.332 -13.287  67.613  1.00  0.00           O  
ATOM   3156  OE2 GLU A1443      44.493 -13.966  66.606  1.00  0.00           O  
ATOM   3157  N   ASN A1444      42.694  -9.647  65.658  1.00  0.00           N  
ATOM   3158  CA  ASN A1444      41.273  -9.309  65.779  1.00  0.00           C  
ATOM   3159  C   ASN A1444      40.585  -9.832  67.045  1.00  0.00           C  
ATOM   3160  O   ASN A1444      39.601  -9.247  67.500  1.00  0.00           O  
ATOM   3161  CB  ASN A1444      40.490  -9.714  64.516  1.00  0.00           C  
ATOM   3162  CG  ASN A1444      41.036 -10.972  63.854  1.00  0.00           C  
ATOM   3163  OD1 ASN A1444      41.365 -10.963  62.664  1.00  0.00           O  
ATOM   3164  ND2 ASN A1444      41.131 -12.059  64.617  1.00  0.00           N  
ATOM   3165  N   THR A1448      41.104 -10.920  67.614  1.00  0.00           N  
ATOM   3166  CA  THR A1448      40.559 -11.456  68.865  1.00  0.00           C  
ATOM   3167  C   THR A1448      41.039 -10.652  70.074  1.00  0.00           C  
ATOM   3168  O   THR A1448      40.397 -10.659  71.124  1.00  0.00           O  
ATOM   3169  CB  THR A1448      40.901 -12.951  69.065  1.00  0.00           C  
ATOM   3170  OG1 THR A1448      42.318 -13.139  68.984  1.00  0.00           O  
ATOM   3171  CG2 THR A1448      40.213 -13.812  68.009  1.00  0.00           C  
ATOM   3172  N   VAL A1456      42.164  -9.960  69.908  1.00  0.00           N  
ATOM   3173  CA  VAL A1456      42.745  -9.106  70.944  1.00  0.00           C  
ATOM   3174  C   VAL A1456      42.080  -7.725  70.930  1.00  0.00           C  
ATOM   3175  O   VAL A1456      41.928  -7.116  69.871  1.00  0.00           O  
ATOM   3176  CB  VAL A1456      44.280  -8.963  70.748  1.00  0.00           C  
ATOM   3177  CG1 VAL A1456      44.880  -7.956  71.727  1.00  0.00           C  
ATOM   3178  CG2 VAL A1456      44.966 -10.315  70.891  1.00  0.00           C  
ATOM   3179  N   GLY A1457      41.682  -7.242  72.104  1.00  0.00           N  
ATOM   3180  CA  GLY A1457      41.085  -5.911  72.233  1.00  0.00           C  
ATOM   3181  C   GLY A1457      40.190  -5.733  73.446  1.00  0.00           C  
ATOM   3182  O   GLY A1457      40.101  -6.613  74.298  1.00  0.00           O  
ATOM   3183  N   THR A1458      39.532  -4.581  73.518  1.00  0.00           N  
ATOM   3184  CA  THR A1458      38.640  -4.243  74.625  1.00  0.00           C  
ATOM   3185  C   THR A1458      37.193  -4.085  74.159  1.00  0.00           C  
ATOM   3186  O   THR A1458      36.927  -3.516  73.098  1.00  0.00           O  
ATOM   3187  CB  THR A1458      39.102  -2.951  75.334  1.00  0.00           C  
ATOM   3188  OG1 THR A1458      40.397  -3.162  75.909  1.00  0.00           O  
ATOM   3189  CG2 THR A1458      38.138  -2.549  76.438  1.00  0.00           C  
ATOM   3190  N   THR A1459      36.272  -4.623  74.954  1.00  0.00           N  
ATOM   3191  CA  THR A1459      34.850  -4.353  74.802  1.00  0.00           C  
ATOM   3192  C   THR A1459      34.417  -3.449  75.960  1.00  0.00           C  
ATOM   3193  O   THR A1459      34.569  -3.806  77.133  1.00  0.00           O  
ATOM   3194  CB  THR A1459      34.005  -5.653  74.777  1.00  0.00           C  
ATOM   3195  OG1 THR A1459      34.354  -6.433  73.627  1.00  0.00           O  
ATOM   3196  CG2 THR A1459      32.509  -5.331  74.725  1.00  0.00           C  
ATOM   3197  N   ASP A1460      33.906  -2.271  75.618  1.00  0.00           N  
ATOM   3198  CA  ASP A1460      33.418  -1.310  76.607  1.00  0.00           C  
ATOM   3199  C   ASP A1460      31.927  -1.454  76.859  1.00  0.00           C  
ATOM   3200  O   ASP A1460      31.162  -1.691  75.938  1.00  0.00           O  
ATOM   3201  CB  ASP A1460      33.721   0.121  76.161  1.00  0.00           C  
ATOM   3202  CG  ASP A1460      35.115   0.576  76.555  1.00  0.00           C  
ATOM   3203  OD1 ASP A1460      35.855  -0.222  77.167  1.00  0.00           O  
ATOM   3204  OD2 ASP A1460      35.472   1.740  76.255  1.00  0.00           O  
ATOM   3205  N   TYR A1461      31.535  -1.318  78.123  1.00  0.00           N  
ATOM   3206  CA  TYR A1461      30.135  -1.272  78.517  1.00  0.00           C  
ATOM   3207  C   TYR A1461      29.750   0.174  78.801  1.00  0.00           C  
ATOM   3208  O   TYR A1461      30.380   0.840  79.629  1.00  0.00           O  
ATOM   3209  CB  TYR A1461      29.891  -2.136  79.754  1.00  0.00           C  
ATOM   3210  CG  TYR A1461      29.836  -3.620  79.477  1.00  0.00           C  
ATOM   3211  CD1 TYR A1461      30.980  -4.329  79.098  1.00  0.00           C  
ATOM   3212  CD2 TYR A1461      28.640  -4.323  79.603  1.00  0.00           C  
ATOM   3213  CE1 TYR A1461      30.929  -5.700  78.844  1.00  0.00           C  
ATOM   3214  CE2 TYR A1461      28.581  -5.690  79.358  1.00  0.00           C  
ATOM   3215  CZ  TYR A1461      29.725  -6.371  78.980  1.00  0.00           C  
ATOM   3216  OH  TYR A1461      29.655  -7.722  78.735  1.00  0.00           O  
ATOM   3217  N   GLU A1462      28.717   0.646  78.112  1.00  0.00           N  
ATOM   3218  CA  GLU A1462      28.283   2.037  78.205  1.00  0.00           C  
ATOM   3219  C   GLU A1462      26.804   2.155  78.560  1.00  0.00           C  
ATOM   3220  O   GLU A1462      26.001   1.299  78.199  1.00  0.00           O  
ATOM   3221  CB  GLU A1462      28.561   2.765  76.889  1.00  0.00           C  
ATOM   3222  CG  GLU A1462      30.018   3.144  76.681  1.00  0.00           C  
ATOM   3223  CD  GLU A1462      30.349   3.455  75.233  1.00  0.00           C  
ATOM   3224  OE1 GLU A1462      29.417   3.561  74.407  1.00  0.00           O  
ATOM   3225  OE2 GLU A1462      31.548   3.588  74.913  1.00  0.00           O  
ATOM   3226  N   ALA A1463      26.451   3.222  79.269  1.00  0.00           N  
ATOM   3227  CA  ALA A1463      25.061   3.469  79.649  1.00  0.00           C  
ATOM   3228  C   ALA A1463      24.728   4.958  79.597  1.00  0.00           C  
ATOM   3229  O   ALA A1463      25.595   5.805  79.827  1.00  0.00           O  
ATOM   3230  CB  ALA A1463      24.781   2.895  81.024  1.00  0.00           C  
ATOM   3231  N   CYS A1464      23.478   5.281  79.280  1.00  0.00           N  
ATOM   3232  CA  CYS A1464      23.072   6.682  79.229  1.00  0.00           C  
ATOM   3233  C   CYS A1464      22.869   7.273  80.621  1.00  0.00           C  
ATOM   3234  O   CYS A1464      22.423   6.594  81.549  1.00  0.00           O  
ATOM   3235  CB  CYS A1464      21.838   6.898  78.341  1.00  0.00           C  
ATOM   3236  SG  CYS A1464      20.295   6.139  78.908  1.00  0.00           S  
ATOM   3237  N   LEU A1465      23.247   8.537  80.757  1.00  0.00           N  
ATOM   3238  CA  LEU A1465      22.987   9.306  81.962  1.00  0.00           C  
ATOM   3239  C   LEU A1465      21.934  10.363  81.594  1.00  0.00           C  
ATOM   3240  O   LEU A1465      22.267  11.379  80.979  1.00  0.00           O  
ATOM   3241  CB  LEU A1465      24.279   9.952  82.478  1.00  0.00           C  
ATOM   3242  CG  LEU A1465      25.536   9.083  82.686  1.00  0.00           C  
ATOM   3243  CD1 LEU A1465      26.691   9.930  83.209  1.00  0.00           C  
ATOM   3244  CD2 LEU A1465      25.286   7.904  83.629  1.00  0.00           C  
ATOM   3245  N   PRO A1475      20.655  10.114  81.948  1.00  0.00           N  
ATOM   3246  CA  PRO A1475      19.560  10.985  81.504  1.00  0.00           C  
ATOM   3247  C   PRO A1475      19.818  12.482  81.695  1.00  0.00           C  
ATOM   3248  O   PRO A1475      19.502  13.258  80.799  1.00  0.00           O  
ATOM   3249  CB  PRO A1475      18.372  10.509  82.344  1.00  0.00           C  
ATOM   3250  CG  PRO A1475      18.650   9.073  82.555  1.00  0.00           C  
ATOM   3251  CD  PRO A1475      20.148   9.004  82.777  1.00  0.00           C  
ATOM   3252  N   TYR A1476      20.418  12.874  82.820  1.00  0.00           N  
ATOM   3253  CA  TYR A1476      20.699  14.294  83.096  1.00  0.00           C  
ATOM   3254  C   TYR A1476      21.564  14.991  82.039  1.00  0.00           C  
ATOM   3255  O   TYR A1476      21.579  16.225  81.956  1.00  0.00           O  
ATOM   3256  CB  TYR A1476      21.300  14.488  84.496  1.00  0.00           C  
ATOM   3257  CG  TYR A1476      22.764  14.117  84.654  1.00  0.00           C  
ATOM   3258  CD1 TYR A1476      23.148  12.804  84.919  1.00  0.00           C  
ATOM   3259  CD2 TYR A1476      23.763  15.091  84.570  1.00  0.00           C  
ATOM   3260  CE1 TYR A1476      24.495  12.463  85.073  1.00  0.00           C  
ATOM   3261  CE2 TYR A1476      25.109  14.762  84.729  1.00  0.00           C  
ATOM   3262  CZ  TYR A1476      25.467  13.448  84.977  1.00  0.00           C  
ATOM   3263  OH  TYR A1476      26.794  13.116  85.137  1.00  0.00           O  
ATOM   3264  N   ARG A1683      22.269  14.195  81.238  1.00  0.00           N  
ATOM   3265  CA  ARG A1683      23.180  14.714  80.219  1.00  0.00           C  
ATOM   3266  C   ARG A1683      22.480  15.157  78.940  1.00  0.00           C  
ATOM   3267  O   ARG A1683      23.125  15.685  78.030  1.00  0.00           O  
ATOM   3268  CB  ARG A1683      24.255  13.679  79.889  1.00  0.00           C  
ATOM   3269  CG  ARG A1683      25.353  13.596  80.916  1.00  0.00           C  
ATOM   3270  CD  ARG A1683      26.448  12.657  80.452  1.00  0.00           C  
ATOM   3271  NE  ARG A1683      27.643  12.803  81.275  1.00  0.00           N  
ATOM   3272  CZ  ARG A1683      28.752  12.082  81.141  1.00  0.00           C  
ATOM   3273  NH1 ARG A1683      28.848  11.146  80.207  1.00  0.00           N  
ATOM   3274  NH2 ARG A1683      29.774  12.306  81.949  1.00  0.00           N  
ATOM   3275  N   GLY A1684      21.167  14.933  78.873  1.00  0.00           N  
ATOM   3276  CA  GLY A1684      20.369  15.296  77.710  1.00  0.00           C  
ATOM   3277  C   GLY A1684      20.260  14.182  76.684  1.00  0.00           C  
ATOM   3278  O   GLY A1684      21.007  13.205  76.746  1.00  0.00           O  
ATOM   3279  N   PRO A1688      19.331  14.326  75.721  1.00  0.00           N  
ATOM   3280  CA  PRO A1688      19.127  13.307  74.683  1.00  0.00           C  
ATOM   3281  C   PRO A1688      20.359  13.066  73.799  1.00  0.00           C  
ATOM   3282  O   PRO A1688      20.465  12.011  73.168  1.00  0.00           O  
ATOM   3283  CB  PRO A1688      17.971  13.874  73.852  1.00  0.00           C  
ATOM   3284  CG  PRO A1688      17.957  15.340  74.153  1.00  0.00           C  
ATOM   3285  CD  PRO A1688      18.405  15.462  75.569  1.00  0.00           C  
ATOM   3286  N   ASP A1689      21.277  14.033  73.770  1.00  0.00           N  
ATOM   3287  CA  ASP A1689      22.487  13.936  72.953  1.00  0.00           C  
ATOM   3288  C   ASP A1689      23.782  13.789  73.760  1.00  0.00           C  
ATOM   3289  O   ASP A1689      24.877  13.751  73.186  1.00  0.00           O  
ATOM   3290  CB  ASP A1689      22.579  15.127  71.999  1.00  0.00           C  
ATOM   3291  CG  ASP A1689      21.616  15.011  70.834  1.00  0.00           C  
ATOM   3292  OD1 ASP A1689      21.441  13.885  70.316  1.00  0.00           O  
ATOM   3293  OD2 ASP A1689      21.036  16.044  70.433  1.00  0.00           O  
ATOM   3294  N   GLY A1690      23.650  13.701  75.081  1.00  0.00           N  
ATOM   3295  CA  GLY A1690      24.796  13.518  75.966  1.00  0.00           C  
ATOM   3296  C   GLY A1690      25.578  12.243  75.693  1.00  0.00           C  
ATOM   3297  O   GLY A1690      25.042  11.269  75.153  1.00  0.00           O  
ATOM   3298  N   GLU A1692      26.856  12.263  76.062  1.00  0.00           N  
ATOM   3299  CA  GLU A1692      27.735  11.109  75.892  1.00  0.00           C  
ATOM   3300  C   GLU A1692      27.432  10.032  76.922  1.00  0.00           C  
ATOM   3301  O   GLU A1692      27.209  10.326  78.097  1.00  0.00           O  
ATOM   3302  CB  GLU A1692      29.205  11.535  75.960  1.00  0.00           C  
ATOM   3303  CG  GLU A1692      29.639  12.353  74.733  1.00  0.00           C  
ATOM   3304  CD  GLU A1692      30.997  13.039  74.888  1.00  0.00           C  
ATOM   3305  OE1 GLU A1692      31.562  13.048  76.009  1.00  0.00           O  
ATOM   3306  OE2 GLU A1692      31.493  13.577  73.868  1.00  0.00           O  
ATOM   3307  N   TRP A1693      27.403   8.785  76.462  1.00  0.00           N  
ATOM   3308  CA  TRP A1693      27.159   7.640  77.331  1.00  0.00           C  
ATOM   3309  C   TRP A1693      28.415   7.342  78.135  1.00  0.00           C  
ATOM   3310  O   TRP A1693      29.531   7.532  77.644  1.00  0.00           O  
ATOM   3311  CB  TRP A1693      26.750   6.425  76.499  1.00  0.00           C  
ATOM   3312  CG  TRP A1693      25.349   6.491  75.949  1.00  0.00           C  
ATOM   3313  CD1 TRP A1693      24.713   7.590  75.431  1.00  0.00           C  
ATOM   3314  CD2 TRP A1693      24.418   5.406  75.842  1.00  0.00           C  
ATOM   3315  NE1 TRP A1693      23.447   7.258  75.026  1.00  0.00           N  
ATOM   3316  CE2 TRP A1693      23.235   5.926  75.263  1.00  0.00           C  
ATOM   3317  CE3 TRP A1693      24.463   4.047  76.188  1.00  0.00           C  
ATOM   3318  CZ2 TRP A1693      22.106   5.134  75.018  1.00  0.00           C  
ATOM   3319  CZ3 TRP A1693      23.340   3.258  75.944  1.00  0.00           C  
ATOM   3320  CH2 TRP A1693      22.176   3.807  75.365  1.00  0.00           C  
ATOM   3321  N   LEU A1700      28.230   6.878  79.367  1.00  0.00           N  
ATOM   3322  CA  LEU A1700      29.348   6.636  80.272  1.00  0.00           C  
ATOM   3323  C   LEU A1700      29.856   5.199  80.214  1.00  0.00           C  
ATOM   3324  O   LEU A1700      29.093   4.254  80.423  1.00  0.00           O  
ATOM   3325  CB  LEU A1700      28.962   6.996  81.713  1.00  0.00           C  
ATOM   3326  CG  LEU A1700      30.064   6.911  82.780  1.00  0.00           C  
ATOM   3327  CD1 LEU A1700      31.151   7.956  82.546  1.00  0.00           C  
ATOM   3328  CD2 LEU A1700      29.467   7.049  84.169  1.00  0.00           C  
ATOM   3329  N   GLU A1701      31.146   5.042  79.931  1.00  0.00           N  
ATOM   3330  CA  GLU A1701      31.800   3.737  80.063  1.00  0.00           C  
ATOM   3331  C   GLU A1701      31.795   3.376  81.543  1.00  0.00           C  
ATOM   3332  O   GLU A1701      32.340   4.119  82.364  1.00  0.00           O  
ATOM   3333  CB  GLU A1701      33.235   3.775  79.527  1.00  0.00           C  
ATOM   3334  CG  GLU A1701      33.996   2.441  79.687  1.00  0.00           C  
ATOM   3335  CD  GLU A1701      35.502   2.611  79.828  1.00  0.00           C  
ATOM   3336  OE1 GLU A1701      36.068   3.589  79.299  1.00  0.00           O  
ATOM   3337  OE2 GLU A1701      36.131   1.750  80.466  1.00  0.00           O  
ATOM   3338  N   PHE A1702      31.159   2.261  81.893  1.00  0.00           N  
ATOM   3339  CA  PHE A1702      31.096   1.861  83.299  1.00  0.00           C  
ATOM   3340  C   PHE A1702      31.886   0.604  83.653  1.00  0.00           C  
ATOM   3341  O   PHE A1702      32.098   0.326  84.836  1.00  0.00           O  
ATOM   3342  CB  PHE A1702      29.655   1.823  83.836  1.00  0.00           C  
ATOM   3343  CG  PHE A1702      28.767   0.805  83.181  1.00  0.00           C  
ATOM   3344  CD1 PHE A1702      28.098   1.099  81.996  1.00  0.00           C  
ATOM   3345  CD2 PHE A1702      28.552  -0.430  83.778  1.00  0.00           C  
ATOM   3346  CE1 PHE A1702      27.254   0.160  81.398  1.00  0.00           C  
ATOM   3347  CE2 PHE A1702      27.711  -1.373  83.187  1.00  0.00           C  
ATOM   3348  CZ  PHE A1702      27.063  -1.077  81.995  1.00  0.00           C  
ATOM   3349  N   GLN A1703      32.309  -0.144  82.630  1.00  0.00           N  
ATOM   3350  CA  GLN A1703      33.218  -1.295  82.793  1.00  0.00           C  
ATOM   3351  C   GLN A1703      33.714  -1.823  81.443  1.00  0.00           C  
ATOM   3352  O   GLN A1703      33.146  -1.503  80.399  1.00  0.00           O  
ATOM   3353  CB  GLN A1703      32.553  -2.429  83.583  1.00  0.00           C  
ATOM   3354  CG  GLN A1703      31.364  -3.043  82.874  1.00  0.00           C  
ATOM   3355  CD  GLN A1703      30.839  -4.251  83.585  1.00  0.00           C  
ATOM   3356  OE1 GLN A1703      30.759  -4.278  84.812  1.00  0.00           O  
ATOM   3357  NE2 GLN A1703      30.474  -5.268  82.820  1.00  0.00           N  
ATOM   3358  N   ASN A1704      34.772  -2.634  81.470  1.00  0.00           N  
ATOM   3359  CA  ASN A1704      35.277  -3.255  80.246  1.00  0.00           C  
ATOM   3360  C   ASN A1704      35.591  -4.741  80.384  1.00  0.00           C  
ATOM   3361  O   ASN A1704      35.715  -5.258  81.498  1.00  0.00           O  
ATOM   3362  CB  ASN A1704      36.468  -2.462  79.661  1.00  0.00           C  
ATOM   3363  CG  ASN A1704      37.759  -2.590  80.482  1.00  0.00           C  
ATOM   3364  OD1 ASN A1704      37.908  -3.468  81.331  1.00  0.00           O  
ATOM   3365  ND2 ASN A1704      38.714  -1.709  80.197  1.00  0.00           N  
ATOM   3366  N   VAL A1705      35.682  -5.426  79.246  1.00  0.00           N  
ATOM   3367  CA  VAL A1705      36.168  -6.806  79.198  1.00  0.00           C  
ATOM   3368  C   VAL A1705      37.230  -6.873  78.105  1.00  0.00           C  
ATOM   3369  O   VAL A1705      36.973  -6.469  76.971  1.00  0.00           O  
ATOM   3370  CB  VAL A1705      35.031  -7.823  78.911  1.00  0.00           C  
ATOM   3371  CG1 VAL A1705      35.593  -9.224  78.715  1.00  0.00           C  
ATOM   3372  CG2 VAL A1705      33.998  -7.820  80.029  1.00  0.00           C  
ATOM   3373  N   SER A1706      38.418  -7.377  78.445  1.00  0.00           N  
ATOM   3374  CA  SER A1706      39.541  -7.367  77.506  1.00  0.00           C  
ATOM   3375  C   SER A1706      40.213  -8.726  77.285  1.00  0.00           C  
ATOM   3376  O   SER A1706      40.408  -9.498  78.225  1.00  0.00           O  
ATOM   3377  CB  SER A1706      40.601  -6.356  77.946  1.00  0.00           C  
ATOM   3378  OG  SER A1706      40.087  -5.038  77.957  1.00  0.00           O  
ATOM   3379  N   ILE A1707      40.547  -8.992  76.023  1.00  0.00           N  
ATOM   3380  CA  ILE A1707      41.443 -10.076  75.648  1.00  0.00           C  
ATOM   3381  C   ILE A1707      42.787  -9.421  75.367  1.00  0.00           C  
ATOM   3382  O   ILE A1707      42.898  -8.598  74.463  1.00  0.00           O  
ATOM   3383  CB  ILE A1707      40.954 -10.822  74.372  1.00  0.00           C  
ATOM   3384  CG1 ILE A1707      39.510 -11.319  74.529  1.00  0.00           C  
ATOM   3385  CG2 ILE A1707      41.924 -11.958  73.976  1.00  0.00           C  
ATOM   3386  CD1 ILE A1707      39.271 -12.166  75.758  1.00  0.00           C  
ATOM   3387  N   ASN A1708      43.799  -9.777  76.151  1.00  0.00           N  
ATOM   3388  CA  ASN A1708      45.100  -9.114  76.072  1.00  0.00           C  
ATOM   3389  C   ASN A1708      46.135  -9.852  75.207  1.00  0.00           C  
ATOM   3390  O   ASN A1708      47.247  -9.355  75.000  1.00  0.00           O  
ATOM   3391  CB  ASN A1708      45.644  -8.843  77.484  1.00  0.00           C  
ATOM   3392  CG  ASN A1708      44.778  -7.859  78.273  1.00  0.00           C  
ATOM   3393  OD1 ASN A1708      44.219  -6.921  77.706  1.00  0.00           O  
ATOM   3394  ND2 ASN A1708      44.669  -8.069  79.585  1.00  0.00           N  
ATOM   3395  N   GLY A1709      45.759 -11.023  74.693  1.00  0.00           N  
ATOM   3396  CA  GLY A1709      46.677 -11.867  73.943  1.00  0.00           C  
ATOM   3397  C   GLY A1709      47.761 -12.441  74.837  1.00  0.00           C  
ATOM   3398  O   GLY A1709      47.506 -12.793  75.992  1.00  0.00           O  
ATOM   3399  N   ASP A1710      48.977 -12.513  74.306  1.00  0.00           N  
ATOM   3400  CA  ASP A1710      50.110 -13.042  75.054  1.00  0.00           C  
ATOM   3401  C   ASP A1710      50.956 -11.951  75.714  1.00  0.00           C  
ATOM   3402  O   ASP A1710      52.062 -12.231  76.172  1.00  0.00           O  
ATOM   3403  CB  ASP A1710      50.984 -13.926  74.149  1.00  0.00           C  
ATOM   3404  CG  ASP A1710      51.743 -13.131  73.091  1.00  0.00           C  
ATOM   3405  OD1 ASP A1710      51.644 -11.876  73.065  1.00  0.00           O  
ATOM   3406  OD2 ASP A1710      52.446 -13.769  72.278  1.00  0.00           O  
ATOM   3407  N   LYS A1711      50.438 -10.720  75.770  1.00  0.00           N  
ATOM   3408  CA  LYS A1711      51.225  -9.571  76.247  1.00  0.00           C  
ATOM   3409  C   LYS A1711      51.781  -9.783  77.655  1.00  0.00           C  
ATOM   3410  O   LYS A1711      52.993  -9.680  77.888  1.00  0.00           O  
ATOM   3411  CB  LYS A1711      50.404  -8.278  76.189  1.00  0.00           C  
ATOM   3412  CG  LYS A1711      51.105  -7.052  76.780  1.00  0.00           C  
ATOM   3413  CD  LYS A1711      50.219  -5.816  76.665  1.00  0.00           C  
ATOM   3414  CE  LYS A1711      50.829  -4.603  77.362  1.00  0.00           C  
ATOM   3415  NZ  LYS A1711      52.016  -4.079  76.619  1.00  0.00           N  
ATOM   3416  N   TYR A1725      50.891 -10.087  78.589  1.00  0.00           N  
ATOM   3417  CA  TYR A1725      51.287 -10.252  79.981  1.00  0.00           C  
ATOM   3418  C   TYR A1725      52.106 -11.513  80.250  1.00  0.00           C  
ATOM   3419  O   TYR A1725      53.168 -11.425  80.874  1.00  0.00           O  
ATOM   3420  CB  TYR A1725      50.083 -10.102  80.918  1.00  0.00           C  
ATOM   3421  CG  TYR A1725      49.755  -8.652  81.201  1.00  0.00           C  
ATOM   3422  CD1 TYR A1725      49.083  -7.868  80.262  1.00  0.00           C  
ATOM   3423  CD2 TYR A1725      50.142  -8.059  82.402  1.00  0.00           C  
ATOM   3424  CE1 TYR A1725      48.793  -6.523  80.525  1.00  0.00           C  
ATOM   3425  CE2 TYR A1725      49.864  -6.728  82.671  1.00  0.00           C  
ATOM   3426  CZ  TYR A1725      49.195  -5.967  81.731  1.00  0.00           C  
ATOM   3427  OH  TYR A1725      48.926  -4.650  82.018  1.00  0.00           O  
ATOM   3428  N   PRO A1726      51.630 -12.688  79.782  1.00  0.00           N  
ATOM   3429  CA  PRO A1726      52.492 -13.868  79.896  1.00  0.00           C  
ATOM   3430  C   PRO A1726      53.903 -13.652  79.319  1.00  0.00           C  
ATOM   3431  O   PRO A1726      54.870 -14.061  79.952  1.00  0.00           O  
ATOM   3432  CB  PRO A1726      51.716 -14.939  79.129  1.00  0.00           C  
ATOM   3433  CG  PRO A1726      50.291 -14.542  79.308  1.00  0.00           C  
ATOM   3434  CD  PRO A1726      50.321 -13.038  79.192  1.00  0.00           C  
ATOM   3435  N   LYS A1727      54.022 -12.994  78.161  1.00  0.00           N  
ATOM   3436  CA  LYS A1727      55.340 -12.637  77.608  1.00  0.00           C  
ATOM   3437  C   LYS A1727      56.104 -11.648  78.489  1.00  0.00           C  
ATOM   3438  O   LYS A1727      57.267 -11.882  78.827  1.00  0.00           O  
ATOM   3439  CB  LYS A1727      55.238 -12.078  76.182  1.00  0.00           C  
ATOM   3440  CG  LYS A1727      55.046 -13.110  75.078  1.00  0.00           C  
ATOM   3441  CD  LYS A1727      55.977 -14.315  75.219  1.00  0.00           C  
ATOM   3442  CE  LYS A1727      56.055 -15.130  73.928  1.00  0.00           C  
ATOM   3443  NZ  LYS A1727      54.719 -15.490  73.348  1.00  0.00           N  
ATOM   3444  N   GLY A1728      55.446 -10.552  78.856  1.00  0.00           N  
ATOM   3445  CA  GLY A1728      56.052  -9.508  79.679  1.00  0.00           C  
ATOM   3446  C   GLY A1728      56.602  -9.976  81.014  1.00  0.00           C  
ATOM   3447  O   GLY A1728      57.672  -9.537  81.431  1.00  0.00           O  
ATOM   3448  N   PHE A1729      55.872 -10.872  81.679  1.00  0.00           N  
ATOM   3449  CA  PHE A1729      56.268 -11.389  82.988  1.00  0.00           C  
ATOM   3450  C   PHE A1729      56.905 -12.786  82.936  1.00  0.00           C  
ATOM   3451  O   PHE A1729      57.271 -13.346  83.978  1.00  0.00           O  
ATOM   3452  CB  PHE A1729      55.074 -11.362  83.949  1.00  0.00           C  
ATOM   3453  CG  PHE A1729      54.667  -9.967  84.374  1.00  0.00           C  
ATOM   3454  CD1 PHE A1729      53.887  -9.165  83.542  1.00  0.00           C  
ATOM   3455  CD2 PHE A1729      55.069  -9.457  85.605  1.00  0.00           C  
ATOM   3456  CE1 PHE A1729      53.512  -7.874  83.933  1.00  0.00           C  
ATOM   3457  CE2 PHE A1729      54.697  -8.162  86.006  1.00  0.00           C  
ATOM   3458  CZ  PHE A1729      53.917  -7.374  85.168  1.00  0.00           C  
ATOM   3459  N   ASN A1730      57.051 -13.334  81.726  1.00  0.00           N  
ATOM   3460  CA  ASN A1730      57.738 -14.611  81.511  1.00  0.00           C  
ATOM   3461  C   ASN A1730      57.018 -15.759  82.235  1.00  0.00           C  
ATOM   3462  O   ASN A1730      57.578 -16.432  83.096  1.00  0.00           O  
ATOM   3463  CB  ASN A1730      59.226 -14.488  81.892  1.00  0.00           C  
ATOM   3464  CG  ASN A1730      60.039 -15.728  81.553  1.00  0.00           C  
ATOM   3465  OD1 ASN A1730      59.863 -16.348  80.502  1.00  0.00           O  
ATOM   3466  ND2 ASN A1730      60.954 -16.085  82.448  1.00  0.00           N  
ATOM   3467  N   VAL A1760      55.751 -15.945  81.877  1.00  0.00           N  
ATOM   3468  CA  VAL A1760      54.915 -17.010  82.419  1.00  0.00           C  
ATOM   3469  C   VAL A1760      54.700 -18.028  81.318  1.00  0.00           C  
ATOM   3470  O   VAL A1760      54.196 -17.687  80.242  1.00  0.00           O  
ATOM   3471  CB  VAL A1760      53.528 -16.488  82.871  1.00  0.00           C  
ATOM   3472  CG1 VAL A1760      52.763 -17.577  83.626  1.00  0.00           C  
ATOM   3473  CG2 VAL A1760      53.672 -15.235  83.713  1.00  0.00           C  
ATOM   3474  N   LYS A1761      55.078 -19.271  81.590  1.00  0.00           N  
ATOM   3475  CA  LYS A1761      55.007 -20.334  80.605  1.00  0.00           C  
ATOM   3476  C   LYS A1761      53.998 -21.396  81.001  1.00  0.00           C  
ATOM   3477  O   LYS A1761      53.597 -21.497  82.164  1.00  0.00           O  
ATOM   3478  CB  LYS A1761      56.388 -20.966  80.410  1.00  0.00           C  
ATOM   3479  CG  LYS A1761      57.263 -20.233  79.404  1.00  0.00           C  
ATOM   3480  CD  LYS A1761      58.653 -19.961  79.972  1.00  0.00           C  
ATOM   3481  CE  LYS A1761      59.736 -19.930  78.895  1.00  0.00           C  
ATOM   3482  NZ  LYS A1761      59.345 -19.172  77.669  1.00  0.00           N  
ATOM   3483  N   LEU A1765      53.580 -22.167  80.004  1.00  0.00           N  
ATOM   3484  CA  LEU A1765      52.719 -23.315  80.201  1.00  0.00           C  
ATOM   3485  C   LEU A1765      53.593 -24.566  80.087  1.00  0.00           C  
ATOM   3486  O   LEU A1765      54.559 -24.585  79.314  1.00  0.00           O  
ATOM   3487  CB  LEU A1765      51.615 -23.315  79.135  1.00  0.00           C  
ATOM   3488  CG  LEU A1765      50.347 -24.175  79.254  1.00  0.00           C  
ATOM   3489  CD1 LEU A1765      49.675 -24.050  80.618  1.00  0.00           C  
ATOM   3490  CD2 LEU A1765      49.368 -23.785  78.141  1.00  0.00           C  
ATOM   3491  N   GLN A1767      53.264 -25.599  80.860  1.00  0.00           N  
ATOM   3492  CA  GLN A1767      54.051 -26.834  80.855  1.00  0.00           C  
ATOM   3493  C   GLN A1767      54.183 -27.475  79.470  1.00  0.00           C  
ATOM   3494  O   GLN A1767      55.280 -27.876  79.080  1.00  0.00           O  
ATOM   3495  CB  GLN A1767      53.512 -27.845  81.865  1.00  0.00           C  
ATOM   3496  CG  GLN A1767      54.476 -28.990  82.121  1.00  0.00           C  
ATOM   3497  CD  GLN A1767      54.050 -29.880  83.258  1.00  0.00           C  
ATOM   3498  OE1 GLN A1767      52.866 -29.990  83.574  1.00  0.00           O  
ATOM   3499  NE2 GLN A1767      55.015 -30.533  83.876  1.00  0.00           N  
ATOM   3500  N   SER A1768      53.075 -27.563  78.734  1.00  0.00           N  
ATOM   3501  CA  SER A1768      53.084 -28.135  77.375  1.00  0.00           C  
ATOM   3502  C   SER A1768      53.868 -27.257  76.413  1.00  0.00           C  
ATOM   3503  O   SER A1768      54.325 -27.716  75.373  1.00  0.00           O  
ATOM   3504  CB  SER A1768      51.661 -28.339  76.851  1.00  0.00           C  
ATOM   3505  OG  SER A1768      50.956 -27.105  76.788  1.00  0.00           O  
ATOM   3506  N   GLY A1770      54.020 -25.992  76.776  1.00  0.00           N  
ATOM   3507  CA  GLY A1770      54.746 -25.035  75.957  1.00  0.00           C  
ATOM   3508  C   GLY A1770      53.877 -24.273  74.975  1.00  0.00           C  
ATOM   3509  O   GLY A1770      54.381 -23.441  74.225  1.00  0.00           O  
ATOM   3510  N   ASP A1771      52.577 -24.562  74.963  1.00  0.00           N  
ATOM   3511  CA  ASP A1771      51.627 -23.804  74.140  1.00  0.00           C  
ATOM   3512  C   ASP A1771      51.527 -22.361  74.655  1.00  0.00           C  
ATOM   3513  O   ASP A1771      51.772 -22.097  75.834  1.00  0.00           O  
ATOM   3514  CB  ASP A1771      50.252 -24.478  74.129  1.00  0.00           C  
ATOM   3515  CG  ASP A1771      50.301 -25.902  73.596  1.00  0.00           C  
ATOM   3516  OD1 ASP A1771      50.671 -26.102  72.415  1.00  0.00           O  
ATOM   3517  OD2 ASP A1771      49.964 -26.831  74.360  1.00  0.00           O  
ATOM   3518  N   GLU A1772      51.180 -21.432  73.770  1.00  0.00           N  
ATOM   3519  CA  GLU A1772      51.152 -20.017  74.126  1.00  0.00           C  
ATOM   3520  C   GLU A1772      50.075 -19.714  75.158  1.00  0.00           C  
ATOM   3521  O   GLU A1772      48.938 -20.171  75.039  1.00  0.00           O  
ATOM   3522  CB  GLU A1772      50.993 -19.127  72.883  1.00  0.00           C  
ATOM   3523  CG  GLU A1772      52.286 -18.956  72.068  1.00  0.00           C  
ATOM   3524  CD  GLU A1772      53.528 -18.731  72.944  1.00  0.00           C  
ATOM   3525  OE1 GLU A1772      53.519 -17.794  73.783  1.00  0.00           O  
ATOM   3526  OE2 GLU A1772      54.515 -19.496  72.793  1.00  0.00           O  
ATOM   3527  N   LEU A1773      50.464 -18.972  76.191  1.00  0.00           N  
ATOM   3528  CA  LEU A1773      49.530 -18.493  77.202  1.00  0.00           C  
ATOM   3529  C   LEU A1773      48.983 -17.139  76.809  1.00  0.00           C  
ATOM   3530  O   LEU A1773      49.721 -16.268  76.356  1.00  0.00           O  
ATOM   3531  CB  LEU A1773      50.195 -18.390  78.580  1.00  0.00           C  
ATOM   3532  CG  LEU A1773      50.227 -19.636  79.465  1.00  0.00           C  
ATOM   3533  CD1 LEU A1773      50.979 -19.331  80.751  1.00  0.00           C  
ATOM   3534  CD2 LEU A1773      48.817 -20.134  79.779  1.00  0.00           C  
ATOM   3535  N   TRP A1774      47.678 -16.986  76.980  1.00  0.00           N  
ATOM   3536  CA  TRP A1774      47.007 -15.713  76.807  1.00  0.00           C  
ATOM   3537  C   TRP A1774      46.425 -15.301  78.148  1.00  0.00           C  
ATOM   3538  O   TRP A1774      46.415 -16.091  79.096  1.00  0.00           O  
ATOM   3539  CB  TRP A1774      45.905 -15.823  75.745  1.00  0.00           C  
ATOM   3540  CG  TRP A1774      46.394 -15.695  74.319  1.00  0.00           C  
ATOM   3541  CD1 TRP A1774      47.585 -16.134  73.813  1.00  0.00           C  
ATOM   3542  CD2 TRP A1774      45.689 -15.103  73.219  1.00  0.00           C  
ATOM   3543  NE1 TRP A1774      47.671 -15.840  72.471  1.00  0.00           N  
ATOM   3544  CE2 TRP A1774      46.522 -15.207  72.082  1.00  0.00           C  
ATOM   3545  CE3 TRP A1774      44.438 -14.485  73.087  1.00  0.00           C  
ATOM   3546  CZ2 TRP A1774      46.145 -14.719  70.828  1.00  0.00           C  
ATOM   3547  CZ3 TRP A1774      44.065 -13.997  71.837  1.00  0.00           C  
ATOM   3548  CH2 TRP A1774      44.918 -14.119  70.726  1.00  0.00           C  
ATOM   3549  N   SER A1775      45.971 -14.057  78.235  1.00  0.00           N  
ATOM   3550  CA  SER A1775      45.236 -13.596  79.402  1.00  0.00           C  
ATOM   3551  C   SER A1775      44.192 -12.561  79.003  1.00  0.00           C  
ATOM   3552  O   SER A1775      44.276 -11.962  77.930  1.00  0.00           O  
ATOM   3553  CB  SER A1775      46.178 -13.038  80.484  1.00  0.00           C  
ATOM   3554  OG  SER A1775      46.749 -11.795  80.110  1.00  0.00           O  
ATOM   3555  N   GLY A1776      43.193 -12.400  79.866  1.00  0.00           N  
ATOM   3556  CA  GLY A1776      42.217 -11.328  79.754  1.00  0.00           C  
ATOM   3557  C   GLY A1776      42.056 -10.649  81.102  1.00  0.00           C  
ATOM   3558  O   GLY A1776      42.662 -11.069  82.093  1.00  0.00           O  
ATOM   3559  N   CYS A1777      41.259  -9.583  81.137  1.00  0.00           N  
ATOM   3560  CA  CYS A1777      40.864  -8.950  82.399  1.00  0.00           C  
ATOM   3561  C   CYS A1777      39.610  -8.115  82.213  1.00  0.00           C  
ATOM   3562  O   CYS A1777      39.308  -7.663  81.111  1.00  0.00           O  
ATOM   3563  CB  CYS A1777      41.992  -8.103  83.009  1.00  0.00           C  
ATOM   3564  SG  CYS A1777      42.460  -6.682  82.026  1.00  0.00           S  
ATOM   3565  N   SER A1778      38.881  -7.929  83.303  1.00  0.00           N  
ATOM   3566  CA  SER A1778      37.671  -7.128  83.297  1.00  0.00           C  
ATOM   3567  C   SER A1778      37.695  -6.192  84.493  1.00  0.00           C  
ATOM   3568  O   SER A1778      37.900  -6.623  85.630  1.00  0.00           O  
ATOM   3569  CB  SER A1778      36.434  -8.030  83.324  1.00  0.00           C  
ATOM   3570  OG  SER A1778      35.250  -7.268  83.451  1.00  0.00           O  
ATOM   3571  N   GLY A1779      37.519  -4.904  84.230  1.00  0.00           N  
ATOM   3572  CA  GLY A1779      37.525  -3.922  85.297  1.00  0.00           C  
ATOM   3573  C   GLY A1779      36.116  -3.465  85.585  1.00  0.00           C  
ATOM   3574  O   GLY A1779      35.445  -2.959  84.698  1.00  0.00           O  
ATOM   3575  N   VAL A1782      35.668  -3.661  86.822  1.00  0.00           N  
ATOM   3576  CA  VAL A1782      34.353  -3.200  87.252  1.00  0.00           C  
ATOM   3577  C   VAL A1782      34.533  -1.942  88.102  1.00  0.00           C  
ATOM   3578  O   VAL A1782      35.080  -1.998  89.205  1.00  0.00           O  
ATOM   3579  CB  VAL A1782      33.572  -4.305  88.027  1.00  0.00           C  
ATOM   3580  CG1 VAL A1782      32.290  -3.760  88.631  1.00  0.00           C  
ATOM   3581  CG2 VAL A1782      33.259  -5.478  87.112  1.00  0.00           C  
ATOM   3582  N   GLY A1783      34.087  -0.809  87.569  1.00  0.00           N  
ATOM   3583  CA  GLY A1783      34.176   0.462  88.292  1.00  0.00           C  
ATOM   3584  C   GLY A1783      32.917   0.731  89.091  1.00  0.00           C  
ATOM   3585  O   GLY A1783      31.859   0.974  88.516  1.00  0.00           O  
ATOM   3586  N   LEU A1784      33.028   0.687  90.413  1.00  0.00           N  
ATOM   3587  CA  LEU A1784      31.856   0.818  91.280  1.00  0.00           C  
ATOM   3588  C   LEU A1784      31.261   2.230  91.295  1.00  0.00           C  
ATOM   3589  O   LEU A1784      30.035   2.385  91.298  1.00  0.00           O  
ATOM   3590  CB  LEU A1784      32.156   0.304  92.695  1.00  0.00           C  
ATOM   3591  CG  LEU A1784      32.482  -1.196  92.789  1.00  0.00           C  
ATOM   3592  CD1 LEU A1784      32.741  -1.628  94.231  1.00  0.00           C  
ATOM   3593  CD2 LEU A1784      31.380  -2.064  92.175  1.00  0.00           C  
ATOM   3594  N   GLU A1785      32.118   3.252  91.281  1.00  0.00           N  
ATOM   3595  CA  GLU A1785      31.664   4.641  91.115  1.00  0.00           C  
ATOM   3596  C   GLU A1785      30.885   4.810  89.816  1.00  0.00           C  
ATOM   3597  O   GLU A1785      29.930   5.597  89.746  1.00  0.00           O  
ATOM   3598  CB  GLU A1785      32.847   5.610  91.093  1.00  0.00           C  
ATOM   3599  CG  GLU A1785      33.446   5.931  92.444  1.00  0.00           C  
ATOM   3600  CD  GLU A1785      34.561   4.984  92.852  1.00  0.00           C  
ATOM   3601  OE1 GLU A1785      34.886   4.042  92.083  1.00  0.00           O  
ATOM   3602  OE2 GLU A1785      35.114   5.189  93.955  1.00  0.00           O  
ATOM   3603  N   ARG A1786      31.306   4.073  88.789  1.00  0.00           N  
ATOM   3604  CA  ARG A1786      30.686   4.155  87.472  1.00  0.00           C  
ATOM   3605  C   ARG A1786      29.341   3.422  87.443  1.00  0.00           C  
ATOM   3606  O   ARG A1786      28.373   3.934  86.883  1.00  0.00           O  
ATOM   3607  CB  ARG A1786      31.638   3.636  86.393  1.00  0.00           C  
ATOM   3608  CG  ARG A1786      32.929   4.432  86.252  1.00  0.00           C  
ATOM   3609  CD  ARG A1786      32.776   5.570  85.270  1.00  0.00           C  
ATOM   3610  NE  ARG A1786      33.984   6.386  85.151  1.00  0.00           N  
ATOM   3611  CZ  ARG A1786      34.843   6.329  84.137  1.00  0.00           C  
ATOM   3612  NH1 ARG A1786      34.654   5.479  83.138  1.00  0.00           N  
ATOM   3613  NH2 ARG A1786      35.902   7.127  84.124  1.00  0.00           N  
ATOM   3614  N   TRP A1787      29.286   2.239  88.061  1.00  0.00           N  
ATOM   3615  CA  TRP A1787      28.031   1.512  88.252  1.00  0.00           C  
ATOM   3616  C   TRP A1787      27.005   2.365  89.008  1.00  0.00           C  
ATOM   3617  O   TRP A1787      25.810   2.317  88.706  1.00  0.00           O  
ATOM   3618  CB  TRP A1787      28.273   0.217  89.029  1.00  0.00           C  
ATOM   3619  CG  TRP A1787      28.703  -0.973  88.205  1.00  0.00           C  
ATOM   3620  CD1 TRP A1787      29.626  -0.992  87.191  1.00  0.00           C  
ATOM   3621  CD2 TRP A1787      28.251  -2.327  88.358  1.00  0.00           C  
ATOM   3622  NE1 TRP A1787      29.758  -2.269  86.696  1.00  0.00           N  
ATOM   3623  CE2 TRP A1787      28.928  -3.107  87.395  1.00  0.00           C  
ATOM   3624  CE3 TRP A1787      27.335  -2.955  89.213  1.00  0.00           C  
ATOM   3625  CZ2 TRP A1787      28.720  -4.486  87.265  1.00  0.00           C  
ATOM   3626  CZ3 TRP A1787      27.129  -4.329  89.083  1.00  0.00           C  
ATOM   3627  CH2 TRP A1787      27.814  -5.075  88.110  1.00  0.00           C  
ATOM   3628  N   ALA A1788      27.487   3.135  89.985  1.00  0.00           N  
ATOM   3629  CA  ALA A1788      26.647   3.970  90.832  1.00  0.00           C  
ATOM   3630  C   ALA A1788      26.140   5.206  90.093  1.00  0.00           C  
ATOM   3631  O   ALA A1788      24.994   5.605  90.276  1.00  0.00           O  
ATOM   3632  CB  ALA A1788      27.389   4.366  92.096  1.00  0.00           C  
ATOM   3633  N   ALA A1789      26.996   5.799  89.264  1.00  0.00           N  
ATOM   3634  CA  ALA A1789      26.613   6.917  88.404  1.00  0.00           C  
ATOM   3635  C   ALA A1789      25.531   6.500  87.411  1.00  0.00           C  
ATOM   3636  O   ALA A1789      24.563   7.237  87.186  1.00  0.00           O  
ATOM   3637  CB  ALA A1789      27.830   7.463  87.666  1.00  0.00           C  
ATOM   3638  N   VAL A1790      25.699   5.315  86.828  1.00  0.00           N  
ATOM   3639  CA  VAL A1790      24.740   4.774  85.868  1.00  0.00           C  
ATOM   3640  C   VAL A1790      23.414   4.418  86.542  1.00  0.00           C  
ATOM   3641  O   VAL A1790      22.367   4.904  86.125  1.00  0.00           O  
ATOM   3642  CB  VAL A1790      25.315   3.547  85.111  1.00  0.00           C  
ATOM   3643  CG1 VAL A1790      24.215   2.788  84.381  1.00  0.00           C  
ATOM   3644  CG2 VAL A1790      26.412   3.978  84.141  1.00  0.00           C  
ATOM   3645  N   PHE A1791      23.463   3.584  87.583  1.00  0.00           N  
ATOM   3646  CA  PHE A1791      22.242   3.134  88.263  1.00  0.00           C  
ATOM   3647  C   PHE A1791      21.407   4.277  88.845  1.00  0.00           C  
ATOM   3648  O   PHE A1791      20.194   4.302  88.676  1.00  0.00           O  
ATOM   3649  CB  PHE A1791      22.550   2.100  89.354  1.00  0.00           C  
ATOM   3650  CG  PHE A1791      21.318   1.507  89.990  1.00  0.00           C  
ATOM   3651  CD1 PHE A1791      20.577   0.529  89.327  1.00  0.00           C  
ATOM   3652  CD2 PHE A1791      20.894   1.928  91.247  1.00  0.00           C  
ATOM   3653  CE1 PHE A1791      19.437  -0.020  89.906  1.00  0.00           C  
ATOM   3654  CE2 PHE A1791      19.750   1.388  91.832  1.00  0.00           C  
ATOM   3655  CZ  PHE A1791      19.021   0.412  91.160  1.00  0.00           C  
ATOM   3656  N   LEU A1792      22.058   5.214  89.526  1.00  0.00           N  
ATOM   3657  CA  LEU A1792      21.345   6.280  90.225  1.00  0.00           C  
ATOM   3658  C   LEU A1792      20.874   7.393  89.280  1.00  0.00           C  
ATOM   3659  O   LEU A1792      19.886   8.076  89.567  1.00  0.00           O  
ATOM   3660  CB  LEU A1792      22.181   6.833  91.388  1.00  0.00           C  
ATOM   3661  CG  LEU A1792      22.641   5.826  92.455  1.00  0.00           C  
ATOM   3662  CD1 LEU A1792      23.756   6.407  93.322  1.00  0.00           C  
ATOM   3663  CD2 LEU A1792      21.485   5.317  93.324  1.00  0.00           C  
ATOM   3664  N   ALA A1793      21.569   7.560  88.153  1.00  0.00           N  
ATOM   3665  CA  ALA A1793      21.133   8.483  87.104  1.00  0.00           C  
ATOM   3666  C   ALA A1793      19.888   7.959  86.395  1.00  0.00           C  
ATOM   3667  O   ALA A1793      19.013   8.739  85.997  1.00  0.00           O  
ATOM   3668  CB  ALA A1793      22.247   8.736  86.103  1.00  0.00           C  
ATOM   3669  N   GLN A1794      19.807   6.640  86.236  1.00  0.00           N  
ATOM   3670  CA  GLN A1794      18.645   6.033  85.583  1.00  0.00           C  
ATOM   3671  C   GLN A1794      17.482   5.740  86.543  1.00  0.00           C  
ATOM   3672  O   GLN A1794      16.330   5.954  86.192  1.00  0.00           O  
ATOM   3673  CB  GLN A1794      19.046   4.781  84.789  1.00  0.00           C  
ATOM   3674  CG  GLN A1794      19.889   5.090  83.547  1.00  0.00           C  
ATOM   3675  CD  GLN A1794      20.243   3.861  82.732  1.00  0.00           C  
ATOM   3676  OE1 GLN A1794      19.466   2.909  82.645  1.00  0.00           O  
ATOM   3677  NE2 GLN A1794      21.421   3.882  82.113  1.00  0.00           N  
ATOM   3678  N   LYS A1795      17.786   5.273  87.753  1.00  0.00           N  
ATOM   3679  CA  LYS A1795      16.748   4.770  88.664  1.00  0.00           C  
ATOM   3680  C   LYS A1795      16.379   5.714  89.809  1.00  0.00           C  
ATOM   3681  O   LYS A1795      15.283   5.615  90.370  1.00  0.00           O  
ATOM   3682  CB  LYS A1795      17.139   3.392  89.225  1.00  0.00           C  
ATOM   3683  CG  LYS A1795      17.375   2.315  88.170  1.00  0.00           C  
ATOM   3684  CD  LYS A1795      16.082   1.870  87.489  1.00  0.00           C  
ATOM   3685  CE  LYS A1795      16.386   1.084  86.229  1.00  0.00           C  
ATOM   3686  NZ  LYS A1795      15.164   0.483  85.624  1.00  0.00           N  
ATOM   3687  N   GLY A1796      17.286   6.625  90.149  1.00  0.00           N  
ATOM   3688  CA  GLY A1796      17.065   7.550  91.255  1.00  0.00           C  
ATOM   3689  C   GLY A1796      17.612   7.045  92.578  1.00  0.00           C  
ATOM   3690  O   GLY A1796      18.197   5.964  92.649  1.00  0.00           O  
ATOM   3691  N   LEU A1797      17.416   7.840  93.626  1.00  0.00           N  
ATOM   3692  CA  LEU A1797      17.927   7.542  94.962  1.00  0.00           C  
ATOM   3693  C   LEU A1797      16.847   6.997  95.896  1.00  0.00           C  
ATOM   3694  O   LEU A1797      17.088   6.775  97.086  1.00  0.00           O  
ATOM   3695  CB  LEU A1797      18.565   8.799  95.562  1.00  0.00           C  
ATOM   3696  CG  LEU A1797      20.024   9.117  95.213  1.00  0.00           C  
ATOM   3697  CD1 LEU A1797      20.222   9.443  93.733  1.00  0.00           C  
ATOM   3698  CD2 LEU A1797      20.494  10.270  96.074  1.00  0.00           C  
ATOM   3699  N   ASP A1798      15.662   6.773  95.336  1.00  0.00           N  
ATOM   3700  CA  ASP A1798      14.492   6.338  96.087  1.00  0.00           C  
ATOM   3701  C   ASP A1798      14.271   4.836  95.883  1.00  0.00           C  
ATOM   3702  O   ASP A1798      13.894   4.409  94.787  1.00  0.00           O  
ATOM   3703  CB  ASP A1798      13.267   7.138  95.630  1.00  0.00           C  
ATOM   3704  CG  ASP A1798      12.055   6.948  96.529  1.00  0.00           C  
ATOM   3705  OD1 ASP A1798      11.995   5.956  97.287  1.00  0.00           O  
ATOM   3706  OD2 ASP A1798      11.143   7.804  96.463  1.00  0.00           O  
ATOM   3707  N   PRO A1799      14.510   4.033  96.942  1.00  0.00           N  
ATOM   3708  CA  PRO A1799      14.339   2.576  96.930  1.00  0.00           C  
ATOM   3709  C   PRO A1799      12.982   2.111  96.401  1.00  0.00           C  
ATOM   3710  O   PRO A1799      12.877   0.995  95.883  1.00  0.00           O  
ATOM   3711  CB  PRO A1799      14.482   2.199  98.406  1.00  0.00           C  
ATOM   3712  CG  PRO A1799      15.369   3.241  98.961  1.00  0.00           C  
ATOM   3713  CD  PRO A1799      14.991   4.506  98.254  1.00  0.00           C  
ATOM   3714  N   ALA A1800      11.964   2.965  96.524  1.00  0.00           N  
ATOM   3715  CA  ALA A1800      10.611   2.655  96.056  1.00  0.00           C  
ATOM   3716  C   ALA A1800      10.493   2.588  94.529  1.00  0.00           C  
ATOM   3717  O   ALA A1800       9.518   2.048  94.003  1.00  0.00           O  
ATOM   3718  CB  ALA A1800       9.608   3.650  96.630  1.00  0.00           C  
ATOM   3719  N   ASN A1801      11.488   3.132  93.829  1.00  0.00           N  
ATOM   3720  CA  ASN A1801      11.497   3.162  92.366  1.00  0.00           C  
ATOM   3721  C   ASN A1801      12.522   2.216  91.728  1.00  0.00           C  
ATOM   3722  O   ASN A1801      12.515   2.029  90.506  1.00  0.00           O  
ATOM   3723  CB  ASN A1801      11.723   4.592  91.859  1.00  0.00           C  
ATOM   3724  CG  ASN A1801      10.609   5.548  92.263  1.00  0.00           C  
ATOM   3725  OD1 ASN A1801       9.439   5.171  92.327  1.00  0.00           O  
ATOM   3726  ND2 ASN A1801      10.973   6.799  92.525  1.00  0.00           N  
ATOM   3727  N   TRP A1802      13.400   1.637  92.550  1.00  0.00           N  
ATOM   3728  CA  TRP A1802      14.395   0.661  92.088  1.00  0.00           C  
ATOM   3729  C   TRP A1802      13.739  -0.677  91.737  1.00  0.00           C  
ATOM   3730  O   TRP A1802      12.722  -1.032  92.333  1.00  0.00           O  
ATOM   3731  CB  TRP A1802      15.466   0.412  93.160  1.00  0.00           C  
ATOM   3732  CG  TRP A1802      16.311   1.598  93.534  1.00  0.00           C  
ATOM   3733  CD1 TRP A1802      16.524   2.726  92.796  1.00  0.00           C  
ATOM   3734  CD2 TRP A1802      17.096   1.745  94.726  1.00  0.00           C  
ATOM   3735  NE1 TRP A1802      17.369   3.577  93.466  1.00  0.00           N  
ATOM   3736  CE2 TRP A1802      17.736   3.000  94.652  1.00  0.00           C  
ATOM   3737  CE3 TRP A1802      17.311   0.942  95.854  1.00  0.00           C  
ATOM   3738  CZ2 TRP A1802      18.576   3.474  95.663  1.00  0.00           C  
ATOM   3739  CZ3 TRP A1802      18.149   1.416  96.861  1.00  0.00           C  
ATOM   3740  CH2 TRP A1802      18.770   2.669  96.756  1.00  0.00           C  
ATOM   3741  N   PRO A1803      14.324  -1.428  90.778  1.00  0.00           N  
ATOM   3742  CA  PRO A1803      13.830  -2.773  90.459  1.00  0.00           C  
ATOM   3743  C   PRO A1803      13.758  -3.682  91.686  1.00  0.00           C  
ATOM   3744  O   PRO A1803      14.613  -3.600  92.575  1.00  0.00           O  
ATOM   3745  CB  PRO A1803      14.877  -3.309  89.477  1.00  0.00           C  
ATOM   3746  CG  PRO A1803      15.460  -2.101  88.853  1.00  0.00           C  
ATOM   3747  CD  PRO A1803      15.470  -1.053  89.925  1.00  0.00           C  
ATOM   3748  N   GLU A1804      12.742  -4.541  91.716  1.00  0.00           N  
ATOM   3749  CA  GLU A1804      12.535  -5.493  92.809  1.00  0.00           C  
ATOM   3750  C   GLU A1804      13.783  -6.332  93.107  1.00  0.00           C  
ATOM   3751  O   GLU A1804      14.104  -6.574  94.271  1.00  0.00           O  
ATOM   3752  CB  GLU A1804      11.333  -6.398  92.499  1.00  0.00           C  
ATOM   3753  CG  GLU A1804      11.006  -7.451  93.561  1.00  0.00           C  
ATOM   3754  CD  GLU A1804      10.381  -6.869  94.823  1.00  0.00           C  
ATOM   3755  OE1 GLU A1804      11.065  -6.105  95.542  1.00  0.00           O  
ATOM   3756  OE2 GLU A1804       9.208  -7.196  95.107  1.00  0.00           O  
ATOM   3757  N   GLU A1805      14.482  -6.751  92.053  1.00  0.00           N  
ATOM   3758  CA  GLU A1805      15.674  -7.595  92.173  1.00  0.00           C  
ATOM   3759  C   GLU A1805      16.845  -6.916  92.888  1.00  0.00           C  
ATOM   3760  O   GLU A1805      17.576  -7.566  93.638  1.00  0.00           O  
ATOM   3761  CB  GLU A1805      16.127  -8.098  90.796  1.00  0.00           C  
ATOM   3762  CG  GLU A1805      15.229  -9.166  90.173  1.00  0.00           C  
ATOM   3763  CD  GLU A1805      15.202 -10.476  90.951  1.00  0.00           C  
ATOM   3764  OE1 GLU A1805      16.145 -10.752  91.728  1.00  0.00           O  
ATOM   3765  OE2 GLU A1805      14.228 -11.237  90.774  1.00  0.00           O  
ATOM   3766  N   PHE A1806      17.025  -5.620  92.641  1.00  0.00           N  
ATOM   3767  CA  PHE A1806      18.062  -4.844  93.318  1.00  0.00           C  
ATOM   3768  C   PHE A1806      17.680  -4.553  94.769  1.00  0.00           C  
ATOM   3769  O   PHE A1806      18.480  -4.772  95.681  1.00  0.00           O  
ATOM   3770  CB  PHE A1806      18.365  -3.543  92.566  1.00  0.00           C  
ATOM   3771  CG  PHE A1806      19.516  -2.762  93.145  1.00  0.00           C  
ATOM   3772  CD1 PHE A1806      20.826  -3.223  93.014  1.00  0.00           C  
ATOM   3773  CD2 PHE A1806      19.294  -1.570  93.824  1.00  0.00           C  
ATOM   3774  CE1 PHE A1806      21.893  -2.505  93.549  1.00  0.00           C  
ATOM   3775  CE2 PHE A1806      20.358  -0.843  94.360  1.00  0.00           C  
ATOM   3776  CZ  PHE A1806      21.659  -1.314  94.224  1.00  0.00           C  
ATOM   3777  N   ARG A1807      16.452  -4.076  94.965  1.00  0.00           N  
ATOM   3778  CA  ARG A1807      15.912  -3.747  96.283  1.00  0.00           C  
ATOM   3779  C   ARG A1807      15.971  -4.936  97.243  1.00  0.00           C  
ATOM   3780  O   ARG A1807      16.232  -4.763  98.435  1.00  0.00           O  
ATOM   3781  CB  ARG A1807      14.467  -3.276  96.146  1.00  0.00           C  
ATOM   3782  CG  ARG A1807      14.108  -2.060  96.991  1.00  0.00           C  
ATOM   3783  CD  ARG A1807      12.609  -1.995  97.353  1.00  0.00           C  
ATOM   3784  NE  ARG A1807      11.735  -2.767  96.463  1.00  0.00           N  
ATOM   3785  CZ  ARG A1807      11.377  -2.403  95.232  1.00  0.00           C  
ATOM   3786  NH1 ARG A1807      11.823  -1.268  94.706  1.00  0.00           N  
ATOM   3787  NH2 ARG A1807      10.573  -3.184  94.520  1.00  0.00           N  
ATOM   3788  N   ASN A1808      15.721  -6.136  96.716  1.00  0.00           N  
ATOM   3789  CA  ASN A1808      15.861  -7.375  97.478  1.00  0.00           C  
ATOM   3790  C   ASN A1808      17.277  -7.563  98.002  1.00  0.00           C  
ATOM   3791  O   ASN A1808      17.470  -8.032  99.123  1.00  0.00           O  
ATOM   3792  CB  ASN A1808      15.483  -8.588  96.621  1.00  0.00           C  
ATOM   3793  CG  ASN A1808      13.988  -8.696  96.374  1.00  0.00           C  
ATOM   3794  OD1 ASN A1808      13.174  -8.110  97.093  1.00  0.00           O  
ATOM   3795  ND2 ASN A1808      13.620  -9.451  95.346  1.00  0.00           N  
ATOM   3796  N   ARG A1809      18.255  -7.186  97.182  1.00  0.00           N  
ATOM   3797  CA  ARG A1809      19.669  -7.393  97.485  1.00  0.00           C  
ATOM   3798  C   ARG A1809      20.258  -6.298  98.374  1.00  0.00           C  
ATOM   3799  O   ARG A1809      21.280  -6.509  99.031  1.00  0.00           O  
ATOM   3800  CB  ARG A1809      20.468  -7.520  96.185  1.00  0.00           C  
ATOM   3801  CG  ARG A1809      20.210  -8.825  95.455  1.00  0.00           C  
ATOM   3802  CD  ARG A1809      20.758  -8.813  94.041  1.00  0.00           C  
ATOM   3803  NE  ARG A1809      20.803 -10.159  93.468  1.00  0.00           N  
ATOM   3804  CZ  ARG A1809      19.777 -10.770  92.878  1.00  0.00           C  
ATOM   3805  NH1 ARG A1809      18.599 -10.167  92.769  1.00  0.00           N  
ATOM   3806  NH2 ARG A1809      19.931 -11.997  92.393  1.00  0.00           N  
ATOM   3807  N   VAL A1810      19.607  -5.136  98.389  1.00  0.00           N  
ATOM   3808  CA  VAL A1810      20.043  -4.002  99.204  1.00  0.00           C  
ATOM   3809  C   VAL A1810      19.733  -4.231 100.682  1.00  0.00           C  
ATOM   3810  O   VAL A1810      20.574  -3.971 101.548  1.00  0.00           O  
ATOM   3811  CB  VAL A1810      19.387  -2.679  98.726  1.00  0.00           C  
ATOM   3812  CG1 VAL A1810      19.677  -1.530  99.691  1.00  0.00           C  
ATOM   3813  CG2 VAL A1810      19.875  -2.324  97.345  1.00  0.00           C  
ATOM   3814  N   GLY A1811      18.529  -4.731 100.955  1.00  0.00           N  
ATOM   3815  CA  GLY A1811      18.014  -4.811 102.315  1.00  0.00           C  
ATOM   3816  C   GLY A1811      17.391  -3.482 102.697  1.00  0.00           C  
ATOM   3817  O   GLY A1811      16.987  -2.703 101.825  1.00  0.00           O  
ATOM   3818  N   GLU A1812      17.302  -3.224 103.999  1.00  0.00           N  
ATOM   3819  CA  GLU A1812      16.824  -1.938 104.501  1.00  0.00           C  
ATOM   3820  C   GLU A1812      17.962  -0.926 104.414  1.00  0.00           C  
ATOM   3821  O   GLU A1812      19.013  -1.116 105.033  1.00  0.00           O  
ATOM   3822  CB  GLU A1812      16.338  -2.071 105.946  1.00  0.00           C  
ATOM   3823  CG  GLU A1812      15.050  -2.876 106.118  1.00  0.00           C  
ATOM   3824  CD  GLU A1812      13.788  -2.031 105.976  1.00  0.00           C  
ATOM   3825  OE1 GLU A1812      13.691  -0.974 106.640  1.00  0.00           O  
ATOM   3826  OE2 GLU A1812      12.884  -2.434 105.208  1.00  0.00           O  
ATOM   3827  N   MET A1813      17.761   0.131 103.630  1.00  0.00           N  
ATOM   3828  CA  MET A1813      18.768   1.184 103.469  1.00  0.00           C  
ATOM   3829  C   MET A1813      19.134   1.821 104.810  1.00  0.00           C  
ATOM   3830  O   MET A1813      18.255   2.066 105.642  1.00  0.00           O  
ATOM   3831  CB  MET A1813      18.295   2.263 102.485  1.00  0.00           C  
ATOM   3832  CG  MET A1813      18.558   1.947 101.009  1.00  0.00           C  
ATOM   3833  SD  MET A1813      20.305   1.997 100.509  1.00  0.00           S  
ATOM   3834  CE  MET A1813      20.636   3.750 100.488  1.00  0.00           C  
ATOM   3835  N   PRO A1814      20.438   2.081 105.030  1.00  0.00           N  
ATOM   3836  CA  PRO A1814      20.834   2.721 106.272  1.00  0.00           C  
ATOM   3837  C   PRO A1814      20.517   4.209 106.247  1.00  0.00           C  
ATOM   3838  O   PRO A1814      20.199   4.765 105.189  1.00  0.00           O  
ATOM   3839  CB  PRO A1814      22.348   2.492 106.312  1.00  0.00           C  
ATOM   3840  CG  PRO A1814      22.750   2.431 104.892  1.00  0.00           C  
ATOM   3841  CD  PRO A1814      21.597   1.804 104.160  1.00  0.00           C  
ATOM   3842  N   LYS A1815      20.591   4.837 107.414  1.00  0.00           N  
ATOM   3843  CA  LYS A1815      20.433   6.278 107.530  1.00  0.00           C  
ATOM   3844  C   LYS A1815      21.792   6.961 107.415  1.00  0.00           C  
ATOM   3845  O   LYS A1815      22.833   6.375 107.751  1.00  0.00           O  
ATOM   3846  CB  LYS A1815      19.774   6.640 108.865  1.00  0.00           C  
ATOM   3847  CG  LYS A1815      18.531   5.823 109.198  1.00  0.00           C  
ATOM   3848  CD  LYS A1815      17.314   6.268 108.394  1.00  0.00           C  
ATOM   3849  CE  LYS A1815      16.296   5.142 108.252  1.00  0.00           C  
ATOM   3850  NZ  LYS A1815      15.925   4.537 109.562  1.00  0.00           N  
ATOM   3851  N   GLY A1816      21.778   8.202 106.942  1.00  0.00           N  
ATOM   3852  CA  GLY A1816      22.992   8.997 106.860  1.00  0.00           C  
ATOM   3853  C   GLY A1816      23.343   9.627 108.188  1.00  0.00           C  
ATOM   3854  O   GLY A1816      22.694   9.374 109.205  1.00  0.00           O  
ATOM   3855  N   ILE A1817      24.387  10.443 108.177  1.00  0.00           N  
ATOM   3856  CA  ILE A1817      24.755  11.222 109.341  1.00  0.00           C  
ATOM   3857  C   ILE A1817      24.265  12.643 109.097  1.00  0.00           C  
ATOM   3858  O   ILE A1817      24.779  13.343 108.220  1.00  0.00           O  
ATOM   3859  CB  ILE A1817      26.281  11.191 109.601  1.00  0.00           C  
ATOM   3860  CG1 ILE A1817      26.754   9.749 109.826  1.00  0.00           C  
ATOM   3861  CG2 ILE A1817      26.632  12.075 110.794  1.00  0.00           C  
ATOM   3862  CD1 ILE A1817      28.252   9.553 109.713  1.00  0.00           C  
ATOM   3863  N   ARG A1818      23.252  13.047 109.863  1.00  0.00           N  
ATOM   3864  CA  ARG A1818      22.609  14.347 109.691  1.00  0.00           C  
ATOM   3865  C   ARG A1818      23.296  15.429 110.515  1.00  0.00           C  
ATOM   3866  O   ARG A1818      23.748  15.178 111.628  1.00  0.00           O  
ATOM   3867  CB  ARG A1818      21.124  14.271 110.072  1.00  0.00           C  
ATOM   3868  CG  ARG A1818      20.263  13.315 109.241  1.00  0.00           C  
ATOM   3869  CD  ARG A1818      20.035  13.829 107.826  1.00  0.00           C  
ATOM   3870  NE  ARG A1818      18.738  13.413 107.295  1.00  0.00           N  
ATOM   3871  CZ  ARG A1818      17.636  14.163 107.310  1.00  0.00           C  
ATOM   3872  NH1 ARG A1818      17.656  15.388 107.823  1.00  0.00           N  
ATOM   3873  NH2 ARG A1818      16.507  13.687 106.801  1.00  0.00           N  
ATOM   3874  N   PHE A1819      23.364  16.630 109.953  1.00  0.00           N  
ATOM   3875  CA  PHE A1819      23.927  17.799 110.623  1.00  0.00           C  
ATOM   3876  C   PHE A1819      22.864  18.887 110.772  1.00  0.00           C  
ATOM   3877  O   PHE A1819      21.810  18.813 110.137  1.00  0.00           O  
ATOM   3878  CB  PHE A1819      25.113  18.336 109.821  1.00  0.00           C  
ATOM   3879  CG  PHE A1819      26.110  17.282 109.439  1.00  0.00           C  
ATOM   3880  CD1 PHE A1819      26.981  16.753 110.388  1.00  0.00           C  
ATOM   3881  CD2 PHE A1819      26.177  16.812 108.131  1.00  0.00           C  
ATOM   3882  CE1 PHE A1819      27.904  15.775 110.041  1.00  0.00           C  
ATOM   3883  CE2 PHE A1819      27.104  15.831 107.770  1.00  0.00           C  
ATOM   3884  CZ  PHE A1819      27.967  15.311 108.726  1.00  0.00           C  
ATOM   3885  N   LEU A1820      23.137  19.885 111.614  1.00  0.00           N  
ATOM   3886  CA  LEU A1820      22.236  21.035 111.773  1.00  0.00           C  
ATOM   3887  C   LEU A1820      22.346  22.006 110.598  1.00  0.00           C  
ATOM   3888  O   LEU A1820      23.334  21.994 109.859  1.00  0.00           O  
ATOM   3889  CB  LEU A1820      22.500  21.781 113.085  1.00  0.00           C  
ATOM   3890  CG  LEU A1820      21.911  21.270 114.407  1.00  0.00           C  
ATOM   3891  CD1 LEU A1820      22.339  22.180 115.557  1.00  0.00           C  
ATOM   3892  CD2 LEU A1820      20.383  21.153 114.364  1.00  0.00           C  
HETATM 3893  N10 SSA A1505      43.234  -3.094  83.496  1.00  0.00           N  
HETATM 3894  CA  SSA A1505      42.012  -2.664  82.839  1.00  0.00           C  
HETATM 3895  CB  SSA A1505      40.805  -3.279  83.524  1.00  0.00           C  
HETATM 3896  OG  SSA A1505      40.637  -2.665  84.799  1.00  0.00           O  
HETATM 3897  C9  SSA A1505      41.917  -1.171  82.878  1.00  0.00           C  
HETATM 3898  O9  SSA A1505      42.521  -0.525  83.722  1.00  0.00           O  
HETATM 3899  N8  SSA A1505      41.152  -0.629  81.934  1.00  0.00           N  
HETATM 3900  S1  SSA A1505      40.372   0.753  82.143  1.00  0.00           S  
HETATM 3901  O1S SSA A1505      39.497   0.918  81.020  1.00  0.00           O  
HETATM 3902  O2S SSA A1505      41.284   1.861  82.169  1.00  0.00           O  
HETATM 3903  O5' SSA A1505      39.515   0.701  83.516  1.00  0.00           O  
HETATM 3904  C5' SSA A1505      38.473  -0.251  83.659  1.00  0.00           C  
HETATM 3905  C4' SSA A1505      37.309   0.384  84.397  1.00  0.00           C  
HETATM 3906  O4' SSA A1505      37.719   1.122  85.550  1.00  0.00           O  
HETATM 3907  C3' SSA A1505      36.572   1.389  83.530  1.00  0.00           C  
HETATM 3908  O3' SSA A1505      35.617   0.716  82.709  1.00  0.00           O  
HETATM 3909  C2' SSA A1505      35.904   2.280  84.544  1.00  0.00           C  
HETATM 3910  O2' SSA A1505      34.679   1.672  84.940  1.00  0.00           O  
HETATM 3911  C1' SSA A1505      36.848   2.249  85.736  1.00  0.00           C  
HETATM 3912  N9  SSA A1505      37.609   3.526  85.760  1.00  0.00           N  
HETATM 3913  C8  SSA A1505      38.723   3.810  85.046  1.00  0.00           C  
HETATM 3914  N7  SSA A1505      39.155   5.074  85.299  1.00  0.00           N  
HETATM 3915  C5  SSA A1505      38.303   5.621  86.192  1.00  0.00           C  
HETATM 3916  C6  SSA A1505      38.169   6.925  86.885  1.00  0.00           C  
HETATM 3917  N6  SSA A1505      39.060   7.921  86.677  1.00  0.00           N  
HETATM 3918  N1  SSA A1505      37.131   7.093  87.732  1.00  0.00           N  
HETATM 3919  C2  SSA A1505      36.231   6.110  87.964  1.00  0.00           C  
HETATM 3920  N3  SSA A1505      36.288   4.900  87.373  1.00  0.00           N  
HETATM 3921  C4  SSA A1505      37.283   4.601  86.491  1.00  0.00           C  
TER
END
