# Supplementary material for: Backbone Brackets and Arginine Tweezers delineate Class I and Class II aminoacyl tRNA synthetases
Source: PLoS Comput Biol. 2018 Apr 16;14(4):e1006101. doi: 10.1371/journal.pcbi.1006101 (PMC5919687; doi:10.1371/journal.pcbi.1006101)
Supplement: S12 File — All structures of Class II aaRS with residues renumbered according to the MSA. (GZ) [file pcbi.1006101.s024.tar.gz › 2cj9_B_renum.pdb]

ATOM      1  N   GLY B  66      62.550  18.349 138.590  1.00  0.00           N  
ATOM      2  CA  GLY B  66      62.400  19.456 137.598  1.00  0.00           C  
ATOM      3  C   GLY B  66      62.940  20.791 138.089  1.00  0.00           C  
ATOM      4  O   GLY B  66      63.367  20.916 139.244  1.00  0.00           O  
ATOM      5  N   SER B  67      62.920  21.787 137.203  1.00  0.00           N  
ATOM      6  CA  SER B  67      63.366  23.140 137.530  1.00  0.00           C  
ATOM      7  C   SER B  67      62.191  24.007 137.989  1.00  0.00           C  
ATOM      8  O   SER B  67      61.154  24.067 137.321  1.00  0.00           O  
ATOM      9  CB  SER B  67      64.056  23.777 136.322  1.00  0.00           C  
ATOM     10  OG  SER B  67      64.508  25.091 136.612  1.00  0.00           O  
ATOM     11  N   HIS B  68      62.363  24.676 139.127  1.00  0.00           N  
ATOM     12  CA  HIS B  68      61.317  25.525 139.697  1.00  0.00           C  
ATOM     13  C   HIS B  68      61.330  26.949 139.126  1.00  0.00           C  
ATOM     14  O   HIS B  68      60.482  27.767 139.487  1.00  0.00           O  
ATOM     15  CB  HIS B  68      61.424  25.568 141.228  1.00  0.00           C  
ATOM     16  CG  HIS B  68      61.257  24.236 141.892  1.00  0.00           C  
ATOM     17  ND1 HIS B  68      60.027  23.639 142.069  1.00  0.00           N  
ATOM     18  CD2 HIS B  68      62.165  23.395 142.441  1.00  0.00           C  
ATOM     19  CE1 HIS B  68      60.187  22.483 142.690  1.00  0.00           C  
ATOM     20  NE2 HIS B  68      61.475  22.311 142.927  1.00  0.00           N  
ATOM     21  N   MET B  69      62.280  27.234 138.235  1.00  0.00           N  
ATOM     22  CA  MET B  69      62.446  28.575 137.661  1.00  0.00           C  
ATOM     23  C   MET B  69      61.190  29.093 136.944  1.00  0.00           C  
ATOM     24  O   MET B  69      60.496  28.344 136.253  1.00  0.00           O  
ATOM     25  CB  MET B  69      63.646  28.616 136.712  1.00  0.00           C  
ATOM     26  CG  MET B  69      64.028  30.010 136.237  1.00  0.00           C  
ATOM     27  SD  MET B  69      64.943  29.957 134.687  1.00  0.00           S  
ATOM     28  CE  MET B  69      64.908  31.663 134.188  1.00  0.00           C  
ATOM     29  N   LYS B  70      60.924  30.383 137.116  1.00  0.00           N  
ATOM     30  CA  LYS B  70      59.735  31.031 136.575  1.00  0.00           C  
ATOM     31  C   LYS B  70      59.758  31.150 135.046  1.00  0.00           C  
ATOM     32  O   LYS B  70      60.736  31.636 134.470  1.00  0.00           O  
ATOM     33  CB  LYS B  70      59.570  32.419 137.208  1.00  0.00           C  
ATOM     34  CG  LYS B  70      58.314  33.171 136.801  1.00  0.00           C  
ATOM     35  CD  LYS B  70      58.395  34.627 137.235  1.00  0.00           C  
ATOM     36  CE  LYS B  70      57.158  35.398 136.818  1.00  0.00           C  
ATOM     37  NZ  LYS B  70      57.244  36.842 137.184  1.00  0.00           N  
ATOM     38  N   LEU B  71      58.677  30.703 134.404  1.00  0.00           N  
ATOM     39  CA  LEU B  71      58.435  31.008 132.994  1.00  0.00           C  
ATOM     40  C   LEU B  71      58.155  32.499 132.857  1.00  0.00           C  
ATOM     41  O   LEU B  71      57.181  33.005 133.410  1.00  0.00           O  
ATOM     42  CB  LEU B  71      57.263  30.195 132.431  1.00  0.00           C  
ATOM     43  CG  LEU B  71      56.806  30.575 131.012  1.00  0.00           C  
ATOM     44  CD1 LEU B  71      57.869  30.228 129.970  1.00  0.00           C  
ATOM     45  CD2 LEU B  71      55.473  29.928 130.661  1.00  0.00           C  
ATOM     46  N   GLN B  72      59.015  33.198 132.127  1.00  0.00           N  
ATOM     47  CA  GLN B  72      58.901  34.647 132.004  1.00  0.00           C  
ATOM     48  C   GLN B  72      59.063  35.165 130.567  1.00  0.00           C  
ATOM     49  O   GLN B  72      59.795  34.591 129.763  1.00  0.00           O  
ATOM     50  CB  GLN B  72      59.863  35.352 132.978  1.00  0.00           C  
ATOM     51  CG  GLN B  72      61.291  34.826 132.950  1.00  0.00           C  
ATOM     52  CD  GLN B  72      62.013  34.963 134.287  1.00  0.00           C  
ATOM     53  OE1 GLN B  72      62.379  36.066 134.701  1.00  0.00           O  
ATOM     54  NE2 GLN B  72      62.238  33.835 134.957  1.00  0.00           N  
ATOM     55  N   PHE B  73      58.351  36.249 130.268  1.00  0.00           N  
ATOM     56  CA  PHE B  73      58.385  36.905 128.964  1.00  0.00           C  
ATOM     57  C   PHE B  73      58.882  38.338 129.131  1.00  0.00           C  
ATOM     58  O   PHE B  73      58.455  39.038 130.049  1.00  0.00           O  
ATOM     59  CB  PHE B  73      56.983  36.943 128.350  1.00  0.00           C  
ATOM     60  CG  PHE B  73      56.503  35.623 127.817  1.00  0.00           C  
ATOM     61  CD1 PHE B  73      55.899  34.692 128.659  1.00  0.00           C  
ATOM     62  CD2 PHE B  73      56.627  35.322 126.462  1.00  0.00           C  
ATOM     63  CE1 PHE B  73      55.446  33.477 128.166  1.00  0.00           C  
ATOM     64  CE2 PHE B  73      56.173  34.109 125.956  1.00  0.00           C  
ATOM     65  CZ  PHE B  73      55.584  33.185 126.808  1.00  0.00           C  
ATOM     66  N   ASN B  74      59.771  38.772 128.241  1.00  0.00           N  
ATOM     67  CA  ASN B  74      60.348  40.118 128.305  1.00  0.00           C  
ATOM     68  C   ASN B  74      60.389  40.802 126.936  1.00  0.00           C  
ATOM     69  O   ASN B  74      61.169  40.418 126.061  1.00  0.00           O  
ATOM     70  CB  ASN B  74      61.746  40.080 128.945  1.00  0.00           C  
ATOM     71  CG  ASN B  74      61.735  39.489 130.351  1.00  0.00           C  
ATOM     72  OD1 ASN B  74      61.101  40.024 131.259  1.00  0.00           O  
ATOM     73  ND2 ASN B  74      62.441  38.378 130.532  1.00  0.00           N  
ATOM     74  N   LEU B  75      59.544  41.818 126.769  1.00  0.00           N  
ATOM     75  CA  LEU B  75      59.357  42.499 125.487  1.00  0.00           C  
ATOM     76  C   LEU B  75      59.855  43.946 125.519  1.00  0.00           C  
ATOM     77  O   LEU B  75      59.426  44.745 126.355  1.00  0.00           O  
ATOM     78  CB  LEU B  75      57.872  42.496 125.109  1.00  0.00           C  
ATOM     79  CG  LEU B  75      57.373  42.365 123.662  1.00  0.00           C  
ATOM     80  CD1 LEU B  75      55.968  42.937 123.559  1.00  0.00           C  
ATOM     81  CD2 LEU B  75      58.279  43.008 122.620  1.00  0.00           C  
ATOM     82  N   LYS B  76      60.758  44.273 124.601  1.00  0.00           N  
ATOM     83  CA  LYS B  76      61.178  45.655 124.380  1.00  0.00           C  
ATOM     84  C   LYS B  76      60.628  46.104 123.028  1.00  0.00           C  
ATOM     85  O   LYS B  76      60.947  45.506 121.998  1.00  0.00           O  
ATOM     86  CB  LYS B  76      62.705  45.767 124.423  1.00  0.00           C  
ATOM     87  CG  LYS B  76      63.225  47.174 124.668  1.00  0.00           C  
ATOM     88  CD  LYS B  76      64.694  47.164 125.083  1.00  0.00           C  
ATOM     89  CE  LYS B  76      65.172  48.567 125.441  1.00  0.00           C  
ATOM     90  NZ  LYS B  76      66.596  48.587 125.877  1.00  0.00           N  
ATOM     91  N   ALA B  77      59.788  47.141 123.040  1.00  0.00           N  
ATOM     92  CA  ALA B  77      59.045  47.568 121.844  1.00  0.00           C  
ATOM     93  C   ALA B  77      58.604  49.038 121.889  1.00  0.00           C  
ATOM     94  O   ALA B  77      58.870  49.741 122.869  1.00  0.00           O  
ATOM     95  CB  ALA B  77      57.828  46.658 121.632  1.00  0.00           C  
ATOM     96  N   TYR B  78      57.943  49.489 120.816  1.00  0.00           N  
ATOM     97  CA  TYR B  78      57.276  50.805 120.769  1.00  0.00           C  
ATOM     98  C   TYR B  78      56.036  50.847 119.861  1.00  0.00           C  
ATOM     99  O   TYR B  78      55.919  50.064 118.914  1.00  0.00           O  
ATOM    100  CB  TYR B  78      58.253  51.931 120.394  1.00  0.00           C  
ATOM    101  CG  TYR B  78      58.936  51.801 119.051  1.00  0.00           C  
ATOM    102  CD1 TYR B  78      58.325  52.265 117.884  1.00  0.00           C  
ATOM    103  CD2 TYR B  78      60.210  51.245 118.951  1.00  0.00           C  
ATOM    104  CE1 TYR B  78      58.957  52.157 116.649  1.00  0.00           C  
ATOM    105  CE2 TYR B  78      60.852  51.130 117.721  1.00  0.00           C  
ATOM    106  CZ  TYR B  78      60.222  51.591 116.575  1.00  0.00           C  
ATOM    107  OH  TYR B  78      60.852  51.479 115.357  1.00  0.00           O  
ATOM    108  N   PHE B  79      55.126  51.775 120.162  1.00  0.00           N  
ATOM    109  CA  PHE B  79      53.893  51.977 119.392  1.00  0.00           C  
ATOM    110  C   PHE B  79      54.022  53.121 118.381  1.00  0.00           C  
ATOM    111  O   PHE B  79      55.034  53.826 118.348  1.00  0.00           O  
ATOM    112  CB  PHE B  79      52.720  52.300 120.327  1.00  0.00           C  
ATOM    113  CG  PHE B  79      52.383  51.209 121.301  1.00  0.00           C  
ATOM    114  CD1 PHE B  79      51.438  50.241 120.979  1.00  0.00           C  
ATOM    115  CD2 PHE B  79      52.985  51.168 122.555  1.00  0.00           C  
ATOM    116  CE1 PHE B  79      51.114  49.233 121.887  1.00  0.00           C  
ATOM    117  CE2 PHE B  79      52.666  50.166 123.468  1.00  0.00           C  
ATOM    118  CZ  PHE B  79      51.729  49.200 123.134  1.00  0.00           C  
ATOM    119  N   LYS B  80      52.982  53.280 117.558  1.00  0.00           N  
ATOM    120  CA  LYS B  80      52.768  54.465 116.712  1.00  0.00           C  
ATOM    121  C   LYS B  80      51.314  54.491 116.210  1.00  0.00           C  
ATOM    122  O   LYS B  80      51.026  54.175 115.050  1.00  0.00           O  
ATOM    123  CB  LYS B  80      53.791  54.561 115.561  1.00  0.00           C  
ATOM    124  CG  LYS B  80      53.966  53.299 114.726  1.00  0.00           C  
ATOM    125  CD  LYS B  80      55.167  53.384 113.791  1.00  0.00           C  
ATOM    126  CE  LYS B  80      55.233  52.162 112.881  1.00  0.00           C  
ATOM    127  NZ  LYS B  80      56.411  52.184 111.968  1.00  0.00           N  
ATOM    128  N   THR B  81      50.405  54.870 117.110  1.00  0.00           N  
ATOM    129  CA  THR B  81      48.954  54.788 116.872  1.00  0.00           C  
ATOM    130  C   THR B  81      48.298  56.097 116.406  1.00  0.00           C  
ATOM    131  O   THR B  81      47.068  56.215 116.407  1.00  0.00           O  
ATOM    132  CB  THR B  81      48.197  54.244 118.118  1.00  0.00           C  
ATOM    133  OG1 THR B  81      48.708  54.859 119.309  1.00  0.00           O  
ATOM    134  CG2 THR B  81      48.352  52.733 118.228  1.00  0.00           C  
ATOM    135  N   SER B  82      49.122  57.069 116.012  1.00  0.00           N  
ATOM    136  CA  SER B  82      48.647  58.331 115.429  1.00  0.00           C  
ATOM    137  C   SER B  82      49.765  59.050 114.669  1.00  0.00           C  
ATOM    138  O   SER B  82      50.881  58.530 114.553  1.00  0.00           O  
ATOM    139  CB  SER B  82      48.065  59.251 116.509  1.00  0.00           C  
ATOM    140  OG  SER B  82      49.075  59.728 117.384  1.00  0.00           O  
ATOM    141  N   ALA B  83      49.456  60.238 114.148  1.00  0.00           N  
ATOM    142  CA  ALA B  83      50.454  61.097 113.512  1.00  0.00           C  
ATOM    143  C   ALA B  83      51.466  61.577 114.551  1.00  0.00           C  
ATOM    144  O   ALA B  83      51.109  61.805 115.710  1.00  0.00           O  
ATOM    145  CB  ALA B  83      49.781  62.277 112.827  1.00  0.00           C  
ATOM    146  N   ASP B  84      52.719  61.732 114.124  1.00  0.00           N  
ATOM    147  CA  ASP B  84      53.854  61.974 115.031  1.00  0.00           C  
ATOM    148  C   ASP B  84      53.777  63.239 115.895  1.00  0.00           C  
ATOM    149  O   ASP B  84      53.793  64.356 115.370  1.00  0.00           O  
ATOM    150  CB  ASP B  84      55.191  61.929 114.269  1.00  0.00           C  
ATOM    151  CG  ASP B  84      55.101  62.525 112.875  1.00  0.00           C  
ATOM    152  OD1 ASP B  84      54.693  63.700 112.738  1.00  0.00           O  
ATOM    153  OD2 ASP B  84      55.455  61.814 111.910  1.00  0.00           O  
ATOM    154  N   PRO B  85      53.678  63.063 117.228  1.00  0.00           N  
ATOM    155  CA  PRO B  85      53.797  64.177 118.154  1.00  0.00           C  
ATOM    156  C   PRO B  85      55.193  64.268 118.788  1.00  0.00           C  
ATOM    157  O   PRO B  85      56.120  63.563 118.376  1.00  0.00           O  
ATOM    158  CB  PRO B  85      52.756  63.828 119.222  1.00  0.00           C  
ATOM    159  CG  PRO B  85      52.679  62.298 119.203  1.00  0.00           C  
ATOM    160  CD  PRO B  85      53.387  61.811 117.950  1.00  0.00           C  
ATOM    161  N   THR B  86      55.324  65.156 119.769  1.00  0.00           N  
ATOM    162  CA  THR B  86      56.493  65.228 120.640  1.00  0.00           C  
ATOM    163  C   THR B  86      56.033  64.732 122.022  1.00  0.00           C  
ATOM    164  O   THR B  86      54.980  64.091 122.113  1.00  0.00           O  
ATOM    165  CB  THR B  86      57.046  66.675 120.712  1.00  0.00           C  
ATOM    166  OG1 THR B  86      55.992  67.581 121.064  1.00  0.00           O  
ATOM    167  CG2 THR B  86      57.650  67.096 119.377  1.00  0.00           C  
ATOM    168  N   PRO B  87      56.819  64.980 123.096  1.00  0.00           N  
ATOM    169  CA  PRO B  87      56.203  64.833 124.422  1.00  0.00           C  
ATOM    170  C   PRO B  87      55.067  65.849 124.620  1.00  0.00           C  
ATOM    171  O   PRO B  87      55.304  66.964 125.100  1.00  0.00           O  
ATOM    172  CB  PRO B  87      57.365  65.110 125.387  1.00  0.00           C  
ATOM    173  CG  PRO B  87      58.604  64.882 124.582  1.00  0.00           C  
ATOM    174  CD  PRO B  87      58.251  65.321 123.196  1.00  0.00           C  
ATOM    175  N   ALA B  88      53.849  65.456 124.242  1.00  0.00           N  
ATOM    176  CA  ALA B  88      52.695  66.363 124.236  1.00  0.00           C  
ATOM    177  C   ALA B  88      51.416  65.742 124.816  1.00  0.00           C  
ATOM    178  O   ALA B  88      50.305  66.068 124.382  1.00  0.00           O  
ATOM    179  CB  ALA B  88      52.447  66.896 122.818  1.00  0.00           C  
ATOM    180  N   LYS B  89      51.584  64.850 125.794  1.00  0.00           N  
ATOM    181  CA  LYS B  89      50.464  64.245 126.524  1.00  0.00           C  
ATOM    182  C   LYS B  89      50.948  63.544 127.796  1.00  0.00           C  
ATOM    183  O   LYS B  89      51.956  62.833 127.781  1.00  0.00           O  
ATOM    184  CB  LYS B  89      49.672  63.277 125.630  1.00  0.00           C  
ATOM    185  CG  LYS B  89      48.284  62.898 126.158  1.00  0.00           C  
ATOM    186  CD  LYS B  89      47.405  64.121 126.424  1.00  0.00           C  
ATOM    187  CE  LYS B  89      46.165  63.739 127.218  1.00  0.00           C  
ATOM    188  NZ  LYS B  89      45.617  64.882 127.997  1.00  0.00           N  
ATOM    189  N   ASP B  90      50.215  63.750 128.889  1.00  0.00           N  
ATOM    190  CA  ASP B  90      50.602  63.241 130.207  1.00  0.00           C  
ATOM    191  C   ASP B  90      49.814  61.995 130.623  1.00  0.00           C  
ATOM    192  O   ASP B  90      50.235  61.258 131.520  1.00  0.00           O  
ATOM    193  CB  ASP B  90      50.450  64.345 131.262  1.00  0.00           C  
ATOM    194  CG  ASP B  90      51.290  64.093 132.505  1.00  0.00           C  
ATOM    195  OD1 ASP B  90      52.522  63.919 132.376  1.00  0.00           O  
ATOM    196  OD2 ASP B  90      50.717  64.081 133.615  1.00  0.00           O  
ATOM    197  N   ALA B  91      48.678  61.763 129.962  1.00  0.00           N  
ATOM    198  CA  ALA B  91      47.814  60.611 130.246  1.00  0.00           C  
ATOM    199  C   ALA B  91      48.491  59.267 129.954  1.00  0.00           C  
ATOM    200  O   ALA B  91      48.023  58.218 130.409  1.00  0.00           O  
ATOM    201  CB  ALA B  91      46.502  60.730 129.477  1.00  0.00           C  
ATOM    202  N   ILE B  92      49.586  59.314 129.194  1.00  0.00           N  
ATOM    203  CA  ILE B  92      50.415  58.142 128.898  1.00  0.00           C  
ATOM    204  C   ILE B  92      50.981  57.546 130.192  1.00  0.00           C  
ATOM    205  O   ILE B  92      50.982  56.324 130.374  1.00  0.00           O  
ATOM    206  CB  ILE B  92      51.567  58.496 127.908  1.00  0.00           C  
ATOM    207  CG1 ILE B  92      50.998  58.957 126.560  1.00  0.00           C  
ATOM    208  CG2 ILE B  92      52.514  57.310 127.711  1.00  0.00           C  
ATOM    209  CD1 ILE B  92      52.005  59.659 125.657  1.00  0.00           C  
ATOM    210  N   ALA B  93      51.444  58.420 131.085  1.00  0.00           N  
ATOM    211  CA  ALA B  93      51.978  58.017 132.386  1.00  0.00           C  
ATOM    212  C   ALA B  93      50.890  57.450 133.296  1.00  0.00           C  
ATOM    213  O   ALA B  93      51.148  56.545 134.093  1.00  0.00           O  
ATOM    214  CB  ALA B  93      52.670  59.195 133.059  1.00  0.00           C  
ATOM    215  N   ALA B  94      49.678  57.987 133.161  1.00  0.00           N  
ATOM    216  CA  ALA B  94      48.541  57.587 133.988  1.00  0.00           C  
ATOM    217  C   ALA B  94      47.972  56.222 133.601  1.00  0.00           C  
ATOM    218  O   ALA B  94      47.599  55.436 134.475  1.00  0.00           O  
ATOM    219  CB  ALA B  94      47.451  58.652 133.941  1.00  0.00           C  
ATOM    220  N   LEU B  95      47.909  55.944 132.299  1.00  0.00           N  
ATOM    221  CA  LEU B  95      47.308  54.699 131.812  1.00  0.00           C  
ATOM    222  C   LEU B  95      48.215  53.469 131.962  1.00  0.00           C  
ATOM    223  O   LEU B  95      47.718  52.346 132.063  1.00  0.00           O  
ATOM    224  CB  LEU B  95      46.773  54.852 130.377  1.00  0.00           C  
ATOM    225  CG  LEU B  95      47.683  55.088 129.169  1.00  0.00           C  
ATOM    226  CD1 LEU B  95      48.136  53.767 128.559  1.00  0.00           C  
ATOM    227  CD2 LEU B  95      46.944  55.907 128.128  1.00  0.00           C  
ATOM    228  N   PHE B  96      49.531  53.686 131.982  1.00  0.00           N  
ATOM    229  CA  PHE B  96      50.488  52.607 132.239  1.00  0.00           C  
ATOM    230  C   PHE B  96      50.455  52.150 133.697  1.00  0.00           C  
ATOM    231  O   PHE B  96      50.636  50.965 133.987  1.00  0.00           O  
ATOM    232  CB  PHE B  96      51.914  53.020 131.859  1.00  0.00           C  
ATOM    233  CG  PHE B  96      52.186  53.012 130.375  1.00  0.00           C  
ATOM    234  CD1 PHE B  96      51.508  52.138 129.525  1.00  0.00           C  
ATOM    235  CD2 PHE B  96      53.149  53.860 129.833  1.00  0.00           C  
ATOM    236  CE1 PHE B  96      51.765  52.130 128.156  1.00  0.00           C  
ATOM    237  CE2 PHE B  96      53.418  53.856 128.466  1.00  0.00           C  
ATOM    238  CZ  PHE B  96      52.724  52.990 127.626  1.00  0.00           C  
ATOM    239  N   GLU B 120      50.231  53.100 134.603  1.00  0.00           N  
ATOM    240  CA  GLU B 120      50.106  52.819 136.032  1.00  0.00           C  
ATOM    241  C   GLU B 120      48.759  52.154 136.317  1.00  0.00           C  
ATOM    242  O   GLU B 120      48.657  51.276 137.179  1.00  0.00           O  
ATOM    243  CB  GLU B 120      50.255  54.116 136.837  1.00  0.00           C  
ATOM    244  CG  GLU B 120      50.586  53.931 138.319  1.00  0.00           C  
ATOM    245  CD  GLU B 120      49.354  53.899 139.217  1.00  0.00           C  
ATOM    246  OE1 GLU B 120      48.355  54.584 138.905  1.00  0.00           O  
ATOM    247  OE2 GLU B 120      49.396  53.194 140.250  1.00  0.00           O  
ATOM    248  N   GLU B 121      47.738  52.579 135.575  1.00  0.00           N  
ATOM    249  CA  GLU B 121      46.386  52.036 135.693  1.00  0.00           C  
ATOM    250  C   GLU B 121      46.295  50.618 135.124  1.00  0.00           C  
ATOM    251  O   GLU B 121      45.629  49.756 135.704  1.00  0.00           O  
ATOM    252  CB  GLU B 121      45.381  52.973 135.005  1.00  0.00           C  
ATOM    253  CG  GLU B 121      43.910  52.533 135.061  1.00  0.00           C  
ATOM    254  CD  GLU B 121      43.281  52.641 136.447  1.00  0.00           C  
ATOM    255  OE1 GLU B 121      42.207  52.034 136.650  1.00  0.00           O  
ATOM    256  OE2 GLU B 121      43.843  53.328 137.330  1.00  0.00           O  
ATOM    257  N   ALA B 122      46.970  50.385 133.997  1.00  0.00           N  
ATOM    258  CA  ALA B 122      46.988  49.070 133.346  1.00  0.00           C  
ATOM    259  C   ALA B 122      47.617  47.987 134.226  1.00  0.00           C  
ATOM    260  O   ALA B 122      47.088  46.876 134.324  1.00  0.00           O  
ATOM    261  CB  ALA B 122      47.699  49.145 131.996  1.00  0.00           C  
ATOM    262  N   ASN B 123      48.735  48.325 134.868  1.00  0.00           N  
ATOM    263  CA  ASN B 123      49.420  47.426 135.796  1.00  0.00           C  
ATOM    264  C   ASN B 123      48.522  46.941 136.929  1.00  0.00           C  
ATOM    265  O   ASN B 123      48.688  45.826 137.430  1.00  0.00           O  
ATOM    266  CB  ASN B 123      50.656  48.111 136.388  1.00  0.00           C  
ATOM    267  CG  ASN B 123      51.764  48.318 135.370  1.00  0.00           C  
ATOM    268  OD1 ASN B 123      51.830  47.629 134.351  1.00  0.00           O  
ATOM    269  ND2 ASN B 123      52.648  49.268 135.648  1.00  0.00           N  
ATOM    270  N   SER B 124      47.570  47.784 137.320  1.00  0.00           N  
ATOM    271  CA  SER B 124      46.712  47.516 138.469  1.00  0.00           C  
ATOM    272  C   SER B 124      45.356  46.909 138.096  1.00  0.00           C  
ATOM    273  O   SER B 124      44.731  46.239 138.921  1.00  0.00           O  
ATOM    274  CB  SER B 124      46.513  48.795 139.288  1.00  0.00           C  
ATOM    275  OG  SER B 124      47.758  49.401 139.593  1.00  0.00           O  
ATOM    276  N   THR B 125      44.905  47.138 136.863  1.00  0.00           N  
ATOM    277  CA  THR B 125      43.602  46.627 136.420  1.00  0.00           C  
ATOM    278  C   THR B 125      43.625  45.874 135.080  1.00  0.00           C  
ATOM    279  O   THR B 125      43.215  44.713 135.014  1.00  0.00           O  
ATOM    280  CB  THR B 125      42.518  47.740 136.382  1.00  0.00           C  
ATOM    281  OG1 THR B 125      43.042  48.906 135.733  1.00  0.00           O  
ATOM    282  CG2 THR B 125      42.062  48.102 137.791  1.00  0.00           C  
ATOM    283  N   LEU B 126      44.098  46.537 134.024  1.00  0.00           N  
ATOM    284  CA  LEU B 126      44.034  45.993 132.662  1.00  0.00           C  
ATOM    285  C   LEU B 126      44.875  44.727 132.473  1.00  0.00           C  
ATOM    286  O   LEU B 126      44.367  43.697 132.018  1.00  0.00           O  
ATOM    287  CB  LEU B 126      44.435  47.059 131.631  1.00  0.00           C  
ATOM    288  CG  LEU B 126      44.434  46.666 130.148  1.00  0.00           C  
ATOM    289  CD1 LEU B 126      43.036  46.757 129.546  1.00  0.00           C  
ATOM    290  CD2 LEU B 126      45.407  47.529 129.363  1.00  0.00           C  
ATOM    291  N   LEU B 127      46.154  44.813 132.832  1.00  0.00           N  
ATOM    292  CA  LEU B 127      47.103  43.722 132.619  1.00  0.00           C  
ATOM    293  C   LEU B 127      46.998  42.613 133.675  1.00  0.00           C  
ATOM    294  O   LEU B 127      47.743  41.631 133.622  1.00  0.00           O  
ATOM    295  CB  LEU B 127      48.536  44.266 132.533  1.00  0.00           C  
ATOM    296  CG  LEU B 127      48.854  45.407 131.552  1.00  0.00           C  
ATOM    297  CD1 LEU B 127      50.260  45.939 131.785  1.00  0.00           C  
ATOM    298  CD2 LEU B 127      48.679  44.992 130.094  1.00  0.00           C  
ATOM    299  N   THR B 134      46.069  42.769 134.618  1.00  0.00           N  
ATOM    300  CA  THR B 134      45.805  41.747 135.634  1.00  0.00           C  
ATOM    301  C   THR B 134      44.711  40.776 135.190  1.00  0.00           C  
ATOM    302  O   THR B 134      44.582  39.682 135.745  1.00  0.00           O  
ATOM    303  CB  THR B 134      45.397  42.362 137.002  1.00  0.00           C  
ATOM    304  OG1 THR B 134      44.246  43.200 136.838  1.00  0.00           O  
ATOM    305  CG2 THR B 134      46.538  43.171 137.607  1.00  0.00           C  
ATOM    306  N   ARG B 135      43.933  41.183 134.189  1.00  0.00           N  
ATOM    307  CA  ARG B 135      42.777  40.410 133.731  1.00  0.00           C  
ATOM    308  C   ARG B 135      43.181  39.118 133.025  1.00  0.00           C  
ATOM    309  O   ARG B 135      43.891  39.147 132.019  1.00  0.00           O  
ATOM    310  CB  ARG B 135      41.878  41.260 132.825  1.00  0.00           C  
ATOM    311  CG  ARG B 135      41.109  42.351 133.556  1.00  0.00           C  
ATOM    312  CD  ARG B 135      39.962  42.882 132.707  1.00  0.00           C  
ATOM    313  NE  ARG B 135      39.280  43.997 133.359  1.00  0.00           N  
ATOM    314  CZ  ARG B 135      39.584  45.280 133.178  1.00  0.00           C  
ATOM    315  NH1 ARG B 135      40.564  45.632 132.354  1.00  0.00           N  
ATOM    316  NH2 ARG B 135      38.904  46.215 133.825  1.00  0.00           N  
ATOM    317  N   GLY B 136      42.714  37.993 133.565  1.00  0.00           N  
ATOM    318  CA  GLY B 136      43.063  36.666 133.056  1.00  0.00           C  
ATOM    319  C   GLY B 136      44.280  36.070 133.745  1.00  0.00           C  
ATOM    320  O   GLY B 136      44.890  35.123 133.239  1.00  0.00           O  
ATOM    321  N   ALA B 137      44.628  36.631 134.901  1.00  0.00           N  
ATOM    322  CA  ALA B 137      45.791  36.206 135.672  1.00  0.00           C  
ATOM    323  C   ALA B 137      45.447  36.124 137.157  1.00  0.00           C  
ATOM    324  O   ALA B 137      44.736  36.992 137.670  1.00  0.00           O  
ATOM    325  CB  ALA B 137      46.948  37.173 135.451  1.00  0.00           C  
ATOM    326  N   PRO B 138      45.936  35.075 137.851  1.00  0.00           N  
ATOM    327  CA  PRO B 138      45.801  34.989 139.310  1.00  0.00           C  
ATOM    328  C   PRO B 138      46.460  36.174 140.021  1.00  0.00           C  
ATOM    329  O   PRO B 138      47.228  36.915 139.402  1.00  0.00           O  
ATOM    330  CB  PRO B 138      46.525  33.682 139.652  1.00  0.00           C  
ATOM    331  CG  PRO B 138      46.464  32.880 138.399  1.00  0.00           C  
ATOM    332  CD  PRO B 138      46.616  33.887 137.303  1.00  0.00           C  
ATOM    333  N   GLU B 139      46.149  36.340 141.307  1.00  0.00           N  
ATOM    334  CA  GLU B 139      46.626  37.470 142.112  1.00  0.00           C  
ATOM    335  C   GLU B 139      48.126  37.723 141.940  1.00  0.00           C  
ATOM    336  O   GLU B 139      48.943  36.826 142.156  1.00  0.00           O  
ATOM    337  CB  GLU B 139      46.283  37.251 143.591  1.00  0.00           C  
ATOM    338  CG  GLU B 139      46.529  38.464 144.491  1.00  0.00           C  
ATOM    339  CD  GLU B 139      46.251  38.184 145.963  1.00  0.00           C  
ATOM    340  OE1 GLU B 139      46.310  37.006 146.382  1.00  0.00           O  
ATOM    341  OE2 GLU B 139      45.980  39.152 146.707  1.00  0.00           O  
ATOM    342  N   GLY B 140      48.464  38.943 141.524  1.00  0.00           N  
ATOM    343  CA  GLY B 140      49.855  39.378 141.373  1.00  0.00           C  
ATOM    344  C   GLY B 140      50.669  38.710 140.274  1.00  0.00           C  
ATOM    345  O   GLY B 140      51.896  38.850 140.236  1.00  0.00           O  
ATOM    346  N   GLN B 141      49.994  37.990 139.379  1.00  0.00           N  
ATOM    347  CA  GLN B 141      50.665  37.279 138.289  1.00  0.00           C  
ATOM    348  C   GLN B 141      50.410  37.929 136.927  1.00  0.00           C  
ATOM    349  O   GLN B 141      50.703  37.341 135.885  1.00  0.00           O  
ATOM    350  CB  GLN B 141      50.256  35.801 138.269  1.00  0.00           C  
ATOM    351  CG  GLN B 141      50.840  34.968 139.406  1.00  0.00           C  
ATOM    352  CD  GLN B 141      50.718  33.474 139.161  1.00  0.00           C  
ATOM    353  OE1 GLN B 141      51.304  32.935 138.220  1.00  0.00           O  
ATOM    354  NE2 GLN B 141      49.959  32.795 140.014  1.00  0.00           N  
ATOM    355  N   GLY B 142      49.875  39.147 136.948  1.00  0.00           N  
ATOM    356  CA  GLY B 142      49.586  39.892 135.728  1.00  0.00           C  
ATOM    357  C   GLY B 142      50.827  40.461 135.069  1.00  0.00           C  
ATOM    358  O   GLY B 142      51.904  40.479 135.665  1.00  0.00           O  
ATOM    359  N   ALA B 143      50.670  40.919 133.829  1.00  0.00           N  
ATOM    360  CA  ALA B 143      51.756  41.549 133.081  1.00  0.00           C  
ATOM    361  C   ALA B 143      52.025  42.954 133.609  1.00  0.00           C  
ATOM    362  O   ALA B 143      51.153  43.576 134.216  1.00  0.00           O  
ATOM    363  CB  ALA B 143      51.427  41.594 131.598  1.00  0.00           C  
ATOM    364  N   LYS B 144      53.237  43.447 133.379  1.00  0.00           N  
ATOM    365  CA  LYS B 144      53.645  44.750 133.886  1.00  0.00           C  
ATOM    366  C   LYS B 144      54.487  45.494 132.865  1.00  0.00           C  
ATOM    367  O   LYS B 144      55.425  44.931 132.297  1.00  0.00           O  
ATOM    368  CB  LYS B 144      54.452  44.597 135.185  1.00  0.00           C  
ATOM    369  CG  LYS B 144      53.676  44.061 136.385  1.00  0.00           C  
ATOM    370  CD  LYS B 144      52.941  45.166 137.133  1.00  0.00           C  
ATOM    371  CE  LYS B 144      52.064  44.602 138.243  1.00  0.00           C  
ATOM    372  NZ  LYS B 144      52.841  43.841 139.261  1.00  0.00           N  
ATOM    373  N   VAL B 145      54.143  46.755 132.622  1.00  0.00           N  
ATOM    374  CA  VAL B 145      55.057  47.663 131.939  1.00  0.00           C  
ATOM    375  C   VAL B 145      56.005  48.221 133.003  1.00  0.00           C  
ATOM    376  O   VAL B 145      55.575  48.866 133.963  1.00  0.00           O  
ATOM    377  CB  VAL B 145      54.328  48.771 131.109  1.00  0.00           C  
ATOM    378  CG1 VAL B 145      53.115  49.330 131.847  1.00  0.00           C  
ATOM    379  CG2 VAL B 145      55.298  49.883 130.697  1.00  0.00           C  
ATOM    380  N   THR B 146      57.293  47.933 132.838  1.00  0.00           N  
ATOM    381  CA  THR B 146      58.291  48.212 133.869  1.00  0.00           C  
ATOM    382  C   THR B 146      59.073  49.498 133.614  1.00  0.00           C  
ATOM    383  O   THR B 146      59.736  50.014 134.518  1.00  0.00           O  
ATOM    384  CB  THR B 146      59.262  47.020 134.059  1.00  0.00           C  
ATOM    385  OG1 THR B 146      59.829  46.650 132.796  1.00  0.00           O  
ATOM    386  CG2 THR B 146      58.529  45.823 134.656  1.00  0.00           C  
ATOM    387  N   GLU B 147      58.991  50.006 132.384  1.00  0.00           N  
ATOM    388  CA  GLU B 147      59.564  51.308 132.020  1.00  0.00           C  
ATOM    389  C   GLU B 147      59.041  51.791 130.667  1.00  0.00           C  
ATOM    390  O   GLU B 147      58.654  50.984 129.820  1.00  0.00           O  
ATOM    391  CB  GLU B 147      61.101  51.283 132.038  1.00  0.00           C  
ATOM    392  CG  GLU B 147      61.744  50.241 131.132  1.00  0.00           C  
ATOM    393  CD  GLU B 147      63.262  50.301 131.133  1.00  0.00           C  
ATOM    394  OE1 GLU B 147      63.825  51.403 131.312  1.00  0.00           O  
ATOM    395  OE2 GLU B 147      63.894  49.240 130.944  1.00  0.00           O  
ATOM    396  N   TRP B 148      59.032  53.109 130.480  1.00  0.00           N  
ATOM    397  CA  TRP B 148      58.500  53.735 129.269  1.00  0.00           C  
ATOM    398  C   TRP B 148      59.200  55.064 128.979  1.00  0.00           C  
ATOM    399  O   TRP B 148      59.632  55.755 129.903  1.00  0.00           O  
ATOM    400  CB  TRP B 148      56.989  53.963 129.407  1.00  0.00           C  
ATOM    401  CG  TRP B 148      56.618  54.854 130.567  1.00  0.00           C  
ATOM    402  CD1 TRP B 148      56.326  54.460 131.843  1.00  0.00           C  
ATOM    403  CD2 TRP B 148      56.512  56.285 130.555  1.00  0.00           C  
ATOM    404  NE1 TRP B 148      56.043  55.555 132.625  1.00  0.00           N  
ATOM    405  CE2 TRP B 148      56.151  56.688 131.861  1.00  0.00           C  
ATOM    406  CE3 TRP B 148      56.686  57.267 129.569  1.00  0.00           C  
ATOM    407  CZ2 TRP B 148      55.960  58.031 132.206  1.00  0.00           C  
ATOM    408  CZ3 TRP B 148      56.498  58.602 129.914  1.00  0.00           C  
ATOM    409  CH2 TRP B 148      56.136  58.970 131.222  1.00  0.00           C  
ATOM    410  N   LYS B 149      59.298  55.413 127.696  1.00  0.00           N  
ATOM    411  CA  LYS B 149      59.869  56.692 127.252  1.00  0.00           C  
ATOM    412  C   LYS B 149      59.262  57.132 125.921  1.00  0.00           C  
ATOM    413  O   LYS B 149      58.834  56.296 125.123  1.00  0.00           O  
ATOM    414  CB  LYS B 149      61.396  56.606 127.141  1.00  0.00           C  
ATOM    415  CG  LYS B 149      62.130  56.950 128.433  1.00  0.00           C  
ATOM    416  CD  LYS B 149      63.591  56.541 128.389  1.00  0.00           C  
ATOM    417  CE  LYS B 149      64.245  56.720 129.754  1.00  0.00           C  
ATOM    418  NZ  LYS B 149      65.658  56.250 129.767  1.00  0.00           N  
ATOM    419  N   LEU B 150      59.225  58.443 125.687  1.00  0.00           N  
ATOM    420  CA  LEU B 150      58.638  58.990 124.460  1.00  0.00           C  
ATOM    421  C   LEU B 150      59.671  59.226 123.357  1.00  0.00           C  
ATOM    422  O   LEU B 150      60.853  58.907 123.520  1.00  0.00           O  
ATOM    423  CB  LEU B 150      57.855  60.277 124.747  1.00  0.00           C  
ATOM    424  CG  LEU B 150      56.483  60.128 125.412  1.00  0.00           C  
ATOM    425  CD1 LEU B 150      56.580  60.365 126.912  1.00  0.00           C  
ATOM    426  CD2 LEU B 150      55.492  61.099 124.790  1.00  0.00           C  
ATOM    427  N   GLY B 151      59.208  59.781 122.237  1.00  0.00           N  
ATOM    428  CA  GLY B 151      60.059  60.115 121.093  1.00  0.00           C  
ATOM    429  C   GLY B 151      59.239  60.596 119.909  1.00  0.00           C  
ATOM    430  O   GLY B 151      58.023  60.777 120.024  1.00  0.00           O  
ATOM    431  N   GLU B 152      59.899  60.808 118.771  1.00  0.00           N  
ATOM    432  CA  GLU B 152      59.208  61.187 117.534  1.00  0.00           C  
ATOM    433  C   GLU B 152      58.418  60.001 116.973  1.00  0.00           C  
ATOM    434  O   GLU B 152      58.976  59.119 116.309  1.00  0.00           O  
ATOM    435  CB  GLU B 152      60.186  61.749 116.492  1.00  0.00           C  
ATOM    436  CG  GLU B 152      60.596  63.212 116.719  1.00  0.00           C  
ATOM    437  CD  GLU B 152      59.455  64.209 116.504  1.00  0.00           C  
ATOM    438  OE1 GLU B 152      58.656  64.030 115.557  1.00  0.00           O  
ATOM    439  OE2 GLU B 152      59.367  65.184 117.282  1.00  0.00           O  
ATOM    440  N   ASP B 153      57.115  60.006 117.260  1.00  0.00           N  
ATOM    441  CA  ASP B 153      56.193  58.895 116.977  1.00  0.00           C  
ATOM    442  C   ASP B 153      56.703  57.552 117.510  1.00  0.00           C  
ATOM    443  O   ASP B 153      56.648  56.527 116.821  1.00  0.00           O  
ATOM    444  CB  ASP B 153      55.846  58.807 115.485  1.00  0.00           C  
ATOM    445  CG  ASP B 153      54.441  58.263 115.237  1.00  0.00           C  
ATOM    446  OD1 ASP B 153      53.746  57.893 116.212  1.00  0.00           O  
ATOM    447  OD2 ASP B 153      54.030  58.208 114.058  1.00  0.00           O  
ATOM    448  N   ARG B 154      57.205  57.580 118.743  1.00  0.00           N  
ATOM    449  CA  ARG B 154      57.680  56.388 119.432  1.00  0.00           C  
ATOM    450  C   ARG B 154      57.265  56.446 120.894  1.00  0.00           C  
ATOM    451  O   ARG B 154      57.821  57.220 121.676  1.00  0.00           O  
ATOM    452  CB  ARG B 154      59.204  56.261 119.319  1.00  0.00           C  
ATOM    453  CG  ARG B 154      59.696  55.791 117.964  1.00  0.00           C  
ATOM    454  CD  ARG B 154      61.198  55.578 117.959  1.00  0.00           C  
ATOM    455  NE  ARG B 154      61.657  55.072 116.667  1.00  0.00           N  
ATOM    456  CZ  ARG B 154      62.886  54.631 116.414  1.00  0.00           C  
ATOM    457  NH1 ARG B 154      63.815  54.623 117.365  1.00  0.00           N  
ATOM    458  NH2 ARG B 154      63.186  54.192 115.199  1.00  0.00           N  
ATOM    459  N   ILE B 155      56.270  55.638 121.251  1.00  0.00           N  
ATOM    460  CA  ILE B 155      55.848  55.489 122.642  1.00  0.00           C  
ATOM    461  C   ILE B 155      56.464  54.191 123.177  1.00  0.00           C  
ATOM    462  O   ILE B 155      55.754  53.235 123.511  1.00  0.00           O  
ATOM    463  CB  ILE B 155      54.296  55.481 122.785  1.00  0.00           C  
ATOM    464  CG1 ILE B 155      53.661  56.550 121.889  1.00  0.00           C  
ATOM    465  CG2 ILE B 155      53.878  55.681 124.246  1.00  0.00           C  
ATOM    466  CD1 ILE B 155      52.219  56.260 121.507  1.00  0.00           C  
ATOM    467  N   GLU B 156      57.796  54.169 123.243  1.00  0.00           N  
ATOM    468  CA  GLU B 156      58.538  52.955 123.594  1.00  0.00           C  
ATOM    469  C   GLU B 156      58.397  52.522 125.050  1.00  0.00           C  
ATOM    470  O   GLU B 156      58.483  53.341 125.970  1.00  0.00           O  
ATOM    471  CB  GLU B 156      60.017  53.040 123.181  1.00  0.00           C  
ATOM    472  CG  GLU B 156      60.666  54.407 123.319  1.00  0.00           C  
ATOM    473  CD  GLU B 156      62.160  54.370 123.060  1.00  0.00           C  
ATOM    474  OE1 GLU B 156      62.899  53.807 123.898  1.00  0.00           O  
ATOM    475  OE2 GLU B 156      62.595  54.915 122.023  1.00  0.00           O  
ATOM    476  N   LEU B 157      58.167  51.223 125.232  1.00  0.00           N  
ATOM    477  CA  LEU B 157      58.027  50.621 126.553  1.00  0.00           C  
ATOM    478  C   LEU B 157      58.738  49.277 126.654  1.00  0.00           C  
ATOM    479  O   LEU B 157      58.990  48.615 125.643  1.00  0.00           O  
ATOM    480  CB  LEU B 157      56.548  50.465 126.944  1.00  0.00           C  
ATOM    481  CG  LEU B 157      55.425  50.043 125.980  1.00  0.00           C  
ATOM    482  CD1 LEU B 157      55.766  48.881 125.045  1.00  0.00           C  
ATOM    483  CD2 LEU B 157      54.184  49.711 126.792  1.00  0.00           C  
ATOM    484  N   THR B 158      59.065  48.889 127.882  1.00  0.00           N  
ATOM    485  CA  THR B 158      59.583  47.561 128.163  1.00  0.00           C  
ATOM    486  C   THR B 158      58.543  46.819 128.992  1.00  0.00           C  
ATOM    487  O   THR B 158      58.296  47.161 130.148  1.00  0.00           O  
ATOM    488  CB  THR B 158      60.950  47.612 128.888  1.00  0.00           C  
ATOM    489  OG1 THR B 158      61.879  48.377 128.107  1.00  0.00           O  
ATOM    490  CG2 THR B 158      61.513  46.207 129.102  1.00  0.00           C  
ATOM    491  N   LEU B 159      57.924  45.819 128.372  1.00  0.00           N  
ATOM    492  CA  LEU B 159      56.881  45.016 129.000  1.00  0.00           C  
ATOM    493  C   LEU B 159      57.473  43.726 129.566  1.00  0.00           C  
ATOM    494  O   LEU B 159      58.439  43.186 129.025  1.00  0.00           O  
ATOM    495  CB  LEU B 159      55.786  44.708 127.973  1.00  0.00           C  
ATOM    496  CG  LEU B 159      54.399  44.216 128.397  1.00  0.00           C  
ATOM    497  CD1 LEU B 159      53.670  45.238 129.257  1.00  0.00           C  
ATOM    498  CD2 LEU B 159      53.573  43.887 127.166  1.00  0.00           C  
ATOM    499  N   GLN B 160      56.904  43.252 130.669  1.00  0.00           N  
ATOM    500  CA  GLN B 160      57.343  42.012 131.308  1.00  0.00           C  
ATOM    501  C   GLN B 160      56.131  41.210 131.761  1.00  0.00           C  
ATOM    502  O   GLN B 160      55.133  41.785 132.200  1.00  0.00           O  
ATOM    503  CB  GLN B 160      58.249  42.305 132.509  1.00  0.00           C  
ATOM    504  CG  GLN B 160      59.630  42.865 132.157  1.00  0.00           C  
ATOM    505  CD  GLN B 160      60.504  43.121 133.380  1.00  0.00           C  
ATOM    506  OE1 GLN B 160      60.484  42.359 134.352  1.00  0.00           O  
ATOM    507  NE2 GLN B 160      61.282  44.200 133.332  1.00  0.00           N  
ATOM    508  N   SER B 161      56.215  39.885 131.647  1.00  0.00           N  
ATOM    509  CA  SER B 161      55.128  39.008 132.086  1.00  0.00           C  
ATOM    510  C   SER B 161      55.595  37.586 132.378  1.00  0.00           C  
ATOM    511  O   SER B 161      56.762  37.249 132.191  1.00  0.00           O  
ATOM    512  CB  SER B 161      53.995  38.976 131.048  1.00  0.00           C  
ATOM    513  OG  SER B 161      54.274  38.062 130.001  1.00  0.00           O  
ATOM    514  N   GLY B 162      54.658  36.763 132.835  1.00  0.00           N  
ATOM    515  CA  GLY B 162      54.885  35.344 133.017  1.00  0.00           C  
ATOM    516  C   GLY B 162      53.931  34.498 132.190  1.00  0.00           C  
ATOM    517  O   GLY B 162      53.641  34.813 131.035  1.00  0.00           O  
ATOM    518  N   ARG B 163      53.448  33.426 132.809  1.00  0.00           N  
ATOM    519  CA  ARG B 163      52.548  32.440 132.207  1.00  0.00           C  
ATOM    520  C   ARG B 163      51.264  33.053 131.643  1.00  0.00           C  
ATOM    521  O   ARG B 163      50.806  32.671 130.560  1.00  0.00           O  
ATOM    522  CB  ARG B 163      52.197  31.405 133.278  1.00  0.00           C  
ATOM    523  CG  ARG B 163      51.353  30.230 132.827  1.00  0.00           C  
ATOM    524  CD  ARG B 163      51.332  29.154 133.911  1.00  0.00           C  
ATOM    525  NE  ARG B 163      52.677  28.869 134.418  1.00  0.00           N  
ATOM    526  CZ  ARG B 163      53.599  28.166 133.764  1.00  0.00           C  
ATOM    527  NH1 ARG B 163      53.336  27.660 132.566  1.00  0.00           N  
ATOM    528  NH2 ARG B 163      54.791  27.972 134.310  1.00  0.00           N  
ATOM    529  N   TYR B 164      50.695  34.000 132.388  1.00  0.00           N  
ATOM    530  CA  TYR B 164      49.413  34.618 132.048  1.00  0.00           C  
ATOM    531  C   TYR B 164      49.600  36.037 131.519  1.00  0.00           C  
ATOM    532  O   TYR B 164      50.616  36.676 131.801  1.00  0.00           O  
ATOM    533  CB  TYR B 164      48.488  34.612 133.266  1.00  0.00           C  
ATOM    534  CG  TYR B 164      48.362  33.253 133.920  1.00  0.00           C  
ATOM    535  CD1 TYR B 164      47.474  32.300 133.424  1.00  0.00           C  
ATOM    536  CD2 TYR B 164      49.140  32.917 135.028  1.00  0.00           C  
ATOM    537  CE1 TYR B 164      47.359  31.048 134.018  1.00  0.00           C  
ATOM    538  CE2 TYR B 164      49.033  31.670 135.628  1.00  0.00           C  
ATOM    539  CZ  TYR B 164      48.140  30.741 135.120  1.00  0.00           C  
ATOM    540  OH  TYR B 164      48.028  29.504 135.711  1.00  0.00           O  
ATOM    541  N   VAL B 165      48.616  36.512 130.751  1.00  0.00           N  
ATOM    542  CA  VAL B 165      48.658  37.831 130.093  1.00  0.00           C  
ATOM    543  C   VAL B 165      50.031  38.055 129.460  1.00  0.00           C  
ATOM    544  O   VAL B 165      50.761  38.976 129.832  1.00  0.00           O  
ATOM    545  CB  VAL B 165      48.293  39.000 131.067  1.00  0.00           C  
ATOM    546  CG1 VAL B 165      48.067  40.303 130.301  1.00  0.00           C  
ATOM    547  CG2 VAL B 165      47.061  38.654 131.892  1.00  0.00           C  
ATOM    548  N   ARG B 166      50.379  37.193 128.508  1.00  0.00           N  
ATOM    549  CA  ARG B 166      51.726  37.173 127.938  1.00  0.00           C  
ATOM    550  C   ARG B 166      52.016  38.453 127.168  1.00  0.00           C  
ATOM    551  O   ARG B 166      51.093  39.112 126.697  1.00  0.00           O  
ATOM    552  CB  ARG B 166      51.927  35.925 127.077  1.00  0.00           C  
ATOM    553  CG  ARG B 166      51.797  34.632 127.872  1.00  0.00           C  
ATOM    554  CD  ARG B 166      51.877  33.388 127.006  1.00  0.00           C  
ATOM    555  NE  ARG B 166      51.597  32.188 127.794  1.00  0.00           N  
ATOM    556  CZ  ARG B 166      51.688  30.940 127.339  1.00  0.00           C  
ATOM    557  NH1 ARG B 166      52.057  30.703 126.085  1.00  0.00           N  
ATOM    558  NH2 ARG B 166      51.410  29.922 128.144  1.00  0.00           N  
ATOM    559  N   VAL B 167      53.295  38.805 127.058  1.00  0.00           N  
ATOM    560  CA  VAL B 167      53.710  40.094 126.487  1.00  0.00           C  
ATOM    561  C   VAL B 167      53.249  40.344 125.044  1.00  0.00           C  
ATOM    562  O   VAL B 167      53.071  41.495 124.639  1.00  0.00           O  
ATOM    563  CB  VAL B 167      55.243  40.325 126.587  1.00  0.00           C  
ATOM    564  CG1 VAL B 167      55.685  40.410 128.043  1.00  0.00           C  
ATOM    565  CG2 VAL B 167      56.025  39.251 125.828  1.00  0.00           C  
ATOM    566  N   HIS B 168      53.071  39.268 124.277  1.00  0.00           N  
ATOM    567  CA  HIS B 168      52.581  39.362 122.902  1.00  0.00           C  
ATOM    568  C   HIS B 168      51.055  39.509 122.849  1.00  0.00           C  
ATOM    569  O   HIS B 168      50.496  39.898 121.822  1.00  0.00           O  
ATOM    570  CB  HIS B 168      53.058  38.167 122.063  1.00  0.00           C  
ATOM    571  CG  HIS B 168      52.668  36.834 122.622  1.00  0.00           C  
ATOM    572  ND1 HIS B 168      53.436  36.163 123.549  1.00  0.00           N  
ATOM    573  CD2 HIS B 168      51.593  36.046 122.383  1.00  0.00           C  
ATOM    574  CE1 HIS B 168      52.852  35.018 123.855  1.00  0.00           C  
ATOM    575  NE2 HIS B 168      51.730  34.924 123.164  1.00  0.00           N  
ATOM    576  N   ASP B 169      50.394  39.190 123.959  1.00  0.00           N  
ATOM    577  CA  ASP B 169      48.953  39.387 124.106  1.00  0.00           C  
ATOM    578  C   ASP B 169      48.666  40.745 124.757  1.00  0.00           C  
ATOM    579  O   ASP B 169      47.755  41.465 124.340  1.00  0.00           O  
ATOM    580  CB  ASP B 169      48.350  38.231 124.922  1.00  0.00           C  
ATOM    581  CG  ASP B 169      46.981  38.557 125.509  1.00  0.00           C  
ATOM    582  OD1 ASP B 169      46.723  38.150 126.664  1.00  0.00           O  
ATOM    583  OD2 ASP B 169      46.160  39.207 124.828  1.00  0.00           O  
ATOM    584  N   ALA B 170      49.467  41.090 125.763  1.00  0.00           N  
ATOM    585  CA  ALA B 170      49.292  42.314 126.545  1.00  0.00           C  
ATOM    586  C   ALA B 170      49.544  43.594 125.749  1.00  0.00           C  
ATOM    587  O   ALA B 170      48.936  44.627 126.027  1.00  0.00           O  
ATOM    588  CB  ALA B 170      50.180  42.277 127.782  1.00  0.00           C  
ATOM    589  N   ILE B 171      50.439  43.524 124.765  1.00  0.00           N  
ATOM    590  CA  ILE B 171      50.803  44.697 123.963  1.00  0.00           C  
ATOM    591  C   ILE B 171      49.660  45.168 123.051  1.00  0.00           C  
ATOM    592  O   ILE B 171      49.599  46.342 122.674  1.00  0.00           O  
ATOM    593  CB  ILE B 171      52.137  44.483 123.176  1.00  0.00           C  
ATOM    594  CG1 ILE B 171      52.618  45.802 122.561  1.00  0.00           C  
ATOM    595  CG2 ILE B 171      51.996  43.381 122.119  1.00  0.00           C  
ATOM    596  CD1 ILE B 171      54.116  45.982 122.552  1.00  0.00           C  
ATOM    597  N   PHE B 172      48.756  44.248 122.716  1.00  0.00           N  
ATOM    598  CA  PHE B 172      47.561  44.574 121.938  1.00  0.00           C  
ATOM    599  C   PHE B 172      46.423  45.062 122.832  1.00  0.00           C  
ATOM    600  O   PHE B 172      45.501  45.731 122.361  1.00  0.00           O  
ATOM    601  CB  PHE B 172      47.115  43.381 121.085  1.00  0.00           C  
ATOM    602  CG  PHE B 172      48.080  43.028 119.986  1.00  0.00           C  
ATOM    603  CD1 PHE B 172      48.195  43.830 118.855  1.00  0.00           C  
ATOM    604  CD2 PHE B 172      48.872  41.889 120.080  1.00  0.00           C  
ATOM    605  CE1 PHE B 172      49.087  43.505 117.836  1.00  0.00           C  
ATOM    606  CE2 PHE B 172      49.769  41.556 119.069  1.00  0.00           C  
ATOM    607  CZ  PHE B 172      49.877  42.367 117.944  1.00  0.00           C  
ATOM    608  N   ARG B 173      46.491  44.715 124.117  1.00  0.00           N  
ATOM    609  CA  ARG B 173      45.610  45.300 125.128  1.00  0.00           C  
ATOM    610  C   ARG B 173      45.973  46.773 125.319  1.00  0.00           C  
ATOM    611  O   ARG B 173      45.091  47.626 125.437  1.00  0.00           O  
ATOM    612  CB  ARG B 173      45.722  44.556 126.464  1.00  0.00           C  
ATOM    613  CG  ARG B 173      45.335  43.084 126.424  1.00  0.00           C  
ATOM    614  CD  ARG B 173      45.345  42.485 127.826  1.00  0.00           C  
ATOM    615  NE  ARG B 173      44.959  41.073 127.839  1.00  0.00           N  
ATOM    616  CZ  ARG B 173      44.585  40.403 128.927  1.00  0.00           C  
ATOM    617  NH1 ARG B 173      44.534  41.008 130.108  1.00  0.00           N  
ATOM    618  NH2 ARG B 173      44.254  39.122 128.835  1.00  0.00           N  
ATOM    619  N   LEU B 174      47.277  47.055 125.335  1.00  0.00           N  
ATOM    620  CA  LEU B 174      47.804  48.415 125.463  1.00  0.00           C  
ATOM    621  C   LEU B 174      47.616  49.241 124.195  1.00  0.00           C  
ATOM    622  O   LEU B 174      47.480  50.464 124.270  1.00  0.00           O  
ATOM    623  CB  LEU B 174      49.292  48.391 125.830  1.00  0.00           C  
ATOM    624  CG  LEU B 174      49.697  47.957 127.241  1.00  0.00           C  
ATOM    625  CD1 LEU B 174      51.168  47.577 127.269  1.00  0.00           C  
ATOM    626  CD2 LEU B 174      49.394  49.040 128.276  1.00  0.00           C  
ATOM    627  N   ARG B 175      47.625  48.576 123.038  1.00  0.00           N  
ATOM    628  CA  ARG B 175      47.445  49.253 121.749  1.00  0.00           C  
ATOM    629  C   ARG B 175      46.018  49.772 121.590  1.00  0.00           C  
ATOM    630  O   ARG B 175      45.807  50.859 121.055  1.00  0.00           O  
ATOM    631  CB  ARG B 175      47.803  48.332 120.577  1.00  0.00           C  
ATOM    632  CG  ARG B 175      48.152  49.079 119.293  1.00  0.00           C  
ATOM    633  CD  ARG B 175      47.803  48.270 118.048  1.00  0.00           C  
ATOM    634  NE  ARG B 175      48.347  48.866 116.823  1.00  0.00           N  
ATOM    635  CZ  ARG B 175      47.746  49.810 116.097  1.00  0.00           C  
ATOM    636  NH1 ARG B 175      46.563  50.297 116.458  1.00  0.00           N  
ATOM    637  NH2 ARG B 175      48.334  50.275 115.002  1.00  0.00           N  
ATOM    638  N   LYS B 176      45.050  48.985 122.058  1.00  0.00           N  
ATOM    639  CA  LYS B 176      43.641  49.364 122.024  1.00  0.00           C  
ATOM    640  C   LYS B 176      43.374  50.534 122.977  1.00  0.00           C  
ATOM    641  O   LYS B 176      42.512  51.377 122.709  1.00  0.00           O  
ATOM    642  CB  LYS B 176      42.759  48.158 122.368  1.00  0.00           C  
ATOM    643  CG  LYS B 176      41.261  48.414 122.277  1.00  0.00           C  
ATOM    644  CD  LYS B 176      40.466  47.282 122.911  1.00  0.00           C  
ATOM    645  CE  LYS B 176      39.191  47.793 123.575  1.00  0.00           C  
ATOM    646  NZ  LYS B 176      38.266  48.481 122.628  1.00  0.00           N  
ATOM    647  N   GLN B 177      44.125  50.577 124.077  1.00  0.00           N  
ATOM    648  CA  GLN B 177      44.038  51.664 125.055  1.00  0.00           C  
ATOM    649  C   GLN B 177      44.652  52.953 124.506  1.00  0.00           C  
ATOM    650  O   GLN B 177      43.973  53.978 124.411  1.00  0.00           O  
ATOM    651  CB  GLN B 177      44.719  51.264 126.368  1.00  0.00           C  
ATOM    652  CG  GLN B 177      43.929  50.273 127.220  1.00  0.00           C  
ATOM    653  CD  GLN B 177      43.020  50.948 128.237  1.00  0.00           C  
ATOM    654  OE1 GLN B 177      43.444  51.841 128.973  1.00  0.00           O  
ATOM    655  NE2 GLN B 177      41.767  50.508 128.294  1.00  0.00           N  
ATOM    656  N   LEU B 178      45.929  52.883 124.126  1.00  0.00           N  
ATOM    657  CA  LEU B 178      46.678  54.032 123.603  1.00  0.00           C  
ATOM    658  C   LEU B 178      46.193  54.556 122.240  1.00  0.00           C  
ATOM    659  O   LEU B 178      46.825  55.442 121.653  1.00  0.00           O  
ATOM    660  CB  LEU B 178      48.174  53.698 123.529  1.00  0.00           C  
ATOM    661  CG  LEU B 178      49.012  53.751 124.809  1.00  0.00           C  
ATOM    662  CD1 LEU B 178      50.293  52.946 124.641  1.00  0.00           C  
ATOM    663  CD2 LEU B 178      49.333  55.189 125.197  1.00  0.00           C  
ATOM    664  N   ALA B 179      45.084  54.010 121.742  1.00  0.00           N  
ATOM    665  CA  ALA B 179      44.497  54.454 120.474  1.00  0.00           C  
ATOM    666  C   ALA B 179      43.086  55.015 120.652  1.00  0.00           C  
ATOM    667  O   ALA B 179      42.674  55.914 119.914  1.00  0.00           O  
ATOM    668  CB  ALA B 179      44.498  53.322 119.448  1.00  0.00           C  
ATOM    669  N   GLU B 180      42.353  54.482 121.629  1.00  0.00           N  
ATOM    670  CA  GLU B 180      40.975  54.909 121.889  1.00  0.00           C  
ATOM    671  C   GLU B 180      40.887  56.012 122.946  1.00  0.00           C  
ATOM    672  O   GLU B 180      39.900  56.752 122.999  1.00  0.00           O  
ATOM    673  CB  GLU B 180      40.098  53.713 122.276  1.00  0.00           C  
ATOM    674  CG  GLU B 180      39.824  52.753 121.118  1.00  0.00           C  
ATOM    675  CD  GLU B 180      38.995  51.542 121.518  1.00  0.00           C  
ATOM    676  OE1 GLU B 180      38.813  51.301 122.733  1.00  0.00           O  
ATOM    677  OE2 GLU B 180      38.526  50.828 120.607  1.00  0.00           O  
ATOM    678  N   ALA B 181      41.923  56.117 123.776  1.00  0.00           N  
ATOM    679  CA  ALA B 181      41.999  57.155 124.803  1.00  0.00           C  
ATOM    680  C   ALA B 181      42.575  58.462 124.259  1.00  0.00           C  
ATOM    681  O   ALA B 181      42.210  59.545 124.725  1.00  0.00           O  
ATOM    682  CB  ALA B 181      42.809  56.670 125.997  1.00  0.00           C  
ATOM    683  N   LEU B 182      43.468  58.358 123.275  1.00  0.00           N  
ATOM    684  CA  LEU B 182      44.110  59.534 122.683  1.00  0.00           C  
ATOM    685  C   LEU B 182      43.295  60.122 121.530  1.00  0.00           C  
ATOM    686  O   LEU B 182      42.890  59.412 120.608  1.00  0.00           O  
ATOM    687  CB  LEU B 182      45.539  59.212 122.223  1.00  0.00           C  
ATOM    688  CG  LEU B 182      46.558  58.634 123.218  1.00  0.00           C  
ATOM    689  CD1 LEU B 182      47.924  58.518 122.558  1.00  0.00           C  
ATOM    690  CD2 LEU B 182      46.659  59.454 124.502  1.00  0.00           C  
ATOM    691  N   GLY B 183      51.327  51.055 114.929  1.00  0.00           N  
ATOM    692  CA  GLY B 183      52.255  50.088 114.349  1.00  0.00           C  
ATOM    693  C   GLY B 183      53.341  49.662 115.321  1.00  0.00           C  
ATOM    694  O   GLY B 183      54.334  50.370 115.513  1.00  0.00           O  
ATOM    695  N   ILE B 197      53.154  48.493 115.927  1.00  0.00           N  
ATOM    696  CA  ILE B 197      54.098  47.969 116.911  1.00  0.00           C  
ATOM    697  C   ILE B 197      55.381  47.474 116.239  1.00  0.00           C  
ATOM    698  O   ILE B 197      55.333  46.718 115.268  1.00  0.00           O  
ATOM    699  CB  ILE B 197      53.466  46.841 117.755  1.00  0.00           C  
ATOM    700  CG1 ILE B 197      52.071  47.258 118.239  1.00  0.00           C  
ATOM    701  CG2 ILE B 197      54.375  46.479 118.929  1.00  0.00           C  
ATOM    702  CD1 ILE B 197      51.220  46.128 118.766  1.00  0.00           C  
ATOM    703  N   GLU B 198      56.521  47.929 116.756  1.00  0.00           N  
ATOM    704  CA  GLU B 198      57.834  47.479 116.300  1.00  0.00           C  
ATOM    705  C   GLU B 198      58.589  46.879 117.480  1.00  0.00           C  
ATOM    706  O   GLU B 198      58.661  47.488 118.550  1.00  0.00           O  
ATOM    707  CB  GLU B 198      58.632  48.643 115.706  1.00  0.00           C  
ATOM    708  CG  GLU B 198      58.000  49.305 114.478  1.00  0.00           C  
ATOM    709  CD  GLU B 198      58.274  48.555 113.183  1.00  0.00           C  
ATOM    710  OE1 GLU B 198      59.390  48.012 113.028  1.00  0.00           O  
ATOM    711  OE2 GLU B 198      57.374  48.519 112.314  1.00  0.00           O  
ATOM    712  N   VAL B 199      59.154  45.690 117.278  1.00  0.00           N  
ATOM    713  CA  VAL B 199      59.814  44.935 118.348  1.00  0.00           C  
ATOM    714  C   VAL B 199      61.329  45.163 118.359  1.00  0.00           C  
ATOM    715  O   VAL B 199      62.003  44.937 117.352  1.00  0.00           O  
ATOM    716  CB  VAL B 199      59.506  43.413 118.233  1.00  0.00           C  
ATOM    717  CG1 VAL B 199      60.137  42.631 119.381  1.00  0.00           C  
ATOM    718  CG2 VAL B 199      58.000  43.169 118.185  1.00  0.00           C  
ATOM    719  N   GLU B 200      61.848  45.624 119.498  1.00  0.00           N  
ATOM    720  CA  GLU B 200      63.294  45.736 119.714  1.00  0.00           C  
ATOM    721  C   GLU B 200      63.880  44.376 120.072  1.00  0.00           C  
ATOM    722  O   GLU B 200      64.856  43.932 119.462  1.00  0.00           O  
ATOM    723  CB  GLU B 200      63.620  46.742 120.826  1.00  0.00           C  
ATOM    724  CG  GLU B 200      63.955  48.151 120.348  1.00  0.00           C  
ATOM    725  CD  GLU B 200      62.752  49.080 120.323  1.00  0.00           C  
ATOM    726  OE1 GLU B 200      61.678  48.669 119.822  1.00  0.00           O  
ATOM    727  OE2 GLU B 200      62.888  50.229 120.802  1.00  0.00           O  
ATOM    728  N   SER B 201      63.279  43.725 121.068  1.00  0.00           N  
ATOM    729  CA  SER B 201      63.706  42.399 121.505  1.00  0.00           C  
ATOM    730  C   SER B 201      62.561  41.623 122.146  1.00  0.00           C  
ATOM    731  O   SER B 201      61.687  42.203 122.798  1.00  0.00           O  
ATOM    732  CB  SER B 201      64.886  42.497 122.478  1.00  0.00           C  
ATOM    733  OG  SER B 201      64.468  42.974 123.744  1.00  0.00           O  
ATOM    734  N   PHE B 202      62.582  40.309 121.950  1.00  0.00           N  
ATOM    735  CA  PHE B 202      61.607  39.404 122.546  1.00  0.00           C  
ATOM    736  C   PHE B 202      62.377  38.289 123.247  1.00  0.00           C  
ATOM    737  O   PHE B 202      63.039  37.476 122.596  1.00  0.00           O  
ATOM    738  CB  PHE B 202      60.691  38.831 121.463  1.00  0.00           C  
ATOM    739  CG  PHE B 202      59.369  38.333 121.975  1.00  0.00           C  
ATOM    740  CD1 PHE B 202      59.287  37.170 122.734  1.00  0.00           C  
ATOM    741  CD2 PHE B 202      58.199  39.014 121.671  1.00  0.00           C  
ATOM    742  CE1 PHE B 202      58.063  36.706 123.198  1.00  0.00           C  
ATOM    743  CE2 PHE B 202      56.969  38.554 122.127  1.00  0.00           C  
ATOM    744  CZ  PHE B 202      56.902  37.399 122.893  1.00  0.00           C  
ATOM    745  N   ILE B 203      62.306  38.269 124.575  1.00  0.00           N  
ATOM    746  CA  ILE B 203      63.033  37.280 125.369  1.00  0.00           C  
ATOM    747  C   ILE B 203      62.064  36.366 126.111  1.00  0.00           C  
ATOM    748  O   ILE B 203      61.080  36.825 126.688  1.00  0.00           O  
ATOM    749  CB  ILE B 203      64.018  37.943 126.388  1.00  0.00           C  
ATOM    750  CG1 ILE B 203      64.769  39.138 125.772  1.00  0.00           C  
ATOM    751  CG2 ILE B 203      64.987  36.910 126.973  1.00  0.00           C  
ATOM    752  CD1 ILE B 203      65.751  38.795 124.645  1.00  0.00           C  
ATOM    753  N   ILE B 205      62.344  35.067 126.069  1.00  0.00           N  
ATOM    754  CA  ILE B 205      61.589  34.085 126.835  1.00  0.00           C  
ATOM    755  C   ILE B 205      62.560  33.233 127.641  1.00  0.00           C  
ATOM    756  O   ILE B 205      63.510  32.668 127.092  1.00  0.00           O  
ATOM    757  CB  ILE B 205      60.714  33.152 125.942  1.00  0.00           C  
ATOM    758  CG1 ILE B 205      59.976  33.942 124.852  1.00  0.00           C  
ATOM    759  CG2 ILE B 205      59.730  32.350 126.807  1.00  0.00           C  
ATOM    760  CD1 ILE B 205      59.152  33.078 123.904  1.00  0.00           C  
ATOM    761  N   LYS B 206      62.319  33.151 128.946  1.00  0.00           N  
ATOM    762  CA  LYS B 206      63.071  32.244 129.802  1.00  0.00           C  
ATOM    763  C   LYS B 206      62.195  31.054 130.177  1.00  0.00           C  
ATOM    764  O   LYS B 206      61.105  31.215 130.726  1.00  0.00           O  
ATOM    765  CB  LYS B 206      63.593  32.968 131.045  1.00  0.00           C  
ATOM    766  CG  LYS B 206      64.454  34.180 130.745  1.00  0.00           C  
ATOM    767  CD  LYS B 206      64.876  34.878 132.024  1.00  0.00           C  
ATOM    768  CE  LYS B 206      65.407  36.274 131.743  1.00  0.00           C  
ATOM    769  NZ  LYS B 206      65.722  37.004 133.002  1.00  0.00           N  
ATOM    770  N   VAL B 207      62.682  29.860 129.855  1.00  0.00           N  
ATOM    771  CA  VAL B 207      61.922  28.627 130.035  1.00  0.00           C  
ATOM    772  C   VAL B 207      62.683  27.692 130.972  1.00  0.00           C  
ATOM    773  O   VAL B 207      63.862  27.427 130.747  1.00  0.00           O  
ATOM    774  CB  VAL B 207      61.665  27.908 128.672  1.00  0.00           C  
ATOM    775  CG1 VAL B 207      60.637  26.794 128.820  1.00  0.00           C  
ATOM    776  CG2 VAL B 207      61.215  28.900 127.611  1.00  0.00           C  
ATOM    777  N   PRO B 208      62.015  27.203 132.035  1.00  0.00           N  
ATOM    778  CA  PRO B 208      62.637  26.243 132.944  1.00  0.00           C  
ATOM    779  C   PRO B 208      62.985  24.928 132.243  1.00  0.00           C  
ATOM    780  O   PRO B 208      62.198  24.431 131.429  1.00  0.00           O  
ATOM    781  CB  PRO B 208      61.558  26.017 134.011  1.00  0.00           C  
ATOM    782  CG  PRO B 208      60.282  26.405 133.357  1.00  0.00           C  
ATOM    783  CD  PRO B 208      60.642  27.538 132.455  1.00  0.00           C  
ATOM    784  N   ALA B 209      64.164  24.389 132.556  1.00  0.00           N  
ATOM    785  CA  ALA B 209      64.652  23.138 131.969  1.00  0.00           C  
ATOM    786  C   ALA B 209      65.755  22.520 132.825  1.00  0.00           C  
ATOM    787  O   ALA B 209      66.659  23.223 133.278  1.00  0.00           O  
ATOM    788  CB  ALA B 209      65.164  23.376 130.553  1.00  0.00           C  
ATOM    789  N   ASP B 210      65.673  21.206 133.034  1.00  0.00           N  
ATOM    790  CA  ASP B 210      66.713  20.452 133.739  1.00  0.00           C  
ATOM    791  C   ASP B 210      68.002  20.387 132.924  1.00  0.00           C  
ATOM    792  O   ASP B 210      69.065  20.805 133.392  1.00  0.00           O  
ATOM    793  CB  ASP B 210      66.246  19.021 134.033  1.00  0.00           C  
ATOM    794  CG  ASP B 210      65.267  18.943 135.186  1.00  0.00           C  
ATOM    795  OD1 ASP B 210      64.342  18.106 135.109  1.00  0.00           O  
ATOM    796  OD2 ASP B 210      65.425  19.702 136.168  1.00  0.00           O  
ATOM    797  N   HIS B 211      67.889  19.862 131.703  1.00  0.00           N  
ATOM    798  CA  HIS B 211      69.044  19.569 130.861  1.00  0.00           C  
ATOM    799  C   HIS B 211      69.188  20.573 129.727  1.00  0.00           C  
ATOM    800  O   HIS B 211      68.219  21.230 129.338  1.00  0.00           O  
ATOM    801  CB  HIS B 211      68.946  18.148 130.286  1.00  0.00           C  
ATOM    802  CG  HIS B 211      68.532  17.116 131.289  1.00  0.00           C  
ATOM    803  ND1 HIS B 211      69.389  16.623 132.248  1.00  0.00           N  
ATOM    804  CD2 HIS B 211      67.348  16.487 131.483  1.00  0.00           C  
ATOM    805  CE1 HIS B 211      68.752  15.733 132.990  1.00  0.00           C  
ATOM    806  NE2 HIS B 211      67.513  15.631 132.546  1.00  0.00           N  
ATOM    807  N   GLU B 212      70.410  20.681 129.209  1.00  0.00           N  
ATOM    808  CA  GLU B 212      70.719  21.529 128.062  1.00  0.00           C  
ATOM    809  C   GLU B 212      70.234  20.859 126.783  1.00  0.00           C  
ATOM    810  O   GLU B 212      70.190  19.628 126.700  1.00  0.00           O  
ATOM    811  CB  GLU B 212      72.226  21.781 127.980  1.00  0.00           C  
ATOM    812  CG  GLU B 212      72.846  22.294 129.282  1.00  0.00           C  
ATOM    813  CD  GLU B 212      74.370  22.351 129.249  1.00  0.00           C  
ATOM    814  OE1 GLU B 212      74.967  22.233 128.154  1.00  0.00           O  
ATOM    815  OE2 GLU B 212      74.971  22.519 130.332  1.00  0.00           O  
ATOM    816  N   LEU B 213      69.869  21.670 125.793  1.00  0.00           N  
ATOM    817  CA  LEU B 213      69.344  21.154 124.530  1.00  0.00           C  
ATOM    818  C   LEU B 213      70.248  21.472 123.349  1.00  0.00           C  
ATOM    819  O   LEU B 213      70.786  22.578 123.249  1.00  0.00           O  
ATOM    820  CB  LEU B 213      67.945  21.713 124.255  1.00  0.00           C  
ATOM    821  CG  LEU B 213      66.772  21.300 125.145  1.00  0.00           C  
ATOM    822  CD1 LEU B 213      65.499  21.955 124.633  1.00  0.00           C  
ATOM    823  CD2 LEU B 213      66.602  19.784 125.215  1.00  0.00           C  
ATOM    824  N   ARG B 214      70.407  20.500 122.454  1.00  0.00           N  
ATOM    825  CA  ARG B 214      71.083  20.742 121.180  1.00  0.00           C  
ATOM    826  C   ARG B 214      70.260  21.716 120.333  1.00  0.00           C  
ATOM    827  O   ARG B 214      69.103  21.440 120.005  1.00  0.00           O  
ATOM    828  CB  ARG B 214      71.374  19.431 120.423  1.00  0.00           C  
ATOM    829  CG  ARG B 214      70.398  18.268 120.671  1.00  0.00           C  
ATOM    830  CD  ARG B 214      69.181  18.290 119.744  1.00  0.00           C  
ATOM    831  NE  ARG B 214      69.523  18.048 118.340  1.00  0.00           N  
ATOM    832  CZ  ARG B 214      69.423  16.871 117.723  1.00  0.00           C  
ATOM    833  NH1 ARG B 214      68.994  15.799 118.376  1.00  0.00           N  
ATOM    834  NH2 ARG B 214      69.757  16.766 116.444  1.00  0.00           N  
ATOM    835  N   MET B 215      70.852  22.868 120.018  1.00  0.00           N  
ATOM    836  CA  MET B 215      70.170  23.901 119.239  1.00  0.00           C  
ATOM    837  C   MET B 215      69.954  23.440 117.804  1.00  0.00           C  
ATOM    838  O   MET B 215      70.827  22.805 117.208  1.00  0.00           O  
ATOM    839  CB  MET B 215      70.962  25.208 119.239  1.00  0.00           C  
ATOM    840  CG  MET B 215      70.156  26.406 118.747  1.00  0.00           C  
ATOM    841  SD  MET B 215      71.032  27.415 117.536  1.00  0.00           S  
ATOM    842  CE  MET B 215      70.862  26.437 116.042  1.00  0.00           C  
ATOM    843  N   LEU B 216      68.788  23.769 117.257  1.00  0.00           N  
ATOM    844  CA  LEU B 216      68.432  23.370 115.896  1.00  0.00           C  
ATOM    845  C   LEU B 216      67.809  24.522 115.114  1.00  0.00           C  
ATOM    846  O   LEU B 216      67.427  25.543 115.693  1.00  0.00           O  
ATOM    847  CB  LEU B 216      67.484  22.169 115.927  1.00  0.00           C  
ATOM    848  CG  LEU B 216      68.046  20.899 116.573  1.00  0.00           C  
ATOM    849  CD1 LEU B 216      66.936  20.101 117.222  1.00  0.00           C  
ATOM    850  CD2 LEU B 216      68.836  20.059 115.571  1.00  0.00           C  
ATOM    851  N   LYS B 217      67.720  24.351 113.796  1.00  0.00           N  
ATOM    852  CA  LYS B 217      67.106  25.349 112.928  1.00  0.00           C  
ATOM    853  C   LYS B 217      65.592  25.418 113.148  1.00  0.00           C  
ATOM    854  O   LYS B 217      64.837  24.552 112.685  1.00  0.00           O  
ATOM    855  CB  LYS B 217      67.431  25.076 111.455  1.00  0.00           C  
ATOM    856  CG  LYS B 217      66.959  26.184 110.521  1.00  0.00           C  
ATOM    857  CD  LYS B 217      66.779  25.688 109.098  1.00  0.00           C  
ATOM    858  CE  LYS B 217      65.708  26.492 108.369  1.00  0.00           C  
ATOM    859  NZ  LYS B 217      64.346  26.275 108.954  1.00  0.00           N  
ATOM    860  N   VAL B 218      65.170  26.448 113.878  1.00  0.00           N  
ATOM    861  CA  VAL B 218      63.756  26.731 114.116  1.00  0.00           C  
ATOM    862  C   VAL B 218      63.477  28.173 113.686  1.00  0.00           C  
ATOM    863  O   VAL B 218      64.220  29.082 114.068  1.00  0.00           O  
ATOM    864  CB  VAL B 218      63.375  26.551 115.606  1.00  0.00           C  
ATOM    865  CG1 VAL B 218      61.870  26.681 115.798  1.00  0.00           C  
ATOM    866  CG2 VAL B 218      63.863  25.206 116.143  1.00  0.00           C  
ATOM    867  N   PRO B 219      62.418  28.389 112.880  1.00  0.00           N  
ATOM    868  CA  PRO B 219      62.060  29.742 112.440  1.00  0.00           C  
ATOM    869  C   PRO B 219      61.689  30.682 113.591  1.00  0.00           C  
ATOM    870  O   PRO B 219      61.066  30.257 114.569  1.00  0.00           O  
ATOM    871  CB  PRO B 219      60.848  29.508 111.527  1.00  0.00           C  
ATOM    872  CG  PRO B 219      60.301  28.182 111.940  1.00  0.00           C  
ATOM    873  CD  PRO B 219      61.502  27.377 112.322  1.00  0.00           C  
ATOM    874  N   TYR B 220      62.088  31.947 113.451  1.00  0.00           N  
ATOM    875  CA  TYR B 220      61.812  33.025 114.417  1.00  0.00           C  
ATOM    876  C   TYR B 220      62.603  32.949 115.730  1.00  0.00           C  
ATOM    877  O   TYR B 220      62.259  33.623 116.700  1.00  0.00           O  
ATOM    878  CB  TYR B 220      60.311  33.161 114.717  1.00  0.00           C  
ATOM    879  CG  TYR B 220      59.417  33.292 113.507  1.00  0.00           C  
ATOM    880  CD1 TYR B 220      59.472  34.419 112.686  1.00  0.00           C  
ATOM    881  CD2 TYR B 220      58.495  32.295 113.199  1.00  0.00           C  
ATOM    882  CE1 TYR B 220      58.640  34.537 111.579  1.00  0.00           C  
ATOM    883  CE2 TYR B 220      57.657  32.404 112.102  1.00  0.00           C  
ATOM    884  CZ  TYR B 220      57.733  33.525 111.296  1.00  0.00           C  
ATOM    885  OH  TYR B 220      56.898  33.623 110.208  1.00  0.00           O  
ATOM    886  N   ILE B 221      63.650  32.126 115.756  1.00  0.00           N  
ATOM    887  CA  ILE B 221      64.547  32.040 116.909  1.00  0.00           C  
ATOM    888  C   ILE B 221      65.941  32.517 116.510  1.00  0.00           C  
ATOM    889  O   ILE B 221      66.656  31.834 115.774  1.00  0.00           O  
ATOM    890  CB  ILE B 221      64.612  30.607 117.515  1.00  0.00           C  
ATOM    891  CG1 ILE B 221      63.222  30.148 117.974  1.00  0.00           C  
ATOM    892  CG2 ILE B 221      65.614  30.559 118.675  1.00  0.00           C  
ATOM    893  CD1 ILE B 221      63.185  28.775 118.631  1.00  0.00           C  
ATOM    894  N   LYS B 222      66.308  33.701 116.992  1.00  0.00           N  
ATOM    895  CA  LYS B 222      67.614  34.287 116.711  1.00  0.00           C  
ATOM    896  C   LYS B 222      68.699  33.673 117.596  1.00  0.00           C  
ATOM    897  O   LYS B 222      69.786  33.346 117.115  1.00  0.00           O  
ATOM    898  CB  LYS B 222      67.564  35.818 116.869  1.00  0.00           C  
ATOM    899  CG  LYS B 222      68.914  36.558 116.772  1.00  0.00           C  
ATOM    900  CD  LYS B 222      69.659  36.315 115.448  1.00  0.00           C  
ATOM    901  CE  LYS B 222      69.086  37.128 114.289  1.00  0.00           C  
ATOM    902  NZ  LYS B 222      69.814  36.864 113.012  1.00  0.00           N  
ATOM    903  N   SER B 223      68.392  33.504 118.880  1.00  0.00           N  
ATOM    904  CA  SER B 223      69.383  33.061 119.856  1.00  0.00           C  
ATOM    905  C   SER B 223      68.820  32.053 120.857  1.00  0.00           C  
ATOM    906  O   SER B 223      67.641  32.100 121.212  1.00  0.00           O  
ATOM    907  CB  SER B 223      69.964  34.275 120.587  1.00  0.00           C  
ATOM    908  OG  SER B 223      71.049  33.911 121.416  1.00  0.00           O  
ATOM    909  N   MET B 224      69.678  31.137 121.298  1.00  0.00           N  
ATOM    910  CA  MET B 224      69.326  30.154 122.318  1.00  0.00           C  
ATOM    911  C   MET B 224      70.543  29.854 123.193  1.00  0.00           C  
ATOM    912  O   MET B 224      71.526  29.274 122.722  1.00  0.00           O  
ATOM    913  CB  MET B 224      68.814  28.861 121.677  1.00  0.00           C  
ATOM    914  CG  MET B 224      68.014  27.985 122.627  1.00  0.00           C  
ATOM    915  SD  MET B 224      68.523  26.253 122.681  1.00  0.00           S  
ATOM    916  CE  MET B 224      69.948  26.342 123.769  1.00  0.00           C  
ATOM    917  N   GLU B 225      70.477  30.249 124.462  1.00  0.00           N  
ATOM    918  CA  GLU B 225      71.576  29.996 125.396  1.00  0.00           C  
ATOM    919  C   GLU B 225      71.098  29.548 126.770  1.00  0.00           C  
ATOM    920  O   GLU B 225      70.054  29.990 127.253  1.00  0.00           O  
ATOM    921  CB  GLU B 225      72.513  31.209 125.521  1.00  0.00           C  
ATOM    922  CG  GLU B 225      71.849  32.530 125.927  1.00  0.00           C  
ATOM    923  CD  GLU B 225      71.437  33.378 124.733  1.00  0.00           C  
ATOM    924  OE1 GLU B 225      72.071  34.433 124.509  1.00  0.00           O  
ATOM    925  OE2 GLU B 225      70.488  32.991 124.014  1.00  0.00           O  
ATOM    926  N   ASN B 226      71.875  28.659 127.383  1.00  0.00           N  
ATOM    927  CA  ASN B 226      71.587  28.152 128.718  1.00  0.00           C  
ATOM    928  C   ASN B 226      71.746  29.234 129.777  1.00  0.00           C  
ATOM    929  O   ASN B 226      72.681  30.032 129.723  1.00  0.00           O  
ATOM    930  CB  ASN B 226      72.490  26.959 129.048  1.00  0.00           C  
ATOM    931  CG  ASN B 226      72.240  25.766 128.144  1.00  0.00           C  
ATOM    932  OD1 ASN B 226      71.109  25.299 128.004  1.00  0.00           O  
ATOM    933  ND2 ASN B 226      73.301  25.259 127.530  1.00  0.00           N  
ATOM    934  N   ILE B 227      70.807  29.263 130.720  1.00  0.00           N  
ATOM    935  CA  ILE B 227      70.877  30.140 131.892  1.00  0.00           C  
ATOM    936  C   ILE B 227      70.651  29.304 133.146  1.00  0.00           C  
ATOM    937  O   ILE B 227      70.388  28.103 133.050  1.00  0.00           O  
ATOM    938  CB  ILE B 227      69.846  31.297 131.828  1.00  0.00           C  
ATOM    939  CG1 ILE B 227      68.437  30.757 131.548  1.00  0.00           C  
ATOM    940  CG2 ILE B 227      70.281  32.338 130.800  1.00  0.00           C  
ATOM    941  CD1 ILE B 227      67.333  31.778 131.693  1.00  0.00           C  
ATOM    942  N   GLU B 228      70.757  29.926 134.319  1.00  0.00           N  
ATOM    943  CA  GLU B 228      70.474  29.208 135.556  1.00  0.00           C  
ATOM    944  C   GLU B 228      68.975  28.965 135.685  1.00  0.00           C  
ATOM    945  O   GLU B 228      68.184  29.910 135.685  1.00  0.00           O  
ATOM    946  CB  GLU B 228      71.009  29.943 136.788  1.00  0.00           C  
ATOM    947  CG  GLU B 228      70.871  29.111 138.065  1.00  0.00           C  
ATOM    948  CD  GLU B 228      71.290  29.840 139.322  1.00  0.00           C  
ATOM    949  OE1 GLU B 228      71.673  31.027 139.245  1.00  0.00           O  
ATOM    950  OE2 GLU B 228      71.230  29.214 140.400  1.00  0.00           O  
ATOM    951  N   GLY B 229      68.602  27.693 135.786  1.00  0.00           N  
ATOM    952  CA  GLY B 229      67.200  27.304 135.882  1.00  0.00           C  
ATOM    953  C   GLY B 229      66.596  26.800 134.581  1.00  0.00           C  
ATOM    954  O   GLY B 229      65.657  26.007 134.606  1.00  0.00           O  
ATOM    955  N   GLY B 230      67.117  27.258 133.443  1.00  0.00           N  
ATOM    956  CA  GLY B 230      66.642  26.767 132.149  1.00  0.00           C  
ATOM    957  C   GLY B 230      67.304  27.317 130.900  1.00  0.00           C  
ATOM    958  O   GLY B 230      68.525  27.418 130.817  1.00  0.00           O  
ATOM    959  N   ILE B 231      66.477  27.660 129.917  1.00  0.00           N  
ATOM    960  CA  ILE B 231      66.948  28.095 128.606  1.00  0.00           C  
ATOM    961  C   ILE B 231      66.356  29.457 128.244  1.00  0.00           C  
ATOM    962  O   ILE B 231      65.168  29.707 128.464  1.00  0.00           O  
ATOM    963  CB  ILE B 231      66.589  27.053 127.515  1.00  0.00           C  
ATOM    964  CG1 ILE B 231      67.246  25.705 127.822  1.00  0.00           C  
ATOM    965  CG2 ILE B 231      67.008  27.537 126.134  1.00  0.00           C  
ATOM    966  CD1 ILE B 231      66.541  24.515 127.196  1.00  0.00           C  
ATOM    967  N   GLN B 232      67.197  30.330 127.693  1.00  0.00           N  
ATOM    968  CA  GLN B 232      66.778  31.646 127.229  1.00  0.00           C  
ATOM    969  C   GLN B 232      66.675  31.704 125.701  1.00  0.00           C  
ATOM    970  O   GLN B 232      67.637  31.400 124.991  1.00  0.00           O  
ATOM    971  CB  GLN B 232      67.751  32.711 127.732  1.00  0.00           C  
ATOM    972  CG  GLN B 232      67.388  34.128 127.318  1.00  0.00           C  
ATOM    973  CD  GLN B 232      68.108  35.183 128.132  1.00  0.00           C  
ATOM    974  OE1 GLN B 232      68.308  35.029 129.339  1.00  0.00           O  
ATOM    975  NE2 GLN B 232      68.494  36.270 127.476  1.00  0.00           N  
ATOM    976  N   LEU B 233      65.504  32.104 125.210  1.00  0.00           N  
ATOM    977  CA  LEU B 233      65.261  32.247 123.776  1.00  0.00           C  
ATOM    978  C   LEU B 233      65.094  33.714 123.393  1.00  0.00           C  
ATOM    979  O   LEU B 233      64.190  34.389 123.886  1.00  0.00           O  
ATOM    980  CB  LEU B 233      63.995  31.489 123.364  1.00  0.00           C  
ATOM    981  CG  LEU B 233      63.790  30.011 123.703  1.00  0.00           C  
ATOM    982  CD1 LEU B 233      62.323  29.654 123.547  1.00  0.00           C  
ATOM    983  CD2 LEU B 233      64.647  29.114 122.831  1.00  0.00           C  
ATOM    984  N   GLU B 234      65.972  34.205 122.524  1.00  0.00           N  
ATOM    985  CA  GLU B 234      65.766  35.500 121.885  1.00  0.00           C  
ATOM    986  C   GLU B 234      65.071  35.251 120.549  1.00  0.00           C  
ATOM    987  O   GLU B 234      65.574  34.502 119.706  1.00  0.00           O  
ATOM    988  CB  GLU B 234      67.090  36.249 121.700  1.00  0.00           C  
ATOM    989  CG  GLU B 234      66.942  37.682 121.166  1.00  0.00           C  
ATOM    990  CD  GLU B 234      68.170  38.557 121.435  1.00  0.00           C  
ATOM    991  OE1 GLU B 234      68.762  39.071 120.457  1.00  0.00           O  
ATOM    992  OE2 GLU B 234      68.541  38.732 122.620  1.00  0.00           O  
ATOM    993  N   LEU B 235      63.904  35.865 120.375  1.00  0.00           N  
ATOM    994  CA  LEU B 235      63.082  35.648 119.189  1.00  0.00           C  
ATOM    995  C   LEU B 235      63.260  36.751 118.152  1.00  0.00           C  
ATOM    996  O   LEU B 235      63.451  37.920 118.501  1.00  0.00           O  
ATOM    997  CB  LEU B 235      61.603  35.512 119.578  1.00  0.00           C  
ATOM    998  CG  LEU B 235      61.018  34.120 119.868  1.00  0.00           C  
ATOM    999  CD1 LEU B 235      61.888  33.268 120.789  1.00  0.00           C  
ATOM   1000  CD2 LEU B 235      59.614  34.238 120.437  1.00  0.00           C  
ATOM   1001  N   GLU B 236      63.209  36.362 116.879  1.00  0.00           N  
ATOM   1002  CA  GLU B 236      63.241  37.304 115.761  1.00  0.00           C  
ATOM   1003  C   GLU B 236      61.820  37.454 115.209  1.00  0.00           C  
ATOM   1004  O   GLU B 236      61.424  36.776 114.254  1.00  0.00           O  
ATOM   1005  CB  GLU B 236      64.223  36.826 114.682  1.00  0.00           C  
ATOM   1006  CG  GLU B 236      64.555  37.863 113.606  1.00  0.00           C  
ATOM   1007  CD  GLU B 236      65.309  39.073 114.147  1.00  0.00           C  
ATOM   1008  OE1 GLU B 236      66.268  38.890 114.931  1.00  0.00           O  
ATOM   1009  OE2 GLU B 236      64.941  40.210 113.776  1.00  0.00           O  
ATOM   1010  N   VAL B 237      61.062  38.354 115.827  1.00  0.00           N  
ATOM   1011  CA  VAL B 237      59.618  38.438 115.624  1.00  0.00           C  
ATOM   1012  C   VAL B 237      59.133  39.889 115.432  1.00  0.00           C  
ATOM   1013  O   VAL B 237      59.732  40.831 115.962  1.00  0.00           O  
ATOM   1014  CB  VAL B 237      58.879  37.705 116.789  1.00  0.00           C  
ATOM   1015  CG1 VAL B 237      57.554  38.356 117.140  1.00  0.00           C  
ATOM   1016  CG2 VAL B 237      58.696  36.233 116.461  1.00  0.00           C  
ATOM   1017  N   GLY B 238      58.069  40.050 114.646  1.00  0.00           N  
ATOM   1018  CA  GLY B 238      57.422  41.347 114.431  1.00  0.00           C  
ATOM   1019  C   GLY B 238      55.992  41.322 114.935  1.00  0.00           C  
ATOM   1020  O   GLY B 238      55.573  40.352 115.569  1.00  0.00           O  
ATOM   1021  N   GLU B 239      55.235  42.380 114.649  1.00  0.00           N  
ATOM   1022  CA  GLU B 239      53.865  42.512 115.168  1.00  0.00           C  
ATOM   1023  C   GLU B 239      52.870  41.503 114.583  1.00  0.00           C  
ATOM   1024  O   GLU B 239      51.910  41.111 115.255  1.00  0.00           O  
ATOM   1025  CB  GLU B 239      53.338  43.945 115.012  1.00  0.00           C  
ATOM   1026  CG  GLU B 239      53.287  44.477 113.582  1.00  0.00           C  
ATOM   1027  CD  GLU B 239      52.413  45.718 113.442  1.00  0.00           C  
ATOM   1028  OE1 GLU B 239      51.444  45.870 114.226  1.00  0.00           O  
ATOM   1029  OE2 GLU B 239      52.692  46.538 112.535  1.00  0.00           O  
ATOM   1030  N   ALA B 240      53.108  41.090 113.338  1.00  0.00           N  
ATOM   1031  CA  ALA B 240      52.288  40.077 112.674  1.00  0.00           C  
ATOM   1032  C   ALA B 240      52.430  38.724 113.375  1.00  0.00           C  
ATOM   1033  O   ALA B 240      51.434  38.054 113.665  1.00  0.00           O  
ATOM   1034  CB  ALA B 240      52.669  39.967 111.200  1.00  0.00           C  
ATOM   1035  N   GLU B 241      53.676  38.348 113.655  1.00  0.00           N  
ATOM   1036  CA  GLU B 241      53.999  37.105 114.361  1.00  0.00           C  
ATOM   1037  C   GLU B 241      53.383  37.024 115.765  1.00  0.00           C  
ATOM   1038  O   GLU B 241      52.847  35.980 116.148  1.00  0.00           O  
ATOM   1039  CB  GLU B 241      55.518  36.911 114.427  1.00  0.00           C  
ATOM   1040  CG  GLU B 241      56.173  36.534 113.097  1.00  0.00           C  
ATOM   1041  CD  GLU B 241      56.280  37.696 112.116  1.00  0.00           C  
ATOM   1042  OE1 GLU B 241      56.757  38.782 112.512  1.00  0.00           O  
ATOM   1043  OE2 GLU B 241      55.897  37.517 110.939  1.00  0.00           O  
ATOM   1044  N   MET B 242      53.451  38.126 116.516  1.00  0.00           N  
ATOM   1045  CA  MET B 242      52.855  38.203 117.856  1.00  0.00           C  
ATOM   1046  C   MET B 242      51.343  37.997 117.814  1.00  0.00           C  
ATOM   1047  O   MET B 242      50.793  37.252 118.628  1.00  0.00           O  
ATOM   1048  CB  MET B 242      53.182  39.536 118.534  1.00  0.00           C  
ATOM   1049  CG  MET B 242      54.672  39.794 118.744  1.00  0.00           C  
ATOM   1050  SD  MET B 242      55.044  41.098 119.941  1.00  0.00           S  
ATOM   1051  CE  MET B 242      54.386  42.545 119.107  1.00  0.00           C  
ATOM   1052  N   LYS B 243      50.688  38.662 116.860  1.00  0.00           N  
ATOM   1053  CA  LYS B 243      49.250  38.521 116.615  1.00  0.00           C  
ATOM   1054  C   LYS B 243      48.892  37.083 116.221  1.00  0.00           C  
ATOM   1055  O   LYS B 243      47.856  36.553 116.637  1.00  0.00           O  
ATOM   1056  CB  LYS B 243      48.809  39.505 115.521  1.00  0.00           C  
ATOM   1057  CG  LYS B 243      47.302  39.578 115.281  1.00  0.00           C  
ATOM   1058  CD  LYS B 243      46.957  40.590 114.192  1.00  0.00           C  
ATOM   1059  CE  LYS B 243      45.451  40.628 113.926  1.00  0.00           C  
ATOM   1060  NZ  LYS B 243      45.060  41.638 112.888  1.00  0.00           N  
ATOM   1061  N   ASN B 244      49.763  36.469 115.418  1.00  0.00           N  
ATOM   1062  CA  ASN B 244      49.639  35.068 115.012  1.00  0.00           C  
ATOM   1063  C   ASN B 244      49.839  34.074 116.164  1.00  0.00           C  
ATOM   1064  O   ASN B 244      49.525  32.885 116.027  1.00  0.00           O  
ATOM   1065  CB  ASN B 244      50.633  34.755 113.887  1.00  0.00           C  
ATOM   1066  CG  ASN B 244      50.236  35.375 112.547  1.00  0.00           C  
ATOM   1067  OD1 ASN B 244      49.229  36.084 112.436  1.00  0.00           O  
ATOM   1068  ND2 ASN B 244      51.036  35.102 111.516  1.00  0.00           N  
ATOM   1069  N   ARG B 245      50.357  34.575 117.289  1.00  0.00           N  
ATOM   1070  CA  ARG B 245      50.677  33.771 118.474  1.00  0.00           C  
ATOM   1071  C   ARG B 245      51.844  32.809 118.216  1.00  0.00           C  
ATOM   1072  O   ARG B 245      51.868  31.680 118.712  1.00  0.00           O  
ATOM   1073  CB  ARG B 245      49.436  33.052 119.023  1.00  0.00           C  
ATOM   1074  CG  ARG B 245      48.448  33.972 119.742  1.00  0.00           C  
ATOM   1075  CD  ARG B 245      47.043  33.382 119.756  1.00  0.00           C  
ATOM   1076  NE  ARG B 245      46.993  32.065 120.393  1.00  0.00           N  
ATOM   1077  CZ  ARG B 245      46.661  31.851 121.663  1.00  0.00           C  
ATOM   1078  NH1 ARG B 245      46.337  32.866 122.456  1.00  0.00           N  
ATOM   1079  NH2 ARG B 245      46.646  30.614 122.146  1.00  0.00           N  
ATOM   1080  N   VAL B 246      52.810  33.291 117.436  1.00  0.00           N  
ATOM   1081  CA  VAL B 246      54.061  32.585 117.155  1.00  0.00           C  
ATOM   1082  C   VAL B 246      54.901  32.310 118.423  1.00  0.00           C  
ATOM   1083  O   VAL B 246      55.480  31.228 118.543  1.00  0.00           O  
ATOM   1084  CB  VAL B 246      54.889  33.334 116.070  1.00  0.00           C  
ATOM   1085  CG1 VAL B 246      56.340  32.857 116.029  1.00  0.00           C  
ATOM   1086  CG2 VAL B 246      54.225  33.197 114.702  1.00  0.00           C  
ATOM   1087  N   PRO B 247      54.975  33.281 119.368  1.00  0.00           N  
ATOM   1088  CA  PRO B 247      55.659  33.010 120.640  1.00  0.00           C  
ATOM   1089  C   PRO B 247      55.061  31.852 121.434  1.00  0.00           C  
ATOM   1090  O   PRO B 247      55.803  31.132 122.101  1.00  0.00           O  
ATOM   1091  CB  PRO B 247      55.484  34.321 121.419  1.00  0.00           C  
ATOM   1092  CG  PRO B 247      55.297  35.352 120.378  1.00  0.00           C  
ATOM   1093  CD  PRO B 247      54.487  34.674 119.320  1.00  0.00           C  
ATOM   1094  N   ASP B 248      53.741  31.682 121.368  1.00  0.00           N  
ATOM   1095  CA  ASP B 248      53.063  30.596 122.075  1.00  0.00           C  
ATOM   1096  C   ASP B 248      53.501  29.239 121.540  1.00  0.00           C  
ATOM   1097  O   ASP B 248      53.747  28.311 122.308  1.00  0.00           O  
ATOM   1098  CB  ASP B 248      51.540  30.717 121.945  1.00  0.00           C  
ATOM   1099  CG  ASP B 248      50.941  31.767 122.867  1.00  0.00           C  
ATOM   1100  OD1 ASP B 248      51.611  32.200 123.829  1.00  0.00           O  
ATOM   1101  OD2 ASP B 248      49.776  32.155 122.630  1.00  0.00           O  
ATOM   1102  N   ARG B 249      53.600  29.138 120.217  1.00  0.00           N  
ATOM   1103  CA  ARG B 249      53.915  27.877 119.556  1.00  0.00           C  
ATOM   1104  C   ARG B 249      55.392  27.533 119.658  1.00  0.00           C  
ATOM   1105  O   ARG B 249      55.762  26.359 119.631  1.00  0.00           O  
ATOM   1106  CB  ARG B 249      53.460  27.906 118.097  1.00  0.00           C  
ATOM   1107  CG  ARG B 249      51.943  27.918 117.948  1.00  0.00           C  
ATOM   1108  CD  ARG B 249      51.502  27.583 116.536  1.00  0.00           C  
ATOM   1109  NE  ARG B 249      51.982  28.550 115.553  1.00  0.00           N  
ATOM   1110  CZ  ARG B 249      51.331  29.656 115.207  1.00  0.00           C  
ATOM   1111  NH1 ARG B 249      50.163  29.948 115.771  1.00  0.00           N  
ATOM   1112  NH2 ARG B 249      51.850  30.472 114.298  1.00  0.00           N  
ATOM   1113  N   ILE B 250      56.231  28.560 119.778  1.00  0.00           N  
ATOM   1114  CA  ILE B 250      57.649  28.353 120.055  1.00  0.00           C  
ATOM   1115  C   ILE B 250      57.837  27.793 121.465  1.00  0.00           C  
ATOM   1116  O   ILE B 250      58.667  26.906 121.675  1.00  0.00           O  
ATOM   1117  CB  ILE B 250      58.485  29.634 119.828  1.00  0.00           C  
ATOM   1118  CG1 ILE B 250      58.674  29.870 118.322  1.00  0.00           C  
ATOM   1119  CG2 ILE B 250      59.837  29.530 120.539  1.00  0.00           C  
ATOM   1120  CD1 ILE B 250      59.167  31.260 117.944  1.00  0.00           C  
ATOM   1121  N   LEU B 251      57.041  28.289 122.410  1.00  0.00           N  
ATOM   1122  CA  LEU B 251      57.090  27.817 123.794  1.00  0.00           C  
ATOM   1123  C   LEU B 251      56.616  26.373 123.924  1.00  0.00           C  
ATOM   1124  O   LEU B 251      57.266  25.566 124.587  1.00  0.00           O  
ATOM   1125  CB  LEU B 251      56.281  28.733 124.725  1.00  0.00           C  
ATOM   1126  CG  LEU B 251      56.224  28.324 126.200  1.00  0.00           C  
ATOM   1127  CD1 LEU B 251      57.604  28.396 126.842  1.00  0.00           C  
ATOM   1128  CD2 LEU B 251      55.221  29.159 126.977  1.00  0.00           C  
ATOM   1129  N   THR B 252      55.485  26.061 123.291  1.00  0.00           N  
ATOM   1130  CA  THR B 252      54.958  24.697 123.241  1.00  0.00           C  
ATOM   1131  C   THR B 252      55.986  23.748 122.616  1.00  0.00           C  
ATOM   1132  O   THR B 252      56.178  22.630 123.097  1.00  0.00           O  
ATOM   1133  CB  THR B 252      53.628  24.626 122.453  1.00  0.00           C  
ATOM   1134  OG1 THR B 252      52.735  25.646 122.914  1.00  0.00           O  
ATOM   1135  CG2 THR B 252      52.956  23.261 122.634  1.00  0.00           C  
ATOM   1136  N   LEU B 253      56.654  24.206 121.558  1.00  0.00           N  
ATOM   1137  CA  LEU B 253      57.693  23.417 120.903  1.00  0.00           C  
ATOM   1138  C   LEU B 253      58.856  23.131 121.851  1.00  0.00           C  
ATOM   1139  O   LEU B 253      59.269  21.981 121.988  1.00  0.00           O  
ATOM   1140  CB  LEU B 253      58.188  24.093 119.613  1.00  0.00           C  
ATOM   1141  CG  LEU B 253      59.387  23.467 118.880  1.00  0.00           C  
ATOM   1142  CD1 LEU B 253      59.137  22.006 118.507  1.00  0.00           C  
ATOM   1143  CD2 LEU B 253      59.758  24.272 117.653  1.00  0.00           C  
ATOM   1144  N   LEU B 254      59.370  24.172 122.504  1.00  0.00           N  
ATOM   1145  CA  LEU B 254      60.496  24.018 123.425  1.00  0.00           C  
ATOM   1146  C   LEU B 254      60.145  23.168 124.652  1.00  0.00           C  
ATOM   1147  O   LEU B 254      60.965  22.361 125.084  1.00  0.00           O  
ATOM   1148  CB  LEU B 254      61.074  25.374 123.843  1.00  0.00           C  
ATOM   1149  CG  LEU B 254      62.525  25.328 124.340  1.00  0.00           C  
ATOM   1150  CD1 LEU B 254      63.514  25.270 123.180  1.00  0.00           C  
ATOM   1151  CD2 LEU B 254      62.849  26.503 125.246  1.00  0.00           C  
ATOM   1152  N   GLU B 255      58.934  23.339 125.187  1.00  0.00           N  
ATOM   1153  CA  GLU B 255      58.444  22.545 126.328  1.00  0.00           C  
ATOM   1154  C   GLU B 255      58.349  21.052 126.001  1.00  0.00           C  
ATOM   1155  O   GLU B 255      58.516  20.203 126.878  1.00  0.00           O  
ATOM   1156  CB  GLU B 255      57.071  23.039 126.800  1.00  0.00           C  
ATOM   1157  CG  GLU B 255      57.063  24.376 127.533  1.00  0.00           C  
ATOM   1158  CD  GLU B 255      55.676  24.759 128.043  1.00  0.00           C  
ATOM   1159  OE1 GLU B 255      54.670  24.425 127.382  1.00  0.00           O  
ATOM   1160  OE2 GLU B 255      55.588  25.401 129.112  1.00  0.00           O  
ATOM   1161  N   GLU B 256      58.065  20.744 124.738  1.00  0.00           N  
ATOM   1162  CA  GLU B 256      57.999  19.366 124.262  1.00  0.00           C  
ATOM   1163  C   GLU B 256      59.402  18.754 124.206  1.00  0.00           C  
ATOM   1164  O   GLU B 256      59.598  17.590 124.556  1.00  0.00           O  
ATOM   1165  CB  GLU B 256      57.341  19.323 122.881  1.00  0.00           C  
ATOM   1166  CG  GLU B 256      56.997  17.927 122.381  1.00  0.00           C  
ATOM   1167  CD  GLU B 256      57.034  17.804 120.860  1.00  0.00           C  
ATOM   1168  OE1 GLU B 256      56.666  18.776 120.157  1.00  0.00           O  
ATOM   1169  OE2 GLU B 256      57.435  16.723 120.367  1.00  0.00           O  
ATOM   1170  N   LYS B 257      60.369  19.557 123.774  1.00  0.00           N  
ATOM   1171  CA  LYS B 257      61.757  19.115 123.640  1.00  0.00           C  
ATOM   1172  C   LYS B 257      62.508  19.061 124.974  1.00  0.00           C  
ATOM   1173  O   LYS B 257      63.524  18.375 125.087  1.00  0.00           O  
ATOM   1174  CB  LYS B 257      62.503  20.002 122.645  1.00  0.00           C  
ATOM   1175  CG  LYS B 257      61.973  19.908 121.225  1.00  0.00           C  
ATOM   1176  CD  LYS B 257      62.926  20.556 120.248  1.00  0.00           C  
ATOM   1177  CE  LYS B 257      62.512  20.272 118.819  1.00  0.00           C  
ATOM   1178  NZ  LYS B 257      63.564  20.706 117.862  1.00  0.00           N  
ATOM   1179  N   ILE B 258      62.008  19.796 125.967  1.00  0.00           N  
ATOM   1180  CA  ILE B 258      62.540  19.751 127.328  1.00  0.00           C  
ATOM   1181  C   ILE B 258      61.975  18.524 128.049  1.00  0.00           C  
ATOM   1182  O   ILE B 258      62.705  17.808 128.742  1.00  0.00           O  
ATOM   1183  CB  ILE B 258      62.237  21.065 128.106  1.00  0.00           C  
ATOM   1184  CG1 ILE B 258      63.113  22.207 127.577  1.00  0.00           C  
ATOM   1185  CG2 ILE B 258      62.469  20.886 129.603  1.00  0.00           C  
ATOM   1186  CD1 ILE B 258      62.550  23.596 127.806  1.00  0.00           C  
ATOM   1187  N   GLU B 259      60.678  18.284 127.860  1.00  0.00           N  
ATOM   1188  CA  GLU B 259      59.991  17.126 128.430  1.00  0.00           C  
ATOM   1189  C   GLU B 259      60.579  15.806 127.914  1.00  0.00           C  
ATOM   1190  O   GLU B 259      60.712  14.841 128.673  1.00  0.00           O  
ATOM   1191  CB  GLU B 259      58.493  17.205 128.119  1.00  0.00           C  
ATOM   1192  CG  GLU B 259      57.585  16.598 129.183  1.00  0.00           C  
ATOM   1193  CD  GLU B 259      57.450  15.091 129.065  1.00  0.00           C  
ATOM   1194  OE1 GLU B 259      57.331  14.583 127.928  1.00  0.00           O  
ATOM   1195  OE2 GLU B 259      57.455  14.413 130.117  1.00  0.00           O  
ATOM   1196  N   ALA B 261      60.934  15.781 126.628  1.00  0.00           N  
ATOM   1197  CA  ALA B 261      61.524  14.606 125.980  1.00  0.00           C  
ATOM   1198  C   ALA B 261      62.927  14.292 126.497  1.00  0.00           C  
ATOM   1199  O   ALA B 261      63.323  13.125 126.562  1.00  0.00           O  
ATOM   1200  CB  ALA B 261      61.552  14.792 124.466  1.00  0.00           C  
ATOM   1201  N   ALA B 262      63.668  15.336 126.867  1.00  0.00           N  
ATOM   1202  CA  ALA B 262      65.045  15.192 127.346  1.00  0.00           C  
ATOM   1203  C   ALA B 262      65.150  14.608 128.766  1.00  0.00           C  
ATOM   1204  O   ALA B 262      66.254  14.472 129.306  1.00  0.00           O  
ATOM   1205  CB  ALA B 262      65.787  16.529 127.245  1.00  0.00           C  
ATOM   1206  N   GLN B 263      64.006  14.265 129.358  1.00  0.00           N  
ATOM   1207  CA  GLN B 263      63.964  13.553 130.638  1.00  0.00           C  
ATOM   1208  C   GLN B 263      63.833  12.036 130.441  1.00  0.00           C  
ATOM   1209  O   GLN B 263      63.663  11.557 129.313  1.00  0.00           O  
ATOM   1210  CB  GLN B 263      62.829  14.081 131.523  1.00  0.00           C  
ATOM   1211  CG  GLN B 263      63.233  15.228 132.447  1.00  0.00           C  
ATOM   1212  CD  GLN B 263      62.989  16.603 131.843  1.00  0.00           C  
ATOM   1213  OE1 GLN B 263      63.929  17.298 131.452  1.00  0.00           O  
ATOM   1214  NE2 GLN B 263      61.723  17.003 131.771  1.00  0.00           N  
ATOM   1215  N   TYR B 264      63.919  11.292 131.545  1.00  0.00           N  
ATOM   1216  CA  TYR B 264      63.807   9.830 131.530  1.00  0.00           C  
ATOM   1217  C   TYR B 264      62.369   9.360 131.313  1.00  0.00           C  
ATOM   1218  O   TYR B 264      62.120   8.412 130.564  1.00  0.00           O  
ATOM   1219  CB  TYR B 264      64.379   9.224 132.819  1.00  0.00           C  
ATOM   1220  CG  TYR B 264      63.755   9.736 134.107  1.00  0.00           C  
ATOM   1221  CD1 TYR B 264      62.666   9.082 134.690  1.00  0.00           C  
ATOM   1222  CD2 TYR B 264      64.267  10.865 134.754  1.00  0.00           C  
ATOM   1223  CE1 TYR B 264      62.095   9.545 135.878  1.00  0.00           C  
ATOM   1224  CE2 TYR B 264      63.703  11.337 135.942  1.00  0.00           C  
ATOM   1225  CZ  TYR B 264      62.619  10.673 136.497  1.00  0.00           C  
ATOM   1226  OH  TYR B 264      62.062  11.136 137.668  1.00  0.00           O  
ATOM   1227  N   ALA B 265      61.414   3.812 128.008  1.00  0.00           N  
ATOM   1228  CA  ALA B 265      60.731   4.487 126.909  1.00  0.00           C  
ATOM   1229  C   ALA B 265      59.210   4.265 126.943  1.00  0.00           C  
ATOM   1230  O   ALA B 265      58.512   4.857 127.775  1.00  0.00           O  
ATOM   1231  CB  ALA B 265      61.326   4.057 125.561  1.00  0.00           C  
ATOM   1232  N   GLU B 266      58.714   3.413 126.042  1.00  0.00           N  
ATOM   1233  CA  GLU B 266      57.278   3.135 125.897  1.00  0.00           C  
ATOM   1234  C   GLU B 266      56.660   2.529 127.159  1.00  0.00           C  
ATOM   1235  O   GLU B 266      57.280   1.697 127.829  1.00  0.00           O  
ATOM   1236  CB  GLU B 266      57.018   2.232 124.678  1.00  0.00           C  
ATOM   1237  CG  GLU B 266      57.744   0.878 124.706  1.00  0.00           C  
ATOM   1238  CD  GLU B 266      57.775   0.173 123.354  1.00  0.00           C  
ATOM   1239  OE1 GLU B 266      57.771   0.860 122.306  1.00  0.00           O  
ATOM   1240  OE2 GLU B 266      57.816  -1.078 123.340  1.00  0.00           O  
ATOM   1241  N   HIS B 267      55.441   2.965 127.474  1.00  0.00           N  
ATOM   1242  CA  HIS B 267      54.715   2.499 128.658  1.00  0.00           C  
ATOM   1243  C   HIS B 267      53.955   1.208 128.377  1.00  0.00           C  
ATOM   1244  O   HIS B 267      53.502   0.981 127.252  1.00  0.00           O  
ATOM   1245  CB  HIS B 267      53.755   3.581 129.159  1.00  0.00           C  
ATOM   1246  CG  HIS B 267      54.433   4.706 129.878  1.00  0.00           C  
ATOM   1247  ND1 HIS B 267      54.198   4.989 131.207  1.00  0.00           N  
ATOM   1248  CD2 HIS B 267      55.348   5.612 129.458  1.00  0.00           C  
ATOM   1249  CE1 HIS B 267      54.933   6.024 131.572  1.00  0.00           C  
ATOM   1250  NE2 HIS B 267      55.641   6.421 130.530  1.00  0.00           N  
ATOM   1251  N   TRP B 268      53.827   0.368 129.405  1.00  0.00           N  
ATOM   1252  CA  TRP B 268      53.151  -0.924 129.289  1.00  0.00           C  
ATOM   1253  C   TRP B 268      52.676  -1.417 130.649  1.00  0.00           C  
ATOM   1254  O   TRP B 268      53.471  -1.532 131.583  1.00  0.00           O  
ATOM   1255  CB  TRP B 268      54.088  -1.967 128.665  1.00  0.00           C  
ATOM   1256  CG  TRP B 268      53.383  -3.219 128.215  1.00  0.00           C  
ATOM   1257  CD1 TRP B 268      52.838  -3.451 126.988  1.00  0.00           C  
ATOM   1258  CD2 TRP B 268      53.145  -4.404 128.990  1.00  0.00           C  
ATOM   1259  NE1 TRP B 268      52.280  -4.704 126.946  1.00  0.00           N  
ATOM   1260  CE2 TRP B 268      52.451  -5.310 128.162  1.00  0.00           C  
ATOM   1261  CE3 TRP B 268      53.450  -4.786 130.302  1.00  0.00           C  
ATOM   1262  CZ2 TRP B 268      52.054  -6.576 128.601  1.00  0.00           C  
ATOM   1263  CZ3 TRP B 268      53.057  -6.047 130.737  1.00  0.00           C  
ATOM   1264  CH2 TRP B 268      52.367  -6.926 129.886  1.00  0.00           C  
ATOM   1265  N   ASN B 269      51.381  -1.703 130.757  1.00  0.00           N  
ATOM   1266  CA  ASN B 269      50.840  -2.373 131.943  1.00  0.00           C  
ATOM   1267  C   ASN B 269      49.680  -3.313 131.634  1.00  0.00           C  
ATOM   1268  O   ASN B 269      48.684  -2.918 131.027  1.00  0.00           O  
ATOM   1269  CB  ASN B 269      50.490  -1.382 133.068  1.00  0.00           C  
ATOM   1270  CG  ASN B 269      49.477  -0.344 132.650  1.00  0.00           C  
ATOM   1271  OD1 ASN B 269      49.638   0.325 131.633  1.00  0.00           O  
ATOM   1272  ND2 ASN B 269      48.429  -0.186 133.452  1.00  0.00           N  
ATOM   1273  N   LEU B 270      49.845  -4.566 132.056  1.00  0.00           N  
ATOM   1274  CA  LEU B 270      48.906  -5.652 131.789  1.00  0.00           C  
ATOM   1275  C   LEU B 270      47.509  -5.320 132.297  1.00  0.00           C  
ATOM   1276  O   LEU B 270      47.354  -4.752 133.375  1.00  0.00           O  
ATOM   1277  CB  LEU B 270      49.393  -6.932 132.474  1.00  0.00           C  
ATOM   1278  CG  LEU B 270      49.467  -8.272 131.732  1.00  0.00           C  
ATOM   1279  CD1 LEU B 270      49.401  -9.412 132.747  1.00  0.00           C  
ATOM   1280  CD2 LEU B 270      48.398  -8.443 130.641  1.00  0.00           C  
ATOM   1281  N   LEU B 271      46.497  -5.682 131.515  1.00  0.00           N  
ATOM   1282  CA  LEU B 271      45.108  -5.475 131.911  1.00  0.00           C  
ATOM   1283  C   LEU B 271      44.374  -6.797 132.064  1.00  0.00           C  
ATOM   1284  O   LEU B 271      43.544  -6.957 132.957  1.00  0.00           O  
ATOM   1285  CB  LEU B 271      44.380  -4.572 130.908  1.00  0.00           C  
ATOM   1286  CG  LEU B 271      44.781  -3.093 130.860  1.00  0.00           C  
ATOM   1287  CD1 LEU B 271      44.152  -2.426 129.657  1.00  0.00           C  
ATOM   1288  CD2 LEU B 271      44.397  -2.355 132.145  1.00  0.00           C  
ATOM   1289  N   TRP B 272      44.693  -7.739 131.183  1.00  0.00           N  
ATOM   1290  CA  TRP B 272      44.086  -9.061 131.183  1.00  0.00           C  
ATOM   1291  C   TRP B 272      44.963  -9.952 130.330  1.00  0.00           C  
ATOM   1292  O   TRP B 272      45.442  -9.525 129.285  1.00  0.00           O  
ATOM   1293  CB  TRP B 272      42.672  -8.990 130.599  1.00  0.00           C  
ATOM   1294  CG  TRP B 272      41.900 -10.276 130.644  1.00  0.00           C  
ATOM   1295  CD1 TRP B 272      41.013 -10.671 131.610  1.00  0.00           C  
ATOM   1296  CD2 TRP B 272      41.924 -11.325 129.670  1.00  0.00           C  
ATOM   1297  NE1 TRP B 272      40.492 -11.903 131.301  1.00  0.00           N  
ATOM   1298  CE2 TRP B 272      41.036 -12.329 130.116  1.00  0.00           C  
ATOM   1299  CE3 TRP B 272      42.616 -11.518 128.465  1.00  0.00           C  
ATOM   1300  CZ2 TRP B 272      40.820 -13.509 129.398  1.00  0.00           C  
ATOM   1301  CZ3 TRP B 272      42.403 -12.688 127.754  1.00  0.00           C  
ATOM   1302  CH2 TRP B 272      41.511 -13.668 128.220  1.00  0.00           C  
ATOM   1303  N   GLN B 273      45.191 -11.179 130.788  1.00  0.00           N  
ATOM   1304  CA  GLN B 273      45.912 -12.173 130.006  1.00  0.00           C  
ATOM   1305  C   GLN B 273      45.180 -13.502 130.061  1.00  0.00           C  
ATOM   1306  O   GLN B 273      44.616 -13.861 131.089  1.00  0.00           O  
ATOM   1307  CB  GLN B 273      47.351 -12.335 130.506  1.00  0.00           C  
ATOM   1308  CG  GLN B 273      48.238 -13.165 129.563  1.00  0.00           C  
ATOM   1309  CD  GLN B 273      49.718 -13.071 129.888  1.00  0.00           C  
ATOM   1310  OE1 GLN B 273      50.184 -12.068 130.434  1.00  0.00           O  
ATOM   1311  NE2 GLN B 273      50.470 -14.120 129.545  1.00  0.00           N  
ATOM   1312  N   ARG B 274      45.178 -14.224 128.945  1.00  0.00           N  
ATOM   1313  CA  ARG B 274      44.598 -15.558 128.919  1.00  0.00           C  
ATOM   1314  C   ARG B 274      45.551 -16.576 129.538  1.00  0.00           C  
ATOM   1315  O   ARG B 274      46.773 -16.434 129.433  1.00  0.00           O  
ATOM   1316  CB  ARG B 274      44.233 -15.974 127.494  1.00  0.00           C  
ATOM   1317  CG  ARG B 274      43.504 -17.292 127.453  1.00  0.00           C  
ATOM   1318  CD  ARG B 274      42.942 -17.616 126.112  1.00  0.00           C  
ATOM   1319  NE  ARG B 274      42.413 -18.975 126.117  1.00  0.00           N  
ATOM   1320  CZ  ARG B 274      41.709 -19.514 125.128  1.00  0.00           C  
ATOM   1321  NH1 ARG B 274      41.438 -18.812 124.038  1.00  0.00           N  
ATOM   1322  NH2 ARG B 274      41.276 -20.762 125.233  1.00  0.00           N  
ATOM   1323  N   GLU B 275      44.981 -17.593 130.186  1.00  0.00           N  
ATOM   1324  CA  GLU B 275      45.741 -18.732 130.681  1.00  0.00           C  
ATOM   1325  C   GLU B 275      46.512 -19.359 129.523  1.00  0.00           C  
ATOM   1326  O   GLU B 275      45.931 -19.599 128.454  1.00  0.00           O  
ATOM   1327  CB  GLU B 275      44.813 -19.766 131.330  1.00  0.00           C  
ATOM   1328  CG  GLU B 275      45.532 -20.919 132.042  1.00  0.00           C  
ATOM   1329  CD  GLU B 275      46.087 -20.536 133.411  1.00  0.00           C  
ATOM   1330  OE1 GLU B 275      45.335 -19.985 134.243  1.00  0.00           O  
ATOM   1331  OE2 GLU B 275      47.275 -20.810 133.669  1.00  0.00           O  
ATOM   1332  N   PRO B 276      47.825 -19.608 129.726  1.00  0.00           N  
ATOM   1333  CA  PRO B 276      48.682 -20.177 128.692  1.00  0.00           C  
ATOM   1334  C   PRO B 276      48.065 -21.408 128.041  1.00  0.00           C  
ATOM   1335  O   PRO B 276      47.407 -22.208 128.720  1.00  0.00           O  
ATOM   1336  CB  PRO B 276      49.946 -20.559 129.463  1.00  0.00           C  
ATOM   1337  CG  PRO B 276      50.007 -19.572 130.556  1.00  0.00           C  
ATOM   1338  CD  PRO B 276      48.581 -19.343 130.965  1.00  0.00           C  
ATOM   1339  N   MET B 277      48.276 -21.537 126.735  1.00  0.00           N  
ATOM   1340  CA  MET B 277      47.764 -22.662 125.963  1.00  0.00           C  
ATOM   1341  C   MET B 277      48.899 -23.563 125.481  1.00  0.00           C  
ATOM   1342  O   MET B 277      50.074 -23.173 125.496  1.00  0.00           O  
ATOM   1343  CB  MET B 277      46.945 -22.159 124.768  1.00  0.00           C  
ATOM   1344  CG  MET B 277      45.683 -21.398 125.157  1.00  0.00           C  
ATOM   1345  SD  MET B 277      44.665 -20.924 123.748  1.00  0.00           S  
ATOM   1346  CE  MET B 277      43.951 -22.499 123.275  1.00  0.00           C  
ATOM   1347  N   GLU B 278      48.544 -24.777 125.072  1.00  0.00           N  
ATOM   1348  CA  GLU B 278      49.503 -25.679 124.452  1.00  0.00           C  
ATOM   1349  C   GLU B 278      49.771 -25.186 123.039  1.00  0.00           C  
ATOM   1350  O   GLU B 278      48.836 -24.863 122.304  1.00  0.00           O  
ATOM   1351  CB  GLU B 278      48.974 -27.115 124.432  1.00  0.00           C  
ATOM   1352  CG  GLU B 278      49.954 -28.141 123.867  1.00  0.00           C  
ATOM   1353  CD  GLU B 278      51.326 -28.089 124.535  1.00  0.00           C  
ATOM   1354  OE1 GLU B 278      51.399 -28.247 125.782  1.00  0.00           O  
ATOM   1355  OE2 GLU B 278      52.327 -27.897 123.804  1.00  0.00           O  
ATOM   1356  N   HIS B 279      51.049 -25.118 122.676  1.00  0.00           N  
ATOM   1357  CA  HIS B 279      51.456 -24.602 121.378  1.00  0.00           C  
ATOM   1358  C   HIS B 279      52.160 -25.667 120.546  1.00  0.00           C  
ATOM   1359  O   HIS B 279      53.389 -25.726 120.530  1.00  0.00           O  
ATOM   1360  CB  HIS B 279      52.354 -23.374 121.551  1.00  0.00           C  
ATOM   1361  CG  HIS B 279      51.660 -22.204 122.174  1.00  0.00           C  
ATOM   1362  ND1 HIS B 279      50.516 -21.647 121.640  1.00  0.00           N  
ATOM   1363  CD2 HIS B 279      51.952 -21.479 123.279  1.00  0.00           C  
ATOM   1364  CE1 HIS B 279      50.127 -20.635 122.395  1.00  0.00           C  
ATOM   1365  NE2 HIS B 279      50.984 -20.511 123.394  1.00  0.00           N  
ATOM   1366  N   PRO B 281      51.381 -26.507 119.839  1.00  0.00           N  
ATOM   1367  CA  PRO B 281      51.980 -27.606 119.075  1.00  0.00           C  
ATOM   1368  C   PRO B 281      52.615 -27.171 117.741  1.00  0.00           C  
ATOM   1369  O   PRO B 281      53.508 -27.861 117.233  1.00  0.00           O  
ATOM   1370  CB  PRO B 281      50.801 -28.555 118.846  1.00  0.00           C  
ATOM   1371  CG  PRO B 281      49.598 -27.677 118.845  1.00  0.00           C  
ATOM   1372  CD  PRO B 281      49.910 -26.474 119.708  1.00  0.00           C  
ATOM   1373  N   PHE B 282      52.170 -26.040 117.193  1.00  0.00           N  
ATOM   1374  CA  PHE B 282      52.719 -25.512 115.943  1.00  0.00           C  
ATOM   1375  C   PHE B 282      53.778 -24.438 116.205  1.00  0.00           C  
ATOM   1376  O   PHE B 282      53.508 -23.438 116.872  1.00  0.00           O  
ATOM   1377  CB  PHE B 282      51.592 -24.961 115.066  1.00  0.00           C  
ATOM   1378  CG  PHE B 282      52.009 -24.656 113.650  1.00  0.00           C  
ATOM   1379  CD1 PHE B 282      52.078 -25.672 112.697  1.00  0.00           C  
ATOM   1380  CD2 PHE B 282      52.309 -23.350 113.264  1.00  0.00           C  
ATOM   1381  CE1 PHE B 282      52.456 -25.396 111.383  1.00  0.00           C  
ATOM   1382  CE2 PHE B 282      52.686 -23.060 111.949  1.00  0.00           C  
ATOM   1383  CZ  PHE B 282      52.760 -24.086 111.006  1.00  0.00           C  
ATOM   1384  N   LYS B 283      54.978 -24.651 115.668  1.00  0.00           N  
ATOM   1385  CA  LYS B 283      56.120 -23.778 115.949  1.00  0.00           C  
ATOM   1386  C   LYS B 283      56.823 -23.241 114.711  1.00  0.00           C  
ATOM   1387  O   LYS B 283      57.939 -22.728 114.814  1.00  0.00           O  
ATOM   1388  CB  LYS B 283      57.153 -24.503 116.816  1.00  0.00           C  
ATOM   1389  CG  LYS B 283      57.044 -24.241 118.304  1.00  0.00           C  
ATOM   1390  CD  LYS B 283      56.312 -25.362 118.998  1.00  0.00           C  
ATOM   1391  CE  LYS B 283      56.651 -25.391 120.473  1.00  0.00           C  
ATOM   1392  NZ  LYS B 283      55.977 -26.535 121.128  1.00  0.00           N  
ATOM   1393  N   GLU B 291      56.198 -23.373 113.546  1.00  0.00           N  
ATOM   1394  CA  GLU B 291      56.764 -22.809 112.332  1.00  0.00           C  
ATOM   1395  C   GLU B 291      56.452 -21.322 112.254  1.00  0.00           C  
ATOM   1396  O   GLU B 291      55.429 -20.861 112.775  1.00  0.00           O  
ATOM   1397  CB  GLU B 291      56.207 -23.492 111.079  1.00  0.00           C  
ATOM   1398  CG  GLU B 291      56.534 -24.982 110.928  1.00  0.00           C  
ATOM   1399  CD  GLU B 291      55.968 -25.571 109.633  1.00  0.00           C  
ATOM   1400  OE1 GLU B 291      56.179 -24.979 108.547  1.00  0.00           O  
ATOM   1401  OE2 GLU B 291      55.314 -26.636 109.706  1.00  0.00           O  
ATOM   1402  N   ASP B 292      57.352 -20.581 111.613  1.00  0.00           N  
ATOM   1403  CA  ASP B 292      57.070 -19.225 111.155  1.00  0.00           C  
ATOM   1404  C   ASP B 292      55.933 -19.321 110.138  1.00  0.00           C  
ATOM   1405  O   ASP B 292      56.104 -19.930 109.081  1.00  0.00           O  
ATOM   1406  CB  ASP B 292      58.323 -18.631 110.507  1.00  0.00           C  
ATOM   1407  CG  ASP B 292      58.191 -17.151 110.196  1.00  0.00           C  
ATOM   1408  OD1 ASP B 292      57.079 -16.674 109.890  1.00  0.00           O  
ATOM   1409  OD2 ASP B 292      59.226 -16.456 110.244  1.00  0.00           O  
ATOM   1410  N   PRO B 293      54.759 -18.739 110.461  1.00  0.00           N  
ATOM   1411  CA  PRO B 293      53.601 -18.913 109.583  1.00  0.00           C  
ATOM   1412  C   PRO B 293      53.833 -18.403 108.161  1.00  0.00           C  
ATOM   1413  O   PRO B 293      53.279 -18.966 107.226  1.00  0.00           O  
ATOM   1414  CB  PRO B 293      52.495 -18.118 110.288  1.00  0.00           C  
ATOM   1415  CG  PRO B 293      53.209 -17.189 111.202  1.00  0.00           C  
ATOM   1416  CD  PRO B 293      54.432 -17.912 111.634  1.00  0.00           C  
ATOM   1417  N   THR B 296      54.670 -17.378 108.002  1.00  0.00           N  
ATOM   1418  CA  THR B 296      54.974 -16.827 106.676  1.00  0.00           C  
ATOM   1419  C   THR B 296      55.780 -17.810 105.838  1.00  0.00           C  
ATOM   1420  O   THR B 296      55.460 -18.027 104.665  1.00  0.00           O  
ATOM   1421  CB  THR B 296      55.719 -15.474 106.741  1.00  0.00           C  
ATOM   1422  OG1 THR B 296      55.052 -14.594 107.648  1.00  0.00           O  
ATOM   1423  CG2 THR B 296      55.743 -14.818 105.373  1.00  0.00           C  
ATOM   1424  N   GLN B 297      56.819 -18.397 106.439  1.00  0.00           N  
ATOM   1425  CA  GLN B 297      57.624 -19.419 105.772  1.00  0.00           C  
ATOM   1426  C   GLN B 297      56.729 -20.591 105.381  1.00  0.00           C  
ATOM   1427  O   GLN B 297      56.729 -21.012 104.230  1.00  0.00           O  
ATOM   1428  CB  GLN B 297      58.812 -19.879 106.643  1.00  0.00           C  
ATOM   1429  CG  GLN B 297      59.778 -18.756 107.084  1.00  0.00           C  
ATOM   1430  CD  GLN B 297      60.147 -17.795 105.945  1.00  0.00           C  
ATOM   1431  OE1 GLN B 297      60.869 -18.166 105.011  1.00  0.00           O  
ATOM   1432  NE2 GLN B 297      59.638 -16.555 106.018  1.00  0.00           N  
ATOM   1433  N   ALA B 298      55.945 -21.083 106.335  1.00  0.00           N  
ATOM   1434  CA  ALA B 298      54.958 -22.130 106.079  1.00  0.00           C  
ATOM   1435  C   ALA B 298      54.018 -21.763 104.918  1.00  0.00           C  
ATOM   1436  O   ALA B 298      53.791 -22.573 104.018  1.00  0.00           O  
ATOM   1437  CB  ALA B 298      54.162 -22.429 107.351  1.00  0.00           C  
ATOM   1438  N   MET B 303      53.490 -20.540 104.939  1.00  0.00           N  
ATOM   1439  CA  MET B 303      52.613 -20.054 103.870  1.00  0.00           C  
ATOM   1440  C   MET B 303      53.301 -19.969 102.502  1.00  0.00           C  
ATOM   1441  O   MET B 303      52.688 -20.299 101.482  1.00  0.00           O  
ATOM   1442  CB  MET B 303      51.975 -18.716 104.240  1.00  0.00           C  
ATOM   1443  CG  MET B 303      50.780 -18.837 105.175  1.00  0.00           C  
ATOM   1444  SD  MET B 303      49.892 -17.271 105.291  1.00  0.00           S  
ATOM   1445  CE  MET B 303      50.980 -16.383 106.399  1.00  0.00           C  
ATOM   1446  N   MET B 305      54.557 -19.524 102.479  1.00  0.00           N  
ATOM   1447  CA  MET B 305      55.332 -19.504 101.232  1.00  0.00           C  
ATOM   1448  C   MET B 305      55.551 -20.910 100.684  1.00  0.00           C  
ATOM   1449  O   MET B 305      55.335 -21.146  99.497  1.00  0.00           O  
ATOM   1450  CB  MET B 305      56.679 -18.798 101.412  1.00  0.00           C  
ATOM   1451  CG  MET B 305      56.567 -17.283 101.524  1.00  0.00           C  
ATOM   1452  SD  MET B 305      58.133 -16.505 101.964  1.00  0.00           S  
ATOM   1453  CE  MET B 305      58.778 -16.154 100.340  1.00  0.00           C  
ATOM   1454  N   LYS B 306      55.964 -21.837 101.554  1.00  0.00           N  
ATOM   1455  CA  LYS B 306      56.260 -23.222 101.149  1.00  0.00           C  
ATOM   1456  C   LYS B 306      55.033 -23.966 100.631  1.00  0.00           C  
ATOM   1457  O   LYS B 306      55.151 -24.852  99.783  1.00  0.00           O  
ATOM   1458  CB  LYS B 306      56.875 -24.023 102.303  1.00  0.00           C  
ATOM   1459  CG  LYS B 306      58.285 -23.611 102.716  1.00  0.00           C  
ATOM   1460  CD  LYS B 306      58.785 -24.471 103.886  1.00  0.00           C  
ATOM   1461  CE  LYS B 306      58.193 -24.016 105.210  1.00  0.00           C  
ATOM   1462  NZ  LYS B 306      58.201 -25.088 106.265  1.00  0.00           N  
ATOM   1463  N   GLU B 307      53.863 -23.609 101.147  1.00  0.00           N  
ATOM   1464  CA  GLU B 307      52.627 -24.292 100.789  1.00  0.00           C  
ATOM   1465  C   GLU B 307      51.795 -23.565  99.725  1.00  0.00           C  
ATOM   1466  O   GLU B 307      50.712 -24.022  99.358  1.00  0.00           O  
ATOM   1467  CB  GLU B 307      51.809 -24.588 102.048  1.00  0.00           C  
ATOM   1468  CG  GLU B 307      52.469 -25.632 102.929  1.00  0.00           C  
ATOM   1469  CD  GLU B 307      51.731 -25.868 104.219  1.00  0.00           C  
ATOM   1470  OE1 GLU B 307      50.489 -26.015 104.182  1.00  0.00           O  
ATOM   1471  OE2 GLU B 307      52.399 -25.922 105.272  1.00  0.00           O  
ATOM   1472  N   GLY B 308      52.319 -22.449  99.224  1.00  0.00           N  
ATOM   1473  CA  GLY B 308      51.708 -21.726  98.110  1.00  0.00           C  
ATOM   1474  C   GLY B 308      50.500 -20.864  98.456  1.00  0.00           C  
ATOM   1475  O   GLY B 308      49.601 -20.709  97.633  1.00  0.00           O  
ATOM   1476  N   TRP B 309      50.491 -20.307  99.668  1.00  0.00           N  
ATOM   1477  CA  TRP B 309      49.431 -19.415 100.150  1.00  0.00           C  
ATOM   1478  C   TRP B 309      49.626 -17.974  99.664  1.00  0.00           C  
ATOM   1479  O   TRP B 309      48.658 -17.259  99.410  1.00  0.00           O  
ATOM   1480  CB  TRP B 309      49.387 -19.423 101.686  1.00  0.00           C  
ATOM   1481  CG  TRP B 309      48.680 -20.604 102.291  1.00  0.00           C  
ATOM   1482  CD1 TRP B 309      48.797 -21.919 101.917  1.00  0.00           C  
ATOM   1483  CD2 TRP B 309      47.757 -20.581 103.389  1.00  0.00           C  
ATOM   1484  NE1 TRP B 309      47.995 -22.706 102.702  1.00  0.00           N  
ATOM   1485  CE2 TRP B 309      47.349 -21.915 103.617  1.00  0.00           C  
ATOM   1486  CE3 TRP B 309      47.232 -19.562 104.199  1.00  0.00           C  
ATOM   1487  CZ2 TRP B 309      46.436 -22.258 104.621  1.00  0.00           C  
ATOM   1488  CZ3 TRP B 309      46.333 -19.905 105.200  1.00  0.00           C  
ATOM   1489  CH2 TRP B 309      45.941 -21.244 105.399  1.00  0.00           C  
ATOM   1490  N   LEU B 310      50.888 -17.568  99.555  1.00  0.00           N  
ATOM   1491  CA  LEU B 310      51.270 -16.210  99.197  1.00  0.00           C  
ATOM   1492  C   LEU B 310      52.697 -16.148  98.646  1.00  0.00           C  
ATOM   1493  O   LEU B 310      53.446 -17.125  98.703  1.00  0.00           O  
ATOM   1494  CB  LEU B 310      51.127 -15.265 100.408  1.00  0.00           C  
ATOM   1495  CG  LEU B 310      51.564 -15.712 101.810  1.00  0.00           C  
ATOM   1496  CD1 LEU B 310      53.063 -15.975 101.926  1.00  0.00           C  
ATOM   1497  CD2 LEU B 310      51.127 -14.704 102.851  1.00  0.00           C  
ATOM   1498  N   LYS B 311      53.050 -14.982  98.116  1.00  0.00           N  
ATOM   1499  CA  LYS B 311      54.380 -14.686  97.588  1.00  0.00           C  
ATOM   1500  C   LYS B 311      54.633 -13.201  97.822  1.00  0.00           C  
ATOM   1501  O   LYS B 311      53.683 -12.427  97.928  1.00  0.00           O  
ATOM   1502  CB  LYS B 311      54.427 -14.947  96.081  1.00  0.00           C  
ATOM   1503  CG  LYS B 311      54.678 -16.377  95.671  1.00  0.00           C  
ATOM   1504  CD  LYS B 311      54.554 -16.495  94.166  1.00  0.00           C  
ATOM   1505  CE  LYS B 311      55.637 -17.352  93.584  1.00  0.00           C  
ATOM   1506  NZ  LYS B 311      55.670 -17.232  92.100  1.00  0.00           N  
ATOM   1507  N   ARG B 312      55.904 -12.812  97.868  1.00  0.00           N  
ATOM   1508  CA  ARG B 312      56.304 -11.417  98.032  1.00  0.00           C  
ATOM   1509  C   ARG B 312      55.938 -10.565  96.831  1.00  0.00           C  
ATOM   1510  O   ARG B 312      56.195 -10.950  95.687  1.00  0.00           O  
ATOM   1511  CB  ARG B 312      57.816 -11.317  98.245  1.00  0.00           C  
ATOM   1512  CG  ARG B 312      58.258 -11.651  99.626  1.00  0.00           C  
ATOM   1513  CD  ARG B 312      59.735 -11.389  99.821  1.00  0.00           C  
ATOM   1514  NE  ARG B 312      60.194 -12.062 101.030  1.00  0.00           N  
ATOM   1515  CZ  ARG B 312      60.064 -11.571 102.258  1.00  0.00           C  
ATOM   1516  NH1 ARG B 312      59.500 -10.381 102.449  1.00  0.00           N  
ATOM   1517  NH2 ARG B 312      60.496 -12.275 103.297  1.00  0.00           N  
ATOM   1518  N   GLY B 313      55.358  -9.396  97.098  1.00  0.00           N  
ATOM   1519  CA  GLY B 313      55.131  -8.397  96.058  1.00  0.00           C  
ATOM   1520  C   GLY B 313      56.439  -7.716  95.701  1.00  0.00           C  
ATOM   1521  O   GLY B 313      57.446  -7.898  96.376  1.00  0.00           O  
ATOM   1522  N   SER B 314      56.419  -6.921  94.640  1.00  0.00           N  
ATOM   1523  CA  SER B 314      57.603  -6.196  94.180  1.00  0.00           C  
ATOM   1524  C   SER B 314      58.091  -5.071  95.117  1.00  0.00           C  
ATOM   1525  O   SER B 314      59.275  -4.715  95.112  1.00  0.00           O  
ATOM   1526  CB  SER B 314      57.328  -5.618  92.796  1.00  0.00           C  
ATOM   1527  OG  SER B 314      58.493  -5.007  92.284  1.00  0.00           O  
ATOM   1528  N   SER B 315      57.183  -4.501  95.900  1.00  0.00           N  
ATOM   1529  CA  SER B 315      57.541  -3.386  96.773  1.00  0.00           C  
ATOM   1530  C   SER B 315      58.040  -3.886  98.131  1.00  0.00           C  
ATOM   1531  O   SER B 315      57.717  -5.003  98.561  1.00  0.00           O  
ATOM   1532  CB  SER B 315      56.359  -2.417  96.933  1.00  0.00           C  
ATOM   1533  OG  SER B 315      56.753  -1.167  97.498  1.00  0.00           O  
ATOM   1534  N   ARG B 316      58.848  -3.049  98.780  1.00  0.00           N  
ATOM   1535  CA  ARG B 316      59.358  -3.262 100.136  1.00  0.00           C  
ATOM   1536  C   ARG B 316      58.246  -3.687 101.109  1.00  0.00           C  
ATOM   1537  O   ARG B 316      57.184  -3.066 101.144  1.00  0.00           O  
ATOM   1538  CB  ARG B 316      59.989  -1.942 100.588  1.00  0.00           C  
ATOM   1539  CG  ARG B 316      60.831  -1.953 101.839  1.00  0.00           C  
ATOM   1540  CD  ARG B 316      61.163  -0.504 102.151  1.00  0.00           C  
ATOM   1541  NE  ARG B 316      62.130  -0.311 103.225  1.00  0.00           N  
ATOM   1542  CZ  ARG B 316      61.819  -0.086 104.495  1.00  0.00           C  
ATOM   1543  NH1 ARG B 316      60.554  -0.045 104.890  1.00  0.00           N  
ATOM   1544  NH2 ARG B 316      62.785   0.094 105.381  1.00  0.00           N  
ATOM   1545  N   GLY B 317      58.489  -4.748 101.885  1.00  0.00           N  
ATOM   1546  CA  GLY B 317      57.510  -5.282 102.848  1.00  0.00           C  
ATOM   1547  C   GLY B 317      56.093  -5.417 102.308  1.00  0.00           C  
ATOM   1548  O   GLY B 317      55.128  -4.958 102.934  1.00  0.00           O  
ATOM   1549  N   GLN B 318      55.981  -6.042 101.136  1.00  0.00           N  
ATOM   1550  CA  GLN B 318      54.720  -6.189 100.415  1.00  0.00           C  
ATOM   1551  C   GLN B 318      54.463  -7.645 100.028  1.00  0.00           C  
ATOM   1552  O   GLN B 318      55.398  -8.384  99.708  1.00  0.00           O  
ATOM   1553  CB  GLN B 318      54.760  -5.333  99.156  1.00  0.00           C  
ATOM   1554  CG  GLN B 318      53.440  -5.147  98.441  1.00  0.00           C  
ATOM   1555  CD  GLN B 318      53.615  -4.387  97.152  1.00  0.00           C  
ATOM   1556  OE1 GLN B 318      54.269  -4.870  96.219  1.00  0.00           O  
ATOM   1557  NE2 GLN B 318      53.030  -3.187  97.081  1.00  0.00           N  
ATOM   1558  N   TRP B 319      53.188  -8.033 100.034  1.00  0.00           N  
ATOM   1559  CA  TRP B 319      52.786  -9.415  99.820  1.00  0.00           C  
ATOM   1560  C   TRP B 319      51.622  -9.563  98.836  1.00  0.00           C  
ATOM   1561  O   TRP B 319      50.720  -8.729  98.791  1.00  0.00           O  
ATOM   1562  CB  TRP B 319      52.442 -10.065 101.164  1.00  0.00           C  
ATOM   1563  CG  TRP B 319      53.655 -10.226 102.032  1.00  0.00           C  
ATOM   1564  CD1 TRP B 319      54.131  -9.336 102.948  1.00  0.00           C  
ATOM   1565  CD2 TRP B 319      54.565 -11.329 102.033  1.00  0.00           C  
ATOM   1566  NE1 TRP B 319      55.275  -9.821 103.534  1.00  0.00           N  
ATOM   1567  CE2 TRP B 319      55.566 -11.043 102.989  1.00  0.00           C  
ATOM   1568  CE3 TRP B 319      54.628 -12.537 101.326  1.00  0.00           C  
ATOM   1569  CZ2 TRP B 319      56.626 -11.921 103.257  1.00  0.00           C  
ATOM   1570  CZ3 TRP B 319      55.684 -13.416 101.592  1.00  0.00           C  
ATOM   1571  CH2 TRP B 319      56.668 -13.098 102.549  1.00  0.00           C  
ATOM   1572  N   ILE B 320      51.666 -10.630  98.043  1.00  0.00           N  
ATOM   1573  CA  ILE B 320      50.544 -11.006  97.185  1.00  0.00           C  
ATOM   1574  C   ILE B 320      49.894 -12.250  97.781  1.00  0.00           C  
ATOM   1575  O   ILE B 320      50.549 -13.279  97.976  1.00  0.00           O  
ATOM   1576  CB  ILE B 320      50.980 -11.286  95.723  1.00  0.00           C  
ATOM   1577  CG1 ILE B 320      51.878 -10.159  95.209  1.00  0.00           C  
ATOM   1578  CG2 ILE B 320      49.751 -11.484  94.816  1.00  0.00           C  
ATOM   1579  CD1 ILE B 320      52.609 -10.476  93.926  1.00  0.00           C  
ATOM   1580  N   HIS B 321      48.607 -12.143  98.084  1.00  0.00           N  
ATOM   1581  CA  HIS B 321      47.900 -13.231  98.741  1.00  0.00           C  
ATOM   1582  C   HIS B 321      47.173 -14.093  97.733  1.00  0.00           C  
ATOM   1583  O   HIS B 321      46.311 -13.615  97.006  1.00  0.00           O  
ATOM   1584  CB  HIS B 321      46.963 -12.678  99.815  1.00  0.00           C  
ATOM   1585  CG  HIS B 321      47.680 -11.887 100.860  1.00  0.00           C  
ATOM   1586  ND1 HIS B 321      48.174 -12.455 102.012  1.00  0.00           N  
ATOM   1587  CD2 HIS B 321      48.038 -10.583 100.900  1.00  0.00           C  
ATOM   1588  CE1 HIS B 321      48.785 -11.530 102.729  1.00  0.00           C  
ATOM   1589  NE2 HIS B 321      48.709 -10.382 102.080  1.00  0.00           N  
ATOM   1590  N   GLY B 322      47.560 -15.364  97.675  1.00  0.00           N  
ATOM   1591  CA  GLY B 322      46.870 -16.335  96.838  1.00  0.00           C  
ATOM   1592  C   GLY B 322      45.510 -16.665  97.423  1.00  0.00           C  
ATOM   1593  O   GLY B 322      45.144 -16.147  98.475  1.00  0.00           O  
ATOM   1594  N   PRO B 323      44.743 -17.526  96.740  1.00  0.00           N  
ATOM   1595  CA  PRO B 323      43.388 -17.900  97.168  1.00  0.00           C  
ATOM   1596  C   PRO B 323      43.270 -18.362  98.627  1.00  0.00           C  
ATOM   1597  O   PRO B 323      42.292 -18.032  99.290  1.00  0.00           O  
ATOM   1598  CB  PRO B 323      43.023 -19.027  96.197  1.00  0.00           C  
ATOM   1599  CG  PRO B 323      43.783 -18.675  94.957  1.00  0.00           C  
ATOM   1600  CD  PRO B 323      45.109 -18.185  95.472  1.00  0.00           C  
ATOM   1601  N   GLN B 324      44.261 -19.105  99.115  1.00  0.00           N  
ATOM   1602  CA  GLN B 324      44.247 -19.626 100.485  1.00  0.00           C  
ATOM   1603  C   GLN B 324      44.405 -18.559 101.561  1.00  0.00           C  
ATOM   1604  O   GLN B 324      43.642 -18.529 102.528  1.00  0.00           O  
ATOM   1605  CB  GLN B 324      45.318 -20.702 100.646  1.00  0.00           C  
ATOM   1606  CG  GLN B 324      44.964 -22.011  99.969  1.00  0.00           C  
ATOM   1607  CD  GLN B 324      46.177 -22.846  99.644  1.00  0.00           C  
ATOM   1608  OE1 GLN B 324      47.027 -22.447  98.842  1.00  0.00           O  
ATOM   1609  NE2 GLN B 324      46.259 -24.028 100.251  1.00  0.00           N  
ATOM   1610  N   SER B 325      45.399 -17.690 101.392  1.00  0.00           N  
ATOM   1611  CA  SER B 325      45.645 -16.594 102.330  1.00  0.00           C  
ATOM   1612  C   SER B 325      44.534 -15.547 102.270  1.00  0.00           C  
ATOM   1613  O   SER B 325      44.131 -15.009 103.300  1.00  0.00           O  
ATOM   1614  CB  SER B 325      47.001 -15.936 102.052  1.00  0.00           C  
ATOM   1615  OG  SER B 325      47.252 -14.884 102.969  1.00  0.00           O  
ATOM   1616  N   ALA B 332      44.043 -15.264 101.064  1.00  0.00           N  
ATOM   1617  CA  ALA B 332      42.939 -14.318 100.888  1.00  0.00           C  
ATOM   1618  C   ALA B 332      41.655 -14.819 101.554  1.00  0.00           C  
ATOM   1619  O   ALA B 332      40.885 -14.025 102.089  1.00  0.00           O  
ATOM   1620  CB  ALA B 332      42.704 -14.027  99.409  1.00  0.00           C  
ATOM   1621  N   ARG B 333      41.438 -16.134 101.523  1.00  0.00           N  
ATOM   1622  CA  ARG B 333      40.289 -16.752 102.193  1.00  0.00           C  
ATOM   1623  C   ARG B 333      40.318 -16.505 103.697  1.00  0.00           C  
ATOM   1624  O   ARG B 333      39.280 -16.241 104.305  1.00  0.00           O  
ATOM   1625  CB  ARG B 333      40.235 -18.260 101.914  1.00  0.00           C  
ATOM   1626  CG  ARG B 333      39.010 -18.983 102.490  1.00  0.00           C  
ATOM   1627  CD  ARG B 333      37.717 -18.491 101.845  1.00  0.00           C  
ATOM   1628  NE  ARG B 333      36.754 -19.573 101.676  1.00  0.00           N  
ATOM   1629  CZ  ARG B 333      36.434 -20.129 100.512  1.00  0.00           C  
ATOM   1630  NH1 ARG B 333      36.992 -19.709  99.387  1.00  0.00           N  
ATOM   1631  NH2 ARG B 333      35.542 -21.105 100.475  1.00  0.00           N  
ATOM   1632  N   ILE B 334      41.513 -16.590 104.281  1.00  0.00           N  
ATOM   1633  CA  ILE B 334      41.725 -16.329 105.701  1.00  0.00           C  
ATOM   1634  C   ILE B 334      41.399 -14.875 106.071  1.00  0.00           C  
ATOM   1635  O   ILE B 334      40.689 -14.630 107.045  1.00  0.00           O  
ATOM   1636  CB  ILE B 334      43.169 -16.713 106.132  1.00  0.00           C  
ATOM   1637  CG1 ILE B 334      43.423 -18.210 105.914  1.00  0.00           C  
ATOM   1638  CG2 ILE B 334      43.441 -16.323 107.584  1.00  0.00           C  
ATOM   1639  CD1 ILE B 334      42.559 -19.150 106.767  1.00  0.00           C  
ATOM   1640  N   PHE B 335      41.909 -13.923 105.286  1.00  0.00           N  
ATOM   1641  CA  PHE B 335      41.623 -12.491 105.480  1.00  0.00           C  
ATOM   1642  C   PHE B 335      40.120 -12.201 105.427  1.00  0.00           C  
ATOM   1643  O   PHE B 335      39.577 -11.497 106.282  1.00  0.00           O  
ATOM   1644  CB  PHE B 335      42.321 -11.655 104.402  1.00  0.00           C  
ATOM   1645  CG  PHE B 335      43.751 -11.314 104.714  1.00  0.00           C  
ATOM   1646  CD1 PHE B 335      44.670 -12.306 105.041  1.00  0.00           C  
ATOM   1647  CD2 PHE B 335      44.187  -9.996 104.641  1.00  0.00           C  
ATOM   1648  CE1 PHE B 335      45.990 -11.986 105.319  1.00  0.00           C  
ATOM   1649  CE2 PHE B 335      45.507  -9.666 104.911  1.00  0.00           C  
ATOM   1650  CZ  PHE B 335      46.410 -10.661 105.250  1.00  0.00           C  
ATOM   1651  N   ARG B 336      39.460 -12.752 104.412  1.00  0.00           N  
ATOM   1652  CA  ARG B 336      38.031 -12.574 104.226  1.00  0.00           C  
ATOM   1653  C   ARG B 336      37.200 -13.179 105.355  1.00  0.00           C  
ATOM   1654  O   ARG B 336      36.137 -12.662 105.685  1.00  0.00           O  
ATOM   1655  CB  ARG B 336      37.595 -13.132 102.869  1.00  0.00           C  
ATOM   1656  CG  ARG B 336      38.063 -12.303 101.674  1.00  0.00           C  
ATOM   1657  CD  ARG B 336      38.107 -10.817 102.007  1.00  0.00           C  
ATOM   1658  NE  ARG B 336      38.337  -9.993 100.827  1.00  0.00           N  
ATOM   1659  CZ  ARG B 336      38.795  -8.742 100.847  1.00  0.00           C  
ATOM   1660  NH1 ARG B 336      39.095  -8.140 101.996  1.00  0.00           N  
ATOM   1661  NH2 ARG B 336      38.965  -8.095  99.702  1.00  0.00           N  
ATOM   1662  N   THR B 337      37.690 -14.266 105.948  1.00  0.00           N  
ATOM   1663  CA  THR B 337      36.993 -14.914 107.056  1.00  0.00           C  
ATOM   1664  C   THR B 337      37.119 -14.111 108.352  1.00  0.00           C  
ATOM   1665  O   THR B 337      36.149 -14.000 109.098  1.00  0.00           O  
ATOM   1666  CB  THR B 337      37.449 -16.376 107.249  1.00  0.00           C  
ATOM   1667  OG1 THR B 337      37.281 -17.081 106.013  1.00  0.00           O  
ATOM   1668  CG2 THR B 337      36.622 -17.066 108.332  1.00  0.00           C  
ATOM   1669  N   PHE B 338      38.301 -13.545 108.602  1.00  0.00           N  
ATOM   1670  CA  PHE B 338      38.494 -12.600 109.702  1.00  0.00           C  
ATOM   1671  C   PHE B 338      37.554 -11.404 109.568  1.00  0.00           C  
ATOM   1672  O   PHE B 338      36.919 -10.990 110.540  1.00  0.00           O  
ATOM   1673  CB  PHE B 338      39.929 -12.077 109.733  1.00  0.00           C  
ATOM   1674  CG  PHE B 338      40.956 -13.097 110.142  1.00  0.00           C  
ATOM   1675  CD1 PHE B 338      40.646 -14.113 111.044  1.00  0.00           C  
ATOM   1676  CD2 PHE B 338      42.257 -13.004 109.657  1.00  0.00           C  
ATOM   1677  CE1 PHE B 338      41.609 -15.041 111.431  1.00  0.00           C  
ATOM   1678  CE2 PHE B 338      43.226 -13.923 110.038  1.00  0.00           C  
ATOM   1679  CZ  PHE B 338      42.901 -14.946 110.928  1.00  0.00           C  
ATOM   1680  N   GLU B 339      37.482 -10.866 108.350  1.00  0.00           N  
ATOM   1681  CA  GLU B 339      36.661  -9.705 108.028  1.00  0.00           C  
ATOM   1682  C   GLU B 339      35.172  -9.979 108.262  1.00  0.00           C  
ATOM   1683  O   GLU B 339      34.456  -9.129 108.787  1.00  0.00           O  
ATOM   1684  CB  GLU B 339      36.918  -9.269 106.583  1.00  0.00           C  
ATOM   1685  CG  GLU B 339      36.526  -7.830 106.310  1.00  0.00           C  
ATOM   1686  CD  GLU B 339      36.925  -7.347 104.928  1.00  0.00           C  
ATOM   1687  OE1 GLU B 339      37.756  -6.415 104.855  1.00  0.00           O  
ATOM   1688  OE2 GLU B 339      36.405  -7.875 103.919  1.00  0.00           O  
ATOM   1689  N   LYS B 340      34.728 -11.179 107.891  1.00  0.00           N  
ATOM   1690  CA  LYS B 340      33.354 -11.625 108.116  1.00  0.00           C  
ATOM   1691  C   LYS B 340      33.036 -11.812 109.608  1.00  0.00           C  
ATOM   1692  O   LYS B 340      31.918 -11.530 110.046  1.00  0.00           O  
ATOM   1693  CB  LYS B 340      33.085 -12.922 107.345  1.00  0.00           C  
ATOM   1694  CG  LYS B 340      31.662 -13.455 107.485  1.00  0.00           C  
ATOM   1695  CD  LYS B 340      31.442 -14.726 106.681  1.00  0.00           C  
ATOM   1696  CE  LYS B 340      31.987 -15.952 107.400  1.00  0.00           C  
ATOM   1697  NZ  LYS B 340      31.807 -17.175 106.572  1.00  0.00           N  
ATOM   1698  N   ILE B 341      34.015 -12.286 110.374  1.00  0.00           N  
ATOM   1699  CA  ILE B 341      33.878 -12.415 111.829  1.00  0.00           C  
ATOM   1700  C   ILE B 341      33.691 -11.039 112.488  1.00  0.00           C  
ATOM   1701  O   ILE B 341      32.841 -10.879 113.361  1.00  0.00           O  
ATOM   1702  CB  ILE B 341      35.079 -13.185 112.468  1.00  0.00           C  
ATOM   1703  CG1 ILE B 341      35.090 -14.649 112.012  1.00  0.00           C  
ATOM   1704  CG2 ILE B 341      35.019 -13.130 113.991  1.00  0.00           C  
ATOM   1705  CD1 ILE B 341      36.388 -15.399 112.304  1.00  0.00           C  
ATOM   1706  N   VAL B 342      34.472 -10.050 112.056  1.00  0.00           N  
ATOM   1707  CA  VAL B 342      34.371  -8.691 112.603  1.00  0.00           C  
ATOM   1708  C   VAL B 342      33.010  -8.057 112.294  1.00  0.00           C  
ATOM   1709  O   VAL B 342      32.394  -7.452 113.171  1.00  0.00           O  
ATOM   1710  CB  VAL B 342      35.536  -7.778 112.134  1.00  0.00           C  
ATOM   1711  CG1 VAL B 342      35.398  -6.375 112.719  1.00  0.00           C  
ATOM   1712  CG2 VAL B 342      36.882  -8.380 112.543  1.00  0.00           C  
ATOM   1713  N   LEU B 343      32.537  -8.219 111.060  1.00  0.00           N  
ATOM   1714  CA  LEU B 343      31.221  -7.707 110.663  1.00  0.00           C  
ATOM   1715  C   LEU B 343      30.084  -8.364 111.457  1.00  0.00           C  
ATOM   1716  O   LEU B 343      29.242  -7.675 112.038  1.00  0.00           O  
ATOM   1717  CB  LEU B 343      31.004  -7.876 109.146  1.00  0.00           C  
ATOM   1718  CG  LEU B 343      29.629  -7.549 108.537  1.00  0.00           C  
ATOM   1719  CD1 LEU B 343      29.394  -6.038 108.414  1.00  0.00           C  
ATOM   1720  CD2 LEU B 343      29.448  -8.237 107.179  1.00  0.00           C  
ATOM   1721  N   GLU B 344      30.084  -9.693 111.501  1.00  0.00           N  
ATOM   1722  CA  GLU B 344      28.965 -10.449 112.058  1.00  0.00           C  
ATOM   1723  C   GLU B 344      28.961 -10.557 113.579  1.00  0.00           C  
ATOM   1724  O   GLU B 344      27.892 -10.635 114.189  1.00  0.00           O  
ATOM   1725  CB  GLU B 344      28.897 -11.841 111.426  1.00  0.00           C  
ATOM   1726  CG  GLU B 344      28.513 -11.818 109.947  1.00  0.00           C  
ATOM   1727  CD  GLU B 344      28.593 -13.183 109.284  1.00  0.00           C  
ATOM   1728  OE1 GLU B 344      28.950 -14.174 109.966  1.00  0.00           O  
ATOM   1729  OE2 GLU B 344      28.300 -13.260 108.069  1.00  0.00           O  
ATOM   1730  N   GLU B 345      30.144 -10.562 114.187  1.00  0.00           N  
ATOM   1731  CA  GLU B 345      30.255 -10.749 115.635  1.00  0.00           C  
ATOM   1732  C   GLU B 345      30.448  -9.439 116.389  1.00  0.00           C  
ATOM   1733  O   GLU B 345      30.274  -9.391 117.607  1.00  0.00           O  
ATOM   1734  CB  GLU B 345      31.386 -11.727 115.987  1.00  0.00           C  
ATOM   1735  CG  GLU B 345      31.403 -13.029 115.180  1.00  0.00           C  
ATOM   1736  CD  GLU B 345      30.263 -13.974 115.516  1.00  0.00           C  
ATOM   1737  OE1 GLU B 345      29.639 -13.824 116.590  1.00  0.00           O  
ATOM   1738  OE2 GLU B 345      30.000 -14.883 114.700  1.00  0.00           O  
ATOM   1739  N   LEU B 346      30.794  -8.379 115.666  1.00  0.00           N  
ATOM   1740  CA  LEU B 346      31.064  -7.087 116.289  1.00  0.00           C  
ATOM   1741  C   LEU B 346      30.247  -5.944 115.673  1.00  0.00           C  
ATOM   1742  O   LEU B 346      29.377  -5.381 116.331  1.00  0.00           O  
ATOM   1743  CB  LEU B 346      32.567  -6.782 116.248  1.00  0.00           C  
ATOM   1744  CG  LEU B 346      33.135  -5.605 117.047  1.00  0.00           C  
ATOM   1745  CD1 LEU B 346      34.521  -5.945 117.548  1.00  0.00           C  
ATOM   1746  CD2 LEU B 346      33.178  -4.342 116.211  1.00  0.00           C  
ATOM   1747  N   LEU B 347      30.528  -5.620 114.413  1.00  0.00           N  
ATOM   1748  CA  LEU B 347      29.982  -4.419 113.771  1.00  0.00           C  
ATOM   1749  C   LEU B 347      28.463  -4.424 113.610  1.00  0.00           C  
ATOM   1750  O   LEU B 347      27.821  -3.402 113.843  1.00  0.00           O  
ATOM   1751  CB  LEU B 347      30.671  -4.159 112.424  1.00  0.00           C  
ATOM   1752  CG  LEU B 347      32.195  -3.967 112.453  1.00  0.00           C  
ATOM   1753  CD1 LEU B 347      32.793  -4.231 111.082  1.00  0.00           C  
ATOM   1754  CD2 LEU B 347      32.582  -2.580 112.958  1.00  0.00           C  
ATOM   1755  N   GLU B 348      27.897  -5.565 113.211  1.00  0.00           N  
ATOM   1756  CA  GLU B 348      26.437  -5.703 113.072  1.00  0.00           C  
ATOM   1757  C   GLU B 348      25.685  -5.658 114.413  1.00  0.00           C  
ATOM   1758  O   GLU B 348      24.797  -4.817 114.576  1.00  0.00           O  
ATOM   1759  CB  GLU B 348      26.052  -6.955 112.264  1.00  0.00           C  
ATOM   1760  CG  GLU B 348      26.199  -6.796 110.753  1.00  0.00           C  
ATOM   1761  CD  GLU B 348      26.191  -8.121 109.998  1.00  0.00           C  
ATOM   1762  OE1 GLU B 348      26.135  -9.196 110.642  1.00  0.00           O  
ATOM   1763  OE2 GLU B 348      26.252  -8.086 108.749  1.00  0.00           O  
ATOM   1764  N   PRO B 349      26.033  -6.547 115.376  1.00  0.00           N  
ATOM   1765  CA  PRO B 349      25.337  -6.494 116.670  1.00  0.00           C  
ATOM   1766  C   PRO B 349      25.546  -5.201 117.468  1.00  0.00           C  
ATOM   1767  O   PRO B 349      24.754  -4.904 118.363  1.00  0.00           O  
ATOM   1768  CB  PRO B 349      25.922  -7.686 117.438  1.00  0.00           C  
ATOM   1769  CG  PRO B 349      27.222  -7.967 116.789  1.00  0.00           C  
ATOM   1770  CD  PRO B 349      27.024  -7.642 115.344  1.00  0.00           C  
ATOM   1771  N   LEU B 352      26.594  -4.445 117.152  1.00  0.00           N  
ATOM   1772  CA  LEU B 352      26.849  -3.184 117.844  1.00  0.00           C  
ATOM   1773  C   LEU B 352      26.343  -1.969 117.059  1.00  0.00           C  
ATOM   1774  O   LEU B 352      26.512  -0.831 117.494  1.00  0.00           O  
ATOM   1775  CB  LEU B 352      28.335  -3.036 118.206  1.00  0.00           C  
ATOM   1776  CG  LEU B 352      28.943  -3.966 119.268  1.00  0.00           C  
ATOM   1777  CD1 LEU B 352      30.362  -3.540 119.553  1.00  0.00           C  
ATOM   1778  CD2 LEU B 352      28.131  -3.994 120.571  1.00  0.00           C  
ATOM   1779  N   GLY B 361      25.725  -2.222 115.906  1.00  0.00           N  
ATOM   1780  CA  GLY B 361      25.068  -1.179 115.120  1.00  0.00           C  
ATOM   1781  C   GLY B 361      25.984  -0.214 114.388  1.00  0.00           C  
ATOM   1782  O   GLY B 361      25.664   0.967 114.256  1.00  0.00           O  
ATOM   1783  N   TYR B 362      27.120  -0.718 113.909  1.00  0.00           N  
ATOM   1784  CA  TYR B 362      28.069   0.084 113.135  1.00  0.00           C  
ATOM   1785  C   TYR B 362      27.663   0.171 111.671  1.00  0.00           C  
ATOM   1786  O   TYR B 362      27.135  -0.789 111.104  1.00  0.00           O  
ATOM   1787  CB  TYR B 362      29.501  -0.460 113.283  1.00  0.00           C  
ATOM   1788  CG  TYR B 362      30.170   0.015 114.554  1.00  0.00           C  
ATOM   1789  CD1 TYR B 362      29.897  -0.598 115.778  1.00  0.00           C  
ATOM   1790  CD2 TYR B 362      31.059   1.090 114.537  1.00  0.00           C  
ATOM   1791  CE1 TYR B 362      30.498  -0.159 116.953  1.00  0.00           C  
ATOM   1792  CE2 TYR B 362      31.660   1.547 115.711  1.00  0.00           C  
ATOM   1793  CZ  TYR B 362      31.378   0.914 116.916  1.00  0.00           C  
ATOM   1794  OH  TYR B 362      31.963   1.355 118.087  1.00  0.00           O  
ATOM   1795  N   ARG B 363      27.907   1.327 111.065  1.00  0.00           N  
ATOM   1796  CA  ARG B 363      27.531   1.550 109.678  1.00  0.00           C  
ATOM   1797  C   ARG B 363      28.763   1.687 108.805  1.00  0.00           C  
ATOM   1798  O   ARG B 363      29.657   2.475 109.105  1.00  0.00           O  
ATOM   1799  CB  ARG B 363      26.648   2.796 109.552  1.00  0.00           C  
ATOM   1800  CG  ARG B 363      25.189   2.561 109.914  1.00  0.00           C  
ATOM   1801  CD  ARG B 363      24.699   3.622 110.893  1.00  0.00           C  
ATOM   1802  NE  ARG B 363      24.321   4.865 110.237  1.00  0.00           N  
ATOM   1803  CZ  ARG B 363      24.323   6.061 110.821  1.00  0.00           C  
ATOM   1804  NH1 ARG B 363      24.717   6.203 112.082  1.00  0.00           N  
ATOM   1805  NH2 ARG B 363      23.945   7.128 110.130  1.00  0.00           N  
ATOM   1806  N   GLU B 364      28.811   0.927 107.719  1.00  0.00           N  
ATOM   1807  CA  GLU B 364      29.950   1.016 106.830  1.00  0.00           C  
ATOM   1808  C   GLU B 364      30.011   2.368 106.124  1.00  0.00           C  
ATOM   1809  O   GLU B 364      28.994   2.904 105.684  1.00  0.00           O  
ATOM   1810  CB  GLU B 364      29.965  -0.121 105.811  1.00  0.00           C  
ATOM   1811  CG  GLU B 364      31.285  -0.196 105.068  1.00  0.00           C  
ATOM   1812  CD  GLU B 364      31.500  -1.486 104.315  1.00  0.00           C  
ATOM   1813  OE1 GLU B 364      30.630  -2.383 104.359  1.00  0.00           O  
ATOM   1814  OE2 GLU B 364      32.559  -1.594 103.666  1.00  0.00           O  
ATOM   1815  N   MET B 365      31.220   2.911 106.045  1.00  0.00           N  
ATOM   1816  CA  MET B 365      31.509   4.051 105.197  1.00  0.00           C  
ATOM   1817  C   MET B 365      32.702   3.695 104.308  1.00  0.00           C  
ATOM   1818  O   MET B 365      33.299   2.625 104.463  1.00  0.00           O  
ATOM   1819  CB  MET B 365      31.793   5.290 106.054  1.00  0.00           C  
ATOM   1820  CG  MET B 365      30.522   5.975 106.586  1.00  0.00           C  
ATOM   1821  SD  MET B 365      30.802   7.531 107.473  1.00  0.00           S  
ATOM   1822  CE  MET B 365      31.516   8.541 106.172  1.00  0.00           C  
ATOM   1823  N   ILE B 366      33.023   4.562 103.352  1.00  0.00           N  
ATOM   1824  CA  ILE B 366      34.274   4.439 102.603  1.00  0.00           C  
ATOM   1825  C   ILE B 366      35.120   5.705 102.828  1.00  0.00           C  
ATOM   1826  O   ILE B 366      34.773   6.778 102.324  1.00  0.00           O  
ATOM   1827  CB  ILE B 366      34.027   4.171 101.083  1.00  0.00           C  
ATOM   1828  CG1 ILE B 366      33.271   2.848 100.871  1.00  0.00           C  
ATOM   1829  CG2 ILE B 366      35.348   4.150 100.311  1.00  0.00           C  
ATOM   1830  CD1 ILE B 366      32.592   2.719  99.507  1.00  0.00           C  
ATOM   1831  N   PHE B 368      36.196   5.579 103.609  1.00  0.00           N  
ATOM   1832  CA  PHE B 368      37.143   6.684 103.827  1.00  0.00           C  
ATOM   1833  C   PHE B 368      38.146   6.749 102.671  1.00  0.00           C  
ATOM   1834  O   PHE B 368      38.545   5.714 102.148  1.00  0.00           O  
ATOM   1835  CB  PHE B 368      37.960   6.560 105.134  1.00  0.00           C  
ATOM   1836  CG  PHE B 368      37.163   6.230 106.384  1.00  0.00           C  
ATOM   1837  CD1 PHE B 368      35.779   6.311 106.425  1.00  0.00           C  
ATOM   1838  CD2 PHE B 368      37.846   5.854 107.549  1.00  0.00           C  
ATOM   1839  CE1 PHE B 368      35.076   6.005 107.598  1.00  0.00           C  
ATOM   1840  CE2 PHE B 368      37.160   5.553 108.730  1.00  0.00           C  
ATOM   1841  CZ  PHE B 368      35.764   5.634 108.754  1.00  0.00           C  
ATOM   1842  N   PRO B 370      38.544   7.969 102.259  1.00  0.00           N  
ATOM   1843  CA  PRO B 370      39.645   8.208 101.316  1.00  0.00           C  
ATOM   1844  C   PRO B 370      40.958   7.546 101.721  1.00  0.00           C  
ATOM   1845  O   PRO B 370      41.253   7.438 102.916  1.00  0.00           O  
ATOM   1846  CB  PRO B 370      39.816   9.724 101.373  1.00  0.00           C  
ATOM   1847  CG  PRO B 370      38.450  10.220 101.665  1.00  0.00           C  
ATOM   1848  CD  PRO B 370      37.879   9.231 102.638  1.00  0.00           C  
ATOM   1849  N   LYS B 371      41.747   7.122 100.734  1.00  0.00           N  
ATOM   1850  CA  LYS B 371      43.024   6.465 101.023  1.00  0.00           C  
ATOM   1851  C   LYS B 371      44.234   7.353 100.766  1.00  0.00           C  
ATOM   1852  O   LYS B 371      45.225   7.239 101.461  1.00  0.00           O  
ATOM   1853  CB  LYS B 371      43.129   5.113 100.313  1.00  0.00           C  
ATOM   1854  CG  LYS B 371      42.140   4.066 100.863  1.00  0.00           C  
ATOM   1855  CD  LYS B 371      42.534   3.612 102.275  1.00  0.00           C  
ATOM   1856  CE  LYS B 371      41.427   2.818 102.967  1.00  0.00           C  
ATOM   1857  NZ  LYS B 371      40.394   3.671 103.600  1.00  0.00           N  
ATOM   1858  N   LEU B 372      44.145   8.257  99.796  1.00  0.00           N  
ATOM   1859  CA  LEU B 372      45.167   9.288  99.632  1.00  0.00           C  
ATOM   1860  C   LEU B 372      44.843  10.402 100.626  1.00  0.00           C  
ATOM   1861  O   LEU B 372      43.763  10.999 100.569  1.00  0.00           O  
ATOM   1862  CB  LEU B 372      45.166   9.845  98.204  1.00  0.00           C  
ATOM   1863  CG  LEU B 372      46.426  10.501  97.617  1.00  0.00           C  
ATOM   1864  CD1 LEU B 372      46.121  11.078  96.243  1.00  0.00           C  
ATOM   1865  CD2 LEU B 372      47.055  11.574  98.500  1.00  0.00           C  
ATOM   1866  N   VAL B 373      45.783  10.682 101.527  1.00  0.00           N  
ATOM   1867  CA  VAL B 373      45.564  11.646 102.597  1.00  0.00           C  
ATOM   1868  C   VAL B 373      46.381  12.920 102.355  1.00  0.00           C  
ATOM   1869  O   VAL B 373      47.588  12.847 102.097  1.00  0.00           O  
ATOM   1870  CB  VAL B 373      45.902  11.025 103.979  1.00  0.00           C  
ATOM   1871  CG1 VAL B 373      45.418  11.921 105.114  1.00  0.00           C  
ATOM   1872  CG2 VAL B 373      45.279   9.633 104.102  1.00  0.00           C  
ATOM   1873  N   THR B 374      45.713  14.075 102.436  1.00  0.00           N  
ATOM   1874  CA  THR B 374      46.334  15.384 102.172  1.00  0.00           C  
ATOM   1875  C   THR B 374      46.917  16.039 103.422  1.00  0.00           C  
ATOM   1876  O   THR B 374      46.531  15.713 104.551  1.00  0.00           O  
ATOM   1877  CB  THR B 374      45.326  16.387 101.557  1.00  0.00           C  
ATOM   1878  OG1 THR B 374      44.230  16.564 102.456  1.00  0.00           O  
ATOM   1879  CG2 THR B 374      44.797  15.888 100.217  1.00  0.00           C  
ATOM   1880  N   TRP B 375      47.838  16.978 103.215  1.00  0.00           N  
ATOM   1881  CA  TRP B 375      48.388  17.775 104.315  1.00  0.00           C  
ATOM   1882  C   TRP B 375      47.301  18.418 105.177  1.00  0.00           C  
ATOM   1883  O   TRP B 375      47.466  18.532 106.393  1.00  0.00           O  
ATOM   1884  CB  TRP B 375      49.358  18.845 103.799  1.00  0.00           C  
ATOM   1885  CG  TRP B 375      50.556  18.295 103.084  1.00  0.00           C  
ATOM   1886  CD1 TRP B 375      50.995  18.641 101.842  1.00  0.00           C  
ATOM   1887  CD2 TRP B 375      51.466  17.289 103.566  1.00  0.00           C  
ATOM   1888  NE1 TRP B 375      52.120  17.917 101.515  1.00  0.00           N  
ATOM   1889  CE2 TRP B 375      52.434  17.085 102.557  1.00  0.00           C  
ATOM   1890  CE3 TRP B 375      51.558  16.544 104.753  1.00  0.00           C  
ATOM   1891  CZ2 TRP B 375      53.483  16.161 102.693  1.00  0.00           C  
ATOM   1892  CZ3 TRP B 375      52.606  15.624 104.890  1.00  0.00           C  
ATOM   1893  CH2 TRP B 375      53.551  15.445 103.862  1.00  0.00           C  
ATOM   1894  N   GLU B 376      46.196  18.821 104.547  1.00  0.00           N  
ATOM   1895  CA  GLU B 376      45.056  19.421 105.255  1.00  0.00           C  
ATOM   1896  C   GLU B 376      44.486  18.509 106.345  1.00  0.00           C  
ATOM   1897  O   GLU B 376      44.200  18.961 107.459  1.00  0.00           O  
ATOM   1898  CB  GLU B 376      43.951  19.822 104.269  1.00  0.00           C  
ATOM   1899  CG  GLU B 376      42.606  20.091 104.936  1.00  0.00           C  
ATOM   1900  CD  GLU B 376      41.518  20.542 103.976  1.00  0.00           C  
ATOM   1901  OE1 GLU B 376      41.561  20.166 102.782  1.00  0.00           O  
ATOM   1902  OE2 GLU B 376      40.612  21.280 104.435  1.00  0.00           O  
ATOM   1903  N   VAL B 377      44.312  17.232 106.010  1.00  0.00           N  
ATOM   1904  CA  VAL B 377      43.812  16.232 106.954  1.00  0.00           C  
ATOM   1905  C   VAL B 377      44.774  16.006 108.127  1.00  0.00           C  
ATOM   1906  O   VAL B 377      44.351  15.933 109.280  1.00  0.00           O  
ATOM   1907  CB  VAL B 377      43.536  14.881 106.251  1.00  0.00           C  
ATOM   1908  CG1 VAL B 377      43.127  13.822 107.272  1.00  0.00           C  
ATOM   1909  CG2 VAL B 377      42.474  15.044 105.170  1.00  0.00           C  
ATOM   1910  N   TRP B 378      46.064  15.902 107.819  1.00  0.00           N  
ATOM   1911  CA  TRP B 378      47.091  15.632 108.823  1.00  0.00           C  
ATOM   1912  C   TRP B 378      47.431  16.834 109.711  1.00  0.00           C  
ATOM   1913  O   TRP B 378      47.919  16.663 110.834  1.00  0.00           O  
ATOM   1914  CB  TRP B 378      48.350  15.057 108.164  1.00  0.00           C  
ATOM   1915  CG  TRP B 378      48.244  13.582 107.807  1.00  0.00           C  
ATOM   1916  CD1 TRP B 378      47.438  12.643 108.397  1.00  0.00           C  
ATOM   1917  CD2 TRP B 378      48.996  12.887 106.801  1.00  0.00           C  
ATOM   1918  NE1 TRP B 378      47.631  11.412 107.808  1.00  0.00           N  
ATOM   1919  CE2 TRP B 378      48.583  11.533 106.828  1.00  0.00           C  
ATOM   1920  CE3 TRP B 378      49.971  13.279 105.873  1.00  0.00           C  
ATOM   1921  CZ2 TRP B 378      49.116  10.567 105.963  1.00  0.00           C  
ATOM   1922  CZ3 TRP B 378      50.504  12.315 105.018  1.00  0.00           C  
ATOM   1923  CH2 TRP B 378      50.070  10.975 105.069  1.00  0.00           C  
ATOM   1924  N   MET B 388      47.186  18.042 109.205  1.00  0.00           N  
ATOM   1925  CA  MET B 388      47.277  19.263 110.022  1.00  0.00           C  
ATOM   1926  C   MET B 388      46.181  19.280 111.081  1.00  0.00           C  
ATOM   1927  O   MET B 388      46.428  19.599 112.239  1.00  0.00           O  
ATOM   1928  CB  MET B 388      47.177  20.513 109.150  1.00  0.00           C  
ATOM   1929  CG  MET B 388      48.430  20.833 108.357  1.00  0.00           C  
ATOM   1930  SD  MET B 388      48.063  21.806 106.877  1.00  0.00           S  
ATOM   1931  CE  MET B 388      47.688  23.388 107.632  1.00  0.00           C  
ATOM   1932  N   LYS B 389      44.965  18.930 110.674  1.00  0.00           N  
ATOM   1933  CA  LYS B 389      43.838  18.861 111.601  1.00  0.00           C  
ATOM   1934  C   LYS B 389      43.938  17.696 112.588  1.00  0.00           C  
ATOM   1935  O   LYS B 389      43.443  17.789 113.704  1.00  0.00           O  
ATOM   1936  CB  LYS B 389      42.520  18.780 110.836  1.00  0.00           C  
ATOM   1937  CG  LYS B 389      42.183  20.028 110.044  1.00  0.00           C  
ATOM   1938  CD  LYS B 389      40.798  19.921 109.430  1.00  0.00           C  
ATOM   1939  CE  LYS B 389      40.515  21.038 108.428  1.00  0.00           C  
ATOM   1940  NZ  LYS B 389      40.639  22.380 109.031  1.00  0.00           N  
ATOM   1941  N   SER B 396      44.561  16.597 112.172  1.00  0.00           N  
ATOM   1942  CA  SER B 396      44.675  15.414 113.029  1.00  0.00           C  
ATOM   1943  C   SER B 396      45.901  15.469 113.944  1.00  0.00           C  
ATOM   1944  O   SER B 396      46.014  14.691 114.897  1.00  0.00           O  
ATOM   1945  CB  SER B 396      44.690  14.132 112.189  1.00  0.00           C  
ATOM   1946  OG  SER B 396      45.906  13.995 111.477  1.00  0.00           O  
ATOM   1947  N   GLY B 397      46.814  16.389 113.650  1.00  0.00           N  
ATOM   1948  CA  GLY B 397      48.034  16.547 114.433  1.00  0.00           C  
ATOM   1949  C   GLY B 397      49.197  15.735 113.884  1.00  0.00           C  
ATOM   1950  O   GLY B 397      50.327  15.866 114.357  1.00  0.00           O  
ATOM   1951  N   HIS B 403      48.929  14.898 112.884  1.00  0.00           N  
ATOM   1952  CA  HIS B 403      49.976  14.070 112.281  1.00  0.00           C  
ATOM   1953  C   HIS B 403      51.072  14.915 111.642  1.00  0.00           C  
ATOM   1954  O   HIS B 403      52.235  14.504 111.601  1.00  0.00           O  
ATOM   1955  CB  HIS B 403      49.391  13.080 111.275  1.00  0.00           C  
ATOM   1956  CG  HIS B 403      48.779  11.870 111.911  1.00  0.00           C  
ATOM   1957  ND1 HIS B 403      47.439  11.793 112.232  1.00  0.00           N  
ATOM   1958  CD2 HIS B 403      49.326  10.692 112.294  1.00  0.00           C  
ATOM   1959  CE1 HIS B 403      47.189  10.620 112.786  1.00  0.00           C  
ATOM   1960  NE2 HIS B 403      48.317   9.934 112.837  1.00  0.00           N  
ATOM   1961  N   ALA B 404      50.700  16.110 111.183  1.00  0.00           N  
ATOM   1962  CA  ALA B 404      51.650  17.061 110.611  1.00  0.00           C  
ATOM   1963  C   ALA B 404      52.745  17.463 111.606  1.00  0.00           C  
ATOM   1964  O   ALA B 404      53.744  18.076 111.221  1.00  0.00           O  
ATOM   1965  CB  ALA B 404      50.920  18.291 110.081  1.00  0.00           C  
ATOM   1966  N   LYS B 406      52.559  17.099 112.874  1.00  0.00           N  
ATOM   1967  CA  LYS B 406      53.525  17.407 113.922  1.00  0.00           C  
ATOM   1968  C   LYS B 406      54.750  16.480 113.962  1.00  0.00           C  
ATOM   1969  O   LYS B 406      55.771  16.854 114.531  1.00  0.00           O  
ATOM   1970  CB  LYS B 406      52.845  17.468 115.298  1.00  0.00           C  
ATOM   1971  CG  LYS B 406      52.092  18.772 115.561  1.00  0.00           C  
ATOM   1972  CD  LYS B 406      51.531  18.837 116.983  1.00  0.00           C  
ATOM   1973  CE  LYS B 406      50.120  18.240 117.064  1.00  0.00           C  
ATOM   1974  NZ  LYS B 406      49.575  18.248 118.454  1.00  0.00           N  
ATOM   1975  N   GLY B 486      54.658  15.290 113.364  1.00  0.00           N  
ATOM   1976  CA  GLY B 486      55.807  14.380 113.320  1.00  0.00           C  
ATOM   1977  C   GLY B 486      55.666  12.998 112.691  1.00  0.00           C  
ATOM   1978  O   GLY B 486      56.453  12.109 113.001  1.00  0.00           O  
ATOM   1979  N   VAL B 487      54.692  12.816 111.797  1.00  0.00           N  
ATOM   1980  CA  VAL B 487      54.445  11.507 111.168  1.00  0.00           C  
ATOM   1981  C   VAL B 487      55.441  11.199 110.039  1.00  0.00           C  
ATOM   1982  O   VAL B 487      55.571  10.050 109.604  1.00  0.00           O  
ATOM   1983  CB  VAL B 487      52.974  11.381 110.656  1.00  0.00           C  
ATOM   1984  CG1 VAL B 487      52.772  12.123 109.332  1.00  0.00           C  
ATOM   1985  CG2 VAL B 487      52.565   9.916 110.524  1.00  0.00           C  
ATOM   1986  N   TYR B 488      56.152  12.241 109.607  1.00  0.00           N  
ATOM   1987  CA  TYR B 488      57.037  12.235 108.433  1.00  0.00           C  
ATOM   1988  C   TYR B 488      57.977  11.033 108.215  1.00  0.00           C  
ATOM   1989  O   TYR B 488      58.077  10.540 107.086  1.00  0.00           O  
ATOM   1990  CB  TYR B 488      57.827  13.550 108.370  1.00  0.00           C  
ATOM   1991  CG  TYR B 488      56.942  14.766 108.447  1.00  0.00           C  
ATOM   1992  CD1 TYR B 488      56.209  15.190 107.333  1.00  0.00           C  
ATOM   1993  CD2 TYR B 488      56.814  15.484 109.640  1.00  0.00           C  
ATOM   1994  CE1 TYR B 488      55.381  16.298 107.405  1.00  0.00           C  
ATOM   1995  CE2 TYR B 488      55.988  16.599 109.721  1.00  0.00           C  
ATOM   1996  CZ  TYR B 488      55.272  16.998 108.602  1.00  0.00           C  
ATOM   1997  OH  TYR B 488      54.452  18.098 108.673  1.00  0.00           O  
ATOM   1998  N   PRO B 495      58.682  10.567 109.270  1.00  0.00           N  
ATOM   1999  CA  PRO B 495      59.654   9.490 109.005  1.00  0.00           C  
ATOM   2000  C   PRO B 495      59.060   8.192 108.437  1.00  0.00           C  
ATOM   2001  O   PRO B 495      59.798   7.373 107.892  1.00  0.00           O  
ATOM   2002  CB  PRO B 495      60.282   9.231 110.385  1.00  0.00           C  
ATOM   2003  CG  PRO B 495      60.026  10.469 111.163  1.00  0.00           C  
ATOM   2004  CD  PRO B 495      58.691  10.960 110.690  1.00  0.00           C  
ATOM   2005  N   GLU B 496      57.746   8.019 108.545  1.00  0.00           N  
ATOM   2006  CA  GLU B 496      57.125   6.745 108.204  1.00  0.00           C  
ATOM   2007  C   GLU B 496      56.065   6.775 107.118  1.00  0.00           C  
ATOM   2008  O   GLU B 496      55.408   5.763 106.898  1.00  0.00           O  
ATOM   2009  CB  GLU B 496      56.525   6.091 109.448  1.00  0.00           C  
ATOM   2010  CG  GLU B 496      57.501   5.242 110.235  1.00  0.00           C  
ATOM   2011  CD  GLU B 496      56.811   4.181 111.085  1.00  0.00           C  
ATOM   2012  OE1 GLU B 496      55.627   4.376 111.462  1.00  0.00           O  
ATOM   2013  OE2 GLU B 496      57.465   3.151 111.380  1.00  0.00           O  
ATOM   2014  N   ILE B 497      55.879   7.907 106.441  1.00  0.00           N  
ATOM   2015  CA  ILE B 497      54.835   7.975 105.419  1.00  0.00           C  
ATOM   2016  C   ILE B 497      55.378   7.723 104.014  1.00  0.00           C  
ATOM   2017  O   ILE B 497      56.501   8.111 103.679  1.00  0.00           O  
ATOM   2018  CB  ILE B 497      53.953   9.278 105.493  1.00  0.00           C  
ATOM   2019  CG1 ILE B 497      54.786  10.541 105.261  1.00  0.00           C  
ATOM   2020  CG2 ILE B 497      53.146   9.339 106.820  1.00  0.00           C  
ATOM   2021  CD1 ILE B 497      54.145  11.842 105.785  1.00  0.00           C  
ATOM   2022  N   TYR B 498      54.579   7.037 103.206  1.00  0.00           N  
ATOM   2023  CA  TYR B 498      54.862   6.921 101.797  1.00  0.00           C  
ATOM   2024  C   TYR B 498      54.233   8.133 101.124  1.00  0.00           C  
ATOM   2025  O   TYR B 498      53.007   8.258 101.064  1.00  0.00           O  
ATOM   2026  CB  TYR B 498      54.290   5.623 101.243  1.00  0.00           C  
ATOM   2027  CG  TYR B 498      55.204   4.435 101.370  1.00  0.00           C  
ATOM   2028  CD1 TYR B 498      55.176   3.619 102.501  1.00  0.00           C  
ATOM   2029  CD2 TYR B 498      56.094   4.113 100.342  1.00  0.00           C  
ATOM   2030  CE1 TYR B 498      56.022   2.512 102.599  1.00  0.00           C  
ATOM   2031  CE2 TYR B 498      56.938   3.027 100.436  1.00  0.00           C  
ATOM   2032  CZ  TYR B 498      56.898   2.227 101.557  1.00  0.00           C  
ATOM   2033  OH  TYR B 498      57.742   1.150 101.619  1.00  0.00           O  
ATOM   2034  N   TYR B 499      55.090   9.033 100.654  1.00  0.00           N  
ATOM   2035  CA  TYR B 499      54.678  10.324 100.123  1.00  0.00           C  
ATOM   2036  C   TYR B 499      54.111  10.181  98.730  1.00  0.00           C  
ATOM   2037  O   TYR B 499      54.596   9.369  97.940  1.00  0.00           O  
ATOM   2038  CB  TYR B 499      55.866  11.275 100.088  1.00  0.00           C  
ATOM   2039  CG  TYR B 499      56.354  11.662 101.457  1.00  0.00           C  
ATOM   2040  CD1 TYR B 499      57.218  10.832 102.176  1.00  0.00           C  
ATOM   2041  CD2 TYR B 499      55.952  12.869 102.038  1.00  0.00           C  
ATOM   2042  CE1 TYR B 499      57.669  11.195 103.441  1.00  0.00           C  
ATOM   2043  CE2 TYR B 499      56.387  13.238 103.297  1.00  0.00           C  
ATOM   2044  CZ  TYR B 499      57.248  12.407 103.990  1.00  0.00           C  
ATOM   2045  OH  TYR B 499      57.671  12.781 105.234  1.00  0.00           O  
ATOM   2046  N   VAL B 500      53.086  10.977  98.436  1.00  0.00           N  
ATOM   2047  CA  VAL B 500      52.428  10.956  97.134  1.00  0.00           C  
ATOM   2048  C   VAL B 500      52.585  12.308  96.447  1.00  0.00           C  
ATOM   2049  O   VAL B 500      52.272  13.349  97.031  1.00  0.00           O  
ATOM   2050  CB  VAL B 500      50.931  10.581  97.258  1.00  0.00           C  
ATOM   2051  CG1 VAL B 500      50.199  10.766  95.925  1.00  0.00           C  
ATOM   2052  CG2 VAL B 500      50.784   9.150  97.747  1.00  0.00           C  
ATOM   2053  N   CYS B 501      53.090  12.275  95.214  1.00  0.00           N  
ATOM   2054  CA  CYS B 501      53.246  13.461  94.384  1.00  0.00           C  
ATOM   2055  C   CYS B 501      52.498  13.268  93.078  1.00  0.00           C  
ATOM   2056  O   CYS B 501      52.720  12.288  92.372  1.00  0.00           O  
ATOM   2057  CB  CYS B 501      54.713  13.719  94.049  1.00  0.00           C  
ATOM   2058  SG  CYS B 501      55.833  13.757  95.435  1.00  0.00           S  
ATOM   2059  N   PRO B 502      51.617  14.218  92.743  1.00  0.00           N  
ATOM   2060  CA  PRO B 502      50.949  14.203  91.448  1.00  0.00           C  
ATOM   2061  C   PRO B 502      51.899  14.706  90.348  1.00  0.00           C  
ATOM   2062  O   PRO B 502      52.918  15.328  90.656  1.00  0.00           O  
ATOM   2063  CB  PRO B 502      49.780  15.181  91.645  1.00  0.00           C  
ATOM   2064  CG  PRO B 502      50.249  16.118  92.701  1.00  0.00           C  
ATOM   2065  CD  PRO B 502      51.220  15.369  93.573  1.00  0.00           C  
ATOM   2066  N   PRO B 503      51.570  14.446  89.068  1.00  0.00           N  
ATOM   2067  CA  PRO B 503      52.369  15.066  88.016  1.00  0.00           C  
ATOM   2068  C   PRO B 503      52.121  16.568  88.049  1.00  0.00           C  
ATOM   2069  O   PRO B 503      51.042  16.988  88.458  1.00  0.00           O  
ATOM   2070  CB  PRO B 503      51.783  14.468  86.734  1.00  0.00           C  
ATOM   2071  CG  PRO B 503      50.393  14.086  87.092  1.00  0.00           C  
ATOM   2072  CD  PRO B 503      50.466  13.635  88.521  1.00  0.00           C  
ATOM   2073  N   GLN B 550      53.101  17.371  87.640  1.00  0.00           N  
ATOM   2074  CA  GLN B 550      52.888  18.822  87.541  1.00  0.00           C  
ATOM   2075  C   GLN B 550      51.863  19.153  86.458  1.00  0.00           C  
ATOM   2076  O   GLN B 550      51.133  20.140  86.572  1.00  0.00           O  
ATOM   2077  CB  GLN B 550      54.200  19.574  87.300  1.00  0.00           C  
ATOM   2078  CG  GLN B 550      55.077  19.669  88.542  1.00  0.00           C  
ATOM   2079  CD  GLN B 550      56.326  20.506  88.336  1.00  0.00           C  
ATOM   2080  OE1 GLN B 550      56.280  21.576  87.727  1.00  0.00           O  
ATOM   2081  NE2 GLN B 550      57.452  20.025  88.854  1.00  0.00           N  
ATOM   2082  N   THR B 553      51.813  18.315  85.420  1.00  0.00           N  
ATOM   2083  CA  THR B 553      50.814  18.434  84.351  1.00  0.00           C  
ATOM   2084  C   THR B 553      50.538  17.084  83.665  1.00  0.00           C  
ATOM   2085  O   THR B 553      51.371  16.166  83.711  1.00  0.00           O  
ATOM   2086  CB  THR B 553      51.206  19.527  83.302  1.00  0.00           C  
ATOM   2087  OG1 THR B 553      50.157  19.688  82.335  1.00  0.00           O  
ATOM   2088  CG2 THR B 553      52.499  19.168  82.583  1.00  0.00           C  
ATOM   2089  N   ARG B 554      49.360  16.979  83.043  1.00  0.00           N  
ATOM   2090  CA  ARG B 554      48.973  15.821  82.222  1.00  0.00           C  
ATOM   2091  C   ARG B 554      49.468  15.932  80.780  1.00  0.00           C  
ATOM   2092  O   ARG B 554      49.341  14.983  80.003  1.00  0.00           O  
ATOM   2093  CB  ARG B 554      47.454  15.698  82.160  1.00  0.00           C  
ATOM   2094  CG  ARG B 554      46.771  15.280  83.422  1.00  0.00           C  
ATOM   2095  CD  ARG B 554      45.313  15.041  83.132  1.00  0.00           C  
ATOM   2096  NE  ARG B 554      45.091  13.707  82.580  1.00  0.00           N  
ATOM   2097  CZ  ARG B 554      44.234  13.433  81.605  1.00  0.00           C  
ATOM   2098  NH1 ARG B 554      43.523  14.399  81.043  1.00  0.00           N  
ATOM   2099  NH2 ARG B 554      44.099  12.192  81.176  1.00  0.00           N  
ATOM   2100  N   ASP B 555      49.991  17.101  80.423  1.00  0.00           N  
ATOM   2101  CA  ASP B 555      50.474  17.379  79.072  1.00  0.00           C  
ATOM   2102  C   ASP B 555      51.470  16.301  78.636  1.00  0.00           C  
ATOM   2103  O   ASP B 555      52.546  16.189  79.219  1.00  0.00           O  
ATOM   2104  CB  ASP B 555      51.115  18.773  79.037  1.00  0.00           C  
ATOM   2105  CG  ASP B 555      51.495  19.225  77.635  1.00  0.00           C  
ATOM   2106  OD1 ASP B 555      51.170  18.534  76.645  1.00  0.00           O  
ATOM   2107  OD2 ASP B 555      52.129  20.293  77.528  1.00  0.00           O  
ATOM   2108  N   PRO B 556      51.104  15.493  77.617  1.00  0.00           N  
ATOM   2109  CA  PRO B 556      51.965  14.389  77.157  1.00  0.00           C  
ATOM   2110  C   PRO B 556      53.334  14.841  76.634  1.00  0.00           C  
ATOM   2111  O   PRO B 556      54.286  14.059  76.671  1.00  0.00           O  
ATOM   2112  CB  PRO B 556      51.143  13.740  76.034  1.00  0.00           C  
ATOM   2113  CG  PRO B 556      50.195  14.811  75.582  1.00  0.00           C  
ATOM   2114  CD  PRO B 556      49.855  15.572  76.832  1.00  0.00           C  
ATOM   2115  N   ASP B 557      53.423  16.085  76.162  1.00  0.00           N  
ATOM   2116  CA  ASP B 557      54.684  16.680  75.711  1.00  0.00           C  
ATOM   2117  C   ASP B 557      55.691  16.853  76.852  1.00  0.00           C  
ATOM   2118  O   ASP B 557      56.903  16.753  76.648  1.00  0.00           O  
ATOM   2119  CB  ASP B 557      54.424  18.043  75.065  1.00  0.00           C  
ATOM   2120  CG  ASP B 557      53.750  17.939  73.704  1.00  0.00           C  
ATOM   2121  OD1 ASP B 557      53.684  16.826  73.131  1.00  0.00           O  
ATOM   2122  OD2 ASP B 557      53.293  18.993  73.199  1.00  0.00           O  
ATOM   2123  N   TYR B 558      55.171  17.128  78.043  1.00  0.00           N  
ATOM   2124  CA  TYR B 558      55.969  17.286  79.251  1.00  0.00           C  
ATOM   2125  C   TYR B 558      56.604  15.952  79.671  1.00  0.00           C  
ATOM   2126  O   TYR B 558      57.706  15.926  80.219  1.00  0.00           O  
ATOM   2127  CB  TYR B 558      55.065  17.833  80.357  1.00  0.00           C  
ATOM   2128  CG  TYR B 558      55.731  18.222  81.661  1.00  0.00           C  
ATOM   2129  CD1 TYR B 558      56.380  19.454  81.800  1.00  0.00           C  
ATOM   2130  CD2 TYR B 558      55.658  17.386  82.773  1.00  0.00           C  
ATOM   2131  CE1 TYR B 558      56.972  19.826  83.011  1.00  0.00           C  
ATOM   2132  CE2 TYR B 558      56.244  17.751  83.987  1.00  0.00           C  
ATOM   2133  CZ  TYR B 558      56.898  18.971  84.094  1.00  0.00           C  
ATOM   2134  OH  TYR B 558      57.483  19.322  85.286  1.00  0.00           O  
ATOM   2135  N   TRP B 559      55.910  14.854  79.385  1.00  0.00           N  
ATOM   2136  CA  TRP B 559      56.351  13.516  79.782  1.00  0.00           C  
ATOM   2137  C   TRP B 559      57.018  12.719  78.659  1.00  0.00           C  
ATOM   2138  O   TRP B 559      57.472  11.595  78.879  1.00  0.00           O  
ATOM   2139  CB  TRP B 559      55.176  12.736  80.367  1.00  0.00           C  
ATOM   2140  CG  TRP B 559      54.759  13.276  81.683  1.00  0.00           C  
ATOM   2141  CD1 TRP B 559      53.670  14.057  81.943  1.00  0.00           C  
ATOM   2142  CD2 TRP B 559      55.445  13.109  82.930  1.00  0.00           C  
ATOM   2143  NE1 TRP B 559      53.628  14.375  83.275  1.00  0.00           N  
ATOM   2144  CE2 TRP B 559      54.703  13.805  83.907  1.00  0.00           C  
ATOM   2145  CE3 TRP B 559      56.610  12.433  83.318  1.00  0.00           C  
ATOM   2146  CZ2 TRP B 559      55.089  13.847  85.252  1.00  0.00           C  
ATOM   2147  CZ3 TRP B 559      56.992  12.471  84.657  1.00  0.00           C  
ATOM   2148  CH2 TRP B 559      56.231  13.175  85.607  1.00  0.00           C  
ATOM   2149  N   GLU B 560      57.072  13.310  77.468  1.00  0.00           N  
ATOM   2150  CA  GLU B 560      57.720  12.706  76.305  1.00  0.00           C  
ATOM   2151  C   GLU B 560      59.183  12.349  76.581  1.00  0.00           C  
ATOM   2152  O   GLU B 560      59.624  11.252  76.248  1.00  0.00           O  
ATOM   2153  CB  GLU B 560      57.615  13.638  75.097  1.00  0.00           C  
ATOM   2154  CG  GLU B 560      57.909  12.970  73.767  1.00  0.00           C  
ATOM   2155  CD  GLU B 560      57.603  13.850  72.562  1.00  0.00           C  
ATOM   2156  OE1 GLU B 560      57.405  15.079  72.720  1.00  0.00           O  
ATOM   2157  OE2 GLU B 560      57.565  13.301  71.442  1.00  0.00           O  
ATOM   2158  N   GLU B 561      59.916  13.270  77.206  1.00  0.00           N  
ATOM   2159  CA  GLU B 561      61.324  13.067  77.564  1.00  0.00           C  
ATOM   2160  C   GLU B 561      61.556  11.844  78.461  1.00  0.00           C  
ATOM   2161  O   GLU B 561      62.587  11.182  78.353  1.00  0.00           O  
ATOM   2162  CB  GLU B 561      61.884  14.321  78.239  1.00  0.00           C  
ATOM   2163  CG  GLU B 561      63.405  14.329  78.376  1.00  0.00           C  
ATOM   2164  CD  GLU B 561      63.938  15.459  79.250  1.00  0.00           C  
ATOM   2165  OE1 GLU B 561      63.133  16.293  79.726  1.00  0.00           O  
ATOM   2166  OE2 GLU B 561      65.173  15.505  79.461  1.00  0.00           O  
ATOM   2167  N   VAL B 562      60.598  11.562  79.344  1.00  0.00           N  
ATOM   2168  CA  VAL B 562      60.664  10.409  80.246  1.00  0.00           C  
ATOM   2169  C   VAL B 562      60.446   9.095  79.487  1.00  0.00           C  
ATOM   2170  O   VAL B 562      61.234   8.161  79.624  1.00  0.00           O  
ATOM   2171  CB  VAL B 562      59.651  10.545  81.422  1.00  0.00           C  
ATOM   2172  CG1 VAL B 562      59.639   9.290  82.292  1.00  0.00           C  
ATOM   2173  CG2 VAL B 562      59.971  11.781  82.268  1.00  0.00           C  
ATOM   2174  N   ALA B 563      59.379   9.041  78.690  1.00  0.00           N  
ATOM   2175  CA  ALA B 563      59.056   7.878  77.864  1.00  0.00           C  
ATOM   2176  C   ALA B 563      60.157   7.575  76.849  1.00  0.00           C  
ATOM   2177  O   ALA B 563      60.524   6.411  76.653  1.00  0.00           O  
ATOM   2178  CB  ALA B 563      57.720   8.088  77.156  1.00  0.00           C  
ATOM   2179  N   ASP B 564      60.678   8.627  76.215  1.00  0.00           N  
ATOM   2180  CA  ASP B 564      61.781   8.504  75.257  1.00  0.00           C  
ATOM   2181  C   ASP B 564      63.035   7.925  75.892  1.00  0.00           C  
ATOM   2182  O   ASP B 564      63.698   7.086  75.285  1.00  0.00           O  
ATOM   2183  CB  ASP B 564      62.097   9.851  74.605  1.00  0.00           C  
ATOM   2184  CG  ASP B 564      60.987  10.332  73.690  1.00  0.00           C  
ATOM   2185  OD1 ASP B 564      60.121   9.507  73.327  1.00  0.00           O  
ATOM   2186  OD2 ASP B 564      60.977  11.535  73.335  1.00  0.00           O  
ATOM   2187  N   TYR B 565      63.346   8.373  77.110  1.00  0.00           N  
ATOM   2188  CA  TYR B 565      64.479   7.859  77.878  1.00  0.00           C  
ATOM   2189  C   TYR B 565      64.349   6.356  78.128  1.00  0.00           C  
ATOM   2190  O   TYR B 565      65.307   5.603  77.919  1.00  0.00           O  
ATOM   2191  CB  TYR B 565      64.606   8.604  79.215  1.00  0.00           C  
ATOM   2192  CG  TYR B 565      65.834   8.243  80.032  1.00  0.00           C  
ATOM   2193  CD1 TYR B 565      65.918   7.023  80.711  1.00  0.00           C  
ATOM   2194  CD2 TYR B 565      66.903   9.127  80.137  1.00  0.00           C  
ATOM   2195  CE1 TYR B 565      67.039   6.693  81.463  1.00  0.00           C  
ATOM   2196  CE2 TYR B 565      68.030   8.808  80.887  1.00  0.00           C  
ATOM   2197  CZ  TYR B 565      68.091   7.592  81.545  1.00  0.00           C  
ATOM   2198  OH  TYR B 565      69.205   7.275  82.286  1.00  0.00           O  
ATOM   2199  N   TYR B 566      63.170   5.929  78.584  1.00  0.00           N  
ATOM   2200  CA  TYR B 566      62.920   4.517  78.851  1.00  0.00           C  
ATOM   2201  C   TYR B 566      62.991   3.674  77.573  1.00  0.00           C  
ATOM   2202  O   TYR B 566      63.579   2.598  77.577  1.00  0.00           O  
ATOM   2203  CB  TYR B 566      61.583   4.294  79.574  1.00  0.00           C  
ATOM   2204  CG  TYR B 566      61.228   2.826  79.661  1.00  0.00           C  
ATOM   2205  CD1 TYR B 566      61.858   1.988  80.584  1.00  0.00           C  
ATOM   2206  CD2 TYR B 566      60.306   2.261  78.782  1.00  0.00           C  
ATOM   2207  CE1 TYR B 566      61.559   0.634  80.646  1.00  0.00           C  
ATOM   2208  CE2 TYR B 566      59.997   0.905  78.837  1.00  0.00           C  
ATOM   2209  CZ  TYR B 566      60.624   0.100  79.770  1.00  0.00           C  
ATOM   2210  OH  TYR B 566      60.320  -1.240  79.821  1.00  0.00           O  
ATOM   2211  N   LYS B 567      62.395   4.168  76.489  1.00  0.00           N  
ATOM   2212  CA  LYS B 567      62.393   3.444  75.213  1.00  0.00           C  
ATOM   2213  C   LYS B 567      63.797   3.209  74.653  1.00  0.00           C  
ATOM   2214  O   LYS B 567      64.063   2.167  74.041  1.00  0.00           O  
ATOM   2215  CB  LYS B 567      61.511   4.148  74.182  1.00  0.00           C  
ATOM   2216  CG  LYS B 567      60.031   3.880  74.385  1.00  0.00           C  
ATOM   2217  CD  LYS B 567      59.182   4.866  73.612  1.00  0.00           C  
ATOM   2218  CE  LYS B 567      57.718   4.711  73.976  1.00  0.00           C  
ATOM   2219  NZ  LYS B 567      56.890   5.798  73.390  1.00  0.00           N  
ATOM   2220  N   VAL B 568      64.689   4.171  74.880  1.00  0.00           N  
ATOM   2221  CA  VAL B 568      66.076   4.058  74.435  1.00  0.00           C  
ATOM   2222  C   VAL B 568      66.953   3.212  75.375  1.00  0.00           C  
ATOM   2223  O   VAL B 568      67.772   2.423  74.905  1.00  0.00           O  
ATOM   2224  CB  VAL B 568      66.705   5.453  74.165  1.00  0.00           C  
ATOM   2225  CG1 VAL B 568      68.223   5.364  74.015  1.00  0.00           C  
ATOM   2226  CG2 VAL B 568      66.092   6.066  72.919  1.00  0.00           C  
ATOM   2227  N   THR B 569      66.774   3.361  76.687  1.00  0.00           N  
ATOM   2228  CA  THR B 569      67.662   2.705  77.663  1.00  0.00           C  
ATOM   2229  C   THR B 569      67.099   1.435  78.314  1.00  0.00           C  
ATOM   2230  O   THR B 569      67.862   0.614  78.831  1.00  0.00           O  
ATOM   2231  CB  THR B 569      68.095   3.680  78.800  1.00  0.00           C  
ATOM   2232  OG1 THR B 569      66.952   4.057  79.579  1.00  0.00           O  
ATOM   2233  CG2 THR B 569      68.766   4.926  78.234  1.00  0.00           C  
ATOM   2234  N   HIS B 570      65.774   1.285  78.282  1.00  0.00           N  
ATOM   2235  CA  HIS B 570      65.039   0.297  79.097  1.00  0.00           C  
ATOM   2236  C   HIS B 570      65.158   0.592  80.595  1.00  0.00           C  
ATOM   2237  O   HIS B 570      64.924  -0.281  81.430  1.00  0.00           O  
ATOM   2238  CB  HIS B 570      65.449  -1.157  78.794  1.00  0.00           C  
ATOM   2239  CG  HIS B 570      65.426  -1.507  77.337  1.00  0.00           C  
ATOM   2240  ND1 HIS B 570      64.402  -1.127  76.494  1.00  0.00           N  
ATOM   2241  CD2 HIS B 570      66.299  -2.211  76.576  1.00  0.00           C  
ATOM   2242  CE1 HIS B 570      64.652  -1.571  75.274  1.00  0.00           C  
ATOM   2243  NE2 HIS B 570      65.795  -2.234  75.298  1.00  0.00           N  
ATOM   2244  N   GLU B 571      65.516   1.830  80.927  1.00  0.00           N  
ATOM   2245  CA  GLU B 571      65.586   2.263  82.315  1.00  0.00           C  
ATOM   2246  C   GLU B 571      64.588   3.384  82.554  1.00  0.00           C  
ATOM   2247  O   GLU B 571      64.439   4.284  81.730  1.00  0.00           O  
ATOM   2248  CB  GLU B 571      66.991   2.754  82.679  1.00  0.00           C  
ATOM   2249  CG  GLU B 571      68.124   1.758  82.461  1.00  0.00           C  
ATOM   2250  CD  GLU B 571      69.448   2.281  83.001  1.00  0.00           C  
ATOM   2251  OE1 GLU B 571      70.350   2.598  82.194  1.00  0.00           O  
ATOM   2252  OE2 GLU B 571      69.579   2.399  84.239  1.00  0.00           O  
ATOM   2253  N   VAL B 572      63.902   3.319  83.689  1.00  0.00           N  
ATOM   2254  CA  VAL B 572      63.028   4.399  84.121  1.00  0.00           C  
ATOM   2255  C   VAL B 572      63.912   5.496  84.719  1.00  0.00           C  
ATOM   2256  O   VAL B 572      64.675   5.226  85.652  1.00  0.00           O  
ATOM   2257  CB  VAL B 572      61.976   3.906  85.146  1.00  0.00           C  
ATOM   2258  CG1 VAL B 572      61.078   5.046  85.585  1.00  0.00           C  
ATOM   2259  CG2 VAL B 572      61.142   2.782  84.547  1.00  0.00           C  
ATOM   2260  N   PRO B 573      63.833   6.726  84.165  1.00  0.00           N  
ATOM   2261  CA  PRO B 573      64.651   7.843  84.640  1.00  0.00           C  
ATOM   2262  C   PRO B 573      64.061   8.489  85.900  1.00  0.00           C  
ATOM   2263  O   PRO B 573      63.417   9.538  85.825  1.00  0.00           O  
ATOM   2264  CB  PRO B 573      64.629   8.816  83.456  1.00  0.00           C  
ATOM   2265  CG  PRO B 573      63.331   8.566  82.794  1.00  0.00           C  
ATOM   2266  CD  PRO B 573      62.962   7.129  83.043  1.00  0.00           C  
ATOM   2267  N   THR B 574      64.294   7.857  87.045  1.00  0.00           N  
ATOM   2268  CA  THR B 574      63.659   8.256  88.305  1.00  0.00           C  
ATOM   2269  C   THR B 574      64.104   9.638  88.794  1.00  0.00           C  
ATOM   2270  O   THR B 574      63.330  10.343  89.437  1.00  0.00           O  
ATOM   2271  CB  THR B 574      63.851   7.184  89.415  1.00  0.00           C  
ATOM   2272  OG1 THR B 574      65.246   7.008  89.681  1.00  0.00           O  
ATOM   2273  CG2 THR B 574      63.256   5.842  88.985  1.00  0.00           C  
ATOM   2274  N   LYS B 575      65.338  10.023  88.472  1.00  0.00           N  
ATOM   2275  CA  LYS B 575      65.857  11.366  88.786  1.00  0.00           C  
ATOM   2276  C   LYS B 575      65.142  12.476  88.012  1.00  0.00           C  
ATOM   2277  O   LYS B 575      64.830  13.526  88.573  1.00  0.00           O  
ATOM   2278  CB  LYS B 575      67.364  11.436  88.521  1.00  0.00           C  
ATOM   2279  CG  LYS B 575      67.992  12.793  88.818  1.00  0.00           C  
ATOM   2280  CD  LYS B 575      69.507  12.703  88.913  1.00  0.00           C  
ATOM   2281  CE  LYS B 575      70.114  14.053  89.265  1.00  0.00           C  
ATOM   2282  NZ  LYS B 575      70.058  15.001  88.121  1.00  0.00           N  
ATOM   2283  N   LEU B 576      64.904  12.239  86.723  1.00  0.00           N  
ATOM   2284  CA  LEU B 576      64.168  13.166  85.863  1.00  0.00           C  
ATOM   2285  C   LEU B 576      62.686  13.241  86.242  1.00  0.00           C  
ATOM   2286  O   LEU B 576      62.078  14.314  86.203  1.00  0.00           O  
ATOM   2287  CB  LEU B 576      64.326  12.758  84.391  1.00  0.00           C  
ATOM   2288  CG  LEU B 576      63.581  13.531  83.294  1.00  0.00           C  
ATOM   2289  CD1 LEU B 576      63.928  15.029  83.280  1.00  0.00           C  
ATOM   2290  CD2 LEU B 576      63.869  12.902  81.940  1.00  0.00           C  
ATOM   2291  N   ILE B 577      62.109  12.096  86.598  1.00  0.00           N  
ATOM   2292  CA  ILE B 577      60.716  12.034  87.032  1.00  0.00           C  
ATOM   2293  C   ILE B 577      60.504  12.854  88.301  1.00  0.00           C  
ATOM   2294  O   ILE B 577      59.487  13.537  88.433  1.00  0.00           O  
ATOM   2295  CB  ILE B 577      60.237  10.576  87.260  1.00  0.00           C  
ATOM   2296  CG1 ILE B 577      60.182   9.820  85.929  1.00  0.00           C  
ATOM   2297  CG2 ILE B 577      58.862  10.557  87.926  1.00  0.00           C  
ATOM   2298  CD1 ILE B 577      60.046   8.319  86.075  1.00  0.00           C  
ATOM   2299  N   LYS B 578      61.462  12.787  89.226  1.00  0.00           N  
ATOM   2300  CA  LYS B 578      61.355  13.539  90.471  1.00  0.00           C  
ATOM   2301  C   LYS B 578      61.331  15.049  90.226  1.00  0.00           C  
ATOM   2302  O   LYS B 578      60.668  15.774  90.961  1.00  0.00           O  
ATOM   2303  CB  LYS B 578      62.461  13.172  91.462  1.00  0.00           C  
ATOM   2304  CG  LYS B 578      62.045  13.444  92.909  1.00  0.00           C  
ATOM   2305  CD  LYS B 578      63.222  13.590  93.852  1.00  0.00           C  
ATOM   2306  CE  LYS B 578      62.736  13.733  95.281  1.00  0.00           C  
ATOM   2307  NZ  LYS B 578      63.829  14.169  96.184  1.00  0.00           N  
ATOM   2308  N   GLU B 648      62.056  15.502  89.200  1.00  0.00           N  
ATOM   2309  CA  GLU B 648      62.060  16.907  88.778  1.00  0.00           C  
ATOM   2310  C   GLU B 648      60.704  17.306  88.194  1.00  0.00           C  
ATOM   2311  O   GLU B 648      60.306  18.475  88.273  1.00  0.00           O  
ATOM   2312  CB  GLU B 648      63.160  17.171  87.731  1.00  0.00           C  
ATOM   2313  CG  GLU B 648      64.607  17.028  88.235  1.00  0.00           C  
ATOM   2314  CD  GLU B 648      65.661  17.125  87.120  1.00  0.00           C  
ATOM   2315  OE1 GLU B 648      65.291  17.289  85.932  1.00  0.00           O  
ATOM   2316  OE2 GLU B 648      66.874  17.038  87.432  1.00  0.00           O  
ATOM   2317  N   LYS B 649      60.003  16.326  87.624  1.00  0.00           N  
ATOM   2318  CA  LYS B 649      58.767  16.564  86.876  1.00  0.00           C  
ATOM   2319  C   LYS B 649      57.477  16.396  87.685  1.00  0.00           C  
ATOM   2320  O   LYS B 649      56.412  16.857  87.268  1.00  0.00           O  
ATOM   2321  CB  LYS B 649      58.730  15.698  85.614  1.00  0.00           C  
ATOM   2322  CG  LYS B 649      59.597  16.236  84.494  1.00  0.00           C  
ATOM   2323  CD  LYS B 649      59.499  15.390  83.243  1.00  0.00           C  
ATOM   2324  CE  LYS B 649      60.324  15.998  82.120  1.00  0.00           C  
ATOM   2325  NZ  LYS B 649      59.815  17.343  81.709  1.00  0.00           N  
ATOM   2326  N   ILE B 650      57.566  15.749  88.839  1.00  0.00           N  
ATOM   2327  CA  ILE B 650      56.398  15.623  89.710  1.00  0.00           C  
ATOM   2328  C   ILE B 650      56.255  16.878  90.560  1.00  0.00           C  
ATOM   2329  O   ILE B 650      57.206  17.650  90.709  1.00  0.00           O  
ATOM   2330  CB  ILE B 650      56.437  14.333  90.578  1.00  0.00           C  
ATOM   2331  CG1 ILE B 650      57.634  14.346  91.542  1.00  0.00           C  
ATOM   2332  CG2 ILE B 650      56.443  13.106  89.672  1.00  0.00           C  
ATOM   2333  CD1 ILE B 650      57.902  13.039  92.253  1.00  0.00           C  
ATOM   2334  N   ALA B 651      55.057  17.095  91.091  1.00  0.00           N  
ATOM   2335  CA  ALA B 651      54.800  18.233  91.959  1.00  0.00           C  
ATOM   2336  C   ALA B 651      55.367  17.913  93.336  1.00  0.00           C  
ATOM   2337  O   ALA B 651      55.789  16.781  93.586  1.00  0.00           O  
ATOM   2338  CB  ALA B 651      53.295  18.510  92.037  1.00  0.00           C  
ATOM   2339  N   GLU B 652      55.399  18.915  94.210  1.00  0.00           N  
ATOM   2340  CA  GLU B 652      55.691  18.718  95.626  1.00  0.00           C  
ATOM   2341  C   GLU B 652      54.625  17.794  96.213  1.00  0.00           C  
ATOM   2342  O   GLU B 652      53.507  17.760  95.705  1.00  0.00           O  
ATOM   2343  CB  GLU B 652      55.704  20.061  96.358  1.00  0.00           C  
ATOM   2344  CG  GLU B 652      56.820  20.983  95.889  1.00  0.00           C  
ATOM   2345  CD  GLU B 652      56.724  22.393  96.434  1.00  0.00           C  
ATOM   2346  OE1 GLU B 652      55.746  22.728  97.150  1.00  0.00           O  
ATOM   2347  OE2 GLU B 652      57.644  23.181  96.135  1.00  0.00           O  
ATOM   2348  N   PRO B 653      54.968  17.020  97.262  1.00  0.00           N  
ATOM   2349  CA  PRO B 653      53.971  16.073  97.777  1.00  0.00           C  
ATOM   2350  C   PRO B 653      52.710  16.772  98.307  1.00  0.00           C  
ATOM   2351  O   PRO B 653      52.804  17.811  98.953  1.00  0.00           O  
ATOM   2352  CB  PRO B 653      54.718  15.359  98.907  1.00  0.00           C  
ATOM   2353  CG  PRO B 653      55.786  16.319  99.308  1.00  0.00           C  
ATOM   2354  CD  PRO B 653      56.225  16.951  98.027  1.00  0.00           C  
ATOM   2355  N   ILE B 654      51.551  16.191  98.012  1.00  0.00           N  
ATOM   2356  CA  ILE B 654      50.257  16.717  98.465  1.00  0.00           C  
ATOM   2357  C   ILE B 654      49.845  16.106  99.808  1.00  0.00           C  
ATOM   2358  O   ILE B 654      48.878  16.541 100.433  1.00  0.00           O  
ATOM   2359  CB  ILE B 654      49.152  16.469  97.411  1.00  0.00           C  
ATOM   2360  CG1 ILE B 654      49.068  14.965  97.069  1.00  0.00           C  
ATOM   2361  CG2 ILE B 654      49.408  17.337  96.183  1.00  0.00           C  
ATOM   2362  CD1 ILE B 654      47.900  14.571  96.170  1.00  0.00           C  
ATOM   2363  N   GLY B 655      50.609  15.103 100.236  1.00  0.00           N  
ATOM   2364  CA  GLY B 655      50.317  14.311 101.420  1.00  0.00           C  
ATOM   2365  C   GLY B 655      50.985  12.959 101.237  1.00  0.00           C  
ATOM   2366  O   GLY B 655      52.129  12.886 100.781  1.00  0.00           O  
ATOM   2367  N   GLY B 656      50.268  11.889 101.569  1.00  0.00           N  
ATOM   2368  CA  GLY B 656      50.827  10.543 101.514  1.00  0.00           C  
ATOM   2369  C   GLY B 656      49.733   9.498 101.536  1.00  0.00           C  
ATOM   2370  O   GLY B 656      48.556   9.833 101.658  1.00  0.00           O  
ATOM   2371  N   MET B 657      50.112   8.231 101.402  1.00  0.00           N  
ATOM   2372  CA  MET B 657      49.125   7.158 101.433  1.00  0.00           C  
ATOM   2373  C   MET B 657      48.627   6.886 102.847  1.00  0.00           C  
ATOM   2374  O   MET B 657      49.336   7.136 103.825  1.00  0.00           O  
ATOM   2375  CB  MET B 657      49.655   5.882 100.770  1.00  0.00           C  
ATOM   2376  CG  MET B 657      49.609   5.918  99.241  1.00  0.00           C  
ATOM   2377  SD  MET B 657      48.033   6.458  98.529  1.00  0.00           S  
ATOM   2378  CE  MET B 657      46.928   5.172  99.120  1.00  0.00           C  
ATOM   2379  N   CYS B 658      47.394   6.389 102.929  1.00  0.00           N  
ATOM   2380  CA  CYS B 658      46.718   6.074 104.199  1.00  0.00           C  
ATOM   2381  C   CYS B 658      47.653   5.488 105.261  1.00  0.00           C  
ATOM   2382  O   CYS B 658      48.342   4.482 105.026  1.00  0.00           O  
ATOM   2383  CB  CYS B 658      45.553   5.111 103.915  1.00  0.00           C  
ATOM   2384  SG  CYS B 658      44.712   4.407 105.353  1.00  0.00           S  
ATOM   2385  N   TYR B 659      47.682   6.132 106.420  1.00  0.00           N  
ATOM   2386  CA  TYR B 659      48.608   5.770 107.479  1.00  0.00           C  
ATOM   2387  C   TYR B 659      47.867   5.292 108.723  1.00  0.00           C  
ATOM   2388  O   TYR B 659      48.116   4.190 109.206  1.00  0.00           O  
ATOM   2389  CB  TYR B 659      49.530   6.956 107.807  1.00  0.00           C  
ATOM   2390  CG  TYR B 659      50.559   6.681 108.882  1.00  0.00           C  
ATOM   2391  CD1 TYR B 659      50.260   6.877 110.226  1.00  0.00           C  
ATOM   2392  CD2 TYR B 659      51.833   6.231 108.552  1.00  0.00           C  
ATOM   2393  CE1 TYR B 659      51.203   6.623 111.217  1.00  0.00           C  
ATOM   2394  CE2 TYR B 659      52.784   5.984 109.530  1.00  0.00           C  
ATOM   2395  CZ  TYR B 659      52.464   6.173 110.855  1.00  0.00           C  
ATOM   2396  OH  TYR B 659      53.405   5.925 111.824  1.00  0.00           O  
ATOM   2397  N   ALA B 660      46.974   6.131 109.243  1.00  0.00           N  
ATOM   2398  CA  ALA B 660      46.186   5.804 110.432  1.00  0.00           C  
ATOM   2399  C   ALA B 660      44.735   5.445 110.094  1.00  0.00           C  
ATOM   2400  O   ALA B 660      43.997   4.960 110.951  1.00  0.00           O  
ATOM   2401  CB  ALA B 660      46.246   6.945 111.437  1.00  0.00           C  
ATOM   2402  N   GLN B 661      44.344   5.702 108.844  1.00  0.00           N  
ATOM   2403  CA  GLN B 661      43.045   5.305 108.263  1.00  0.00           C  
ATOM   2404  C   GLN B 661      41.865   6.184 108.679  1.00  0.00           C  
ATOM   2405  O   GLN B 661      41.059   6.575 107.831  1.00  0.00           O  
ATOM   2406  CB  GLN B 661      42.733   3.807 108.467  1.00  0.00           C  
ATOM   2407  CG  GLN B 661      41.787   3.212 107.411  1.00  0.00           C  
ATOM   2408  CD  GLN B 661      41.859   1.685 107.324  1.00  0.00           C  
ATOM   2409  OE1 GLN B 661      42.843   1.078 107.734  1.00  0.00           O  
ATOM   2410  NE2 GLN B 661      40.820   1.066 106.790  1.00  0.00           N  
ATOM   2411  N   CYS B 662      41.767   6.492 109.969  1.00  0.00           N  
ATOM   2412  CA  CYS B 662      40.651   7.301 110.471  1.00  0.00           C  
ATOM   2413  C   CYS B 662      40.694   8.796 110.098  1.00  0.00           C  
ATOM   2414  O   CYS B 662      39.648   9.369 109.805  1.00  0.00           O  
ATOM   2415  CB  CYS B 662      40.435   7.100 111.980  1.00  0.00           C  
ATOM   2416  SG  CYS B 662      41.805   7.610 113.021  1.00  0.00           S  
ATOM   2417  N   PRO B 663      41.887   9.433 110.106  1.00  0.00           N  
ATOM   2418  CA  PRO B 663      41.937  10.881 109.837  1.00  0.00           C  
ATOM   2419  C   PRO B 663      41.113  11.421 108.643  1.00  0.00           C  
ATOM   2420  O   PRO B 663      40.400  12.416 108.825  1.00  0.00           O  
ATOM   2421  CB  PRO B 663      43.435  11.147 109.652  1.00  0.00           C  
ATOM   2422  CG  PRO B 663      44.085  10.144 110.536  1.00  0.00           C  
ATOM   2423  CD  PRO B 663      43.237   8.901 110.392  1.00  0.00           C  
ATOM   2424  N   PRO B 664      41.211  10.797 107.436  1.00  0.00           N  
ATOM   2425  CA  PRO B 664      40.463  11.340 106.295  1.00  0.00           C  
ATOM   2426  C   PRO B 664      38.941  11.241 106.405  1.00  0.00           C  
ATOM   2427  O   PRO B 664      38.245  11.955 105.691  1.00  0.00           O  
ATOM   2428  CB  PRO B 664      40.971  10.510 105.113  1.00  0.00           C  
ATOM   2429  CG  PRO B 664      41.411   9.237 105.722  1.00  0.00           C  
ATOM   2430  CD  PRO B 664      42.016   9.625 107.025  1.00  0.00           C  
ATOM   2431  N   PHE B 665      38.438  10.368 107.278  1.00  0.00           N  
ATOM   2432  CA  PHE B 665      37.004  10.313 107.572  1.00  0.00           C  
ATOM   2433  C   PHE B 665      36.504  11.640 108.146  1.00  0.00           C  
ATOM   2434  O   PHE B 665      35.404  12.080 107.842  1.00  0.00           O  
ATOM   2435  CB  PHE B 665      36.687   9.180 108.566  1.00  0.00           C  
ATOM   2436  CG  PHE B 665      35.435   9.419 109.386  1.00  0.00           C  
ATOM   2437  CD1 PHE B 665      34.170   9.322 108.805  1.00  0.00           C  
ATOM   2438  CD2 PHE B 665      35.524   9.752 110.733  1.00  0.00           C  
ATOM   2439  CE1 PHE B 665      33.012   9.557 109.557  1.00  0.00           C  
ATOM   2440  CE2 PHE B 665      34.373   9.986 111.495  1.00  0.00           C  
ATOM   2441  CZ  PHE B 665      33.117   9.884 110.905  1.00  0.00           C  
ATOM   2442  N   TRP B 666      37.327  12.261 108.983  1.00  0.00           N  
ATOM   2443  CA  TRP B 666      36.914  13.423 109.757  1.00  0.00           C  
ATOM   2444  C   TRP B 666      36.622  14.652 108.910  1.00  0.00           C  
ATOM   2445  O   TRP B 666      36.048  15.623 109.395  1.00  0.00           O  
ATOM   2446  CB  TRP B 666      37.940  13.716 110.842  1.00  0.00           C  
ATOM   2447  CG  TRP B 666      37.816  12.761 111.967  1.00  0.00           C  
ATOM   2448  CD1 TRP B 666      38.386  11.521 112.064  1.00  0.00           C  
ATOM   2449  CD2 TRP B 666      37.045  12.944 113.161  1.00  0.00           C  
ATOM   2450  NE1 TRP B 666      38.021  10.926 113.248  1.00  0.00           N  
ATOM   2451  CE2 TRP B 666      37.205  11.778 113.944  1.00  0.00           C  
ATOM   2452  CE3 TRP B 666      36.246  13.984 113.651  1.00  0.00           C  
ATOM   2453  CZ2 TRP B 666      36.586  11.621 115.186  1.00  0.00           C  
ATOM   2454  CZ3 TRP B 666      35.632  13.829 114.889  1.00  0.00           C  
ATOM   2455  CH2 TRP B 666      35.806  12.657 115.640  1.00  0.00           C  
ATOM   2456  N   MET B 667      36.998  14.590 107.637  1.00  0.00           N  
ATOM   2457  CA  MET B 667      36.613  15.608 106.676  1.00  0.00           C  
ATOM   2458  C   MET B 667      35.119  15.566 106.373  1.00  0.00           C  
ATOM   2459  O   MET B 667      34.553  16.560 105.921  1.00  0.00           O  
ATOM   2460  CB  MET B 667      37.441  15.486 105.395  1.00  0.00           C  
ATOM   2461  CG  MET B 667      38.858  15.999 105.560  1.00  0.00           C  
ATOM   2462  SD  MET B 667      38.878  17.692 106.189  1.00  0.00           S  
ATOM   2463  CE  MET B 667      40.607  17.875 106.556  1.00  0.00           C  
ATOM   2464  N   TYR B 668      34.494  14.416 106.631  1.00  0.00           N  
ATOM   2465  CA  TYR B 668      33.040  14.250 106.512  1.00  0.00           C  
ATOM   2466  C   TYR B 668      32.285  15.091 107.544  1.00  0.00           C  
ATOM   2467  O   TYR B 668      31.245  15.676 107.246  1.00  0.00           O  
ATOM   2468  CB  TYR B 668      32.662  12.773 106.677  1.00  0.00           C  
ATOM   2469  CG  TYR B 668      31.343  12.399 106.045  1.00  0.00           C  
ATOM   2470  CD1 TYR B 668      31.274  12.055 104.695  1.00  0.00           C  
ATOM   2471  CD2 TYR B 668      30.163  12.385 106.793  1.00  0.00           C  
ATOM   2472  CE1 TYR B 668      30.069  11.710 104.099  1.00  0.00           C  
ATOM   2473  CE2 TYR B 668      28.940  12.045 106.203  1.00  0.00           C  
ATOM   2474  CZ  TYR B 668      28.910  11.707 104.856  1.00  0.00           C  
ATOM   2475  OH  TYR B 668      27.729  11.362 104.255  1.00  0.00           O  
ATOM   2476  N   VAL B 669      32.816  15.146 108.761  1.00  0.00           N  
ATOM   2477  CA  VAL B 669      32.162  15.852 109.860  1.00  0.00           C  
ATOM   2478  C   VAL B 669      32.786  17.221 110.164  1.00  0.00           C  
ATOM   2479  O   VAL B 669      32.263  17.972 110.996  1.00  0.00           O  
ATOM   2480  CB  VAL B 669      32.108  14.979 111.152  1.00  0.00           C  
ATOM   2481  CG1 VAL B 669      31.127  13.824 110.984  1.00  0.00           C  
ATOM   2482  CG2 VAL B 669      33.491  14.466 111.530  1.00  0.00           C  
ATOM   2483  N   ALA B 670      33.890  17.542 109.486  1.00  0.00           N  
ATOM   2484  CA  ALA B 670      34.619  18.806 109.677  1.00  0.00           C  
ATOM   2485  C   ALA B 670      33.722  20.056 109.620  1.00  0.00           C  
ATOM   2486  O   ALA B 670      33.003  20.267 108.649  1.00  0.00           O  
ATOM   2487  CB  ALA B 670      35.755  18.922 108.655  1.00  0.00           C  
ATOM   2488  N   GLY B 671      33.774  20.872 110.671  1.00  0.00           N  
ATOM   2489  CA  GLY B 671      33.055  22.153 110.718  1.00  0.00           C  
ATOM   2490  C   GLY B 671      31.545  22.057 110.859  1.00  0.00           C  
ATOM   2491  O   GLY B 671      30.844  23.058 110.711  1.00  0.00           O  
ATOM   2492  N   GLU B 672      31.046  20.856 111.145  1.00  0.00           N  
ATOM   2493  CA  GLU B 672      29.612  20.624 111.281  1.00  0.00           C  
ATOM   2494  C   GLU B 672      29.200  20.566 112.749  1.00  0.00           C  
ATOM   2495  O   GLU B 672      30.041  20.463 113.644  1.00  0.00           O  
ATOM   2496  CB  GLU B 672      29.188  19.325 110.587  1.00  0.00           C  
ATOM   2497  CG  GLU B 672      29.550  19.217 109.109  1.00  0.00           C  
ATOM   2498  CD  GLU B 672      28.522  19.833 108.179  1.00  0.00           C  
ATOM   2499  OE1 GLU B 672      27.762  20.740 108.602  1.00  0.00           O  
ATOM   2500  OE2 GLU B 672      28.483  19.409 107.002  1.00  0.00           O  
ATOM   2501  N   THR B 675      27.893  20.653 112.973  1.00  0.00           N  
ATOM   2502  CA  THR B 675      27.303  20.469 114.283  1.00  0.00           C  
ATOM   2503  C   THR B 675      26.367  19.265 114.202  1.00  0.00           C  
ATOM   2504  O   THR B 675      25.499  19.199 113.321  1.00  0.00           O  
ATOM   2505  CB  THR B 675      26.538  21.734 114.739  1.00  0.00           C  
ATOM   2506  OG1 THR B 675      27.411  22.867 114.658  1.00  0.00           O  
ATOM   2507  CG2 THR B 675      26.048  21.591 116.169  1.00  0.00           C  
ATOM   2508  N   LEU B 677      26.567  18.308 115.104  1.00  0.00           N  
ATOM   2509  CA  LEU B 677      25.727  17.119 115.155  1.00  0.00           C  
ATOM   2510  C   LEU B 677      24.537  17.297 116.105  1.00  0.00           C  
ATOM   2511  O   LEU B 677      24.714  17.726 117.250  1.00  0.00           O  
ATOM   2512  CB  LEU B 677      26.554  15.888 115.557  1.00  0.00           C  
ATOM   2513  CG  LEU B 677      27.477  15.275 114.495  1.00  0.00           C  
ATOM   2514  CD1 LEU B 677      28.435  14.279 115.121  1.00  0.00           C  
ATOM   2515  CD2 LEU B 677      26.672  14.618 113.387  1.00  0.00           C  
ATOM   2516  N   PRO B 678      23.321  16.962 115.632  1.00  0.00           N  
ATOM   2517  CA  PRO B 678      22.166  16.894 116.522  1.00  0.00           C  
ATOM   2518  C   PRO B 678      22.373  15.775 117.537  1.00  0.00           C  
ATOM   2519  O   PRO B 678      22.960  14.743 117.203  1.00  0.00           O  
ATOM   2520  CB  PRO B 678      21.008  16.536 115.581  1.00  0.00           C  
ATOM   2521  CG  PRO B 678      21.495  16.829 114.214  1.00  0.00           C  
ATOM   2522  CD  PRO B 678      22.967  16.618 114.247  1.00  0.00           C  
ATOM   2523  N   ASN B 681      21.893  15.979 118.759  1.00  0.00           N  
ATOM   2524  CA  ASN B 681      22.079  15.010 119.834  1.00  0.00           C  
ATOM   2525  C   ASN B 681      21.483  13.626 119.562  1.00  0.00           C  
ATOM   2526  O   ASN B 681      21.949  12.629 120.118  1.00  0.00           O  
ATOM   2527  CB  ASN B 681      21.573  15.576 121.167  1.00  0.00           C  
ATOM   2528  CG  ASN B 681      22.583  16.499 121.826  1.00  0.00           C  
ATOM   2529  OD1 ASN B 681      23.282  16.107 122.765  1.00  0.00           O  
ATOM   2530  ND2 ASN B 681      22.677  17.727 121.328  1.00  0.00           N  
ATOM   2531  N   GLU B 682      20.470  13.565 118.701  1.00  0.00           N  
ATOM   2532  CA  GLU B 682      19.851  12.286 118.349  1.00  0.00           C  
ATOM   2533  C   GLU B 682      20.681  11.514 117.325  1.00  0.00           C  
ATOM   2534  O   GLU B 682      20.402  10.347 117.051  1.00  0.00           O  
ATOM   2535  CB  GLU B 682      18.409  12.471 117.855  1.00  0.00           C  
ATOM   2536  CG  GLU B 682      18.282  12.947 116.412  1.00  0.00           C  
ATOM   2537  CD  GLU B 682      18.099  14.453 116.291  1.00  0.00           C  
ATOM   2538  OE1 GLU B 682      18.239  15.168 117.310  1.00  0.00           O  
ATOM   2539  OE2 GLU B 682      17.805  14.922 115.165  1.00  0.00           O  
ATOM   2540  N   GLU B 684      21.697  12.173 116.768  1.00  0.00           N  
ATOM   2541  CA  GLU B 684      22.591  11.553 115.784  1.00  0.00           C  
ATOM   2542  C   GLU B 684      23.824  10.877 116.403  1.00  0.00           C  
ATOM   2543  O   GLU B 684      24.596  10.232 115.696  1.00  0.00           O  
ATOM   2544  CB  GLU B 684      23.023  12.578 114.726  1.00  0.00           C  
ATOM   2545  CG  GLU B 684      21.901  13.049 113.802  1.00  0.00           C  
ATOM   2546  CD  GLU B 684      21.400  11.959 112.863  1.00  0.00           C  
ATOM   2547  OE1 GLU B 684      22.231  11.212 112.294  1.00  0.00           O  
ATOM   2548  OE2 GLU B 684      20.165  11.859 112.688  1.00  0.00           O  
ATOM   2549  N   ILE B 685      24.013  11.033 117.712  1.00  0.00           N  
ATOM   2550  CA  ILE B 685      25.136  10.389 118.405  1.00  0.00           C  
ATOM   2551  C   ILE B 685      24.663   9.276 119.351  1.00  0.00           C  
ATOM   2552  O   ILE B 685      23.525   9.313 119.819  1.00  0.00           O  
ATOM   2553  CB  ILE B 685      26.051  11.405 119.160  1.00  0.00           C  
ATOM   2554  CG1 ILE B 685      25.279  12.151 120.253  1.00  0.00           C  
ATOM   2555  CG2 ILE B 685      26.714  12.362 118.174  1.00  0.00           C  
ATOM   2556  CD1 ILE B 685      26.161  12.769 121.316  1.00  0.00           C  
ATOM   2557  N   PRO B 686      25.527   8.273 119.622  1.00  0.00           N  
ATOM   2558  CA  PRO B 686      26.873   8.083 119.067  1.00  0.00           C  
ATOM   2559  C   PRO B 686      26.899   7.811 117.563  1.00  0.00           C  
ATOM   2560  O   PRO B 686      26.053   7.080 117.050  1.00  0.00           O  
ATOM   2561  CB  PRO B 686      27.405   6.864 119.831  1.00  0.00           C  
ATOM   2562  CG  PRO B 686      26.189   6.147 120.297  1.00  0.00           C  
ATOM   2563  CD  PRO B 686      25.181   7.213 120.586  1.00  0.00           C  
ATOM   2564  N   VAL B 687      27.862   8.421 116.873  1.00  0.00           N  
ATOM   2565  CA  VAL B 687      28.150   8.095 115.482  1.00  0.00           C  
ATOM   2566  C   VAL B 687      29.093   6.893 115.451  1.00  0.00           C  
ATOM   2567  O   VAL B 687      30.230   6.971 115.921  1.00  0.00           O  
ATOM   2568  CB  VAL B 687      28.774   9.298 114.722  1.00  0.00           C  
ATOM   2569  CG1 VAL B 687      29.270   8.873 113.328  1.00  0.00           C  
ATOM   2570  CG2 VAL B 687      27.766  10.447 114.609  1.00  0.00           C  
ATOM   2571  N   LYS B 688      28.608   5.781 114.907  1.00  0.00           N  
ATOM   2572  CA  LYS B 688      29.357   4.518 114.898  1.00  0.00           C  
ATOM   2573  C   LYS B 688      29.579   4.005 113.475  1.00  0.00           C  
ATOM   2574  O   LYS B 688      28.678   3.431 112.858  1.00  0.00           O  
ATOM   2575  CB  LYS B 688      28.640   3.470 115.751  1.00  0.00           C  
ATOM   2576  CG  LYS B 688      28.385   3.925 117.178  1.00  0.00           C  
ATOM   2577  CD  LYS B 688      28.195   2.751 118.116  1.00  0.00           C  
ATOM   2578  CE  LYS B 688      26.743   2.317 118.197  1.00  0.00           C  
ATOM   2579  NZ  LYS B 688      26.628   1.171 119.139  1.00  0.00           N  
ATOM   2580  N   VAL B 689      30.785   4.221 112.956  1.00  0.00           N  
ATOM   2581  CA  VAL B 689      31.096   3.905 111.562  1.00  0.00           C  
ATOM   2582  C   VAL B 689      32.336   3.018 111.420  1.00  0.00           C  
ATOM   2583  O   VAL B 689      33.134   2.916 112.349  1.00  0.00           O  
ATOM   2584  CB  VAL B 689      31.244   5.195 110.699  1.00  0.00           C  
ATOM   2585  CG1 VAL B 689      29.906   5.941 110.613  1.00  0.00           C  
ATOM   2586  CG2 VAL B 689      32.350   6.123 111.233  1.00  0.00           C  
ATOM   2587  N   PHE B 690      32.484   2.370 110.264  1.00  0.00           N  
ATOM   2588  CA  PHE B 690      33.711   1.616 109.963  1.00  0.00           C  
ATOM   2589  C   PHE B 690      34.104   1.675 108.491  1.00  0.00           C  
ATOM   2590  O   PHE B 690      33.287   2.003 107.629  1.00  0.00           O  
ATOM   2591  CB  PHE B 690      33.639   0.156 110.459  1.00  0.00           C  
ATOM   2592  CG  PHE B 690      32.744  -0.737 109.640  1.00  0.00           C  
ATOM   2593  CD1 PHE B 690      33.279  -1.553 108.645  1.00  0.00           C  
ATOM   2594  CD2 PHE B 690      31.367  -0.785 109.881  1.00  0.00           C  
ATOM   2595  CE1 PHE B 690      32.457  -2.397 107.892  1.00  0.00           C  
ATOM   2596  CE2 PHE B 690      30.537  -1.629 109.135  1.00  0.00           C  
ATOM   2597  CZ  PHE B 690      31.081  -2.433 108.139  1.00  0.00           C  
ATOM   2598  N   ASP B 691      35.367   1.348 108.227  1.00  0.00           N  
ATOM   2599  CA  ASP B 691      35.930   1.365 106.884  1.00  0.00           C  
ATOM   2600  C   ASP B 691      36.823   0.138 106.669  1.00  0.00           C  
ATOM   2601  O   ASP B 691      37.588  -0.251 107.555  1.00  0.00           O  
ATOM   2602  CB  ASP B 691      36.732   2.653 106.673  1.00  0.00           C  
ATOM   2603  CG  ASP B 691      37.493   2.663 105.366  1.00  0.00           C  
ATOM   2604  OD1 ASP B 691      36.871   2.904 104.315  1.00  0.00           O  
ATOM   2605  OD2 ASP B 691      38.721   2.433 105.389  1.00  0.00           O  
ATOM   2606  N   ARG B 692      36.714  -0.453 105.482  1.00  0.00           N  
ATOM   2607  CA  ARG B 692      37.514  -1.609 105.084  1.00  0.00           C  
ATOM   2608  C   ARG B 692      37.738  -1.545 103.571  1.00  0.00           C  
ATOM   2609  O   ARG B 692      37.667  -2.554 102.869  1.00  0.00           O  
ATOM   2610  CB  ARG B 692      36.809  -2.908 105.485  1.00  0.00           C  
ATOM   2611  CG  ARG B 692      35.322  -2.908 105.165  1.00  0.00           C  
ATOM   2612  CD  ARG B 692      34.718  -4.299 105.232  1.00  0.00           C  
ATOM   2613  NE  ARG B 692      33.318  -4.272 104.809  1.00  0.00           N  
ATOM   2614  CZ  ARG B 692      32.569  -5.350 104.580  1.00  0.00           C  
ATOM   2615  NH1 ARG B 692      33.076  -6.573 104.725  1.00  0.00           N  
ATOM   2616  NH2 ARG B 692      31.305  -5.203 104.196  1.00  0.00           N  
ATOM   2617  N   SER B 693      38.019  -0.346 103.075  1.00  0.00           N  
ATOM   2618  CA  SER B 693      38.003  -0.109 101.636  1.00  0.00           C  
ATOM   2619  C   SER B 693      39.373  -0.052 100.970  1.00  0.00           C  
ATOM   2620  O   SER B 693      39.470   0.297  99.790  1.00  0.00           O  
ATOM   2621  CB  SER B 693      37.182   1.143 101.303  1.00  0.00           C  
ATOM   2622  OG  SER B 693      37.658   2.275 102.010  1.00  0.00           O  
ATOM   2623  N   GLY B 694      40.434  -0.387 101.699  1.00  0.00           N  
ATOM   2624  CA  GLY B 694      41.753  -0.356 101.082  1.00  0.00           C  
ATOM   2625  C   GLY B 694      42.970  -0.447 101.967  1.00  0.00           C  
ATOM   2626  O   GLY B 694      42.897  -0.843 103.131  1.00  0.00           O  
ATOM   2627  N   THR B 695      44.101  -0.061 101.390  1.00  0.00           N  
ATOM   2628  CA  THR B 695      45.401  -0.342 101.976  1.00  0.00           C  
ATOM   2629  C   THR B 695      45.993   0.804 102.783  1.00  0.00           C  
ATOM   2630  O   THR B 695      45.750   1.988 102.500  1.00  0.00           O  
ATOM   2631  CB  THR B 695      46.406  -0.790 100.902  1.00  0.00           C  
ATOM   2632  OG1 THR B 695      46.427   0.163  99.826  1.00  0.00           O  
ATOM   2633  CG2 THR B 695      46.016  -2.162 100.360  1.00  0.00           C  
ATOM   2634  N   SER B 696      46.762   0.426 103.801  1.00  0.00           N  
ATOM   2635  CA  SER B 696      47.529   1.371 104.588  1.00  0.00           C  
ATOM   2636  C   SER B 696      49.007   1.119 104.324  1.00  0.00           C  
ATOM   2637  O   SER B 696      49.422  -0.022 104.098  1.00  0.00           O  
ATOM   2638  CB  SER B 696      47.214   1.217 106.072  1.00  0.00           C  
ATOM   2639  OG  SER B 696      45.823   1.085 106.288  1.00  0.00           O  
ATOM   2640  N   HIS B 697      49.793   2.188 104.349  1.00  0.00           N  
ATOM   2641  CA  HIS B 697      51.193   2.124 103.964  1.00  0.00           C  
ATOM   2642  C   HIS B 697      52.074   2.876 104.963  1.00  0.00           C  
ATOM   2643  O   HIS B 697      51.831   4.054 105.258  1.00  0.00           O  
ATOM   2644  CB  HIS B 697      51.378   2.696 102.562  1.00  0.00           C  
ATOM   2645  CG  HIS B 697      50.518   2.045 101.521  1.00  0.00           C  
ATOM   2646  ND1 HIS B 697      50.986   1.056 100.680  1.00  0.00           N  
ATOM   2647  CD2 HIS B 697      49.219   2.237 101.188  1.00  0.00           C  
ATOM   2648  CE1 HIS B 697      50.014   0.668  99.873  1.00  0.00           C  
ATOM   2649  NE2 HIS B 697      48.931   1.367 100.161  1.00  0.00           N  
ATOM   2650  N   ARG B 698      53.080   2.183 105.495  1.00  0.00           N  
ATOM   2651  CA  ARG B 698      54.013   2.782 106.448  1.00  0.00           C  
ATOM   2652  C   ARG B 698      55.422   2.355 106.107  1.00  0.00           C  
ATOM   2653  O   ARG B 698      55.679   1.181 105.843  1.00  0.00           O  
ATOM   2654  CB  ARG B 698      53.693   2.373 107.887  1.00  0.00           C  
ATOM   2655  CG  ARG B 698      52.276   2.669 108.323  1.00  0.00           C  
ATOM   2656  CD  ARG B 698      52.052   2.374 109.786  1.00  0.00           C  
ATOM   2657  NE  ARG B 698      50.759   2.893 110.205  1.00  0.00           N  
ATOM   2658  CZ  ARG B 698      50.277   2.813 111.439  1.00  0.00           C  
ATOM   2659  NH1 ARG B 698      50.977   2.213 112.396  1.00  0.00           N  
ATOM   2660  NH2 ARG B 698      49.085   3.330 111.714  1.00  0.00           N  
ATOM   2661  N   TYR B 699      56.338   3.310 106.109  1.00  0.00           N  
ATOM   2662  CA  TYR B 699      57.721   3.007 105.806  1.00  0.00           C  
ATOM   2663  C   TYR B 699      58.437   2.487 107.056  1.00  0.00           C  
ATOM   2664  O   TYR B 699      59.149   3.225 107.728  1.00  0.00           O  
ATOM   2665  CB  TYR B 699      58.407   4.242 105.228  1.00  0.00           C  
ATOM   2666  CG  TYR B 699      59.751   3.967 104.606  1.00  0.00           C  
ATOM   2667  CD1 TYR B 699      59.854   3.321 103.370  1.00  0.00           C  
ATOM   2668  CD2 TYR B 699      60.924   4.367 105.244  1.00  0.00           C  
ATOM   2669  CE1 TYR B 699      61.092   3.072 102.796  1.00  0.00           C  
ATOM   2670  CE2 TYR B 699      62.160   4.133 104.675  1.00  0.00           C  
ATOM   2671  CZ  TYR B 699      62.233   3.487 103.451  1.00  0.00           C  
ATOM   2672  OH  TYR B 699      63.456   3.255 102.896  1.00  0.00           O  
ATOM   2673  N   GLU B 700      58.239   1.207 107.357  1.00  0.00           N  
ATOM   2674  CA  GLU B 700      58.783   0.594 108.570  1.00  0.00           C  
ATOM   2675  C   GLU B 700      60.299   0.372 108.494  1.00  0.00           C  
ATOM   2676  O   GLU B 700      60.926   0.651 107.471  1.00  0.00           O  
ATOM   2677  CB  GLU B 700      58.059  -0.721 108.870  1.00  0.00           C  
ATOM   2678  CG  GLU B 700      56.546  -0.599 109.020  1.00  0.00           C  
ATOM   2679  CD  GLU B 700      56.099  -0.194 110.413  1.00  0.00           C  
ATOM   2680  OE1 GLU B 700      56.932  -0.214 111.347  1.00  0.00           O  
ATOM   2681  OE2 GLU B 700      54.903   0.145 110.581  1.00  0.00           O  
ATOM   2682  N   SER B 703      60.885  -0.116 109.585  1.00  0.00           N  
ATOM   2683  CA  SER B 703      62.325  -0.379 109.634  1.00  0.00           C  
ATOM   2684  C   SER B 703      62.714  -1.493 108.658  1.00  0.00           C  
ATOM   2685  O   SER B 703      61.925  -2.409 108.393  1.00  0.00           O  
ATOM   2686  CB  SER B 703      62.769  -0.729 111.051  1.00  0.00           C  
ATOM   2687  OG  SER B 703      62.284  -2.004 111.419  1.00  0.00           O  
ATOM   2688  N   GLY B 710      63.928  -1.396 108.121  1.00  0.00           N  
ATOM   2689  CA  GLY B 710      64.396  -2.304 107.083  1.00  0.00           C  
ATOM   2690  C   GLY B 710      64.620  -3.734 107.532  1.00  0.00           C  
ATOM   2691  O   GLY B 710      64.542  -4.049 108.726  1.00  0.00           O  
ATOM   2692  N   GLY B 711      64.913  -4.595 106.560  1.00  0.00           N  
ATOM   2693  CA  GLY B 711      65.100  -6.019 106.805  1.00  0.00           C  
ATOM   2694  C   GLY B 711      64.060  -6.828 106.053  1.00  0.00           C  
ATOM   2695  O   GLY B 711      62.992  -6.321 105.714  1.00  0.00           O  
ATOM   2696  N   ILE B 712      64.379  -8.089 105.784  1.00  0.00           N  
ATOM   2697  CA  ILE B 712      63.458  -8.976 105.087  1.00  0.00           C  
ATOM   2698  C   ILE B 712      62.618  -9.728 106.127  1.00  0.00           C  
ATOM   2699  O   ILE B 712      63.146 -10.513 106.923  1.00  0.00           O  
ATOM   2700  CB  ILE B 712      64.221  -9.929 104.121  1.00  0.00           C  
ATOM   2701  CG1 ILE B 712      65.070  -9.128 103.111  1.00  0.00           C  
ATOM   2702  CG2 ILE B 712      63.270 -10.877 103.403  1.00  0.00           C  
ATOM   2703  CD1 ILE B 712      64.318  -8.023 102.320  1.00  0.00           C  
ATOM   2704  N   HIS B 713      61.314  -9.458 106.129  1.00  0.00           N  
ATOM   2705  CA  HIS B 713      60.411  -9.997 107.149  1.00  0.00           C  
ATOM   2706  C   HIS B 713      59.218 -10.746 106.567  1.00  0.00           C  
ATOM   2707  O   HIS B 713      58.981 -10.726 105.358  1.00  0.00           O  
ATOM   2708  CB  HIS B 713      59.914  -8.876 108.067  1.00  0.00           C  
ATOM   2709  CG  HIS B 713      60.992  -7.941 108.520  1.00  0.00           C  
ATOM   2710  ND1 HIS B 713      62.174  -8.381 109.082  1.00  0.00           N  
ATOM   2711  CD2 HIS B 713      61.065  -6.589 108.499  1.00  0.00           C  
ATOM   2712  CE1 HIS B 713      62.927  -7.338 109.385  1.00  0.00           C  
ATOM   2713  NE2 HIS B 713      62.277  -6.239 109.042  1.00  0.00           N  
ATOM   2714  N   GLY B 714      58.475 -11.412 107.447  1.00  0.00           N  
ATOM   2715  CA  GLY B 714      57.221 -12.055 107.084  1.00  0.00           C  
ATOM   2716  C   GLY B 714      56.059 -11.092 107.253  1.00  0.00           C  
ATOM   2717  O   GLY B 714      56.265  -9.883 107.414  1.00  0.00           O  
ATOM   2718  N   ILE B 715      54.840 -11.628 107.237  1.00  0.00           N  
ATOM   2719  CA  ILE B 715      53.632 -10.793 107.246  1.00  0.00           C  
ATOM   2720  C   ILE B 715      53.366 -10.088 108.585  1.00  0.00           C  
ATOM   2721  O   ILE B 715      52.474  -9.243 108.680  1.00  0.00           O  
ATOM   2722  CB  ILE B 715      52.366 -11.550 106.735  1.00  0.00           C  
ATOM   2723  CG1 ILE B 715      51.934 -12.651 107.710  1.00  0.00           C  
ATOM   2724  CG2 ILE B 715      52.596 -12.103 105.317  1.00  0.00           C  
ATOM   2725  CD1 ILE B 715      50.461 -13.009 107.590  1.00  0.00           C  
ATOM   2726  N   GLU B 716      54.158 -10.425 109.600  1.00  0.00           N  
ATOM   2727  CA  GLU B 716      54.100  -9.750 110.898  1.00  0.00           C  
ATOM   2728  C   GLU B 716      54.740  -8.352 110.868  1.00  0.00           C  
ATOM   2729  O   GLU B 716      54.503  -7.544 111.769  1.00  0.00           O  
ATOM   2730  CB  GLU B 716      54.724 -10.630 111.995  1.00  0.00           C  
ATOM   2731  CG  GLU B 716      56.245 -10.534 112.158  1.00  0.00           C  
ATOM   2732  CD  GLU B 716      57.043 -11.183 111.027  1.00  0.00           C  
ATOM   2733  OE1 GLU B 716      56.523 -12.098 110.343  1.00  0.00           O  
ATOM   2734  OE2 GLU B 716      58.207 -10.772 110.826  1.00  0.00           O  
ATOM   2735  N   ARG B 718      55.545  -8.078 109.837  1.00  0.00           N  
ATOM   2736  CA  ARG B 718      56.213  -6.781 109.667  1.00  0.00           C  
ATOM   2737  C   ARG B 718      56.152  -6.329 108.207  1.00  0.00           C  
ATOM   2738  O   ARG B 718      57.030  -6.675 107.408  1.00  0.00           O  
ATOM   2739  CB  ARG B 718      57.673  -6.851 110.135  1.00  0.00           C  
ATOM   2740  CG  ARG B 718      57.868  -6.985 111.647  1.00  0.00           C  
ATOM   2741  CD  ARG B 718      59.310  -7.339 112.026  1.00  0.00           C  
ATOM   2742  NE  ARG B 718      59.695  -8.680 111.575  1.00  0.00           N  
ATOM   2743  CZ  ARG B 718      60.831  -9.301 111.903  1.00  0.00           C  
ATOM   2744  NH1 ARG B 718      61.715  -8.713 112.704  1.00  0.00           N  
ATOM   2745  NH2 ARG B 718      61.085 -10.520 111.434  1.00  0.00           N  
ATOM   2746  N   VAL B 723      55.114  -5.564 107.861  1.00  0.00           N  
ATOM   2747  CA  VAL B 723      54.881  -5.146 106.465  1.00  0.00           C  
ATOM   2748  C   VAL B 723      54.733  -3.625 106.293  1.00  0.00           C  
ATOM   2749  O   VAL B 723      54.370  -2.927 107.238  1.00  0.00           O  
ATOM   2750  CB  VAL B 723      53.661  -5.886 105.806  1.00  0.00           C  
ATOM   2751  CG1 VAL B 723      53.876  -7.387 105.790  1.00  0.00           C  
ATOM   2752  CG2 VAL B 723      52.343  -5.533 106.499  1.00  0.00           C  
ATOM   2753  N   ASP B 724      55.033  -3.139 105.084  1.00  0.00           N  
ATOM   2754  CA  ASP B 724      54.845  -1.737 104.684  1.00  0.00           C  
ATOM   2755  C   ASP B 724      53.470  -1.486 104.066  1.00  0.00           C  
ATOM   2756  O   ASP B 724      53.024  -0.337 103.969  1.00  0.00           O  
ATOM   2757  CB  ASP B 724      55.910  -1.308 103.667  1.00  0.00           C  
ATOM   2758  CG  ASP B 724      57.263  -1.029 104.302  1.00  0.00           C  
ATOM   2759  OD1 ASP B 724      57.593  -1.661 105.326  1.00  0.00           O  
ATOM   2760  OD2 ASP B 724      58.010  -0.180 103.760  1.00  0.00           O  
ATOM   2761  N   GLU B 725      52.822  -2.551 103.606  1.00  0.00           N  
ATOM   2762  CA  GLU B 725      51.489  -2.448 103.039  1.00  0.00           C  
ATOM   2763  C   GLU B 725      50.559  -3.423 103.746  1.00  0.00           C  
ATOM   2764  O   GLU B 725      50.734  -4.635 103.651  1.00  0.00           O  
ATOM   2765  CB  GLU B 725      51.503  -2.702 101.522  1.00  0.00           C  
ATOM   2766  CG  GLU B 725      50.113  -2.583 100.890  1.00  0.00           C  
ATOM   2767  CD  GLU B 725      50.075  -2.835  99.397  1.00  0.00           C  
ATOM   2768  OE1 GLU B 725      50.864  -2.223  98.643  1.00  0.00           O  
ATOM   2769  OE2 GLU B 725      49.214  -3.635  98.971  1.00  0.00           O  
ATOM   2770  N   PHE B 726      49.567  -2.894 104.452  1.00  0.00           N  
ATOM   2771  CA  PHE B 726      48.660  -3.743 105.221  1.00  0.00           C  
ATOM   2772  C   PHE B 726      47.179  -3.427 105.006  1.00  0.00           C  
ATOM   2773  O   PHE B 726      46.833  -2.426 104.377  1.00  0.00           O  
ATOM   2774  CB  PHE B 726      49.044  -3.775 106.714  1.00  0.00           C  
ATOM   2775  CG  PHE B 726      48.925  -2.451 107.429  1.00  0.00           C  
ATOM   2776  CD1 PHE B 726      47.794  -2.157 108.188  1.00  0.00           C  
ATOM   2777  CD2 PHE B 726      49.960  -1.521 107.387  1.00  0.00           C  
ATOM   2778  CE1 PHE B 726      47.684  -0.946 108.874  1.00  0.00           C  
ATOM   2779  CE2 PHE B 726      49.857  -0.300 108.069  1.00  0.00           C  
ATOM   2780  CZ  PHE B 726      48.718  -0.018 108.816  1.00  0.00           C  
ATOM   2781  N   HIS B 728      46.322  -4.312 105.508  1.00  0.00           N  
ATOM   2782  CA  HIS B 728      44.876  -4.189 105.353  1.00  0.00           C  
ATOM   2783  C   HIS B 728      44.263  -4.196 106.735  1.00  0.00           C  
ATOM   2784  O   HIS B 728      44.458  -5.140 107.504  1.00  0.00           O  
ATOM   2785  CB  HIS B 728      44.315  -5.335 104.496  1.00  0.00           C  
ATOM   2786  CG  HIS B 728      44.985  -5.467 103.164  1.00  0.00           C  
ATOM   2787  ND1 HIS B 728      46.292  -5.881 103.028  1.00  0.00           N  
ATOM   2788  CD2 HIS B 728      44.541  -5.212 101.911  1.00  0.00           C  
ATOM   2789  CE1 HIS B 728      46.625  -5.874 101.751  1.00  0.00           C  
ATOM   2790  NE2 HIS B 728      45.580  -5.473 101.052  1.00  0.00           N  
ATOM   2791  N   ARG B 730      43.560  -3.116 107.052  1.00  0.00           N  
ATOM   2792  CA  ARG B 730      42.967  -2.914 108.366  1.00  0.00           C  
ATOM   2793  C   ARG B 730      41.484  -2.553 108.256  1.00  0.00           C  
ATOM   2794  O   ARG B 730      41.071  -1.908 107.304  1.00  0.00           O  
ATOM   2795  CB  ARG B 730      43.742  -1.821 109.116  1.00  0.00           C  
ATOM   2796  CG  ARG B 730      42.944  -1.038 110.152  1.00  0.00           C  
ATOM   2797  CD  ARG B 730      43.787   0.009 110.847  1.00  0.00           C  
ATOM   2798  NE  ARG B 730      44.473   0.883 109.904  1.00  0.00           N  
ATOM   2799  CZ  ARG B 730      45.547   1.614 110.203  1.00  0.00           C  
ATOM   2800  NH1 ARG B 730      46.051   1.597 111.431  1.00  0.00           N  
ATOM   2801  NH2 ARG B 730      46.117   2.362 109.265  1.00  0.00           N  
ATOM   2802  N   ILE B 731      40.692  -3.018 109.216  1.00  0.00           N  
ATOM   2803  CA  ILE B 731      39.333  -2.529 109.413  1.00  0.00           C  
ATOM   2804  C   ILE B 731      39.401  -1.421 110.467  1.00  0.00           C  
ATOM   2805  O   ILE B 731      39.736  -1.678 111.630  1.00  0.00           O  
ATOM   2806  CB  ILE B 731      38.377  -3.654 109.889  1.00  0.00           C  
ATOM   2807  CG1 ILE B 731      38.481  -4.875 108.962  1.00  0.00           C  
ATOM   2808  CG2 ILE B 731      36.941  -3.137 109.970  1.00  0.00           C  
ATOM   2809  CD1 ILE B 731      38.020  -6.175 109.598  1.00  0.00           C  
ATOM   2810  N   GLU B 732      39.128  -0.191 110.043  1.00  0.00           N  
ATOM   2811  CA  GLU B 732      39.133   0.957 110.946  1.00  0.00           C  
ATOM   2812  C   GLU B 732      37.723   1.195 111.446  1.00  0.00           C  
ATOM   2813  O   GLU B 732      36.803   1.406 110.660  1.00  0.00           O  
ATOM   2814  CB  GLU B 732      39.684   2.212 110.261  1.00  0.00           C  
ATOM   2815  CG  GLU B 732      39.847   3.418 111.190  1.00  0.00           C  
ATOM   2816  CD  GLU B 732      40.988   3.272 112.192  1.00  0.00           C  
ATOM   2817  OE1 GLU B 732      41.893   2.448 111.972  1.00  0.00           O  
ATOM   2818  OE2 GLU B 732      40.991   3.993 113.208  1.00  0.00           O  
ATOM   2819  N   ILE B 733      37.574   1.126 112.764  1.00  0.00           N  
ATOM   2820  CA  ILE B 733      36.303   1.292 113.446  1.00  0.00           C  
ATOM   2821  C   ILE B 733      36.374   2.620 114.202  1.00  0.00           C  
ATOM   2822  O   ILE B 733      37.334   2.872 114.933  1.00  0.00           O  
ATOM   2823  CB  ILE B 733      36.051   0.103 114.411  1.00  0.00           C  
ATOM   2824  CG1 ILE B 733      36.048  -1.220 113.632  1.00  0.00           C  
ATOM   2825  CG2 ILE B 733      34.744   0.291 115.192  1.00  0.00           C  
ATOM   2826  CD1 ILE B 733      36.214  -2.478 114.492  1.00  0.00           C  
ATOM   2827  N   VAL B 734      35.373   3.472 113.996  1.00  0.00           N  
ATOM   2828  CA  VAL B 734      35.356   4.832 114.556  1.00  0.00           C  
ATOM   2829  C   VAL B 734      34.010   5.118 115.217  1.00  0.00           C  
ATOM   2830  O   VAL B 734      32.963   4.742 114.683  1.00  0.00           O  
ATOM   2831  CB  VAL B 734      35.606   5.921 113.458  1.00  0.00           C  
ATOM   2832  CG1 VAL B 734      35.737   7.322 114.082  1.00  0.00           C  
ATOM   2833  CG2 VAL B 734      36.840   5.595 112.617  1.00  0.00           C  
ATOM   2834  N   TRP B 735      34.047   5.787 116.369  1.00  0.00           N  
ATOM   2835  CA  TRP B 735      32.838   6.203 117.071  1.00  0.00           C  
ATOM   2836  C   TRP B 735      32.976   7.602 117.687  1.00  0.00           C  
ATOM   2837  O   TRP B 735      34.055   7.990 118.135  1.00  0.00           O  
ATOM   2838  CB  TRP B 735      32.395   5.159 118.112  1.00  0.00           C  
ATOM   2839  CG  TRP B 735      33.360   4.924 119.236  1.00  0.00           C  
ATOM   2840  CD1 TRP B 735      33.298   5.458 120.487  1.00  0.00           C  
ATOM   2841  CD2 TRP B 735      34.517   4.079 119.218  1.00  0.00           C  
ATOM   2842  NE1 TRP B 735      34.346   5.008 121.251  1.00  0.00           N  
ATOM   2843  CE2 TRP B 735      35.113   4.161 120.497  1.00  0.00           C  
ATOM   2844  CE3 TRP B 735      35.115   3.265 118.244  1.00  0.00           C  
ATOM   2845  CZ2 TRP B 735      36.283   3.459 120.831  1.00  0.00           C  
ATOM   2846  CZ3 TRP B 735      36.277   2.565 118.577  1.00  0.00           C  
ATOM   2847  CH2 TRP B 735      36.848   2.671 119.862  1.00  0.00           C  
ATOM   2848  N   ILE B 736      31.874   8.352 117.676  1.00  0.00           N  
ATOM   2849  CA  ILE B 736      31.834   9.742 118.156  1.00  0.00           C  
ATOM   2850  C   ILE B 736      30.588   9.962 119.017  1.00  0.00           C  
ATOM   2851  O   ILE B 736      29.514   9.454 118.705  1.00  0.00           O  
ATOM   2852  CB  ILE B 736      31.813  10.759 116.972  1.00  0.00           C  
ATOM   2853  CG1 ILE B 736      32.945  10.465 115.973  1.00  0.00           C  
ATOM   2854  CG2 ILE B 736      31.897  12.198 117.481  1.00  0.00           C  
ATOM   2855  CD1 ILE B 736      32.704  10.999 114.570  1.00  0.00           C  
ATOM   2856  N   GLY B 737      30.742  10.720 120.097  1.00  0.00           N  
ATOM   2857  CA  GLY B 737      29.633  11.062 120.978  1.00  0.00           C  
ATOM   2858  C   GLY B 737      30.143  11.804 122.193  1.00  0.00           C  
ATOM   2859  O   GLY B 737      31.205  12.426 122.143  1.00  0.00           O  
ATOM   2860  N   THR B 738      29.383  11.746 123.284  1.00  0.00           N  
ATOM   2861  CA  THR B 738      29.833  12.293 124.565  1.00  0.00           C  
ATOM   2862  C   THR B 738      30.903  11.387 125.173  1.00  0.00           C  
ATOM   2863  O   THR B 738      31.081  10.248 124.739  1.00  0.00           O  
ATOM   2864  CB  THR B 738      28.674  12.441 125.578  1.00  0.00           C  
ATOM   2865  OG1 THR B 738      28.052  11.166 125.783  1.00  0.00           O  
ATOM   2866  CG2 THR B 738      27.631  13.460 125.088  1.00  0.00           C  
ATOM   2867  N   LYS B 739      31.612  11.910 126.170  1.00  0.00           N  
ATOM   2868  CA  LYS B 739      32.601  11.154 126.936  1.00  0.00           C  
ATOM   2869  C   LYS B 739      32.069   9.785 127.368  1.00  0.00           C  
ATOM   2870  O   LYS B 739      32.689   8.760 127.085  1.00  0.00           O  
ATOM   2871  CB  LYS B 739      33.039  11.970 128.158  1.00  0.00           C  
ATOM   2872  CG  LYS B 739      34.096  11.319 129.023  1.00  0.00           C  
ATOM   2873  CD  LYS B 739      34.477  12.231 130.168  1.00  0.00           C  
ATOM   2874  CE  LYS B 739      35.545  11.607 131.047  1.00  0.00           C  
ATOM   2875  NZ  LYS B 739      35.923  12.546 132.139  1.00  0.00           N  
ATOM   2876  N   GLU B 742      30.912   9.779 128.029  1.00  0.00           N  
ATOM   2877  CA  GLU B 742      30.308   8.546 128.549  1.00  0.00           C  
ATOM   2878  C   GLU B 742      29.866   7.564 127.462  1.00  0.00           C  
ATOM   2879  O   GLU B 742      29.979   6.351 127.645  1.00  0.00           O  
ATOM   2880  CB  GLU B 742      29.155   8.843 129.520  1.00  0.00           C  
ATOM   2881  CG  GLU B 742      28.517  10.224 129.379  1.00  0.00           C  
ATOM   2882  CD  GLU B 742      29.282  11.307 130.122  1.00  0.00           C  
ATOM   2883  OE1 GLU B 742      29.476  11.167 131.345  1.00  0.00           O  
ATOM   2884  OE2 GLU B 742      29.684  12.300 129.481  1.00  0.00           O  
ATOM   2885  N   GLU B 743      29.375   8.086 126.339  1.00  0.00           N  
ATOM   2886  CA  GLU B 743      29.018   7.245 125.194  1.00  0.00           C  
ATOM   2887  C   GLU B 743      30.255   6.612 124.551  1.00  0.00           C  
ATOM   2888  O   GLU B 743      30.244   5.431 124.191  1.00  0.00           O  
ATOM   2889  CB  GLU B 743      28.225   8.042 124.160  1.00  0.00           C  
ATOM   2890  CG  GLU B 743      26.803   8.369 124.589  1.00  0.00           C  
ATOM   2891  CD  GLU B 743      26.102   9.305 123.627  1.00  0.00           C  
ATOM   2892  OE1 GLU B 743      26.769   9.840 122.715  1.00  0.00           O  
ATOM   2893  OE2 GLU B 743      24.882   9.513 123.788  1.00  0.00           O  
ATOM   2894  N   VAL B 786      31.320   7.402 124.423  1.00  0.00           N  
ATOM   2895  CA  VAL B 786      32.600   6.923 123.893  1.00  0.00           C  
ATOM   2896  C   VAL B 786      33.225   5.839 124.789  1.00  0.00           C  
ATOM   2897  O   VAL B 786      33.697   4.814 124.290  1.00  0.00           O  
ATOM   2898  CB  VAL B 786      33.575   8.108 123.621  1.00  0.00           C  
ATOM   2899  CG1 VAL B 786      35.005   7.627 123.387  1.00  0.00           C  
ATOM   2900  CG2 VAL B 786      33.086   8.921 122.426  1.00  0.00           C  
ATOM   2901  N   LEU B 787      33.207   6.057 126.103  1.00  0.00           N  
ATOM   2902  CA  LEU B 787      33.665   5.049 127.065  1.00  0.00           C  
ATOM   2903  C   LEU B 787      32.860   3.759 126.953  1.00  0.00           C  
ATOM   2904  O   LEU B 787      33.427   2.668 126.985  1.00  0.00           O  
ATOM   2905  CB  LEU B 787      33.593   5.573 128.506  1.00  0.00           C  
ATOM   2906  CG  LEU B 787      34.385   6.822 128.906  1.00  0.00           C  
ATOM   2907  CD1 LEU B 787      34.335   7.032 130.409  1.00  0.00           C  
ATOM   2908  CD2 LEU B 787      35.818   6.737 128.432  1.00  0.00           C  
ATOM   2909  N   LYS B 788      31.542   3.900 126.817  1.00  0.00           N  
ATOM   2910  CA  LYS B 788      30.639   2.761 126.678  1.00  0.00           C  
ATOM   2911  C   LYS B 788      30.898   1.978 125.388  1.00  0.00           C  
ATOM   2912  O   LYS B 788      30.940   0.749 125.407  1.00  0.00           O  
ATOM   2913  CB  LYS B 788      29.177   3.223 126.728  1.00  0.00           C  
ATOM   2914  CG  LYS B 788      28.271   2.421 127.676  1.00  0.00           C  
ATOM   2915  CD  LYS B 788      27.977   0.992 127.192  1.00  0.00           C  
ATOM   2916  CE  LYS B 788      28.889  -0.058 127.849  1.00  0.00           C  
ATOM   2917  NZ  LYS B 788      28.658  -0.187 129.319  1.00  0.00           N  
ATOM   2918  N   CYS B 789      31.066   2.688 124.274  1.00  0.00           N  
ATOM   2919  CA  CYS B 789      31.333   2.040 122.989  1.00  0.00           C  
ATOM   2920  C   CYS B 789      32.633   1.244 123.021  1.00  0.00           C  
ATOM   2921  O   CYS B 789      32.714   0.159 122.444  1.00  0.00           O  
ATOM   2922  CB  CYS B 789      31.360   3.058 121.850  1.00  0.00           C  
ATOM   2923  SG  CYS B 789      29.728   3.615 121.337  1.00  0.00           S  
ATOM   2924  N   ALA B 790      33.635   1.793 123.706  1.00  0.00           N  
ATOM   2925  CA  ALA B 790      34.906   1.109 123.932  1.00  0.00           C  
ATOM   2926  C   ALA B 790      34.707  -0.186 124.723  1.00  0.00           C  
ATOM   2927  O   ALA B 790      35.278  -1.217 124.370  1.00  0.00           O  
ATOM   2928  CB  ALA B 790      35.898   2.034 124.631  1.00  0.00           C  
ATOM   2929  N   GLU B 791      33.888  -0.131 125.775  1.00  0.00           N  
ATOM   2930  CA  GLU B 791      33.542  -1.315 126.573  1.00  0.00           C  
ATOM   2931  C   GLU B 791      32.857  -2.399 125.747  1.00  0.00           C  
ATOM   2932  O   GLU B 791      33.166  -3.579 125.896  1.00  0.00           O  
ATOM   2933  CB  GLU B 791      32.640  -0.944 127.758  1.00  0.00           C  
ATOM   2934  CG  GLU B 791      33.350  -0.862 129.094  1.00  0.00           C  
ATOM   2935  CD  GLU B 791      32.390  -0.889 130.272  1.00  0.00           C  
ATOM   2936  OE1 GLU B 791      31.344  -0.201 130.218  1.00  0.00           O  
ATOM   2937  OE2 GLU B 791      32.682  -1.593 131.265  1.00  0.00           O  
ATOM   2938  N   GLU B 792      31.922  -1.986 124.891  1.00  0.00           N  
ATOM   2939  CA  GLU B 792      31.150  -2.901 124.045  1.00  0.00           C  
ATOM   2940  C   GLU B 792      32.033  -3.634 123.039  1.00  0.00           C  
ATOM   2941  O   GLU B 792      31.809  -4.811 122.745  1.00  0.00           O  
ATOM   2942  CB  GLU B 792      30.030  -2.146 123.312  1.00  0.00           C  
ATOM   2943  CG  GLU B 792      28.802  -1.821 124.176  1.00  0.00           C  
ATOM   2944  CD  GLU B 792      27.691  -1.107 123.406  1.00  0.00           C  
ATOM   2945  OE1 GLU B 792      27.794  -0.968 122.166  1.00  0.00           O  
ATOM   2946  OE2 GLU B 792      26.705  -0.681 124.044  1.00  0.00           O  
ATOM   2947  N   LEU B 793      33.032  -2.928 122.513  1.00  0.00           N  
ATOM   2948  CA  LEU B 793      33.979  -3.506 121.569  1.00  0.00           C  
ATOM   2949  C   LEU B 793      34.884  -4.512 122.269  1.00  0.00           C  
ATOM   2950  O   LEU B 793      35.059  -5.632 121.784  1.00  0.00           O  
ATOM   2951  CB  LEU B 793      34.813  -2.415 120.891  1.00  0.00           C  
ATOM   2952  CG  LEU B 793      34.112  -1.455 119.923  1.00  0.00           C  
ATOM   2953  CD1 LEU B 793      34.993  -0.264 119.638  1.00  0.00           C  
ATOM   2954  CD2 LEU B 793      33.730  -2.126 118.623  1.00  0.00           C  
ATOM   2955  N   HIS B 794      35.445  -4.108 123.410  1.00  0.00           N  
ATOM   2956  CA  HIS B 794      36.256  -4.992 124.238  1.00  0.00           C  
ATOM   2957  C   HIS B 794      35.530  -6.311 124.534  1.00  0.00           C  
ATOM   2958  O   HIS B 794      36.126  -7.393 124.435  1.00  0.00           O  
ATOM   2959  CB  HIS B 794      36.655  -4.300 125.546  1.00  0.00           C  
ATOM   2960  CG  HIS B 794      37.765  -3.301 125.399  1.00  0.00           C  
ATOM   2961  ND1 HIS B 794      38.937  -3.579 124.726  1.00  0.00           N  
ATOM   2962  CD2 HIS B 794      37.895  -2.038 125.871  1.00  0.00           C  
ATOM   2963  CE1 HIS B 794      39.732  -2.525 124.776  1.00  0.00           C  
ATOM   2964  NE2 HIS B 794      39.123  -1.576 125.463  1.00  0.00           N  
ATOM   2965  N   ASP B 795      34.245  -6.215 124.877  1.00  0.00           N  
ATOM   2966  CA  ASP B 795      33.426  -7.395 125.167  1.00  0.00           C  
ATOM   2967  C   ASP B 795      33.268  -8.307 123.952  1.00  0.00           C  
ATOM   2968  O   ASP B 795      33.371  -9.531 124.080  1.00  0.00           O  
ATOM   2969  CB  ASP B 795      32.059  -6.991 125.726  1.00  0.00           C  
ATOM   2970  CG  ASP B 795      32.161  -6.311 127.082  1.00  0.00           C  
ATOM   2971  OD1 ASP B 795      33.292  -6.189 127.611  1.00  0.00           O  
ATOM   2972  OD2 ASP B 795      31.108  -5.892 127.622  1.00  0.00           O  
ATOM   2973  N   ARG B 796      33.033  -7.712 122.782  1.00  0.00           N  
ATOM   2974  CA  ARG B 796      32.913  -8.478 121.535  1.00  0.00           C  
ATOM   2975  C   ARG B 796      34.243  -9.084 121.071  1.00  0.00           C  
ATOM   2976  O   ARG B 796      34.268 -10.204 120.556  1.00  0.00           O  
ATOM   2977  CB  ARG B 796      32.271  -7.643 120.417  1.00  0.00           C  
ATOM   2978  CG  ARG B 796      30.779  -7.285 120.628  1.00  0.00           C  
ATOM   2979  CD  ARG B 796      29.903  -8.522 120.860  1.00  0.00           C  
ATOM   2980  NE  ARG B 796      29.834  -8.897 122.276  1.00  0.00           N  
ATOM   2981  CZ  ARG B 796      29.685 -10.141 122.734  1.00  0.00           C  
ATOM   2982  NH1 ARG B 796      29.606 -11.167 121.894  1.00  0.00           N  
ATOM   2983  NH2 ARG B 796      29.628 -10.360 124.043  1.00  0.00           N  
ATOM   2984  N   TYR B 797      35.334  -8.340 121.256  1.00  0.00           N  
ATOM   2985  CA  TYR B 797      36.680  -8.832 120.951  1.00  0.00           C  
ATOM   2986  C   TYR B 797      37.063 -10.026 121.823  1.00  0.00           C  
ATOM   2987  O   TYR B 797      37.659 -10.981 121.331  1.00  0.00           O  
ATOM   2988  CB  TYR B 797      37.728  -7.729 121.115  1.00  0.00           C  
ATOM   2989  CG  TYR B 797      37.813  -6.727 119.978  1.00  0.00           C  
ATOM   2990  CD1 TYR B 797      37.854  -7.142 118.646  1.00  0.00           C  
ATOM   2991  CD2 TYR B 797      37.893  -5.361 120.241  1.00  0.00           C  
ATOM   2992  CE1 TYR B 797      37.954  -6.218 117.611  1.00  0.00           C  
ATOM   2993  CE2 TYR B 797      37.989  -4.433 119.215  1.00  0.00           C  
ATOM   2994  CZ  TYR B 797      38.019  -4.863 117.907  1.00  0.00           C  
ATOM   2995  OH  TYR B 797      38.115  -3.930 116.901  1.00  0.00           O  
ATOM   2996  N   MET B 798      36.711  -9.963 123.109  1.00  0.00           N  
ATOM   2997  CA  MET B 798      36.982 -11.040 124.063  1.00  0.00           C  
ATOM   2998  C   MET B 798      36.296 -12.346 123.668  1.00  0.00           C  
ATOM   2999  O   MET B 798      36.893 -13.418 123.774  1.00  0.00           O  
ATOM   3000  CB  MET B 798      36.582 -10.638 125.491  1.00  0.00           C  
ATOM   3001  CG  MET B 798      36.869 -11.727 126.540  1.00  0.00           C  
ATOM   3002  SD  MET B 798      37.164 -11.137 128.218  1.00  0.00           S  
ATOM   3003  CE  MET B 798      38.787 -10.401 128.044  1.00  0.00           C  
ATOM   3004  N   HIS B 799      35.045 -12.249 123.221  1.00  0.00           N  
ATOM   3005  CA  HIS B 799      34.324 -13.410 122.704  1.00  0.00           C  
ATOM   3006  C   HIS B 799      35.001 -13.986 121.456  1.00  0.00           C  
ATOM   3007  O   HIS B 799      35.212 -15.197 121.372  1.00  0.00           O  
ATOM   3008  CB  HIS B 799      32.854 -13.074 122.422  1.00  0.00           C  
ATOM   3009  CG  HIS B 799      32.163 -14.078 121.552  1.00  0.00           C  
ATOM   3010  ND1 HIS B 799      31.845 -15.348 121.986  1.00  0.00           N  
ATOM   3011  CD2 HIS B 799      31.739 -14.003 120.268  1.00  0.00           C  
ATOM   3012  CE1 HIS B 799      31.253 -16.010 121.008  1.00  0.00           C  
ATOM   3013  NE2 HIS B 799      31.176 -15.216 119.955  1.00  0.00           N  
ATOM   3014  N   ILE B 800      35.353 -13.118 120.505  1.00  0.00           N  
ATOM   3015  CA  ILE B 800      36.003 -13.548 119.261  1.00  0.00           C  
ATOM   3016  C   ILE B 800      37.288 -14.347 119.527  1.00  0.00           C  
ATOM   3017  O   ILE B 800      37.441 -15.465 119.031  1.00  0.00           O  
ATOM   3018  CB  ILE B 800      36.286 -12.360 118.294  1.00  0.00           C  
ATOM   3019  CG1 ILE B 800      34.973 -11.764 117.763  1.00  0.00           C  
ATOM   3020  CG2 ILE B 800      37.173 -12.811 117.121  1.00  0.00           C  
ATOM   3021  CD1 ILE B 800      35.141 -10.471 116.992  1.00  0.00           C  
ATOM   3022  N   PHE B 801      38.192 -13.777 120.322  1.00  0.00           N  
ATOM   3023  CA  PHE B 801      39.509 -14.377 120.540  1.00  0.00           C  
ATOM   3024  C   PHE B 801      39.469 -15.596 121.449  1.00  0.00           C  
ATOM   3025  O   PHE B 801      40.226 -16.548 121.250  1.00  0.00           O  
ATOM   3026  CB  PHE B 801      40.510 -13.341 121.053  1.00  0.00           C  
ATOM   3027  CG  PHE B 801      40.655 -12.145 120.157  1.00  0.00           C  
ATOM   3028  CD1 PHE B 801      40.699 -12.294 118.772  1.00  0.00           C  
ATOM   3029  CD2 PHE B 801      40.766 -10.870 120.692  1.00  0.00           C  
ATOM   3030  CE1 PHE B 801      40.835 -11.188 117.931  1.00  0.00           C  
ATOM   3031  CE2 PHE B 801      40.902  -9.756 119.856  1.00  0.00           C  
ATOM   3032  CZ  PHE B 801      40.935  -9.920 118.474  1.00  0.00           C  
ATOM   3033  N   ASN B 802      38.577 -15.573 122.436  1.00  0.00           N  
ATOM   3034  CA  ASN B 802      38.412 -16.719 123.324  1.00  0.00           C  
ATOM   3035  C   ASN B 802      37.662 -17.880 122.677  1.00  0.00           C  
ATOM   3036  O   ASN B 802      38.085 -19.026 122.796  1.00  0.00           O  
ATOM   3037  CB  ASN B 802      37.751 -16.309 124.650  1.00  0.00           C  
ATOM   3038  CG  ASN B 802      38.732 -15.653 125.617  1.00  0.00           C  
ATOM   3039  OD1 ASN B 802      39.948 -15.690 125.415  1.00  0.00           O  
ATOM   3040  ND2 ASN B 802      38.204 -15.053 126.674  1.00  0.00           N  
ATOM   3041  N   ASP B 803      36.575 -17.575 121.970  1.00  0.00           N  
ATOM   3042  CA  ASP B 803      35.604 -18.596 121.562  1.00  0.00           C  
ATOM   3043  C   ASP B 803      35.672 -19.034 120.106  1.00  0.00           C  
ATOM   3044  O   ASP B 803      35.351 -20.186 119.798  1.00  0.00           O  
ATOM   3045  CB  ASP B 803      34.178 -18.137 121.887  1.00  0.00           C  
ATOM   3046  CG  ASP B 803      33.978 -17.866 123.359  1.00  0.00           C  
ATOM   3047  OD1 ASP B 803      34.549 -18.609 124.185  1.00  0.00           O  
ATOM   3048  OD2 ASP B 803      33.246 -16.909 123.691  1.00  0.00           O  
ATOM   3049  N   ILE B 807      36.074 -18.123 119.221  1.00  0.00           N  
ATOM   3050  CA  ILE B 807      36.072 -18.396 117.782  1.00  0.00           C  
ATOM   3051  C   ILE B 807      37.476 -18.696 117.246  1.00  0.00           C  
ATOM   3052  O   ILE B 807      37.699 -19.758 116.664  1.00  0.00           O  
ATOM   3053  CB  ILE B 807      35.366 -17.279 116.979  1.00  0.00           C  
ATOM   3054  CG1 ILE B 807      33.931 -17.092 117.494  1.00  0.00           C  
ATOM   3055  CG2 ILE B 807      35.364 -17.612 115.487  1.00  0.00           C  
ATOM   3056  CD1 ILE B 807      33.353 -15.717 117.245  1.00  0.00           C  
ATOM   3057  N   LEU B 808      38.415 -17.772 117.447  1.00  0.00           N  
ATOM   3058  CA  LEU B 808      39.812 -18.014 117.086  1.00  0.00           C  
ATOM   3059  C   LEU B 808      40.491 -18.940 118.098  1.00  0.00           C  
ATOM   3060  O   LEU B 808      41.389 -19.702 117.738  1.00  0.00           O  
ATOM   3061  CB  LEU B 808      40.595 -16.702 116.960  1.00  0.00           C  
ATOM   3062  CG  LEU B 808      40.189 -15.655 115.911  1.00  0.00           C  
ATOM   3063  CD1 LEU B 808      41.257 -14.575 115.821  1.00  0.00           C  
ATOM   3064  CD2 LEU B 808      39.931 -16.269 114.535  1.00  0.00           C  
ATOM   3065  N   ASP B1143      40.046 -18.865 119.353  1.00  0.00           N  
ATOM   3066  CA  ASP B1143      40.596 -19.651 120.466  1.00  0.00           C  
ATOM   3067  C   ASP B1143      42.119 -19.515 120.561  1.00  0.00           C  
ATOM   3068  O   ASP B1143      42.854 -20.505 120.611  1.00  0.00           O  
ATOM   3069  CB  ASP B1143      40.156 -21.124 120.392  1.00  0.00           C  
ATOM   3070  CG  ASP B1143      40.374 -21.869 121.699  1.00  0.00           C  
ATOM   3071  OD1 ASP B1143      40.214 -21.260 122.779  1.00  0.00           O  
ATOM   3072  OD2 ASP B1143      40.699 -23.074 121.648  1.00  0.00           O  
ATOM   3073  N   ILE B1153      42.576 -18.269 120.592  1.00  0.00           N  
ATOM   3074  CA  ILE B1153      44.003 -17.966 120.646  1.00  0.00           C  
ATOM   3075  C   ILE B1153      44.446 -17.566 122.054  1.00  0.00           C  
ATOM   3076  O   ILE B1153      43.626 -17.153 122.877  1.00  0.00           O  
ATOM   3077  CB  ILE B1153      44.389 -16.850 119.626  1.00  0.00           C  
ATOM   3078  CG1 ILE B1153      43.631 -15.545 119.923  1.00  0.00           C  
ATOM   3079  CG2 ILE B1153      44.150 -17.333 118.190  1.00  0.00           C  
ATOM   3080  CD1 ILE B1153      44.219 -14.308 119.260  1.00  0.00           C  
ATOM   3081  N   GLU B1154      45.740 -17.701 122.324  1.00  0.00           N  
ATOM   3082  CA  GLU B1154      46.325 -17.159 123.538  1.00  0.00           C  
ATOM   3083  C   GLU B1154      46.656 -15.681 123.315  1.00  0.00           C  
ATOM   3084  O   GLU B1154      47.434 -15.332 122.426  1.00  0.00           O  
ATOM   3085  CB  GLU B1154      47.571 -17.952 123.944  1.00  0.00           C  
ATOM   3086  CG  GLU B1154      48.189 -17.518 125.268  1.00  0.00           C  
ATOM   3087  CD  GLU B1154      49.336 -18.413 125.708  1.00  0.00           C  
ATOM   3088  OE1 GLU B1154      49.425 -19.562 125.226  1.00  0.00           O  
ATOM   3089  OE2 GLU B1154      50.142 -17.974 126.559  1.00  0.00           O  
ATOM   3090  N   TRP B1155      46.053 -14.819 124.122  1.00  0.00           N  
ATOM   3091  CA  TRP B1155      46.218 -13.378 123.968  1.00  0.00           C  
ATOM   3092  C   TRP B1155      46.174 -12.631 125.299  1.00  0.00           C  
ATOM   3093  O   TRP B1155      45.881 -13.209 126.347  1.00  0.00           O  
ATOM   3094  CB  TRP B1155      45.149 -12.821 123.016  1.00  0.00           C  
ATOM   3095  CG  TRP B1155      43.745 -13.009 123.514  1.00  0.00           C  
ATOM   3096  CD1 TRP B1155      43.032 -14.175 123.543  1.00  0.00           C  
ATOM   3097  CD2 TRP B1155      42.885 -12.001 124.059  1.00  0.00           C  
ATOM   3098  NE1 TRP B1155      41.785 -13.958 124.074  1.00  0.00           N  
ATOM   3099  CE2 TRP B1155      41.663 -12.630 124.393  1.00  0.00           C  
ATOM   3100  CE3 TRP B1155      43.024 -10.625 124.293  1.00  0.00           C  
ATOM   3101  CZ2 TRP B1155      40.586 -11.930 124.946  1.00  0.00           C  
ATOM   3102  CZ3 TRP B1155      41.952  -9.932 124.850  1.00  0.00           C  
ATOM   3103  CH2 TRP B1155      40.751 -10.588 125.167  1.00  0.00           C  
ATOM   3104  N   ARG B1156      46.472 -11.338 125.232  1.00  0.00           N  
ATOM   3105  CA  ARG B1156      46.407 -10.443 126.378  1.00  0.00           C  
ATOM   3106  C   ARG B1156      46.080  -9.031 125.895  1.00  0.00           C  
ATOM   3107  O   ARG B1156      46.122  -8.754 124.697  1.00  0.00           O  
ATOM   3108  CB  ARG B1156      47.732 -10.456 127.153  1.00  0.00           C  
ATOM   3109  CG  ARG B1156      48.918  -9.841 126.421  1.00  0.00           C  
ATOM   3110  CD  ARG B1156      50.235 -10.134 127.127  1.00  0.00           C  
ATOM   3111  NE  ARG B1156      51.344  -9.462 126.454  1.00  0.00           N  
ATOM   3112  CZ  ARG B1156      52.631  -9.780 126.586  1.00  0.00           C  
ATOM   3113  NH1 ARG B1156      53.010 -10.787 127.367  1.00  0.00           N  
ATOM   3114  NH2 ARG B1156      53.545  -9.087 125.917  1.00  0.00           N  
ATOM   3115  N   LYS B1157      45.735  -8.147 126.824  1.00  0.00           N  
ATOM   3116  CA  LYS B1157      45.612  -6.732 126.497  1.00  0.00           C  
ATOM   3117  C   LYS B1157      46.288  -5.861 127.551  1.00  0.00           C  
ATOM   3118  O   LYS B1157      46.317  -6.211 128.727  1.00  0.00           O  
ATOM   3119  CB  LYS B1157      44.154  -6.319 126.210  1.00  0.00           C  
ATOM   3120  CG  LYS B1157      43.115  -6.587 127.299  1.00  0.00           C  
ATOM   3121  CD  LYS B1157      41.710  -6.610 126.685  1.00  0.00           C  
ATOM   3122  CE  LYS B1157      40.601  -6.620 127.735  1.00  0.00           C  
ATOM   3123  NZ  LYS B1157      40.016  -5.261 127.999  1.00  0.00           N  
ATOM   3124  N   ALA B1158      46.862  -4.746 127.110  1.00  0.00           N  
ATOM   3125  CA  ALA B1158      47.621  -3.863 127.991  1.00  0.00           C  
ATOM   3126  C   ALA B1158      47.441  -2.390 127.629  1.00  0.00           C  
ATOM   3127  O   ALA B1158      47.375  -2.043 126.448  1.00  0.00           O  
ATOM   3128  CB  ALA B1158      49.093  -4.234 127.947  1.00  0.00           C  
ATOM   3129  N   ARG B1159      47.355  -1.531 128.646  1.00  0.00           N  
ATOM   3130  CA  ARG B1159      47.367  -0.081 128.430  1.00  0.00           C  
ATOM   3131  C   ARG B1159      48.760   0.367 128.011  1.00  0.00           C  
ATOM   3132  O   ARG B1159      49.764  -0.020 128.621  1.00  0.00           O  
ATOM   3133  CB  ARG B1159      46.921   0.692 129.671  1.00  0.00           C  
ATOM   3134  CG  ARG B1159      45.473   1.161 129.650  1.00  0.00           C  
ATOM   3135  CD  ARG B1159      45.371   2.584 130.184  1.00  0.00           C  
ATOM   3136  NE  ARG B1159      44.071   2.901 130.782  1.00  0.00           N  
ATOM   3137  CZ  ARG B1159      43.778   2.758 132.075  1.00  0.00           C  
ATOM   3138  NH1 ARG B1159      44.685   2.286 132.927  1.00  0.00           N  
ATOM   3139  NH2 ARG B1159      42.570   3.084 132.521  1.00  0.00           N  
ATOM   3140  N   VAL B1160      48.805   1.194 126.972  1.00  0.00           N  
ATOM   3141  CA  VAL B1160      50.053   1.561 126.313  1.00  0.00           C  
ATOM   3142  C   VAL B1160      50.024   3.053 125.947  1.00  0.00           C  
ATOM   3143  O   VAL B1160      48.996   3.718 126.122  1.00  0.00           O  
ATOM   3144  CB  VAL B1160      50.286   0.642 125.065  1.00  0.00           C  
ATOM   3145  CG1 VAL B1160      49.589   1.192 123.813  1.00  0.00           C  
ATOM   3146  CG2 VAL B1160      51.764   0.402 124.816  1.00  0.00           C  
ATOM   3147  N   THR B1161      51.149   3.579 125.465  1.00  0.00           N  
ATOM   3148  CA  THR B1161      51.216   4.956 124.961  1.00  0.00           C  
ATOM   3149  C   THR B1161      50.174   5.188 123.849  1.00  0.00           C  
ATOM   3150  O   THR B1161      50.158   4.453 122.858  1.00  0.00           O  
ATOM   3151  CB  THR B1161      52.654   5.307 124.470  1.00  0.00           C  
ATOM   3152  OG1 THR B1161      53.531   5.421 125.601  1.00  0.00           O  
ATOM   3153  CG2 THR B1161      52.680   6.626 123.681  1.00  0.00           C  
ATOM   3154  N   PRO B1162      49.287   6.195 124.030  1.00  0.00           N  
ATOM   3155  CA  PRO B1162      48.256   6.529 123.040  1.00  0.00           C  
ATOM   3156  C   PRO B1162      48.808   6.602 121.616  1.00  0.00           C  
ATOM   3157  O   PRO B1162      49.790   7.306 121.368  1.00  0.00           O  
ATOM   3158  CB  PRO B1162      47.765   7.902 123.504  1.00  0.00           C  
ATOM   3159  CG  PRO B1162      47.948   7.868 124.983  1.00  0.00           C  
ATOM   3160  CD  PRO B1162      49.204   7.072 125.216  1.00  0.00           C  
ATOM   3161  N   TRP B1402      48.171   5.866 120.706  1.00  0.00           N  
ATOM   3162  CA  TRP B1402      48.601   5.745 119.310  1.00  0.00           C  
ATOM   3163  C   TRP B1402      48.863   7.087 118.615  1.00  0.00           C  
ATOM   3164  O   TRP B1402      49.805   7.202 117.822  1.00  0.00           O  
ATOM   3165  CB  TRP B1402      47.575   4.932 118.505  1.00  0.00           C  
ATOM   3166  CG  TRP B1402      46.308   5.695 118.214  1.00  0.00           C  
ATOM   3167  CD1 TRP B1402      45.188   5.749 118.992  1.00  0.00           C  
ATOM   3168  CD2 TRP B1402      46.047   6.532 117.079  1.00  0.00           C  
ATOM   3169  NE1 TRP B1402      44.240   6.564 118.411  1.00  0.00           N  
ATOM   3170  CE2 TRP B1402      44.742   7.057 117.236  1.00  0.00           C  
ATOM   3171  CE3 TRP B1402      46.787   6.890 115.942  1.00  0.00           C  
ATOM   3172  CZ2 TRP B1402      44.161   7.914 116.296  1.00  0.00           C  
ATOM   3173  CZ3 TRP B1402      46.207   7.746 115.013  1.00  0.00           C  
ATOM   3174  CH2 TRP B1402      44.909   8.245 115.196  1.00  0.00           C  
ATOM   3175  N   PHE B1416      48.024   8.087 118.904  1.00  0.00           N  
ATOM   3176  CA  PHE B1416      48.113   9.394 118.246  1.00  0.00           C  
ATOM   3177  C   PHE B1416      49.355  10.174 118.676  1.00  0.00           C  
ATOM   3178  O   PHE B1416      49.928  10.923 117.883  1.00  0.00           O  
ATOM   3179  CB  PHE B1416      46.821  10.220 118.425  1.00  0.00           C  
ATOM   3180  CG  PHE B1416      46.429  10.464 119.863  1.00  0.00           C  
ATOM   3181  CD1 PHE B1416      46.934  11.556 120.566  1.00  0.00           C  
ATOM   3182  CD2 PHE B1416      45.531   9.617 120.504  1.00  0.00           C  
ATOM   3183  CE1 PHE B1416      46.568  11.785 121.887  1.00  0.00           C  
ATOM   3184  CE2 PHE B1416      45.156   9.839 121.828  1.00  0.00           C  
ATOM   3185  CZ  PHE B1416      45.678  10.924 122.521  1.00  0.00           C  
ATOM   3186  N   MET B1428      49.770   9.974 119.923  1.00  0.00           N  
ATOM   3187  CA  MET B1428      50.996  10.574 120.451  1.00  0.00           C  
ATOM   3188  C   MET B1428      52.242   9.945 119.824  1.00  0.00           C  
ATOM   3189  O   MET B1428      53.163  10.656 119.411  1.00  0.00           O  
ATOM   3190  CB  MET B1428      51.043  10.443 121.976  1.00  0.00           C  
ATOM   3191  CG  MET B1428      50.049  11.341 122.703  1.00  0.00           C  
ATOM   3192  SD  MET B1428      49.889  10.965 124.459  1.00  0.00           S  
ATOM   3193  CE  MET B1428      51.516  11.401 125.069  1.00  0.00           C  
ATOM   3194  N   ALA B1429      52.252   8.615 119.745  1.00  0.00           N  
ATOM   3195  CA  ALA B1429      53.372   7.865 119.175  1.00  0.00           C  
ATOM   3196  C   ALA B1429      53.639   8.261 117.725  1.00  0.00           C  
ATOM   3197  O   ALA B1429      54.792   8.365 117.306  1.00  0.00           O  
ATOM   3198  CB  ALA B1429      53.116   6.368 119.285  1.00  0.00           C  
ATOM   3199  N   GLN B1430      52.565   8.497 116.975  1.00  0.00           N  
ATOM   3200  CA  GLN B1430      52.649   8.875 115.563  1.00  0.00           C  
ATOM   3201  C   GLN B1430      52.948  10.370 115.376  1.00  0.00           C  
ATOM   3202  O   GLN B1430      53.064  10.852 114.249  1.00  0.00           O  
ATOM   3203  CB  GLN B1430      51.368   8.464 114.832  1.00  0.00           C  
ATOM   3204  CG  GLN B1430      51.122   6.956 114.849  1.00  0.00           C  
ATOM   3205  CD  GLN B1430      49.760   6.553 114.305  1.00  0.00           C  
ATOM   3206  OE1 GLN B1430      49.057   7.353 113.685  1.00  0.00           O  
ATOM   3207  NE2 GLN B1430      49.386   5.298 114.531  1.00  0.00           N  
ATOM   3208  N   GLU B1431      53.072  11.089 116.491  1.00  0.00           N  
ATOM   3209  CA  GLU B1431      53.533  12.481 116.503  1.00  0.00           C  
ATOM   3210  C   GLU B1431      54.969  12.584 117.021  1.00  0.00           C  
ATOM   3211  O   GLU B1431      55.554  13.670 117.039  1.00  0.00           O  
ATOM   3212  CB  GLU B1431      52.614  13.349 117.365  1.00  0.00           C  
ATOM   3213  CG  GLU B1431      51.349  13.807 116.663  1.00  0.00           C  
ATOM   3214  CD  GLU B1431      50.356  14.492 117.597  1.00  0.00           C  
ATOM   3215  OE1 GLU B1431      50.774  15.059 118.634  1.00  0.00           O  
ATOM   3216  OE2 GLU B1431      49.149  14.467 117.283  1.00  0.00           O  
ATOM   3217  N   GLY B1432      55.526  11.449 117.442  1.00  0.00           N  
ATOM   3218  CA  GLY B1432      56.884  11.394 117.987  1.00  0.00           C  
ATOM   3219  C   GLY B1432      56.931  11.448 119.505  1.00  0.00           C  
ATOM   3220  O   GLY B1432      58.015  11.462 120.099  1.00  0.00           O  
ATOM   3221  N   LEU B1433      55.753  11.467 120.127  1.00  0.00           N  
ATOM   3222  CA  LEU B1433      55.624  11.580 121.583  1.00  0.00           C  
ATOM   3223  C   LEU B1433      55.506  10.223 122.281  1.00  0.00           C  
ATOM   3224  O   LEU B1433      55.048   9.238 121.694  1.00  0.00           O  
ATOM   3225  CB  LEU B1433      54.416  12.454 121.946  1.00  0.00           C  
ATOM   3226  CG  LEU B1433      54.389  13.914 121.485  1.00  0.00           C  
ATOM   3227  CD1 LEU B1433      52.983  14.485 121.605  1.00  0.00           C  
ATOM   3228  CD2 LEU B1433      55.377  14.753 122.276  1.00  0.00           C  
ATOM   3229  N   LEU B1434      55.931  10.185 123.541  1.00  0.00           N  
ATOM   3230  CA  LEU B1434      55.807   8.994 124.378  1.00  0.00           C  
ATOM   3231  C   LEU B1434      54.998   9.325 125.635  1.00  0.00           C  
ATOM   3232  O   LEU B1434      54.459  10.433 125.759  1.00  0.00           O  
ATOM   3233  CB  LEU B1434      57.193   8.440 124.740  1.00  0.00           C  
ATOM   3234  CG  LEU B1434      57.827   7.309 123.913  1.00  0.00           C  
ATOM   3235  CD1 LEU B1434      57.953   7.622 122.418  1.00  0.00           C  
ATOM   3236  CD2 LEU B1434      59.191   6.960 124.493  1.00  0.00           C  
ATOM   3237  N   GLY B1435      54.911   8.367 126.557  1.00  0.00           N  
ATOM   3238  CA  GLY B1435      54.130   8.543 127.780  1.00  0.00           C  
ATOM   3239  C   GLY B1435      52.632   8.431 127.546  1.00  0.00           C  
ATOM   3240  O   GLY B1435      52.187   7.916 126.520  1.00  0.00           O  
ATOM   3241  N   LEU B1436      51.855   8.922 128.505  1.00  0.00           N  
ATOM   3242  CA  LEU B1436      50.400   8.803 128.478  1.00  0.00           C  
ATOM   3243  C   LEU B1436      49.738  10.180 128.397  1.00  0.00           C  
ATOM   3244  O   LEU B1436      50.404  11.209 128.551  1.00  0.00           O  
ATOM   3245  CB  LEU B1436      49.920   8.068 129.742  1.00  0.00           C  
ATOM   3246  CG  LEU B1436      49.796   6.537 129.859  1.00  0.00           C  
ATOM   3247  CD1 LEU B1436      50.884   5.758 129.135  1.00  0.00           C  
ATOM   3248  CD2 LEU B1436      49.752   6.136 131.334  1.00  0.00           C  
ATOM   3249  N   ALA B1437      48.430  10.193 128.147  1.00  0.00           N  
ATOM   3250  CA  ALA B1437      47.629  11.411 128.268  1.00  0.00           C  
ATOM   3251  C   ALA B1437      47.298  11.657 129.738  1.00  0.00           C  
ATOM   3252  O   ALA B1437      47.194  10.706 130.521  1.00  0.00           O  
ATOM   3253  CB  ALA B1437      46.359  11.295 127.449  1.00  0.00           C  
ATOM   3254  N   GLU B1438      47.135  12.928 130.110  1.00  0.00           N  
ATOM   3255  CA  GLU B1438      46.894  13.290 131.514  1.00  0.00           C  
ATOM   3256  C   GLU B1438      45.439  13.085 131.963  1.00  0.00           C  
ATOM   3257  O   GLU B1438      45.149  13.084 133.166  1.00  0.00           O  
ATOM   3258  CB  GLU B1438      47.379  14.718 131.821  1.00  0.00           C  
ATOM   3259  CG  GLU B1438      46.642  15.841 131.083  1.00  0.00           C  
ATOM   3260  CD  GLU B1438      46.778  17.189 131.779  1.00  0.00           C  
ATOM   3261  OE1 GLU B1438      47.803  17.422 132.457  1.00  0.00           O  
ATOM   3262  OE2 GLU B1438      45.852  18.019 131.646  1.00  0.00           O  
ATOM   3263  N   GLU B1443      44.537  12.923 130.995  1.00  0.00           N  
ATOM   3264  CA  GLU B1443      43.168  12.497 131.270  1.00  0.00           C  
ATOM   3265  C   GLU B1443      43.174  10.971 131.339  1.00  0.00           C  
ATOM   3266  O   GLU B1443      43.310  10.300 130.316  1.00  0.00           O  
ATOM   3267  CB  GLU B1443      42.214  13.011 130.185  1.00  0.00           C  
ATOM   3268  CG  GLU B1443      40.767  12.524 130.296  1.00  0.00           C  
ATOM   3269  CD  GLU B1443      39.928  13.317 131.283  1.00  0.00           C  
ATOM   3270  OE1 GLU B1443      40.277  13.357 132.482  1.00  0.00           O  
ATOM   3271  OE2 GLU B1443      38.901  13.887 130.859  1.00  0.00           O  
ATOM   3272  N   ASN B1444      43.039  10.437 132.554  1.00  0.00           N  
ATOM   3273  CA  ASN B1444      43.241   9.004 132.835  1.00  0.00           C  
ATOM   3274  C   ASN B1444      42.439   8.026 131.969  1.00  0.00           C  
ATOM   3275  O   ASN B1444      42.819   6.859 131.829  1.00  0.00           O  
ATOM   3276  CB  ASN B1444      43.030   8.703 134.329  1.00  0.00           C  
ATOM   3277  CG  ASN B1444      41.773   9.353 134.896  1.00  0.00           C  
ATOM   3278  OD1 ASN B1444      40.735   9.418 134.236  1.00  0.00           O  
ATOM   3279  ND2 ASN B1444      41.863   9.829 136.132  1.00  0.00           N  
ATOM   3280  N   THR B1448      41.342   8.508 131.390  1.00  0.00           N  
ATOM   3281  CA  THR B1448      40.501   7.691 130.515  1.00  0.00           C  
ATOM   3282  C   THR B1448      40.932   7.723 129.040  1.00  0.00           C  
ATOM   3283  O   THR B1448      40.580   6.828 128.273  1.00  0.00           O  
ATOM   3284  CB  THR B1448      38.997   8.038 130.665  1.00  0.00           C  
ATOM   3285  OG1 THR B1448      38.266   7.475 129.571  1.00  0.00           O  
ATOM   3286  CG2 THR B1448      38.775   9.545 130.687  1.00  0.00           C  
ATOM   3287  N   VAL B1456      41.691   8.751 128.660  1.00  0.00           N  
ATOM   3288  CA  VAL B1456      42.248   8.870 127.307  1.00  0.00           C  
ATOM   3289  C   VAL B1456      43.503   8.001 127.135  1.00  0.00           C  
ATOM   3290  O   VAL B1456      44.472   8.118 127.895  1.00  0.00           O  
ATOM   3291  CB  VAL B1456      42.572  10.348 126.939  1.00  0.00           C  
ATOM   3292  CG1 VAL B1456      43.335  10.435 125.621  1.00  0.00           C  
ATOM   3293  CG2 VAL B1456      41.298  11.178 126.863  1.00  0.00           C  
ATOM   3294  N   GLY B1457      43.474   7.135 126.126  1.00  0.00           N  
ATOM   3295  CA  GLY B1457      44.613   6.290 125.800  1.00  0.00           C  
ATOM   3296  C   GLY B1457      44.268   5.099 124.931  1.00  0.00           C  
ATOM   3297  O   GLY B1457      43.145   4.971 124.443  1.00  0.00           O  
ATOM   3298  N   THR B1458      45.254   4.223 124.759  1.00  0.00           N  
ATOM   3299  CA  THR B1458      45.170   3.065 123.869  1.00  0.00           C  
ATOM   3300  C   THR B1458      45.319   1.749 124.639  1.00  0.00           C  
ATOM   3301  O   THR B1458      46.165   1.628 125.532  1.00  0.00           O  
ATOM   3302  CB  THR B1458      46.249   3.155 122.751  1.00  0.00           C  
ATOM   3303  OG1 THR B1458      45.963   4.273 121.900  1.00  0.00           O  
ATOM   3304  CG2 THR B1458      46.302   1.882 121.897  1.00  0.00           C  
ATOM   3305  N   THR B1459      44.469   0.783 124.295  1.00  0.00           N  
ATOM   3306  CA  THR B1459      44.615  -0.591 124.757  1.00  0.00           C  
ATOM   3307  C   THR B1459      45.063  -1.468 123.588  1.00  0.00           C  
ATOM   3308  O   THR B1459      44.365  -1.579 122.576  1.00  0.00           O  
ATOM   3309  CB  THR B1459      43.303  -1.140 125.349  1.00  0.00           C  
ATOM   3310  OG1 THR B1459      42.967  -0.394 126.519  1.00  0.00           O  
ATOM   3311  CG2 THR B1459      43.449  -2.609 125.736  1.00  0.00           C  
ATOM   3312  N   ASP B1460      46.236  -2.073 123.736  1.00  0.00           N  
ATOM   3313  CA  ASP B1460      46.772  -2.985 122.735  1.00  0.00           C  
ATOM   3314  C   ASP B1460      46.379  -4.427 123.016  1.00  0.00           C  
ATOM   3315  O   ASP B1460      46.381  -4.865 124.159  1.00  0.00           O  
ATOM   3316  CB  ASP B1460      48.299  -2.887 122.688  1.00  0.00           C  
ATOM   3317  CG  ASP B1460      48.786  -1.709 121.877  1.00  0.00           C  
ATOM   3318  OD1 ASP B1460      47.978  -0.810 121.580  1.00  0.00           O  
ATOM   3319  OD2 ASP B1460      49.985  -1.687 121.524  1.00  0.00           O  
ATOM   3320  N   TYR B1461      46.047  -5.157 121.957  1.00  0.00           N  
ATOM   3321  CA  TYR B1461      45.873  -6.601 122.036  1.00  0.00           C  
ATOM   3322  C   TYR B1461      47.143  -7.271 121.529  1.00  0.00           C  
ATOM   3323  O   TYR B1461      47.588  -6.998 120.414  1.00  0.00           O  
ATOM   3324  CB  TYR B1461      44.674  -7.043 121.201  1.00  0.00           C  
ATOM   3325  CG  TYR B1461      43.330  -6.696 121.798  1.00  0.00           C  
ATOM   3326  CD1 TYR B1461      42.942  -5.367 121.982  1.00  0.00           C  
ATOM   3327  CD2 TYR B1461      42.434  -7.697 122.160  1.00  0.00           C  
ATOM   3328  CE1 TYR B1461      41.705  -5.047 122.523  1.00  0.00           C  
ATOM   3329  CE2 TYR B1461      41.190  -7.386 122.695  1.00  0.00           C  
ATOM   3330  CZ  TYR B1461      40.836  -6.061 122.876  1.00  0.00           C  
ATOM   3331  OH  TYR B1461      39.615  -5.755 123.414  1.00  0.00           O  
ATOM   3332  N   GLU B1462      47.721  -8.138 122.354  1.00  0.00           N  
ATOM   3333  CA  GLU B1462      48.962  -8.842 122.018  1.00  0.00           C  
ATOM   3334  C   GLU B1462      48.783 -10.355 122.109  1.00  0.00           C  
ATOM   3335  O   GLU B1462      48.079 -10.848 122.994  1.00  0.00           O  
ATOM   3336  CB  GLU B1462      50.095  -8.410 122.953  1.00  0.00           C  
ATOM   3337  CG  GLU B1462      50.515  -6.949 122.818  1.00  0.00           C  
ATOM   3338  CD  GLU B1462      51.213  -6.420 124.055  1.00  0.00           C  
ATOM   3339  OE1 GLU B1462      51.753  -7.224 124.853  1.00  0.00           O  
ATOM   3340  OE2 GLU B1462      51.215  -5.187 124.244  1.00  0.00           O  
ATOM   3341  N   ALA B1463      49.425 -11.082 121.192  1.00  0.00           N  
ATOM   3342  CA  ALA B1463      49.385 -12.548 121.185  1.00  0.00           C  
ATOM   3343  C   ALA B1463      50.758 -13.168 120.920  1.00  0.00           C  
ATOM   3344  O   ALA B1463      51.549 -12.633 120.140  1.00  0.00           O  
ATOM   3345  CB  ALA B1463      48.376 -13.039 120.173  1.00  0.00           C  
ATOM   3346  N   CYS B1464      51.033 -14.300 121.564  1.00  0.00           N  
ATOM   3347  CA  CYS B1464      52.322 -14.974 121.415  1.00  0.00           C  
ATOM   3348  C   CYS B1464      52.452 -15.711 120.088  1.00  0.00           C  
ATOM   3349  O   CYS B1464      51.486 -16.277 119.568  1.00  0.00           O  
ATOM   3350  CB  CYS B1464      52.600 -15.923 122.590  1.00  0.00           C  
ATOM   3351  SG  CYS B1464      51.623 -17.448 122.632  1.00  0.00           S  
ATOM   3352  N   LEU B1465      53.660 -15.678 119.538  1.00  0.00           N  
ATOM   3353  CA  LEU B1465      53.980 -16.401 118.314  1.00  0.00           C  
ATOM   3354  C   LEU B1465      54.972 -17.492 118.692  1.00  0.00           C  
ATOM   3355  O   LEU B1465      56.155 -17.206 118.887  1.00  0.00           O  
ATOM   3356  CB  LEU B1465      54.567 -15.458 117.254  1.00  0.00           C  
ATOM   3357  CG  LEU B1465      53.805 -14.165 116.931  1.00  0.00           C  
ATOM   3358  CD1 LEU B1465      54.605 -13.276 115.987  1.00  0.00           C  
ATOM   3359  CD2 LEU B1465      52.425 -14.450 116.349  1.00  0.00           C  
ATOM   3360  N   PRO B1475      54.487 -18.745 118.827  1.00  0.00           N  
ATOM   3361  CA  PRO B1475      55.287 -19.867 119.342  1.00  0.00           C  
ATOM   3362  C   PRO B1475      56.623 -20.098 118.630  1.00  0.00           C  
ATOM   3363  O   PRO B1475      57.536 -20.651 119.237  1.00  0.00           O  
ATOM   3364  CB  PRO B1475      54.363 -21.072 119.148  1.00  0.00           C  
ATOM   3365  CG  PRO B1475      53.002 -20.499 119.208  1.00  0.00           C  
ATOM   3366  CD  PRO B1475      53.113 -19.173 118.506  1.00  0.00           C  
ATOM   3367  N   TYR B1476      56.744 -19.673 117.370  1.00  0.00           N  
ATOM   3368  CA  TYR B1476      58.008 -19.826 116.632  1.00  0.00           C  
ATOM   3369  C   TYR B1476      59.114 -18.911 117.171  1.00  0.00           C  
ATOM   3370  O   TYR B1476      60.302 -19.195 116.997  1.00  0.00           O  
ATOM   3371  CB  TYR B1476      57.808 -19.637 115.118  1.00  0.00           C  
ATOM   3372  CG  TYR B1476      57.682 -18.199 114.642  1.00  0.00           C  
ATOM   3373  CD1 TYR B1476      58.809 -17.481 114.228  1.00  0.00           C  
ATOM   3374  CD2 TYR B1476      56.442 -17.566 114.589  1.00  0.00           C  
ATOM   3375  CE1 TYR B1476      58.707 -16.173 113.788  1.00  0.00           C  
ATOM   3376  CE2 TYR B1476      56.327 -16.245 114.143  1.00  0.00           C  
ATOM   3377  CZ  TYR B1476      57.466 -15.560 113.743  1.00  0.00           C  
ATOM   3378  OH  TYR B1476      57.372 -14.260 113.305  1.00  0.00           O  
ATOM   3379  N   ARG B1683      58.714 -17.827 117.833  1.00  0.00           N  
ATOM   3380  CA  ARG B1683      59.650 -16.901 118.475  1.00  0.00           C  
ATOM   3381  C   ARG B1683      60.237 -17.433 119.790  1.00  0.00           C  
ATOM   3382  O   ARG B1683      61.060 -16.766 120.414  1.00  0.00           O  
ATOM   3383  CB  ARG B1683      58.986 -15.544 118.723  1.00  0.00           C  
ATOM   3384  CG  ARG B1683      58.829 -14.679 117.482  1.00  0.00           C  
ATOM   3385  CD  ARG B1683      58.174 -13.344 117.823  1.00  0.00           C  
ATOM   3386  NE  ARG B1683      58.140 -12.460 116.663  1.00  0.00           N  
ATOM   3387  CZ  ARG B1683      57.626 -11.233 116.650  1.00  0.00           C  
ATOM   3388  NH1 ARG B1683      57.083 -10.709 117.744  1.00  0.00           N  
ATOM   3389  NH2 ARG B1683      57.656 -10.527 115.525  1.00  0.00           N  
ATOM   3390  N   GLY B1684      59.807 -18.620 120.213  1.00  0.00           N  
ATOM   3391  CA  GLY B1684      60.356 -19.259 121.407  1.00  0.00           C  
ATOM   3392  C   GLY B1684      59.672 -18.824 122.690  1.00  0.00           C  
ATOM   3393  O   GLY B1684      58.882 -17.884 122.682  1.00  0.00           O  
ATOM   3394  N   PRO B1688      59.986 -19.496 123.814  1.00  0.00           N  
ATOM   3395  CA  PRO B1688      59.301 -19.226 125.086  1.00  0.00           C  
ATOM   3396  C   PRO B1688      59.458 -17.795 125.620  1.00  0.00           C  
ATOM   3397  O   PRO B1688      58.648 -17.358 126.440  1.00  0.00           O  
ATOM   3398  CB  PRO B1688      59.936 -20.236 126.052  1.00  0.00           C  
ATOM   3399  CG  PRO B1688      61.226 -20.625 125.423  1.00  0.00           C  
ATOM   3400  CD  PRO B1688      61.001 -20.553 123.947  1.00  0.00           C  
ATOM   3401  N   ASP B1689      60.483 -17.081 125.155  1.00  0.00           N  
ATOM   3402  CA  ASP B1689      60.756 -15.718 125.616  1.00  0.00           C  
ATOM   3403  C   ASP B1689      60.670 -14.665 124.502  1.00  0.00           C  
ATOM   3404  O   ASP B1689      61.079 -13.513 124.688  1.00  0.00           O  
ATOM   3405  CB  ASP B1689      62.119 -15.660 126.311  1.00  0.00           C  
ATOM   3406  CG  ASP B1689      62.169 -16.508 127.575  1.00  0.00           C  
ATOM   3407  OD1 ASP B1689      61.250 -16.389 128.416  1.00  0.00           O  
ATOM   3408  OD2 ASP B1689      63.130 -17.295 127.730  1.00  0.00           O  
ATOM   3409  N   GLY B1690      60.130 -15.058 123.351  1.00  0.00           N  
ATOM   3410  CA  GLY B1690      59.966 -14.138 122.231  1.00  0.00           C  
ATOM   3411  C   GLY B1690      58.919 -13.084 122.529  1.00  0.00           C  
ATOM   3412  O   GLY B1690      58.027 -13.312 123.347  1.00  0.00           O  
ATOM   3413  N   GLU B1692      59.037 -11.931 121.873  1.00  0.00           N  
ATOM   3414  CA  GLU B1692      58.093 -10.824 122.048  1.00  0.00           C  
ATOM   3415  C   GLU B1692      56.726 -11.156 121.469  1.00  0.00           C  
ATOM   3416  O   GLU B1692      56.628 -11.728 120.381  1.00  0.00           O  
ATOM   3417  CB  GLU B1692      58.619  -9.541 121.396  1.00  0.00           C  
ATOM   3418  CG  GLU B1692      60.011  -9.127 121.859  1.00  0.00           C  
ATOM   3419  CD  GLU B1692      60.123  -7.634 122.131  1.00  0.00           C  
ATOM   3420  OE1 GLU B1692      60.701  -7.271 123.188  1.00  0.00           O  
ATOM   3421  OE2 GLU B1692      59.627  -6.830 121.306  1.00  0.00           O  
ATOM   3422  N   TRP B1693      55.675 -10.793 122.199  1.00  0.00           N  
ATOM   3423  CA  TRP B1693      54.308 -10.981 121.728  1.00  0.00           C  
ATOM   3424  C   TRP B1693      54.003  -9.957 120.634  1.00  0.00           C  
ATOM   3425  O   TRP B1693      54.663  -8.920 120.545  1.00  0.00           O  
ATOM   3426  CB  TRP B1693      53.317 -10.867 122.891  1.00  0.00           C  
ATOM   3427  CG  TRP B1693      53.311 -12.058 123.837  1.00  0.00           C  
ATOM   3428  CD1 TRP B1693      54.397 -12.758 124.295  1.00  0.00           C  
ATOM   3429  CD2 TRP B1693      52.162 -12.659 124.455  1.00  0.00           C  
ATOM   3430  NE1 TRP B1693      53.993 -13.760 125.145  1.00  0.00           N  
ATOM   3431  CE2 TRP B1693      52.629 -13.721 125.264  1.00  0.00           C  
ATOM   3432  CE3 TRP B1693      50.784 -12.404 124.404  1.00  0.00           C  
ATOM   3433  CZ2 TRP B1693      51.765 -14.531 126.010  1.00  0.00           C  
ATOM   3434  CZ3 TRP B1693      49.926 -13.213 125.143  1.00  0.00           C  
ATOM   3435  CH2 TRP B1693      50.421 -14.262 125.937  1.00  0.00           C  
ATOM   3436  N   LEU B1700      53.017 -10.261 119.793  1.00  0.00           N  
ATOM   3437  CA  LEU B1700      52.696  -9.412 118.660  1.00  0.00           C  
ATOM   3438  C   LEU B1700      51.402  -8.636 118.879  1.00  0.00           C  
ATOM   3439  O   LEU B1700      50.358  -9.226 119.164  1.00  0.00           O  
ATOM   3440  CB  LEU B1700      52.608 -10.236 117.366  1.00  0.00           C  
ATOM   3441  CG  LEU B1700      52.364  -9.466 116.055  1.00  0.00           C  
ATOM   3442  CD1 LEU B1700      53.571  -8.619 115.668  1.00  0.00           C  
ATOM   3443  CD2 LEU B1700      51.996 -10.408 114.922  1.00  0.00           C  
ATOM   3444  N   GLU B1701      51.486  -7.315 118.744  1.00  0.00           N  
ATOM   3445  CA  GLU B1701      50.299  -6.468 118.757  1.00  0.00           C  
ATOM   3446  C   GLU B1701      49.521  -6.751 117.489  1.00  0.00           C  
ATOM   3447  O   GLU B1701      50.052  -6.605 116.390  1.00  0.00           O  
ATOM   3448  CB  GLU B1701      50.665  -4.984 118.828  1.00  0.00           C  
ATOM   3449  CG  GLU B1701      49.434  -4.044 118.733  1.00  0.00           C  
ATOM   3450  CD  GLU B1701      49.772  -2.639 118.238  1.00  0.00           C  
ATOM   3451  OE1 GLU B1701      50.942  -2.218 118.362  1.00  0.00           O  
ATOM   3452  OE2 GLU B1701      48.862  -1.944 117.730  1.00  0.00           O  
ATOM   3453  N   PHE B1702      48.272  -7.173 117.633  1.00  0.00           N  
ATOM   3454  CA  PHE B1702      47.472  -7.508 116.459  1.00  0.00           C  
ATOM   3455  C   PHE B1702      46.247  -6.615 116.258  1.00  0.00           C  
ATOM   3456  O   PHE B1702      45.585  -6.700 115.226  1.00  0.00           O  
ATOM   3457  CB  PHE B1702      47.106  -8.998 116.432  1.00  0.00           C  
ATOM   3458  CG  PHE B1702      46.306  -9.456 117.609  1.00  0.00           C  
ATOM   3459  CD1 PHE B1702      44.934  -9.594 117.510  1.00  0.00           C  
ATOM   3460  CD2 PHE B1702      46.924  -9.771 118.811  1.00  0.00           C  
ATOM   3461  CE1 PHE B1702      44.189 -10.028 118.588  1.00  0.00           C  
ATOM   3462  CE2 PHE B1702      46.177 -10.204 119.900  1.00  0.00           C  
ATOM   3463  CZ  PHE B1702      44.807 -10.334 119.784  1.00  0.00           C  
ATOM   3464  N   GLN B1703      45.951  -5.774 117.249  1.00  0.00           N  
ATOM   3465  CA  GLN B1703      44.907  -4.744 117.128  1.00  0.00           C  
ATOM   3466  C   GLN B1703      44.897  -3.847 118.363  1.00  0.00           C  
ATOM   3467  O   GLN B1703      45.538  -4.162 119.368  1.00  0.00           O  
ATOM   3468  CB  GLN B1703      43.525  -5.370 116.919  1.00  0.00           C  
ATOM   3469  CG  GLN B1703      43.041  -6.193 118.093  1.00  0.00           C  
ATOM   3470  CD  GLN B1703      41.597  -6.593 117.965  1.00  0.00           C  
ATOM   3471  OE1 GLN B1703      41.141  -6.996 116.895  1.00  0.00           O  
ATOM   3472  NE2 GLN B1703      40.867  -6.503 119.064  1.00  0.00           N  
ATOM   3473  N   ASN B1704      44.174  -2.729 118.283  1.00  0.00           N  
ATOM   3474  CA  ASN B1704      43.988  -1.860 119.442  1.00  0.00           C  
ATOM   3475  C   ASN B1704      42.583  -1.271 119.553  1.00  0.00           C  
ATOM   3476  O   ASN B1704      41.794  -1.372 118.620  1.00  0.00           O  
ATOM   3477  CB  ASN B1704      45.068  -0.765 119.504  1.00  0.00           C  
ATOM   3478  CG  ASN B1704      44.981   0.238 118.363  1.00  0.00           C  
ATOM   3479  OD1 ASN B1704      43.986   0.316 117.643  1.00  0.00           O  
ATOM   3480  ND2 ASN B1704      46.040   1.029 118.205  1.00  0.00           N  
ATOM   3481  N   VAL B1705      42.283  -0.702 120.720  1.00  0.00           N  
ATOM   3482  CA  VAL B1705      41.068   0.066 120.979  1.00  0.00           C  
ATOM   3483  C   VAL B1705      41.504   1.330 121.710  1.00  0.00           C  
ATOM   3484  O   VAL B1705      42.197   1.251 122.732  1.00  0.00           O  
ATOM   3485  CB  VAL B1705      40.043  -0.704 121.863  1.00  0.00           C  
ATOM   3486  CG1 VAL B1705      38.858   0.194 122.244  1.00  0.00           C  
ATOM   3487  CG2 VAL B1705      39.543  -1.964 121.170  1.00  0.00           C  
ATOM   3488  N   SER B1706      41.101   2.488 121.189  1.00  0.00           N  
ATOM   3489  CA  SER B1706      41.543   3.765 121.753  1.00  0.00           C  
ATOM   3490  C   SER B1706      40.427   4.747 122.055  1.00  0.00           C  
ATOM   3491  O   SER B1706      39.451   4.845 121.316  1.00  0.00           O  
ATOM   3492  CB  SER B1706      42.551   4.441 120.829  1.00  0.00           C  
ATOM   3493  OG  SER B1706      43.685   3.622 120.658  1.00  0.00           O  
ATOM   3494  N   ILE B1707      40.606   5.475 123.152  1.00  0.00           N  
ATOM   3495  CA  ILE B1707      39.773   6.613 123.498  1.00  0.00           C  
ATOM   3496  C   ILE B1707      40.644   7.848 123.296  1.00  0.00           C  
ATOM   3497  O   ILE B1707      41.674   8.002 123.946  1.00  0.00           O  
ATOM   3498  CB  ILE B1707      39.238   6.508 124.949  1.00  0.00           C  
ATOM   3499  CG1 ILE B1707      38.298   5.303 125.073  1.00  0.00           C  
ATOM   3500  CG2 ILE B1707      38.518   7.793 125.368  1.00  0.00           C  
ATOM   3501  CD1 ILE B1707      38.198   4.736 126.475  1.00  0.00           C  
ATOM   3502  N   ASN B1708      40.230   8.710 122.371  1.00  0.00           N  
ATOM   3503  CA  ASN B1708      41.059   9.824 121.909  1.00  0.00           C  
ATOM   3504  C   ASN B1708      40.688  11.189 122.492  1.00  0.00           C  
ATOM   3505  O   ASN B1708      41.300  12.201 122.140  1.00  0.00           O  
ATOM   3506  CB  ASN B1708      41.045   9.891 120.374  1.00  0.00           C  
ATOM   3507  CG  ASN B1708      41.616   8.640 119.726  1.00  0.00           C  
ATOM   3508  OD1 ASN B1708      42.685   8.160 120.107  1.00  0.00           O  
ATOM   3509  ND2 ASN B1708      40.906   8.108 118.733  1.00  0.00           N  
ATOM   3510  N   GLY B1709      39.693  11.214 123.378  1.00  0.00           N  
ATOM   3511  CA  GLY B1709      39.214  12.459 123.969  1.00  0.00           C  
ATOM   3512  C   GLY B1709      38.603  13.405 122.948  1.00  0.00           C  
ATOM   3513  O   GLY B1709      37.974  12.971 121.979  1.00  0.00           O  
ATOM   3514  N   ASP B1710      38.814  14.701 123.164  1.00  0.00           N  
ATOM   3515  CA  ASP B1710      38.252  15.752 122.313  1.00  0.00           C  
ATOM   3516  C   ASP B1710      39.156  16.127 121.134  1.00  0.00           C  
ATOM   3517  O   ASP B1710      38.829  17.032 120.367  1.00  0.00           O  
ATOM   3518  CB  ASP B1710      37.935  16.997 123.160  1.00  0.00           C  
ATOM   3519  CG  ASP B1710      39.189  17.720 123.660  1.00  0.00           C  
ATOM   3520  OD1 ASP B1710      40.325  17.251 123.412  1.00  0.00           O  
ATOM   3521  OD2 ASP B1710      39.033  18.777 124.304  1.00  0.00           O  
ATOM   3522  N   LYS B1711      40.279  15.420 120.993  1.00  0.00           N  
ATOM   3523  CA  LYS B1711      41.334  15.788 120.041  1.00  0.00           C  
ATOM   3524  C   LYS B1711      40.835  15.998 118.617  1.00  0.00           C  
ATOM   3525  O   LYS B1711      41.128  17.025 117.993  1.00  0.00           O  
ATOM   3526  CB  LYS B1711      42.471  14.756 120.041  1.00  0.00           C  
ATOM   3527  CG  LYS B1711      43.625  15.157 119.139  1.00  0.00           C  
ATOM   3528  CD  LYS B1711      44.673  14.073 119.009  1.00  0.00           C  
ATOM   3529  CE  LYS B1711      45.855  14.593 118.220  1.00  0.00           C  
ATOM   3530  NZ  LYS B1711      46.781  13.499 117.867  1.00  0.00           N  
ATOM   3531  N   TYR B1725      40.089  15.019 118.113  1.00  0.00           N  
ATOM   3532  CA  TYR B1725      39.601  15.052 116.740  1.00  0.00           C  
ATOM   3533  C   TYR B1725      38.450  16.034 116.500  1.00  0.00           C  
ATOM   3534  O   TYR B1725      38.508  16.799 115.540  1.00  0.00           O  
ATOM   3535  CB  TYR B1725      39.279  13.644 116.230  1.00  0.00           C  
ATOM   3536  CG  TYR B1725      40.489  12.946 115.664  1.00  0.00           C  
ATOM   3537  CD1 TYR B1725      41.365  12.241 116.487  1.00  0.00           C  
ATOM   3538  CD2 TYR B1725      40.761  12.996 114.298  1.00  0.00           C  
ATOM   3539  CE1 TYR B1725      42.484  11.599 115.955  1.00  0.00           C  
ATOM   3540  CE2 TYR B1725      41.867  12.360 113.759  1.00  0.00           C  
ATOM   3541  CZ  TYR B1725      42.722  11.669 114.586  1.00  0.00           C  
ATOM   3542  OH  TYR B1725      43.815  11.055 114.042  1.00  0.00           O  
ATOM   3543  N   PRO B1726      37.396  16.005 117.352  1.00  0.00           N  
ATOM   3544  CA  PRO B1726      36.394  17.081 117.326  1.00  0.00           C  
ATOM   3545  C   PRO B1726      36.974  18.498 117.403  1.00  0.00           C  
ATOM   3546  O   PRO B1726      36.500  19.389 116.696  1.00  0.00           O  
ATOM   3547  CB  PRO B1726      35.535  16.775 118.551  1.00  0.00           C  
ATOM   3548  CG  PRO B1726      35.585  15.288 118.634  1.00  0.00           C  
ATOM   3549  CD  PRO B1726      37.026  14.964 118.335  1.00  0.00           C  
ATOM   3550  N   LYS B1727      37.986  18.708 118.242  1.00  0.00           N  
ATOM   3551  CA  LYS B1727      38.658  20.008 118.301  1.00  0.00           C  
ATOM   3552  C   LYS B1727      39.468  20.273 117.041  1.00  0.00           C  
ATOM   3553  O   LYS B1727      39.366  21.349 116.462  1.00  0.00           O  
ATOM   3554  CB  LYS B1727      39.562  20.132 119.536  1.00  0.00           C  
ATOM   3555  CG  LYS B1727      38.833  20.177 120.863  1.00  0.00           C  
ATOM   3556  CD  LYS B1727      37.863  21.345 120.956  1.00  0.00           C  
ATOM   3557  CE  LYS B1727      37.082  21.288 122.256  1.00  0.00           C  
ATOM   3558  NZ  LYS B1727      37.981  21.258 123.444  1.00  0.00           N  
ATOM   3559  N   GLY B1728      40.261  19.286 116.622  1.00  0.00           N  
ATOM   3560  CA  GLY B1728      41.152  19.422 115.465  1.00  0.00           C  
ATOM   3561  C   GLY B1728      40.441  19.722 114.158  1.00  0.00           C  
ATOM   3562  O   GLY B1728      40.933  20.511 113.343  1.00  0.00           O  
ATOM   3563  N   PHE B1729      39.283  19.093 113.965  1.00  0.00           N  
ATOM   3564  CA  PHE B1729      38.504  19.233 112.734  1.00  0.00           C  
ATOM   3565  C   PHE B1729      37.327  20.201 112.879  1.00  0.00           C  
ATOM   3566  O   PHE B1729      36.641  20.505 111.898  1.00  0.00           O  
ATOM   3567  CB  PHE B1729      38.020  17.857 112.251  1.00  0.00           C  
ATOM   3568  CG  PHE B1729      39.108  17.014 111.630  1.00  0.00           C  
ATOM   3569  CD1 PHE B1729      39.277  16.983 110.251  1.00  0.00           C  
ATOM   3570  CD2 PHE B1729      39.969  16.265 112.425  1.00  0.00           C  
ATOM   3571  CE1 PHE B1729      40.284  16.211 109.673  1.00  0.00           C  
ATOM   3572  CE2 PHE B1729      40.977  15.489 111.859  1.00  0.00           C  
ATOM   3573  CZ  PHE B1729      41.137  15.462 110.478  1.00  0.00           C  
ATOM   3574  N   ASN B1730      37.119  20.684 114.105  1.00  0.00           N  
ATOM   3575  CA  ASN B1730      36.015  21.580 114.457  1.00  0.00           C  
ATOM   3576  C   ASN B1730      34.639  20.927 114.313  1.00  0.00           C  
ATOM   3577  O   ASN B1730      33.812  21.351 113.507  1.00  0.00           O  
ATOM   3578  CB  ASN B1730      36.088  22.901 113.676  1.00  0.00           C  
ATOM   3579  CG  ASN B1730      35.100  23.929 114.183  1.00  0.00           C  
ATOM   3580  OD1 ASN B1730      34.993  24.162 115.385  1.00  0.00           O  
ATOM   3581  ND2 ASN B1730      34.371  24.550 113.268  1.00  0.00           N  
ATOM   3582  N   VAL B1760      34.406  19.885 115.098  1.00  0.00           N  
ATOM   3583  CA  VAL B1760      33.110  19.227 115.120  1.00  0.00           C  
ATOM   3584  C   VAL B1760      32.454  19.584 116.451  1.00  0.00           C  
ATOM   3585  O   VAL B1760      33.085  19.493 117.505  1.00  0.00           O  
ATOM   3586  CB  VAL B1760      33.228  17.691 114.973  1.00  0.00           C  
ATOM   3587  CG1 VAL B1760      31.898  17.095 114.527  1.00  0.00           C  
ATOM   3588  CG2 VAL B1760      34.337  17.317 113.981  1.00  0.00           C  
ATOM   3589  N   LYS B1761      31.199  20.018 116.395  1.00  0.00           N  
ATOM   3590  CA  LYS B1761      30.482  20.398 117.607  1.00  0.00           C  
ATOM   3591  C   LYS B1761      29.253  19.538 117.820  1.00  0.00           C  
ATOM   3592  O   LYS B1761      28.787  18.852 116.900  1.00  0.00           O  
ATOM   3593  CB  LYS B1761      30.100  21.881 117.583  1.00  0.00           C  
ATOM   3594  CG  LYS B1761      31.270  22.814 117.795  1.00  0.00           C  
ATOM   3595  CD  LYS B1761      30.939  24.207 117.296  1.00  0.00           C  
ATOM   3596  CE  LYS B1761      32.199  25.007 117.019  1.00  0.00           C  
ATOM   3597  NZ  LYS B1761      31.885  26.439 116.766  1.00  0.00           N  
ATOM   3598  N   LEU B1765      28.764  19.577 119.055  1.00  0.00           N  
ATOM   3599  CA  LEU B1765      27.533  18.928 119.462  1.00  0.00           C  
ATOM   3600  C   LEU B1765      26.514  20.023 119.742  1.00  0.00           C  
ATOM   3601  O   LEU B1765      26.858  21.062 120.314  1.00  0.00           O  
ATOM   3602  CB  LEU B1765      27.780  18.084 120.718  1.00  0.00           C  
ATOM   3603  CG  LEU B1765      26.656  17.237 121.329  1.00  0.00           C  
ATOM   3604  CD1 LEU B1765      26.089  16.219 120.339  1.00  0.00           C  
ATOM   3605  CD2 LEU B1765      27.165  16.547 122.586  1.00  0.00           C  
ATOM   3606  N   GLN B1767      25.270  19.788 119.330  1.00  0.00           N  
ATOM   3607  CA  GLN B1767      24.185  20.761 119.470  1.00  0.00           C  
ATOM   3608  C   GLN B1767      24.013  21.285 120.902  1.00  0.00           C  
ATOM   3609  O   GLN B1767      23.848  22.492 121.107  1.00  0.00           O  
ATOM   3610  CB  GLN B1767      22.873  20.160 118.957  1.00  0.00           C  
ATOM   3611  CG  GLN B1767      21.643  21.050 119.104  1.00  0.00           C  
ATOM   3612  CD  GLN B1767      20.380  20.352 118.647  1.00  0.00           C  
ATOM   3613  OE1 GLN B1767      20.303  19.122 118.650  1.00  0.00           O  
ATOM   3614  NE2 GLN B1767      19.382  21.132 118.246  1.00  0.00           N  
ATOM   3615  N   SER B1768      24.067  20.379 121.878  1.00  0.00           N  
ATOM   3616  CA  SER B1768      23.870  20.728 123.288  1.00  0.00           C  
ATOM   3617  C   SER B1768      25.010  21.571 123.864  1.00  0.00           C  
ATOM   3618  O   SER B1768      24.880  22.145 124.947  1.00  0.00           O  
ATOM   3619  CB  SER B1768      23.672  19.463 124.128  1.00  0.00           C  
ATOM   3620  OG  SER B1768      24.829  18.637 124.095  1.00  0.00           O  
ATOM   3621  N   GLY B1770      26.124  21.640 123.138  1.00  0.00           N  
ATOM   3622  CA  GLY B1770      27.299  22.376 123.593  1.00  0.00           C  
ATOM   3623  C   GLY B1770      28.150  21.592 124.577  1.00  0.00           C  
ATOM   3624  O   GLY B1770      29.159  22.101 125.069  1.00  0.00           O  
ATOM   3625  N   ASP B1771      27.733  20.362 124.881  1.00  0.00           N  
ATOM   3626  CA  ASP B1771      28.552  19.431 125.659  1.00  0.00           C  
ATOM   3627  C   ASP B1771      29.698  18.934 124.778  1.00  0.00           C  
ATOM   3628  O   ASP B1771      29.562  18.864 123.550  1.00  0.00           O  
ATOM   3629  CB  ASP B1771      27.719  18.242 126.157  1.00  0.00           C  
ATOM   3630  CG  ASP B1771      26.567  18.659 127.065  1.00  0.00           C  
ATOM   3631  OD1 ASP B1771      26.817  19.250 128.145  1.00  0.00           O  
ATOM   3632  OD2 ASP B1771      25.402  18.381 126.701  1.00  0.00           O  
ATOM   3633  N   GLU B1772      30.816  18.589 125.414  1.00  0.00           N  
ATOM   3634  CA  GLU B1772      32.032  18.172 124.714  1.00  0.00           C  
ATOM   3635  C   GLU B1772      31.824  16.947 123.830  1.00  0.00           C  
ATOM   3636  O   GLU B1772      31.098  16.025 124.202  1.00  0.00           O  
ATOM   3637  CB  GLU B1772      33.159  17.905 125.720  1.00  0.00           C  
ATOM   3638  CG  GLU B1772      33.839  19.168 126.247  1.00  0.00           C  
ATOM   3639  CD  GLU B1772      34.479  19.988 125.136  1.00  0.00           C  
ATOM   3640  OE1 GLU B1772      35.233  19.404 124.325  1.00  0.00           O  
ATOM   3641  OE2 GLU B1772      34.222  21.211 125.068  1.00  0.00           O  
ATOM   3642  N   LEU B1773      32.450  16.956 122.655  1.00  0.00           N  
ATOM   3643  CA  LEU B1773      32.444  15.793 121.777  1.00  0.00           C  
ATOM   3644  C   LEU B1773      33.725  14.986 121.931  1.00  0.00           C  
ATOM   3645  O   LEU B1773      34.830  15.518 121.821  1.00  0.00           O  
ATOM   3646  CB  LEU B1773      32.264  16.194 120.310  1.00  0.00           C  
ATOM   3647  CG  LEU B1773      30.906  16.015 119.627  1.00  0.00           C  
ATOM   3648  CD1 LEU B1773      31.044  16.336 118.147  1.00  0.00           C  
ATOM   3649  CD2 LEU B1773      30.344  14.609 119.815  1.00  0.00           C  
ATOM   3650  N   TRP B1774      33.564  13.698 122.198  1.00  0.00           N  
ATOM   3651  CA  TRP B1774      34.691  12.785 122.255  1.00  0.00           C  
ATOM   3652  C   TRP B1774      34.618  11.818 121.085  1.00  0.00           C  
ATOM   3653  O   TRP B1774      33.570  11.668 120.449  1.00  0.00           O  
ATOM   3654  CB  TRP B1774      34.708  12.028 123.587  1.00  0.00           C  
ATOM   3655  CG  TRP B1774      35.370  12.780 124.720  1.00  0.00           C  
ATOM   3656  CD1 TRP B1774      35.309  14.126 124.965  1.00  0.00           C  
ATOM   3657  CD2 TRP B1774      36.173  12.220 125.771  1.00  0.00           C  
ATOM   3658  NE1 TRP B1774      36.033  14.437 126.092  1.00  0.00           N  
ATOM   3659  CE2 TRP B1774      36.572  13.290 126.607  1.00  0.00           C  
ATOM   3660  CE3 TRP B1774      36.600  10.922 126.084  1.00  0.00           C  
ATOM   3661  CZ2 TRP B1774      37.380  13.101 127.737  1.00  0.00           C  
ATOM   3662  CZ3 TRP B1774      37.401  10.736 127.210  1.00  0.00           C  
ATOM   3663  CH2 TRP B1774      37.782  11.822 128.019  1.00  0.00           C  
ATOM   3664  N   SER B1775      35.747  11.186 120.783  1.00  0.00           N  
ATOM   3665  CA  SER B1775      35.758  10.070 119.865  1.00  0.00           C  
ATOM   3666  C   SER B1775      36.741   9.006 120.315  1.00  0.00           C  
ATOM   3667  O   SER B1775      37.593   9.242 121.177  1.00  0.00           O  
ATOM   3668  CB  SER B1775      36.083  10.528 118.443  1.00  0.00           C  
ATOM   3669  OG  SER B1775      37.434  10.930 118.308  1.00  0.00           O  
ATOM   3670  N   GLY B1776      36.588   7.826 119.728  1.00  0.00           N  
ATOM   3671  CA  GLY B1776      37.571   6.763 119.829  1.00  0.00           C  
ATOM   3672  C   GLY B1776      37.741   6.087 118.485  1.00  0.00           C  
ATOM   3673  O   GLY B1776      36.993   6.365 117.538  1.00  0.00           O  
ATOM   3674  N   CYS B1777      38.743   5.217 118.392  1.00  0.00           N  
ATOM   3675  CA  CYS B1777      38.898   4.349 117.226  1.00  0.00           C  
ATOM   3676  C   CYS B1777      39.474   2.991 117.602  1.00  0.00           C  
ATOM   3677  O   CYS B1777      40.030   2.809 118.689  1.00  0.00           O  
ATOM   3678  CB  CYS B1777      39.728   5.015 116.120  1.00  0.00           C  
ATOM   3679  SG  CYS B1777      41.422   5.439 116.585  1.00  0.00           S  
ATOM   3680  N   SER B1778      39.311   2.039 116.692  1.00  0.00           N  
ATOM   3681  CA  SER B1778      39.818   0.690 116.851  1.00  0.00           C  
ATOM   3682  C   SER B1778      40.358   0.226 115.498  1.00  0.00           C  
ATOM   3683  O   SER B1778      39.678   0.336 114.479  1.00  0.00           O  
ATOM   3684  CB  SER B1778      38.703  -0.235 117.350  1.00  0.00           C  
ATOM   3685  OG  SER B1778      39.182  -1.547 117.583  1.00  0.00           O  
ATOM   3686  N   GLY B1779      41.591  -0.266 115.490  1.00  0.00           N  
ATOM   3687  CA  GLY B1779      42.227  -0.728 114.263  1.00  0.00           C  
ATOM   3688  C   GLY B1779      42.493  -2.221 114.266  1.00  0.00           C  
ATOM   3689  O   GLY B1779      43.265  -2.714 115.078  1.00  0.00           O  
ATOM   3690  N   VAL B1782      41.846  -2.929 113.343  1.00  0.00           N  
ATOM   3691  CA  VAL B1782      41.970  -4.376 113.213  1.00  0.00           C  
ATOM   3692  C   VAL B1782      42.904  -4.659 112.046  1.00  0.00           C  
ATOM   3693  O   VAL B1782      42.530  -4.473 110.892  1.00  0.00           O  
ATOM   3694  CB  VAL B1782      40.580  -5.035 112.953  1.00  0.00           C  
ATOM   3695  CG1 VAL B1782      40.706  -6.532 112.697  1.00  0.00           C  
ATOM   3696  CG2 VAL B1782      39.626  -4.768 114.104  1.00  0.00           C  
ATOM   3697  N   GLY B1783      44.123  -5.100 112.343  1.00  0.00           N  
ATOM   3698  CA  GLY B1783      45.100  -5.388 111.298  1.00  0.00           C  
ATOM   3699  C   GLY B1783      45.042  -6.837 110.848  1.00  0.00           C  
ATOM   3700  O   GLY B1783      45.447  -7.741 111.581  1.00  0.00           O  
ATOM   3701  N   LEU B1784      44.554  -7.059 109.633  1.00  0.00           N  
ATOM   3702  CA  LEU B1784      44.310  -8.415 109.151  1.00  0.00           C  
ATOM   3703  C   LEU B1784      45.561  -9.289 109.028  1.00  0.00           C  
ATOM   3704  O   LEU B1784      45.519 -10.474 109.379  1.00  0.00           O  
ATOM   3705  CB  LEU B1784      43.504  -8.399 107.852  1.00  0.00           C  
ATOM   3706  CG  LEU B1784      42.059  -7.907 107.992  1.00  0.00           C  
ATOM   3707  CD1 LEU B1784      41.347  -8.055 106.664  1.00  0.00           C  
ATOM   3708  CD2 LEU B1784      41.295  -8.637 109.082  1.00  0.00           C  
ATOM   3709  N   GLU B1785      46.669  -8.712 108.557  1.00  0.00           N  
ATOM   3710  CA  GLU B1785      47.950  -9.441 108.519  1.00  0.00           C  
ATOM   3711  C   GLU B1785      48.323  -9.938 109.914  1.00  0.00           C  
ATOM   3712  O   GLU B1785      48.766 -11.076 110.073  1.00  0.00           O  
ATOM   3713  CB  GLU B1785      49.091  -8.570 107.967  1.00  0.00           C  
ATOM   3714  CG  GLU B1785      49.101  -8.377 106.445  1.00  0.00           C  
ATOM   3715  CD  GLU B1785      48.146  -7.292 105.969  1.00  0.00           C  
ATOM   3716  OE1 GLU B1785      47.511  -6.622 106.820  1.00  0.00           O  
ATOM   3717  OE2 GLU B1785      48.032  -7.105 104.738  1.00  0.00           O  
ATOM   3718  N   ARG B1786      48.140  -9.077 110.915  1.00  0.00           N  
ATOM   3719  CA  ARG B1786      48.484  -9.397 112.299  1.00  0.00           C  
ATOM   3720  C   ARG B1786      47.599 -10.503 112.890  1.00  0.00           C  
ATOM   3721  O   ARG B1786      48.093 -11.374 113.611  1.00  0.00           O  
ATOM   3722  CB  ARG B1786      48.442  -8.141 113.172  1.00  0.00           C  
ATOM   3723  CG  ARG B1786      49.382  -7.012 112.743  1.00  0.00           C  
ATOM   3724  CD  ARG B1786      50.825  -7.263 113.154  1.00  0.00           C  
ATOM   3725  NE  ARG B1786      51.725  -6.188 112.725  1.00  0.00           N  
ATOM   3726  CZ  ARG B1786      52.078  -5.148 113.482  1.00  0.00           C  
ATOM   3727  NH1 ARG B1786      51.615  -5.028 114.718  1.00  0.00           N  
ATOM   3728  NH2 ARG B1786      52.910  -4.231 113.007  1.00  0.00           N  
ATOM   3729  N   TRP B1787      46.303 -10.471 112.580  1.00  0.00           N  
ATOM   3730  CA  TRP B1787      45.394 -11.555 112.960  1.00  0.00           C  
ATOM   3731  C   TRP B1787      45.861 -12.888 112.372  1.00  0.00           C  
ATOM   3732  O   TRP B1787      45.837 -13.908 113.048  1.00  0.00           O  
ATOM   3733  CB  TRP B1787      43.973 -11.258 112.475  1.00  0.00           C  
ATOM   3734  CG  TRP B1787      43.179 -10.354 113.365  1.00  0.00           C  
ATOM   3735  CD1 TRP B1787      43.617  -9.219 113.993  1.00  0.00           C  
ATOM   3736  CD2 TRP B1787      41.793 -10.489 113.702  1.00  0.00           C  
ATOM   3737  NE1 TRP B1787      42.596  -8.652 114.709  1.00  0.00           N  
ATOM   3738  CE2 TRP B1787      41.464  -9.409 114.550  1.00  0.00           C  
ATOM   3739  CE3 TRP B1787      40.796 -11.419 113.373  1.00  0.00           C  
ATOM   3740  CZ2 TRP B1787      40.174  -9.231 115.073  1.00  0.00           C  
ATOM   3741  CZ3 TRP B1787      39.519 -11.248 113.894  1.00  0.00           C  
ATOM   3742  CH2 TRP B1787      39.220 -10.161 114.737  1.00  0.00           C  
ATOM   3743  N   ALA B1788      46.285 -12.853 111.108  1.00  0.00           N  
ATOM   3744  CA  ALA B1788      46.754 -14.029 110.377  1.00  0.00           C  
ATOM   3745  C   ALA B1788      48.069 -14.566 110.927  1.00  0.00           C  
ATOM   3746  O   ALA B1788      48.217 -15.776 111.106  1.00  0.00           O  
ATOM   3747  CB  ALA B1788      46.886 -13.715 108.897  1.00  0.00           C  
ATOM   3748  N   ALA B1789      49.017 -13.670 111.193  1.00  0.00           N  
ATOM   3749  CA  ALA B1789      50.310 -14.057 111.758  1.00  0.00           C  
ATOM   3750  C   ALA B1789      50.100 -14.760 113.094  1.00  0.00           C  
ATOM   3751  O   ALA B1789      50.711 -15.797 113.354  1.00  0.00           O  
ATOM   3752  CB  ALA B1789      51.212 -12.843 111.925  1.00  0.00           C  
ATOM   3753  N   VAL B1790      49.214 -14.199 113.915  1.00  0.00           N  
ATOM   3754  CA  VAL B1790      48.879 -14.734 115.235  1.00  0.00           C  
ATOM   3755  C   VAL B1790      48.097 -16.052 115.162  1.00  0.00           C  
ATOM   3756  O   VAL B1790      48.440 -17.009 115.848  1.00  0.00           O  
ATOM   3757  CB  VAL B1790      48.086 -13.690 116.080  1.00  0.00           C  
ATOM   3758  CG1 VAL B1790      47.358 -14.359 117.253  1.00  0.00           C  
ATOM   3759  CG2 VAL B1790      49.018 -12.588 116.582  1.00  0.00           C  
ATOM   3760  N   PHE B1791      47.044 -16.087 114.343  1.00  0.00           N  
ATOM   3761  CA  PHE B1791      46.202 -17.274 114.250  1.00  0.00           C  
ATOM   3762  C   PHE B1791      46.959 -18.461 113.661  1.00  0.00           C  
ATOM   3763  O   PHE B1791      46.862 -19.574 114.166  1.00  0.00           O  
ATOM   3764  CB  PHE B1791      44.931 -17.003 113.443  1.00  0.00           C  
ATOM   3765  CG  PHE B1791      44.016 -18.192 113.351  1.00  0.00           C  
ATOM   3766  CD1 PHE B1791      43.173 -18.519 114.408  1.00  0.00           C  
ATOM   3767  CD2 PHE B1791      44.013 -19.000 112.219  1.00  0.00           C  
ATOM   3768  CE1 PHE B1791      42.334 -19.633 114.335  1.00  0.00           C  
ATOM   3769  CE2 PHE B1791      43.179 -20.108 112.138  1.00  0.00           C  
ATOM   3770  CZ  PHE B1791      42.337 -20.426 113.197  1.00  0.00           C  
ATOM   3771  N   LEU B1792      47.710 -18.219 112.595  1.00  0.00           N  
ATOM   3772  CA  LEU B1792      48.412 -19.290 111.905  1.00  0.00           C  
ATOM   3773  C   LEU B1792      49.688 -19.746 112.630  1.00  0.00           C  
ATOM   3774  O   LEU B1792      50.077 -20.905 112.510  1.00  0.00           O  
ATOM   3775  CB  LEU B1792      48.693 -18.909 110.445  1.00  0.00           C  
ATOM   3776  CG  LEU B1792      47.459 -18.655 109.571  1.00  0.00           C  
ATOM   3777  CD1 LEU B1792      47.852 -17.974 108.268  1.00  0.00           C  
ATOM   3778  CD2 LEU B1792      46.651 -19.939 109.309  1.00  0.00           C  
ATOM   3779  N   ALA B1793      50.320 -18.848 113.388  1.00  0.00           N  
ATOM   3780  CA  ALA B1793      51.478 -19.213 114.217  1.00  0.00           C  
ATOM   3781  C   ALA B1793      51.071 -20.170 115.325  1.00  0.00           C  
ATOM   3782  O   ALA B1793      51.823 -21.089 115.664  1.00  0.00           O  
ATOM   3783  CB  ALA B1793      52.137 -17.981 114.814  1.00  0.00           C  
ATOM   3784  N   GLN B1794      49.878 -19.950 115.879  1.00  0.00           N  
ATOM   3785  CA  GLN B1794      49.364 -20.770 116.971  1.00  0.00           C  
ATOM   3786  C   GLN B1794      48.635 -22.028 116.496  1.00  0.00           C  
ATOM   3787  O   GLN B1794      48.732 -23.073 117.134  1.00  0.00           O  
ATOM   3788  CB  GLN B1794      48.457 -19.941 117.897  1.00  0.00           C  
ATOM   3789  CG  GLN B1794      49.162 -18.767 118.593  1.00  0.00           C  
ATOM   3790  CD  GLN B1794      48.281 -18.053 119.601  1.00  0.00           C  
ATOM   3791  OE1 GLN B1794      47.261 -18.580 120.030  1.00  0.00           O  
ATOM   3792  NE2 GLN B1794      48.676 -16.851 119.988  1.00  0.00           N  
ATOM   3793  N   LYS B1795      47.911 -21.935 115.383  1.00  0.00           N  
ATOM   3794  CA  LYS B1795      47.066 -23.054 114.931  1.00  0.00           C  
ATOM   3795  C   LYS B1795      47.610 -23.867 113.745  1.00  0.00           C  
ATOM   3796  O   LYS B1795      47.125 -24.967 113.475  1.00  0.00           O  
ATOM   3797  CB  LYS B1795      45.644 -22.573 114.616  1.00  0.00           C  
ATOM   3798  CG  LYS B1795      44.973 -21.773 115.724  1.00  0.00           C  
ATOM   3799  CD  LYS B1795      44.829 -22.576 117.007  1.00  0.00           C  
ATOM   3800  CE  LYS B1795      44.159 -21.751 118.086  1.00  0.00           C  
ATOM   3801  NZ  LYS B1795      44.180 -22.459 119.397  1.00  0.00           N  
ATOM   3802  N   GLY B1796      48.599 -23.328 113.037  1.00  0.00           N  
ATOM   3803  CA  GLY B1796      49.073 -23.951 111.802  1.00  0.00           C  
ATOM   3804  C   GLY B1796      48.184 -23.657 110.606  1.00  0.00           C  
ATOM   3805  O   GLY B1796      47.215 -22.903 110.710  1.00  0.00           O  
ATOM   3806  N   LEU B1797      48.513 -24.266 109.470  1.00  0.00           N  
ATOM   3807  CA  LEU B1797      47.812 -24.013 108.207  1.00  0.00           C  
ATOM   3808  C   LEU B1797      46.812 -25.116 107.844  1.00  0.00           C  
ATOM   3809  O   LEU B1797      46.078 -24.989 106.861  1.00  0.00           O  
ATOM   3810  CB  LEU B1797      48.807 -23.824 107.052  1.00  0.00           C  
ATOM   3811  CG  LEU B1797      50.041 -22.917 107.146  1.00  0.00           C  
ATOM   3812  CD1 LEU B1797      50.587 -22.676 105.751  1.00  0.00           C  
ATOM   3813  CD2 LEU B1797      49.767 -21.594 107.825  1.00  0.00           C  
ATOM   3814  N   ASP B1798      46.792 -26.185 108.638  1.00  0.00           N  
ATOM   3815  CA  ASP B1798      45.891 -27.316 108.427  1.00  0.00           C  
ATOM   3816  C   ASP B1798      44.541 -27.088 109.123  1.00  0.00           C  
ATOM   3817  O   ASP B1798      44.493 -26.979 110.349  1.00  0.00           O  
ATOM   3818  CB  ASP B1798      46.547 -28.601 108.946  1.00  0.00           C  
ATOM   3819  CG  ASP B1798      45.849 -29.866 108.467  1.00  0.00           C  
ATOM   3820  OD1 ASP B1798      44.666 -29.812 108.064  1.00  0.00           O  
ATOM   3821  OD2 ASP B1798      46.499 -30.932 108.507  1.00  0.00           O  
ATOM   3822  N   PRO B1799      43.445 -27.009 108.335  1.00  0.00           N  
ATOM   3823  CA  PRO B1799      42.078 -26.824 108.826  1.00  0.00           C  
ATOM   3824  C   PRO B1799      41.613 -27.879 109.824  1.00  0.00           C  
ATOM   3825  O   PRO B1799      40.754 -27.587 110.656  1.00  0.00           O  
ATOM   3826  CB  PRO B1799      41.237 -26.910 107.553  1.00  0.00           C  
ATOM   3827  CG  PRO B1799      42.161 -26.484 106.475  1.00  0.00           C  
ATOM   3828  CD  PRO B1799      43.476 -27.071 106.862  1.00  0.00           C  
ATOM   3829  N   ALA B1800      42.175 -29.085 109.746  1.00  0.00           N  
ATOM   3830  CA  ALA B1800      41.850 -30.160 110.690  1.00  0.00           C  
ATOM   3831  C   ALA B1800      42.240 -29.815 112.131  1.00  0.00           C  
ATOM   3832  O   ALA B1800      41.625 -30.307 113.075  1.00  0.00           O  
ATOM   3833  CB  ALA B1800      42.495 -31.474 110.253  1.00  0.00           C  
ATOM   3834  N   ASN B1801      43.254 -28.964 112.290  1.00  0.00           N  
ATOM   3835  CA  ASN B1801      43.695 -28.510 113.612  1.00  0.00           C  
ATOM   3836  C   ASN B1801      43.121 -27.147 114.017  1.00  0.00           C  
ATOM   3837  O   ASN B1801      43.421 -26.647 115.102  1.00  0.00           O  
ATOM   3838  CB  ASN B1801      45.227 -28.460 113.696  1.00  0.00           C  
ATOM   3839  CG  ASN B1801      45.901 -29.703 113.127  1.00  0.00           C  
ATOM   3840  OD1 ASN B1801      45.407 -30.823 113.276  1.00  0.00           O  
ATOM   3841  ND2 ASN B1801      47.049 -29.505 112.480  1.00  0.00           N  
ATOM   3842  N   TRP B1802      42.312 -26.539 113.151  1.00  0.00           N  
ATOM   3843  CA  TRP B1802      41.650 -25.273 113.490  1.00  0.00           C  
ATOM   3844  C   TRP B1802      40.419 -25.503 114.363  1.00  0.00           C  
ATOM   3845  O   TRP B1802      39.799 -26.568 114.277  1.00  0.00           O  
ATOM   3846  CB  TRP B1802      41.228 -24.502 112.238  1.00  0.00           C  
ATOM   3847  CG  TRP B1802      42.349 -24.015 111.385  1.00  0.00           C  
ATOM   3848  CD1 TRP B1802      43.667 -23.899 111.730  1.00  0.00           C  
ATOM   3849  CD2 TRP B1802      42.242 -23.537 110.042  1.00  0.00           C  
ATOM   3850  NE1 TRP B1802      44.391 -23.406 110.673  1.00  0.00           N  
ATOM   3851  CE2 TRP B1802      43.539 -23.170 109.625  1.00  0.00           C  
ATOM   3852  CE3 TRP B1802      41.175 -23.394 109.142  1.00  0.00           C  
ATOM   3853  CZ2 TRP B1802      43.798 -22.664 108.348  1.00  0.00           C  
ATOM   3854  CZ3 TRP B1802      41.436 -22.898 107.875  1.00  0.00           C  
ATOM   3855  CH2 TRP B1802      42.737 -22.541 107.491  1.00  0.00           C  
ATOM   3856  N   PRO B1803      40.050 -24.496 115.191  1.00  0.00           N  
ATOM   3857  CA  PRO B1803      38.847 -24.582 116.022  1.00  0.00           C  
ATOM   3858  C   PRO B1803      37.589 -24.740 115.173  1.00  0.00           C  
ATOM   3859  O   PRO B1803      37.506 -24.172 114.080  1.00  0.00           O  
ATOM   3860  CB  PRO B1803      38.823 -23.234 116.752  1.00  0.00           C  
ATOM   3861  CG  PRO B1803      40.230 -22.731 116.687  1.00  0.00           C  
ATOM   3862  CD  PRO B1803      40.756 -23.214 115.385  1.00  0.00           C  
ATOM   3863  N   GLU B1804      36.631 -25.513 115.680  1.00  0.00           N  
ATOM   3864  CA  GLU B1804      35.374 -25.804 114.990  1.00  0.00           C  
ATOM   3865  C   GLU B1804      34.646 -24.539 114.525  1.00  0.00           C  
ATOM   3866  O   GLU B1804      34.180 -24.474 113.388  1.00  0.00           O  
ATOM   3867  CB  GLU B1804      34.464 -26.640 115.902  1.00  0.00           C  
ATOM   3868  CG  GLU B1804      33.041 -26.847 115.389  1.00  0.00           C  
ATOM   3869  CD  GLU B1804      32.904 -28.073 114.512  1.00  0.00           C  
ATOM   3870  OE1 GLU B1804      32.830 -29.194 115.068  1.00  0.00           O  
ATOM   3871  OE2 GLU B1804      32.854 -27.913 113.273  1.00  0.00           O  
ATOM   3872  N   GLU B1805      34.560 -23.543 115.407  1.00  0.00           N  
ATOM   3873  CA  GLU B1805      33.847 -22.292 115.126  1.00  0.00           C  
ATOM   3874  C   GLU B1805      34.482 -21.508 113.978  1.00  0.00           C  
ATOM   3875  O   GLU B1805      33.778 -20.872 113.192  1.00  0.00           O  
ATOM   3876  CB  GLU B1805      33.764 -21.416 116.383  1.00  0.00           C  
ATOM   3877  CG  GLU B1805      32.850 -21.957 117.485  1.00  0.00           C  
ATOM   3878  CD  GLU B1805      31.363 -21.694 117.246  1.00  0.00           C  
ATOM   3879  OE1 GLU B1805      31.008 -20.933 116.316  1.00  0.00           O  
ATOM   3880  OE2 GLU B1805      30.540 -22.253 118.005  1.00  0.00           O  
ATOM   3881  N   PHE B1806      35.811 -21.553 113.891  1.00  0.00           N  
ATOM   3882  CA  PHE B1806      36.534 -20.916 112.797  1.00  0.00           C  
ATOM   3883  C   PHE B1806      36.374 -21.712 111.509  1.00  0.00           C  
ATOM   3884  O   PHE B1806      36.159 -21.134 110.448  1.00  0.00           O  
ATOM   3885  CB  PHE B1806      38.018 -20.745 113.137  1.00  0.00           C  
ATOM   3886  CG  PHE B1806      38.797 -19.992 112.087  1.00  0.00           C  
ATOM   3887  CD1 PHE B1806      38.728 -18.603 112.010  1.00  0.00           C  
ATOM   3888  CD2 PHE B1806      39.595 -20.672 111.172  1.00  0.00           C  
ATOM   3889  CE1 PHE B1806      39.441 -17.902 111.038  1.00  0.00           C  
ATOM   3890  CE2 PHE B1806      40.312 -19.981 110.207  1.00  0.00           C  
ATOM   3891  CZ  PHE B1806      40.234 -18.590 110.137  1.00  0.00           C  
ATOM   3892  N   ARG B1807      36.471 -23.038 111.616  1.00  0.00           N  
ATOM   3893  CA  ARG B1807      36.380 -23.937 110.464  1.00  0.00           C  
ATOM   3894  C   ARG B1807      35.023 -23.843 109.763  1.00  0.00           C  
ATOM   3895  O   ARG B1807      34.943 -23.949 108.538  1.00  0.00           O  
ATOM   3896  CB  ARG B1807      36.657 -25.381 110.889  1.00  0.00           C  
ATOM   3897  CG  ARG B1807      37.384 -26.203 109.837  1.00  0.00           C  
ATOM   3898  CD  ARG B1807      37.416 -27.693 110.172  1.00  0.00           C  
ATOM   3899  NE  ARG B1807      38.064 -27.968 111.453  1.00  0.00           N  
ATOM   3900  CZ  ARG B1807      37.456 -28.499 112.511  1.00  0.00           C  
ATOM   3901  NH1 ARG B1807      36.170 -28.834 112.461  1.00  0.00           N  
ATOM   3902  NH2 ARG B1807      38.142 -28.706 113.626  1.00  0.00           N  
ATOM   3903  N   ASN B1808      33.969 -23.642 110.548  1.00  0.00           N  
ATOM   3904  CA  ASN B1808      32.617 -23.454 110.021  1.00  0.00           C  
ATOM   3905  C   ASN B1808      32.486 -22.179 109.188  1.00  0.00           C  
ATOM   3906  O   ASN B1808      31.797 -22.163 108.169  1.00  0.00           O  
ATOM   3907  CB  ASN B1808      31.588 -23.440 111.161  1.00  0.00           C  
ATOM   3908  CG  ASN B1808      31.481 -24.776 111.883  1.00  0.00           C  
ATOM   3909  OD1 ASN B1808      32.020 -25.793 111.437  1.00  0.00           O  
ATOM   3910  ND2 ASN B1808      30.779 -24.777 113.012  1.00  0.00           N  
ATOM   3911  N   ARG B1809      33.158 -21.118 109.622  1.00  0.00           N  
ATOM   3912  CA  ARG B1809      33.056 -19.818 108.964  1.00  0.00           C  
ATOM   3913  C   ARG B1809      33.888 -19.731 107.691  1.00  0.00           C  
ATOM   3914  O   ARG B1809      33.455 -19.126 106.714  1.00  0.00           O  
ATOM   3915  CB  ARG B1809      33.425 -18.696 109.937  1.00  0.00           C  
ATOM   3916  CG  ARG B1809      32.339 -18.402 110.957  1.00  0.00           C  
ATOM   3917  CD  ARG B1809      32.913 -17.762 112.200  1.00  0.00           C  
ATOM   3918  NE  ARG B1809      31.861 -17.322 113.112  1.00  0.00           N  
ATOM   3919  CZ  ARG B1809      31.398 -18.030 114.134  1.00  0.00           C  
ATOM   3920  NH1 ARG B1809      31.890 -19.232 114.399  1.00  0.00           N  
ATOM   3921  NH2 ARG B1809      30.435 -17.530 114.896  1.00  0.00           N  
ATOM   3922  N   VAL B1810      35.076 -20.334 107.710  1.00  0.00           N  
ATOM   3923  CA  VAL B1810      35.965 -20.396 106.541  1.00  0.00           C  
ATOM   3924  C   VAL B1810      35.311 -21.124 105.371  1.00  0.00           C  
ATOM   3925  O   VAL B1810      35.524 -20.765 104.213  1.00  0.00           O  
ATOM   3926  CB  VAL B1810      37.298 -21.126 106.869  1.00  0.00           C  
ATOM   3927  CG1 VAL B1810      38.125 -21.336 105.613  1.00  0.00           C  
ATOM   3928  CG2 VAL B1810      38.097 -20.356 107.876  1.00  0.00           C  
ATOM   3929  N   GLY B1811      34.521 -22.147 105.684  1.00  0.00           N  
ATOM   3930  CA  GLY B1811      33.956 -23.026 104.668  1.00  0.00           C  
ATOM   3931  C   GLY B1811      35.035 -23.949 104.140  1.00  0.00           C  
ATOM   3932  O   GLY B1811      36.016 -24.223 104.824  1.00  0.00           O  
ATOM   3933  N   GLU B1812      34.854 -24.421 102.914  1.00  0.00           N  
ATOM   3934  CA  GLU B1812      35.836 -25.275 102.271  1.00  0.00           C  
ATOM   3935  C   GLU B1812      36.965 -24.392 101.736  1.00  0.00           C  
ATOM   3936  O   GLU B1812      36.720 -23.483 100.941  1.00  0.00           O  
ATOM   3937  CB  GLU B1812      35.166 -26.069 101.146  1.00  0.00           C  
ATOM   3938  CG  GLU B1812      35.509 -27.553 101.132  1.00  0.00           C  
ATOM   3939  CD  GLU B1812      36.592 -27.908 100.127  1.00  0.00           C  
ATOM   3940  OE1 GLU B1812      36.380 -27.684  98.911  1.00  0.00           O  
ATOM   3941  OE2 GLU B1812      37.648 -28.432 100.554  1.00  0.00           O  
ATOM   3942  N   MET B1813      38.190 -24.639 102.202  1.00  0.00           N  
ATOM   3943  CA  MET B1813      39.364 -23.884 101.751  1.00  0.00           C  
ATOM   3944  C   MET B1813      39.583 -24.082 100.252  1.00  0.00           C  
ATOM   3945  O   MET B1813      39.407 -25.193  99.743  1.00  0.00           O  
ATOM   3946  CB  MET B1813      40.627 -24.299 102.517  1.00  0.00           C  
ATOM   3947  CG  MET B1813      40.796 -23.669 103.902  1.00  0.00           C  
ATOM   3948  SD  MET B1813      41.244 -21.912 103.887  1.00  0.00           S  
ATOM   3949  CE  MET B1813      42.927 -21.968 103.274  1.00  0.00           C  
ATOM   3950  N   PRO B1814      39.956 -23.006  99.537  1.00  0.00           N  
ATOM   3951  CA  PRO B1814      40.198 -23.148  98.108  1.00  0.00           C  
ATOM   3952  C   PRO B1814      41.592 -23.705  97.826  1.00  0.00           C  
ATOM   3953  O   PRO B1814      42.440 -23.772  98.729  1.00  0.00           O  
ATOM   3954  CB  PRO B1814      40.092 -21.712  97.602  1.00  0.00           C  
ATOM   3955  CG  PRO B1814      40.577 -20.887  98.755  1.00  0.00           C  
ATOM   3956  CD  PRO B1814      40.168 -21.619 100.001  1.00  0.00           C  
ATOM   3957  N   LYS B1815      41.812 -24.112  96.581  1.00  0.00           N  
ATOM   3958  CA  LYS B1815      43.131 -24.520  96.124  1.00  0.00           C  
ATOM   3959  C   LYS B1815      43.939 -23.282  95.784  1.00  0.00           C  
ATOM   3960  O   LYS B1815      43.387 -22.276  95.342  1.00  0.00           O  
ATOM   3961  CB  LYS B1815      43.019 -25.415  94.890  1.00  0.00           C  
ATOM   3962  CG  LYS B1815      42.584 -26.842  95.190  1.00  0.00           C  
ATOM   3963  CD  LYS B1815      42.379 -27.621  93.893  1.00  0.00           C  
ATOM   3964  CE  LYS B1815      42.205 -29.116  94.154  1.00  0.00           C  
ATOM   3965  NZ  LYS B1815      42.015 -29.866  92.875  1.00  0.00           N  
ATOM   3966  N   GLY B1816      45.245 -23.350  96.005  1.00  0.00           N  
ATOM   3967  CA  GLY B1816      46.150 -22.322  95.508  1.00  0.00           C  
ATOM   3968  C   GLY B1816      46.440 -22.534  94.032  1.00  0.00           C  
ATOM   3969  O   GLY B1816      45.839 -23.386  93.385  1.00  0.00           O  
ATOM   3970  N   ILE B1817      47.359 -21.744  93.495  1.00  0.00           N  
ATOM   3971  CA  ILE B1817      47.810 -21.915  92.122  1.00  0.00           C  
ATOM   3972  C   ILE B1817      49.128 -22.675  92.175  1.00  0.00           C  
ATOM   3973  O   ILE B1817      50.108 -22.192  92.751  1.00  0.00           O  
ATOM   3974  CB  ILE B1817      47.971 -20.554  91.406  1.00  0.00           C  
ATOM   3975  CG1 ILE B1817      46.656 -19.761  91.485  1.00  0.00           C  
ATOM   3976  CG2 ILE B1817      48.416 -20.755  89.954  1.00  0.00           C  
ATOM   3977  CD1 ILE B1817      46.814 -18.273  91.319  1.00  0.00           C  
ATOM   3978  N   ARG B1818      49.133 -23.880  91.605  1.00  0.00           N  
ATOM   3979  CA  ARG B1818      50.315 -24.743  91.614  1.00  0.00           C  
ATOM   3980  C   ARG B1818      51.232 -24.436  90.430  1.00  0.00           C  
ATOM   3981  O   ARG B1818      50.770 -24.262  89.298  1.00  0.00           O  
ATOM   3982  CB  ARG B1818      49.912 -26.222  91.620  1.00  0.00           C  
ATOM   3983  CG  ARG B1818      51.075 -27.199  91.837  1.00  0.00           C  
ATOM   3984  CD  ARG B1818      50.598 -28.638  92.004  1.00  0.00           C  
ATOM   3985  NE  ARG B1818      50.662 -29.385  90.752  1.00  0.00           N  
ATOM   3986  CZ  ARG B1818      49.656 -29.518  89.891  1.00  0.00           C  
ATOM   3987  NH1 ARG B1818      48.477 -28.952  90.136  1.00  0.00           N  
ATOM   3988  NH2 ARG B1818      49.830 -30.219  88.777  1.00  0.00           N  
ATOM   3989  N   PHE B1819      52.527 -24.351  90.717  1.00  0.00           N  
ATOM   3990  CA  PHE B1819      53.556 -24.154  89.703  1.00  0.00           C  
ATOM   3991  C   PHE B1819      54.425 -25.416  89.547  1.00  0.00           C  
ATOM   3992  O   PHE B1819      54.435 -26.286  90.421  1.00  0.00           O  
ATOM   3993  CB  PHE B1819      54.421 -22.940  90.049  1.00  0.00           C  
ATOM   3994  CG  PHE B1819      53.639 -21.675  90.264  1.00  0.00           C  
ATOM   3995  CD1 PHE B1819      52.912 -21.097  89.223  1.00  0.00           C  
ATOM   3996  CD2 PHE B1819      53.637 -21.049  91.507  1.00  0.00           C  
ATOM   3997  CE1 PHE B1819      52.195 -19.926  89.427  1.00  0.00           C  
ATOM   3998  CE2 PHE B1819      52.920 -19.868  91.716  1.00  0.00           C  
ATOM   3999  CZ  PHE B1819      52.199 -19.315  90.677  1.00  0.00           C  
ATOM   4000  N   LEU B1820      55.141 -25.513  88.431  1.00  0.00           N  
ATOM   4001  CA  LEU B1820      55.973 -26.689  88.142  1.00  0.00           C  
ATOM   4002  C   LEU B1820      57.139 -26.830  89.129  1.00  0.00           C  
ATOM   4003  O   LEU B1820      57.775 -25.838  89.501  1.00  0.00           O  
ATOM   4004  CB  LEU B1820      56.482 -26.651  86.688  1.00  0.00           C  
ATOM   4005  CG  LEU B1820      57.510 -27.689  86.214  1.00  0.00           C  
ATOM   4006  CD1 LEU B1820      57.003 -29.129  86.354  1.00  0.00           C  
ATOM   4007  CD2 LEU B1820      57.956 -27.411  84.784  1.00  0.00           C  
HETATM 4008  N10 SSA B1505      44.396   5.053 114.007  1.00  0.00           N  
HETATM 4009  CA  SSA B1505      44.909   4.008 114.884  1.00  0.00           C  
HETATM 4010  CB  SSA B1505      44.015   2.775 114.825  1.00  0.00           C  
HETATM 4011  OG  SSA B1505      43.917   2.333 113.473  1.00  0.00           O  
HETATM 4012  C9  SSA B1505      46.338   3.666 114.546  1.00  0.00           C  
HETATM 4013  O9  SSA B1505      46.834   4.019 113.483  1.00  0.00           O  
HETATM 4014  N8  SSA B1505      47.005   3.003 115.498  1.00  0.00           N  
HETATM 4015  S1  SSA B1505      48.102   1.866 115.201  1.00  0.00           S  
HETATM 4016  O1S SSA B1505      48.413   1.212 116.440  1.00  0.00           O  
HETATM 4017  O2S SSA B1505      49.288   2.456 114.644  1.00  0.00           O  
HETATM 4018  O5' SSA B1505      47.503   0.750 114.171  1.00  0.00           O  
HETATM 4019  C5' SSA B1505      46.422  -0.063 114.610  1.00  0.00           C  
HETATM 4020  C4' SSA B1505      46.630  -1.476 114.100  1.00  0.00           C  
HETATM 4021  O4' SSA B1505      47.097  -1.462 112.752  1.00  0.00           O  
HETATM 4022  C3' SSA B1505      47.709  -2.235 114.872  1.00  0.00           C  
HETATM 4023  O3' SSA B1505      47.189  -2.821 116.071  1.00  0.00           O  
HETATM 4024  C2' SSA B1505      48.157  -3.282 113.874  1.00  0.00           C  
HETATM 4025  O2' SSA B1505      47.324  -4.445 113.997  1.00  0.00           O  
HETATM 4026  C1' SSA B1505      47.910  -2.620 112.524  1.00  0.00           C  
HETATM 4027  N9  SSA B1505      49.205  -2.181 111.967  1.00  0.00           N  
HETATM 4028  C8  SSA B1505      49.850  -1.035 112.271  1.00  0.00           C  
HETATM 4029  N7  SSA B1505      51.010  -0.932 111.584  1.00  0.00           N  
HETATM 4030  C5  SSA B1505      51.114  -2.044 110.829  1.00  0.00           C  
HETATM 4031  C6  SSA B1505      52.101  -2.590 109.876  1.00  0.00           C  
HETATM 4032  N6  SSA B1505      53.226  -1.899 109.576  1.00  0.00           N  
HETATM 4033  N1  SSA B1505      51.824  -3.786 109.308  1.00  0.00           N  
HETATM 4034  C2  SSA B1505      50.703  -4.484 109.590  1.00  0.00           C  
HETATM 4035  N3  SSA B1505      49.768  -4.046 110.449  1.00  0.00           N  
HETATM 4036  C4  SSA B1505      49.919  -2.860 111.083  1.00  0.00           C  
TER
END
