# Supplementary material for: Backbone Brackets and Arginine Tweezers delineate Class I and Class II aminoacyl tRNA synthetases
Source: PLoS Comput Biol. 2018 Apr 16;14(4):e1006101. doi: 10.1371/journal.pcbi.1006101 (PMC5919687; doi:10.1371/journal.pcbi.1006101)
Supplement: S12 File — All structures of Class II aaRS with residues renumbered according to the MSA. (GZ) [file pcbi.1006101.s024.tar.gz › 2cja_A_renum.pdb]

ATOM      1  N   SER A  67      60.836  15.647  50.742  1.00  0.00           N  
ATOM      2  CA  SER A  67      62.039  14.987  50.153  1.00  0.00           C  
ATOM      3  C   SER A  67      62.140  13.519  50.570  1.00  0.00           C  
ATOM      4  O   SER A  67      61.473  13.083  51.512  1.00  0.00           O  
ATOM      5  CB  SER A  67      63.311  15.744  50.546  1.00  0.00           C  
ATOM      6  OG  SER A  67      64.444  15.228  49.868  1.00  0.00           O  
ATOM      7  N   HIS A  68      62.978  12.766  49.861  1.00  0.00           N  
ATOM      8  CA  HIS A  68      63.157  11.342  50.124  1.00  0.00           C  
ATOM      9  C   HIS A  68      64.635  10.956  50.044  1.00  0.00           C  
ATOM     10  O   HIS A  68      65.195  10.800  48.955  1.00  0.00           O  
ATOM     11  CB  HIS A  68      62.306  10.516  49.153  1.00  0.00           C  
ATOM     12  CG  HIS A  68      62.165   9.076  49.538  1.00  0.00           C  
ATOM     13  ND1 HIS A  68      61.662   8.674  50.757  1.00  0.00           N  
ATOM     14  CD2 HIS A  68      62.440   7.941  48.851  1.00  0.00           C  
ATOM     15  CE1 HIS A  68      61.647   7.354  50.811  1.00  0.00           C  
ATOM     16  NE2 HIS A  68      62.112   6.885  49.667  1.00  0.00           N  
ATOM     17  N   LYS A  70      68.139   8.568  51.461  1.00  0.00           N  
ATOM     18  CA  LYS A  70      68.503   7.186  51.753  1.00  0.00           C  
ATOM     19  C   LYS A  70      69.124   7.095  53.148  1.00  0.00           C  
ATOM     20  O   LYS A  70      70.023   7.873  53.488  1.00  0.00           O  
ATOM     21  CB  LYS A  70      69.470   6.650  50.691  1.00  0.00           C  
ATOM     22  CG  LYS A  70      69.521   5.130  50.597  1.00  0.00           C  
ATOM     23  CD  LYS A  70      70.488   4.671  49.514  1.00  0.00           C  
ATOM     24  CE  LYS A  70      70.502   3.155  49.391  1.00  0.00           C  
ATOM     25  NZ  LYS A  70      71.471   2.688  48.363  1.00  0.00           N  
ATOM     26  N   LEU A  71      68.627   6.153  53.950  1.00  0.00           N  
ATOM     27  CA  LEU A  71      69.142   5.906  55.298  1.00  0.00           C  
ATOM     28  C   LEU A  71      70.640   5.623  55.234  1.00  0.00           C  
ATOM     29  O   LEU A  71      71.083   4.781  54.450  1.00  0.00           O  
ATOM     30  CB  LEU A  71      68.399   4.730  55.945  1.00  0.00           C  
ATOM     31  CG  LEU A  71      68.302   4.633  57.473  1.00  0.00           C  
ATOM     32  CD1 LEU A  71      67.145   3.723  57.865  1.00  0.00           C  
ATOM     33  CD2 LEU A  71      69.598   4.156  58.120  1.00  0.00           C  
ATOM     34  N   GLN A  72      71.413   6.331  56.052  1.00  0.00           N  
ATOM     35  CA  GLN A  72      72.868   6.260  55.971  1.00  0.00           C  
ATOM     36  C   GLN A  72      73.544   6.226  57.337  1.00  0.00           C  
ATOM     37  O   GLN A  72      73.222   7.018  58.222  1.00  0.00           O  
ATOM     38  CB  GLN A  72      73.405   7.430  55.140  1.00  0.00           C  
ATOM     39  CG  GLN A  72      74.862   7.299  54.716  1.00  0.00           C  
ATOM     40  CD  GLN A  72      75.291   8.393  53.757  1.00  0.00           C  
ATOM     41  OE1 GLN A  72      74.656   8.618  52.726  1.00  0.00           O  
ATOM     42  NE2 GLN A  72      76.380   9.074  54.089  1.00  0.00           N  
ATOM     43  N   PHE A  73      74.480   5.294  57.488  1.00  0.00           N  
ATOM     44  CA  PHE A  73      75.321   5.191  58.674  1.00  0.00           C  
ATOM     45  C   PHE A  73      76.746   5.611  58.329  1.00  0.00           C  
ATOM     46  O   PHE A  73      77.262   5.259  57.267  1.00  0.00           O  
ATOM     47  CB  PHE A  73      75.321   3.756  59.207  1.00  0.00           C  
ATOM     48  CG  PHE A  73      74.157   3.430  60.103  1.00  0.00           C  
ATOM     49  CD1 PHE A  73      74.267   3.569  61.483  1.00  0.00           C  
ATOM     50  CD2 PHE A  73      72.957   2.966  59.571  1.00  0.00           C  
ATOM     51  CE1 PHE A  73      73.196   3.262  62.320  1.00  0.00           C  
ATOM     52  CE2 PHE A  73      71.881   2.655  60.401  1.00  0.00           C  
ATOM     53  CZ  PHE A  73      72.001   2.804  61.777  1.00  0.00           C  
ATOM     54  N   ASN A  74      77.374   6.370  59.223  1.00  0.00           N  
ATOM     55  CA  ASN A  74      78.754   6.818  59.038  1.00  0.00           C  
ATOM     56  C   ASN A  74      79.537   6.721  60.343  1.00  0.00           C  
ATOM     57  O   ASN A  74      79.085   7.212  61.378  1.00  0.00           O  
ATOM     58  CB  ASN A  74      78.796   8.255  58.505  1.00  0.00           C  
ATOM     59  CG  ASN A  74      77.994   8.435  57.226  1.00  0.00           C  
ATOM     60  OD1 ASN A  74      76.762   8.479  57.248  1.00  0.00           O  
ATOM     61  ND2 ASN A  74      78.694   8.554  56.104  1.00  0.00           N  
ATOM     62  N   LEU A  75      80.708   6.091  60.292  1.00  0.00           N  
ATOM     63  CA  LEU A  75      81.501   5.847  61.497  1.00  0.00           C  
ATOM     64  C   LEU A  75      82.999   6.044  61.283  1.00  0.00           C  
ATOM     65  O   LEU A  75      83.564   5.561  60.302  1.00  0.00           O  
ATOM     66  CB  LEU A  75      81.224   4.436  62.037  1.00  0.00           C  
ATOM     67  CG  LEU A  75      82.175   3.783  63.048  1.00  0.00           C  
ATOM     68  CD1 LEU A  75      81.968   4.328  64.454  1.00  0.00           C  
ATOM     69  CD2 LEU A  75      82.001   2.274  63.031  1.00  0.00           C  
ATOM     70  N   LYS A  76      83.626   6.756  62.217  1.00  0.00           N  
ATOM     71  CA  LYS A  76      85.075   6.924  62.244  1.00  0.00           C  
ATOM     72  C   LYS A  76      85.614   6.471  63.602  1.00  0.00           C  
ATOM     73  O   LYS A  76      85.209   6.997  64.644  1.00  0.00           O  
ATOM     74  CB  LYS A  76      85.457   8.382  61.968  1.00  0.00           C  
ATOM     75  CG  LYS A  76      86.939   8.604  61.697  1.00  0.00           C  
ATOM     76  CD  LYS A  76      87.284  10.085  61.662  1.00  0.00           C  
ATOM     77  CE  LYS A  76      88.765  10.298  61.383  1.00  0.00           C  
ATOM     78  NZ  LYS A  76      89.167  11.725  61.533  1.00  0.00           N  
ATOM     79  N   ALA A  77      86.516   5.490  63.579  1.00  0.00           N  
ATOM     80  CA  ALA A  77      87.088   4.910  64.800  1.00  0.00           C  
ATOM     81  C   ALA A  77      88.448   4.254  64.543  1.00  0.00           C  
ATOM     82  O   ALA A  77      88.833   4.038  63.391  1.00  0.00           O  
ATOM     83  CB  ALA A  77      86.114   3.901  65.417  1.00  0.00           C  
ATOM     84  N   TYR A  78      89.165   3.940  65.623  1.00  0.00           N  
ATOM     85  CA  TYR A  78      90.466   3.274  65.532  1.00  0.00           C  
ATOM     86  C   TYR A  78      90.613   2.101  66.506  1.00  0.00           C  
ATOM     87  O   TYR A  78      90.005   2.090  67.579  1.00  0.00           O  
ATOM     88  CB  TYR A  78      91.612   4.280  65.727  1.00  0.00           C  
ATOM     89  CG  TYR A  78      91.785   4.806  67.141  1.00  0.00           C  
ATOM     90  CD1 TYR A  78      92.594   4.136  68.062  1.00  0.00           C  
ATOM     91  CD2 TYR A  78      91.161   5.985  67.550  1.00  0.00           C  
ATOM     92  CE1 TYR A  78      92.763   4.617  69.359  1.00  0.00           C  
ATOM     93  CE2 TYR A  78      91.326   6.476  68.847  1.00  0.00           C  
ATOM     94  CZ  TYR A  78      92.128   5.786  69.744  1.00  0.00           C  
ATOM     95  OH  TYR A  78      92.298   6.262  71.024  1.00  0.00           O  
ATOM     96  N   PHE A  79      91.428   1.121  66.118  1.00  0.00           N  
ATOM     97  CA  PHE A  79      91.777  -0.002  66.988  1.00  0.00           C  
ATOM     98  C   PHE A  79      93.008   0.352  67.819  1.00  0.00           C  
ATOM     99  O   PHE A  79      94.031   0.779  67.276  1.00  0.00           O  
ATOM    100  CB  PHE A  79      92.036  -1.269  66.168  1.00  0.00           C  
ATOM    101  CG  PHE A  79      90.835  -1.763  65.405  1.00  0.00           C  
ATOM    102  CD1 PHE A  79      89.893  -2.586  66.018  1.00  0.00           C  
ATOM    103  CD2 PHE A  79      90.653  -1.416  64.069  1.00  0.00           C  
ATOM    104  CE1 PHE A  79      88.783  -3.049  65.312  1.00  0.00           C  
ATOM    105  CE2 PHE A  79      89.549  -1.875  63.357  1.00  0.00           C  
ATOM    106  CZ  PHE A  79      88.612  -2.692  63.979  1.00  0.00           C  
ATOM    107  N   LYS A  80      92.903   0.167  69.133  1.00  0.00           N  
ATOM    108  CA  LYS A  80      93.953   0.576  70.065  1.00  0.00           C  
ATOM    109  C   LYS A  80      94.908  -0.568  70.409  1.00  0.00           C  
ATOM    110  O   LYS A  80      94.481  -1.674  70.743  1.00  0.00           O  
ATOM    111  CB  LYS A  80      93.331   1.161  71.337  1.00  0.00           C  
ATOM    112  CG  LYS A  80      94.215   2.158  72.066  1.00  0.00           C  
ATOM    113  CD  LYS A  80      93.390   3.052  72.978  1.00  0.00           C  
ATOM    114  CE  LYS A  80      94.186   4.267  73.426  1.00  0.00           C  
ATOM    115  NZ  LYS A  80      93.310   5.300  74.045  1.00  0.00           N  
ATOM    116  N   LYS A  89     102.094  -3.017  56.949  1.00  0.00           N  
ATOM    117  CA  LYS A  89     101.417  -2.003  56.143  1.00  0.00           C  
ATOM    118  C   LYS A  89     100.988  -2.538  54.777  1.00  0.00           C  
ATOM    119  O   LYS A  89      99.994  -2.079  54.211  1.00  0.00           O  
ATOM    120  CB  LYS A  89     102.303  -0.765  55.975  1.00  0.00           C  
ATOM    121  CG  LYS A  89     102.460   0.064  57.243  1.00  0.00           C  
ATOM    122  CD  LYS A  89     103.309   1.302  57.001  1.00  0.00           C  
ATOM    123  CE  LYS A  89     103.429   2.139  58.266  1.00  0.00           C  
ATOM    124  NZ  LYS A  89     104.288   3.338  58.063  1.00  0.00           N  
ATOM    125  N   ASP A  90     101.744  -3.504  54.256  1.00  0.00           N  
ATOM    126  CA  ASP A  90     101.443  -4.131  52.967  1.00  0.00           C  
ATOM    127  C   ASP A  90     100.338  -5.182  53.075  1.00  0.00           C  
ATOM    128  O   ASP A  90      99.458  -5.256  52.212  1.00  0.00           O  
ATOM    129  CB  ASP A  90     102.705  -4.754  52.358  1.00  0.00           C  
ATOM    130  CG  ASP A  90     103.633  -3.720  51.742  1.00  0.00           C  
ATOM    131  OD1 ASP A  90     103.176  -2.934  50.883  1.00  0.00           O  
ATOM    132  OD2 ASP A  90     104.828  -3.704  52.106  1.00  0.00           O  
ATOM    133  N   ALA A  91     100.393  -5.989  54.135  1.00  0.00           N  
ATOM    134  CA  ALA A  91      99.416  -7.054  54.369  1.00  0.00           C  
ATOM    135  C   ALA A  91      98.037  -6.512  54.747  1.00  0.00           C  
ATOM    136  O   ALA A  91      97.016  -7.143  54.463  1.00  0.00           O  
ATOM    137  CB  ALA A  91      99.924  -8.015  55.438  1.00  0.00           C  
ATOM    138  N   ILE A  92      98.018  -5.344  55.386  1.00  0.00           N  
ATOM    139  CA  ILE A  92      96.775  -4.685  55.792  1.00  0.00           C  
ATOM    140  C   ILE A  92      96.159  -3.899  54.625  1.00  0.00           C  
ATOM    141  O   ILE A  92      94.954  -3.633  54.614  1.00  0.00           O  
ATOM    142  CB  ILE A  92      96.989  -3.757  57.026  1.00  0.00           C  
ATOM    143  CG1 ILE A  92      97.858  -4.451  58.084  1.00  0.00           C  
ATOM    144  CG2 ILE A  92      95.650  -3.337  57.631  1.00  0.00           C  
ATOM    145  CD1 ILE A  92      98.435  -3.520  59.144  1.00  0.00           C  
ATOM    146  N   ALA A  93      96.990  -3.545  53.644  1.00  0.00           N  
ATOM    147  CA  ALA A  93      96.546  -2.792  52.466  1.00  0.00           C  
ATOM    148  C   ALA A  93      95.613  -3.603  51.562  1.00  0.00           C  
ATOM    149  O   ALA A  93      94.577  -3.099  51.120  1.00  0.00           O  
ATOM    150  CB  ALA A  93      97.748  -2.277  51.677  1.00  0.00           C  
ATOM    151  N   ALA A  94      95.985  -4.855  51.299  1.00  0.00           N  
ATOM    152  CA  ALA A  94      95.187  -5.758  50.466  1.00  0.00           C  
ATOM    153  C   ALA A  94      93.956  -6.290  51.202  1.00  0.00           C  
ATOM    154  O   ALA A  94      93.024  -6.804  50.578  1.00  0.00           O  
ATOM    155  CB  ALA A  94      96.048  -6.911  49.963  1.00  0.00           C  
ATOM    156  N   LEU A  95      93.966  -6.157  52.527  1.00  0.00           N  
ATOM    157  CA  LEU A  95      92.885  -6.632  53.391  1.00  0.00           C  
ATOM    158  C   LEU A  95      91.596  -5.828  53.200  1.00  0.00           C  
ATOM    159  O   LEU A  95      90.499  -6.390  53.227  1.00  0.00           O  
ATOM    160  CB  LEU A  95      93.335  -6.589  54.859  1.00  0.00           C  
ATOM    161  CG  LEU A  95      92.596  -7.403  55.928  1.00  0.00           C  
ATOM    162  CD1 LEU A  95      93.563  -7.839  57.013  1.00  0.00           C  
ATOM    163  CD2 LEU A  95      91.431  -6.626  56.532  1.00  0.00           C  
ATOM    164  N   PHE A  96      91.739  -4.518  53.005  1.00  0.00           N  
ATOM    165  CA  PHE A  96      90.589  -3.624  52.853  1.00  0.00           C  
ATOM    166  C   PHE A  96      90.030  -3.584  51.431  1.00  0.00           C  
ATOM    167  O   PHE A  96      88.879  -3.190  51.225  1.00  0.00           O  
ATOM    168  CB  PHE A  96      90.928  -2.214  53.350  1.00  0.00           C  
ATOM    169  CG  PHE A  96      90.983  -2.100  54.848  1.00  0.00           C  
ATOM    170  CD1 PHE A  96      89.837  -1.804  55.579  1.00  0.00           C  
ATOM    171  CD2 PHE A  96      92.179  -2.297  55.530  1.00  0.00           C  
ATOM    172  CE1 PHE A  96      89.883  -1.704  56.967  1.00  0.00           C  
ATOM    173  CE2 PHE A  96      92.235  -2.198  56.919  1.00  0.00           C  
ATOM    174  CZ  PHE A  96      91.086  -1.902  57.637  1.00  0.00           C  
ATOM    175  N   GLU A 120      90.843  -3.991  50.457  1.00  0.00           N  
ATOM    176  CA  GLU A 120      90.392  -4.108  49.070  1.00  0.00           C  
ATOM    177  C   GLU A 120      89.489  -5.330  48.893  1.00  0.00           C  
ATOM    178  O   GLU A 120      88.545  -5.306  48.100  1.00  0.00           O  
ATOM    179  CB  GLU A 120      91.584  -4.176  48.110  1.00  0.00           C  
ATOM    180  CG  GLU A 120      92.351  -2.862  47.967  1.00  0.00           C  
ATOM    181  CD  GLU A 120      93.492  -2.936  46.959  1.00  0.00           C  
ATOM    182  OE1 GLU A 120      94.120  -4.010  46.829  1.00  0.00           O  
ATOM    183  OE2 GLU A 120      93.766  -1.910  46.301  1.00  0.00           O  
ATOM    184  N   GLU A 121      89.791  -6.389  49.643  1.00  0.00           N  
ATOM    185  CA  GLU A 121      88.997  -7.617  49.643  1.00  0.00           C  
ATOM    186  C   GLU A 121      87.701  -7.466  50.440  1.00  0.00           C  
ATOM    187  O   GLU A 121      86.658  -7.989  50.041  1.00  0.00           O  
ATOM    188  CB  GLU A 121      89.817  -8.783  50.208  1.00  0.00           C  
ATOM    189  CG  GLU A 121      90.779  -9.432  49.215  1.00  0.00           C  
ATOM    190  CD  GLU A 121      90.113 -10.471  48.319  1.00  0.00           C  
ATOM    191  OE1 GLU A 121      88.982 -10.909  48.625  1.00  0.00           O  
ATOM    192  OE2 GLU A 121      90.733 -10.858  47.305  1.00  0.00           O  
ATOM    193  N   ALA A 122      87.780  -6.745  51.559  1.00  0.00           N  
ATOM    194  CA  ALA A 122      86.659  -6.584  52.492  1.00  0.00           C  
ATOM    195  C   ALA A 122      85.433  -5.899  51.882  1.00  0.00           C  
ATOM    196  O   ALA A 122      84.298  -6.223  52.238  1.00  0.00           O  
ATOM    197  CB  ALA A 122      87.116  -5.841  53.743  1.00  0.00           C  
ATOM    198  N   ASN A 123      85.669  -4.961  50.967  1.00  0.00           N  
ATOM    199  CA  ASN A 123      84.592  -4.222  50.307  1.00  0.00           C  
ATOM    200  C   ASN A 123      83.841  -5.035  49.251  1.00  0.00           C  
ATOM    201  O   ASN A 123      82.752  -4.648  48.819  1.00  0.00           O  
ATOM    202  CB  ASN A 123      85.135  -2.933  49.684  1.00  0.00           C  
ATOM    203  CG  ASN A 123      85.625  -1.938  50.722  1.00  0.00           C  
ATOM    204  OD1 ASN A 123      86.056  -2.314  51.814  1.00  0.00           O  
ATOM    205  ND2 ASN A 123      85.568  -0.657  50.379  1.00  0.00           N  
ATOM    206  N   SER A 124      84.426  -6.160  48.844  1.00  0.00           N  
ATOM    207  CA  SER A 124      83.857  -6.997  47.789  1.00  0.00           C  
ATOM    208  C   SER A 124      83.425  -8.382  48.271  1.00  0.00           C  
ATOM    209  O   SER A 124      82.536  -8.995  47.675  1.00  0.00           O  
ATOM    210  CB  SER A 124      84.844  -7.127  46.625  1.00  0.00           C  
ATOM    211  OG  SER A 124      86.101  -7.606  47.071  1.00  0.00           O  
ATOM    212  N   THR A 125      84.048  -8.870  49.344  1.00  0.00           N  
ATOM    213  CA  THR A 125      83.779 -10.225  49.838  1.00  0.00           C  
ATOM    214  C   THR A 125      83.153 -10.269  51.236  1.00  0.00           C  
ATOM    215  O   THR A 125      82.061 -10.815  51.410  1.00  0.00           O  
ATOM    216  CB  THR A 125      85.048 -11.121  49.814  1.00  0.00           C  
ATOM    217  OG1 THR A 125      86.082 -10.519  50.602  1.00  0.00           O  
ATOM    218  CG2 THR A 125      85.548 -11.326  48.387  1.00  0.00           C  
ATOM    219  N   LEU A 126      83.843  -9.693  52.220  1.00  0.00           N  
ATOM    220  CA  LEU A 126      83.445  -9.814  53.625  1.00  0.00           C  
ATOM    221  C   LEU A 126      82.219  -8.976  53.996  1.00  0.00           C  
ATOM    222  O   LEU A 126      81.237  -9.508  54.517  1.00  0.00           O  
ATOM    223  CB  LEU A 126      84.618  -9.476  54.557  1.00  0.00           C  
ATOM    224  CG  LEU A 126      84.410  -9.741  56.053  1.00  0.00           C  
ATOM    225  CD1 LEU A 126      84.774 -11.176  56.418  1.00  0.00           C  
ATOM    226  CD2 LEU A 126      85.217  -8.761  56.883  1.00  0.00           C  
ATOM    227  N   LEU A 127      82.284  -7.674  53.726  1.00  0.00           N  
ATOM    228  CA  LEU A 127      81.238  -6.735  54.141  1.00  0.00           C  
ATOM    229  C   LEU A 127      80.107  -6.608  53.115  1.00  0.00           C  
ATOM    230  O   LEU A 127      79.518  -5.536  52.962  1.00  0.00           O  
ATOM    231  CB  LEU A 127      81.841  -5.355  54.446  1.00  0.00           C  
ATOM    232  CG  LEU A 127      82.975  -5.231  55.472  1.00  0.00           C  
ATOM    233  CD1 LEU A 127      83.675  -3.887  55.332  1.00  0.00           C  
ATOM    234  CD2 LEU A 127      82.477  -5.428  56.896  1.00  0.00           C  
ATOM    235  N   THR A 134      79.804  -7.708  52.427  1.00  0.00           N  
ATOM    236  CA  THR A 134      78.750  -7.733  51.409  1.00  0.00           C  
ATOM    237  C   THR A 134      77.604  -8.671  51.785  1.00  0.00           C  
ATOM    238  O   THR A 134      76.459  -8.455  51.380  1.00  0.00           O  
ATOM    239  CB  THR A 134      79.297  -8.141  50.020  1.00  0.00           C  
ATOM    240  OG1 THR A 134      79.999  -9.386  50.123  1.00  0.00           O  
ATOM    241  CG2 THR A 134      80.234  -7.070  49.468  1.00  0.00           C  
ATOM    242  N   ARG A 135      77.925  -9.708  52.557  1.00  0.00           N  
ATOM    243  CA  ARG A 135      76.945 -10.711  52.981  1.00  0.00           C  
ATOM    244  C   ARG A 135      75.890 -10.131  53.925  1.00  0.00           C  
ATOM    245  O   ARG A 135      76.217  -9.432  54.887  1.00  0.00           O  
ATOM    246  CB  ARG A 135      77.641 -11.930  53.608  1.00  0.00           C  
ATOM    247  CG  ARG A 135      78.670 -11.601  54.688  1.00  0.00           C  
ATOM    248  CD  ARG A 135      79.528 -12.807  55.049  1.00  0.00           C  
ATOM    249  NE  ARG A 135      78.786 -13.812  55.809  1.00  0.00           N  
ATOM    250  CZ  ARG A 135      78.698 -13.846  57.137  1.00  0.00           C  
ATOM    251  NH1 ARG A 135      79.304 -12.927  57.880  1.00  0.00           N  
ATOM    252  NH2 ARG A 135      77.998 -14.805  57.727  1.00  0.00           N  
ATOM    253  N   GLY A 136      74.627 -10.428  53.633  1.00  0.00           N  
ATOM    254  CA  GLY A 136      73.499  -9.870  54.374  1.00  0.00           C  
ATOM    255  C   GLY A 136      72.699  -8.901  53.524  1.00  0.00           C  
ATOM    256  O   GLY A 136      71.478  -8.800  53.665  1.00  0.00           O  
ATOM    257  N   ALA A 137      73.396  -8.187  52.641  1.00  0.00           N  
ATOM    258  CA  ALA A 137      72.770  -7.242  51.720  1.00  0.00           C  
ATOM    259  C   ALA A 137      72.216  -7.966  50.491  1.00  0.00           C  
ATOM    260  O   ALA A 137      72.918  -8.783  49.887  1.00  0.00           O  
ATOM    261  CB  ALA A 137      73.763  -6.164  51.306  1.00  0.00           C  
ATOM    262  N   PRO A 138      70.953  -7.671  50.121  1.00  0.00           N  
ATOM    263  CA  PRO A 138      70.287  -8.343  49.001  1.00  0.00           C  
ATOM    264  C   PRO A 138      70.848  -7.975  47.624  1.00  0.00           C  
ATOM    265  O   PRO A 138      71.092  -8.866  46.806  1.00  0.00           O  
ATOM    266  CB  PRO A 138      68.825  -7.876  49.122  1.00  0.00           C  
ATOM    267  CG  PRO A 138      68.713  -7.234  50.474  1.00  0.00           C  
ATOM    268  CD  PRO A 138      70.066  -6.685  50.760  1.00  0.00           C  
ATOM    269  N   GLU A 139      71.050  -6.681  47.377  1.00  0.00           N  
ATOM    270  CA  GLU A 139      71.430  -6.191  46.048  1.00  0.00           C  
ATOM    271  C   GLU A 139      72.721  -5.361  46.047  1.00  0.00           C  
ATOM    272  O   GLU A 139      72.848  -4.394  45.290  1.00  0.00           O  
ATOM    273  CB  GLU A 139      70.274  -5.394  45.428  1.00  0.00           C  
ATOM    274  CG  GLU A 139      69.029  -6.225  45.121  1.00  0.00           C  
ATOM    275  CD  GLU A 139      67.761  -5.390  45.047  1.00  0.00           C  
ATOM    276  OE1 GLU A 139      67.748  -4.373  44.320  1.00  0.00           O  
ATOM    277  OE2 GLU A 139      66.772  -5.759  45.715  1.00  0.00           O  
ATOM    278  N   GLY A 140      73.673  -5.747  46.893  1.00  0.00           N  
ATOM    279  CA  GLY A 140      74.969  -5.071  46.972  1.00  0.00           C  
ATOM    280  C   GLY A 140      74.938  -3.739  47.702  1.00  0.00           C  
ATOM    281  O   GLY A 140      75.531  -2.759  47.243  1.00  0.00           O  
ATOM    282  N   GLN A 141      74.247  -3.708  48.841  1.00  0.00           N  
ATOM    283  CA  GLN A 141      74.178  -2.514  49.685  1.00  0.00           C  
ATOM    284  C   GLN A 141      75.130  -2.595  50.881  1.00  0.00           C  
ATOM    285  O   GLN A 141      75.053  -1.778  51.801  1.00  0.00           O  
ATOM    286  CB  GLN A 141      72.742  -2.273  50.168  1.00  0.00           C  
ATOM    287  CG  GLN A 141      71.846  -1.561  49.166  1.00  0.00           C  
ATOM    288  CD  GLN A 141      71.190  -2.508  48.183  1.00  0.00           C  
ATOM    289  OE1 GLN A 141      70.525  -3.467  48.575  1.00  0.00           O  
ATOM    290  NE2 GLN A 141      71.364  -2.237  46.895  1.00  0.00           N  
ATOM    291  N   GLY A 142      76.036  -3.570  50.849  1.00  0.00           N  
ATOM    292  CA  GLY A 142      76.956  -3.835  51.955  1.00  0.00           C  
ATOM    293  C   GLY A 142      77.883  -2.690  52.328  1.00  0.00           C  
ATOM    294  O   GLY A 142      78.038  -1.728  51.573  1.00  0.00           O  
ATOM    295  N   ALA A 143      78.499  -2.807  53.503  1.00  0.00           N  
ATOM    296  CA  ALA A 143      79.392  -1.779  54.036  1.00  0.00           C  
ATOM    297  C   ALA A 143      80.679  -1.648  53.223  1.00  0.00           C  
ATOM    298  O   ALA A 143      81.162  -2.624  52.647  1.00  0.00           O  
ATOM    299  CB  ALA A 143      79.710  -2.062  55.498  1.00  0.00           C  
ATOM    300  N   LYS A 144      81.224  -0.433  53.184  1.00  0.00           N  
ATOM    301  CA  LYS A 144      82.438  -0.141  52.420  1.00  0.00           C  
ATOM    302  C   LYS A 144      83.267   0.974  53.055  1.00  0.00           C  
ATOM    303  O   LYS A 144      82.720   1.955  53.562  1.00  0.00           O  
ATOM    304  CB  LYS A 144      82.099   0.198  50.961  1.00  0.00           C  
ATOM    305  CG  LYS A 144      80.957   1.202  50.778  1.00  0.00           C  
ATOM    306  CD  LYS A 144      80.423   1.201  49.348  1.00  0.00           C  
ATOM    307  CE  LYS A 144      79.535  -0.009  49.075  1.00  0.00           C  
ATOM    308  NZ  LYS A 144      79.116  -0.091  47.649  1.00  0.00           N  
ATOM    309  N   VAL A 145      84.588   0.807  53.020  1.00  0.00           N  
ATOM    310  CA  VAL A 145      85.525   1.786  53.576  1.00  0.00           C  
ATOM    311  C   VAL A 145      85.977   2.762  52.487  1.00  0.00           C  
ATOM    312  O   VAL A 145      86.283   2.352  51.364  1.00  0.00           O  
ATOM    313  CB  VAL A 145      86.768   1.103  54.208  1.00  0.00           C  
ATOM    314  CG1 VAL A 145      87.517   2.074  55.114  1.00  0.00           C  
ATOM    315  CG2 VAL A 145      86.369  -0.142  54.990  1.00  0.00           C  
ATOM    316  N   THR A 146      86.017   4.048  52.826  1.00  0.00           N  
ATOM    317  CA  THR A 146      86.422   5.088  51.878  1.00  0.00           C  
ATOM    318  C   THR A 146      87.748   5.742  52.281  1.00  0.00           C  
ATOM    319  O   THR A 146      88.571   6.068  51.422  1.00  0.00           O  
ATOM    320  CB  THR A 146      85.318   6.159  51.704  1.00  0.00           C  
ATOM    321  OG1 THR A 146      84.041   5.518  51.583  1.00  0.00           O  
ATOM    322  CG2 THR A 146      85.571   7.009  50.460  1.00  0.00           C  
ATOM    323  N   GLU A 147      87.949   5.924  53.586  1.00  0.00           N  
ATOM    324  CA  GLU A 147      89.178   6.516  54.114  1.00  0.00           C  
ATOM    325  C   GLU A 147      90.006   5.483  54.878  1.00  0.00           C  
ATOM    326  O   GLU A 147      89.513   4.842  55.809  1.00  0.00           O  
ATOM    327  CB  GLU A 147      88.853   7.727  55.002  1.00  0.00           C  
ATOM    328  CG  GLU A 147      90.035   8.311  55.790  1.00  0.00           C  
ATOM    329  CD  GLU A 147      91.042   9.054  54.921  1.00  0.00           C  
ATOM    330  OE1 GLU A 147      92.245   9.021  55.255  1.00  0.00           O  
ATOM    331  OE2 GLU A 147      90.638   9.671  53.912  1.00  0.00           O  
ATOM    332  N   TRP A 148      91.264   5.329  54.470  1.00  0.00           N  
ATOM    333  CA  TRP A 148      92.194   4.416  55.129  1.00  0.00           C  
ATOM    334  C   TRP A 148      93.365   5.179  55.747  1.00  0.00           C  
ATOM    335  O   TRP A 148      93.960   6.049  55.106  1.00  0.00           O  
ATOM    336  CB  TRP A 148      92.703   3.358  54.145  1.00  0.00           C  
ATOM    337  CG  TRP A 148      93.535   2.291  54.792  1.00  0.00           C  
ATOM    338  CD1 TRP A 148      93.084   1.145  55.379  1.00  0.00           C  
ATOM    339  CD2 TRP A 148      94.964   2.275  54.924  1.00  0.00           C  
ATOM    340  NE1 TRP A 148      94.141   0.413  55.867  1.00  0.00           N  
ATOM    341  CE2 TRP A 148      95.306   1.083  55.602  1.00  0.00           C  
ATOM    342  CE3 TRP A 148      95.987   3.151  54.535  1.00  0.00           C  
ATOM    343  CZ2 TRP A 148      96.631   0.743  55.900  1.00  0.00           C  
ATOM    344  CZ3 TRP A 148      97.306   2.812  54.832  1.00  0.00           C  
ATOM    345  CH2 TRP A 148      97.614   1.617  55.508  1.00  0.00           C  
ATOM    346  N   LYS A 149      93.688   4.841  56.994  1.00  0.00           N  
ATOM    347  CA  LYS A 149      94.765   5.500  57.733  1.00  0.00           C  
ATOM    348  C   LYS A 149      95.428   4.534  58.716  1.00  0.00           C  
ATOM    349  O   LYS A 149      94.753   3.720  59.353  1.00  0.00           O  
ATOM    350  CB  LYS A 149      94.229   6.733  58.469  1.00  0.00           C  
ATOM    351  CG  LYS A 149      95.293   7.734  58.898  1.00  0.00           C  
ATOM    352  CD  LYS A 149      94.662   8.978  59.509  1.00  0.00           C  
ATOM    353  CE  LYS A 149      95.714   9.959  60.003  1.00  0.00           C  
ATOM    354  NZ  LYS A 149      96.494  10.570  58.889  1.00  0.00           N  
ATOM    355  N   LEU A 150      96.751   4.632  58.831  1.00  0.00           N  
ATOM    356  CA  LEU A 150      97.523   3.781  59.735  1.00  0.00           C  
ATOM    357  C   LEU A 150      98.009   4.572  60.948  1.00  0.00           C  
ATOM    358  O   LEU A 150      98.466   5.709  60.825  1.00  0.00           O  
ATOM    359  CB  LEU A 150      98.708   3.148  58.991  1.00  0.00           C  
ATOM    360  CG  LEU A 150      99.353   1.831  59.464  1.00  0.00           C  
ATOM    361  CD1 LEU A 150     100.206   2.000  60.726  1.00  0.00           C  
ATOM    362  CD2 LEU A 150      98.328   0.704  59.641  1.00  0.00           C  
ATOM    363  N   ARG A 154      97.370   2.805  66.318  1.00  0.00           N  
ATOM    364  CA  ARG A 154      96.095   3.417  65.957  1.00  0.00           C  
ATOM    365  C   ARG A 154      95.808   3.244  64.465  1.00  0.00           C  
ATOM    366  O   ARG A 154      96.434   3.893  63.622  1.00  0.00           O  
ATOM    367  CB  ARG A 154      96.078   4.903  66.340  1.00  0.00           C  
ATOM    368  CG  ARG A 154      96.173   5.176  67.841  1.00  0.00           C  
ATOM    369  CD  ARG A 154      96.393   6.659  68.144  1.00  0.00           C  
ATOM    370  NE  ARG A 154      95.167   7.452  68.026  1.00  0.00           N  
ATOM    371  CZ  ARG A 154      94.846   8.210  66.978  1.00  0.00           C  
ATOM    372  NH1 ARG A 154      95.658   8.297  65.930  1.00  0.00           N  
ATOM    373  NH2 ARG A 154      93.706   8.889  66.979  1.00  0.00           N  
ATOM    374  N   ILE A 155      94.866   2.357  64.150  1.00  0.00           N  
ATOM    375  CA  ILE A 155      94.474   2.082  62.766  1.00  0.00           C  
ATOM    376  C   ILE A 155      93.060   2.605  62.521  1.00  0.00           C  
ATOM    377  O   ILE A 155      92.074   1.946  62.865  1.00  0.00           O  
ATOM    378  CB  ILE A 155      94.541   0.565  62.433  1.00  0.00           C  
ATOM    379  CG1 ILE A 155      95.825  -0.065  62.988  1.00  0.00           C  
ATOM    380  CG2 ILE A 155      94.423   0.341  60.923  1.00  0.00           C  
ATOM    381  CD1 ILE A 155      95.722  -1.559  63.256  1.00  0.00           C  
ATOM    382  N   GLU A 156      92.971   3.792  61.923  1.00  0.00           N  
ATOM    383  CA  GLU A 156      91.691   4.481  61.737  1.00  0.00           C  
ATOM    384  C   GLU A 156      90.898   3.981  60.530  1.00  0.00           C  
ATOM    385  O   GLU A 156      91.470   3.649  59.490  1.00  0.00           O  
ATOM    386  CB  GLU A 156      91.900   5.996  61.643  1.00  0.00           C  
ATOM    387  CG  GLU A 156      92.305   6.650  62.958  1.00  0.00           C  
ATOM    388  CD  GLU A 156      92.300   8.168  62.901  1.00  0.00           C  
ATOM    389  OE1 GLU A 156      91.746   8.741  61.937  1.00  0.00           O  
ATOM    390  OE2 GLU A 156      92.851   8.793  63.833  1.00  0.00           O  
ATOM    391  N   LEU A 157      89.576   3.933  60.686  1.00  0.00           N  
ATOM    392  CA  LEU A 157      88.672   3.506  59.617  1.00  0.00           C  
ATOM    393  C   LEU A 157      87.543   4.511  59.422  1.00  0.00           C  
ATOM    394  O   LEU A 157      87.183   5.239  60.349  1.00  0.00           O  
ATOM    395  CB  LEU A 157      88.058   2.135  59.927  1.00  0.00           C  
ATOM    396  CG  LEU A 157      88.802   1.036  60.689  1.00  0.00           C  
ATOM    397  CD1 LEU A 157      87.845  -0.112  60.957  1.00  0.00           C  
ATOM    398  CD2 LEU A 157      90.033   0.547  59.941  1.00  0.00           C  
ATOM    399  N   THR A 158      86.990   4.542  58.211  1.00  0.00           N  
ATOM    400  CA  THR A 158      85.793   5.329  57.916  1.00  0.00           C  
ATOM    401  C   THR A 158      84.876   4.526  56.994  1.00  0.00           C  
ATOM    402  O   THR A 158      85.082   4.478  55.778  1.00  0.00           O  
ATOM    403  CB  THR A 158      86.132   6.709  57.298  1.00  0.00           C  
ATOM    404  OG1 THR A 158      87.140   7.359  58.084  1.00  0.00           O  
ATOM    405  CG2 THR A 158      84.893   7.599  57.240  1.00  0.00           C  
ATOM    406  N   LEU A 159      83.870   3.891  57.590  1.00  0.00           N  
ATOM    407  CA  LEU A 159      82.960   3.015  56.855  1.00  0.00           C  
ATOM    408  C   LEU A 159      81.588   3.653  56.660  1.00  0.00           C  
ATOM    409  O   LEU A 159      81.147   4.464  57.477  1.00  0.00           O  
ATOM    410  CB  LEU A 159      82.810   1.658  57.559  1.00  0.00           C  
ATOM    411  CG  LEU A 159      84.056   0.852  57.938  1.00  0.00           C  
ATOM    412  CD1 LEU A 159      84.455   1.122  59.383  1.00  0.00           C  
ATOM    413  CD2 LEU A 159      83.802  -0.630  57.737  1.00  0.00           C  
ATOM    414  N   GLN A 160      80.926   3.278  55.569  1.00  0.00           N  
ATOM    415  CA  GLN A 160      79.579   3.750  55.259  1.00  0.00           C  
ATOM    416  C   GLN A 160      78.664   2.572  54.961  1.00  0.00           C  
ATOM    417  O   GLN A 160      79.112   1.551  54.439  1.00  0.00           O  
ATOM    418  CB  GLN A 160      79.599   4.703  54.062  1.00  0.00           C  
ATOM    419  CG  GLN A 160      80.289   6.037  54.324  1.00  0.00           C  
ATOM    420  CD  GLN A 160      80.170   7.004  53.158  1.00  0.00           C  
ATOM    421  OE1 GLN A 160      79.140   7.065  52.484  1.00  0.00           O  
ATOM    422  NE2 GLN A 160      81.226   7.774  52.922  1.00  0.00           N  
ATOM    423  N   SER A 161      77.384   2.722  55.293  1.00  0.00           N  
ATOM    424  CA  SER A 161      76.391   1.670  55.075  1.00  0.00           C  
ATOM    425  C   SER A 161      74.970   2.235  55.033  1.00  0.00           C  
ATOM    426  O   SER A 161      74.729   3.358  55.480  1.00  0.00           O  
ATOM    427  CB  SER A 161      76.509   0.587  56.153  1.00  0.00           C  
ATOM    428  OG  SER A 161      76.386   1.137  57.453  1.00  0.00           O  
ATOM    429  N   GLY A 162      74.039   1.452  54.492  1.00  0.00           N  
ATOM    430  CA  GLY A 162      72.642   1.868  54.361  1.00  0.00           C  
ATOM    431  C   GLY A 162      71.751   1.332  55.467  1.00  0.00           C  
ATOM    432  O   GLY A 162      71.894   1.720  56.627  1.00  0.00           O  
ATOM    433  N   ARG A 163      70.821   0.451  55.103  1.00  0.00           N  
ATOM    434  CA  ARG A 163      69.957  -0.226  56.073  1.00  0.00           C  
ATOM    435  C   ARG A 163      70.626  -1.484  56.610  1.00  0.00           C  
ATOM    436  O   ARG A 163      70.686  -1.702  57.820  1.00  0.00           O  
ATOM    437  CB  ARG A 163      68.621  -0.616  55.433  1.00  0.00           C  
ATOM    438  CG  ARG A 163      67.471   0.340  55.680  1.00  0.00           C  
ATOM    439  CD  ARG A 163      66.151  -0.350  55.370  1.00  0.00           C  
ATOM    440  NE  ARG A 163      65.005   0.550  55.476  1.00  0.00           N  
ATOM    441  CZ  ARG A 163      63.744   0.196  55.233  1.00  0.00           C  
ATOM    442  NH1 ARG A 163      63.448  -1.046  54.868  1.00  0.00           N  
ATOM    443  NH2 ARG A 163      62.771   1.088  55.356  1.00  0.00           N  
ATOM    444  N   TYR A 164      71.127  -2.301  55.687  1.00  0.00           N  
ATOM    445  CA  TYR A 164      71.628  -3.636  55.990  1.00  0.00           C  
ATOM    446  C   TYR A 164      73.149  -3.639  56.068  1.00  0.00           C  
ATOM    447  O   TYR A 164      73.804  -2.737  55.539  1.00  0.00           O  
ATOM    448  CB  TYR A 164      71.128  -4.626  54.933  1.00  0.00           C  
ATOM    449  CG  TYR A 164      69.698  -4.362  54.506  1.00  0.00           C  
ATOM    450  CD1 TYR A 164      69.419  -3.665  53.331  1.00  0.00           C  
ATOM    451  CD2 TYR A 164      68.625  -4.785  55.291  1.00  0.00           C  
ATOM    452  CE1 TYR A 164      68.108  -3.407  52.941  1.00  0.00           C  
ATOM    453  CE2 TYR A 164      67.309  -4.532  54.910  1.00  0.00           C  
ATOM    454  CZ  TYR A 164      67.059  -3.843  53.735  1.00  0.00           C  
ATOM    455  OH  TYR A 164      65.760  -3.591  53.354  1.00  0.00           O  
ATOM    456  N   VAL A 165      73.697  -4.659  56.729  1.00  0.00           N  
ATOM    457  CA  VAL A 165      75.139  -4.768  56.991  1.00  0.00           C  
ATOM    458  C   VAL A 165      75.638  -3.460  57.621  1.00  0.00           C  
ATOM    459  O   VAL A 165      76.505  -2.774  57.072  1.00  0.00           O  
ATOM    460  CB  VAL A 165      75.953  -5.149  55.710  1.00  0.00           C  
ATOM    461  CG1 VAL A 165      77.306  -5.731  56.082  1.00  0.00           C  
ATOM    462  CG2 VAL A 165      75.188  -6.155  54.854  1.00  0.00           C  
ATOM    463  N   ARG A 166      75.068  -3.132  58.781  1.00  0.00           N  
ATOM    464  CA  ARG A 166      75.267  -1.832  59.434  1.00  0.00           C  
ATOM    465  C   ARG A 166      76.705  -1.560  59.864  1.00  0.00           C  
ATOM    466  O   ARG A 166      77.482  -2.487  60.100  1.00  0.00           O  
ATOM    467  CB  ARG A 166      74.314  -1.664  60.623  1.00  0.00           C  
ATOM    468  CG  ARG A 166      72.857  -1.475  60.228  1.00  0.00           C  
ATOM    469  CD  ARG A 166      71.982  -1.214  61.437  1.00  0.00           C  
ATOM    470  NE  ARG A 166      70.566  -1.134  61.092  1.00  0.00           N  
ATOM    471  CZ  ARG A 166      69.596  -0.851  61.956  1.00  0.00           C  
ATOM    472  NH1 ARG A 166      69.876  -0.612  63.231  1.00  0.00           N  
ATOM    473  NH2 ARG A 166      68.338  -0.805  61.541  1.00  0.00           N  
ATOM    474  N   VAL A 167      77.034  -0.274  59.970  1.00  0.00           N  
ATOM    475  CA  VAL A 167      78.399   0.183  60.228  1.00  0.00           C  
ATOM    476  C   VAL A 167      78.975  -0.320  61.563  1.00  0.00           C  
ATOM    477  O   VAL A 167      80.179  -0.567  61.668  1.00  0.00           O  
ATOM    478  CB  VAL A 167      78.508   1.734  60.096  1.00  0.00           C  
ATOM    479  CG1 VAL A 167      78.026   2.448  61.361  1.00  0.00           C  
ATOM    480  CG2 VAL A 167      79.925   2.147  59.746  1.00  0.00           C  
ATOM    481  N   HIS A 168      78.109  -0.482  62.564  1.00  0.00           N  
ATOM    482  CA  HIS A 168      78.525  -0.978  63.879  1.00  0.00           C  
ATOM    483  C   HIS A 168      78.838  -2.473  63.881  1.00  0.00           C  
ATOM    484  O   HIS A 168      79.613  -2.949  64.711  1.00  0.00           O  
ATOM    485  CB  HIS A 168      77.505  -0.623  64.972  1.00  0.00           C  
ATOM    486  CG  HIS A 168      76.081  -0.625  64.509  1.00  0.00           C  
ATOM    487  ND1 HIS A 168      75.444   0.512  64.061  1.00  0.00           N  
ATOM    488  CD2 HIS A 168      75.167  -1.621  64.437  1.00  0.00           C  
ATOM    489  CE1 HIS A 168      74.201   0.216  63.729  1.00  0.00           C  
ATOM    490  NE2 HIS A 168      74.006  -1.071  63.951  1.00  0.00           N  
ATOM    491  N   ASP A 169      78.232  -3.202  62.947  1.00  0.00           N  
ATOM    492  CA  ASP A 169      78.520  -4.619  62.752  1.00  0.00           C  
ATOM    493  C   ASP A 169      79.766  -4.816  61.890  1.00  0.00           C  
ATOM    494  O   ASP A 169      80.431  -5.851  61.975  1.00  0.00           O  
ATOM    495  CB  ASP A 169      77.318  -5.321  62.117  1.00  0.00           C  
ATOM    496  CG  ASP A 169      76.141  -5.445  63.068  1.00  0.00           C  
ATOM    497  OD1 ASP A 169      76.361  -5.738  64.262  1.00  0.00           O  
ATOM    498  OD2 ASP A 169      74.990  -5.258  62.619  1.00  0.00           O  
ATOM    499  N   ALA A 170      80.070  -3.810  61.071  1.00  0.00           N  
ATOM    500  CA  ALA A 170      81.216  -3.832  60.162  1.00  0.00           C  
ATOM    501  C   ALA A 170      82.557  -3.755  60.885  1.00  0.00           C  
ATOM    502  O   ALA A 170      83.551  -4.313  60.416  1.00  0.00           O  
ATOM    503  CB  ALA A 170      81.104  -2.703  59.152  1.00  0.00           C  
ATOM    504  N   ILE A 171      82.581  -3.058  62.018  1.00  0.00           N  
ATOM    505  CA  ILE A 171      83.815  -2.853  62.777  1.00  0.00           C  
ATOM    506  C   ILE A 171      84.252  -4.109  63.548  1.00  0.00           C  
ATOM    507  O   ILE A 171      85.441  -4.291  63.827  1.00  0.00           O  
ATOM    508  CB  ILE A 171      83.721  -1.594  63.699  1.00  0.00           C  
ATOM    509  CG1 ILE A 171      85.117  -1.061  64.041  1.00  0.00           C  
ATOM    510  CG2 ILE A 171      82.875  -1.870  64.952  1.00  0.00           C  
ATOM    511  CD1 ILE A 171      85.161   0.427  64.310  1.00  0.00           C  
ATOM    512  N   PHE A 172      83.292  -4.975  63.871  1.00  0.00           N  
ATOM    513  CA  PHE A 172      83.582  -6.222  64.581  1.00  0.00           C  
ATOM    514  C   PHE A 172      83.924  -7.373  63.633  1.00  0.00           C  
ATOM    515  O   PHE A 172      84.471  -8.392  64.061  1.00  0.00           O  
ATOM    516  CB  PHE A 172      82.436  -6.600  65.525  1.00  0.00           C  
ATOM    517  CG  PHE A 172      82.213  -5.608  66.634  1.00  0.00           C  
ATOM    518  CD1 PHE A 172      83.127  -5.491  67.678  1.00  0.00           C  
ATOM    519  CD2 PHE A 172      81.089  -4.791  66.634  1.00  0.00           C  
ATOM    520  CE1 PHE A 172      82.924  -4.570  68.704  1.00  0.00           C  
ATOM    521  CE2 PHE A 172      80.876  -3.867  67.654  1.00  0.00           C  
ATOM    522  CZ  PHE A 172      81.796  -3.756  68.690  1.00  0.00           C  
ATOM    523  N   ARG A 173      83.599  -7.204  62.353  1.00  0.00           N  
ATOM    524  CA  ARG A 173      84.033  -8.135  61.312  1.00  0.00           C  
ATOM    525  C   ARG A 173      85.517  -7.933  61.030  1.00  0.00           C  
ATOM    526  O   ARG A 173      86.254  -8.897  60.811  1.00  0.00           O  
ATOM    527  CB  ARG A 173      83.229  -7.937  60.027  1.00  0.00           C  
ATOM    528  CG  ARG A 173      81.777  -8.349  60.130  1.00  0.00           C  
ATOM    529  CD  ARG A 173      81.127  -8.402  58.764  1.00  0.00           C  
ATOM    530  NE  ARG A 173      79.681  -8.574  58.857  1.00  0.00           N  
ATOM    531  CZ  ARG A 173      78.875  -8.763  57.817  1.00  0.00           C  
ATOM    532  NH1 ARG A 173      79.365  -8.811  56.585  1.00  0.00           N  
ATOM    533  NH2 ARG A 173      77.572  -8.907  58.008  1.00  0.00           N  
ATOM    534  N   LEU A 174      85.942  -6.671  61.042  1.00  0.00           N  
ATOM    535  CA  LEU A 174      87.345  -6.304  60.860  1.00  0.00           C  
ATOM    536  C   LEU A 174      88.156  -6.547  62.133  1.00  0.00           C  
ATOM    537  O   LEU A 174      89.382  -6.645  62.083  1.00  0.00           O  
ATOM    538  CB  LEU A 174      87.467  -4.844  60.409  1.00  0.00           C  
ATOM    539  CG  LEU A 174      86.887  -4.483  59.035  1.00  0.00           C  
ATOM    540  CD1 LEU A 174      86.623  -2.988  58.932  1.00  0.00           C  
ATOM    541  CD2 LEU A 174      87.792  -4.956  57.897  1.00  0.00           C  
ATOM    542  N   ARG A 175      87.460  -6.637  63.266  1.00  0.00           N  
ATOM    543  CA  ARG A 175      88.055  -7.033  64.544  1.00  0.00           C  
ATOM    544  C   ARG A 175      88.484  -8.506  64.495  1.00  0.00           C  
ATOM    545  O   ARG A 175      89.466  -8.899  65.131  1.00  0.00           O  
ATOM    546  CB  ARG A 175      87.049  -6.799  65.678  1.00  0.00           C  
ATOM    547  CG  ARG A 175      87.545  -7.090  67.093  1.00  0.00           C  
ATOM    548  CD  ARG A 175      88.232  -5.886  67.723  1.00  0.00           C  
ATOM    549  NE  ARG A 175      88.085  -5.880  69.180  1.00  0.00           N  
ATOM    550  CZ  ARG A 175      88.901  -6.497  70.033  1.00  0.00           C  
ATOM    551  NH1 ARG A 175      89.948  -7.186  69.593  1.00  0.00           N  
ATOM    552  NH2 ARG A 175      88.668  -6.424  71.337  1.00  0.00           N  
ATOM    553  N   LYS A 176      87.738  -9.302  63.729  1.00  0.00           N  
ATOM    554  CA  LYS A 176      88.033 -10.719  63.510  1.00  0.00           C  
ATOM    555  C   LYS A 176      89.203 -10.930  62.545  1.00  0.00           C  
ATOM    556  O   LYS A 176      90.083 -11.757  62.800  1.00  0.00           O  
ATOM    557  CB  LYS A 176      86.788 -11.441  62.980  1.00  0.00           C  
ATOM    558  CG  LYS A 176      85.787 -11.873  64.048  1.00  0.00           C  
ATOM    559  CD  LYS A 176      85.970 -13.336  64.442  1.00  0.00           C  
ATOM    560  CE  LYS A 176      85.383 -14.279  63.395  1.00  0.00           C  
ATOM    561  NZ  LYS A 176      85.646 -15.709  63.716  1.00  0.00           N  
ATOM    562  N   GLN A 177      89.204 -10.179  61.443  1.00  0.00           N  
ATOM    563  CA  GLN A 177      90.206 -10.334  60.384  1.00  0.00           C  
ATOM    564  C   GLN A 177      91.590  -9.810  60.763  1.00  0.00           C  
ATOM    565  O   GLN A 177      92.600 -10.441  60.446  1.00  0.00           O  
ATOM    566  CB  GLN A 177      89.733  -9.677  59.083  1.00  0.00           C  
ATOM    567  CG  GLN A 177      88.652 -10.459  58.347  1.00  0.00           C  
ATOM    568  CD  GLN A 177      88.470 -10.015  56.903  1.00  0.00           C  
ATOM    569  OE1 GLN A 177      88.143 -10.822  56.033  1.00  0.00           O  
ATOM    570  NE2 GLN A 177      88.676  -8.727  56.642  1.00  0.00           N  
ATOM    571  N   LEU A 178      91.632  -8.660  61.435  1.00  0.00           N  
ATOM    572  CA  LEU A 178      92.897  -8.045  61.847  1.00  0.00           C  
ATOM    573  C   LEU A 178      93.571  -8.785  63.007  1.00  0.00           C  
ATOM    574  O   LEU A 178      94.781  -8.655  63.212  1.00  0.00           O  
ATOM    575  CB  LEU A 178      92.701  -6.561  62.192  1.00  0.00           C  
ATOM    576  CG  LEU A 178      92.381  -5.587  61.050  1.00  0.00           C  
ATOM    577  CD1 LEU A 178      91.909  -4.249  61.600  1.00  0.00           C  
ATOM    578  CD2 LEU A 178      93.572  -5.392  60.117  1.00  0.00           C  
ATOM    579  N   ALA A 179      92.787  -9.559  63.755  1.00  0.00           N  
ATOM    580  CA  ALA A 179      93.314 -10.396  64.833  1.00  0.00           C  
ATOM    581  C   ALA A 179      93.979 -11.662  64.286  1.00  0.00           C  
ATOM    582  O   ALA A 179      94.842 -12.251  64.941  1.00  0.00           O  
ATOM    583  CB  ALA A 179      92.211 -10.753  65.820  1.00  0.00           C  
ATOM    584  N   GLU A 180      93.567 -12.068  63.086  1.00  0.00           N  
ATOM    585  CA  GLU A 180      94.121 -13.241  62.408  1.00  0.00           C  
ATOM    586  C   GLU A 180      95.311 -12.872  61.516  1.00  0.00           C  
ATOM    587  O   GLU A 180      96.308 -13.598  61.467  1.00  0.00           O  
ATOM    588  CB  GLU A 180      93.028 -13.946  61.588  1.00  0.00           C  
ATOM    589  CG  GLU A 180      93.492 -15.160  60.773  1.00  0.00           C  
ATOM    590  CD  GLU A 180      93.917 -16.337  61.637  1.00  0.00           C  
ATOM    591  OE1 GLU A 180      93.096 -16.817  62.449  1.00  0.00           O  
ATOM    592  OE2 GLU A 180      95.073 -16.790  61.494  1.00  0.00           O  
ATOM    593  N   ALA A 181      95.199 -11.738  60.824  1.00  0.00           N  
ATOM    594  CA  ALA A 181      96.211 -11.298  59.860  1.00  0.00           C  
ATOM    595  C   ALA A 181      97.415 -10.592  60.495  1.00  0.00           C  
ATOM    596  O   ALA A 181      98.388 -10.276  59.803  1.00  0.00           O  
ATOM    597  CB  ALA A 181      95.574 -10.414  58.792  1.00  0.00           C  
ATOM    598  N   LEU A 182      97.346 -10.345  61.802  1.00  0.00           N  
ATOM    599  CA  LEU A 182      98.430  -9.675  62.527  1.00  0.00           C  
ATOM    600  C   LEU A 182      98.795 -10.379  63.835  1.00  0.00           C  
ATOM    601  O   LEU A 182      99.820 -10.066  64.445  1.00  0.00           O  
ATOM    602  CB  LEU A 182      98.071  -8.209  62.808  1.00  0.00           C  
ATOM    603  CG  LEU A 182      97.965  -7.218  61.642  1.00  0.00           C  
ATOM    604  CD1 LEU A 182      97.171  -5.987  62.056  1.00  0.00           C  
ATOM    605  CD2 LEU A 182      99.340  -6.821  61.113  1.00  0.00           C  
ATOM    606  N   GLY A  86      97.957 -11.329  64.251  1.00  0.00           N  
ATOM    607  CA  GLY A  86      98.105 -12.021  65.535  1.00  0.00           C  
ATOM    608  C   GLY A  86      99.424 -12.743  65.731  1.00  0.00           C  
ATOM    609  O   GLY A  86     100.250 -12.330  66.549  1.00  0.00           O  
ATOM    610  N   LYS A  87      99.617 -13.827  64.982  1.00  0.00           N  
ATOM    611  CA  LYS A  87     100.859 -14.602  65.032  1.00  0.00           C  
ATOM    612  C   LYS A  87     101.926 -14.026  64.098  1.00  0.00           C  
ATOM    613  O   LYS A  87     103.110 -14.358  64.214  1.00  0.00           O  
ATOM    614  CB  LYS A  87     100.590 -16.072  64.687  1.00  0.00           C  
ATOM    615  CG  LYS A  87      99.784 -16.832  65.740  1.00  0.00           C  
ATOM    616  CD  LYS A  87      99.519 -18.278  65.328  1.00  0.00           C  
ATOM    617  CE  LYS A  87      98.375 -18.385  64.324  1.00  0.00           C  
ATOM    618  NZ  LYS A  87      98.093 -19.799  63.950  1.00  0.00           N  
ATOM    619  N   LYS A  88     101.496 -13.155  63.187  1.00  0.00           N  
ATOM    620  CA  LYS A  88     102.362 -12.594  62.150  1.00  0.00           C  
ATOM    621  C   LYS A  88     103.309 -11.522  62.694  1.00  0.00           C  
ATOM    622  O   LYS A  88     104.526 -11.614  62.512  1.00  0.00           O  
ATOM    623  CB  LYS A  88     101.522 -12.019  60.997  1.00  0.00           C  
ATOM    624  CG  LYS A  88     100.309 -12.862  60.587  1.00  0.00           C  
ATOM    625  CD  LYS A  88     100.697 -14.098  59.786  1.00  0.00           C  
ATOM    626  CE  LYS A  88      99.473 -14.930  59.438  1.00  0.00           C  
ATOM    627  NZ  LYS A  88      99.834 -16.137  58.647  1.00  0.00           N  
ATOM    628  N   TYR A  89     102.745 -10.516  63.361  1.00  0.00           N  
ATOM    629  CA  TYR A  89     103.517  -9.376  63.861  1.00  0.00           C  
ATOM    630  C   TYR A  89     103.467  -9.216  65.385  1.00  0.00           C  
ATOM    631  O   TYR A  89     103.873  -8.176  65.916  1.00  0.00           O  
ATOM    632  CB  TYR A  89     103.054  -8.083  63.181  1.00  0.00           C  
ATOM    633  CG  TYR A  89     103.561  -7.907  61.768  1.00  0.00           C  
ATOM    634  CD1 TYR A  89     102.838  -8.398  60.681  1.00  0.00           C  
ATOM    635  CD2 TYR A  89     104.761  -7.240  61.517  1.00  0.00           C  
ATOM    636  CE1 TYR A  89     103.300  -8.236  59.377  1.00  0.00           C  
ATOM    637  CE2 TYR A  89     105.233  -7.072  60.218  1.00  0.00           C  
ATOM    638  CZ  TYR A  89     104.497  -7.571  59.154  1.00  0.00           C  
ATOM    639  OH  TYR A  89     104.959  -7.407  57.868  1.00  0.00           O  
ATOM    640  N   LYS A  90     102.977 -10.249  66.072  1.00  0.00           N  
ATOM    641  CA  LYS A  90     102.877 -10.277  67.541  1.00  0.00           C  
ATOM    642  C   LYS A  90     102.042  -9.122  68.110  1.00  0.00           C  
ATOM    643  O   LYS A  90     102.453  -8.458  69.066  1.00  0.00           O  
ATOM    644  CB  LYS A  90     104.273 -10.312  68.193  1.00  0.00           C  
ATOM    645  CG  LYS A  90     105.184 -11.444  67.725  1.00  0.00           C  
ATOM    646  CD  LYS A  90     104.902 -12.746  68.459  1.00  0.00           C  
ATOM    647  CE  LYS A  90     105.876 -13.830  68.033  1.00  0.00           C  
ATOM    648  NZ  LYS A  90     105.628 -15.107  68.752  1.00  0.00           N  
ATOM    649  N   ILE A  91     100.872  -8.889  67.516  1.00  0.00           N  
ATOM    650  CA  ILE A  91      99.983  -7.803  67.943  1.00  0.00           C  
ATOM    651  C   ILE A  91      98.676  -8.351  68.527  1.00  0.00           C  
ATOM    652  O   ILE A  91      98.057  -9.252  67.954  1.00  0.00           O  
ATOM    653  CB  ILE A  91      99.679  -6.803  66.784  1.00  0.00           C  
ATOM    654  CG1 ILE A  91     100.978  -6.333  66.113  1.00  0.00           C  
ATOM    655  CG2 ILE A  91      98.875  -5.600  67.294  1.00  0.00           C  
ATOM    656  CD1 ILE A  91     100.777  -5.594  64.794  1.00  0.00           C  
ATOM    657  N   GLY A  92      98.275  -7.802  69.672  1.00  0.00           N  
ATOM    658  CA  GLY A  92      97.015  -8.162  70.322  1.00  0.00           C  
ATOM    659  C   GLY A  92      96.191  -6.934  70.662  1.00  0.00           C  
ATOM    660  O   GLY A  92      96.558  -6.161  71.550  1.00  0.00           O  
ATOM    661  N   ILE A  93      95.074  -6.764  69.955  1.00  0.00           N  
ATOM    662  CA  ILE A  93      94.207  -5.589  70.103  1.00  0.00           C  
ATOM    663  C   ILE A  93      93.480  -5.585  71.452  1.00  0.00           C  
ATOM    664  O   ILE A  93      92.956  -6.614  71.887  1.00  0.00           O  
ATOM    665  CB  ILE A  93      93.166  -5.491  68.950  1.00  0.00           C  
ATOM    666  CG1 ILE A  93      93.810  -5.834  67.601  1.00  0.00           C  
ATOM    667  CG2 ILE A  93      92.526  -4.099  68.910  1.00  0.00           C  
ATOM    668  CD1 ILE A  93      92.822  -6.249  66.520  1.00  0.00           C  
ATOM    669  N   ARG A  94      93.458  -4.421  72.101  1.00  0.00           N  
ATOM    670  CA  ARG A  94      92.789  -4.248  73.394  1.00  0.00           C  
ATOM    671  C   ARG A  94      91.308  -3.890  73.251  1.00  0.00           C  
ATOM    672  O   ARG A  94      90.463  -4.438  73.962  1.00  0.00           O  
ATOM    673  CB  ARG A  94      93.504  -3.190  74.243  1.00  0.00           C  
ATOM    674  CG  ARG A  94      94.821  -3.648  74.860  1.00  0.00           C  
ATOM    675  CD  ARG A  94      95.432  -2.555  75.730  1.00  0.00           C  
ATOM    676  NE  ARG A  94      95.928  -1.427  74.940  1.00  0.00           N  
ATOM    677  CZ  ARG A  94      96.236  -0.230  75.434  1.00  0.00           C  
ATOM    678  NH1 ARG A  94      96.098   0.024  76.730  1.00  0.00           N  
ATOM    679  NH2 ARG A  94      96.681   0.722  74.626  1.00  0.00           N  
ATOM    680  N   GLY A 183      91.001  -2.968  72.339  1.00  0.00           N  
ATOM    681  CA  GLY A 183      89.623  -2.533  72.117  1.00  0.00           C  
ATOM    682  C   GLY A 183      89.452  -1.498  71.020  1.00  0.00           C  
ATOM    683  O   GLY A 183      90.393  -1.197  70.280  1.00  0.00           O  
ATOM    684  N   ILE A 197      88.238  -0.958  70.922  1.00  0.00           N  
ATOM    685  CA  ILE A 197      87.889   0.040  69.910  1.00  0.00           C  
ATOM    686  C   ILE A 197      87.398   1.328  70.575  1.00  0.00           C  
ATOM    687  O   ILE A 197      86.618   1.283  71.531  1.00  0.00           O  
ATOM    688  CB  ILE A 197      86.792  -0.483  68.936  1.00  0.00           C  
ATOM    689  CG1 ILE A 197      87.126  -1.894  68.435  1.00  0.00           C  
ATOM    690  CG2 ILE A 197      86.604   0.481  67.762  1.00  0.00           C  
ATOM    691  CD1 ILE A 197      85.936  -2.663  67.888  1.00  0.00           C  
ATOM    692  N   GLU A 198      87.862   2.468  70.067  1.00  0.00           N  
ATOM    693  CA  GLU A 198      87.392   3.773  70.530  1.00  0.00           C  
ATOM    694  C   GLU A 198      86.910   4.622  69.354  1.00  0.00           C  
ATOM    695  O   GLU A 198      87.568   4.690  68.314  1.00  0.00           O  
ATOM    696  CB  GLU A 198      88.484   4.498  71.320  1.00  0.00           C  
ATOM    697  CG  GLU A 198      87.958   5.592  72.246  1.00  0.00           C  
ATOM    698  CD  GLU A 198      88.921   5.943  73.371  1.00  0.00           C  
ATOM    699  OE1 GLU A 198      89.935   5.231  73.551  1.00  0.00           O  
ATOM    700  OE2 GLU A 198      88.657   6.936  74.084  1.00  0.00           O  
ATOM    701  N   VAL A 199      85.759   5.266  69.536  1.00  0.00           N  
ATOM    702  CA  VAL A 199      85.075   5.980  68.456  1.00  0.00           C  
ATOM    703  C   VAL A 199      85.430   7.469  68.431  1.00  0.00           C  
ATOM    704  O   VAL A 199      85.499   8.121  69.477  1.00  0.00           O  
ATOM    705  CB  VAL A 199      83.531   5.798  68.550  1.00  0.00           C  
ATOM    706  CG1 VAL A 199      82.820   6.466  67.377  1.00  0.00           C  
ATOM    707  CG2 VAL A 199      83.168   4.321  68.609  1.00  0.00           C  
ATOM    708  N   GLU A 200      85.657   7.989  67.226  1.00  0.00           N  
ATOM    709  CA  GLU A 200      85.906   9.415  67.016  1.00  0.00           C  
ATOM    710  C   GLU A 200      84.679  10.122  66.435  1.00  0.00           C  
ATOM    711  O   GLU A 200      84.454  11.303  66.710  1.00  0.00           O  
ATOM    712  CB  GLU A 200      87.124   9.631  66.110  1.00  0.00           C  
ATOM    713  CG  GLU A 200      88.464   9.294  66.767  1.00  0.00           C  
ATOM    714  CD  GLU A 200      89.666   9.555  65.866  1.00  0.00           C  
ATOM    715  OE1 GLU A 200      89.483   9.782  64.649  1.00  0.00           O  
ATOM    716  OE2 GLU A 200      90.805   9.528  66.382  1.00  0.00           O  
ATOM    717  N   SER A 201      83.895   9.397  65.637  1.00  0.00           N  
ATOM    718  CA  SER A 201      82.687   9.943  65.014  1.00  0.00           C  
ATOM    719  C   SER A 201      81.652   8.863  64.698  1.00  0.00           C  
ATOM    720  O   SER A 201      82.001   7.768  64.253  1.00  0.00           O  
ATOM    721  CB  SER A 201      83.040  10.712  63.736  1.00  0.00           C  
ATOM    722  OG  SER A 201      81.880  11.220  63.101  1.00  0.00           O  
ATOM    723  N   PHE A 202      80.383   9.188  64.939  1.00  0.00           N  
ATOM    724  CA  PHE A 202      79.252   8.335  64.569  1.00  0.00           C  
ATOM    725  C   PHE A 202      78.073   9.217  64.160  1.00  0.00           C  
ATOM    726  O   PHE A 202      77.489   9.911  64.995  1.00  0.00           O  
ATOM    727  CB  PHE A 202      78.848   7.411  65.729  1.00  0.00           C  
ATOM    728  CG  PHE A 202      78.081   6.181  65.299  1.00  0.00           C  
ATOM    729  CD1 PHE A 202      78.565   4.911  65.596  1.00  0.00           C  
ATOM    730  CD2 PHE A 202      76.877   6.288  64.602  1.00  0.00           C  
ATOM    731  CE1 PHE A 202      77.866   3.768  65.204  1.00  0.00           C  
ATOM    732  CE2 PHE A 202      76.174   5.151  64.206  1.00  0.00           C  
ATOM    733  CZ  PHE A 202      76.669   3.891  64.509  1.00  0.00           C  
ATOM    734  N   ILE A 203      77.733   9.188  62.873  1.00  0.00           N  
ATOM    735  CA  ILE A 203      76.662  10.025  62.327  1.00  0.00           C  
ATOM    736  C   ILE A 203      75.645   9.176  61.568  1.00  0.00           C  
ATOM    737  O   ILE A 203      76.016   8.349  60.734  1.00  0.00           O  
ATOM    738  CB  ILE A 203      77.219  11.138  61.390  1.00  0.00           C  
ATOM    739  CG1 ILE A 203      78.252  12.005  62.120  1.00  0.00           C  
ATOM    740  CG2 ILE A 203      76.087  12.008  60.838  1.00  0.00           C  
ATOM    741  CD1 ILE A 203      79.145  12.823  61.203  1.00  0.00           C  
ATOM    742  N   ILE A 205      74.365   9.386  61.865  1.00  0.00           N  
ATOM    743  CA  ILE A 205      73.280   8.707  61.158  1.00  0.00           C  
ATOM    744  C   ILE A 205      72.405   9.721  60.424  1.00  0.00           C  
ATOM    745  O   ILE A 205      72.003  10.736  60.994  1.00  0.00           O  
ATOM    746  CB  ILE A 205      72.397   7.851  62.113  1.00  0.00           C  
ATOM    747  CG1 ILE A 205      73.262   6.965  63.016  1.00  0.00           C  
ATOM    748  CG2 ILE A 205      71.405   6.996  61.316  1.00  0.00           C  
ATOM    749  CD1 ILE A 205      72.514   6.363  64.192  1.00  0.00           C  
ATOM    750  N   LYS A 206      72.122   9.439  59.156  1.00  0.00           N  
ATOM    751  CA  LYS A 206      71.222  10.264  58.357  1.00  0.00           C  
ATOM    752  C   LYS A 206      69.940   9.494  58.048  1.00  0.00           C  
ATOM    753  O   LYS A 206      69.972   8.461  57.375  1.00  0.00           O  
ATOM    754  CB  LYS A 206      71.906  10.724  57.064  1.00  0.00           C  
ATOM    755  CG  LYS A 206      73.063  11.695  57.273  1.00  0.00           C  
ATOM    756  CD  LYS A 206      73.610  12.191  55.943  1.00  0.00           C  
ATOM    757  CE  LYS A 206      74.684  13.250  56.141  1.00  0.00           C  
ATOM    758  NZ  LYS A 206      75.148  13.814  54.841  1.00  0.00           N  
ATOM    759  N   VAL A 207      68.819  10.006  58.551  1.00  0.00           N  
ATOM    760  CA  VAL A 207      67.525   9.331  58.446  1.00  0.00           C  
ATOM    761  C   VAL A 207      66.548  10.168  57.613  1.00  0.00           C  
ATOM    762  O   VAL A 207      66.368  11.354  57.890  1.00  0.00           O  
ATOM    763  CB  VAL A 207      66.912   9.055  59.854  1.00  0.00           C  
ATOM    764  CG1 VAL A 207      65.696   8.136  59.759  1.00  0.00           C  
ATOM    765  CG2 VAL A 207      67.950   8.456  60.797  1.00  0.00           C  
ATOM    766  N   PRO A 208      65.922   9.556  56.585  1.00  0.00           N  
ATOM    767  CA  PRO A 208      64.903  10.240  55.779  1.00  0.00           C  
ATOM    768  C   PRO A 208      63.662  10.620  56.588  1.00  0.00           C  
ATOM    769  O   PRO A 208      63.237   9.862  57.465  1.00  0.00           O  
ATOM    770  CB  PRO A 208      64.541   9.199  54.710  1.00  0.00           C  
ATOM    771  CG  PRO A 208      64.937   7.889  55.294  1.00  0.00           C  
ATOM    772  CD  PRO A 208      66.157   8.180  56.110  1.00  0.00           C  
ATOM    773  N   ALA A 209      63.096  11.789  56.289  1.00  0.00           N  
ATOM    774  CA  ALA A 209      61.918  12.299  56.993  1.00  0.00           C  
ATOM    775  C   ALA A 209      61.023  13.155  56.095  1.00  0.00           C  
ATOM    776  O   ALA A 209      61.489  13.744  55.115  1.00  0.00           O  
ATOM    777  CB  ALA A 209      62.337  13.085  58.232  1.00  0.00           C  
ATOM    778  N   ASP A 210      59.740  13.218  56.445  1.00  0.00           N  
ATOM    779  CA  ASP A 210      58.750  14.010  55.713  1.00  0.00           C  
ATOM    780  C   ASP A 210      58.857  15.507  56.024  1.00  0.00           C  
ATOM    781  O   ASP A 210      59.176  16.311  55.144  1.00  0.00           O  
ATOM    782  CB  ASP A 210      57.333  13.494  56.020  1.00  0.00           C  
ATOM    783  CG  ASP A 210      56.240  14.505  55.679  1.00  0.00           C  
ATOM    784  OD1 ASP A 210      56.142  14.920  54.504  1.00  0.00           O  
ATOM    785  OD2 ASP A 210      55.473  14.879  56.594  1.00  0.00           O  
ATOM    786  N   HIS A 211      58.590  15.861  57.279  1.00  0.00           N  
ATOM    787  CA  HIS A 211      58.489  17.250  57.712  1.00  0.00           C  
ATOM    788  C   HIS A 211      59.677  17.619  58.601  1.00  0.00           C  
ATOM    789  O   HIS A 211      60.466  16.750  58.985  1.00  0.00           O  
ATOM    790  CB  HIS A 211      57.166  17.447  58.466  1.00  0.00           C  
ATOM    791  CG  HIS A 211      56.739  18.877  58.593  1.00  0.00           C  
ATOM    792  ND1 HIS A 211      56.149  19.572  57.559  1.00  0.00           N  
ATOM    793  CD2 HIS A 211      56.805  19.738  59.636  1.00  0.00           C  
ATOM    794  CE1 HIS A 211      55.877  20.802  57.957  1.00  0.00           C  
ATOM    795  NE2 HIS A 211      56.265  20.928  59.214  1.00  0.00           N  
ATOM    796  N   GLU A 212      59.812  18.910  58.903  1.00  0.00           N  
ATOM    797  CA  GLU A 212      60.771  19.388  59.896  1.00  0.00           C  
ATOM    798  C   GLU A 212      60.337  18.878  61.269  1.00  0.00           C  
ATOM    799  O   GLU A 212      59.329  19.330  61.821  1.00  0.00           O  
ATOM    800  CB  GLU A 212      60.845  20.920  59.889  1.00  0.00           C  
ATOM    801  CG  GLU A 212      61.278  21.530  58.556  1.00  0.00           C  
ATOM    802  CD  GLU A 212      60.925  23.008  58.427  1.00  0.00           C  
ATOM    803  OE1 GLU A 212      59.998  23.476  59.127  1.00  0.00           O  
ATOM    804  OE2 GLU A 212      61.571  23.703  57.611  1.00  0.00           O  
ATOM    805  N   LEU A 213      61.093  17.923  61.805  1.00  0.00           N  
ATOM    806  CA  LEU A 213      60.725  17.253  63.049  1.00  0.00           C  
ATOM    807  C   LEU A 213      61.239  18.000  64.277  1.00  0.00           C  
ATOM    808  O   LEU A 213      62.359  18.520  64.280  1.00  0.00           O  
ATOM    809  CB  LEU A 213      61.212  15.799  63.037  1.00  0.00           C  
ATOM    810  CG  LEU A 213      60.642  14.822  64.072  1.00  0.00           C  
ATOM    811  CD1 LEU A 213      60.219  13.522  63.416  1.00  0.00           C  
ATOM    812  CD2 LEU A 213      61.637  14.562  65.195  1.00  0.00           C  
ATOM    813  N   ARG A 214      60.401  18.039  65.313  1.00  0.00           N  
ATOM    814  CA  ARG A 214      60.676  18.752  66.565  1.00  0.00           C  
ATOM    815  C   ARG A 214      62.006  18.363  67.219  1.00  0.00           C  
ATOM    816  O   ARG A 214      62.468  17.228  67.086  1.00  0.00           O  
ATOM    817  CB  ARG A 214      59.518  18.545  67.552  1.00  0.00           C  
ATOM    818  CG  ARG A 214      59.318  17.096  67.997  1.00  0.00           C  
ATOM    819  CD  ARG A 214      57.885  16.818  68.432  1.00  0.00           C  
ATOM    820  NE  ARG A 214      57.706  15.429  68.862  1.00  0.00           N  
ATOM    821  CZ  ARG A 214      57.448  14.407  68.047  1.00  0.00           C  
ATOM    822  NH1 ARG A 214      57.338  14.594  66.736  1.00  0.00           N  
ATOM    823  NH2 ARG A 214      57.304  13.187  68.544  1.00  0.00           N  
ATOM    824  N   LEU A 216      64.431  17.201  70.063  1.00  0.00           N  
ATOM    825  CA  LEU A 216      64.246  16.242  71.149  1.00  0.00           C  
ATOM    826  C   LEU A 216      65.561  15.909  71.835  1.00  0.00           C  
ATOM    827  O   LEU A 216      66.595  15.773  71.179  1.00  0.00           O  
ATOM    828  CB  LEU A 216      63.611  14.952  70.621  1.00  0.00           C  
ATOM    829  CG  LEU A 216      62.270  15.028  69.885  1.00  0.00           C  
ATOM    830  CD1 LEU A 216      62.124  13.850  68.944  1.00  0.00           C  
ATOM    831  CD2 LEU A 216      61.094  15.110  70.854  1.00  0.00           C  
ATOM    832  N   LYS A 217      65.516  15.782  73.159  1.00  0.00           N  
ATOM    833  CA  LYS A 217      66.656  15.280  73.913  1.00  0.00           C  
ATOM    834  C   LYS A 217      66.503  13.771  74.098  1.00  0.00           C  
ATOM    835  O   LYS A 217      65.521  13.297  74.676  1.00  0.00           O  
ATOM    836  CB  LYS A 217      66.802  15.993  75.260  1.00  0.00           C  
ATOM    837  CG  LYS A 217      68.157  15.763  75.919  1.00  0.00           C  
ATOM    838  CD  LYS A 217      68.253  16.420  77.284  1.00  0.00           C  
ATOM    839  CE  LYS A 217      69.592  16.112  77.934  1.00  0.00           C  
ATOM    840  NZ  LYS A 217      69.696  16.667  79.309  1.00  0.00           N  
ATOM    841  N   VAL A 218      67.478  13.031  73.577  1.00  0.00           N  
ATOM    842  CA  VAL A 218      67.477  11.570  73.593  1.00  0.00           C  
ATOM    843  C   VAL A 218      68.865  11.094  74.036  1.00  0.00           C  
ATOM    844  O   VAL A 218      69.869  11.656  73.601  1.00  0.00           O  
ATOM    845  CB  VAL A 218      67.107  10.999  72.191  1.00  0.00           C  
ATOM    846  CG1 VAL A 218      67.267   9.481  72.134  1.00  0.00           C  
ATOM    847  CG2 VAL A 218      65.686  11.393  71.800  1.00  0.00           C  
ATOM    848  N   PRO A 219      68.929  10.069  74.914  1.00  0.00           N  
ATOM    849  CA  PRO A 219      70.220   9.552  75.382  1.00  0.00           C  
ATOM    850  C   PRO A 219      71.129   9.104  74.239  1.00  0.00           C  
ATOM    851  O   PRO A 219      70.644   8.634  73.206  1.00  0.00           O  
ATOM    852  CB  PRO A 219      69.829   8.342  76.234  1.00  0.00           C  
ATOM    853  CG  PRO A 219      68.448   8.592  76.638  1.00  0.00           C  
ATOM    854  CD  PRO A 219      67.802   9.342  75.524  1.00  0.00           C  
ATOM    855  N   TYR A 220      72.436   9.269  74.441  1.00  0.00           N  
ATOM    856  CA  TYR A 220      73.471   8.918  73.459  1.00  0.00           C  
ATOM    857  C   TYR A 220      73.426   9.738  72.159  1.00  0.00           C  
ATOM    858  O   TYR A 220      74.209   9.490  71.244  1.00  0.00           O  
ATOM    859  CB  TYR A 220      73.491   7.406  73.174  1.00  0.00           C  
ATOM    860  CG  TYR A 220      73.689   6.554  74.410  1.00  0.00           C  
ATOM    861  CD1 TYR A 220      74.926   6.501  75.053  1.00  0.00           C  
ATOM    862  CD2 TYR A 220      72.640   5.804  74.937  1.00  0.00           C  
ATOM    863  CE1 TYR A 220      75.111   5.722  76.190  1.00  0.00           C  
ATOM    864  CE2 TYR A 220      72.816   5.017  76.071  1.00  0.00           C  
ATOM    865  CZ  TYR A 220      74.053   4.982  76.692  1.00  0.00           C  
ATOM    866  OH  TYR A 220      74.234   4.210  77.816  1.00  0.00           O  
ATOM    867  N   ILE A 221      72.514  10.706  72.084  1.00  0.00           N  
ATOM    868  CA  ILE A 221      72.498  11.666  70.981  1.00  0.00           C  
ATOM    869  C   ILE A 221      73.154  12.975  71.433  1.00  0.00           C  
ATOM    870  O   ILE A 221      72.636  13.675  72.309  1.00  0.00           O  
ATOM    871  CB  ILE A 221      71.066  11.920  70.432  1.00  0.00           C  
ATOM    872  CG1 ILE A 221      70.510  10.650  69.780  1.00  0.00           C  
ATOM    873  CG2 ILE A 221      71.061  13.085  69.439  1.00  0.00           C  
ATOM    874  CD1 ILE A 221      69.160  10.825  69.105  1.00  0.00           C  
ATOM    875  N   LYS A 222      74.307  13.280  70.839  1.00  0.00           N  
ATOM    876  CA  LYS A 222      75.038  14.512  71.127  1.00  0.00           C  
ATOM    877  C   LYS A 222      74.331  15.728  70.523  1.00  0.00           C  
ATOM    878  O   LYS A 222      74.082  16.711  71.223  1.00  0.00           O  
ATOM    879  CB  LYS A 222      76.499  14.403  70.649  1.00  0.00           C  
ATOM    880  CG  LYS A 222      77.210  15.729  70.329  1.00  0.00           C  
ATOM    881  CD  LYS A 222      77.451  16.604  71.559  1.00  0.00           C  
ATOM    882  CE  LYS A 222      77.732  18.043  71.146  1.00  0.00           C  
ATOM    883  NZ  LYS A 222      77.819  18.958  72.316  1.00  0.00           N  
ATOM    884  N   SER A 223      74.009  15.654  69.234  1.00  0.00           N  
ATOM    885  CA  SER A 223      73.308  16.739  68.551  1.00  0.00           C  
ATOM    886  C   SER A 223      72.286  16.210  67.552  1.00  0.00           C  
ATOM    887  O   SER A 223      72.457  15.133  66.983  1.00  0.00           O  
ATOM    888  CB  SER A 223      74.298  17.682  67.858  1.00  0.00           C  
ATOM    889  OG  SER A 223      75.037  17.011  66.852  1.00  0.00           O  
ATOM    890  N   GLU A 225      69.643  17.682  64.293  1.00  0.00           N  
ATOM    891  CA  GLU A 225      69.320  18.793  63.391  1.00  0.00           C  
ATOM    892  C   GLU A 225      68.623  18.339  62.113  1.00  0.00           C  
ATOM    893  O   GLU A 225      68.834  17.218  61.643  1.00  0.00           O  
ATOM    894  CB  GLU A 225      70.568  19.624  63.046  1.00  0.00           C  
ATOM    895  CG  GLU A 225      71.719  18.854  62.393  1.00  0.00           C  
ATOM    896  CD  GLU A 225      72.630  18.164  63.401  1.00  0.00           C  
ATOM    897  OE1 GLU A 225      72.732  18.639  64.555  1.00  0.00           O  
ATOM    898  OE2 GLU A 225      73.254  17.145  63.032  1.00  0.00           O  
ATOM    899  N   ASN A 226      67.793  19.223  61.565  1.00  0.00           N  
ATOM    900  CA  ASN A 226      67.121  18.987  60.292  1.00  0.00           C  
ATOM    901  C   ASN A 226      68.021  19.303  59.100  1.00  0.00           C  
ATOM    902  O   ASN A 226      68.627  20.376  59.031  1.00  0.00           O  
ATOM    903  CB  ASN A 226      65.831  19.809  60.202  1.00  0.00           C  
ATOM    904  CG  ASN A 226      64.659  19.151  60.912  1.00  0.00           C  
ATOM    905  OD1 ASN A 226      64.491  17.931  60.869  1.00  0.00           O  
ATOM    906  ND2 ASN A 226      63.831  19.964  61.556  1.00  0.00           N  
ATOM    907  N   ILE A 227      68.110  18.352  58.174  1.00  0.00           N  
ATOM    908  CA  ILE A 227      68.831  18.547  56.916  1.00  0.00           C  
ATOM    909  C   ILE A 227      67.872  18.428  55.727  1.00  0.00           C  
ATOM    910  O   ILE A 227      66.653  18.349  55.916  1.00  0.00           O  
ATOM    911  CB  ILE A 227      70.055  17.594  56.771  1.00  0.00           C  
ATOM    912  CG1 ILE A 227      69.654  16.131  57.013  1.00  0.00           C  
ATOM    913  CG2 ILE A 227      71.183  18.029  57.709  1.00  0.00           C  
ATOM    914  CD1 ILE A 227      70.668  15.111  56.513  1.00  0.00           C  
ATOM    915  N   GLU A 228      68.424  18.412  54.513  1.00  0.00           N  
ATOM    916  CA  GLU A 228      67.630  18.448  53.278  1.00  0.00           C  
ATOM    917  C   GLU A 228      66.717  17.232  53.108  1.00  0.00           C  
ATOM    918  O   GLU A 228      65.500  17.379  52.966  1.00  0.00           O  
ATOM    919  CB  GLU A 228      68.534  18.608  52.045  1.00  0.00           C  
ATOM    920  CG  GLU A 228      69.396  19.869  52.037  1.00  0.00           C  
ATOM    921  CD  GLU A 228      70.649  19.730  52.888  1.00  0.00           C  
ATOM    922  OE1 GLU A 228      71.516  18.896  52.547  1.00  0.00           O  
ATOM    923  OE2 GLU A 228      70.767  20.459  53.896  1.00  0.00           O  
ATOM    924  N   GLY A 229      67.311  16.041  53.129  1.00  0.00           N  
ATOM    925  CA  GLY A 229      66.573  14.796  52.932  1.00  0.00           C  
ATOM    926  C   GLY A 229      65.737  14.374  54.127  1.00  0.00           C  
ATOM    927  O   GLY A 229      64.642  13.831  53.962  1.00  0.00           O  
ATOM    928  N   GLY A 230      66.256  14.623  55.328  1.00  0.00           N  
ATOM    929  CA  GLY A 230      65.565  14.264  56.566  1.00  0.00           C  
ATOM    930  C   GLY A 230      66.219  14.820  57.819  1.00  0.00           C  
ATOM    931  O   GLY A 230      66.210  16.032  58.047  1.00  0.00           O  
ATOM    932  N   ILE A 231      66.782  13.929  58.633  1.00  0.00           N  
ATOM    933  CA  ILE A 231      67.398  14.306  59.907  1.00  0.00           C  
ATOM    934  C   ILE A 231      68.812  13.736  60.039  1.00  0.00           C  
ATOM    935  O   ILE A 231      69.044  12.554  59.779  1.00  0.00           O  
ATOM    936  CB  ILE A 231      66.536  13.852  61.123  1.00  0.00           C  
ATOM    937  CG1 ILE A 231      65.120  14.437  61.040  1.00  0.00           C  
ATOM    938  CG2 ILE A 231      67.197  14.254  62.448  1.00  0.00           C  
ATOM    939  CD1 ILE A 231      64.081  13.679  61.851  1.00  0.00           C  
ATOM    940  N   GLN A 232      69.747  14.594  60.439  1.00  0.00           N  
ATOM    941  CA  GLN A 232      71.115  14.189  60.743  1.00  0.00           C  
ATOM    942  C   GLN A 232      71.329  14.245  62.253  1.00  0.00           C  
ATOM    943  O   GLN A 232      70.828  15.151  62.921  1.00  0.00           O  
ATOM    944  CB  GLN A 232      72.112  15.104  60.027  1.00  0.00           C  
ATOM    945  CG  GLN A 232      73.563  14.647  60.112  1.00  0.00           C  
ATOM    946  CD  GLN A 232      74.524  15.596  59.420  1.00  0.00           C  
ATOM    947  OE1 GLN A 232      74.357  15.926  58.244  1.00  0.00           O  
ATOM    948  NE2 GLN A 232      75.547  16.032  60.147  1.00  0.00           N  
ATOM    949  N   LEU A 233      72.073  13.278  62.785  1.00  0.00           N  
ATOM    950  CA  LEU A 233      72.284  13.174  64.229  1.00  0.00           C  
ATOM    951  C   LEU A 233      73.598  12.492  64.599  1.00  0.00           C  
ATOM    952  O   LEU A 233      73.901  11.400  64.117  1.00  0.00           O  
ATOM    953  CB  LEU A 233      71.093  12.472  64.897  1.00  0.00           C  
ATOM    954  CG  LEU A 233      70.531  11.218  64.223  1.00  0.00           C  
ATOM    955  CD1 LEU A 233      70.927   9.970  64.993  1.00  0.00           C  
ATOM    956  CD2 LEU A 233      69.024  11.319  64.111  1.00  0.00           C  
ATOM    957  N   GLU A 234      74.372  13.159  65.453  1.00  0.00           N  
ATOM    958  CA  GLU A 234      75.642  12.637  65.957  1.00  0.00           C  
ATOM    959  C   GLU A 234      75.422  11.895  67.268  1.00  0.00           C  
ATOM    960  O   GLU A 234      74.513  12.230  68.026  1.00  0.00           O  
ATOM    961  CB  GLU A 234      76.649  13.773  66.167  1.00  0.00           C  
ATOM    962  CG  GLU A 234      77.276  14.326  64.883  1.00  0.00           C  
ATOM    963  CD  GLU A 234      76.481  15.464  64.248  1.00  0.00           C  
ATOM    964  OE1 GLU A 234      75.231  15.439  64.286  1.00  0.00           O  
ATOM    965  OE2 GLU A 234      77.119  16.388  63.696  1.00  0.00           O  
ATOM    966  N   LEU A 235      76.261  10.896  67.537  1.00  0.00           N  
ATOM    967  CA  LEU A 235      76.105  10.062  68.728  1.00  0.00           C  
ATOM    968  C   LEU A 235      77.343  10.034  69.626  1.00  0.00           C  
ATOM    969  O   LEU A 235      78.473  10.134  69.144  1.00  0.00           O  
ATOM    970  CB  LEU A 235      75.720   8.627  68.340  1.00  0.00           C  
ATOM    971  CG  LEU A 235      74.550   8.337  67.390  1.00  0.00           C  
ATOM    972  CD1 LEU A 235      74.350   6.836  67.291  1.00  0.00           C  
ATOM    973  CD2 LEU A 235      73.259   9.009  67.827  1.00  0.00           C  
ATOM    974  N   GLU A 236      77.112   9.901  70.932  1.00  0.00           N  
ATOM    975  CA  GLU A 236      78.181   9.701  71.911  1.00  0.00           C  
ATOM    976  C   GLU A 236      78.216   8.237  72.353  1.00  0.00           C  
ATOM    977  O   GLU A 236      77.731   7.888  73.436  1.00  0.00           O  
ATOM    978  CB  GLU A 236      77.998  10.619  73.126  1.00  0.00           C  
ATOM    979  CG  GLU A 236      78.442  12.064  72.916  1.00  0.00           C  
ATOM    980  CD  GLU A 236      78.216  12.948  74.144  1.00  0.00           C  
ATOM    981  OE1 GLU A 236      77.512  12.515  75.087  1.00  0.00           O  
ATOM    982  OE2 GLU A 236      78.742  14.086  74.162  1.00  0.00           O  
ATOM    983  N   VAL A 237      78.789   7.387  71.503  1.00  0.00           N  
ATOM    984  CA  VAL A 237      78.855   5.944  71.754  1.00  0.00           C  
ATOM    985  C   VAL A 237      80.287   5.399  71.740  1.00  0.00           C  
ATOM    986  O   VAL A 237      81.122   5.838  70.945  1.00  0.00           O  
ATOM    987  CB  VAL A 237      77.977   5.130  70.753  1.00  0.00           C  
ATOM    988  CG1 VAL A 237      76.497   5.282  71.082  1.00  0.00           C  
ATOM    989  CG2 VAL A 237      78.258   5.532  69.302  1.00  0.00           C  
ATOM    990  N   GLY A 238      80.559   4.453  72.637  1.00  0.00           N  
ATOM    991  CA  GLY A 238      81.818   3.705  72.641  1.00  0.00           C  
ATOM    992  C   GLY A 238      81.605   2.330  72.033  1.00  0.00           C  
ATOM    993  O   GLY A 238      80.600   2.102  71.353  1.00  0.00           O  
ATOM    994  N   GLU A 239      82.539   1.411  72.272  1.00  0.00           N  
ATOM    995  CA  GLU A 239      82.404   0.051  71.742  1.00  0.00           C  
ATOM    996  C   GLU A 239      81.334  -0.747  72.494  1.00  0.00           C  
ATOM    997  O   GLU A 239      80.530  -1.445  71.875  1.00  0.00           O  
ATOM    998  CB  GLU A 239      83.753  -0.691  71.687  1.00  0.00           C  
ATOM    999  CG  GLU A 239      84.366  -1.100  73.032  1.00  0.00           C  
ATOM   1000  CD  GLU A 239      85.456  -2.164  72.894  1.00  0.00           C  
ATOM   1001  OE1 GLU A 239      85.439  -2.933  71.906  1.00  0.00           O  
ATOM   1002  OE2 GLU A 239      86.330  -2.236  73.785  1.00  0.00           O  
ATOM   1003  N   ALA A 240      81.318  -0.616  73.821  1.00  0.00           N  
ATOM   1004  CA  ALA A 240      80.333  -1.287  74.670  1.00  0.00           C  
ATOM   1005  C   ALA A 240      78.907  -0.854  74.334  1.00  0.00           C  
ATOM   1006  O   ALA A 240      77.971  -1.653  74.423  1.00  0.00           O  
ATOM   1007  CB  ALA A 240      80.635  -1.026  76.138  1.00  0.00           C  
ATOM   1008  N   GLU A 241      78.761   0.411  73.942  1.00  0.00           N  
ATOM   1009  CA  GLU A 241      77.471   0.983  73.561  1.00  0.00           C  
ATOM   1010  C   GLU A 241      76.960   0.437  72.228  1.00  0.00           C  
ATOM   1011  O   GLU A 241      75.772   0.147  72.094  1.00  0.00           O  
ATOM   1012  CB  GLU A 241      77.545   2.513  73.521  1.00  0.00           C  
ATOM   1013  CG  GLU A 241      77.419   3.192  74.887  1.00  0.00           C  
ATOM   1014  CD  GLU A 241      78.670   3.077  75.752  1.00  0.00           C  
ATOM   1015  OE1 GLU A 241      79.794   3.162  75.213  1.00  0.00           O  
ATOM   1016  OE2 GLU A 241      78.525   2.910  76.982  1.00  0.00           O  
ATOM   1017  N   LYS A 243      77.998  -2.431  71.007  1.00  0.00           N  
ATOM   1018  CA  LYS A 243      77.802  -3.858  71.308  1.00  0.00           C  
ATOM   1019  C   LYS A 243      76.396  -4.102  71.861  1.00  0.00           C  
ATOM   1020  O   LYS A 243      75.759  -5.106  71.536  1.00  0.00           O  
ATOM   1021  CB  LYS A 243      78.834  -4.361  72.324  1.00  0.00           C  
ATOM   1022  CG  LYS A 243      80.211  -4.693  71.761  1.00  0.00           C  
ATOM   1023  CD  LYS A 243      81.183  -5.029  72.895  1.00  0.00           C  
ATOM   1024  CE  LYS A 243      82.640  -4.974  72.449  1.00  0.00           C  
ATOM   1025  NZ  LYS A 243      83.047  -6.172  71.664  1.00  0.00           N  
ATOM   1026  N   ASN A 244      75.929  -3.177  72.702  1.00  0.00           N  
ATOM   1027  CA  ASN A 244      74.595  -3.245  73.308  1.00  0.00           C  
ATOM   1028  C   ASN A 244      73.464  -2.742  72.404  1.00  0.00           C  
ATOM   1029  O   ASN A 244      72.319  -2.619  72.848  1.00  0.00           O  
ATOM   1030  CB  ASN A 244      74.575  -2.502  74.648  1.00  0.00           C  
ATOM   1031  CG  ASN A 244      74.847  -3.418  75.827  1.00  0.00           C  
ATOM   1032  OD1 ASN A 244      74.020  -4.266  76.175  1.00  0.00           O  
ATOM   1033  ND2 ASN A 244      76.006  -3.245  76.457  1.00  0.00           N  
ATOM   1034  N   ARG A 245      73.797  -2.464  71.143  1.00  0.00           N  
ATOM   1035  CA  ARG A 245      72.830  -2.100  70.092  1.00  0.00           C  
ATOM   1036  C   ARG A 245      72.110  -0.763  70.330  1.00  0.00           C  
ATOM   1037  O   ARG A 245      70.932  -0.614  69.996  1.00  0.00           O  
ATOM   1038  CB  ARG A 245      71.806  -3.228  69.840  1.00  0.00           C  
ATOM   1039  CG  ARG A 245      72.366  -4.666  69.795  1.00  0.00           C  
ATOM   1040  CD  ARG A 245      73.526  -4.840  68.819  1.00  0.00           C  
ATOM   1041  NE  ARG A 245      73.134  -4.604  67.433  1.00  0.00           N  
ATOM   1042  CZ  ARG A 245      73.969  -4.653  66.398  1.00  0.00           C  
ATOM   1043  NH1 ARG A 245      75.253  -4.933  66.587  1.00  0.00           N  
ATOM   1044  NH2 ARG A 245      73.519  -4.421  65.172  1.00  0.00           N  
ATOM   1045  N   VAL A 246      72.823   0.207  70.899  1.00  0.00           N  
ATOM   1046  CA  VAL A 246      72.255   1.539  71.149  1.00  0.00           C  
ATOM   1047  C   VAL A 246      71.803   2.255  69.857  1.00  0.00           C  
ATOM   1048  O   VAL A 246      70.663   2.722  69.796  1.00  0.00           O  
ATOM   1049  CB  VAL A 246      73.197   2.427  72.018  1.00  0.00           C  
ATOM   1050  CG1 VAL A 246      72.779   3.888  71.971  1.00  0.00           C  
ATOM   1051  CG2 VAL A 246      73.229   1.923  73.459  1.00  0.00           C  
ATOM   1052  N   PRO A 247      72.678   2.328  68.823  1.00  0.00           N  
ATOM   1053  CA  PRO A 247      72.275   2.956  67.554  1.00  0.00           C  
ATOM   1054  C   PRO A 247      71.023   2.337  66.938  1.00  0.00           C  
ATOM   1055  O   PRO A 247      70.221   3.052  66.331  1.00  0.00           O  
ATOM   1056  CB  PRO A 247      73.484   2.718  66.643  1.00  0.00           C  
ATOM   1057  CG  PRO A 247      74.626   2.605  67.572  1.00  0.00           C  
ATOM   1058  CD  PRO A 247      74.080   1.870  68.761  1.00  0.00           C  
ATOM   1059  N   ASP A 248      70.865   1.024  67.103  1.00  0.00           N  
ATOM   1060  CA  ASP A 248      69.679   0.306  66.634  1.00  0.00           C  
ATOM   1061  C   ASP A 248      68.399   0.832  67.290  1.00  0.00           C  
ATOM   1062  O   ASP A 248      67.398   1.070  66.608  1.00  0.00           O  
ATOM   1063  CB  ASP A 248      69.821  -1.203  66.882  1.00  0.00           C  
ATOM   1064  CG  ASP A 248      70.945  -1.833  66.069  1.00  0.00           C  
ATOM   1065  OD1 ASP A 248      72.128  -1.517  66.330  1.00  0.00           O  
ATOM   1066  OD2 ASP A 248      70.642  -2.657  65.175  1.00  0.00           O  
ATOM   1067  N   ARG A 249      68.445   1.021  68.608  1.00  0.00           N  
ATOM   1068  CA  ARG A 249      67.289   1.507  69.370  1.00  0.00           C  
ATOM   1069  C   ARG A 249      66.970   2.981  69.112  1.00  0.00           C  
ATOM   1070  O   ARG A 249      65.800   3.368  69.077  1.00  0.00           O  
ATOM   1071  CB  ARG A 249      67.475   1.237  70.865  1.00  0.00           C  
ATOM   1072  CG  ARG A 249      66.662   0.052  71.377  1.00  0.00           C  
ATOM   1073  CD  ARG A 249      67.497  -0.891  72.225  1.00  0.00           C  
ATOM   1074  NE  ARG A 249      68.243  -0.207  73.279  1.00  0.00           N  
ATOM   1075  CZ  ARG A 249      69.368  -0.668  73.819  1.00  0.00           C  
ATOM   1076  NH1 ARG A 249      69.889  -1.816  73.405  1.00  0.00           N  
ATOM   1077  NH2 ARG A 249      69.979   0.022  74.771  1.00  0.00           N  
ATOM   1078  N   ILE A 250      68.013   3.787  68.923  1.00  0.00           N  
ATOM   1079  CA  ILE A 250      67.862   5.206  68.585  1.00  0.00           C  
ATOM   1080  C   ILE A 250      67.179   5.371  67.224  1.00  0.00           C  
ATOM   1081  O   ILE A 250      66.247   6.166  67.087  1.00  0.00           O  
ATOM   1082  CB  ILE A 250      69.224   5.960  68.648  1.00  0.00           C  
ATOM   1083  CG1 ILE A 250      69.653   6.156  70.110  1.00  0.00           C  
ATOM   1084  CG2 ILE A 250      69.145   7.299  67.929  1.00  0.00           C  
ATOM   1085  CD1 ILE A 250      71.039   6.758  70.300  1.00  0.00           C  
ATOM   1086  N   LEU A 251      67.632   4.593  66.239  1.00  0.00           N  
ATOM   1087  CA  LEU A 251      67.067   4.609  64.889  1.00  0.00           C  
ATOM   1088  C   LEU A 251      65.580   4.256  64.901  1.00  0.00           C  
ATOM   1089  O   LEU A 251      64.764   4.962  64.305  1.00  0.00           O  
ATOM   1090  CB  LEU A 251      67.820   3.630  63.978  1.00  0.00           C  
ATOM   1091  CG  LEU A 251      68.085   3.942  62.494  1.00  0.00           C  
ATOM   1092  CD1 LEU A 251      68.112   2.644  61.692  1.00  0.00           C  
ATOM   1093  CD2 LEU A 251      67.094   4.928  61.863  1.00  0.00           C  
ATOM   1094  N   THR A 252      65.247   3.163  65.587  1.00  0.00           N  
ATOM   1095  CA  THR A 252      63.870   2.683  65.714  1.00  0.00           C  
ATOM   1096  C   THR A 252      62.935   3.735  66.323  1.00  0.00           C  
ATOM   1097  O   THR A 252      61.829   3.944  65.823  1.00  0.00           O  
ATOM   1098  CB  THR A 252      63.809   1.390  66.558  1.00  0.00           C  
ATOM   1099  OG1 THR A 252      64.836   0.490  66.127  1.00  0.00           O  
ATOM   1100  CG2 THR A 252      62.450   0.709  66.426  1.00  0.00           C  
ATOM   1101  N   LEU A 253      63.389   4.388  67.395  1.00  0.00           N  
ATOM   1102  CA  LEU A 253      62.615   5.430  68.077  1.00  0.00           C  
ATOM   1103  C   LEU A 253      62.269   6.573  67.125  1.00  0.00           C  
ATOM   1104  O   LEU A 253      61.099   6.940  66.984  1.00  0.00           O  
ATOM   1105  CB  LEU A 253      63.395   5.986  69.274  1.00  0.00           C  
ATOM   1106  CG  LEU A 253      62.690   6.524  70.531  1.00  0.00           C  
ATOM   1107  CD1 LEU A 253      63.515   7.659  71.117  1.00  0.00           C  
ATOM   1108  CD2 LEU A 253      61.250   6.983  70.308  1.00  0.00           C  
ATOM   1109  N   LEU A 254      63.296   7.118  66.473  1.00  0.00           N  
ATOM   1110  CA  LEU A 254      63.143   8.260  65.572  1.00  0.00           C  
ATOM   1111  C   LEU A 254      62.286   7.956  64.345  1.00  0.00           C  
ATOM   1112  O   LEU A 254      61.581   8.837  63.853  1.00  0.00           O  
ATOM   1113  CB  LEU A 254      64.512   8.809  65.159  1.00  0.00           C  
ATOM   1114  CG  LEU A 254      65.264   9.575  66.254  1.00  0.00           C  
ATOM   1115  CD1 LEU A 254      66.761   9.450  66.066  1.00  0.00           C  
ATOM   1116  CD2 LEU A 254      64.842  11.041  66.310  1.00  0.00           C  
ATOM   1117  N   GLU A 255      62.345   6.713  63.868  1.00  0.00           N  
ATOM   1118  CA  GLU A 255      61.500   6.261  62.760  1.00  0.00           C  
ATOM   1119  C   GLU A 255      60.021   6.217  63.143  1.00  0.00           C  
ATOM   1120  O   GLU A 255      59.155   6.531  62.322  1.00  0.00           O  
ATOM   1121  CB  GLU A 255      61.951   4.892  62.251  1.00  0.00           C  
ATOM   1122  CG  GLU A 255      63.169   4.932  61.339  1.00  0.00           C  
ATOM   1123  CD  GLU A 255      63.570   3.559  60.825  1.00  0.00           C  
ATOM   1124  OE1 GLU A 255      62.845   2.576  61.089  1.00  0.00           O  
ATOM   1125  OE2 GLU A 255      64.616   3.462  60.152  1.00  0.00           O  
ATOM   1126  N   GLU A 256      59.743   5.828  64.388  1.00  0.00           N  
ATOM   1127  CA  GLU A 256      58.377   5.794  64.922  1.00  0.00           C  
ATOM   1128  C   GLU A 256      57.777   7.193  65.047  1.00  0.00           C  
ATOM   1129  O   GLU A 256      56.561   7.369  64.938  1.00  0.00           O  
ATOM   1130  CB  GLU A 256      58.347   5.092  66.282  1.00  0.00           C  
ATOM   1131  CG  GLU A 256      58.491   3.576  66.213  1.00  0.00           C  
ATOM   1132  CD  GLU A 256      58.908   2.952  67.539  1.00  0.00           C  
ATOM   1133  OE1 GLU A 256      58.861   3.644  68.583  1.00  0.00           O  
ATOM   1134  OE2 GLU A 256      59.288   1.760  67.534  1.00  0.00           O  
ATOM   1135  N   LYS A 257      58.640   8.179  65.281  1.00  0.00           N  
ATOM   1136  CA  LYS A 257      58.222   9.575  65.380  1.00  0.00           C  
ATOM   1137  C   LYS A 257      58.009  10.191  63.998  1.00  0.00           C  
ATOM   1138  O   LYS A 257      57.101  11.005  63.808  1.00  0.00           O  
ATOM   1139  CB  LYS A 257      59.243  10.392  66.174  1.00  0.00           C  
ATOM   1140  CG  LYS A 257      59.454   9.910  67.600  1.00  0.00           C  
ATOM   1141  CD  LYS A 257      60.092  10.991  68.449  1.00  0.00           C  
ATOM   1142  CE  LYS A 257      60.484  10.477  69.825  1.00  0.00           C  
ATOM   1143  NZ  LYS A 257      59.328   9.977  70.629  1.00  0.00           N  
ATOM   1144  N   ILE A 258      58.850   9.796  63.043  1.00  0.00           N  
ATOM   1145  CA  ILE A 258      58.736  10.243  61.652  1.00  0.00           C  
ATOM   1146  C   ILE A 258      57.431   9.747  61.021  1.00  0.00           C  
ATOM   1147  O   ILE A 258      56.765  10.492  60.297  1.00  0.00           O  
ATOM   1148  CB  ILE A 258      59.975   9.822  60.810  1.00  0.00           C  
ATOM   1149  CG1 ILE A 258      61.191  10.670  61.202  1.00  0.00           C  
ATOM   1150  CG2 ILE A 258      59.700   9.956  59.309  1.00  0.00           C  
ATOM   1151  CD1 ILE A 258      62.535  10.082  60.803  1.00  0.00           C  
ATOM   1152  N   GLU A 259      57.067   8.500  61.318  1.00  0.00           N  
ATOM   1153  CA  GLU A 259      55.809   7.912  60.854  1.00  0.00           C  
ATOM   1154  C   GLU A 259      54.597   8.592  61.500  1.00  0.00           C  
ATOM   1155  O   GLU A 259      53.521   8.662  60.900  1.00  0.00           O  
ATOM   1156  CB  GLU A 259      55.782   6.411  61.149  1.00  0.00           C  
ATOM   1157  CG  GLU A 259      54.667   5.654  60.434  1.00  0.00           C  
ATOM   1158  CD  GLU A 259      53.939   4.675  61.342  1.00  0.00           C  
ATOM   1159  OE1 GLU A 259      54.593   4.036  62.197  1.00  0.00           O  
ATOM   1160  OE2 GLU A 259      52.703   4.546  61.197  1.00  0.00           O  
ATOM   1161  N   ALA A 261      54.782   9.080  62.725  1.00  0.00           N  
ATOM   1162  CA  ALA A 261      53.742   9.809  63.446  1.00  0.00           C  
ATOM   1163  C   ALA A 261      53.525  11.207  62.867  1.00  0.00           C  
ATOM   1164  O   ALA A 261      52.395  11.695  62.814  1.00  0.00           O  
ATOM   1165  CB  ALA A 261      54.080   9.889  64.929  1.00  0.00           C  
ATOM   1166  N   ALA A 262      54.612  11.843  62.433  1.00  0.00           N  
ATOM   1167  CA  ALA A 262      54.551  13.168  61.815  1.00  0.00           C  
ATOM   1168  C   ALA A 262      54.008  13.105  60.385  1.00  0.00           C  
ATOM   1169  O   ALA A 262      53.637  14.130  59.806  1.00  0.00           O  
ATOM   1170  CB  ALA A 262      55.925  13.831  61.841  1.00  0.00           C  
ATOM   1171  N   GLN A 263      53.964  11.896  59.829  1.00  0.00           N  
ATOM   1172  CA  GLN A 263      53.442  11.664  58.484  1.00  0.00           C  
ATOM   1173  C   GLN A 263      52.002  11.137  58.519  1.00  0.00           C  
ATOM   1174  O   GLN A 263      51.170  11.546  57.703  1.00  0.00           O  
ATOM   1175  CB  GLN A 263      54.365  10.708  57.712  1.00  0.00           C  
ATOM   1176  CG  GLN A 263      53.875  10.305  56.322  1.00  0.00           C  
ATOM   1177  CD  GLN A 263      54.038  11.398  55.282  1.00  0.00           C  
ATOM   1178  OE1 GLN A 263      55.111  11.564  54.703  1.00  0.00           O  
ATOM   1179  NE2 GLN A 263      52.963  12.134  55.023  1.00  0.00           N  
ATOM   1180  N   TYR A 264      51.711  10.243  59.464  1.00  0.00           N  
ATOM   1181  CA  TYR A 264      50.384   9.625  59.565  1.00  0.00           C  
ATOM   1182  C   TYR A 264      49.735   9.774  60.942  1.00  0.00           C  
ATOM   1183  O   TYR A 264      48.543  10.083  61.037  1.00  0.00           O  
ATOM   1184  CB  TYR A 264      50.443   8.134  59.204  1.00  0.00           C  
ATOM   1185  CG  TYR A 264      51.166   7.810  57.914  1.00  0.00           C  
ATOM   1186  CD1 TYR A 264      50.601   8.118  56.674  1.00  0.00           C  
ATOM   1187  CD2 TYR A 264      52.408   7.174  57.935  1.00  0.00           C  
ATOM   1188  CE1 TYR A 264      51.263   7.813  55.486  1.00  0.00           C  
ATOM   1189  CE2 TYR A 264      53.077   6.862  56.755  1.00  0.00           C  
ATOM   1190  CZ  TYR A 264      52.500   7.185  55.535  1.00  0.00           C  
ATOM   1191  OH  TYR A 264      53.161   6.880  54.367  1.00  0.00           O  
ATOM   1192  N   GLY A 162      50.524   9.545  61.993  1.00  0.00           N  
ATOM   1193  CA  GLY A 162      50.030   9.439  63.372  1.00  0.00           C  
ATOM   1194  C   GLY A 162      49.142  10.565  63.868  1.00  0.00           C  
ATOM   1195  O   GLY A 162      49.613  11.675  64.129  1.00  0.00           O  
ATOM   1196  N   ALA A 163      47.851  10.263  63.998  1.00  0.00           N  
ATOM   1197  CA  ALA A 163      46.860  11.208  64.511  1.00  0.00           C  
ATOM   1198  C   ALA A 163      46.063  10.587  65.660  1.00  0.00           C  
ATOM   1199  O   ALA A 163      46.026   9.361  65.807  1.00  0.00           O  
ATOM   1200  CB  ALA A 163      45.928  11.664  63.390  1.00  0.00           C  
ATOM   1201  N   LYS A 164      45.430  11.442  66.465  1.00  0.00           N  
ATOM   1202  CA  LYS A 164      44.674  11.015  67.648  1.00  0.00           C  
ATOM   1203  C   LYS A 164      43.360  10.328  67.265  1.00  0.00           C  
ATOM   1204  O   LYS A 164      42.422  10.979  66.792  1.00  0.00           O  
ATOM   1205  CB  LYS A 164      44.398  12.211  68.571  1.00  0.00           C  
ATOM   1206  CG  LYS A 164      45.634  13.026  68.943  1.00  0.00           C  
ATOM   1207  CD  LYS A 164      45.251  14.387  69.505  1.00  0.00           C  
ATOM   1208  CE  LYS A 164      46.463  15.301  69.612  1.00  0.00           C  
ATOM   1209  NZ  LYS A 164      46.101  16.658  70.113  1.00  0.00           N  
ATOM   1210  N   ALA A 265      43.309   9.011  67.468  1.00  0.00           N  
ATOM   1211  CA  ALA A 265      42.132   8.205  67.127  1.00  0.00           C  
ATOM   1212  C   ALA A 265      42.007   6.949  67.992  1.00  0.00           C  
ATOM   1213  O   ALA A 265      43.010   6.325  68.351  1.00  0.00           O  
ATOM   1214  CB  ALA A 265      42.150   7.829  65.642  1.00  0.00           C  
ATOM   1215  N   GLU A 266      40.765   6.593  68.318  1.00  0.00           N  
ATOM   1216  CA  GLU A 266      40.456   5.374  69.065  1.00  0.00           C  
ATOM   1217  C   GLU A 266      39.269   4.667  68.408  1.00  0.00           C  
ATOM   1218  O   GLU A 266      38.206   5.267  68.225  1.00  0.00           O  
ATOM   1219  CB  GLU A 266      40.154   5.702  70.532  1.00  0.00           C  
ATOM   1220  CG  GLU A 266      40.122   4.490  71.466  1.00  0.00           C  
ATOM   1221  CD  GLU A 266      39.869   4.865  72.922  1.00  0.00           C  
ATOM   1222  OE1 GLU A 266      40.428   5.880  73.394  1.00  0.00           O  
ATOM   1223  OE2 GLU A 266      39.116   4.133  73.601  1.00  0.00           O  
ATOM   1224  N   HIS A 267      39.461   3.396  68.057  1.00  0.00           N  
ATOM   1225  CA  HIS A 267      38.459   2.618  67.313  1.00  0.00           C  
ATOM   1226  C   HIS A 267      37.164   2.345  68.085  1.00  0.00           C  
ATOM   1227  O   HIS A 267      37.141   2.381  69.319  1.00  0.00           O  
ATOM   1228  CB  HIS A 267      39.067   1.311  66.791  1.00  0.00           C  
ATOM   1229  CG  HIS A 267      39.904   1.488  65.562  1.00  0.00           C  
ATOM   1230  ND1 HIS A 267      39.409   1.293  64.289  1.00  0.00           N  
ATOM   1231  CD2 HIS A 267      41.199   1.851  65.410  1.00  0.00           C  
ATOM   1232  CE1 HIS A 267      40.365   1.524  63.407  1.00  0.00           C  
ATOM   1233  NE2 HIS A 267      41.461   1.865  64.061  1.00  0.00           N  
ATOM   1234  N   TRP A 268      36.094   2.077  67.334  1.00  0.00           N  
ATOM   1235  CA  TRP A 268      34.760   1.842  67.888  1.00  0.00           C  
ATOM   1236  C   TRP A 268      33.913   1.047  66.896  1.00  0.00           C  
ATOM   1237  O   TRP A 268      33.840   1.395  65.716  1.00  0.00           O  
ATOM   1238  CB  TRP A 268      34.074   3.174  68.211  1.00  0.00           C  
ATOM   1239  CG  TRP A 268      33.041   3.082  69.295  1.00  0.00           C  
ATOM   1240  CD1 TRP A 268      33.263   3.135  70.641  1.00  0.00           C  
ATOM   1241  CD2 TRP A 268      31.625   2.929  69.126  1.00  0.00           C  
ATOM   1242  NE1 TRP A 268      32.075   3.023  71.321  1.00  0.00           N  
ATOM   1243  CE2 TRP A 268      31.053   2.893  70.417  1.00  0.00           C  
ATOM   1244  CE3 TRP A 268      30.784   2.813  68.010  1.00  0.00           C  
ATOM   1245  CZ2 TRP A 268      29.676   2.749  70.626  1.00  0.00           C  
ATOM   1246  CZ3 TRP A 268      29.413   2.670  68.217  1.00  0.00           C  
ATOM   1247  CH2 TRP A 268      28.875   2.640  69.517  1.00  0.00           C  
ATOM   1248  N   ASN A 269      33.278  -0.018  67.383  1.00  0.00           N  
ATOM   1249  CA  ASN A 269      32.434  -0.880  66.557  1.00  0.00           C  
ATOM   1250  C   ASN A 269      31.369  -1.578  67.405  1.00  0.00           C  
ATOM   1251  O   ASN A 269      31.681  -2.482  68.184  1.00  0.00           O  
ATOM   1252  CB  ASN A 269      33.294  -1.908  65.812  1.00  0.00           C  
ATOM   1253  CG  ASN A 269      32.489  -2.760  64.851  1.00  0.00           C  
ATOM   1254  OD1 ASN A 269      31.977  -2.270  63.844  1.00  0.00           O  
ATOM   1255  ND2 ASN A 269      32.384  -4.049  65.153  1.00  0.00           N  
ATOM   1256  N   LEU A 270      30.117  -1.156  67.237  1.00  0.00           N  
ATOM   1257  CA  LEU A 270      29.005  -1.604  68.084  1.00  0.00           C  
ATOM   1258  C   LEU A 270      28.675  -3.084  67.917  1.00  0.00           C  
ATOM   1259  O   LEU A 270      28.579  -3.585  66.798  1.00  0.00           O  
ATOM   1260  CB  LEU A 270      27.755  -0.747  67.828  1.00  0.00           C  
ATOM   1261  CG  LEU A 270      26.522  -0.923  68.724  1.00  0.00           C  
ATOM   1262  CD1 LEU A 270      26.773  -0.410  70.133  1.00  0.00           C  
ATOM   1263  CD2 LEU A 270      25.319  -0.217  68.114  1.00  0.00           C  
ATOM   1264  N   LEU A 271      28.496  -3.767  69.044  1.00  0.00           N  
ATOM   1265  CA  LEU A 271      28.192  -5.196  69.058  1.00  0.00           C  
ATOM   1266  C   LEU A 271      26.752  -5.464  69.477  1.00  0.00           C  
ATOM   1267  O   LEU A 271      26.083  -6.324  68.909  1.00  0.00           O  
ATOM   1268  CB  LEU A 271      29.141  -5.945  70.003  1.00  0.00           C  
ATOM   1269  CG  LEU A 271      30.648  -5.985  69.731  1.00  0.00           C  
ATOM   1270  CD1 LEU A 271      31.366  -6.636  70.905  1.00  0.00           C  
ATOM   1271  CD2 LEU A 271      30.976  -6.715  68.431  1.00  0.00           C  
ATOM   1272  N   TRP A 272      26.291  -4.725  70.481  1.00  0.00           N  
ATOM   1273  CA  TRP A 272      24.974  -4.928  71.071  1.00  0.00           C  
ATOM   1274  C   TRP A 272      24.546  -3.647  71.775  1.00  0.00           C  
ATOM   1275  O   TRP A 272      25.349  -3.021  72.465  1.00  0.00           O  
ATOM   1276  CB  TRP A 272      25.027  -6.085  72.076  1.00  0.00           C  
ATOM   1277  CG  TRP A 272      23.691  -6.548  72.580  1.00  0.00           C  
ATOM   1278  CD1 TRP A 272      22.911  -7.532  72.043  1.00  0.00           C  
ATOM   1279  CD2 TRP A 272      22.984  -6.060  73.729  1.00  0.00           C  
ATOM   1280  NE1 TRP A 272      21.760  -7.683  72.779  1.00  0.00           N  
ATOM   1281  CE2 TRP A 272      21.778  -6.792  73.819  1.00  0.00           C  
ATOM   1282  CE3 TRP A 272      23.249  -5.072  74.687  1.00  0.00           C  
ATOM   1283  CZ2 TRP A 272      20.838  -6.569  74.832  1.00  0.00           C  
ATOM   1284  CZ3 TRP A 272      22.313  -4.849  75.693  1.00  0.00           C  
ATOM   1285  CH2 TRP A 272      21.124  -5.599  75.758  1.00  0.00           C  
ATOM   1286  N   GLN A 273      23.289  -3.258  71.588  1.00  0.00           N  
ATOM   1287  CA  GLN A 273      22.715  -2.128  72.313  1.00  0.00           C  
ATOM   1288  C   GLN A 273      21.301  -2.463  72.759  1.00  0.00           C  
ATOM   1289  O   GLN A 273      20.505  -2.982  71.976  1.00  0.00           O  
ATOM   1290  CB  GLN A 273      22.723  -0.853  71.460  1.00  0.00           C  
ATOM   1291  CG  GLN A 273      22.212   0.392  72.194  1.00  0.00           C  
ATOM   1292  CD  GLN A 273      22.530   1.693  71.476  1.00  0.00           C  
ATOM   1293  OE1 GLN A 273      23.601   1.853  70.889  1.00  0.00           O  
ATOM   1294  NE2 GLN A 273      21.601   2.638  71.534  1.00  0.00           N  
ATOM   1295  N   ARG A 274      20.999  -2.171  74.021  1.00  0.00           N  
ATOM   1296  CA  ARG A 274      19.666  -2.405  74.561  1.00  0.00           C  
ATOM   1297  C   ARG A 274      18.667  -1.400  73.989  1.00  0.00           C  
ATOM   1298  O   ARG A 274      19.015  -0.248  73.726  1.00  0.00           O  
ATOM   1299  CB  ARG A 274      19.674  -2.343  76.091  1.00  0.00           C  
ATOM   1300  CG  ARG A 274      18.468  -3.015  76.722  1.00  0.00           C  
ATOM   1301  CD  ARG A 274      18.522  -3.026  78.234  1.00  0.00           C  
ATOM   1302  NE  ARG A 274      17.173  -3.070  78.795  1.00  0.00           N  
ATOM   1303  CZ  ARG A 274      16.878  -3.335  80.064  1.00  0.00           C  
ATOM   1304  NH1 ARG A 274      17.835  -3.596  80.944  1.00  0.00           N  
ATOM   1305  NH2 ARG A 274      15.609  -3.339  80.454  1.00  0.00           N  
ATOM   1306  N   GLU A 275      17.434  -1.860  73.786  1.00  0.00           N  
ATOM   1307  CA  GLU A 275      16.336  -1.016  73.307  1.00  0.00           C  
ATOM   1308  C   GLU A 275      16.072   0.139  74.278  1.00  0.00           C  
ATOM   1309  O   GLU A 275      16.108  -0.062  75.495  1.00  0.00           O  
ATOM   1310  CB  GLU A 275      15.062  -1.852  73.068  1.00  0.00           C  
ATOM   1311  CG  GLU A 275      14.469  -2.560  74.303  1.00  0.00           C  
ATOM   1312  CD  GLU A 275      15.368  -3.658  74.881  1.00  0.00           C  
ATOM   1313  OE1 GLU A 275      16.128  -4.295  74.117  1.00  0.00           O  
ATOM   1314  OE2 GLU A 275      15.310  -3.884  76.109  1.00  0.00           O  
ATOM   1315  N   PRO A 276      15.825   1.353  73.741  1.00  0.00           N  
ATOM   1316  CA  PRO A 276      15.651   2.562  74.551  1.00  0.00           C  
ATOM   1317  C   PRO A 276      14.685   2.394  75.723  1.00  0.00           C  
ATOM   1318  O   PRO A 276      13.685   1.679  75.613  1.00  0.00           O  
ATOM   1319  CB  PRO A 276      15.100   3.573  73.546  1.00  0.00           C  
ATOM   1320  CG  PRO A 276      15.679   3.150  72.255  1.00  0.00           C  
ATOM   1321  CD  PRO A 276      15.703   1.650  72.300  1.00  0.00           C  
ATOM   1322  N   GLU A 278      12.674   4.466  79.211  1.00  0.00           N  
ATOM   1323  CA  GLU A 278      12.186   5.737  79.738  1.00  0.00           C  
ATOM   1324  C   GLU A 278      13.118   6.187  80.859  1.00  0.00           C  
ATOM   1325  O   GLU A 278      13.504   5.385  81.718  1.00  0.00           O  
ATOM   1326  CB  GLU A 278      10.749   5.597  80.246  1.00  0.00           C  
ATOM   1327  CG  GLU A 278       9.910   6.875  80.128  1.00  0.00           C  
ATOM   1328  CD  GLU A 278       8.422   6.637  80.354  1.00  0.00           C  
ATOM   1329  OE1 GLU A 278       8.069   5.805  81.217  1.00  0.00           O  
ATOM   1330  OE2 GLU A 278       7.600   7.289  79.671  1.00  0.00           O  
ATOM   1331  N   HIS A 279      13.495   7.462  80.837  1.00  0.00           N  
ATOM   1332  CA  HIS A 279      14.455   7.990  81.803  1.00  0.00           C  
ATOM   1333  C   HIS A 279      13.877   9.145  82.622  1.00  0.00           C  
ATOM   1334  O   HIS A 279      14.085  10.312  82.282  1.00  0.00           O  
ATOM   1335  CB  HIS A 279      15.755   8.396  81.100  1.00  0.00           C  
ATOM   1336  CG  HIS A 279      16.549   7.236  80.584  1.00  0.00           C  
ATOM   1337  ND1 HIS A 279      17.133   6.305  81.417  1.00  0.00           N  
ATOM   1338  CD2 HIS A 279      16.862   6.860  79.322  1.00  0.00           C  
ATOM   1339  CE1 HIS A 279      17.767   5.402  80.690  1.00  0.00           C  
ATOM   1340  NE2 HIS A 279      17.621   5.718  79.416  1.00  0.00           N  
ATOM   1341  N   PRO A 281      13.163   8.819  83.719  1.00  0.00           N  
ATOM   1342  CA  PRO A 281      12.439   9.815  84.516  1.00  0.00           C  
ATOM   1343  C   PRO A 281      13.343  10.657  85.420  1.00  0.00           C  
ATOM   1344  O   PRO A 281      12.978  11.781  85.772  1.00  0.00           O  
ATOM   1345  CB  PRO A 281      11.483   8.969  85.372  1.00  0.00           C  
ATOM   1346  CG  PRO A 281      11.715   7.529  84.980  1.00  0.00           C  
ATOM   1347  CD  PRO A 281      13.021   7.465  84.281  1.00  0.00           C  
ATOM   1348  N   PHE A 282      14.501  10.115  85.794  1.00  0.00           N  
ATOM   1349  CA  PHE A 282      15.452  10.829  86.647  1.00  0.00           C  
ATOM   1350  C   PHE A 282      16.507  11.553  85.818  1.00  0.00           C  
ATOM   1351  O   PHE A 282      17.184  10.940  84.987  1.00  0.00           O  
ATOM   1352  CB  PHE A 282      16.115   9.877  87.642  1.00  0.00           C  
ATOM   1353  CG  PHE A 282      16.906  10.576  88.707  1.00  0.00           C  
ATOM   1354  CD1 PHE A 282      16.259  11.201  89.775  1.00  0.00           C  
ATOM   1355  CD2 PHE A 282      18.293  10.623  88.640  1.00  0.00           C  
ATOM   1356  CE1 PHE A 282      16.987  11.854  90.766  1.00  0.00           C  
ATOM   1357  CE2 PHE A 282      19.032  11.265  89.629  1.00  0.00           C  
ATOM   1358  CZ  PHE A 282      18.374  11.885  90.696  1.00  0.00           C  
ATOM   1359  N   LYS A 283      16.661  12.848  86.081  1.00  0.00           N  
ATOM   1360  CA  LYS A 283      17.432  13.736  85.210  1.00  0.00           C  
ATOM   1361  C   LYS A 283      18.527  14.539  85.909  1.00  0.00           C  
ATOM   1362  O   LYS A 283      19.166  15.383  85.277  1.00  0.00           O  
ATOM   1363  CB  LYS A 283      16.492  14.709  84.479  1.00  0.00           C  
ATOM   1364  CG  LYS A 283      15.555  14.075  83.454  1.00  0.00           C  
ATOM   1365  CD  LYS A 283      16.319  13.431  82.296  1.00  0.00           C  
ATOM   1366  CE  LYS A 283      15.542  13.533  80.983  1.00  0.00           C  
ATOM   1367  NZ  LYS A 283      14.183  12.915  81.039  1.00  0.00           N  
ATOM   1368  N   GLU A 291      18.735  14.301  87.201  1.00  0.00           N  
ATOM   1369  CA  GLU A 291      19.792  14.989  87.937  1.00  0.00           C  
ATOM   1370  C   GLU A 291      21.156  14.358  87.663  1.00  0.00           C  
ATOM   1371  O   GLU A 291      21.250  13.161  87.362  1.00  0.00           O  
ATOM   1372  CB  GLU A 291      19.530  14.945  89.445  1.00  0.00           C  
ATOM   1373  CG  GLU A 291      18.359  15.767  89.935  1.00  0.00           C  
ATOM   1374  CD  GLU A 291      18.261  15.775  91.454  1.00  0.00           C  
ATOM   1375  OE1 GLU A 291      19.200  16.276  92.120  1.00  0.00           O  
ATOM   1376  OE2 GLU A 291      17.236  15.290  91.982  1.00  0.00           O  
ATOM   1377  N   ASP A 292      22.207  15.173  87.764  1.00  0.00           N  
ATOM   1378  CA  ASP A 292      23.566  14.665  87.879  1.00  0.00           C  
ATOM   1379  C   ASP A 292      23.599  13.913  89.208  1.00  0.00           C  
ATOM   1380  O   ASP A 292      23.358  14.517  90.256  1.00  0.00           O  
ATOM   1381  CB  ASP A 292      24.584  15.819  87.867  1.00  0.00           C  
ATOM   1382  CG  ASP A 292      26.044  15.337  87.973  1.00  0.00           C  
ATOM   1383  OD1 ASP A 292      26.301  14.242  88.505  1.00  0.00           O  
ATOM   1384  OD2 ASP A 292      26.953  16.061  87.520  1.00  0.00           O  
ATOM   1385  N   PRO A 293      23.869  12.588  89.173  1.00  0.00           N  
ATOM   1386  CA  PRO A 293      23.774  11.833  90.418  1.00  0.00           C  
ATOM   1387  C   PRO A 293      24.738  12.337  91.490  1.00  0.00           C  
ATOM   1388  O   PRO A 293      24.399  12.272  92.663  1.00  0.00           O  
ATOM   1389  CB  PRO A 293      24.114  10.394  89.998  1.00  0.00           C  
ATOM   1390  CG  PRO A 293      24.844  10.523  88.723  1.00  0.00           C  
ATOM   1391  CD  PRO A 293      24.269  11.732  88.044  1.00  0.00           C  
ATOM   1392  N   THR A 296      25.893  12.876  91.091  1.00  0.00           N  
ATOM   1393  CA  THR A 296      26.878  13.394  92.053  1.00  0.00           C  
ATOM   1394  C   THR A 296      26.339  14.594  92.819  1.00  0.00           C  
ATOM   1395  O   THR A 296      26.550  14.710  94.031  1.00  0.00           O  
ATOM   1396  CB  THR A 296      28.243  13.730  91.399  1.00  0.00           C  
ATOM   1397  OG1 THR A 296      28.785  12.558  90.790  1.00  0.00           O  
ATOM   1398  CG2 THR A 296      29.238  14.213  92.435  1.00  0.00           C  
ATOM   1399  N   GLN A 297      25.635  15.474  92.106  1.00  0.00           N  
ATOM   1400  CA  GLN A 297      25.008  16.636  92.716  1.00  0.00           C  
ATOM   1401  C   GLN A 297      23.913  16.231  93.698  1.00  0.00           C  
ATOM   1402  O   GLN A 297      23.888  16.717  94.829  1.00  0.00           O  
ATOM   1403  CB  GLN A 297      24.466  17.591  91.642  1.00  0.00           C  
ATOM   1404  CG  GLN A 297      25.567  18.254  90.810  1.00  0.00           C  
ATOM   1405  CD  GLN A 297      26.581  19.023  91.660  1.00  0.00           C  
ATOM   1406  OE1 GLN A 297      26.223  19.947  92.408  1.00  0.00           O  
ATOM   1407  NE2 GLN A 297      27.851  18.653  91.535  1.00  0.00           N  
ATOM   1408  N   ALA A 298      23.038  15.320  93.275  1.00  0.00           N  
ATOM   1409  CA  ALA A 298      21.977  14.793  94.134  1.00  0.00           C  
ATOM   1410  C   ALA A 298      22.561  14.175  95.397  1.00  0.00           C  
ATOM   1411  O   ALA A 298      22.067  14.420  96.501  1.00  0.00           O  
ATOM   1412  CB  ALA A 298      21.151  13.766  93.383  1.00  0.00           C  
ATOM   1413  N   LYS A 306      23.799  16.830  97.646  1.00  0.00           N  
ATOM   1414  CA  LYS A 306      22.640  17.529  98.207  1.00  0.00           C  
ATOM   1415  C   LYS A 306      22.001  16.742  99.344  1.00  0.00           C  
ATOM   1416  O   LYS A 306      21.675  17.305 100.383  1.00  0.00           O  
ATOM   1417  CB  LYS A 306      21.597  17.812  97.116  1.00  0.00           C  
ATOM   1418  CG  LYS A 306      21.897  19.044  96.281  1.00  0.00           C  
ATOM   1419  CD  LYS A 306      20.712  19.452  95.408  1.00  0.00           C  
ATOM   1420  CE  LYS A 306      21.006  20.748  94.655  1.00  0.00           C  
ATOM   1421  NZ  LYS A 306      22.345  20.732  93.986  1.00  0.00           N  
ATOM   1422  N   GLU A 307      21.855  15.435  99.142  1.00  0.00           N  
ATOM   1423  CA  GLU A 307      21.169  14.558 100.092  1.00  0.00           C  
ATOM   1424  C   GLU A 307      22.101  13.869 101.111  1.00  0.00           C  
ATOM   1425  O   GLU A 307      21.682  12.947 101.820  1.00  0.00           O  
ATOM   1426  CB  GLU A 307      20.317  13.536  99.329  1.00  0.00           C  
ATOM   1427  CG  GLU A 307      19.226  14.190  98.463  1.00  0.00           C  
ATOM   1428  CD  GLU A 307      18.555  13.233  97.492  1.00  0.00           C  
ATOM   1429  OE1 GLU A 307      18.384  12.040  97.824  1.00  0.00           O  
ATOM   1430  OE2 GLU A 307      18.186  13.679  96.387  1.00  0.00           O  
ATOM   1431  N   GLY A 308      23.353  14.323 101.183  1.00  0.00           N  
ATOM   1432  CA  GLY A 308      24.295  13.875 102.215  1.00  0.00           C  
ATOM   1433  C   GLY A 308      24.843  12.465 102.059  1.00  0.00           C  
ATOM   1434  O   GLY A 308      25.145  11.799 103.050  1.00  0.00           O  
ATOM   1435  N   TRP A 309      24.976  12.008 100.817  1.00  0.00           N  
ATOM   1436  CA  TRP A 309      25.533  10.686 100.540  1.00  0.00           C  
ATOM   1437  C   TRP A 309      27.055  10.677 100.567  1.00  0.00           C  
ATOM   1438  O   TRP A 309      27.671   9.660 100.904  1.00  0.00           O  
ATOM   1439  CB  TRP A 309      25.058  10.185  99.179  1.00  0.00           C  
ATOM   1440  CG  TRP A 309      23.650   9.676  99.166  1.00  0.00           C  
ATOM   1441  CD1 TRP A 309      22.557  10.235  99.780  1.00  0.00           C  
ATOM   1442  CD2 TRP A 309      23.172   8.524  98.471  1.00  0.00           C  
ATOM   1443  NE1 TRP A 309      21.439   9.485  99.525  1.00  0.00           N  
ATOM   1444  CE2 TRP A 309      21.783   8.433  98.718  1.00  0.00           C  
ATOM   1445  CE3 TRP A 309      23.779   7.561  97.661  1.00  0.00           C  
ATOM   1446  CZ2 TRP A 309      20.995   7.408  98.190  1.00  0.00           C  
ATOM   1447  CZ3 TRP A 309      22.990   6.541  97.134  1.00  0.00           C  
ATOM   1448  CH2 TRP A 309      21.616   6.476  97.402  1.00  0.00           C  
ATOM   1449  N   LEU A 310      27.659  11.804 100.193  1.00  0.00           N  
ATOM   1450  CA  LEU A 310      29.118  11.907 100.068  1.00  0.00           C  
ATOM   1451  C   LEU A 310      29.596  13.362 100.121  1.00  0.00           C  
ATOM   1452  O   LEU A 310      28.790  14.295 100.063  1.00  0.00           O  
ATOM   1453  CB  LEU A 310      29.607  11.227  98.770  1.00  0.00           C  
ATOM   1454  CG  LEU A 310      28.901  11.442  97.419  1.00  0.00           C  
ATOM   1455  CD1 LEU A 310      28.718  12.934  97.052  1.00  0.00           C  
ATOM   1456  CD2 LEU A 310      29.652  10.738  96.323  1.00  0.00           C  
ATOM   1457  N   LYS A 311      30.907  13.545 100.237  1.00  0.00           N  
ATOM   1458  CA  LYS A 311      31.527  14.873 100.170  1.00  0.00           C  
ATOM   1459  C   LYS A 311      32.868  14.745  99.467  1.00  0.00           C  
ATOM   1460  O   LYS A 311      33.434  13.654  99.418  1.00  0.00           O  
ATOM   1461  CB  LYS A 311      31.780  15.430 101.574  1.00  0.00           C  
ATOM   1462  CG  LYS A 311      30.596  16.055 102.264  1.00  0.00           C  
ATOM   1463  CD  LYS A 311      31.107  16.915 103.409  1.00  0.00           C  
ATOM   1464  CE  LYS A 311      30.056  17.173 104.443  1.00  0.00           C  
ATOM   1465  NZ  LYS A 311      30.632  18.046 105.501  1.00  0.00           N  
ATOM   1466  N   ARG A 312      33.375  15.855  98.938  1.00  0.00           N  
ATOM   1467  CA  ARG A 312      34.710  15.885  98.348  1.00  0.00           C  
ATOM   1468  C   ARG A 312      35.789  15.691  99.412  1.00  0.00           C  
ATOM   1469  O   ARG A 312      35.700  16.254 100.503  1.00  0.00           O  
ATOM   1470  CB  ARG A 312      34.942  17.204  97.605  1.00  0.00           C  
ATOM   1471  CG  ARG A 312      34.623  17.146  96.112  1.00  0.00           C  
ATOM   1472  CD  ARG A 312      35.379  18.220  95.311  1.00  0.00           C  
ATOM   1473  NE  ARG A 312      36.772  18.396  95.744  1.00  0.00           N  
ATOM   1474  CZ  ARG A 312      37.745  17.492  95.609  1.00  0.00           C  
ATOM   1475  NH1 ARG A 312      37.508  16.308  95.053  1.00  0.00           N  
ATOM   1476  NH2 ARG A 312      38.963  17.775  96.045  1.00  0.00           N  
ATOM   1477  N   GLY A 313      36.796  14.880  99.092  1.00  0.00           N  
ATOM   1478  CA  GLY A 313      37.978  14.743  99.942  1.00  0.00           C  
ATOM   1479  C   GLY A 313      38.880  15.952  99.747  1.00  0.00           C  
ATOM   1480  O   GLY A 313      38.614  16.812  98.912  1.00  0.00           O  
ATOM   1481  N   SER A 314      39.958  16.021 100.516  1.00  0.00           N  
ATOM   1482  CA  SER A 314      40.899  17.136 100.404  1.00  0.00           C  
ATOM   1483  C   SER A 314      41.645  17.127  99.067  1.00  0.00           C  
ATOM   1484  O   SER A 314      41.916  18.189  98.487  1.00  0.00           O  
ATOM   1485  CB  SER A 314      41.906  17.086 101.550  1.00  0.00           C  
ATOM   1486  OG  SER A 314      42.757  18.215 101.497  1.00  0.00           O  
ATOM   1487  N   SER A 315      41.959  15.928  98.581  1.00  0.00           N  
ATOM   1488  CA  SER A 315      42.755  15.773  97.372  1.00  0.00           C  
ATOM   1489  C   SER A 315      41.937  15.944  96.085  1.00  0.00           C  
ATOM   1490  O   SER A 315      40.722  15.759  96.078  1.00  0.00           O  
ATOM   1491  CB  SER A 315      43.475  14.424  97.367  1.00  0.00           C  
ATOM   1492  OG  SER A 315      44.499  14.437  96.395  1.00  0.00           O  
ATOM   1493  N   ARG A 316      42.631  16.282  95.005  1.00  0.00           N  
ATOM   1494  CA  ARG A 316      42.028  16.470  93.681  1.00  0.00           C  
ATOM   1495  C   ARG A 316      41.230  15.224  93.256  1.00  0.00           C  
ATOM   1496  O   ARG A 316      41.697  14.124  93.432  1.00  0.00           O  
ATOM   1497  CB  ARG A 316      43.157  16.729  92.680  1.00  0.00           C  
ATOM   1498  CG  ARG A 316      42.730  17.070  91.258  1.00  0.00           C  
ATOM   1499  CD  ARG A 316      43.951  17.015  90.347  1.00  0.00           C  
ATOM   1500  NE  ARG A 316      43.670  17.621  89.046  1.00  0.00           N  
ATOM   1501  CZ  ARG A 316      43.469  16.941  87.925  1.00  0.00           C  
ATOM   1502  NH1 ARG A 316      43.525  15.602  87.915  1.00  0.00           N  
ATOM   1503  NH2 ARG A 316      43.224  17.605  86.809  1.00  0.00           N  
ATOM   1504  N   GLY A 317      40.028  15.408  92.707  1.00  0.00           N  
ATOM   1505  CA  GLY A 317      39.221  14.282  92.196  1.00  0.00           C  
ATOM   1506  C   GLY A 317      38.992  13.162  93.201  1.00  0.00           C  
ATOM   1507  O   GLY A 317      39.007  11.982  92.851  1.00  0.00           O  
ATOM   1508  N   GLN A 318      38.766  13.540  94.454  1.00  0.00           N  
ATOM   1509  CA  GLN A 318      38.701  12.584  95.549  1.00  0.00           C  
ATOM   1510  C   GLN A 318      37.431  12.753  96.357  1.00  0.00           C  
ATOM   1511  O   GLN A 318      37.019  13.874  96.653  1.00  0.00           O  
ATOM   1512  CB  GLN A 318      39.911  12.771  96.457  1.00  0.00           C  
ATOM   1513  CG  GLN A 318      40.043  11.743  97.561  1.00  0.00           C  
ATOM   1514  CD  GLN A 318      41.219  12.046  98.458  1.00  0.00           C  
ATOM   1515  OE1 GLN A 318      41.221  13.050  99.161  1.00  0.00           O  
ATOM   1516  NE2 GLN A 318      42.230  11.190  98.427  1.00  0.00           N  
ATOM   1517  N   TRP A 319      36.823  11.637  96.732  1.00  0.00           N  
ATOM   1518  CA  TRP A 319      35.543  11.669  97.429  1.00  0.00           C  
ATOM   1519  C   TRP A 319      35.595  10.893  98.743  1.00  0.00           C  
ATOM   1520  O   TRP A 319      36.368   9.950  98.877  1.00  0.00           O  
ATOM   1521  CB  TRP A 319      34.443  11.132  96.511  1.00  0.00           C  
ATOM   1522  CG  TRP A 319      34.236  12.015  95.315  1.00  0.00           C  
ATOM   1523  CD1 TRP A 319      34.882  11.928  94.118  1.00  0.00           C  
ATOM   1524  CD2 TRP A 319      33.355  13.140  95.214  1.00  0.00           C  
ATOM   1525  NE1 TRP A 319      34.449  12.917  93.272  1.00  0.00           N  
ATOM   1526  CE2 TRP A 319      33.509  13.674  93.918  1.00  0.00           C  
ATOM   1527  CE3 TRP A 319      32.442  13.740  96.089  1.00  0.00           C  
ATOM   1528  CZ2 TRP A 319      32.790  14.784  93.473  1.00  0.00           C  
ATOM   1529  CZ3 TRP A 319      31.719  14.849  95.645  1.00  0.00           C  
ATOM   1530  CH2 TRP A 319      31.904  15.360  94.348  1.00  0.00           C  
ATOM   1531  N   ILE A 320      34.804  11.345  99.716  1.00  0.00           N  
ATOM   1532  CA  ILE A 320      34.567  10.615 100.961  1.00  0.00           C  
ATOM   1533  C   ILE A 320      33.130  10.125 100.893  1.00  0.00           C  
ATOM   1534  O   ILE A 320      32.209  10.927 100.677  1.00  0.00           O  
ATOM   1535  CB  ILE A 320      34.699  11.530 102.212  1.00  0.00           C  
ATOM   1536  CG1 ILE A 320      35.969  12.384 102.130  1.00  0.00           C  
ATOM   1537  CG2 ILE A 320      34.641  10.701 103.518  1.00  0.00           C  
ATOM   1538  CD1 ILE A 320      36.053  13.453 103.195  1.00  0.00           C  
ATOM   1539  N   HIS A 321      32.934   8.824 101.070  1.00  0.00           N  
ATOM   1540  CA  HIS A 321      31.597   8.233 100.953  1.00  0.00           C  
ATOM   1541  C   HIS A 321      30.937   7.978 102.303  1.00  0.00           C  
ATOM   1542  O   HIS A 321      31.441   7.195 103.121  1.00  0.00           O  
ATOM   1543  CB  HIS A 321      31.670   6.933 100.145  1.00  0.00           C  
ATOM   1544  CG  HIS A 321      32.191   7.131  98.758  1.00  0.00           C  
ATOM   1545  ND1 HIS A 321      31.391   7.554  97.718  1.00  0.00           N  
ATOM   1546  CD2 HIS A 321      33.436   6.997  98.246  1.00  0.00           C  
ATOM   1547  CE1 HIS A 321      32.120   7.662  96.621  1.00  0.00           C  
ATOM   1548  NE2 HIS A 321      33.364   7.328  96.914  1.00  0.00           N  
ATOM   1549  N   GLY A 322      29.802   8.636 102.521  1.00  0.00           N  
ATOM   1550  CA  GLY A 322      28.983   8.414 103.700  1.00  0.00           C  
ATOM   1551  C   GLY A 322      28.312   7.058 103.651  1.00  0.00           C  
ATOM   1552  O   GLY A 322      28.449   6.326 102.663  1.00  0.00           O  
ATOM   1553  N   PRO A 323      27.605   6.689 104.730  1.00  0.00           N  
ATOM   1554  CA  PRO A 323      26.998   5.356 104.813  1.00  0.00           C  
ATOM   1555  C   PRO A 323      26.075   4.983 103.645  1.00  0.00           C  
ATOM   1556  O   PRO A 323      26.077   3.826 103.230  1.00  0.00           O  
ATOM   1557  CB  PRO A 323      26.236   5.403 106.142  1.00  0.00           C  
ATOM   1558  CG  PRO A 323      27.008   6.395 106.954  1.00  0.00           C  
ATOM   1559  CD  PRO A 323      27.357   7.470 105.955  1.00  0.00           C  
ATOM   1560  N   GLN A 324      25.316   5.942 103.109  1.00  0.00           N  
ATOM   1561  CA  GLN A 324      24.417   5.655 101.984  1.00  0.00           C  
ATOM   1562  C   GLN A 324      25.186   5.289 100.726  1.00  0.00           C  
ATOM   1563  O   GLN A 324      24.857   4.305 100.068  1.00  0.00           O  
ATOM   1564  CB  GLN A 324      23.478   6.820 101.672  1.00  0.00           C  
ATOM   1565  CG  GLN A 324      22.762   7.403 102.862  1.00  0.00           C  
ATOM   1566  CD  GLN A 324      23.473   8.635 103.373  1.00  0.00           C  
ATOM   1567  OE1 GLN A 324      24.691   8.609 103.660  1.00  0.00           O  
ATOM   1568  NE2 GLN A 324      22.739   9.724 103.468  1.00  0.00           N  
ATOM   1569  N   SER A 325      26.201   6.082 100.389  1.00  0.00           N  
ATOM   1570  CA  SER A 325      27.012   5.800  99.203  1.00  0.00           C  
ATOM   1571  C   SER A 325      27.858   4.537  99.351  1.00  0.00           C  
ATOM   1572  O   SER A 325      28.022   3.788  98.390  1.00  0.00           O  
ATOM   1573  CB  SER A 325      27.893   6.990  98.826  1.00  0.00           C  
ATOM   1574  OG  SER A 325      28.619   6.698  97.646  1.00  0.00           O  
ATOM   1575  N   ALA A 332      28.393   4.308 100.552  1.00  0.00           N  
ATOM   1576  CA  ALA A 332      29.185   3.113 100.824  1.00  0.00           C  
ATOM   1577  C   ALA A 332      28.335   1.854 100.674  1.00  0.00           C  
ATOM   1578  O   ALA A 332      28.824   0.822 100.219  1.00  0.00           O  
ATOM   1579  CB  ALA A 332      29.812   3.180 102.221  1.00  0.00           C  
ATOM   1580  N   ARG A 333      27.057   1.950 101.046  1.00  0.00           N  
ATOM   1581  CA  ARG A 333      26.136   0.822 100.924  1.00  0.00           C  
ATOM   1582  C   ARG A 333      25.957   0.408  99.466  1.00  0.00           C  
ATOM   1583  O   ARG A 333      25.912  -0.777  99.149  1.00  0.00           O  
ATOM   1584  CB  ARG A 333      24.782   1.150 101.560  1.00  0.00           C  
ATOM   1585  CG  ARG A 333      23.808  -0.022 101.596  1.00  0.00           C  
ATOM   1586  CD  ARG A 333      24.322  -1.196 102.441  1.00  0.00           C  
ATOM   1587  NE  ARG A 333      23.212  -1.780 103.184  1.00  0.00           N  
ATOM   1588  CZ  ARG A 333      22.874  -1.453 104.429  1.00  0.00           C  
ATOM   1589  NH1 ARG A 333      23.590  -0.573 105.118  1.00  0.00           N  
ATOM   1590  NH2 ARG A 333      21.827  -2.032 104.999  1.00  0.00           N  
ATOM   1591  N   ILE A 334      25.873   1.401  98.589  1.00  0.00           N  
ATOM   1592  CA  ILE A 334      25.735   1.174  97.155  1.00  0.00           C  
ATOM   1593  C   ILE A 334      26.979   0.487  96.600  1.00  0.00           C  
ATOM   1594  O   ILE A 334      26.881  -0.500  95.855  1.00  0.00           O  
ATOM   1595  CB  ILE A 334      25.462   2.510  96.413  1.00  0.00           C  
ATOM   1596  CG1 ILE A 334      24.066   3.046  96.754  1.00  0.00           C  
ATOM   1597  CG2 ILE A 334      25.658   2.361  94.909  1.00  0.00           C  
ATOM   1598  CD1 ILE A 334      22.916   2.060  96.534  1.00  0.00           C  
ATOM   1599  N   PHE A 335      28.145   1.006  96.982  1.00  0.00           N  
ATOM   1600  CA  PHE A 335      29.429   0.404  96.613  1.00  0.00           C  
ATOM   1601  C   PHE A 335      29.522  -1.051  97.053  1.00  0.00           C  
ATOM   1602  O   PHE A 335      29.938  -1.912  96.274  1.00  0.00           O  
ATOM   1603  CB  PHE A 335      30.587   1.207  97.209  1.00  0.00           C  
ATOM   1604  CG  PHE A 335      30.980   2.404  96.389  1.00  0.00           C  
ATOM   1605  CD1 PHE A 335      30.032   3.348  96.003  1.00  0.00           C  
ATOM   1606  CD2 PHE A 335      32.302   2.592  96.008  1.00  0.00           C  
ATOM   1607  CE1 PHE A 335      30.395   4.452  95.245  1.00  0.00           C  
ATOM   1608  CE2 PHE A 335      32.670   3.707  95.253  1.00  0.00           C  
ATOM   1609  CZ  PHE A 335      31.725   4.622  94.872  1.00  0.00           C  
ATOM   1610  N   ARG A 336      29.122  -1.320  98.295  1.00  0.00           N  
ATOM   1611  CA  ARG A 336      29.190  -2.675  98.860  1.00  0.00           C  
ATOM   1612  C   ARG A 336      28.099  -3.592  98.295  1.00  0.00           C  
ATOM   1613  O   ARG A 336      28.238  -4.811  98.325  1.00  0.00           O  
ATOM   1614  CB  ARG A 336      29.144  -2.647 100.399  1.00  0.00           C  
ATOM   1615  CG  ARG A 336      30.305  -1.882 101.089  1.00  0.00           C  
ATOM   1616  CD  ARG A 336      31.663  -2.610 101.008  1.00  0.00           C  
ATOM   1617  NE  ARG A 336      32.488  -2.113  99.899  1.00  0.00           N  
ATOM   1618  CZ  ARG A 336      33.717  -1.595 100.014  1.00  0.00           C  
ATOM   1619  NH1 ARG A 336      34.315  -1.502 101.197  1.00  0.00           N  
ATOM   1620  NH2 ARG A 336      34.364  -1.178  98.931  1.00  0.00           N  
ATOM   1621  N   THR A 337      27.025  -3.006  97.771  1.00  0.00           N  
ATOM   1622  CA  THR A 337      25.993  -3.787  97.090  1.00  0.00           C  
ATOM   1623  C   THR A 337      26.484  -4.281  95.725  1.00  0.00           C  
ATOM   1624  O   THR A 337      26.294  -5.447  95.388  1.00  0.00           O  
ATOM   1625  CB  THR A 337      24.667  -3.008  96.933  1.00  0.00           C  
ATOM   1626  OG1 THR A 337      24.236  -2.534  98.213  1.00  0.00           O  
ATOM   1627  CG2 THR A 337      23.582  -3.906  96.363  1.00  0.00           C  
ATOM   1628  N   PHE A 338      27.112  -3.397  94.948  1.00  0.00           N  
ATOM   1629  CA  PHE A 338      27.670  -3.784  93.655  1.00  0.00           C  
ATOM   1630  C   PHE A 338      28.726  -4.883  93.829  1.00  0.00           C  
ATOM   1631  O   PHE A 338      28.778  -5.837  93.049  1.00  0.00           O  
ATOM   1632  CB  PHE A 338      28.298  -2.591  92.931  1.00  0.00           C  
ATOM   1633  CG  PHE A 338      27.317  -1.514  92.518  1.00  0.00           C  
ATOM   1634  CD1 PHE A 338      26.077  -1.832  91.970  1.00  0.00           C  
ATOM   1635  CD2 PHE A 338      27.666  -0.176  92.641  1.00  0.00           C  
ATOM   1636  CE1 PHE A 338      25.199  -0.834  91.578  1.00  0.00           C  
ATOM   1637  CE2 PHE A 338      26.802   0.825  92.240  1.00  0.00           C  
ATOM   1638  CZ  PHE A 338      25.557   0.499  91.716  1.00  0.00           C  
ATOM   1639  N   GLU A 339      29.560  -4.728  94.854  1.00  0.00           N  
ATOM   1640  CA  GLU A 339      30.605  -5.690  95.189  1.00  0.00           C  
ATOM   1641  C   GLU A 339      29.984  -7.058  95.464  1.00  0.00           C  
ATOM   1642  O   GLU A 339      30.440  -8.057  94.921  1.00  0.00           O  
ATOM   1643  CB  GLU A 339      31.401  -5.183  96.394  1.00  0.00           C  
ATOM   1644  CG  GLU A 339      32.605  -6.008  96.797  1.00  0.00           C  
ATOM   1645  CD  GLU A 339      33.405  -5.373  97.937  1.00  0.00           C  
ATOM   1646  OE1 GLU A 339      34.467  -5.923  98.299  1.00  0.00           O  
ATOM   1647  OE2 GLU A 339      32.982  -4.324  98.469  1.00  0.00           O  
ATOM   1648  N   LYS A 340      28.931  -7.080  96.285  1.00  0.00           N  
ATOM   1649  CA  LYS A 340      28.158  -8.296  96.578  1.00  0.00           C  
ATOM   1650  C   LYS A 340      27.597  -8.951  95.311  1.00  0.00           C  
ATOM   1651  O   LYS A 340      27.692 -10.171  95.151  1.00  0.00           O  
ATOM   1652  CB  LYS A 340      27.035  -7.982  97.579  1.00  0.00           C  
ATOM   1653  CG  LYS A 340      26.037  -9.109  97.869  1.00  0.00           C  
ATOM   1654  CD  LYS A 340      24.883  -8.583  98.751  1.00  0.00           C  
ATOM   1655  CE  LYS A 340      23.605  -9.415  98.628  1.00  0.00           C  
ATOM   1656  NZ  LYS A 340      23.767 -10.809  99.147  1.00  0.00           N  
ATOM   1657  N   ILE A 341      27.024  -8.143  94.417  1.00  0.00           N  
ATOM   1658  CA  ILE A 341      26.500  -8.644  93.140  1.00  0.00           C  
ATOM   1659  C   ILE A 341      27.597  -9.304  92.289  1.00  0.00           C  
ATOM   1660  O   ILE A 341      27.412 -10.417  91.794  1.00  0.00           O  
ATOM   1661  CB  ILE A 341      25.754  -7.539  92.328  1.00  0.00           C  
ATOM   1662  CG1 ILE A 341      24.492  -7.085  93.072  1.00  0.00           C  
ATOM   1663  CG2 ILE A 341      25.392  -8.043  90.931  1.00  0.00           C  
ATOM   1664  CD1 ILE A 341      23.923  -5.755  92.589  1.00  0.00           C  
ATOM   1665  N   VAL A 342      28.734  -8.625  92.135  1.00  0.00           N  
ATOM   1666  CA  VAL A 342      29.861  -9.171  91.370  1.00  0.00           C  
ATOM   1667  C   VAL A 342      30.330 -10.503  91.971  1.00  0.00           C  
ATOM   1668  O   VAL A 342      30.469 -11.489  91.250  1.00  0.00           O  
ATOM   1669  CB  VAL A 342      31.040  -8.165  91.241  1.00  0.00           C  
ATOM   1670  CG1 VAL A 342      32.245  -8.815  90.543  1.00  0.00           C  
ATOM   1671  CG2 VAL A 342      30.608  -6.917  90.477  1.00  0.00           C  
ATOM   1672  N   LEU A 343      30.545 -10.530  93.286  1.00  0.00           N  
ATOM   1673  CA  LEU A 343      30.933 -11.765  93.984  1.00  0.00           C  
ATOM   1674  C   LEU A 343      29.957 -12.921  93.749  1.00  0.00           C  
ATOM   1675  O   LEU A 343      30.363 -14.011  93.343  1.00  0.00           O  
ATOM   1676  CB  LEU A 343      31.074 -11.526  95.490  1.00  0.00           C  
ATOM   1677  CG  LEU A 343      32.488 -11.406  96.054  1.00  0.00           C  
ATOM   1678  CD1 LEU A 343      32.939  -9.949  96.099  1.00  0.00           C  
ATOM   1679  CD2 LEU A 343      32.531 -12.024  97.442  1.00  0.00           C  
ATOM   1680  N   GLU A 344      28.674 -12.666  93.993  1.00  0.00           N  
ATOM   1681  CA  GLU A 344      27.652 -13.718  93.999  1.00  0.00           C  
ATOM   1682  C   GLU A 344      27.116 -14.093  92.623  1.00  0.00           C  
ATOM   1683  O   GLU A 344      26.741 -15.240  92.401  1.00  0.00           O  
ATOM   1684  CB  GLU A 344      26.489 -13.330  94.917  1.00  0.00           C  
ATOM   1685  CG  GLU A 344      26.892 -13.165  96.373  1.00  0.00           C  
ATOM   1686  CD  GLU A 344      25.723 -12.869  97.294  1.00  0.00           C  
ATOM   1687  OE1 GLU A 344      24.711 -12.280  96.842  1.00  0.00           O  
ATOM   1688  OE2 GLU A 344      25.825 -13.225  98.485  1.00  0.00           O  
ATOM   1689  N   GLU A 345      27.076 -13.130  91.707  1.00  0.00           N  
ATOM   1690  CA  GLU A 345      26.498 -13.351  90.377  1.00  0.00           C  
ATOM   1691  C   GLU A 345      27.539 -13.679  89.313  1.00  0.00           C  
ATOM   1692  O   GLU A 345      27.199 -14.183  88.242  1.00  0.00           O  
ATOM   1693  CB  GLU A 345      25.676 -12.136  89.927  1.00  0.00           C  
ATOM   1694  CG  GLU A 345      24.547 -11.736  90.873  1.00  0.00           C  
ATOM   1695  CD  GLU A 345      23.533 -12.843  91.101  1.00  0.00           C  
ATOM   1696  OE1 GLU A 345      23.280 -13.638  90.168  1.00  0.00           O  
ATOM   1697  OE2 GLU A 345      22.982 -12.909  92.220  1.00  0.00           O  
ATOM   1698  N   LEU A 346      28.803 -13.391  89.610  1.00  0.00           N  
ATOM   1699  CA  LEU A 346      29.861 -13.526  88.625  1.00  0.00           C  
ATOM   1700  C   LEU A 346      31.051 -14.349  89.136  1.00  0.00           C  
ATOM   1701  O   LEU A 346      31.355 -15.398  88.571  1.00  0.00           O  
ATOM   1702  CB  LEU A 346      30.301 -12.141  88.131  1.00  0.00           C  
ATOM   1703  CG  LEU A 346      31.275 -12.043  86.953  1.00  0.00           C  
ATOM   1704  CD1 LEU A 346      31.129 -10.694  86.275  1.00  0.00           C  
ATOM   1705  CD2 LEU A 346      32.721 -12.274  87.402  1.00  0.00           C  
ATOM   1706  N   LEU A 347      31.701 -13.887  90.206  1.00  0.00           N  
ATOM   1707  CA  LEU A 347      32.970 -14.475  90.654  1.00  0.00           C  
ATOM   1708  C   LEU A 347      32.820 -15.880  91.247  1.00  0.00           C  
ATOM   1709  O   LEU A 347      33.577 -16.780  90.896  1.00  0.00           O  
ATOM   1710  CB  LEU A 347      33.716 -13.539  91.621  1.00  0.00           C  
ATOM   1711  CG  LEU A 347      34.202 -12.189  91.058  1.00  0.00           C  
ATOM   1712  CD1 LEU A 347      34.586 -11.215  92.174  1.00  0.00           C  
ATOM   1713  CD2 LEU A 347      35.358 -12.355  90.064  1.00  0.00           C  
ATOM   1714  N   GLU A 348      31.848 -16.059  92.138  1.00  0.00           N  
ATOM   1715  CA  GLU A 348      31.546 -17.378  92.706  1.00  0.00           C  
ATOM   1716  C   GLU A 348      31.071 -18.406  91.663  1.00  0.00           C  
ATOM   1717  O   GLU A 348      31.647 -19.491  91.583  1.00  0.00           O  
ATOM   1718  CB  GLU A 348      30.550 -17.272  93.865  1.00  0.00           C  
ATOM   1719  CG  GLU A 348      31.164 -16.770  95.163  1.00  0.00           C  
ATOM   1720  CD  GLU A 348      30.129 -16.346  96.202  1.00  0.00           C  
ATOM   1721  OE1 GLU A 348      28.914 -16.621  96.022  1.00  0.00           O  
ATOM   1722  OE2 GLU A 348      30.538 -15.721  97.207  1.00  0.00           O  
ATOM   1723  N   PRO A 349      30.035 -18.074  90.853  1.00  0.00           N  
ATOM   1724  CA  PRO A 349      29.575 -19.073  89.880  1.00  0.00           C  
ATOM   1725  C   PRO A 349      30.643 -19.492  88.869  1.00  0.00           C  
ATOM   1726  O   PRO A 349      30.630 -20.635  88.411  1.00  0.00           O  
ATOM   1727  CB  PRO A 349      28.422 -18.367  89.159  1.00  0.00           C  
ATOM   1728  CG  PRO A 349      27.986 -17.295  90.085  1.00  0.00           C  
ATOM   1729  CD  PRO A 349      29.234 -16.839  90.770  1.00  0.00           C  
ATOM   1730  N   LEU A 352      31.555 -18.581  88.533  1.00  0.00           N  
ATOM   1731  CA  LEU A 352      32.595 -18.873  87.550  1.00  0.00           C  
ATOM   1732  C   LEU A 352      33.863 -19.479  88.172  1.00  0.00           C  
ATOM   1733  O   LEU A 352      34.768 -19.909  87.454  1.00  0.00           O  
ATOM   1734  CB  LEU A 352      32.916 -17.636  86.700  1.00  0.00           C  
ATOM   1735  CG  LEU A 352      31.799 -17.096  85.798  1.00  0.00           C  
ATOM   1736  CD1 LEU A 352      32.286 -15.886  85.015  1.00  0.00           C  
ATOM   1737  CD2 LEU A 352      31.230 -18.161  84.851  1.00  0.00           C  
ATOM   1738  N   GLY A 361      33.914 -19.517  89.503  1.00  0.00           N  
ATOM   1739  CA  GLY A 361      35.005 -20.173  90.227  1.00  0.00           C  
ATOM   1740  C   GLY A 361      36.279 -19.353  90.324  1.00  0.00           C  
ATOM   1741  O   GLY A 361      37.371 -19.889  90.169  1.00  0.00           O  
ATOM   1742  N   TYR A 362      36.136 -18.051  90.572  1.00  0.00           N  
ATOM   1743  CA  TYR A 362      37.280 -17.157  90.769  1.00  0.00           C  
ATOM   1744  C   TYR A 362      37.711 -17.158  92.230  1.00  0.00           C  
ATOM   1745  O   TYR A 362      36.872 -17.216  93.128  1.00  0.00           O  
ATOM   1746  CB  TYR A 362      36.946 -15.726  90.301  1.00  0.00           C  
ATOM   1747  CG  TYR A 362      37.080 -15.559  88.810  1.00  0.00           C  
ATOM   1748  CD1 TYR A 362      36.057 -15.959  87.945  1.00  0.00           C  
ATOM   1749  CD2 TYR A 362      38.246 -15.030  88.253  1.00  0.00           C  
ATOM   1750  CE1 TYR A 362      36.189 -15.826  86.567  1.00  0.00           C  
ATOM   1751  CE2 TYR A 362      38.387 -14.889  86.877  1.00  0.00           C  
ATOM   1752  CZ  TYR A 362      37.358 -15.292  86.039  1.00  0.00           C  
ATOM   1753  OH  TYR A 362      37.500 -15.162  84.672  1.00  0.00           O  
ATOM   1754  N   ARG A 363      39.018 -17.097  92.465  1.00  0.00           N  
ATOM   1755  CA  ARG A 363      39.557 -17.132  93.825  1.00  0.00           C  
ATOM   1756  C   ARG A 363      40.148 -15.777  94.177  1.00  0.00           C  
ATOM   1757  O   ARG A 363      40.916 -15.214  93.403  1.00  0.00           O  
ATOM   1758  CB  ARG A 363      40.628 -18.219  93.951  1.00  0.00           C  
ATOM   1759  CG  ARG A 363      40.102 -19.627  93.726  1.00  0.00           C  
ATOM   1760  CD  ARG A 363      40.957 -20.358  92.694  1.00  0.00           C  
ATOM   1761  NE  ARG A 363      42.149 -20.938  93.288  1.00  0.00           N  
ATOM   1762  CZ  ARG A 363      43.169 -21.452  92.603  1.00  0.00           C  
ATOM   1763  NH1 ARG A 363      43.176 -21.445  91.274  1.00  0.00           N  
ATOM   1764  NH2 ARG A 363      44.199 -21.972  93.259  1.00  0.00           N  
ATOM   1765  N   GLU A 364      39.790 -15.254  95.345  1.00  0.00           N  
ATOM   1766  CA  GLU A 364      40.321 -13.969  95.774  1.00  0.00           C  
ATOM   1767  C   GLU A 364      41.798 -14.037  96.149  1.00  0.00           C  
ATOM   1768  O   GLU A 364      42.234 -14.971  96.823  1.00  0.00           O  
ATOM   1769  CB  GLU A 364      39.527 -13.395  96.947  1.00  0.00           C  
ATOM   1770  CG  GLU A 364      39.889 -11.941  97.230  1.00  0.00           C  
ATOM   1771  CD  GLU A 364      38.954 -11.249  98.208  1.00  0.00           C  
ATOM   1772  OE1 GLU A 364      37.963 -11.865  98.657  1.00  0.00           O  
ATOM   1773  OE2 GLU A 364      39.217 -10.070  98.527  1.00  0.00           O  
ATOM   1774  N   ILE A 366      45.242 -11.014  97.109  1.00  0.00           N  
ATOM   1775  CA  ILE A 366      45.521  -9.607  97.425  1.00  0.00           C  
ATOM   1776  C   ILE A 366      46.747  -9.136  96.642  1.00  0.00           C  
ATOM   1777  O   ILE A 366      47.857  -9.625  96.870  1.00  0.00           O  
ATOM   1778  CB  ILE A 366      45.673  -9.354  98.952  1.00  0.00           C  
ATOM   1779  CG1 ILE A 366      44.384  -9.732  99.694  1.00  0.00           C  
ATOM   1780  CG2 ILE A 366      45.994  -7.886  99.224  1.00  0.00           C  
ATOM   1781  CD1 ILE A 366      44.582 -10.042 101.165  1.00  0.00           C  
ATOM   1782  N   PHE A 368      46.515  -8.218  95.701  1.00  0.00           N  
ATOM   1783  CA  PHE A 368      47.565  -7.612  94.868  1.00  0.00           C  
ATOM   1784  C   PHE A 368      48.120  -6.364  95.564  1.00  0.00           C  
ATOM   1785  O   PHE A 368      47.351  -5.589  96.127  1.00  0.00           O  
ATOM   1786  CB  PHE A 368      47.021  -7.129  93.510  1.00  0.00           C  
ATOM   1787  CG  PHE A 368      46.299  -8.172  92.687  1.00  0.00           C  
ATOM   1788  CD1 PHE A 368      46.334  -9.528  93.007  1.00  0.00           C  
ATOM   1789  CD2 PHE A 368      45.610  -7.775  91.536  1.00  0.00           C  
ATOM   1790  CE1 PHE A 368      45.654 -10.461  92.219  1.00  0.00           C  
ATOM   1791  CE2 PHE A 368      44.936  -8.701  90.741  1.00  0.00           C  
ATOM   1792  CZ  PHE A 368      44.966 -10.052  91.080  1.00  0.00           C  
ATOM   1793  N   PRO A 370      49.454  -6.162  95.520  1.00  0.00           N  
ATOM   1794  CA  PRO A 370      50.084  -4.920  95.992  1.00  0.00           C  
ATOM   1795  C   PRO A 370      49.516  -3.681  95.312  1.00  0.00           C  
ATOM   1796  O   PRO A 370      49.137  -3.745  94.138  1.00  0.00           O  
ATOM   1797  CB  PRO A 370      51.543  -5.096  95.572  1.00  0.00           C  
ATOM   1798  CG  PRO A 370      51.754  -6.576  95.596  1.00  0.00           C  
ATOM   1799  CD  PRO A 370      50.461  -7.131  95.043  1.00  0.00           C  
ATOM   1800  N   LYS A 371      49.464  -2.564  96.043  1.00  0.00           N  
ATOM   1801  CA  LYS A 371      48.968  -1.304  95.490  1.00  0.00           C  
ATOM   1802  C   LYS A 371      50.075  -0.293  95.169  1.00  0.00           C  
ATOM   1803  O   LYS A 371      49.880   0.587  94.323  1.00  0.00           O  
ATOM   1804  CB  LYS A 371      47.894  -0.675  96.399  1.00  0.00           C  
ATOM   1805  CG  LYS A 371      46.607  -1.507  96.489  1.00  0.00           C  
ATOM   1806  CD  LYS A 371      45.786  -1.450  95.191  1.00  0.00           C  
ATOM   1807  CE  LYS A 371      44.672  -2.507  95.140  1.00  0.00           C  
ATOM   1808  NZ  LYS A 371      45.180  -3.886  94.785  1.00  0.00           N  
ATOM   1809  N   LEU A 372      51.223  -0.413  95.834  1.00  0.00           N  
ATOM   1810  CA  LEU A 372      52.377   0.411  95.487  1.00  0.00           C  
ATOM   1811  C   LEU A 372      53.131  -0.304  94.374  1.00  0.00           C  
ATOM   1812  O   LEU A 372      53.658  -1.396  94.582  1.00  0.00           O  
ATOM   1813  CB  LEU A 372      53.293   0.606  96.701  1.00  0.00           C  
ATOM   1814  CG  LEU A 372      54.056   1.928  96.847  1.00  0.00           C  
ATOM   1815  CD1 LEU A 372      55.072   1.848  97.973  1.00  0.00           C  
ATOM   1816  CD2 LEU A 372      54.731   2.402  95.559  1.00  0.00           C  
ATOM   1817  N   VAL A 373      53.182   0.313  93.196  1.00  0.00           N  
ATOM   1818  CA  VAL A 373      53.770  -0.326  92.031  1.00  0.00           C  
ATOM   1819  C   VAL A 373      55.147   0.251  91.717  1.00  0.00           C  
ATOM   1820  O   VAL A 373      55.295   1.462  91.613  1.00  0.00           O  
ATOM   1821  CB  VAL A 373      52.844  -0.226  90.799  1.00  0.00           C  
ATOM   1822  CG1 VAL A 373      53.363  -1.116  89.673  1.00  0.00           C  
ATOM   1823  CG2 VAL A 373      51.429  -0.641  91.167  1.00  0.00           C  
ATOM   1824  N   THR A 374      56.145  -0.629  91.574  1.00  0.00           N  
ATOM   1825  CA  THR A 374      57.532  -0.230  91.303  1.00  0.00           C  
ATOM   1826  C   THR A 374      57.826  -0.202  89.807  1.00  0.00           C  
ATOM   1827  O   THR A 374      57.090  -0.795  89.016  1.00  0.00           O  
ATOM   1828  CB  THR A 374      58.556  -1.206  91.960  1.00  0.00           C  
ATOM   1829  OG1 THR A 374      58.382  -2.511  91.406  1.00  0.00           O  
ATOM   1830  CG2 THR A 374      58.377  -1.261  93.476  1.00  0.00           C  
ATOM   1831  N   TRP A 375      58.907   0.470  89.415  1.00  0.00           N  
ATOM   1832  CA  TRP A 375      59.309   0.497  88.000  1.00  0.00           C  
ATOM   1833  C   TRP A 375      59.491  -0.915  87.407  1.00  0.00           C  
ATOM   1834  O   TRP A 375      59.126  -1.159  86.254  1.00  0.00           O  
ATOM   1835  CB  TRP A 375      60.573   1.349  87.792  1.00  0.00           C  
ATOM   1836  CG  TRP A 375      60.434   2.752  88.318  1.00  0.00           C  
ATOM   1837  CD1 TRP A 375      61.219   3.356  89.254  1.00  0.00           C  
ATOM   1838  CD2 TRP A 375      59.434   3.715  87.951  1.00  0.00           C  
ATOM   1839  NE1 TRP A 375      60.773   4.632  89.495  1.00  0.00           N  
ATOM   1840  CE2 TRP A 375      59.681   4.881  88.708  1.00  0.00           C  
ATOM   1841  CE3 TRP A 375      58.359   3.706  87.054  1.00  0.00           C  
ATOM   1842  CZ2 TRP A 375      58.894   6.029  88.599  1.00  0.00           C  
ATOM   1843  CZ3 TRP A 375      57.569   4.854  86.946  1.00  0.00           C  
ATOM   1844  CH2 TRP A 375      57.843   5.998  87.718  1.00  0.00           C  
ATOM   1845  N   GLU A 376      60.032  -1.839  88.198  1.00  0.00           N  
ATOM   1846  CA  GLU A 376      60.219  -3.240  87.759  1.00  0.00           C  
ATOM   1847  C   GLU A 376      58.940  -3.832  87.147  1.00  0.00           C  
ATOM   1848  O   GLU A 376      58.973  -4.400  86.051  1.00  0.00           O  
ATOM   1849  CB  GLU A 376      60.730  -4.105  88.931  1.00  0.00           C  
ATOM   1850  CG  GLU A 376      60.991  -5.575  88.595  1.00  0.00           C  
ATOM   1851  CD  GLU A 376      61.387  -6.411  89.813  1.00  0.00           C  
ATOM   1852  OE1 GLU A 376      61.077  -6.027  90.969  1.00  0.00           O  
ATOM   1853  OE2 GLU A 376      62.005  -7.470  89.609  1.00  0.00           O  
ATOM   1854  N   VAL A 377      57.823  -3.680  87.859  1.00  0.00           N  
ATOM   1855  CA  VAL A 377      56.515  -4.173  87.422  1.00  0.00           C  
ATOM   1856  C   VAL A 377      56.071  -3.507  86.110  1.00  0.00           C  
ATOM   1857  O   VAL A 377      55.716  -4.200  85.153  1.00  0.00           O  
ATOM   1858  CB  VAL A 377      55.421  -3.957  88.535  1.00  0.00           C  
ATOM   1859  CG1 VAL A 377      54.026  -4.303  88.023  1.00  0.00           C  
ATOM   1860  CG2 VAL A 377      55.735  -4.791  89.757  1.00  0.00           C  
ATOM   1861  N   TRP A 378      56.102  -2.175  86.066  1.00  0.00           N  
ATOM   1862  CA  TRP A 378      55.641  -1.432  84.884  1.00  0.00           C  
ATOM   1863  C   TRP A 378      56.522  -1.606  83.640  1.00  0.00           C  
ATOM   1864  O   TRP A 378      56.040  -1.466  82.511  1.00  0.00           O  
ATOM   1865  CB  TRP A 378      55.430   0.054  85.207  1.00  0.00           C  
ATOM   1866  CG  TRP A 378      54.148   0.344  85.971  1.00  0.00           C  
ATOM   1867  CD1 TRP A 378      52.990  -0.392  85.958  1.00  0.00           C  
ATOM   1868  CD2 TRP A 378      53.893   1.473  86.823  1.00  0.00           C  
ATOM   1869  NE1 TRP A 378      52.039   0.203  86.760  1.00  0.00           N  
ATOM   1870  CE2 TRP A 378      52.570   1.343  87.307  1.00  0.00           C  
ATOM   1871  CE3 TRP A 378      54.662   2.571  87.238  1.00  0.00           C  
ATOM   1872  CZ2 TRP A 378      51.997   2.276  88.186  1.00  0.00           C  
ATOM   1873  CZ3 TRP A 378      54.098   3.493  88.115  1.00  0.00           C  
ATOM   1874  CH2 TRP A 378      52.772   3.346  88.571  1.00  0.00           C  
ATOM   1875  N   LYS A 389      57.957  -4.552  82.954  1.00  0.00           N  
ATOM   1876  CA  LYS A 389      57.524  -5.872  82.488  1.00  0.00           C  
ATOM   1877  C   LYS A 389      56.124  -5.826  81.863  1.00  0.00           C  
ATOM   1878  O   LYS A 389      55.844  -6.557  80.917  1.00  0.00           O  
ATOM   1879  CB  LYS A 389      57.573  -6.885  83.632  1.00  0.00           C  
ATOM   1880  CG  LYS A 389      58.990  -7.334  84.016  1.00  0.00           C  
ATOM   1881  CD  LYS A 389      58.945  -8.358  85.144  1.00  0.00           C  
ATOM   1882  CE  LYS A 389      60.247  -8.408  85.925  1.00  0.00           C  
ATOM   1883  NZ  LYS A 389      61.399  -8.727  85.053  1.00  0.00           N  
ATOM   1884  N   SER A 396      55.262  -4.958  82.387  1.00  0.00           N  
ATOM   1885  CA  SER A 396      53.897  -4.812  81.869  1.00  0.00           C  
ATOM   1886  C   SER A 396      53.787  -3.899  80.646  1.00  0.00           C  
ATOM   1887  O   SER A 396      52.734  -3.849  80.007  1.00  0.00           O  
ATOM   1888  CB  SER A 396      52.936  -4.343  82.969  1.00  0.00           C  
ATOM   1889  OG  SER A 396      53.151  -2.982  83.298  1.00  0.00           O  
ATOM   1890  N   GLY A 397      54.863  -3.184  80.322  1.00  0.00           N  
ATOM   1891  CA  GLY A 397      54.859  -2.251  79.190  1.00  0.00           C  
ATOM   1892  C   GLY A 397      54.375  -0.839  79.515  1.00  0.00           C  
ATOM   1893  O   GLY A 397      54.453   0.054  78.674  1.00  0.00           O  
ATOM   1894  N   HIS A 403      53.879  -0.624  80.730  1.00  0.00           N  
ATOM   1895  CA  HIS A 403      53.434   0.718  81.144  1.00  0.00           C  
ATOM   1896  C   HIS A 403      54.566   1.756  81.185  1.00  0.00           C  
ATOM   1897  O   HIS A 403      54.325   2.943  81.004  1.00  0.00           O  
ATOM   1898  CB  HIS A 403      52.687   0.658  82.481  1.00  0.00           C  
ATOM   1899  CG  HIS A 403      51.300   0.105  82.365  1.00  0.00           C  
ATOM   1900  ND1 HIS A 403      51.004  -1.222  82.603  1.00  0.00           N  
ATOM   1901  CD2 HIS A 403      50.134   0.693  82.004  1.00  0.00           C  
ATOM   1902  CE1 HIS A 403      49.711  -1.421  82.411  1.00  0.00           C  
ATOM   1903  NE2 HIS A 403      49.162  -0.275  82.044  1.00  0.00           N  
ATOM   1904  N   ALA A 404      55.796   1.293  81.402  1.00  0.00           N  
ATOM   1905  CA  ALA A 404      56.982   2.157  81.406  1.00  0.00           C  
ATOM   1906  C   ALA A 404      57.274   2.811  80.045  1.00  0.00           C  
ATOM   1907  O   ALA A 404      58.138   3.689  79.936  1.00  0.00           O  
ATOM   1908  CB  ALA A 404      58.206   1.362  81.895  1.00  0.00           C  
ATOM   1909  N   LYS A 406      56.566   2.372  79.009  1.00  0.00           N  
ATOM   1910  CA  LYS A 406      56.707   2.961  77.684  1.00  0.00           C  
ATOM   1911  C   LYS A 406      56.001   4.315  77.556  1.00  0.00           C  
ATOM   1912  O   LYS A 406      56.368   5.104  76.691  1.00  0.00           O  
ATOM   1913  CB  LYS A 406      56.195   2.013  76.592  1.00  0.00           C  
ATOM   1914  CG  LYS A 406      57.090   0.808  76.323  1.00  0.00           C  
ATOM   1915  CD  LYS A 406      56.594   0.024  75.107  1.00  0.00           C  
ATOM   1916  CE  LYS A 406      55.605  -1.078  75.513  1.00  0.00           C  
ATOM   1917  NZ  LYS A 406      55.434  -2.093  74.423  1.00  0.00           N  
ATOM   1918  N   GLY A 486      54.996   4.585  78.392  1.00  0.00           N  
ATOM   1919  CA  GLY A 486      54.238   5.841  78.253  1.00  0.00           C  
ATOM   1920  C   GLY A 486      53.180   6.244  79.271  1.00  0.00           C  
ATOM   1921  O   GLY A 486      52.418   7.185  79.019  1.00  0.00           O  
ATOM   1922  N   VAL A 487      53.125   5.578  80.422  1.00  0.00           N  
ATOM   1923  CA  VAL A 487      52.067   5.866  81.402  1.00  0.00           C  
ATOM   1924  C   VAL A 487      52.306   7.157  82.207  1.00  0.00           C  
ATOM   1925  O   VAL A 487      51.415   7.630  82.910  1.00  0.00           O  
ATOM   1926  CB  VAL A 487      51.828   4.665  82.363  1.00  0.00           C  
ATOM   1927  CG1 VAL A 487      52.848   4.656  83.514  1.00  0.00           C  
ATOM   1928  CG2 VAL A 487      50.402   4.677  82.901  1.00  0.00           C  
ATOM   1929  N   TYR A 488      53.508   7.719  82.087  1.00  0.00           N  
ATOM   1930  CA  TYR A 488      53.974   8.832  82.937  1.00  0.00           C  
ATOM   1931  C   TYR A 488      53.021  10.027  83.187  1.00  0.00           C  
ATOM   1932  O   TYR A 488      52.933  10.504  84.319  1.00  0.00           O  
ATOM   1933  CB  TYR A 488      55.346   9.324  82.439  1.00  0.00           C  
ATOM   1934  CG  TYR A 488      56.360   8.201  82.329  1.00  0.00           C  
ATOM   1935  CD1 TYR A 488      56.982   7.688  83.467  1.00  0.00           C  
ATOM   1936  CD2 TYR A 488      56.681   7.637  81.091  1.00  0.00           C  
ATOM   1937  CE1 TYR A 488      57.911   6.645  83.377  1.00  0.00           C  
ATOM   1938  CE2 TYR A 488      57.611   6.585  80.997  1.00  0.00           C  
ATOM   1939  CZ  TYR A 488      58.218   6.104  82.146  1.00  0.00           C  
ATOM   1940  OH  TYR A 488      59.133   5.074  82.072  1.00  0.00           O  
ATOM   1941  N   PRO A 495      52.328  10.536  82.143  1.00  0.00           N  
ATOM   1942  CA  PRO A 495      51.471  11.716  82.398  1.00  0.00           C  
ATOM   1943  C   PRO A 495      50.318  11.518  83.400  1.00  0.00           C  
ATOM   1944  O   PRO A 495      49.784  12.502  83.899  1.00  0.00           O  
ATOM   1945  CB  PRO A 495      50.905  12.062  81.008  1.00  0.00           C  
ATOM   1946  CG  PRO A 495      51.804  11.387  80.033  1.00  0.00           C  
ATOM   1947  CD  PRO A 495      52.290  10.137  80.724  1.00  0.00           C  
ATOM   1948  N   GLU A 496      49.942  10.276  83.704  1.00  0.00           N  
ATOM   1949  CA  GLU A 496      48.735  10.032  84.519  1.00  0.00           C  
ATOM   1950  C   GLU A 496      49.033   9.479  85.900  1.00  0.00           C  
ATOM   1951  O   GLU A 496      48.118   9.227  86.682  1.00  0.00           O  
ATOM   1952  CB  GLU A 496      47.803   9.038  83.831  1.00  0.00           C  
ATOM   1953  CG  GLU A 496      47.307   9.429  82.459  1.00  0.00           C  
ATOM   1954  CD  GLU A 496      46.496   8.303  81.841  1.00  0.00           C  
ATOM   1955  OE1 GLU A 496      45.293   8.190  82.172  1.00  0.00           O  
ATOM   1956  OE2 GLU A 496      47.069   7.518  81.047  1.00  0.00           O  
ATOM   1957  N   ILE A 497      50.307   9.272  86.196  1.00  0.00           N  
ATOM   1958  CA  ILE A 497      50.688   8.572  87.415  1.00  0.00           C  
ATOM   1959  C   ILE A 497      50.765   9.497  88.618  1.00  0.00           C  
ATOM   1960  O   ILE A 497      51.197  10.647  88.493  1.00  0.00           O  
ATOM   1961  CB  ILE A 497      52.036   7.816  87.215  1.00  0.00           C  
ATOM   1962  CG1 ILE A 497      51.855   6.674  86.222  1.00  0.00           C  
ATOM   1963  CG2 ILE A 497      52.573   7.264  88.525  1.00  0.00           C  
ATOM   1964  CD1 ILE A 497      50.706   5.711  86.564  1.00  0.00           C  
ATOM   1965  N   TYR A 498      50.307   9.001  89.769  1.00  0.00           N  
ATOM   1966  CA  TYR A 498      50.628   9.610  91.058  1.00  0.00           C  
ATOM   1967  C   TYR A 498      51.900   8.951  91.617  1.00  0.00           C  
ATOM   1968  O   TYR A 498      51.880   7.804  92.094  1.00  0.00           O  
ATOM   1969  CB  TYR A 498      49.458   9.490  92.034  1.00  0.00           C  
ATOM   1970  CG  TYR A 498      48.437  10.642  91.935  1.00  0.00           C  
ATOM   1971  CD1 TYR A 498      48.544  11.772  92.746  1.00  0.00           C  
ATOM   1972  CD2 TYR A 498      47.375  10.586  91.027  1.00  0.00           C  
ATOM   1973  CE1 TYR A 498      47.601  12.837  92.652  1.00  0.00           C  
ATOM   1974  CE2 TYR A 498      46.438  11.623  90.935  1.00  0.00           C  
ATOM   1975  CZ  TYR A 498      46.555  12.734  91.747  1.00  0.00           C  
ATOM   1976  OH  TYR A 498      45.628  13.744  91.633  1.00  0.00           O  
ATOM   1977  N   TYR A 499      53.005   9.687  91.540  1.00  0.00           N  
ATOM   1978  CA  TYR A 499      54.332   9.153  91.859  1.00  0.00           C  
ATOM   1979  C   TYR A 499      54.529   9.001  93.357  1.00  0.00           C  
ATOM   1980  O   TYR A 499      54.017   9.794  94.138  1.00  0.00           O  
ATOM   1981  CB  TYR A 499      55.415  10.051  91.256  1.00  0.00           C  
ATOM   1982  CG  TYR A 499      55.390  10.032  89.749  1.00  0.00           C  
ATOM   1983  CD1 TYR A 499      54.546  10.879  89.032  1.00  0.00           C  
ATOM   1984  CD2 TYR A 499      56.176   9.133  89.036  1.00  0.00           C  
ATOM   1985  CE1 TYR A 499      54.509  10.850  87.644  1.00  0.00           C  
ATOM   1986  CE2 TYR A 499      56.147   9.100  87.649  1.00  0.00           C  
ATOM   1987  CZ  TYR A 499      55.311   9.957  86.963  1.00  0.00           C  
ATOM   1988  OH  TYR A 499      55.282   9.913  85.589  1.00  0.00           O  
ATOM   1989  N   VAL A 500      55.280   7.976  93.745  1.00  0.00           N  
ATOM   1990  CA  VAL A 500      55.534   7.689  95.146  1.00  0.00           C  
ATOM   1991  C   VAL A 500      57.030   7.755  95.460  1.00  0.00           C  
ATOM   1992  O   VAL A 500      57.835   7.082  94.820  1.00  0.00           O  
ATOM   1993  CB  VAL A 500      54.954   6.307  95.548  1.00  0.00           C  
ATOM   1994  CG1 VAL A 500      55.417   5.924  96.933  1.00  0.00           C  
ATOM   1995  CG2 VAL A 500      53.410   6.347  95.502  1.00  0.00           C  
ATOM   1996  N   CYS A 501      57.388   8.579  96.443  1.00  0.00           N  
ATOM   1997  CA  CYS A 501      58.771   8.692  96.900  1.00  0.00           C  
ATOM   1998  C   CYS A 501      58.878   8.363  98.382  1.00  0.00           C  
ATOM   1999  O   CYS A 501      58.157   8.938  99.192  1.00  0.00           O  
ATOM   2000  CB  CYS A 501      59.318  10.100  96.667  1.00  0.00           C  
ATOM   2001  SG  CYS A 501      59.049  10.779  95.014  1.00  0.00           S  
ATOM   2002  N   PRO A 502      59.786   7.437  98.744  1.00  0.00           N  
ATOM   2003  CA  PRO A 502      60.121   7.217 100.147  1.00  0.00           C  
ATOM   2004  C   PRO A 502      60.972   8.385 100.664  1.00  0.00           C  
ATOM   2005  O   PRO A 502      61.503   9.158  99.858  1.00  0.00           O  
ATOM   2006  CB  PRO A 502      60.950   5.918 100.112  1.00  0.00           C  
ATOM   2007  CG  PRO A 502      61.559   5.897  98.755  1.00  0.00           C  
ATOM   2008  CD  PRO A 502      60.548   6.553  97.843  1.00  0.00           C  
ATOM   2009  N   PRO A 503      61.116   8.512 101.998  1.00  0.00           N  
ATOM   2010  CA  PRO A 503      62.053   9.520 102.498  1.00  0.00           C  
ATOM   2011  C   PRO A 503      63.481   9.072 102.196  1.00  0.00           C  
ATOM   2012  O   PRO A 503      63.718   7.867 102.041  1.00  0.00           O  
ATOM   2013  CB  PRO A 503      61.795   9.535 104.008  1.00  0.00           C  
ATOM   2014  CG  PRO A 503      61.102   8.256 104.324  1.00  0.00           C  
ATOM   2015  CD  PRO A 503      60.471   7.738 103.076  1.00  0.00           C  
ATOM   2016  N   GLN A 550      64.420  10.012 102.080  1.00  0.00           N  
ATOM   2017  CA  GLN A 550      65.812   9.619 101.830  1.00  0.00           C  
ATOM   2018  C   GLN A 550      66.382   8.813 103.001  1.00  0.00           C  
ATOM   2019  O   GLN A 550      67.207   7.931 102.797  1.00  0.00           O  
ATOM   2020  CB  GLN A 550      66.700  10.817 101.478  1.00  0.00           C  
ATOM   2021  CG  GLN A 550      66.597  11.213 100.011  1.00  0.00           C  
ATOM   2022  CD  GLN A 550      67.633  12.232  99.580  1.00  0.00           C  
ATOM   2023  OE1 GLN A 550      68.833  12.005  99.716  1.00  0.00           O  
ATOM   2024  NE2 GLN A 550      67.173  13.356  99.034  1.00  0.00           N  
ATOM   2025  N   THR A 553      65.911   9.117 104.211  1.00  0.00           N  
ATOM   2026  CA  THR A 553      66.257   8.376 105.428  1.00  0.00           C  
ATOM   2027  C   THR A 553      65.150   8.501 106.483  1.00  0.00           C  
ATOM   2028  O   THR A 553      64.353   9.441 106.437  1.00  0.00           O  
ATOM   2029  CB  THR A 553      67.606   8.851 106.030  1.00  0.00           C  
ATOM   2030  OG1 THR A 553      67.871   8.135 107.240  1.00  0.00           O  
ATOM   2031  CG2 THR A 553      67.577  10.336 106.343  1.00  0.00           C  
ATOM   2032  N   ARG A 554      65.108   7.550 107.418  1.00  0.00           N  
ATOM   2033  CA  ARG A 554      64.186   7.593 108.564  1.00  0.00           C  
ATOM   2034  C   ARG A 554      64.748   8.396 109.729  1.00  0.00           C  
ATOM   2035  O   ARG A 554      64.051   8.624 110.724  1.00  0.00           O  
ATOM   2036  CB  ARG A 554      63.867   6.192 109.078  1.00  0.00           C  
ATOM   2037  CG  ARG A 554      63.214   5.269 108.083  1.00  0.00           C  
ATOM   2038  CD  ARG A 554      62.724   3.985 108.760  1.00  0.00           C  
ATOM   2039  NE  ARG A 554      61.597   4.258 109.652  1.00  0.00           N  
ATOM   2040  CZ  ARG A 554      61.610   4.077 110.968  1.00  0.00           C  
ATOM   2041  NH1 ARG A 554      62.693   3.595 111.570  1.00  0.00           N  
ATOM   2042  NH2 ARG A 554      60.530   4.373 111.683  1.00  0.00           N  
ATOM   2043  N   ASP A 555      66.014   8.795 109.618  1.00  0.00           N  
ATOM   2044  CA  ASP A 555      66.672   9.603 110.647  1.00  0.00           C  
ATOM   2045  C   ASP A 555      65.844  10.849 110.996  1.00  0.00           C  
ATOM   2046  O   ASP A 555      65.704  11.750 110.168  1.00  0.00           O  
ATOM   2047  CB  ASP A 555      68.078  10.002 110.179  1.00  0.00           C  
ATOM   2048  CG  ASP A 555      68.913  10.646 111.275  1.00  0.00           C  
ATOM   2049  OD1 ASP A 555      68.393  10.930 112.378  1.00  0.00           O  
ATOM   2050  OD2 ASP A 555      70.113  10.870 111.021  1.00  0.00           O  
ATOM   2051  N   PRO A 556      65.294  10.899 112.228  1.00  0.00           N  
ATOM   2052  CA  PRO A 556      64.448  12.016 112.638  1.00  0.00           C  
ATOM   2053  C   PRO A 556      65.191  13.355 112.720  1.00  0.00           C  
ATOM   2054  O   PRO A 556      64.560  14.410 112.624  1.00  0.00           O  
ATOM   2055  CB  PRO A 556      63.940  11.587 114.021  1.00  0.00           C  
ATOM   2056  CG  PRO A 556      64.939  10.613 114.512  1.00  0.00           C  
ATOM   2057  CD  PRO A 556      65.437   9.895 113.302  1.00  0.00           C  
ATOM   2058  N   ASP A 557      66.512  13.305 112.895  1.00  0.00           N  
ATOM   2059  CA  ASP A 557      67.354  14.503 112.878  1.00  0.00           C  
ATOM   2060  C   ASP A 557      67.340  15.152 111.498  1.00  0.00           C  
ATOM   2061  O   ASP A 557      67.440  16.371 111.370  1.00  0.00           O  
ATOM   2062  CB  ASP A 557      68.799  14.155 113.258  1.00  0.00           C  
ATOM   2063  CG  ASP A 557      68.958  13.797 114.731  1.00  0.00           C  
ATOM   2064  OD1 ASP A 557      67.992  13.949 115.513  1.00  0.00           O  
ATOM   2065  OD2 ASP A 557      70.068  13.367 115.111  1.00  0.00           O  
ATOM   2066  N   TYR A 558      67.225  14.317 110.471  1.00  0.00           N  
ATOM   2067  CA  TYR A 558      67.175  14.764 109.085  1.00  0.00           C  
ATOM   2068  C   TYR A 558      65.863  15.499 108.776  1.00  0.00           C  
ATOM   2069  O   TYR A 558      65.823  16.349 107.889  1.00  0.00           O  
ATOM   2070  CB  TYR A 558      67.352  13.547 108.181  1.00  0.00           C  
ATOM   2071  CG  TYR A 558      67.335  13.790 106.693  1.00  0.00           C  
ATOM   2072  CD1 TYR A 558      68.472  14.242 106.026  1.00  0.00           C  
ATOM   2073  CD2 TYR A 558      66.196  13.502 105.938  1.00  0.00           C  
ATOM   2074  CE1 TYR A 558      68.469  14.432 104.649  1.00  0.00           C  
ATOM   2075  CE2 TYR A 558      66.180  13.686 104.562  1.00  0.00           C  
ATOM   2076  CZ  TYR A 558      67.319  14.156 103.925  1.00  0.00           C  
ATOM   2077  OH  TYR A 558      67.313  14.345 102.563  1.00  0.00           O  
ATOM   2078  N   TRP A 559      64.811  15.171 109.529  1.00  0.00           N  
ATOM   2079  CA  TRP A 559      63.469  15.721 109.328  1.00  0.00           C  
ATOM   2080  C   TRP A 559      63.099  16.804 110.341  1.00  0.00           C  
ATOM   2081  O   TRP A 559      62.029  17.426 110.247  1.00  0.00           O  
ATOM   2082  CB  TRP A 559      62.435  14.588 109.348  1.00  0.00           C  
ATOM   2083  CG  TRP A 559      62.542  13.730 108.138  1.00  0.00           C  
ATOM   2084  CD1 TRP A 559      63.118  12.489 108.049  1.00  0.00           C  
ATOM   2085  CD2 TRP A 559      62.104  14.067 106.819  1.00  0.00           C  
ATOM   2086  NE1 TRP A 559      63.045  12.027 106.754  1.00  0.00           N  
ATOM   2087  CE2 TRP A 559      62.429  12.978 105.980  1.00  0.00           C  
ATOM   2088  CE3 TRP A 559      61.462  15.185 106.262  1.00  0.00           C  
ATOM   2089  CZ2 TRP A 559      62.129  12.972 104.611  1.00  0.00           C  
ATOM   2090  CZ3 TRP A 559      61.160  15.174 104.903  1.00  0.00           C  
ATOM   2091  CH2 TRP A 559      61.499  14.074 104.095  1.00  0.00           C  
ATOM   2092  N   GLU A 560      63.989  17.041 111.302  1.00  0.00           N  
ATOM   2093  CA  GLU A 560      63.736  18.024 112.355  1.00  0.00           C  
ATOM   2094  C   GLU A 560      63.479  19.424 111.796  1.00  0.00           C  
ATOM   2095  O   GLU A 560      62.569  20.121 112.259  1.00  0.00           O  
ATOM   2096  CB  GLU A 560      64.887  18.038 113.367  1.00  0.00           C  
ATOM   2097  CG  GLU A 560      64.555  18.769 114.657  1.00  0.00           C  
ATOM   2098  CD  GLU A 560      65.448  18.373 115.820  1.00  0.00           C  
ATOM   2099  OE1 GLU A 560      66.585  17.897 115.588  1.00  0.00           O  
ATOM   2100  OE2 GLU A 560      65.007  18.546 116.977  1.00  0.00           O  
ATOM   2101  N   GLU A 561      64.272  19.824 110.804  1.00  0.00           N  
ATOM   2102  CA  GLU A 561      64.125  21.127 110.153  1.00  0.00           C  
ATOM   2103  C   GLU A 561      62.737  21.320 109.520  1.00  0.00           C  
ATOM   2104  O   GLU A 561      62.184  22.414 109.556  1.00  0.00           O  
ATOM   2105  CB  GLU A 561      65.213  21.319 109.095  1.00  0.00           C  
ATOM   2106  CG  GLU A 561      65.251  22.716 108.464  1.00  0.00           C  
ATOM   2107  CD  GLU A 561      66.171  22.802 107.247  1.00  0.00           C  
ATOM   2108  OE1 GLU A 561      66.815  21.787 106.894  1.00  0.00           O  
ATOM   2109  OE2 GLU A 561      66.246  23.895 106.642  1.00  0.00           O  
ATOM   2110  N   VAL A 562      62.194  20.255 108.937  1.00  0.00           N  
ATOM   2111  CA  VAL A 562      60.859  20.292 108.325  1.00  0.00           C  
ATOM   2112  C   VAL A 562      59.785  20.448 109.402  1.00  0.00           C  
ATOM   2113  O   VAL A 562      58.915  21.321 109.301  1.00  0.00           O  
ATOM   2114  CB  VAL A 562      60.597  19.027 107.453  1.00  0.00           C  
ATOM   2115  CG1 VAL A 562      59.127  18.923 107.049  1.00  0.00           C  
ATOM   2116  CG2 VAL A 562      61.499  19.029 106.223  1.00  0.00           C  
ATOM   2117  N   ALA A 563      59.867  19.612 110.436  1.00  0.00           N  
ATOM   2118  CA  ALA A 563      58.918  19.636 111.549  1.00  0.00           C  
ATOM   2119  C   ALA A 563      58.941  20.962 112.290  1.00  0.00           C  
ATOM   2120  O   ALA A 563      57.887  21.501 112.606  1.00  0.00           O  
ATOM   2121  CB  ALA A 563      59.187  18.494 112.512  1.00  0.00           C  
ATOM   2122  N   ASP A 564      60.141  21.479 112.558  1.00  0.00           N  
ATOM   2123  CA  ASP A 564      60.314  22.765 113.248  1.00  0.00           C  
ATOM   2124  C   ASP A 564      59.755  23.911 112.411  1.00  0.00           C  
ATOM   2125  O   ASP A 564      59.134  24.825 112.946  1.00  0.00           O  
ATOM   2126  CB  ASP A 564      61.791  23.040 113.565  1.00  0.00           C  
ATOM   2127  CG  ASP A 564      62.375  22.084 114.616  1.00  0.00           C  
ATOM   2128  OD1 ASP A 564      61.610  21.385 115.318  1.00  0.00           O  
ATOM   2129  OD2 ASP A 564      63.620  22.035 114.730  1.00  0.00           O  
ATOM   2130  N   TYR A 565      59.990  23.859 111.098  1.00  0.00           N  
ATOM   2131  CA  TYR A 565      59.451  24.866 110.180  1.00  0.00           C  
ATOM   2132  C   TYR A 565      57.929  24.900 110.279  1.00  0.00           C  
ATOM   2133  O   TYR A 565      57.345  25.969 110.411  1.00  0.00           O  
ATOM   2134  CB  TYR A 565      59.884  24.596 108.728  1.00  0.00           C  
ATOM   2135  CG  TYR A 565      59.503  25.707 107.763  1.00  0.00           C  
ATOM   2136  CD1 TYR A 565      58.218  25.779 107.223  1.00  0.00           C  
ATOM   2137  CD2 TYR A 565      60.422  26.690 107.401  1.00  0.00           C  
ATOM   2138  CE1 TYR A 565      57.860  26.790 106.342  1.00  0.00           C  
ATOM   2139  CE2 TYR A 565      60.073  27.711 106.520  1.00  0.00           C  
ATOM   2140  CZ  TYR A 565      58.789  27.751 105.994  1.00  0.00           C  
ATOM   2141  OH  TYR A 565      58.428  28.755 105.124  1.00  0.00           O  
ATOM   2142  N   TYR A 566      57.300  23.726 110.214  1.00  0.00           N  
ATOM   2143  CA  TYR A 566      55.850  23.636 110.316  1.00  0.00           C  
ATOM   2144  C   TYR A 566      55.325  24.162 111.657  1.00  0.00           C  
ATOM   2145  O   TYR A 566      54.398  24.962 111.682  1.00  0.00           O  
ATOM   2146  CB  TYR A 566      55.305  22.215 110.054  1.00  0.00           C  
ATOM   2147  CG  TYR A 566      53.837  22.161 110.419  1.00  0.00           C  
ATOM   2148  CD1 TYR A 566      52.874  22.756 109.594  1.00  0.00           C  
ATOM   2149  CD2 TYR A 566      53.416  21.612 111.635  1.00  0.00           C  
ATOM   2150  CE1 TYR A 566      51.531  22.763 109.947  1.00  0.00           C  
ATOM   2151  CE2 TYR A 566      52.068  21.616 111.998  1.00  0.00           C  
ATOM   2152  CZ  TYR A 566      51.134  22.191 111.146  1.00  0.00           C  
ATOM   2153  OH  TYR A 566      49.802  22.203 111.489  1.00  0.00           O  
ATOM   2154  N   LYS A 567      55.916  23.708 112.760  1.00  0.00           N  
ATOM   2155  CA  LYS A 567      55.460  24.091 114.108  1.00  0.00           C  
ATOM   2156  C   LYS A 567      55.470  25.596 114.358  1.00  0.00           C  
ATOM   2157  O   LYS A 567      54.632  26.116 115.104  1.00  0.00           O  
ATOM   2158  CB  LYS A 567      56.278  23.367 115.186  1.00  0.00           C  
ATOM   2159  CG  LYS A 567      56.037  21.862 115.222  1.00  0.00           C  
ATOM   2160  CD  LYS A 567      56.862  21.197 116.303  1.00  0.00           C  
ATOM   2161  CE  LYS A 567      56.888  19.697 116.129  1.00  0.00           C  
ATOM   2162  NZ  LYS A 567      57.956  19.055 116.946  1.00  0.00           N  
ATOM   2163  N   VAL A 568      56.404  26.297 113.725  1.00  0.00           N  
ATOM   2164  CA  VAL A 568      56.528  27.743 113.916  1.00  0.00           C  
ATOM   2165  C   VAL A 568      55.626  28.547 112.965  1.00  0.00           C  
ATOM   2166  O   VAL A 568      54.955  29.476 113.396  1.00  0.00           O  
ATOM   2167  CB  VAL A 568      58.010  28.200 113.831  1.00  0.00           C  
ATOM   2168  CG1 VAL A 568      58.115  29.704 113.721  1.00  0.00           C  
ATOM   2169  CG2 VAL A 568      58.779  27.720 115.056  1.00  0.00           C  
ATOM   2170  N   THR A 569      55.604  28.167 111.687  1.00  0.00           N  
ATOM   2171  CA  THR A 569      54.868  28.900 110.641  1.00  0.00           C  
ATOM   2172  C   THR A 569      53.431  28.417 110.432  1.00  0.00           C  
ATOM   2173  O   THR A 569      52.587  29.172 109.950  1.00  0.00           O  
ATOM   2174  CB  THR A 569      55.582  28.789 109.268  1.00  0.00           C  
ATOM   2175  OG1 THR A 569      55.612  27.416 108.853  1.00  0.00           O  
ATOM   2176  CG2 THR A 569      57.011  29.325 109.339  1.00  0.00           C  
ATOM   2177  N   HIS A 570      53.169  27.160 110.793  1.00  0.00           N  
ATOM   2178  CA  HIS A 570      51.922  26.443 110.448  1.00  0.00           C  
ATOM   2179  C   HIS A 570      51.710  26.307 108.931  1.00  0.00           C  
ATOM   2180  O   HIS A 570      50.577  26.302 108.437  1.00  0.00           O  
ATOM   2181  CB  HIS A 570      50.684  27.012 111.170  1.00  0.00           C  
ATOM   2182  CG  HIS A 570      50.523  26.506 112.572  1.00  0.00           C  
ATOM   2183  ND1 HIS A 570      49.630  27.056 113.465  1.00  0.00           N  
ATOM   2184  CD2 HIS A 570      51.158  25.511 113.242  1.00  0.00           C  
ATOM   2185  CE1 HIS A 570      49.708  26.414 114.618  1.00  0.00           C  
ATOM   2186  NE2 HIS A 570      50.631  25.474 114.511  1.00  0.00           N  
ATOM   2187  N   GLU A 571      52.830  26.212 108.221  1.00  0.00           N  
ATOM   2188  CA  GLU A 571      52.874  25.966 106.795  1.00  0.00           C  
ATOM   2189  C   GLU A 571      53.866  24.832 106.590  1.00  0.00           C  
ATOM   2190  O   GLU A 571      55.021  24.924 107.025  1.00  0.00           O  
ATOM   2191  CB  GLU A 571      53.349  27.216 106.047  1.00  0.00           C  
ATOM   2192  CG  GLU A 571      52.350  28.377 106.053  1.00  0.00           C  
ATOM   2193  CD  GLU A 571      52.937  29.685 105.526  1.00  0.00           C  
ATOM   2194  OE1 GLU A 571      54.042  29.668 104.943  1.00  0.00           O  
ATOM   2195  OE2 GLU A 571      52.288  30.738 105.695  1.00  0.00           O  
ATOM   2196  N   VAL A 572      53.417  23.747 105.967  1.00  0.00           N  
ATOM   2197  CA  VAL A 572      54.323  22.642 105.670  1.00  0.00           C  
ATOM   2198  C   VAL A 572      55.209  23.004 104.471  1.00  0.00           C  
ATOM   2199  O   VAL A 572      54.700  23.446 103.438  1.00  0.00           O  
ATOM   2200  CB  VAL A 572      53.606  21.241 105.567  1.00  0.00           C  
ATOM   2201  CG1 VAL A 572      52.113  21.376 105.481  1.00  0.00           C  
ATOM   2202  CG2 VAL A 572      54.167  20.384 104.432  1.00  0.00           C  
ATOM   2203  N   PRO A 573      56.543  22.857 104.630  1.00  0.00           N  
ATOM   2204  CA  PRO A 573      57.497  23.350 103.639  1.00  0.00           C  
ATOM   2205  C   PRO A 573      57.690  22.378 102.479  1.00  0.00           C  
ATOM   2206  O   PRO A 573      58.660  21.613 102.464  1.00  0.00           O  
ATOM   2207  CB  PRO A 573      58.788  23.517 104.452  1.00  0.00           C  
ATOM   2208  CG  PRO A 573      58.672  22.547 105.574  1.00  0.00           C  
ATOM   2209  CD  PRO A 573      57.216  22.213 105.774  1.00  0.00           C  
ATOM   2210  N   THR A 574      56.780  22.419 101.508  1.00  0.00           N  
ATOM   2211  CA  THR A 574      56.743  21.395 100.450  1.00  0.00           C  
ATOM   2212  C   THR A 574      57.971  21.422  99.528  1.00  0.00           C  
ATOM   2213  O   THR A 574      58.370  20.387  98.993  1.00  0.00           O  
ATOM   2214  CB  THR A 574      55.442  21.461  99.610  1.00  0.00           C  
ATOM   2215  OG1 THR A 574      55.395  22.700  98.903  1.00  0.00           O  
ATOM   2216  CG2 THR A 574      54.204  21.331 100.492  1.00  0.00           C  
ATOM   2217  N   LYS A 575      58.560  22.604  99.343  1.00  0.00           N  
ATOM   2218  CA  LYS A 575      59.783  22.747  98.548  1.00  0.00           C  
ATOM   2219  C   LYS A 575      60.955  22.021  99.211  1.00  0.00           C  
ATOM   2220  O   LYS A 575      61.657  21.245  98.556  1.00  0.00           O  
ATOM   2221  CB  LYS A 575      60.118  24.228  98.332  1.00  0.00           C  
ATOM   2222  CG  LYS A 575      61.142  24.508  97.226  1.00  0.00           C  
ATOM   2223  CD  LYS A 575      61.569  25.987  97.246  1.00  0.00           C  
ATOM   2224  CE  LYS A 575      62.214  26.425  95.931  1.00  0.00           C  
ATOM   2225  NZ  LYS A 575      63.287  25.485  95.459  1.00  0.00           N  
ATOM   2226  N   LEU A 576      61.151  22.258 100.508  1.00  0.00           N  
ATOM   2227  CA  LEU A 576      62.194  21.567 101.278  1.00  0.00           C  
ATOM   2228  C   LEU A 576      61.950  20.059 101.373  1.00  0.00           C  
ATOM   2229  O   LEU A 576      62.894  19.263 101.287  1.00  0.00           O  
ATOM   2230  CB  LEU A 576      62.328  22.172 102.685  1.00  0.00           C  
ATOM   2231  CG  LEU A 576      63.293  21.524 103.693  1.00  0.00           C  
ATOM   2232  CD1 LEU A 576      64.720  21.501 103.179  1.00  0.00           C  
ATOM   2233  CD2 LEU A 576      63.226  22.242 105.041  1.00  0.00           C  
ATOM   2234  N   ILE A 577      60.691  19.669 101.560  1.00  0.00           N  
ATOM   2235  CA  ILE A 577      60.335  18.254 101.611  1.00  0.00           C  
ATOM   2236  C   ILE A 577      60.709  17.538 100.307  1.00  0.00           C  
ATOM   2237  O   ILE A 577      61.207  16.412 100.337  1.00  0.00           O  
ATOM   2238  CB  ILE A 577      58.843  18.038 101.975  1.00  0.00           C  
ATOM   2239  CG1 ILE A 577      58.606  18.463 103.424  1.00  0.00           C  
ATOM   2240  CG2 ILE A 577      58.452  16.571 101.786  1.00  0.00           C  
ATOM   2241  CD1 ILE A 577      57.157  18.549 103.835  1.00  0.00           C  
ATOM   2242  N   LYS A 578      60.508  18.205  99.173  1.00  0.00           N  
ATOM   2243  CA  LYS A 578      60.851  17.605  97.883  1.00  0.00           C  
ATOM   2244  C   LYS A 578      62.350  17.301  97.733  1.00  0.00           C  
ATOM   2245  O   LYS A 578      62.723  16.278  97.158  1.00  0.00           O  
ATOM   2246  CB  LYS A 578      60.337  18.439  96.703  1.00  0.00           C  
ATOM   2247  CG  LYS A 578      60.208  17.587  95.438  1.00  0.00           C  
ATOM   2248  CD  LYS A 578      60.093  18.411  94.179  1.00  0.00           C  
ATOM   2249  CE  LYS A 578      60.045  17.482  92.970  1.00  0.00           C  
ATOM   2250  NZ  LYS A 578      60.179  18.250  91.708  1.00  0.00           N  
ATOM   2251  N   GLU A 648      63.201  18.175  98.266  1.00  0.00           N  
ATOM   2252  CA  GLU A 648      64.650  17.931  98.254  1.00  0.00           C  
ATOM   2253  C   GLU A 648      65.022  16.744  99.138  1.00  0.00           C  
ATOM   2254  O   GLU A 648      65.992  16.039  98.859  1.00  0.00           O  
ATOM   2255  CB  GLU A 648      65.428  19.168  98.720  1.00  0.00           C  
ATOM   2256  CG  GLU A 648      65.264  20.412  97.844  1.00  0.00           C  
ATOM   2257  CD  GLU A 648      65.910  21.653  98.453  1.00  0.00           C  
ATOM   2258  OE1 GLU A 648      67.039  21.552  98.984  1.00  0.00           O  
ATOM   2259  OE2 GLU A 648      65.291  22.739  98.401  1.00  0.00           O  
ATOM   2260  N   LYS A 649      64.240  16.530 100.196  1.00  0.00           N  
ATOM   2261  CA  LYS A 649      64.535  15.527 101.220  1.00  0.00           C  
ATOM   2262  C   LYS A 649      63.930  14.149 100.954  1.00  0.00           C  
ATOM   2263  O   LYS A 649      64.230  13.192 101.671  1.00  0.00           O  
ATOM   2264  CB  LYS A 649      64.097  16.023 102.601  1.00  0.00           C  
ATOM   2265  CG  LYS A 649      65.008  17.080 103.217  1.00  0.00           C  
ATOM   2266  CD  LYS A 649      64.505  17.522 104.587  1.00  0.00           C  
ATOM   2267  CE  LYS A 649      65.505  18.439 105.282  1.00  0.00           C  
ATOM   2268  NZ  LYS A 649      66.777  17.721 105.622  1.00  0.00           N  
ATOM   2269  N   ILE A 650      63.070  14.042  99.943  1.00  0.00           N  
ATOM   2270  CA  ILE A 650      62.543  12.738  99.546  1.00  0.00           C  
ATOM   2271  C   ILE A 650      63.406  12.130  98.440  1.00  0.00           C  
ATOM   2272  O   ILE A 650      64.071  12.851  97.691  1.00  0.00           O  
ATOM   2273  CB  ILE A 650      61.040  12.777  99.146  1.00  0.00           C  
ATOM   2274  CG1 ILE A 650      60.829  13.487  97.798  1.00  0.00           C  
ATOM   2275  CG2 ILE A 650      60.200  13.400 100.282  1.00  0.00           C  
ATOM   2276  CD1 ILE A 650      59.358  13.779  97.465  1.00  0.00           C  
ATOM   2277  N   ALA A 651      63.404  10.805  98.362  1.00  0.00           N  
ATOM   2278  CA  ALA A 651      64.157  10.096  97.340  1.00  0.00           C  
ATOM   2279  C   ALA A 651      63.489  10.268  95.982  1.00  0.00           C  
ATOM   2280  O   ALA A 651      62.377  10.805  95.885  1.00  0.00           O  
ATOM   2281  CB  ALA A 651      64.268   8.613  97.697  1.00  0.00           C  
ATOM   2282  N   GLU A 652      64.184   9.829  94.938  1.00  0.00           N  
ATOM   2283  CA  GLU A 652      63.605   9.728  93.605  1.00  0.00           C  
ATOM   2284  C   GLU A 652      62.434   8.745  93.644  1.00  0.00           C  
ATOM   2285  O   GLU A 652      62.447   7.802  94.444  1.00  0.00           O  
ATOM   2286  CB  GLU A 652      64.669   9.266  92.603  1.00  0.00           C  
ATOM   2287  CG  GLU A 652      65.651  10.369  92.235  1.00  0.00           C  
ATOM   2288  CD  GLU A 652      66.922   9.877  91.567  1.00  0.00           C  
ATOM   2289  OE1 GLU A 652      67.069   8.659  91.321  1.00  0.00           O  
ATOM   2290  OE2 GLU A 652      67.790  10.729  91.290  1.00  0.00           O  
ATOM   2291  N   PRO A 653      61.414   8.960  92.797  1.00  0.00           N  
ATOM   2292  CA  PRO A 653      60.271   8.049  92.868  1.00  0.00           C  
ATOM   2293  C   PRO A 653      60.665   6.600  92.576  1.00  0.00           C  
ATOM   2294  O   PRO A 653      61.485   6.340  91.688  1.00  0.00           O  
ATOM   2295  CB  PRO A 653      59.299   8.600  91.808  1.00  0.00           C  
ATOM   2296  CG  PRO A 653      60.136   9.461  90.914  1.00  0.00           C  
ATOM   2297  CD  PRO A 653      61.228  10.013  91.780  1.00  0.00           C  
ATOM   2298  N   ILE A 654      60.107   5.679  93.353  1.00  0.00           N  
ATOM   2299  CA  ILE A 654      60.361   4.244  93.178  1.00  0.00           C  
ATOM   2300  C   ILE A 654      59.317   3.626  92.254  1.00  0.00           C  
ATOM   2301  O   ILE A 654      59.426   2.477  91.846  1.00  0.00           O  
ATOM   2302  CB  ILE A 654      60.381   3.498  94.532  1.00  0.00           C  
ATOM   2303  CG1 ILE A 654      59.136   3.853  95.358  1.00  0.00           C  
ATOM   2304  CG2 ILE A 654      61.665   3.840  95.297  1.00  0.00           C  
ATOM   2305  CD1 ILE A 654      58.848   2.897  96.510  1.00  0.00           C  
ATOM   2306  N   GLY A 655      58.313   4.421  91.916  1.00  0.00           N  
ATOM   2307  CA  GLY A 655      57.202   3.967  91.104  1.00  0.00           C  
ATOM   2308  C   GLY A 655      56.034   4.890  91.369  1.00  0.00           C  
ATOM   2309  O   GLY A 655      56.211   6.105  91.529  1.00  0.00           O  
ATOM   2310  N   GLY A 656      54.843   4.314  91.446  1.00  0.00           N  
ATOM   2311  CA  GLY A 656      53.638   5.104  91.621  1.00  0.00           C  
ATOM   2312  C   GLY A 656      52.533   4.267  92.215  1.00  0.00           C  
ATOM   2313  O   GLY A 656      52.695   3.049  92.403  1.00  0.00           O  
ATOM   2314  N   CYS A 658      48.873   2.352  92.412  1.00  0.00           N  
ATOM   2315  CA  CYS A 658      48.143   1.433  91.536  1.00  0.00           C  
ATOM   2316  C   CYS A 658      47.438   2.119  90.365  1.00  0.00           C  
ATOM   2317  O   CYS A 658      46.584   3.005  90.560  1.00  0.00           O  
ATOM   2318  CB  CYS A 658      47.133   0.655  92.394  1.00  0.00           C  
ATOM   2319  SG  CYS A 658      45.984  -0.388  91.484  1.00  0.00           S  
ATOM   2320  N   TYR A 659      47.813   1.729  89.150  1.00  0.00           N  
ATOM   2321  CA  TYR A 659      47.231   2.347  87.963  1.00  0.00           C  
ATOM   2322  C   TYR A 659      46.242   1.417  87.253  1.00  0.00           C  
ATOM   2323  O   TYR A 659      45.075   1.772  87.074  1.00  0.00           O  
ATOM   2324  CB  TYR A 659      48.322   2.826  86.990  1.00  0.00           C  
ATOM   2325  CG  TYR A 659      47.754   3.449  85.727  1.00  0.00           C  
ATOM   2326  CD1 TYR A 659      47.378   4.788  85.695  1.00  0.00           C  
ATOM   2327  CD2 TYR A 659      47.586   2.690  84.567  1.00  0.00           C  
ATOM   2328  CE1 TYR A 659      46.857   5.356  84.538  1.00  0.00           C  
ATOM   2329  CE2 TYR A 659      47.061   3.247  83.406  1.00  0.00           C  
ATOM   2330  CZ  TYR A 659      46.697   4.581  83.402  1.00  0.00           C  
ATOM   2331  OH  TYR A 659      46.175   5.149  82.261  1.00  0.00           O  
ATOM   2332  N   ALA A 660      46.719   0.242  86.843  1.00  0.00           N  
ATOM   2333  CA  ALA A 660      45.892  -0.745  86.132  1.00  0.00           C  
ATOM   2334  C   ALA A 660      45.474  -1.914  87.031  1.00  0.00           C  
ATOM   2335  O   ALA A 660      44.667  -2.763  86.635  1.00  0.00           O  
ATOM   2336  CB  ALA A 660      46.616  -1.245  84.883  1.00  0.00           C  
ATOM   2337  N   GLN A 661      46.042  -1.944  88.236  1.00  0.00           N  
ATOM   2338  CA  GLN A 661      45.742  -2.932  89.278  1.00  0.00           C  
ATOM   2339  C   GLN A 661      46.270  -4.350  89.046  1.00  0.00           C  
ATOM   2340  O   GLN A 661      46.761  -4.976  89.989  1.00  0.00           O  
ATOM   2341  CB  GLN A 661      44.249  -2.946  89.620  1.00  0.00           C  
ATOM   2342  CG  GLN A 661      43.923  -3.574  90.972  1.00  0.00           C  
ATOM   2343  CD  GLN A 661      42.546  -3.174  91.470  1.00  0.00           C  
ATOM   2344  OE1 GLN A 661      41.987  -2.167  91.028  1.00  0.00           O  
ATOM   2345  NE2 GLN A 661      41.997  -3.951  92.404  1.00  0.00           N  
ATOM   2346  N   CYS A 662      46.174  -4.862  87.821  1.00  0.00           N  
ATOM   2347  CA  CYS A 662      46.654  -6.243  87.530  1.00  0.00           C  
ATOM   2348  C   CYS A 662      48.182  -6.430  87.419  1.00  0.00           C  
ATOM   2349  O   CYS A 662      48.696  -7.487  87.821  1.00  0.00           O  
ATOM   2350  CB  CYS A 662      45.935  -6.848  86.307  1.00  0.00           C  
ATOM   2351  SG  CYS A 662      46.229  -6.005  84.751  1.00  0.00           S  
ATOM   2352  N   PRO A 663      48.920  -5.433  86.873  1.00  0.00           N  
ATOM   2353  CA  PRO A 663      50.383  -5.627  86.751  1.00  0.00           C  
ATOM   2354  C   PRO A 663      51.122  -6.152  88.015  1.00  0.00           C  
ATOM   2355  O   PRO A 663      51.931  -7.081  87.884  1.00  0.00           O  
ATOM   2356  CB  PRO A 663      50.882  -4.235  86.313  1.00  0.00           C  
ATOM   2357  CG  PRO A 663      49.733  -3.670  85.551  1.00  0.00           C  
ATOM   2358  CD  PRO A 663      48.515  -4.118  86.325  1.00  0.00           C  
ATOM   2359  N   PRO A 664      50.855  -5.584  89.224  1.00  0.00           N  
ATOM   2360  CA  PRO A 664      51.581  -6.104  90.395  1.00  0.00           C  
ATOM   2361  C   PRO A 664      51.282  -7.555  90.773  1.00  0.00           C  
ATOM   2362  O   PRO A 664      52.114  -8.184  91.434  1.00  0.00           O  
ATOM   2363  CB  PRO A 664      51.157  -5.170  91.532  1.00  0.00           C  
ATOM   2364  CG  PRO A 664      49.866  -4.594  91.092  1.00  0.00           C  
ATOM   2365  CD  PRO A 664      49.953  -4.471  89.600  1.00  0.00           C  
ATOM   2366  N   PHE A 665      50.122  -8.080  90.368  1.00  0.00           N  
ATOM   2367  CA  PHE A 665      49.825  -9.506  90.539  1.00  0.00           C  
ATOM   2368  C   PHE A 665      50.855 -10.382  89.835  1.00  0.00           C  
ATOM   2369  O   PHE A 665      51.222 -11.456  90.330  1.00  0.00           O  
ATOM   2370  CB  PHE A 665      48.435  -9.863  89.990  1.00  0.00           C  
ATOM   2371  CG  PHE A 665      48.303 -11.322  89.574  1.00  0.00           C  
ATOM   2372  CD1 PHE A 665      48.210 -12.333  90.533  1.00  0.00           C  
ATOM   2373  CD2 PHE A 665      48.300 -11.678  88.230  1.00  0.00           C  
ATOM   2374  CE1 PHE A 665      48.114 -13.674  90.161  1.00  0.00           C  
ATOM   2375  CE2 PHE A 665      48.209 -13.025  87.849  1.00  0.00           C  
ATOM   2376  CZ  PHE A 665      48.108 -14.018  88.818  1.00  0.00           C  
ATOM   2377  N   TRP A 666      51.298  -9.943  88.662  1.00  0.00           N  
ATOM   2378  CA  TRP A 666      52.129 -10.789  87.798  1.00  0.00           C  
ATOM   2379  C   TRP A 666      53.491 -11.166  88.386  1.00  0.00           C  
ATOM   2380  O   TRP A 666      54.124 -12.137  87.942  1.00  0.00           O  
ATOM   2381  CB  TRP A 666      52.228 -10.183  86.396  1.00  0.00           C  
ATOM   2382  CG  TRP A 666      50.960 -10.393  85.626  1.00  0.00           C  
ATOM   2383  CD1 TRP A 666      49.849  -9.584  85.629  1.00  0.00           C  
ATOM   2384  CD2 TRP A 666      50.649 -11.503  84.772  1.00  0.00           C  
ATOM   2385  NE1 TRP A 666      48.876 -10.121  84.816  1.00  0.00           N  
ATOM   2386  CE2 TRP A 666      49.337 -11.299  84.284  1.00  0.00           C  
ATOM   2387  CE3 TRP A 666      51.355 -12.648  84.366  1.00  0.00           C  
ATOM   2388  CZ2 TRP A 666      48.716 -12.194  83.406  1.00  0.00           C  
ATOM   2389  CZ3 TRP A 666      50.735 -13.548  83.485  1.00  0.00           C  
ATOM   2390  CH2 TRP A 666      49.434 -13.314  83.017  1.00  0.00           C  
ATOM   2391  N   TYR A 668      53.667 -12.493  91.194  1.00  0.00           N  
ATOM   2392  CA  TYR A 668      53.347 -13.793  91.815  1.00  0.00           C  
ATOM   2393  C   TYR A 668      53.707 -14.978  90.919  1.00  0.00           C  
ATOM   2394  O   TYR A 668      54.122 -16.039  91.410  1.00  0.00           O  
ATOM   2395  CB  TYR A 668      51.868 -13.881  92.192  1.00  0.00           C  
ATOM   2396  CG  TYR A 668      51.548 -14.941  93.227  1.00  0.00           C  
ATOM   2397  CD1 TYR A 668      51.687 -14.672  94.585  1.00  0.00           C  
ATOM   2398  CD2 TYR A 668      51.086 -16.203  92.851  1.00  0.00           C  
ATOM   2399  CE1 TYR A 668      51.385 -15.634  95.551  1.00  0.00           C  
ATOM   2400  CE2 TYR A 668      50.781 -17.184  93.815  1.00  0.00           C  
ATOM   2401  CZ  TYR A 668      50.933 -16.881  95.157  1.00  0.00           C  
ATOM   2402  OH  TYR A 668      50.638 -17.818  96.116  1.00  0.00           O  
ATOM   2403  N   VAL A 669      53.536 -14.810  89.612  1.00  0.00           N  
ATOM   2404  CA  VAL A 669      53.817 -15.911  88.665  1.00  0.00           C  
ATOM   2405  C   VAL A 669      55.086 -15.719  87.818  1.00  0.00           C  
ATOM   2406  O   VAL A 669      55.471 -16.617  87.064  1.00  0.00           O  
ATOM   2407  CB  VAL A 669      52.600 -16.183  87.741  1.00  0.00           C  
ATOM   2408  CG1 VAL A 669      51.454 -16.821  88.535  1.00  0.00           C  
ATOM   2409  CG2 VAL A 669      52.134 -14.879  87.055  1.00  0.00           C  
ATOM   2410  N   ALA A 670      55.726 -14.555  87.940  1.00  0.00           N  
ATOM   2411  CA  ALA A 670      56.913 -14.221  87.142  1.00  0.00           C  
ATOM   2412  C   ALA A 670      58.013 -15.280  87.273  1.00  0.00           C  
ATOM   2413  O   ALA A 670      58.317 -15.728  88.377  1.00  0.00           O  
ATOM   2414  CB  ALA A 670      57.453 -12.844  87.527  1.00  0.00           C  
ATOM   2415  N   GLY A 671      58.579 -15.687  86.136  1.00  0.00           N  
ATOM   2416  CA  GLY A 671      59.665 -16.669  86.093  1.00  0.00           C  
ATOM   2417  C   GLY A 671      59.239 -18.110  86.328  1.00  0.00           C  
ATOM   2418  O   GLY A 671      60.068 -19.022  86.284  1.00  0.00           O  
ATOM   2419  N   GLU A 672      57.948 -18.319  86.575  1.00  0.00           N  
ATOM   2420  CA  GLU A 672      57.443 -19.638  86.953  1.00  0.00           C  
ATOM   2421  C   GLU A 672      56.871 -20.370  85.753  1.00  0.00           C  
ATOM   2422  O   GLU A 672      56.530 -19.749  84.734  1.00  0.00           O  
ATOM   2423  CB  GLU A 672      56.362 -19.514  88.035  1.00  0.00           C  
ATOM   2424  CG  GLU A 672      56.830 -18.862  89.327  1.00  0.00           C  
ATOM   2425  CD  GLU A 672      57.408 -19.849  90.326  1.00  0.00           C  
ATOM   2426  OE1 GLU A 672      57.726 -21.014  89.960  1.00  0.00           O  
ATOM   2427  OE2 GLU A 672      57.541 -19.446  91.498  1.00  0.00           O  
ATOM   2428  N   THR A 675      56.769 -21.688  85.895  1.00  0.00           N  
ATOM   2429  CA  THR A 675      56.114 -22.548  84.924  1.00  0.00           C  
ATOM   2430  C   THR A 675      54.878 -23.162  85.584  1.00  0.00           C  
ATOM   2431  O   THR A 675      54.968 -23.741  86.668  1.00  0.00           O  
ATOM   2432  CB  THR A 675      57.065 -23.683  84.455  1.00  0.00           C  
ATOM   2433  OG1 THR A 675      58.213 -23.115  83.810  1.00  0.00           O  
ATOM   2434  CG2 THR A 675      56.358 -24.631  83.489  1.00  0.00           C  
ATOM   2435  N   LEU A 677      53.728 -23.031  84.930  1.00  0.00           N  
ATOM   2436  CA  LEU A 677      52.477 -23.564  85.462  1.00  0.00           C  
ATOM   2437  C   LEU A 677      52.230 -24.990  84.966  1.00  0.00           C  
ATOM   2438  O   LEU A 677      52.305 -25.243  83.757  1.00  0.00           O  
ATOM   2439  CB  LEU A 677      51.299 -22.659  85.067  1.00  0.00           C  
ATOM   2440  CG  LEU A 677      51.217 -21.252  85.668  1.00  0.00           C  
ATOM   2441  CD1 LEU A 677      50.232 -20.372  84.894  1.00  0.00           C  
ATOM   2442  CD2 LEU A 677      50.832 -21.342  87.135  1.00  0.00           C  
ATOM   2443  N   PRO A 678      51.941 -25.932  85.895  1.00  0.00           N  
ATOM   2444  CA  PRO A 678      51.517 -27.267  85.464  1.00  0.00           C  
ATOM   2445  C   PRO A 678      50.179 -27.154  84.740  1.00  0.00           C  
ATOM   2446  O   PRO A 678      49.364 -26.301  85.086  1.00  0.00           O  
ATOM   2447  CB  PRO A 678      51.345 -28.036  86.781  1.00  0.00           C  
ATOM   2448  CG  PRO A 678      52.129 -27.274  87.783  1.00  0.00           C  
ATOM   2449  CD  PRO A 678      51.999 -25.831  87.363  1.00  0.00           C  
ATOM   2450  N   ASN A 681      49.963 -27.996  83.736  1.00  0.00           N  
ATOM   2451  CA  ASN A 681      48.753 -27.904  82.916  1.00  0.00           C  
ATOM   2452  C   ASN A 681      47.458 -28.136  83.682  1.00  0.00           C  
ATOM   2453  O   ASN A 681      46.400 -27.671  83.267  1.00  0.00           O  
ATOM   2454  CB  ASN A 681      48.848 -28.835  81.709  1.00  0.00           C  
ATOM   2455  CG  ASN A 681      49.717 -28.260  80.614  1.00  0.00           C  
ATOM   2456  OD1 ASN A 681      50.948 -28.316  80.692  1.00  0.00           O  
ATOM   2457  ND2 ASN A 681      49.082 -27.693  79.583  1.00  0.00           N  
ATOM   2458  N   GLU A 682      47.555 -28.852  84.800  1.00  0.00           N  
ATOM   2459  CA  GLU A 682      46.434 -29.032  85.719  1.00  0.00           C  
ATOM   2460  C   GLU A 682      45.952 -27.716  86.366  1.00  0.00           C  
ATOM   2461  O   GLU A 682      44.808 -27.638  86.811  1.00  0.00           O  
ATOM   2462  CB  GLU A 682      46.797 -30.047  86.806  1.00  0.00           C  
ATOM   2463  CG  GLU A 682      46.896 -31.506  86.316  1.00  0.00           C  
ATOM   2464  CD  GLU A 682      48.295 -31.916  85.845  1.00  0.00           C  
ATOM   2465  OE1 GLU A 682      48.569 -33.138  85.799  1.00  0.00           O  
ATOM   2466  OE2 GLU A 682      49.124 -31.035  85.522  1.00  0.00           O  
ATOM   2467  N   GLU A 684      46.818 -26.700  86.414  1.00  0.00           N  
ATOM   2468  CA  GLU A 684      46.510 -25.430  87.108  1.00  0.00           C  
ATOM   2469  C   GLU A 684      45.727 -24.398  86.297  1.00  0.00           C  
ATOM   2470  O   GLU A 684      45.210 -23.428  86.867  1.00  0.00           O  
ATOM   2471  CB  GLU A 684      47.789 -24.765  87.637  1.00  0.00           C  
ATOM   2472  CG  GLU A 684      48.521 -25.563  88.700  1.00  0.00           C  
ATOM   2473  CD  GLU A 684      47.692 -25.784  89.947  1.00  0.00           C  
ATOM   2474  OE1 GLU A 684      47.351 -26.951  90.219  1.00  0.00           O  
ATOM   2475  OE2 GLU A 684      47.385 -24.799  90.652  1.00  0.00           O  
ATOM   2476  N   ILE A 685      45.658 -24.580  84.980  1.00  0.00           N  
ATOM   2477  CA  ILE A 685      44.999 -23.595  84.110  1.00  0.00           C  
ATOM   2478  C   ILE A 685      43.565 -24.006  83.739  1.00  0.00           C  
ATOM   2479  O   ILE A 685      43.268 -25.199  83.674  1.00  0.00           O  
ATOM   2480  CB  ILE A 685      45.842 -23.239  82.846  1.00  0.00           C  
ATOM   2481  CG1 ILE A 685      46.192 -24.484  82.022  1.00  0.00           C  
ATOM   2482  CG2 ILE A 685      47.103 -22.458  83.244  1.00  0.00           C  
ATOM   2483  CD1 ILE A 685      46.492 -24.184  80.572  1.00  0.00           C  
ATOM   2484  N   PRO A 686      42.663 -23.022  83.532  1.00  0.00           N  
ATOM   2485  CA  PRO A 686      42.883 -21.578  83.673  1.00  0.00           C  
ATOM   2486  C   PRO A 686      43.021 -21.119  85.125  1.00  0.00           C  
ATOM   2487  O   PRO A 686      42.327 -21.632  86.012  1.00  0.00           O  
ATOM   2488  CB  PRO A 686      41.628 -20.960  83.043  1.00  0.00           C  
ATOM   2489  CG  PRO A 686      40.585 -22.007  83.171  1.00  0.00           C  
ATOM   2490  CD  PRO A 686      41.284 -23.331  83.103  1.00  0.00           C  
ATOM   2491  N   VAL A 687      43.934 -20.179  85.357  1.00  0.00           N  
ATOM   2492  CA  VAL A 687      44.083 -19.544  86.654  1.00  0.00           C  
ATOM   2493  C   VAL A 687      43.116 -18.368  86.656  1.00  0.00           C  
ATOM   2494  O   VAL A 687      43.184 -17.507  85.778  1.00  0.00           O  
ATOM   2495  CB  VAL A 687      45.522 -19.032  86.891  1.00  0.00           C  
ATOM   2496  CG1 VAL A 687      45.585 -18.133  88.139  1.00  0.00           C  
ATOM   2497  CG2 VAL A 687      46.498 -20.190  87.013  1.00  0.00           C  
ATOM   2498  N   LYS A 688      42.225 -18.338  87.643  1.00  0.00           N  
ATOM   2499  CA  LYS A 688      41.133 -17.374  87.683  1.00  0.00           C  
ATOM   2500  C   LYS A 688      41.062 -16.718  89.058  1.00  0.00           C  
ATOM   2501  O   LYS A 688      40.630 -17.338  90.033  1.00  0.00           O  
ATOM   2502  CB  LYS A 688      39.824 -18.073  87.322  1.00  0.00           C  
ATOM   2503  CG  LYS A 688      39.656 -18.281  85.825  1.00  0.00           C  
ATOM   2504  CD  LYS A 688      38.972 -19.583  85.512  1.00  0.00           C  
ATOM   2505  CE  LYS A 688      37.476 -19.525  85.738  1.00  0.00           C  
ATOM   2506  NZ  LYS A 688      36.994 -20.885  86.136  1.00  0.00           N  
ATOM   2507  N   VAL A 689      41.513 -15.465  89.129  1.00  0.00           N  
ATOM   2508  CA  VAL A 689      41.666 -14.765  90.406  1.00  0.00           C  
ATOM   2509  C   VAL A 689      41.093 -13.346  90.350  1.00  0.00           C  
ATOM   2510  O   VAL A 689      40.884 -12.794  89.263  1.00  0.00           O  
ATOM   2511  CB  VAL A 689      43.157 -14.729  90.876  1.00  0.00           C  
ATOM   2512  CG1 VAL A 689      43.680 -16.141  91.131  1.00  0.00           C  
ATOM   2513  CG2 VAL A 689      44.055 -13.994  89.860  1.00  0.00           C  
ATOM   2514  N   PHE A 690      40.807 -12.772  91.517  1.00  0.00           N  
ATOM   2515  CA  PHE A 690      40.415 -11.364  91.580  1.00  0.00           C  
ATOM   2516  C   PHE A 690      40.997 -10.663  92.795  1.00  0.00           C  
ATOM   2517  O   PHE A 690      41.384 -11.299  93.769  1.00  0.00           O  
ATOM   2518  CB  PHE A 690      38.886 -11.189  91.527  1.00  0.00           C  
ATOM   2519  CG  PHE A 690      38.165 -11.644  92.776  1.00  0.00           C  
ATOM   2520  CD1 PHE A 690      37.798 -12.983  92.944  1.00  0.00           C  
ATOM   2521  CD2 PHE A 690      37.837 -10.733  93.776  1.00  0.00           C  
ATOM   2522  CE1 PHE A 690      37.123 -13.399  94.092  1.00  0.00           C  
ATOM   2523  CE2 PHE A 690      37.160 -11.145  94.928  1.00  0.00           C  
ATOM   2524  CZ  PHE A 690      36.801 -12.478  95.082  1.00  0.00           C  
ATOM   2525  N   ASP A 691      41.033  -9.340  92.720  1.00  0.00           N  
ATOM   2526  CA  ASP A 691      41.494  -8.500  93.806  1.00  0.00           C  
ATOM   2527  C   ASP A 691      40.544  -7.326  93.985  1.00  0.00           C  
ATOM   2528  O   ASP A 691      40.083  -6.732  93.014  1.00  0.00           O  
ATOM   2529  CB  ASP A 691      42.875  -7.953  93.483  1.00  0.00           C  
ATOM   2530  CG  ASP A 691      43.323  -6.886  94.455  1.00  0.00           C  
ATOM   2531  OD1 ASP A 691      43.747  -7.234  95.568  1.00  0.00           O  
ATOM   2532  OD2 ASP A 691      43.254  -5.690  94.107  1.00  0.00           O  
ATOM   2533  N   ARG A 692      40.269  -6.994  95.239  1.00  0.00           N  
ATOM   2534  CA  ARG A 692      39.526  -5.796  95.573  1.00  0.00           C  
ATOM   2535  C   ARG A 692      40.023  -5.262  96.904  1.00  0.00           C  
ATOM   2536  O   ARG A 692      39.239  -5.000  97.802  1.00  0.00           O  
ATOM   2537  CB  ARG A 692      38.015  -6.072  95.600  1.00  0.00           C  
ATOM   2538  CG  ARG A 692      37.632  -7.524  95.834  1.00  0.00           C  
ATOM   2539  CD  ARG A 692      37.590  -7.878  97.303  1.00  0.00           C  
ATOM   2540  NE  ARG A 692      36.246  -7.755  97.864  1.00  0.00           N  
ATOM   2541  CZ  ARG A 692      35.522  -8.776  98.324  1.00  0.00           C  
ATOM   2542  NH1 ARG A 692      36.005 -10.009  98.300  1.00  0.00           N  
ATOM   2543  NH2 ARG A 692      34.310  -8.561  98.823  1.00  0.00           N  
ATOM   2544  N   SER A 693      41.337  -5.089  97.013  1.00  0.00           N  
ATOM   2545  CA  SER A 693      41.972  -4.763  98.284  1.00  0.00           C  
ATOM   2546  C   SER A 693      42.372  -3.297  98.445  1.00  0.00           C  
ATOM   2547  O   SER A 693      43.021  -2.944  99.427  1.00  0.00           O  
ATOM   2548  CB  SER A 693      43.206  -5.638  98.471  1.00  0.00           C  
ATOM   2549  OG  SER A 693      44.142  -5.405  97.429  1.00  0.00           O  
ATOM   2550  N   GLY A 694      42.001  -2.440  97.496  1.00  0.00           N  
ATOM   2551  CA  GLY A 694      42.358  -1.033  97.620  1.00  0.00           C  
ATOM   2552  C   GLY A 694      42.109  -0.134  96.435  1.00  0.00           C  
ATOM   2553  O   GLY A 694      41.339  -0.468  95.529  1.00  0.00           O  
ATOM   2554  N   THR A 695      42.788   1.012  96.451  1.00  0.00           N  
ATOM   2555  CA  THR A 695      42.493   2.122  95.555  1.00  0.00           C  
ATOM   2556  C   THR A 695      43.448   2.207  94.370  1.00  0.00           C  
ATOM   2557  O   THR A 695      44.627   1.857  94.476  1.00  0.00           O  
ATOM   2558  CB  THR A 695      42.508   3.485  96.320  1.00  0.00           C  
ATOM   2559  OG1 THR A 695      43.770   3.654  96.983  1.00  0.00           O  
ATOM   2560  CG2 THR A 695      41.396   3.538  97.364  1.00  0.00           C  
ATOM   2561  N   SER A 696      42.905   2.655  93.241  1.00  0.00           N  
ATOM   2562  CA  SER A 696      43.668   3.004  92.050  1.00  0.00           C  
ATOM   2563  C   SER A 696      43.751   4.517  91.953  1.00  0.00           C  
ATOM   2564  O   SER A 696      42.822   5.223  92.348  1.00  0.00           O  
ATOM   2565  CB  SER A 696      42.990   2.453  90.801  1.00  0.00           C  
ATOM   2566  OG  SER A 696      42.659   1.081  90.967  1.00  0.00           O  
ATOM   2567  N   HIS A 697      44.863   5.026  91.441  1.00  0.00           N  
ATOM   2568  CA  HIS A 697      45.052   6.476  91.400  1.00  0.00           C  
ATOM   2569  C   HIS A 697      45.500   6.903  90.034  1.00  0.00           C  
ATOM   2570  O   HIS A 697      46.297   6.231  89.394  1.00  0.00           O  
ATOM   2571  CB  HIS A 697      46.046   6.939  92.467  1.00  0.00           C  
ATOM   2572  CG  HIS A 697      45.641   6.561  93.855  1.00  0.00           C  
ATOM   2573  ND1 HIS A 697      45.026   7.442  94.718  1.00  0.00           N  
ATOM   2574  CD2 HIS A 697      45.708   5.378  94.508  1.00  0.00           C  
ATOM   2575  CE1 HIS A 697      44.764   6.826  95.857  1.00  0.00           C  
ATOM   2576  NE2 HIS A 697      45.162   5.571  95.753  1.00  0.00           N  
ATOM   2577  N   ARG A 698      44.979   8.031  89.590  1.00  0.00           N  
ATOM   2578  CA  ARG A 698      45.165   8.428  88.223  1.00  0.00           C  
ATOM   2579  C   ARG A 698      45.008   9.950  88.154  1.00  0.00           C  
ATOM   2580  O   ARG A 698      44.081  10.477  88.736  1.00  0.00           O  
ATOM   2581  CB  ARG A 698      44.062   7.746  87.417  1.00  0.00           C  
ATOM   2582  CG  ARG A 698      44.346   7.570  86.002  1.00  0.00           C  
ATOM   2583  CD  ARG A 698      43.272   6.695  85.403  1.00  0.00           C  
ATOM   2584  NE  ARG A 698      43.580   5.280  85.574  1.00  0.00           N  
ATOM   2585  CZ  ARG A 698      43.194   4.344  84.717  1.00  0.00           C  
ATOM   2586  NH1 ARG A 698      42.490   4.685  83.634  1.00  0.00           N  
ATOM   2587  NH2 ARG A 698      43.527   3.078  84.925  1.00  0.00           N  
ATOM   2588  N   TYR A 699      45.902  10.643  87.450  1.00  0.00           N  
ATOM   2589  CA  TYR A 699      45.788  12.093  87.310  1.00  0.00           C  
ATOM   2590  C   TYR A 699      44.929  12.426  86.079  1.00  0.00           C  
ATOM   2591  O   TYR A 699      45.425  12.462  84.945  1.00  0.00           O  
ATOM   2592  CB  TYR A 699      47.172  12.761  87.255  1.00  0.00           C  
ATOM   2593  CG  TYR A 699      47.133  14.283  87.362  1.00  0.00           C  
ATOM   2594  CD1 TYR A 699      47.090  14.921  88.606  1.00  0.00           C  
ATOM   2595  CD2 TYR A 699      47.136  15.081  86.220  1.00  0.00           C  
ATOM   2596  CE1 TYR A 699      47.053  16.327  88.707  1.00  0.00           C  
ATOM   2597  CE2 TYR A 699      47.095  16.485  86.310  1.00  0.00           C  
ATOM   2598  CZ  TYR A 699      47.059  17.094  87.558  1.00  0.00           C  
ATOM   2599  OH  TYR A 699      47.009  18.474  87.643  1.00  0.00           O  
ATOM   2600  N   GLU A 700      43.637  12.630  86.307  1.00  0.00           N  
ATOM   2601  CA  GLU A 700      42.690  12.865  85.206  1.00  0.00           C  
ATOM   2602  C   GLU A 700      42.817  14.239  84.568  1.00  0.00           C  
ATOM   2603  O   GLU A 700      43.210  15.210  85.221  1.00  0.00           O  
ATOM   2604  CB  GLU A 700      41.245  12.631  85.658  1.00  0.00           C  
ATOM   2605  CG  GLU A 700      40.925  11.162  85.950  1.00  0.00           C  
ATOM   2606  CD  GLU A 700      40.839  10.316  84.686  1.00  0.00           C  
ATOM   2607  OE1 GLU A 700      40.499  10.849  83.612  1.00  0.00           O  
ATOM   2608  OE2 GLU A 700      41.093   9.107  84.765  1.00  0.00           O  
ATOM   2609  N   SER A 703      42.480  14.299  83.281  1.00  0.00           N  
ATOM   2610  CA  SER A 703      42.476  15.540  82.521  1.00  0.00           C  
ATOM   2611  C   SER A 703      41.211  16.328  82.822  1.00  0.00           C  
ATOM   2612  O   SER A 703      40.394  15.915  83.657  1.00  0.00           O  
ATOM   2613  CB  SER A 703      42.606  15.270  81.018  1.00  0.00           C  
ATOM   2614  OG  SER A 703      41.505  14.527  80.523  1.00  0.00           O  
ATOM   2615  N   GLY A 710      41.067  17.469  82.153  1.00  0.00           N  
ATOM   2616  CA  GLY A 710      39.971  18.395  82.418  1.00  0.00           C  
ATOM   2617  C   GLY A 710      40.105  19.015  83.794  1.00  0.00           C  
ATOM   2618  O   GLY A 710      41.183  19.000  84.404  1.00  0.00           O  
ATOM   2619  N   GLY A 711      39.003  19.558  84.284  1.00  0.00           N  
ATOM   2620  CA  GLY A 711      38.960  20.144  85.612  1.00  0.00           C  
ATOM   2621  C   GLY A 711      38.006  19.372  86.492  1.00  0.00           C  
ATOM   2622  O   GLY A 711      38.155  18.168  86.669  1.00  0.00           O  
ATOM   2623  N   ILE A 712      37.006  20.072  87.009  1.00  0.00           N  
ATOM   2624  CA  ILE A 712      36.047  19.527  87.973  1.00  0.00           C  
ATOM   2625  C   ILE A 712      35.087  18.494  87.361  1.00  0.00           C  
ATOM   2626  O   ILE A 712      34.407  18.773  86.370  1.00  0.00           O  
ATOM   2627  CB  ILE A 712      35.290  20.713  88.674  1.00  0.00           C  
ATOM   2628  CG1 ILE A 712      36.022  21.146  89.957  1.00  0.00           C  
ATOM   2629  CG2 ILE A 712      33.787  20.429  88.917  1.00  0.00           C  
ATOM   2630  CD1 ILE A 712      36.579  20.016  90.822  1.00  0.00           C  
ATOM   2631  N   HIS A 713      35.056  17.303  87.959  1.00  0.00           N  
ATOM   2632  CA  HIS A 713      34.146  16.224  87.550  1.00  0.00           C  
ATOM   2633  C   HIS A 713      33.359  15.690  88.748  1.00  0.00           C  
ATOM   2634  O   HIS A 713      33.696  15.970  89.900  1.00  0.00           O  
ATOM   2635  CB  HIS A 713      34.924  15.048  86.935  1.00  0.00           C  
ATOM   2636  CG  HIS A 713      35.931  15.442  85.903  1.00  0.00           C  
ATOM   2637  ND1 HIS A 713      35.580  15.980  84.682  1.00  0.00           N  
ATOM   2638  CD2 HIS A 713      37.280  15.348  85.898  1.00  0.00           C  
ATOM   2639  CE1 HIS A 713      36.671  16.213  83.975  1.00  0.00           C  
ATOM   2640  NE2 HIS A 713      37.716  15.836  84.690  1.00  0.00           N  
ATOM   2641  N   GLY A 714      32.325  14.903  88.466  1.00  0.00           N  
ATOM   2642  CA  GLY A 714      31.641  14.129  89.494  1.00  0.00           C  
ATOM   2643  C   GLY A 714      32.327  12.780  89.672  1.00  0.00           C  
ATOM   2644  O   GLY A 714      33.455  12.577  89.206  1.00  0.00           O  
ATOM   2645  N   ILE A 715      31.645  11.843  90.324  1.00  0.00           N  
ATOM   2646  CA  ILE A 715      32.252  10.537  90.610  1.00  0.00           C  
ATOM   2647  C   ILE A 715      32.490   9.691  89.349  1.00  0.00           C  
ATOM   2648  O   ILE A 715      33.148   8.664  89.417  1.00  0.00           O  
ATOM   2649  CB  ILE A 715      31.482   9.721  91.687  1.00  0.00           C  
ATOM   2650  CG1 ILE A 715      30.084   9.329  91.190  1.00  0.00           C  
ATOM   2651  CG2 ILE A 715      31.415  10.502  93.005  1.00  0.00           C  
ATOM   2652  CD1 ILE A 715      29.568   8.023  91.790  1.00  0.00           C  
ATOM   2653  N   GLU A 716      31.969  10.142  88.207  1.00  0.00           N  
ATOM   2654  CA  GLU A 716      32.174   9.443  86.937  1.00  0.00           C  
ATOM   2655  C   GLU A 716      33.627   9.515  86.455  1.00  0.00           C  
ATOM   2656  O   GLU A 716      34.040   8.707  85.627  1.00  0.00           O  
ATOM   2657  CB  GLU A 716      31.224   9.966  85.850  1.00  0.00           C  
ATOM   2658  CG  GLU A 716      31.608  11.316  85.256  1.00  0.00           C  
ATOM   2659  CD  GLU A 716      31.224  12.492  86.141  1.00  0.00           C  
ATOM   2660  OE1 GLU A 716      30.507  12.286  87.144  1.00  0.00           O  
ATOM   2661  OE2 GLU A 716      31.633  13.630  85.826  1.00  0.00           O  
ATOM   2662  N   ARG A 718      34.386  10.482  86.978  1.00  0.00           N  
ATOM   2663  CA  ARG A 718      35.770  10.702  86.572  1.00  0.00           C  
ATOM   2664  C   ARG A 718      36.594  11.270  87.730  1.00  0.00           C  
ATOM   2665  O   ARG A 718      36.720  12.489  87.882  1.00  0.00           O  
ATOM   2666  CB  ARG A 718      35.810  11.640  85.363  1.00  0.00           C  
ATOM   2667  CG  ARG A 718      37.073  11.560  84.529  1.00  0.00           C  
ATOM   2668  CD  ARG A 718      36.878  12.393  83.280  1.00  0.00           C  
ATOM   2669  NE  ARG A 718      38.008  12.347  82.355  1.00  0.00           N  
ATOM   2670  CZ  ARG A 718      38.139  13.159  81.303  1.00  0.00           C  
ATOM   2671  NH1 ARG A 718      37.219  14.089  81.048  1.00  0.00           N  
ATOM   2672  NH2 ARG A 718      39.193  13.048  80.503  1.00  0.00           N  
ATOM   2673  N   VAL A 723      37.155  10.371  88.533  1.00  0.00           N  
ATOM   2674  CA  VAL A 723      37.872  10.722  89.762  1.00  0.00           C  
ATOM   2675  C   VAL A 723      39.373  10.371  89.668  1.00  0.00           C  
ATOM   2676  O   VAL A 723      39.785   9.635  88.775  1.00  0.00           O  
ATOM   2677  CB  VAL A 723      37.237  10.012  91.000  1.00  0.00           C  
ATOM   2678  CG1 VAL A 723      35.763  10.334  91.113  1.00  0.00           C  
ATOM   2679  CG2 VAL A 723      37.423   8.498  90.914  1.00  0.00           C  
ATOM   2680  N   ASP A 724      40.178  10.913  90.580  1.00  0.00           N  
ATOM   2681  CA  ASP A 724      41.610  10.610  90.641  1.00  0.00           C  
ATOM   2682  C   ASP A 724      41.916   9.457  91.601  1.00  0.00           C  
ATOM   2683  O   ASP A 724      43.034   8.982  91.652  1.00  0.00           O  
ATOM   2684  CB  ASP A 724      42.422  11.848  91.053  1.00  0.00           C  
ATOM   2685  CG  ASP A 724      42.702  12.803  89.882  1.00  0.00           C  
ATOM   2686  OD1 ASP A 724      42.036  12.707  88.823  1.00  0.00           O  
ATOM   2687  OD2 ASP A 724      43.603  13.659  90.027  1.00  0.00           O  
ATOM   2688  N   GLU A 725      40.924   9.046  92.386  1.00  0.00           N  
ATOM   2689  CA  GLU A 725      41.075   7.932  93.310  1.00  0.00           C  
ATOM   2690  C   GLU A 725      39.813   7.079  93.245  1.00  0.00           C  
ATOM   2691  O   GLU A 725      38.745   7.523  93.676  1.00  0.00           O  
ATOM   2692  CB  GLU A 725      41.294   8.441  94.746  1.00  0.00           C  
ATOM   2693  CG  GLU A 725      41.323   7.308  95.781  1.00  0.00           C  
ATOM   2694  CD  GLU A 725      41.572   7.768  97.219  1.00  0.00           C  
ATOM   2695  OE1 GLU A 725      42.377   8.699  97.446  1.00  0.00           O  
ATOM   2696  OE2 GLU A 725      40.980   7.152  98.136  1.00  0.00           O  
ATOM   2697  N   PHE A 726      39.929   5.864  92.717  1.00  0.00           N  
ATOM   2698  CA  PHE A 726      38.751   5.003  92.574  1.00  0.00           C  
ATOM   2699  C   PHE A 726      38.908   3.590  93.128  1.00  0.00           C  
ATOM   2700  O   PHE A 726      40.012   3.160  93.485  1.00  0.00           O  
ATOM   2701  CB  PHE A 726      38.214   4.996  91.126  1.00  0.00           C  
ATOM   2702  CG  PHE A 726      39.167   4.444  90.099  1.00  0.00           C  
ATOM   2703  CD1 PHE A 726      39.090   3.111  89.708  1.00  0.00           C  
ATOM   2704  CD2 PHE A 726      40.105   5.271  89.481  1.00  0.00           C  
ATOM   2705  CE1 PHE A 726      39.968   2.597  88.753  1.00  0.00           C  
ATOM   2706  CE2 PHE A 726      40.986   4.774  88.519  1.00  0.00           C  
ATOM   2707  CZ  PHE A 726      40.916   3.438  88.147  1.00  0.00           C  
ATOM   2708  N   HIS A 728      37.788   2.877  93.204  1.00  0.00           N  
ATOM   2709  CA  HIS A 728      37.767   1.543  93.781  1.00  0.00           C  
ATOM   2710  C   HIS A 728      37.289   0.536  92.751  1.00  0.00           C  
ATOM   2711  O   HIS A 728      36.142   0.588  92.294  1.00  0.00           O  
ATOM   2712  CB  HIS A 728      36.881   1.519  95.025  1.00  0.00           C  
ATOM   2713  CG  HIS A 728      37.222   2.585  96.016  1.00  0.00           C  
ATOM   2714  ND1 HIS A 728      36.827   3.894  95.859  1.00  0.00           N  
ATOM   2715  CD2 HIS A 728      37.948   2.545  97.158  1.00  0.00           C  
ATOM   2716  CE1 HIS A 728      37.284   4.616  96.867  1.00  0.00           C  
ATOM   2717  NE2 HIS A 728      37.960   3.820  97.672  1.00  0.00           N  
ATOM   2718  N   ARG A 730      38.183  -0.388  92.408  1.00  0.00           N  
ATOM   2719  CA  ARG A 730      37.945  -1.370  91.371  1.00  0.00           C  
ATOM   2720  C   ARG A 730      38.189  -2.789  91.875  1.00  0.00           C  
ATOM   2721  O   ARG A 730      39.100  -3.031  92.669  1.00  0.00           O  
ATOM   2722  CB  ARG A 730      38.834  -1.054  90.160  1.00  0.00           C  
ATOM   2723  CG  ARG A 730      39.065  -2.207  89.178  1.00  0.00           C  
ATOM   2724  CD  ARG A 730      39.953  -1.785  88.003  1.00  0.00           C  
ATOM   2725  NE  ARG A 730      41.189  -1.132  88.437  1.00  0.00           N  
ATOM   2726  CZ  ARG A 730      41.992  -0.439  87.629  1.00  0.00           C  
ATOM   2727  NH1 ARG A 730      41.701  -0.324  86.330  1.00  0.00           N  
ATOM   2728  NH2 ARG A 730      43.085   0.152  88.118  1.00  0.00           N  
ATOM   2729  N   ILE A 731      37.347  -3.711  91.417  1.00  0.00           N  
ATOM   2730  CA  ILE A 731      37.572  -5.142  91.565  1.00  0.00           C  
ATOM   2731  C   ILE A 731      38.235  -5.552  90.271  1.00  0.00           C  
ATOM   2732  O   ILE A 731      37.639  -5.397  89.204  1.00  0.00           O  
ATOM   2733  CB  ILE A 731      36.251  -5.921  91.720  1.00  0.00           C  
ATOM   2734  CG1 ILE A 731      35.408  -5.329  92.859  1.00  0.00           C  
ATOM   2735  CG2 ILE A 731      36.522  -7.401  91.951  1.00  0.00           C  
ATOM   2736  CD1 ILE A 731      33.956  -5.793  92.856  1.00  0.00           C  
ATOM   2737  N   GLU A 732      39.476  -6.030  90.357  1.00  0.00           N  
ATOM   2738  CA  GLU A 732      40.225  -6.410  89.166  1.00  0.00           C  
ATOM   2739  C   GLU A 732      40.181  -7.921  89.020  1.00  0.00           C  
ATOM   2740  O   GLU A 732      40.532  -8.646  89.939  1.00  0.00           O  
ATOM   2741  CB  GLU A 732      41.677  -5.907  89.226  1.00  0.00           C  
ATOM   2742  CG  GLU A 732      42.569  -6.301  88.016  1.00  0.00           C  
ATOM   2743  CD  GLU A 732      42.248  -5.549  86.725  1.00  0.00           C  
ATOM   2744  OE1 GLU A 732      41.434  -4.598  86.754  1.00  0.00           O  
ATOM   2745  OE2 GLU A 732      42.832  -5.894  85.663  1.00  0.00           O  
ATOM   2746  N   ILE A 733      39.725  -8.372  87.859  1.00  0.00           N  
ATOM   2747  CA  ILE A 733      39.545  -9.786  87.572  1.00  0.00           C  
ATOM   2748  C   ILE A 733      40.559 -10.191  86.509  1.00  0.00           C  
ATOM   2749  O   ILE A 733      40.668  -9.529  85.478  1.00  0.00           O  
ATOM   2750  CB  ILE A 733      38.102 -10.054  87.074  1.00  0.00           C  
ATOM   2751  CG1 ILE A 733      37.091  -9.509  88.093  1.00  0.00           C  
ATOM   2752  CG2 ILE A 733      37.888 -11.541  86.829  1.00  0.00           C  
ATOM   2753  CD1 ILE A 733      35.681  -9.287  87.542  1.00  0.00           C  
ATOM   2754  N   VAL A 734      41.306 -11.264  86.771  1.00  0.00           N  
ATOM   2755  CA  VAL A 734      42.394 -11.697  85.898  1.00  0.00           C  
ATOM   2756  C   VAL A 734      42.290 -13.205  85.635  1.00  0.00           C  
ATOM   2757  O   VAL A 734      42.083 -13.987  86.563  1.00  0.00           O  
ATOM   2758  CB  VAL A 734      43.788 -11.410  86.556  1.00  0.00           C  
ATOM   2759  CG1 VAL A 734      44.958 -11.902  85.662  1.00  0.00           C  
ATOM   2760  CG2 VAL A 734      43.953  -9.943  86.917  1.00  0.00           C  
ATOM   2761  N   TRP A 735      42.456 -13.612  84.379  1.00  0.00           N  
ATOM   2762  CA  TRP A 735      42.531 -15.030  84.048  1.00  0.00           C  
ATOM   2763  C   TRP A 735      43.694 -15.339  83.114  1.00  0.00           C  
ATOM   2764  O   TRP A 735      44.040 -14.530  82.252  1.00  0.00           O  
ATOM   2765  CB  TRP A 735      41.212 -15.574  83.485  1.00  0.00           C  
ATOM   2766  CG  TRP A 735      40.714 -14.873  82.258  1.00  0.00           C  
ATOM   2767  CD1 TRP A 735      40.769 -15.322  80.973  1.00  0.00           C  
ATOM   2768  CD2 TRP A 735      40.076 -13.595  82.209  1.00  0.00           C  
ATOM   2769  NE1 TRP A 735      40.200 -14.400  80.120  1.00  0.00           N  
ATOM   2770  CE2 TRP A 735      39.765 -13.332  80.855  1.00  0.00           C  
ATOM   2771  CE3 TRP A 735      39.737 -12.644  83.177  1.00  0.00           C  
ATOM   2772  CZ2 TRP A 735      39.134 -12.152  80.447  1.00  0.00           C  
ATOM   2773  CZ3 TRP A 735      39.106 -11.469  82.769  1.00  0.00           C  
ATOM   2774  CH2 TRP A 735      38.818 -11.236  81.416  1.00  0.00           C  
ATOM   2775  N   ILE A 736      44.296 -16.510  83.321  1.00  0.00           N  
ATOM   2776  CA  ILE A 736      45.470 -16.962  82.574  1.00  0.00           C  
ATOM   2777  C   ILE A 736      45.214 -18.398  82.114  1.00  0.00           C  
ATOM   2778  O   ILE A 736      44.744 -19.220  82.895  1.00  0.00           O  
ATOM   2779  CB  ILE A 736      46.760 -16.964  83.450  1.00  0.00           C  
ATOM   2780  CG1 ILE A 736      46.896 -15.676  84.274  1.00  0.00           C  
ATOM   2781  CG2 ILE A 736      48.011 -17.184  82.582  1.00  0.00           C  
ATOM   2782  CD1 ILE A 736      48.020 -15.759  85.326  1.00  0.00           C  
ATOM   2783  N   GLY A 737      45.518 -18.682  80.853  1.00  0.00           N  
ATOM   2784  CA  GLY A 737      45.367 -20.023  80.289  1.00  0.00           C  
ATOM   2785  C   GLY A 737      45.846 -20.043  78.852  1.00  0.00           C  
ATOM   2786  O   GLY A 737      46.497 -19.093  78.405  1.00  0.00           O  
ATOM   2787  N   THR A 738      45.543 -21.125  78.132  1.00  0.00           N  
ATOM   2788  CA  THR A 738      45.741 -21.161  76.685  1.00  0.00           C  
ATOM   2789  C   THR A 738      44.846 -20.107  76.018  1.00  0.00           C  
ATOM   2790  O   THR A 738      43.879 -19.638  76.625  1.00  0.00           O  
ATOM   2791  CB  THR A 738      45.376 -22.529  76.089  1.00  0.00           C  
ATOM   2792  OG1 THR A 738      43.998 -22.808  76.358  1.00  0.00           O  
ATOM   2793  CG2 THR A 738      46.266 -23.656  76.657  1.00  0.00           C  
ATOM   2794  N   LYS A 739      45.182 -19.743  74.780  1.00  0.00           N  
ATOM   2795  CA  LYS A 739      44.384 -18.828  73.967  1.00  0.00           C  
ATOM   2796  C   LYS A 739      42.895 -19.156  74.055  1.00  0.00           C  
ATOM   2797  O   LYS A 739      42.082 -18.298  74.364  1.00  0.00           O  
ATOM   2798  CB  LYS A 739      44.837 -18.888  72.506  1.00  0.00           C  
ATOM   2799  CG  LYS A 739      44.062 -17.963  71.587  1.00  0.00           C  
ATOM   2800  CD  LYS A 739      44.482 -18.134  70.139  1.00  0.00           C  
ATOM   2801  CE  LYS A 739      43.724 -17.151  69.257  1.00  0.00           C  
ATOM   2802  NZ  LYS A 739      44.183 -17.218  67.849  1.00  0.00           N  
ATOM   2803  N   GLU A 742      42.566 -20.418  73.804  1.00  0.00           N  
ATOM   2804  CA  GLU A 742      41.188 -20.893  73.790  1.00  0.00           C  
ATOM   2805  C   GLU A 742      40.452 -20.753  75.132  1.00  0.00           C  
ATOM   2806  O   GLU A 742      39.278 -20.388  75.155  1.00  0.00           O  
ATOM   2807  CB  GLU A 742      41.147 -22.342  73.290  1.00  0.00           C  
ATOM   2808  CG  GLU A 742      41.592 -22.504  71.825  1.00  0.00           C  
ATOM   2809  CD  GLU A 742      43.123 -22.603  71.616  1.00  0.00           C  
ATOM   2810  OE1 GLU A 742      43.896 -22.664  72.607  1.00  0.00           O  
ATOM   2811  OE2 GLU A 742      43.553 -22.630  70.436  1.00  0.00           O  
ATOM   2812  N   GLU A 743      41.135 -21.049  76.239  1.00  0.00           N  
ATOM   2813  CA  GLU A 743      40.545 -20.900  77.573  1.00  0.00           C  
ATOM   2814  C   GLU A 743      40.329 -19.424  77.933  1.00  0.00           C  
ATOM   2815  O   GLU A 743      39.360 -19.075  78.612  1.00  0.00           O  
ATOM   2816  CB  GLU A 743      41.417 -21.578  78.635  1.00  0.00           C  
ATOM   2817  CG  GLU A 743      41.503 -23.112  78.513  1.00  0.00           C  
ATOM   2818  CD  GLU A 743      42.611 -23.723  79.359  1.00  0.00           C  
ATOM   2819  OE1 GLU A 743      43.444 -22.968  79.907  1.00  0.00           O  
ATOM   2820  OE2 GLU A 743      42.659 -24.971  79.471  1.00  0.00           O  
ATOM   2821  N   VAL A 786      41.239 -18.568  77.478  1.00  0.00           N  
ATOM   2822  CA  VAL A 786      41.155 -17.135  77.756  1.00  0.00           C  
ATOM   2823  C   VAL A 786      39.941 -16.539  77.053  1.00  0.00           C  
ATOM   2824  O   VAL A 786      39.186 -15.774  77.661  1.00  0.00           O  
ATOM   2825  CB  VAL A 786      42.480 -16.402  77.403  1.00  0.00           C  
ATOM   2826  CG1 VAL A 786      42.293 -14.883  77.303  1.00  0.00           C  
ATOM   2827  CG2 VAL A 786      43.547 -16.743  78.451  1.00  0.00           C  
ATOM   2828  N   LEU A 787      39.742 -16.921  75.791  1.00  0.00           N  
ATOM   2829  CA  LEU A 787      38.565 -16.496  75.024  1.00  0.00           C  
ATOM   2830  C   LEU A 787      37.270 -17.029  75.637  1.00  0.00           C  
ATOM   2831  O   LEU A 787      36.278 -16.303  75.715  1.00  0.00           O  
ATOM   2832  CB  LEU A 787      38.672 -16.925  73.554  1.00  0.00           C  
ATOM   2833  CG  LEU A 787      39.837 -16.418  72.693  1.00  0.00           C  
ATOM   2834  CD1 LEU A 787      39.616 -16.799  71.233  1.00  0.00           C  
ATOM   2835  CD2 LEU A 787      40.026 -14.914  72.824  1.00  0.00           C  
ATOM   2836  N   LYS A 788      37.294 -18.289  76.078  1.00  0.00           N  
ATOM   2837  CA  LYS A 788      36.146 -18.908  76.750  1.00  0.00           C  
ATOM   2838  C   LYS A 788      35.790 -18.153  78.033  1.00  0.00           C  
ATOM   2839  O   LYS A 788      34.618 -17.844  78.271  1.00  0.00           O  
ATOM   2840  CB  LYS A 788      36.422 -20.387  77.060  1.00  0.00           C  
ATOM   2841  CG  LYS A 788      35.178 -21.285  77.056  1.00  0.00           C  
ATOM   2842  CD  LYS A 788      34.343 -21.124  78.329  1.00  0.00           C  
ATOM   2843  CE  LYS A 788      32.844 -21.131  78.026  1.00  0.00           C  
ATOM   2844  NZ  LYS A 788      32.295 -22.500  77.830  1.00  0.00           N  
ATOM   2845  N   CYS A 789      36.806 -17.852  78.843  1.00  0.00           N  
ATOM   2846  CA  CYS A 789      36.620 -17.113  80.093  1.00  0.00           C  
ATOM   2847  C   CYS A 789      35.990 -15.738  79.875  1.00  0.00           C  
ATOM   2848  O   CYS A 789      35.140 -15.322  80.655  1.00  0.00           O  
ATOM   2849  CB  CYS A 789      37.941 -16.971  80.855  1.00  0.00           C  
ATOM   2850  SG  CYS A 789      38.535 -18.488  81.669  1.00  0.00           S  
ATOM   2851  N   ALA A 790      36.410 -15.045  78.817  1.00  0.00           N  
ATOM   2852  CA  ALA A 790      35.843 -13.743  78.456  1.00  0.00           C  
ATOM   2853  C   ALA A 790      34.341 -13.842  78.174  1.00  0.00           C  
ATOM   2854  O   ALA A 790      33.560 -13.046  78.698  1.00  0.00           O  
ATOM   2855  CB  ALA A 790      36.577 -13.145  77.266  1.00  0.00           C  
ATOM   2856  N   GLU A 791      33.945 -14.832  77.370  1.00  0.00           N  
ATOM   2857  CA  GLU A 791      32.527 -15.059  77.066  1.00  0.00           C  
ATOM   2858  C   GLU A 791      31.690 -15.377  78.310  1.00  0.00           C  
ATOM   2859  O   GLU A 791      30.560 -14.892  78.441  1.00  0.00           O  
ATOM   2860  CB  GLU A 791      32.344 -16.133  75.989  1.00  0.00           C  
ATOM   2861  CG  GLU A 791      32.600 -15.642  74.559  1.00  0.00           C  
ATOM   2862  CD  GLU A 791      31.950 -14.286  74.242  1.00  0.00           C  
ATOM   2863  OE1 GLU A 791      30.707 -14.143  74.370  1.00  0.00           O  
ATOM   2864  OE2 GLU A 791      32.693 -13.357  73.849  1.00  0.00           O  
ATOM   2865  N   GLU A 792      32.253 -16.178  79.215  1.00  0.00           N  
ATOM   2866  CA  GLU A 792      31.646 -16.449  80.518  1.00  0.00           C  
ATOM   2867  C   GLU A 792      31.352 -15.137  81.249  1.00  0.00           C  
ATOM   2868  O   GLU A 792      30.259 -14.947  81.781  1.00  0.00           O  
ATOM   2869  CB  GLU A 792      32.558 -17.335  81.377  1.00  0.00           C  
ATOM   2870  CG  GLU A 792      32.629 -18.796  80.951  1.00  0.00           C  
ATOM   2871  CD  GLU A 792      33.600 -19.637  81.793  1.00  0.00           C  
ATOM   2872  OE1 GLU A 792      34.363 -19.077  82.628  1.00  0.00           O  
ATOM   2873  OE2 GLU A 792      33.603 -20.875  81.611  1.00  0.00           O  
ATOM   2874  N   LEU A 793      32.335 -14.237  81.263  1.00  0.00           N  
ATOM   2875  CA  LEU A 793      32.184 -12.922  81.895  1.00  0.00           C  
ATOM   2876  C   LEU A 793      31.129 -12.060  81.214  1.00  0.00           C  
ATOM   2877  O   LEU A 793      30.295 -11.469  81.896  1.00  0.00           O  
ATOM   2878  CB  LEU A 793      33.521 -12.184  81.952  1.00  0.00           C  
ATOM   2879  CG  LEU A 793      34.506 -12.706  82.995  1.00  0.00           C  
ATOM   2880  CD1 LEU A 793      35.910 -12.589  82.468  1.00  0.00           C  
ATOM   2881  CD2 LEU A 793      34.364 -11.960  84.301  1.00  0.00           C  
ATOM   2882  N   HIS A 794      31.164 -11.996  79.880  1.00  0.00           N  
ATOM   2883  CA  HIS A 794      30.157 -11.260  79.095  1.00  0.00           C  
ATOM   2884  C   HIS A 794      28.740 -11.740  79.395  1.00  0.00           C  
ATOM   2885  O   HIS A 794      27.819 -10.930  79.483  1.00  0.00           O  
ATOM   2886  CB  HIS A 794      30.418 -11.361  77.589  1.00  0.00           C  
ATOM   2887  CG  HIS A 794      31.592 -10.560  77.117  1.00  0.00           C  
ATOM   2888  ND1 HIS A 794      31.726  -9.211  77.369  1.00  0.00           N  
ATOM   2889  CD2 HIS A 794      32.675 -10.914  76.385  1.00  0.00           C  
ATOM   2890  CE1 HIS A 794      32.848  -8.773  76.826  1.00  0.00           C  
ATOM   2891  NE2 HIS A 794      33.443  -9.786  76.223  1.00  0.00           N  
ATOM   2892  N   ASP A 795      28.578 -13.055  79.546  1.00  0.00           N  
ATOM   2893  CA  ASP A 795      27.290 -13.648  79.910  1.00  0.00           C  
ATOM   2894  C   ASP A 795      26.800 -13.152  81.268  1.00  0.00           C  
ATOM   2895  O   ASP A 795      25.627 -12.814  81.415  1.00  0.00           O  
ATOM   2896  CB  ASP A 795      27.368 -15.181  79.913  1.00  0.00           C  
ATOM   2897  CG  ASP A 795      27.358 -15.783  78.513  1.00  0.00           C  
ATOM   2898  OD1 ASP A 795      27.382 -15.026  77.516  1.00  0.00           O  
ATOM   2899  OD2 ASP A 795      27.322 -17.032  78.406  1.00  0.00           O  
ATOM   2900  N   ARG A 796      27.700 -13.104  82.250  1.00  0.00           N  
ATOM   2901  CA  ARG A 796      27.335 -12.695  83.610  1.00  0.00           C  
ATOM   2902  C   ARG A 796      27.073 -11.196  83.727  1.00  0.00           C  
ATOM   2903  O   ARG A 796      26.149 -10.786  84.433  1.00  0.00           O  
ATOM   2904  CB  ARG A 796      28.386 -13.137  84.635  1.00  0.00           C  
ATOM   2905  CG  ARG A 796      28.651 -14.654  84.691  1.00  0.00           C  
ATOM   2906  CD  ARG A 796      27.440 -15.477  85.151  1.00  0.00           C  
ATOM   2907  NE  ARG A 796      27.731 -16.908  85.057  1.00  0.00           N  
ATOM   2908  CZ  ARG A 796      27.017 -17.879  85.627  1.00  0.00           C  
ATOM   2909  NH1 ARG A 796      25.943 -17.594  86.357  1.00  0.00           N  
ATOM   2910  NH2 ARG A 796      27.381 -19.147  85.466  1.00  0.00           N  
ATOM   2911  N   TYR A 797      27.882 -10.386  83.043  1.00  0.00           N  
ATOM   2912  CA  TYR A 797      27.663  -8.938  83.009  1.00  0.00           C  
ATOM   2913  C   TYR A 797      26.293  -8.617  82.419  1.00  0.00           C  
ATOM   2914  O   TYR A 797      25.543  -7.828  82.986  1.00  0.00           O  
ATOM   2915  CB  TYR A 797      28.761  -8.215  82.222  1.00  0.00           C  
ATOM   2916  CG  TYR A 797      30.073  -8.059  82.962  1.00  0.00           C  
ATOM   2917  CD1 TYR A 797      30.106  -7.653  84.297  1.00  0.00           C  
ATOM   2918  CD2 TYR A 797      31.287  -8.291  82.314  1.00  0.00           C  
ATOM   2919  CE1 TYR A 797      31.311  -7.502  84.972  1.00  0.00           C  
ATOM   2920  CE2 TYR A 797      32.499  -8.133  82.978  1.00  0.00           C  
ATOM   2921  CZ  TYR A 797      32.504  -7.746  84.305  1.00  0.00           C  
ATOM   2922  OH  TYR A 797      33.704  -7.603  84.959  1.00  0.00           O  
ATOM   2923  N   HIS A 799      23.595 -10.488  82.320  1.00  0.00           N  
ATOM   2924  CA  HIS A 799      22.593 -10.843  83.326  1.00  0.00           C  
ATOM   2925  C   HIS A 799      22.493  -9.777  84.419  1.00  0.00           C  
ATOM   2926  O   HIS A 799      21.390  -9.393  84.810  1.00  0.00           O  
ATOM   2927  CB  HIS A 799      22.890 -12.228  83.928  1.00  0.00           C  
ATOM   2928  CG  HIS A 799      22.150 -12.513  85.200  1.00  0.00           C  
ATOM   2929  ND1 HIS A 799      20.785 -12.702  85.244  1.00  0.00           N  
ATOM   2930  CD2 HIS A 799      22.589 -12.645  86.475  1.00  0.00           C  
ATOM   2931  CE1 HIS A 799      20.413 -12.932  86.491  1.00  0.00           C  
ATOM   2932  NE2 HIS A 799      21.489 -12.904  87.258  1.00  0.00           N  
ATOM   2933  N   ILE A 800      23.645  -9.296  84.894  1.00  0.00           N  
ATOM   2934  CA  ILE A 800      23.691  -8.246  85.918  1.00  0.00           C  
ATOM   2935  C   ILE A 800      23.045  -6.936  85.438  1.00  0.00           C  
ATOM   2936  O   ILE A 800      22.238  -6.337  86.156  1.00  0.00           O  
ATOM   2937  CB  ILE A 800      25.143  -7.999  86.430  1.00  0.00           C  
ATOM   2938  CG1 ILE A 800      25.630  -9.191  87.270  1.00  0.00           C  
ATOM   2939  CG2 ILE A 800      25.231  -6.705  87.239  1.00  0.00           C  
ATOM   2940  CD1 ILE A 800      27.138  -9.181  87.597  1.00  0.00           C  
ATOM   2941  N   PHE A 801      23.388  -6.506  84.224  1.00  0.00           N  
ATOM   2942  CA  PHE A 801      22.929  -5.209  83.712  1.00  0.00           C  
ATOM   2943  C   PHE A 801      21.482  -5.215  83.212  1.00  0.00           C  
ATOM   2944  O   PHE A 801      20.787  -4.205  83.329  1.00  0.00           O  
ATOM   2945  CB  PHE A 801      23.871  -4.665  82.629  1.00  0.00           C  
ATOM   2946  CG  PHE A 801      25.306  -4.529  83.074  1.00  0.00           C  
ATOM   2947  CD1 PHE A 801      25.616  -4.121  84.368  1.00  0.00           C  
ATOM   2948  CD2 PHE A 801      26.344  -4.789  82.189  1.00  0.00           C  
ATOM   2949  CE1 PHE A 801      26.933  -3.999  84.782  1.00  0.00           C  
ATOM   2950  CE2 PHE A 801      27.674  -4.663  82.594  1.00  0.00           C  
ATOM   2951  CZ  PHE A 801      27.968  -4.268  83.892  1.00  0.00           C  
ATOM   2952  N   ASN A 802      21.040  -6.339  82.649  1.00  0.00           N  
ATOM   2953  CA  ASN A 802      19.655  -6.483  82.190  1.00  0.00           C  
ATOM   2954  C   ASN A 802      18.692  -6.812  83.324  1.00  0.00           C  
ATOM   2955  O   ASN A 802      17.653  -6.173  83.461  1.00  0.00           O  
ATOM   2956  CB  ASN A 802      19.535  -7.548  81.091  1.00  0.00           C  
ATOM   2957  CG  ASN A 802      20.073  -7.079  79.746  1.00  0.00           C  
ATOM   2958  OD1 ASN A 802      20.359  -5.896  79.548  1.00  0.00           O  
ATOM   2959  ND2 ASN A 802      20.205  -8.015  78.808  1.00  0.00           N  
ATOM   2960  N   ASP A 803      19.049  -7.797  84.145  1.00  0.00           N  
ATOM   2961  CA  ASP A 803      18.110  -8.380  85.106  1.00  0.00           C  
ATOM   2962  C   ASP A 803      18.144  -7.776  86.508  1.00  0.00           C  
ATOM   2963  O   ASP A 803      17.106  -7.708  87.169  1.00  0.00           O  
ATOM   2964  CB  ASP A 803      18.306  -9.897  85.192  1.00  0.00           C  
ATOM   2965  CG  ASP A 803      18.319 -10.564  83.825  1.00  0.00           C  
ATOM   2966  OD1 ASP A 803      17.594 -10.096  82.922  1.00  0.00           O  
ATOM   2967  OD2 ASP A 803      19.057 -11.558  83.655  1.00  0.00           O  
ATOM   2968  N   ILE A 807      19.319  -7.340  86.959  1.00  0.00           N  
ATOM   2969  CA  ILE A 807      19.473  -6.845  88.331  1.00  0.00           C  
ATOM   2970  C   ILE A 807      19.491  -5.319  88.409  1.00  0.00           C  
ATOM   2971  O   ILE A 807      18.672  -4.726  89.113  1.00  0.00           O  
ATOM   2972  CB  ILE A 807      20.707  -7.474  89.044  1.00  0.00           C  
ATOM   2973  CG1 ILE A 807      20.586  -9.003  89.050  1.00  0.00           C  
ATOM   2974  CG2 ILE A 807      20.851  -6.937  90.471  1.00  0.00           C  
ATOM   2975  CD1 ILE A 807      21.882  -9.729  89.240  1.00  0.00           C  
ATOM   2976  N   LEU A 808      20.417  -4.684  87.695  1.00  0.00           N  
ATOM   2977  CA  LEU A 808      20.464  -3.219  87.648  1.00  0.00           C  
ATOM   2978  C   LEU A 808      19.393  -2.644  86.716  1.00  0.00           C  
ATOM   2979  O   LEU A 808      18.923  -1.524  86.927  1.00  0.00           O  
ATOM   2980  CB  LEU A 808      21.857  -2.712  87.244  1.00  0.00           C  
ATOM   2981  CG  LEU A 808      23.086  -3.101  88.083  1.00  0.00           C  
ATOM   2982  CD1 LEU A 808      24.342  -2.393  87.566  1.00  0.00           C  
ATOM   2983  CD2 LEU A 808      22.879  -2.796  89.560  1.00  0.00           C  
ATOM   2984  N   ASP A1143      19.019  -3.419  85.696  1.00  0.00           N  
ATOM   2985  CA  ASP A1143      18.002  -3.033  84.699  1.00  0.00           C  
ATOM   2986  C   ASP A1143      18.331  -1.716  83.988  1.00  0.00           C  
ATOM   2987  O   ASP A1143      17.455  -0.883  83.758  1.00  0.00           O  
ATOM   2988  CB  ASP A1143      16.592  -3.002  85.319  1.00  0.00           C  
ATOM   2989  CG  ASP A1143      15.485  -3.073  84.275  1.00  0.00           C  
ATOM   2990  OD1 ASP A1143      15.553  -3.940  83.377  1.00  0.00           O  
ATOM   2991  OD2 ASP A1143      14.539  -2.262  84.357  1.00  0.00           O  
ATOM   2992  N   ILE A1153      19.601  -1.542  83.633  1.00  0.00           N  
ATOM   2993  CA  ILE A1153      20.057  -0.304  82.995  1.00  0.00           C  
ATOM   2994  C   ILE A1153      19.962  -0.351  81.466  1.00  0.00           C  
ATOM   2995  O   ILE A1153      19.857  -1.425  80.874  1.00  0.00           O  
ATOM   2996  CB  ILE A1153      21.498   0.081  83.434  1.00  0.00           C  
ATOM   2997  CG1 ILE A1153      22.471  -1.090  83.217  1.00  0.00           C  
ATOM   2998  CG2 ILE A1153      21.496   0.563  84.886  1.00  0.00           C  
ATOM   2999  CD1 ILE A1153      23.943  -0.737  83.394  1.00  0.00           C  
ATOM   3000  N   GLU A1154      19.978   0.822  80.839  1.00  0.00           N  
ATOM   3001  CA  GLU A1154      20.103   0.911  79.392  1.00  0.00           C  
ATOM   3002  C   GLU A1154      21.584   1.026  79.073  1.00  0.00           C  
ATOM   3003  O   GLU A1154      22.272   1.913  79.586  1.00  0.00           O  
ATOM   3004  CB  GLU A1154      19.324   2.111  78.837  1.00  0.00           C  
ATOM   3005  CG  GLU A1154      19.477   2.298  77.329  1.00  0.00           C  
ATOM   3006  CD  GLU A1154      18.599   3.402  76.760  1.00  0.00           C  
ATOM   3007  OE1 GLU A1154      17.677   3.878  77.462  1.00  0.00           O  
ATOM   3008  OE2 GLU A1154      18.827   3.784  75.591  1.00  0.00           O  
ATOM   3009  N   TRP A1155      22.072   0.113  78.239  1.00  0.00           N  
ATOM   3010  CA  TRP A1155      23.501   0.000  77.978  1.00  0.00           C  
ATOM   3011  C   TRP A1155      23.801  -0.596  76.608  1.00  0.00           C  
ATOM   3012  O   TRP A1155      22.907  -1.091  75.920  1.00  0.00           O  
ATOM   3013  CB  TRP A1155      24.189  -0.834  79.078  1.00  0.00           C  
ATOM   3014  CG  TRP A1155      23.685  -2.249  79.173  1.00  0.00           C  
ATOM   3015  CD1 TRP A1155      22.513  -2.665  79.739  1.00  0.00           C  
ATOM   3016  CD2 TRP A1155      24.333  -3.429  78.682  1.00  0.00           C  
ATOM   3017  NE1 TRP A1155      22.389  -4.030  79.630  1.00  0.00           N  
ATOM   3018  CE2 TRP A1155      23.493  -4.525  78.987  1.00  0.00           C  
ATOM   3019  CE3 TRP A1155      25.543  -3.669  78.015  1.00  0.00           C  
ATOM   3020  CZ2 TRP A1155      23.825  -5.843  78.651  1.00  0.00           C  
ATOM   3021  CZ3 TRP A1155      25.871  -4.985  77.678  1.00  0.00           C  
ATOM   3022  CH2 TRP A1155      25.017  -6.051  78.001  1.00  0.00           C  
ATOM   3023  N   ARG A1156      25.076  -0.539  76.231  1.00  0.00           N  
ATOM   3024  CA  ARG A1156      25.563  -1.123  74.991  1.00  0.00           C  
ATOM   3025  C   ARG A1156      26.992  -1.631  75.175  1.00  0.00           C  
ATOM   3026  O   ARG A1156      27.646  -1.308  76.167  1.00  0.00           O  
ATOM   3027  CB  ARG A1156      25.504  -0.095  73.856  1.00  0.00           C  
ATOM   3028  CG  ARG A1156      26.535   1.018  73.938  1.00  0.00           C  
ATOM   3029  CD  ARG A1156      26.204   2.118  72.949  1.00  0.00           C  
ATOM   3030  NE  ARG A1156      27.144   3.232  73.040  1.00  0.00           N  
ATOM   3031  CZ  ARG A1156      26.888   4.470  72.627  1.00  0.00           C  
ATOM   3032  NH1 ARG A1156      25.712   4.775  72.097  1.00  0.00           N  
ATOM   3033  NH2 ARG A1156      27.815   5.408  72.755  1.00  0.00           N  
ATOM   3034  N   LYS A1157      27.462  -2.435  74.225  1.00  0.00           N  
ATOM   3035  CA  LYS A1157      28.871  -2.829  74.187  1.00  0.00           C  
ATOM   3036  C   LYS A1157      29.460  -2.735  72.785  1.00  0.00           C  
ATOM   3037  O   LYS A1157      28.765  -2.958  71.794  1.00  0.00           O  
ATOM   3038  CB  LYS A1157      29.112  -4.209  74.818  1.00  0.00           C  
ATOM   3039  CG  LYS A1157      28.243  -5.342  74.311  1.00  0.00           C  
ATOM   3040  CD  LYS A1157      28.658  -6.646  74.984  1.00  0.00           C  
ATOM   3041  CE  LYS A1157      27.808  -7.814  74.522  1.00  0.00           C  
ATOM   3042  NZ  LYS A1157      28.308  -9.099  75.084  1.00  0.00           N  
ATOM   3043  N   ALA A1158      30.740  -2.376  72.720  1.00  0.00           N  
ATOM   3044  CA  ALA A1158      31.439  -2.186  71.453  1.00  0.00           C  
ATOM   3045  C   ALA A1158      32.862  -2.734  71.503  1.00  0.00           C  
ATOM   3046  O   ALA A1158      33.525  -2.666  72.538  1.00  0.00           O  
ATOM   3047  CB  ALA A1158      31.451  -0.711  71.072  1.00  0.00           C  
ATOM   3048  N   ARG A1159      33.323  -3.279  70.380  1.00  0.00           N  
ATOM   3049  CA  ARG A1159      34.694  -3.771  70.269  1.00  0.00           C  
ATOM   3050  C   ARG A1159      35.678  -2.672  69.878  1.00  0.00           C  
ATOM   3051  O   ARG A1159      35.454  -1.927  68.919  1.00  0.00           O  
ATOM   3052  CB  ARG A1159      34.790  -4.938  69.285  1.00  0.00           C  
ATOM   3053  CG  ARG A1159      34.973  -6.286  69.959  1.00  0.00           C  
ATOM   3054  CD  ARG A1159      35.765  -7.241  69.079  1.00  0.00           C  
ATOM   3055  NE  ARG A1159      36.573  -8.156  69.884  1.00  0.00           N  
ATOM   3056  CZ  ARG A1159      37.746  -7.844  70.435  1.00  0.00           C  
ATOM   3057  NH1 ARG A1159      38.268  -6.631  70.271  1.00  0.00           N  
ATOM   3058  NH2 ARG A1159      38.400  -8.748  71.159  1.00  0.00           N  
ATOM   3059  N   VAL A1160      36.768  -2.592  70.636  1.00  0.00           N  
ATOM   3060  CA  VAL A1160      37.845  -1.639  70.392  1.00  0.00           C  
ATOM   3061  C   VAL A1160      39.118  -2.403  70.023  1.00  0.00           C  
ATOM   3062  O   VAL A1160      39.622  -3.220  70.809  1.00  0.00           O  
ATOM   3063  CB  VAL A1160      38.104  -0.755  71.638  1.00  0.00           C  
ATOM   3064  CG1 VAL A1160      39.384   0.069  71.472  1.00  0.00           C  
ATOM   3065  CG2 VAL A1160      36.899   0.146  71.924  1.00  0.00           C  
ATOM   3066  N   ASN A1444      43.559  -9.662  66.312  1.00  0.00           N  
ATOM   3067  CA  ASN A1444      42.249 -10.193  65.947  1.00  0.00           C  
ATOM   3068  C   ASN A1444      41.358 -10.369  67.177  1.00  0.00           C  
ATOM   3069  O   ASN A1444      40.439  -9.579  67.403  1.00  0.00           O  
ATOM   3070  CB  ASN A1444      42.402 -11.518  65.187  1.00  0.00           C  
ATOM   3071  CG  ASN A1444      41.072 -12.074  64.692  1.00  0.00           C  
ATOM   3072  OD1 ASN A1444      40.102 -11.338  64.500  1.00  0.00           O  
ATOM   3073  ND2 ASN A1444      41.028 -13.384  64.475  1.00  0.00           N  
ATOM   3074  N   THR A1448      41.643 -11.402  67.968  1.00  0.00           N  
ATOM   3075  CA  THR A1448      40.899 -11.670  69.197  1.00  0.00           C  
ATOM   3076  C   THR A1448      41.434 -10.815  70.343  1.00  0.00           C  
ATOM   3077  O   THR A1448      40.749 -10.613  71.347  1.00  0.00           O  
ATOM   3078  CB  THR A1448      40.974 -13.151  69.596  1.00  0.00           C  
ATOM   3079  OG1 THR A1448      42.333 -13.497  69.877  1.00  0.00           O  
ATOM   3080  CG2 THR A1448      40.453 -14.048  68.475  1.00  0.00           C  
ATOM   3081  N   VAL A1456      42.660 -10.319  70.178  1.00  0.00           N  
ATOM   3082  CA  VAL A1456      43.299  -9.437  71.149  1.00  0.00           C  
ATOM   3083  C   VAL A1456      42.676  -8.038  71.094  1.00  0.00           C  
ATOM   3084  O   VAL A1456      42.664  -7.390  70.042  1.00  0.00           O  
ATOM   3085  CB  VAL A1456      44.835  -9.358  70.926  1.00  0.00           C  
ATOM   3086  CG1 VAL A1456      45.476  -8.317  71.847  1.00  0.00           C  
ATOM   3087  CG2 VAL A1456      45.478 -10.720  71.144  1.00  0.00           C  
ATOM   3088  N   GLY A1457      42.154  -7.586  72.232  1.00  0.00           N  
ATOM   3089  CA  GLY A1457      41.549  -6.262  72.331  1.00  0.00           C  
ATOM   3090  C   GLY A1457      40.585  -6.118  73.493  1.00  0.00           C  
ATOM   3091  O   GLY A1457      40.495  -6.994  74.355  1.00  0.00           O  
ATOM   3092  N   THR A1458      39.853  -5.010  73.494  1.00  0.00           N  
ATOM   3093  CA  THR A1458      38.975  -4.637  74.594  1.00  0.00           C  
ATOM   3094  C   THR A1458      37.529  -4.460  74.123  1.00  0.00           C  
ATOM   3095  O   THR A1458      37.275  -3.861  73.077  1.00  0.00           O  
ATOM   3096  CB  THR A1458      39.479  -3.333  75.253  1.00  0.00           C  
ATOM   3097  OG1 THR A1458      40.768  -3.567  75.833  1.00  0.00           O  
ATOM   3098  CG2 THR A1458      38.522  -2.833  76.340  1.00  0.00           C  
ATOM   3099  N   THR A1459      36.599  -5.009  74.898  1.00  0.00           N  
ATOM   3100  CA  THR A1459      35.175  -4.776  74.715  1.00  0.00           C  
ATOM   3101  C   THR A1459      34.724  -3.782  75.789  1.00  0.00           C  
ATOM   3102  O   THR A1459      34.877  -4.044  76.986  1.00  0.00           O  
ATOM   3103  CB  THR A1459      34.369  -6.093  74.799  1.00  0.00           C  
ATOM   3104  OG1 THR A1459      34.844  -7.005  73.804  1.00  0.00           O  
ATOM   3105  CG2 THR A1459      32.884  -5.852  74.569  1.00  0.00           C  
ATOM   3106  N   ASP A1460      34.200  -2.638  75.343  1.00  0.00           N  
ATOM   3107  CA  ASP A1460      33.746  -1.557  76.224  1.00  0.00           C  
ATOM   3108  C   ASP A1460      32.229  -1.581  76.399  1.00  0.00           C  
ATOM   3109  O   ASP A1460      31.488  -1.609  75.419  1.00  0.00           O  
ATOM   3110  CB  ASP A1460      34.144  -0.188  75.643  1.00  0.00           C  
ATOM   3111  CG  ASP A1460      35.501   0.309  76.140  1.00  0.00           C  
ATOM   3112  OD1 ASP A1460      36.297  -0.490  76.692  1.00  0.00           O  
ATOM   3113  OD2 ASP A1460      35.771   1.522  75.971  1.00  0.00           O  
ATOM   3114  N   TYR A1461      31.778  -1.560  77.649  1.00  0.00           N  
ATOM   3115  CA  TYR A1461      30.363  -1.378  77.963  1.00  0.00           C  
ATOM   3116  C   TYR A1461      30.105   0.106  78.195  1.00  0.00           C  
ATOM   3117  O   TYR A1461      30.839   0.759  78.943  1.00  0.00           O  
ATOM   3118  CB  TYR A1461      29.972  -2.154  79.221  1.00  0.00           C  
ATOM   3119  CG  TYR A1461      29.975  -3.664  79.093  1.00  0.00           C  
ATOM   3120  CD1 TYR A1461      31.133  -4.363  78.744  1.00  0.00           C  
ATOM   3121  CD2 TYR A1461      28.823  -4.399  79.359  1.00  0.00           C  
ATOM   3122  CE1 TYR A1461      31.129  -5.747  78.637  1.00  0.00           C  
ATOM   3123  CE2 TYR A1461      28.813  -5.786  79.261  1.00  0.00           C  
ATOM   3124  CZ  TYR A1461      29.965  -6.451  78.896  1.00  0.00           C  
ATOM   3125  OH  TYR A1461      29.954  -7.822  78.797  1.00  0.00           O  
ATOM   3126  N   GLU A1462      29.064   0.630  77.553  1.00  0.00           N  
ATOM   3127  CA  GLU A1462      28.686   2.038  77.691  1.00  0.00           C  
ATOM   3128  C   GLU A1462      27.225   2.188  78.099  1.00  0.00           C  
ATOM   3129  O   GLU A1462      26.382   1.381  77.709  1.00  0.00           O  
ATOM   3130  CB  GLU A1462      28.944   2.800  76.389  1.00  0.00           C  
ATOM   3131  CG  GLU A1462      30.419   2.950  76.034  1.00  0.00           C  
ATOM   3132  CD  GLU A1462      30.642   3.470  74.623  1.00  0.00           C  
ATOM   3133  OE1 GLU A1462      29.750   4.154  74.071  1.00  0.00           O  
ATOM   3134  OE2 GLU A1462      31.724   3.193  74.063  1.00  0.00           O  
ATOM   3135  N   ALA A1463      26.937   3.218  78.890  1.00  0.00           N  
ATOM   3136  CA  ALA A1463      25.568   3.512  79.326  1.00  0.00           C  
ATOM   3137  C   ALA A1463      25.250   5.005  79.255  1.00  0.00           C  
ATOM   3138  O   ALA A1463      26.126   5.848  79.455  1.00  0.00           O  
ATOM   3139  CB  ALA A1463      25.334   2.989  80.726  1.00  0.00           C  
ATOM   3140  N   CYS A1464      23.989   5.323  78.972  1.00  0.00           N  
ATOM   3141  CA  CYS A1464      23.553   6.710  78.900  1.00  0.00           C  
ATOM   3142  C   CYS A1464      23.328   7.288  80.288  1.00  0.00           C  
ATOM   3143  O   CYS A1464      22.846   6.604  81.190  1.00  0.00           O  
ATOM   3144  CB  CYS A1464      22.285   6.855  78.054  1.00  0.00           C  
ATOM   3145  SG  CYS A1464      20.842   5.954  78.673  1.00  0.00           S  
ATOM   3146  N   LEU A1465      23.698   8.555  80.441  1.00  0.00           N  
ATOM   3147  CA  LEU A1465      23.439   9.312  81.653  1.00  0.00           C  
ATOM   3148  C   LEU A1465      22.435  10.405  81.297  1.00  0.00           C  
ATOM   3149  O   LEU A1465      22.800  11.383  80.639  1.00  0.00           O  
ATOM   3150  CB  LEU A1465      24.736   9.923  82.188  1.00  0.00           C  
ATOM   3151  CG  LEU A1465      25.936   8.994  82.412  1.00  0.00           C  
ATOM   3152  CD1 LEU A1465      27.183   9.808  82.718  1.00  0.00           C  
ATOM   3153  CD2 LEU A1465      25.661   7.996  83.524  1.00  0.00           C  
ATOM   3154  N   PRO A1475      21.162  10.236  81.712  1.00  0.00           N  
ATOM   3155  CA  PRO A1475      20.094  11.156  81.293  1.00  0.00           C  
ATOM   3156  C   PRO A1475      20.423  12.638  81.479  1.00  0.00           C  
ATOM   3157  O   PRO A1475      20.094  13.436  80.606  1.00  0.00           O  
ATOM   3158  CB  PRO A1475      18.909  10.740  82.167  1.00  0.00           C  
ATOM   3159  CG  PRO A1475      19.151   9.294  82.427  1.00  0.00           C  
ATOM   3160  CD  PRO A1475      20.643   9.169  82.586  1.00  0.00           C  
ATOM   3161  N   TYR A1476      21.094  13.000  82.573  1.00  0.00           N  
ATOM   3162  CA  TYR A1476      21.437  14.408  82.829  1.00  0.00           C  
ATOM   3163  C   TYR A1476      22.270  15.053  81.711  1.00  0.00           C  
ATOM   3164  O   TYR A1476      22.287  16.277  81.574  1.00  0.00           O  
ATOM   3165  CB  TYR A1476      22.105  14.596  84.204  1.00  0.00           C  
ATOM   3166  CG  TYR A1476      23.550  14.153  84.302  1.00  0.00           C  
ATOM   3167  CD1 TYR A1476      23.875  12.835  84.603  1.00  0.00           C  
ATOM   3168  CD2 TYR A1476      24.591  15.062  84.112  1.00  0.00           C  
ATOM   3169  CE1 TYR A1476      25.207  12.423  84.702  1.00  0.00           C  
ATOM   3170  CE2 TYR A1476      25.920  14.664  84.204  1.00  0.00           C  
ATOM   3171  CZ  TYR A1476      26.222  13.346  84.502  1.00  0.00           C  
ATOM   3172  OH  TYR A1476      27.535  12.954  84.594  1.00  0.00           O  
ATOM   3173  N   ARG A1683      22.940  14.225  80.912  1.00  0.00           N  
ATOM   3174  CA  ARG A1683      23.756  14.713  79.798  1.00  0.00           C  
ATOM   3175  C   ARG A1683      22.936  15.126  78.574  1.00  0.00           C  
ATOM   3176  O   ARG A1683      23.461  15.762  77.660  1.00  0.00           O  
ATOM   3177  CB  ARG A1683      24.823  13.689  79.416  1.00  0.00           C  
ATOM   3178  CG  ARG A1683      25.977  13.628  80.406  1.00  0.00           C  
ATOM   3179  CD  ARG A1683      27.045  12.656  79.964  1.00  0.00           C  
ATOM   3180  NE  ARG A1683      28.251  12.806  80.776  1.00  0.00           N  
ATOM   3181  CZ  ARG A1683      29.396  12.166  80.560  1.00  0.00           C  
ATOM   3182  NH1 ARG A1683      29.515  11.313  79.551  1.00  0.00           N  
ATOM   3183  NH2 ARG A1683      30.429  12.383  81.361  1.00  0.00           N  
ATOM   3184  N   GLY A1684      21.659  14.749  78.561  1.00  0.00           N  
ATOM   3185  CA  GLY A1684      20.722  15.161  77.513  1.00  0.00           C  
ATOM   3186  C   GLY A1684      20.547  14.118  76.422  1.00  0.00           C  
ATOM   3187  O   GLY A1684      21.174  13.065  76.471  1.00  0.00           O  
ATOM   3188  N   PRO A1688      19.683  14.401  75.427  1.00  0.00           N  
ATOM   3189  CA  PRO A1688      19.484  13.477  74.303  1.00  0.00           C  
ATOM   3190  C   PRO A1688      20.767  13.223  73.502  1.00  0.00           C  
ATOM   3191  O   PRO A1688      21.018  12.089  73.081  1.00  0.00           O  
ATOM   3192  CB  PRO A1688      18.445  14.194  73.437  1.00  0.00           C  
ATOM   3193  CG  PRO A1688      17.768  15.154  74.358  1.00  0.00           C  
ATOM   3194  CD  PRO A1688      18.826  15.594  75.314  1.00  0.00           C  
ATOM   3195  N   ASP A1689      21.570  14.271  73.316  1.00  0.00           N  
ATOM   3196  CA  ASP A1689      22.814  14.189  72.545  1.00  0.00           C  
ATOM   3197  C   ASP A1689      24.017  13.857  73.409  1.00  0.00           C  
ATOM   3198  O   ASP A1689      25.141  13.763  72.907  1.00  0.00           O  
ATOM   3199  CB  ASP A1689      23.066  15.501  71.802  1.00  0.00           C  
ATOM   3200  CG  ASP A1689      22.077  15.733  70.686  1.00  0.00           C  
ATOM   3201  OD1 ASP A1689      21.913  14.826  69.840  1.00  0.00           O  
ATOM   3202  OD2 ASP A1689      21.467  16.822  70.651  1.00  0.00           O  
ATOM   3203  N   GLY A1690      23.775  13.681  74.706  1.00  0.00           N  
ATOM   3204  CA  GLY A1690      24.825  13.371  75.661  1.00  0.00           C  
ATOM   3205  C   GLY A1690      25.680  12.187  75.255  1.00  0.00           C  
ATOM   3206  O   GLY A1690      25.182  11.208  74.693  1.00  0.00           O  
ATOM   3207  N   GLU A1692      26.973  12.297  75.544  1.00  0.00           N  
ATOM   3208  CA  GLU A1692      27.949  11.251  75.280  1.00  0.00           C  
ATOM   3209  C   GLU A1692      27.865  10.173  76.365  1.00  0.00           C  
ATOM   3210  O   GLU A1692      27.858  10.478  77.557  1.00  0.00           O  
ATOM   3211  CB  GLU A1692      29.350  11.871  75.234  1.00  0.00           C  
ATOM   3212  CG  GLU A1692      30.506  10.887  75.164  1.00  0.00           C  
ATOM   3213  CD  GLU A1692      31.840  11.527  75.517  1.00  0.00           C  
ATOM   3214  OE1 GLU A1692      32.830  10.783  75.696  1.00  0.00           O  
ATOM   3215  OE2 GLU A1692      31.899  12.772  75.633  1.00  0.00           O  
ATOM   3216  N   TRP A1693      27.798   8.916  75.935  1.00  0.00           N  
ATOM   3217  CA  TRP A1693      27.624   7.778  76.833  1.00  0.00           C  
ATOM   3218  C   TRP A1693      28.881   7.531  77.660  1.00  0.00           C  
ATOM   3219  O   TRP A1693      29.979   7.917  77.258  1.00  0.00           O  
ATOM   3220  CB  TRP A1693      27.240   6.530  76.030  1.00  0.00           C  
ATOM   3221  CG  TRP A1693      25.800   6.516  75.555  1.00  0.00           C  
ATOM   3222  CD1 TRP A1693      25.086   7.572  75.048  1.00  0.00           C  
ATOM   3223  CD2 TRP A1693      24.915   5.389  75.529  1.00  0.00           C  
ATOM   3224  NE1 TRP A1693      23.812   7.171  74.721  1.00  0.00           N  
ATOM   3225  CE2 TRP A1693      23.680   5.837  75.004  1.00  0.00           C  
ATOM   3226  CE3 TRP A1693      25.045   4.044  75.897  1.00  0.00           C  
ATOM   3227  CZ2 TRP A1693      22.580   4.987  74.843  1.00  0.00           C  
ATOM   3228  CZ3 TRP A1693      23.950   3.201  75.741  1.00  0.00           C  
ATOM   3229  CH2 TRP A1693      22.734   3.677  75.217  1.00  0.00           C  
ATOM   3230  N   LEU A1700      28.708   6.902  78.821  1.00  0.00           N  
ATOM   3231  CA  LEU A1700      29.808   6.663  79.749  1.00  0.00           C  
ATOM   3232  C   LEU A1700      30.290   5.206  79.728  1.00  0.00           C  
ATOM   3233  O   LEU A1700      29.500   4.281  79.932  1.00  0.00           O  
ATOM   3234  CB  LEU A1700      29.395   7.065  81.173  1.00  0.00           C  
ATOM   3235  CG  LEU A1700      30.410   6.869  82.308  1.00  0.00           C  
ATOM   3236  CD1 LEU A1700      31.552   7.875  82.221  1.00  0.00           C  
ATOM   3237  CD2 LEU A1700      29.725   6.931  83.672  1.00  0.00           C  
ATOM   3238  N   GLU A1701      31.585   5.018  79.481  1.00  0.00           N  
ATOM   3239  CA  GLU A1701      32.231   3.707  79.616  1.00  0.00           C  
ATOM   3240  C   GLU A1701      32.236   3.354  81.097  1.00  0.00           C  
ATOM   3241  O   GLU A1701      32.775   4.103  81.914  1.00  0.00           O  
ATOM   3242  CB  GLU A1701      33.660   3.740  79.055  1.00  0.00           C  
ATOM   3243  CG  GLU A1701      34.450   2.401  79.136  1.00  0.00           C  
ATOM   3244  CD  GLU A1701      35.446   2.345  80.290  1.00  0.00           C  
ATOM   3245  OE1 GLU A1701      35.023   2.417  81.468  1.00  0.00           O  
ATOM   3246  OE2 GLU A1701      36.666   2.206  80.024  1.00  0.00           O  
ATOM   3247  N   PHE A1702      31.606   2.241  81.448  1.00  0.00           N  
ATOM   3248  CA  PHE A1702      31.494   1.851  82.852  1.00  0.00           C  
ATOM   3249  C   PHE A1702      31.996   0.435  83.135  1.00  0.00           C  
ATOM   3250  O   PHE A1702      32.032   0.013  84.291  1.00  0.00           O  
ATOM   3251  CB  PHE A1702      30.052   2.019  83.351  1.00  0.00           C  
ATOM   3252  CG  PHE A1702      29.082   1.025  82.776  1.00  0.00           C  
ATOM   3253  CD1 PHE A1702      28.697  -0.093  83.509  1.00  0.00           C  
ATOM   3254  CD2 PHE A1702      28.555   1.199  81.504  1.00  0.00           C  
ATOM   3255  CE1 PHE A1702      27.803  -1.016  82.983  1.00  0.00           C  
ATOM   3256  CE2 PHE A1702      27.664   0.276  80.972  1.00  0.00           C  
ATOM   3257  CZ  PHE A1702      27.287  -0.833  81.713  1.00  0.00           C  
ATOM   3258  N   GLN A1703      32.379  -0.288  82.083  1.00  0.00           N  
ATOM   3259  CA  GLN A1703      32.808  -1.690  82.206  1.00  0.00           C  
ATOM   3260  C   GLN A1703      33.619  -2.127  80.986  1.00  0.00           C  
ATOM   3261  O   GLN A1703      33.271  -1.801  79.848  1.00  0.00           O  
ATOM   3262  CB  GLN A1703      31.582  -2.611  82.377  1.00  0.00           C  
ATOM   3263  CG  GLN A1703      31.899  -4.046  82.784  1.00  0.00           C  
ATOM   3264  CD  GLN A1703      32.772  -4.109  84.020  1.00  0.00           C  
ATOM   3265  OE1 GLN A1703      32.387  -3.635  85.087  1.00  0.00           O  
ATOM   3266  NE2 GLN A1703      33.961  -4.689  83.879  1.00  0.00           N  
ATOM   3267  N   ASN A1704      34.695  -2.869  81.226  1.00  0.00           N  
ATOM   3268  CA  ASN A1704      35.448  -3.477  80.131  1.00  0.00           C  
ATOM   3269  C   ASN A1704      35.880  -4.928  80.370  1.00  0.00           C  
ATOM   3270  O   ASN A1704      35.990  -5.369  81.516  1.00  0.00           O  
ATOM   3271  CB  ASN A1704      36.604  -2.563  79.661  1.00  0.00           C  
ATOM   3272  CG  ASN A1704      37.908  -2.740  80.448  1.00  0.00           C  
ATOM   3273  OD1 ASN A1704      38.020  -3.535  81.401  1.00  0.00           O  
ATOM   3274  ND2 ASN A1704      38.924  -1.988  80.029  1.00  0.00           N  
ATOM   3275  N   VAL A1705      36.056  -5.665  79.273  1.00  0.00           N  
ATOM   3276  CA  VAL A1705      36.652  -6.998  79.277  1.00  0.00           C  
ATOM   3277  C   VAL A1705      37.761  -6.993  78.231  1.00  0.00           C  
ATOM   3278  O   VAL A1705      37.500  -6.751  77.052  1.00  0.00           O  
ATOM   3279  CB  VAL A1705      35.626  -8.111  78.931  1.00  0.00           C  
ATOM   3280  CG1 VAL A1705      36.293  -9.487  78.937  1.00  0.00           C  
ATOM   3281  CG2 VAL A1705      34.449  -8.089  79.894  1.00  0.00           C  
ATOM   3282  N   SER A1706      38.993  -7.250  78.665  1.00  0.00           N  
ATOM   3283  CA  SER A1706      40.142  -7.204  77.768  1.00  0.00           C  
ATOM   3284  C   SER A1706      40.778  -8.579  77.550  1.00  0.00           C  
ATOM   3285  O   SER A1706      41.004  -9.321  78.502  1.00  0.00           O  
ATOM   3286  CB  SER A1706      41.195  -6.233  78.307  1.00  0.00           C  
ATOM   3287  OG  SER A1706      40.692  -4.911  78.365  1.00  0.00           O  
ATOM   3288  N   ILE A1707      41.042  -8.903  76.286  1.00  0.00           N  
ATOM   3289  CA  ILE A1707      41.898 -10.025  75.926  1.00  0.00           C  
ATOM   3290  C   ILE A1707      43.270  -9.457  75.601  1.00  0.00           C  
ATOM   3291  O   ILE A1707      43.440  -8.748  74.611  1.00  0.00           O  
ATOM   3292  CB  ILE A1707      41.369 -10.819  74.706  1.00  0.00           C  
ATOM   3293  CG1 ILE A1707      39.948 -11.350  74.950  1.00  0.00           C  
ATOM   3294  CG2 ILE A1707      42.340 -11.969  74.340  1.00  0.00           C  
ATOM   3295  CD1 ILE A1707      39.779 -12.124  76.245  1.00  0.00           C  
ATOM   3296  N   ASN A1708      44.246  -9.785  76.439  1.00  0.00           N  
ATOM   3297  CA  ASN A1708      45.590  -9.220  76.330  1.00  0.00           C  
ATOM   3298  C   ASN A1708      46.595 -10.043  75.502  1.00  0.00           C  
ATOM   3299  O   ASN A1708      47.747  -9.638  75.343  1.00  0.00           O  
ATOM   3300  CB  ASN A1708      46.132  -8.935  77.738  1.00  0.00           C  
ATOM   3301  CG  ASN A1708      45.288  -7.900  78.477  1.00  0.00           C  
ATOM   3302  OD1 ASN A1708      44.872  -6.916  77.887  1.00  0.00           O  
ATOM   3303  ND2 ASN A1708      45.018  -8.133  79.754  1.00  0.00           N  
ATOM   3304  N   GLY A1709      46.157 -11.178  74.962  1.00  0.00           N  
ATOM   3305  CA  GLY A1709      47.062 -12.070  74.230  1.00  0.00           C  
ATOM   3306  C   GLY A1709      48.182 -12.575  75.123  1.00  0.00           C  
ATOM   3307  O   GLY A1709      47.986 -12.764  76.322  1.00  0.00           O  
ATOM   3308  N   ASP A1710      49.367 -12.762  74.549  1.00  0.00           N  
ATOM   3309  CA  ASP A1710      50.517 -13.271  75.307  1.00  0.00           C  
ATOM   3310  C   ASP A1710      51.314 -12.161  76.007  1.00  0.00           C  
ATOM   3311  O   ASP A1710      52.382 -12.411  76.556  1.00  0.00           O  
ATOM   3312  CB  ASP A1710      51.434 -14.115  74.402  1.00  0.00           C  
ATOM   3313  CG  ASP A1710      52.088 -13.295  73.288  1.00  0.00           C  
ATOM   3314  OD1 ASP A1710      51.923 -12.057  73.249  1.00  0.00           O  
ATOM   3315  OD2 ASP A1710      52.782 -13.895  72.447  1.00  0.00           O  
ATOM   3316  N   LYS A1711      50.784 -10.941  75.994  1.00  0.00           N  
ATOM   3317  CA  LYS A1711      51.514  -9.776  76.493  1.00  0.00           C  
ATOM   3318  C   LYS A1711      52.121  -9.972  77.891  1.00  0.00           C  
ATOM   3319  O   LYS A1711      53.325  -9.798  78.079  1.00  0.00           O  
ATOM   3320  CB  LYS A1711      50.618  -8.536  76.457  1.00  0.00           C  
ATOM   3321  CG  LYS A1711      51.211  -7.318  77.127  1.00  0.00           C  
ATOM   3322  CD  LYS A1711      50.228  -6.149  77.097  1.00  0.00           C  
ATOM   3323  CE  LYS A1711      50.863  -4.907  77.687  1.00  0.00           C  
ATOM   3324  NZ  LYS A1711      52.012  -4.470  76.834  1.00  0.00           N  
ATOM   3325  N   TYR A1725      51.291 -10.345  78.859  1.00  0.00           N  
ATOM   3326  CA  TYR A1725      51.757 -10.488  80.232  1.00  0.00           C  
ATOM   3327  C   TYR A1725      52.609 -11.749  80.493  1.00  0.00           C  
ATOM   3328  O   TYR A1725      53.672 -11.640  81.100  1.00  0.00           O  
ATOM   3329  CB  TYR A1725      50.599 -10.339  81.218  1.00  0.00           C  
ATOM   3330  CG  TYR A1725      50.161  -8.901  81.401  1.00  0.00           C  
ATOM   3331  CD1 TYR A1725      49.298  -8.287  80.491  1.00  0.00           C  
ATOM   3332  CD2 TYR A1725      50.613  -8.154  82.487  1.00  0.00           C  
ATOM   3333  CE1 TYR A1725      48.901  -6.959  80.660  1.00  0.00           C  
ATOM   3334  CE2 TYR A1725      50.215  -6.830  82.660  1.00  0.00           C  
ATOM   3335  CZ  TYR A1725      49.373  -6.243  81.742  1.00  0.00           C  
ATOM   3336  OH  TYR A1725      48.989  -4.933  81.933  1.00  0.00           O  
ATOM   3337  N   PRO A1726      52.160 -12.938  80.033  1.00  0.00           N  
ATOM   3338  CA  PRO A1726      53.057 -14.098  80.146  1.00  0.00           C  
ATOM   3339  C   PRO A1726      54.454 -13.854  79.552  1.00  0.00           C  
ATOM   3340  O   PRO A1726      55.437 -14.201  80.191  1.00  0.00           O  
ATOM   3341  CB  PRO A1726      52.302 -15.200  79.398  1.00  0.00           C  
ATOM   3342  CG  PRO A1726      50.854 -14.833  79.630  1.00  0.00           C  
ATOM   3343  CD  PRO A1726      50.860 -13.328  79.448  1.00  0.00           C  
ATOM   3344  N   LYS A1727      54.538 -13.222  78.378  1.00  0.00           N  
ATOM   3345  CA  LYS A1727      55.837 -12.855  77.792  1.00  0.00           C  
ATOM   3346  C   LYS A1727      56.598 -11.822  78.634  1.00  0.00           C  
ATOM   3347  O   LYS A1727      57.778 -11.999  78.919  1.00  0.00           O  
ATOM   3348  CB  LYS A1727      55.679 -12.332  76.359  1.00  0.00           C  
ATOM   3349  CG  LYS A1727      55.357 -13.390  75.306  1.00  0.00           C  
ATOM   3350  CD  LYS A1727      56.268 -14.611  75.400  1.00  0.00           C  
ATOM   3351  CE  LYS A1727      56.122 -15.528  74.180  1.00  0.00           C  
ATOM   3352  NZ  LYS A1727      54.706 -15.582  73.678  1.00  0.00           N  
ATOM   3353  N   GLY A1728      55.914 -10.757  79.041  1.00  0.00           N  
ATOM   3354  CA  GLY A1728      56.551  -9.665  79.781  1.00  0.00           C  
ATOM   3355  C   GLY A1728      57.083 -10.087  81.141  1.00  0.00           C  
ATOM   3356  O   GLY A1728      58.115  -9.585  81.586  1.00  0.00           O  
ATOM   3357  N   PHE A1729      56.381 -11.019  81.786  1.00  0.00           N  
ATOM   3358  CA  PHE A1729      56.756 -11.515  83.113  1.00  0.00           C  
ATOM   3359  C   PHE A1729      57.393 -12.912  83.084  1.00  0.00           C  
ATOM   3360  O   PHE A1729      57.707 -13.482  84.135  1.00  0.00           O  
ATOM   3361  CB  PHE A1729      55.547 -11.472  84.059  1.00  0.00           C  
ATOM   3362  CG  PHE A1729      55.147 -10.064  84.483  1.00  0.00           C  
ATOM   3363  CD1 PHE A1729      54.292  -9.299  83.692  1.00  0.00           C  
ATOM   3364  CD2 PHE A1729      55.618  -9.522  85.676  1.00  0.00           C  
ATOM   3365  CE1 PHE A1729      53.909  -7.989  84.076  1.00  0.00           C  
ATOM   3366  CE2 PHE A1729      55.250  -8.220  86.079  1.00  0.00           C  
ATOM   3367  CZ  PHE A1729      54.388  -7.450  85.267  1.00  0.00           C  
ATOM   3368  N   ASN A1730      57.593 -13.442  81.878  1.00  0.00           N  
ATOM   3369  CA  ASN A1730      58.237 -14.745  81.663  1.00  0.00           C  
ATOM   3370  C   ASN A1730      57.509 -15.860  82.424  1.00  0.00           C  
ATOM   3371  O   ASN A1730      58.065 -16.477  83.330  1.00  0.00           O  
ATOM   3372  CB  ASN A1730      59.735 -14.670  82.020  1.00  0.00           C  
ATOM   3373  CG  ASN A1730      60.504 -15.923  81.630  1.00  0.00           C  
ATOM   3374  OD1 ASN A1730      60.137 -16.640  80.696  1.00  0.00           O  
ATOM   3375  ND2 ASN A1730      61.585 -16.190  82.352  1.00  0.00           N  
ATOM   3376  N   VAL A1760      56.239 -16.066  82.076  1.00  0.00           N  
ATOM   3377  CA  VAL A1760      55.430 -17.138  82.646  1.00  0.00           C  
ATOM   3378  C   VAL A1760      55.207 -18.160  81.539  1.00  0.00           C  
ATOM   3379  O   VAL A1760      54.768 -17.798  80.436  1.00  0.00           O  
ATOM   3380  CB  VAL A1760      54.061 -16.641  83.162  1.00  0.00           C  
ATOM   3381  CG1 VAL A1760      53.392 -17.719  84.014  1.00  0.00           C  
ATOM   3382  CG2 VAL A1760      54.202 -15.329  83.948  1.00  0.00           C  
ATOM   3383  N   LYS A1761      55.522 -19.422  81.832  1.00  0.00           N  
ATOM   3384  CA  LYS A1761      55.388 -20.498  80.859  1.00  0.00           C  
ATOM   3385  C   LYS A1761      54.405 -21.572  81.308  1.00  0.00           C  
ATOM   3386  O   LYS A1761      54.090 -21.682  82.485  1.00  0.00           O  
ATOM   3387  CB  LYS A1761      56.765 -21.107  80.536  1.00  0.00           C  
ATOM   3388  CG  LYS A1761      57.519 -20.308  79.463  1.00  0.00           C  
ATOM   3389  CD  LYS A1761      58.968 -20.740  79.274  1.00  0.00           C  
ATOM   3390  CE  LYS A1761      59.096 -22.156  78.685  1.00  0.00           C  
ATOM   3391  NZ  LYS A1761      58.514 -22.292  77.313  1.00  0.00           N  
ATOM   3392  N   LEU A1765      53.912 -22.341  80.344  1.00  0.00           N  
ATOM   3393  CA  LEU A1765      53.088 -23.513  80.600  1.00  0.00           C  
ATOM   3394  C   LEU A1765      53.958 -24.763  80.486  1.00  0.00           C  
ATOM   3395  O   LEU A1765      54.863 -24.815  79.650  1.00  0.00           O  
ATOM   3396  CB  LEU A1765      51.957 -23.586  79.575  1.00  0.00           C  
ATOM   3397  CG  LEU A1765      50.823 -24.602  79.741  1.00  0.00           C  
ATOM   3398  CD1 LEU A1765      50.221 -24.542  81.140  1.00  0.00           C  
ATOM   3399  CD2 LEU A1765      49.747 -24.358  78.680  1.00  0.00           C  
ATOM   3400  N   GLN A1767      53.664 -25.771  81.305  1.00  0.00           N  
ATOM   3401  CA  GLN A1767      54.409 -27.042  81.281  1.00  0.00           C  
ATOM   3402  C   GLN A1767      54.413 -27.729  79.906  1.00  0.00           C  
ATOM   3403  O   GLN A1767      55.463 -28.176  79.441  1.00  0.00           O  
ATOM   3404  CB  GLN A1767      53.893 -27.992  82.371  1.00  0.00           C  
ATOM   3405  CG  GLN A1767      54.608 -29.349  82.425  1.00  0.00           C  
ATOM   3406  CD  GLN A1767      54.233 -30.157  83.646  1.00  0.00           C  
ATOM   3407  OE1 GLN A1767      53.114 -30.049  84.158  1.00  0.00           O  
ATOM   3408  NE2 GLN A1767      55.170 -30.977  84.127  1.00  0.00           N  
ATOM   3409  N   SER A1768      53.248 -27.799  79.257  1.00  0.00           N  
ATOM   3410  CA  SER A1768      53.116 -28.423  77.917  1.00  0.00           C  
ATOM   3411  C   SER A1768      53.849 -27.638  76.831  1.00  0.00           C  
ATOM   3412  O   SER A1768      54.134 -28.171  75.763  1.00  0.00           O  
ATOM   3413  CB  SER A1768      51.645 -28.542  77.512  1.00  0.00           C  
ATOM   3414  OG  SER A1768      51.063 -27.249  77.343  1.00  0.00           O  
ATOM   3415  N   GLY A1770      54.123 -26.366  77.097  1.00  0.00           N  
ATOM   3416  CA  GLY A1770      54.838 -25.529  76.142  1.00  0.00           C  
ATOM   3417  C   GLY A1770      53.937 -24.722  75.219  1.00  0.00           C  
ATOM   3418  O   GLY A1770      54.424 -23.972  74.369  1.00  0.00           O  
ATOM   3419  N   ASP A1771      52.626 -24.880  75.376  1.00  0.00           N  
ATOM   3420  CA  ASP A1771      51.664 -24.087  74.605  1.00  0.00           C  
ATOM   3421  C   ASP A1771      51.645 -22.655  75.128  1.00  0.00           C  
ATOM   3422  O   ASP A1771      51.875 -22.411  76.320  1.00  0.00           O  
ATOM   3423  CB  ASP A1771      50.267 -24.718  74.650  1.00  0.00           C  
ATOM   3424  CG  ASP A1771      50.246 -26.142  74.089  1.00  0.00           C  
ATOM   3425  OD1 ASP A1771      50.651 -26.346  72.923  1.00  0.00           O  
ATOM   3426  OD2 ASP A1771      49.836 -27.067  74.820  1.00  0.00           O  
ATOM   3427  N   GLU A1772      51.386 -21.708  74.229  1.00  0.00           N  
ATOM   3428  CA  GLU A1772      51.399 -20.289  74.579  1.00  0.00           C  
ATOM   3429  C   GLU A1772      50.363 -19.965  75.636  1.00  0.00           C  
ATOM   3430  O   GLU A1772      49.198 -20.342  75.502  1.00  0.00           O  
ATOM   3431  CB  GLU A1772      51.160 -19.421  73.333  1.00  0.00           C  
ATOM   3432  CG  GLU A1772      52.341 -19.425  72.378  1.00  0.00           C  
ATOM   3433  CD  GLU A1772      53.611 -18.927  73.058  1.00  0.00           C  
ATOM   3434  OE1 GLU A1772      53.607 -17.769  73.544  1.00  0.00           O  
ATOM   3435  OE2 GLU A1772      54.597 -19.696  73.118  1.00  0.00           O  
ATOM   3436  N   LEU A1773      50.800 -19.296  76.699  1.00  0.00           N  
ATOM   3437  CA  LEU A1773      49.869 -18.749  77.667  1.00  0.00           C  
ATOM   3438  C   LEU A1773      49.383 -17.401  77.186  1.00  0.00           C  
ATOM   3439  O   LEU A1773      50.176 -16.572  76.724  1.00  0.00           O  
ATOM   3440  CB  LEU A1773      50.506 -18.587  79.048  1.00  0.00           C  
ATOM   3441  CG  LEU A1773      50.588 -19.802  79.974  1.00  0.00           C  
ATOM   3442  CD1 LEU A1773      51.183 -19.345  81.290  1.00  0.00           C  
ATOM   3443  CD2 LEU A1773      49.228 -20.462  80.199  1.00  0.00           C  
ATOM   3444  N   TRP A1774      48.070 -17.208  77.281  1.00  0.00           N  
ATOM   3445  CA  TRP A1774      47.445 -15.910  77.112  1.00  0.00           C  
ATOM   3446  C   TRP A1774      46.889 -15.470  78.458  1.00  0.00           C  
ATOM   3447  O   TRP A1774      46.928 -16.225  79.433  1.00  0.00           O  
ATOM   3448  CB  TRP A1774      46.306 -15.993  76.084  1.00  0.00           C  
ATOM   3449  CG  TRP A1774      46.741 -15.902  74.651  1.00  0.00           C  
ATOM   3450  CD1 TRP A1774      47.899 -16.383  74.114  1.00  0.00           C  
ATOM   3451  CD2 TRP A1774      46.005 -15.326  73.565  1.00  0.00           C  
ATOM   3452  NE1 TRP A1774      47.942 -16.124  72.768  1.00  0.00           N  
ATOM   3453  CE2 TRP A1774      46.793 -15.475  72.403  1.00  0.00           C  
ATOM   3454  CE3 TRP A1774      44.765 -14.671  73.464  1.00  0.00           C  
ATOM   3455  CZ2 TRP A1774      46.381 -15.006  71.149  1.00  0.00           C  
ATOM   3456  CZ3 TRP A1774      44.356 -14.210  72.215  1.00  0.00           C  
ATOM   3457  CH2 TRP A1774      45.165 -14.378  71.076  1.00  0.00           C  
ATOM   3458  N   SER A1775      46.367 -14.248  78.510  1.00  0.00           N  
ATOM   3459  CA  SER A1775      45.637 -13.786  79.677  1.00  0.00           C  
ATOM   3460  C   SER A1775      44.634 -12.701  79.304  1.00  0.00           C  
ATOM   3461  O   SER A1775      44.734 -12.070  78.245  1.00  0.00           O  
ATOM   3462  CB  SER A1775      46.584 -13.300  80.790  1.00  0.00           C  
ATOM   3463  OG  SER A1775      47.101 -12.004  80.537  1.00  0.00           O  
ATOM   3464  N   GLY A1776      43.651 -12.523  80.177  1.00  0.00           N  
ATOM   3465  CA  GLY A1776      42.690 -11.452  80.058  1.00  0.00           C  
ATOM   3466  C   GLY A1776      42.522 -10.800  81.415  1.00  0.00           C  
ATOM   3467  O   GLY A1776      43.032 -11.300  82.425  1.00  0.00           O  
ATOM   3468  N   CYS A1777      41.822  -9.671  81.430  1.00  0.00           N  
ATOM   3469  CA  CYS A1777      41.473  -8.989  82.670  1.00  0.00           C  
ATOM   3470  C   CYS A1777      40.221  -8.149  82.448  1.00  0.00           C  
ATOM   3471  O   CYS A1777      39.871  -7.829  81.314  1.00  0.00           O  
ATOM   3472  CB  CYS A1777      42.624  -8.122  83.185  1.00  0.00           C  
ATOM   3473  SG  CYS A1777      42.921  -6.648  82.196  1.00  0.00           S  
ATOM   3474  N   SER A1778      39.547  -7.822  83.543  1.00  0.00           N  
ATOM   3475  CA  SER A1778      38.317  -7.051  83.515  1.00  0.00           C  
ATOM   3476  C   SER A1778      38.203  -6.322  84.842  1.00  0.00           C  
ATOM   3477  O   SER A1778      38.293  -6.941  85.898  1.00  0.00           O  
ATOM   3478  CB  SER A1778      37.115  -7.978  83.320  1.00  0.00           C  
ATOM   3479  OG  SER A1778      35.898  -7.261  83.408  1.00  0.00           O  
ATOM   3480  N   GLY A1779      38.015  -5.011  84.796  1.00  0.00           N  
ATOM   3481  CA  GLY A1779      37.967  -4.233  86.018  1.00  0.00           C  
ATOM   3482  C   GLY A1779      36.575  -3.689  86.266  1.00  0.00           C  
ATOM   3483  O   GLY A1779      36.013  -3.030  85.407  1.00  0.00           O  
ATOM   3484  N   VAL A1782      36.016  -3.989  87.437  1.00  0.00           N  
ATOM   3485  CA  VAL A1782      34.740  -3.415  87.842  1.00  0.00           C  
ATOM   3486  C   VAL A1782      35.009  -2.145  88.647  1.00  0.00           C  
ATOM   3487  O   VAL A1782      35.505  -2.203  89.777  1.00  0.00           O  
ATOM   3488  CB  VAL A1782      33.898  -4.402  88.685  1.00  0.00           C  
ATOM   3489  CG1 VAL A1782      32.614  -3.723  89.204  1.00  0.00           C  
ATOM   3490  CG2 VAL A1782      33.566  -5.667  87.878  1.00  0.00           C  
ATOM   3491  N   GLY A1783      34.694  -1.005  88.053  1.00  0.00           N  
ATOM   3492  CA  GLY A1783      34.831   0.280  88.724  1.00  0.00           C  
ATOM   3493  C   GLY A1783      33.556   0.634  89.449  1.00  0.00           C  
ATOM   3494  O   GLY A1783      32.517   0.831  88.825  1.00  0.00           O  
ATOM   3495  N   LEU A1784      33.630   0.700  90.773  1.00  0.00           N  
ATOM   3496  CA  LEU A1784      32.438   0.926  91.584  1.00  0.00           C  
ATOM   3497  C   LEU A1784      31.862   2.336  91.440  1.00  0.00           C  
ATOM   3498  O   LEU A1784      30.643   2.499  91.432  1.00  0.00           O  
ATOM   3499  CB  LEU A1784      32.694   0.566  93.049  1.00  0.00           C  
ATOM   3500  CG  LEU A1784      33.113  -0.898  93.281  1.00  0.00           C  
ATOM   3501  CD1 LEU A1784      33.579  -1.132  94.724  1.00  0.00           C  
ATOM   3502  CD2 LEU A1784      31.988  -1.874  92.896  1.00  0.00           C  
ATOM   3503  N   GLU A1785      32.730   3.341  91.318  1.00  0.00           N  
ATOM   3504  CA  GLU A1785      32.296   4.719  91.045  1.00  0.00           C  
ATOM   3505  C   GLU A1785      31.499   4.822  89.741  1.00  0.00           C  
ATOM   3506  O   GLU A1785      30.462   5.475  89.698  1.00  0.00           O  
ATOM   3507  CB  GLU A1785      33.493   5.679  90.993  1.00  0.00           C  
ATOM   3508  CG  GLU A1785      34.068   6.068  92.355  1.00  0.00           C  
ATOM   3509  CD  GLU A1785      35.092   5.073  92.875  1.00  0.00           C  
ATOM   3510  OE1 GLU A1785      35.350   4.050  92.192  1.00  0.00           O  
ATOM   3511  OE2 GLU A1785      35.642   5.311  93.976  1.00  0.00           O  
ATOM   3512  N   ARG A1786      31.998   4.172  88.690  1.00  0.00           N  
ATOM   3513  CA  ARG A1786      31.370   4.184  87.364  1.00  0.00           C  
ATOM   3514  C   ARG A1786      30.011   3.496  87.357  1.00  0.00           C  
ATOM   3515  O   ARG A1786      29.070   4.015  86.786  1.00  0.00           O  
ATOM   3516  CB  ARG A1786      32.283   3.499  86.340  1.00  0.00           C  
ATOM   3517  CG  ARG A1786      33.530   4.269  86.007  1.00  0.00           C  
ATOM   3518  CD  ARG A1786      33.238   5.428  85.079  1.00  0.00           C  
ATOM   3519  NE  ARG A1786      34.416   6.276  84.912  1.00  0.00           N  
ATOM   3520  CZ  ARG A1786      35.305   6.154  83.930  1.00  0.00           C  
ATOM   3521  NH1 ARG A1786      35.169   5.204  83.010  1.00  0.00           N  
ATOM   3522  NH2 ARG A1786      36.343   6.978  83.876  1.00  0.00           N  
ATOM   3523  N   TRP A1787      29.929   2.323  87.984  1.00  0.00           N  
ATOM   3524  CA  TRP A1787      28.672   1.589  88.119  1.00  0.00           C  
ATOM   3525  C   TRP A1787      27.661   2.441  88.879  1.00  0.00           C  
ATOM   3526  O   TRP A1787      26.483   2.483  88.517  1.00  0.00           O  
ATOM   3527  CB  TRP A1787      28.888   0.264  88.857  1.00  0.00           C  
ATOM   3528  CG  TRP A1787      29.396  -0.895  88.007  1.00  0.00           C  
ATOM   3529  CD1 TRP A1787      30.297  -0.836  86.979  1.00  0.00           C  
ATOM   3530  CD2 TRP A1787      29.053  -2.283  88.156  1.00  0.00           C  
ATOM   3531  NE1 TRP A1787      30.519  -2.095  86.466  1.00  0.00           N  
ATOM   3532  CE2 TRP A1787      29.768  -3.000  87.170  1.00  0.00           C  
ATOM   3533  CE3 TRP A1787      28.203  -2.987  89.021  1.00  0.00           C  
ATOM   3534  CZ2 TRP A1787      29.661  -4.396  87.025  1.00  0.00           C  
ATOM   3535  CZ3 TRP A1787      28.098  -4.375  88.878  1.00  0.00           C  
ATOM   3536  CH2 TRP A1787      28.822  -5.061  87.884  1.00  0.00           C  
ATOM   3537  N   ALA A1788      28.134   3.116  89.929  1.00  0.00           N  
ATOM   3538  CA  ALA A1788      27.301   4.019  90.716  1.00  0.00           C  
ATOM   3539  C   ALA A1788      26.807   5.212  89.897  1.00  0.00           C  
ATOM   3540  O   ALA A1788      25.637   5.576  89.983  1.00  0.00           O  
ATOM   3541  CB  ALA A1788      28.048   4.488  91.960  1.00  0.00           C  
ATOM   3542  N   ALA A1789      27.688   5.816  89.099  1.00  0.00           N  
ATOM   3543  CA  ALA A1789      27.288   6.976  88.286  1.00  0.00           C  
ATOM   3544  C   ALA A1789      26.234   6.570  87.266  1.00  0.00           C  
ATOM   3545  O   ALA A1789      25.277   7.303  87.055  1.00  0.00           O  
ATOM   3546  CB  ALA A1789      28.489   7.617  87.599  1.00  0.00           C  
ATOM   3547  N   VAL A1790      26.398   5.388  86.667  1.00  0.00           N  
ATOM   3548  CA  VAL A1790      25.433   4.873  85.693  1.00  0.00           C  
ATOM   3549  C   VAL A1790      24.115   4.533  86.377  1.00  0.00           C  
ATOM   3550  O   VAL A1790      23.078   5.068  86.006  1.00  0.00           O  
ATOM   3551  CB  VAL A1790      25.956   3.626  84.933  1.00  0.00           C  
ATOM   3552  CG1 VAL A1790      24.841   2.987  84.116  1.00  0.00           C  
ATOM   3553  CG2 VAL A1790      27.130   3.989  84.030  1.00  0.00           C  
ATOM   3554  N   PHE A1791      24.161   3.649  87.377  1.00  0.00           N  
ATOM   3555  CA  PHE A1791      22.938   3.207  88.050  1.00  0.00           C  
ATOM   3556  C   PHE A1791      22.133   4.363  88.640  1.00  0.00           C  
ATOM   3557  O   PHE A1791      20.921   4.414  88.462  1.00  0.00           O  
ATOM   3558  CB  PHE A1791      23.215   2.148  89.127  1.00  0.00           C  
ATOM   3559  CG  PHE A1791      21.966   1.653  89.817  1.00  0.00           C  
ATOM   3560  CD1 PHE A1791      21.116   0.744  89.184  1.00  0.00           C  
ATOM   3561  CD2 PHE A1791      21.625   2.112  91.087  1.00  0.00           C  
ATOM   3562  CE1 PHE A1791      19.955   0.289  89.810  1.00  0.00           C  
ATOM   3563  CE2 PHE A1791      20.458   1.667  91.719  1.00  0.00           C  
ATOM   3564  CZ  PHE A1791      19.626   0.751  91.078  1.00  0.00           C  
ATOM   3565  N   LEU A1792      22.807   5.286  89.327  1.00  0.00           N  
ATOM   3566  CA  LEU A1792      22.117   6.383  90.016  1.00  0.00           C  
ATOM   3567  C   LEU A1792      21.621   7.495  89.085  1.00  0.00           C  
ATOM   3568  O   LEU A1792      20.631   8.164  89.393  1.00  0.00           O  
ATOM   3569  CB  LEU A1792      22.964   6.949  91.167  1.00  0.00           C  
ATOM   3570  CG  LEU A1792      23.269   5.994  92.334  1.00  0.00           C  
ATOM   3571  CD1 LEU A1792      24.347   6.557  93.259  1.00  0.00           C  
ATOM   3572  CD2 LEU A1792      22.019   5.627  93.128  1.00  0.00           C  
ATOM   3573  N   ALA A1793      22.294   7.694  87.952  1.00  0.00           N  
ATOM   3574  CA  ALA A1793      21.807   8.642  86.943  1.00  0.00           C  
ATOM   3575  C   ALA A1793      20.576   8.098  86.236  1.00  0.00           C  
ATOM   3576  O   ALA A1793      19.724   8.868  85.782  1.00  0.00           O  
ATOM   3577  CB  ALA A1793      22.887   8.974  85.929  1.00  0.00           C  
ATOM   3578  N   GLN A1794      20.483   6.773  86.136  1.00  0.00           N  
ATOM   3579  CA  GLN A1794      19.348   6.154  85.449  1.00  0.00           C  
ATOM   3580  C   GLN A1794      18.169   5.823  86.368  1.00  0.00           C  
ATOM   3581  O   GLN A1794      17.027   5.812  85.922  1.00  0.00           O  
ATOM   3582  CB  GLN A1794      19.795   4.908  84.681  1.00  0.00           C  
ATOM   3583  CG  GLN A1794      20.658   5.215  83.468  1.00  0.00           C  
ATOM   3584  CD  GLN A1794      20.868   4.016  82.565  1.00  0.00           C  
ATOM   3585  OE1 GLN A1794      20.064   3.085  82.546  1.00  0.00           O  
ATOM   3586  NE2 GLN A1794      21.948   4.041  81.798  1.00  0.00           N  
ATOM   3587  N   LYS A1795      18.443   5.555  87.642  1.00  0.00           N  
ATOM   3588  CA  LYS A1795      17.405   5.071  88.556  1.00  0.00           C  
ATOM   3589  C   LYS A1795      17.086   6.035  89.693  1.00  0.00           C  
ATOM   3590  O   LYS A1795      16.036   5.922  90.330  1.00  0.00           O  
ATOM   3591  CB  LYS A1795      17.772   3.691  89.118  1.00  0.00           C  
ATOM   3592  CG  LYS A1795      18.080   2.621  88.063  1.00  0.00           C  
ATOM   3593  CD  LYS A1795      16.855   2.289  87.215  1.00  0.00           C  
ATOM   3594  CE  LYS A1795      17.215   1.332  86.102  1.00  0.00           C  
ATOM   3595  NZ  LYS A1795      16.023   0.939  85.304  1.00  0.00           N  
ATOM   3596  N   GLY A1796      17.983   6.986  89.938  1.00  0.00           N  
ATOM   3597  CA  GLY A1796      17.790   7.976  90.996  1.00  0.00           C  
ATOM   3598  C   GLY A1796      18.242   7.491  92.361  1.00  0.00           C  
ATOM   3599  O   GLY A1796      18.721   6.369  92.503  1.00  0.00           O  
ATOM   3600  N   LEU A1797      18.063   8.347  93.364  1.00  0.00           N  
ATOM   3601  CA  LEU A1797      18.527   8.105  94.730  1.00  0.00           C  
ATOM   3602  C   LEU A1797      17.458   7.577  95.698  1.00  0.00           C  
ATOM   3603  O   LEU A1797      17.773   7.232  96.839  1.00  0.00           O  
ATOM   3604  CB  LEU A1797      19.158   9.387  95.293  1.00  0.00           C  
ATOM   3605  CG  LEU A1797      20.676   9.560  95.160  1.00  0.00           C  
ATOM   3606  CD1 LEU A1797      21.148   9.529  93.709  1.00  0.00           C  
ATOM   3607  CD2 LEU A1797      21.104  10.857  95.823  1.00  0.00           C  
ATOM   3608  N   ASP A1798      16.205   7.527  95.246  1.00  0.00           N  
ATOM   3609  CA  ASP A1798      15.094   7.016  96.053  1.00  0.00           C  
ATOM   3610  C   ASP A1798      14.966   5.505  95.831  1.00  0.00           C  
ATOM   3611  O   ASP A1798      14.710   5.071  94.706  1.00  0.00           O  
ATOM   3612  CB  ASP A1798      13.792   7.739  95.670  1.00  0.00           C  
ATOM   3613  CG  ASP A1798      12.632   7.450  96.626  1.00  0.00           C  
ATOM   3614  OD1 ASP A1798      12.634   6.408  97.318  1.00  0.00           O  
ATOM   3615  OD2 ASP A1798      11.693   8.279  96.670  1.00  0.00           O  
ATOM   3616  N   PRO A1799      15.161   4.700  96.897  1.00  0.00           N  
ATOM   3617  CA  PRO A1799      15.074   3.234  96.812  1.00  0.00           C  
ATOM   3618  C   PRO A1799      13.744   2.697  96.274  1.00  0.00           C  
ATOM   3619  O   PRO A1799      13.697   1.572  95.777  1.00  0.00           O  
ATOM   3620  CB  PRO A1799      15.281   2.785  98.263  1.00  0.00           C  
ATOM   3621  CG  PRO A1799      16.065   3.884  98.882  1.00  0.00           C  
ATOM   3622  CD  PRO A1799      15.518   5.136  98.261  1.00  0.00           C  
ATOM   3623  N   ALA A1800      12.682   3.495  96.362  1.00  0.00           N  
ATOM   3624  CA  ALA A1800      11.372   3.104  95.847  1.00  0.00           C  
ATOM   3625  C   ALA A1800      11.358   2.943  94.324  1.00  0.00           C  
ATOM   3626  O   ALA A1800      10.562   2.167  93.790  1.00  0.00           O  
ATOM   3627  CB  ALA A1800      10.302   4.109  96.288  1.00  0.00           C  
ATOM   3628  N   ASN A1801      12.231   3.679  93.637  1.00  0.00           N  
ATOM   3629  CA  ASN A1801      12.293   3.666  92.173  1.00  0.00           C  
ATOM   3630  C   ASN A1801      13.295   2.657  91.607  1.00  0.00           C  
ATOM   3631  O   ASN A1801      13.377   2.479  90.387  1.00  0.00           O  
ATOM   3632  CB  ASN A1801      12.613   5.066  91.634  1.00  0.00           C  
ATOM   3633  CG  ASN A1801      11.577   6.109  92.035  1.00  0.00           C  
ATOM   3634  OD1 ASN A1801      10.424   5.785  92.328  1.00  0.00           O  
ATOM   3635  ND2 ASN A1801      11.990   7.378  92.042  1.00  0.00           N  
ATOM   3636  N   TRP A1802      14.057   2.008  92.488  1.00  0.00           N  
ATOM   3637  CA  TRP A1802      15.042   1.008  92.076  1.00  0.00           C  
ATOM   3638  C   TRP A1802      14.377  -0.320  91.739  1.00  0.00           C  
ATOM   3639  O   TRP A1802      13.343  -0.652  92.319  1.00  0.00           O  
ATOM   3640  CB  TRP A1802      16.086   0.779  93.173  1.00  0.00           C  
ATOM   3641  CG  TRP A1802      16.915   1.978  93.517  1.00  0.00           C  
ATOM   3642  CD1 TRP A1802      17.059   3.121  92.784  1.00  0.00           C  
ATOM   3643  CD2 TRP A1802      17.744   2.136  94.671  1.00  0.00           C  
ATOM   3644  NE1 TRP A1802      17.905   3.988  93.420  1.00  0.00           N  
ATOM   3645  CE2 TRP A1802      18.348   3.408  94.578  1.00  0.00           C  
ATOM   3646  CE3 TRP A1802      18.031   1.329  95.779  1.00  0.00           C  
ATOM   3647  CZ2 TRP A1802      19.225   3.894  95.550  1.00  0.00           C  
ATOM   3648  CZ3 TRP A1802      18.903   1.811  96.747  1.00  0.00           C  
ATOM   3649  CH2 TRP A1802      19.489   3.083  96.625  1.00  0.00           C  
ATOM   3650  N   PRO A1803      14.977  -1.094  90.810  1.00  0.00           N  
ATOM   3651  CA  PRO A1803      14.451  -2.419  90.492  1.00  0.00           C  
ATOM   3652  C   PRO A1803      14.382  -3.294  91.738  1.00  0.00           C  
ATOM   3653  O   PRO A1803      15.275  -3.224  92.593  1.00  0.00           O  
ATOM   3654  CB  PRO A1803      15.493  -2.987  89.521  1.00  0.00           C  
ATOM   3655  CG  PRO A1803      16.151  -1.807  88.931  1.00  0.00           C  
ATOM   3656  CD  PRO A1803      16.176  -0.775  90.013  1.00  0.00           C  
ATOM   3657  N   GLU A1804      13.328  -4.102  91.829  1.00  0.00           N  
ATOM   3658  CA  GLU A1804      13.128  -5.040  92.935  1.00  0.00           C  
ATOM   3659  C   GLU A1804      14.386  -5.864  93.248  1.00  0.00           C  
ATOM   3660  O   GLU A1804      14.779  -5.992  94.411  1.00  0.00           O  
ATOM   3661  CB  GLU A1804      11.947  -5.964  92.620  1.00  0.00           C  
ATOM   3662  CG  GLU A1804      11.746  -7.121  93.598  1.00  0.00           C  
ATOM   3663  CD  GLU A1804      10.847  -6.769  94.770  1.00  0.00           C  
ATOM   3664  OE1 GLU A1804      11.028  -5.687  95.378  1.00  0.00           O  
ATOM   3665  OE2 GLU A1804       9.959  -7.588  95.086  1.00  0.00           O  
ATOM   3666  N   GLU A1805      15.012  -6.406  92.205  1.00  0.00           N  
ATOM   3667  CA  GLU A1805      16.192  -7.256  92.359  1.00  0.00           C  
ATOM   3668  C   GLU A1805      17.360  -6.541  93.044  1.00  0.00           C  
ATOM   3669  O   GLU A1805      18.127  -7.168  93.776  1.00  0.00           O  
ATOM   3670  CB  GLU A1805      16.632  -7.826  91.009  1.00  0.00           C  
ATOM   3671  CG  GLU A1805      15.669  -8.847  90.405  1.00  0.00           C  
ATOM   3672  CD  GLU A1805      15.561 -10.140  91.211  1.00  0.00           C  
ATOM   3673  OE1 GLU A1805      16.566 -10.567  91.819  1.00  0.00           O  
ATOM   3674  OE2 GLU A1805      14.463 -10.737  91.224  1.00  0.00           O  
ATOM   3675  N   PHE A1806      17.484  -5.234  92.811  1.00  0.00           N  
ATOM   3676  CA  PHE A1806      18.533  -4.444  93.447  1.00  0.00           C  
ATOM   3677  C   PHE A1806      18.186  -4.089  94.889  1.00  0.00           C  
ATOM   3678  O   PHE A1806      19.050  -4.126  95.764  1.00  0.00           O  
ATOM   3679  CB  PHE A1806      18.853  -3.176  92.647  1.00  0.00           C  
ATOM   3680  CG  PHE A1806      20.073  -2.440  93.142  1.00  0.00           C  
ATOM   3681  CD1 PHE A1806      21.352  -2.939  92.893  1.00  0.00           C  
ATOM   3682  CD2 PHE A1806      19.946  -1.260  93.868  1.00  0.00           C  
ATOM   3683  CE1 PHE A1806      22.484  -2.269  93.351  1.00  0.00           C  
ATOM   3684  CE2 PHE A1806      21.069  -0.581  94.328  1.00  0.00           C  
ATOM   3685  CZ  PHE A1806      22.346  -1.093  94.073  1.00  0.00           C  
ATOM   3686  N   ARG A1807      16.922  -3.756  95.130  1.00  0.00           N  
ATOM   3687  CA  ARG A1807      16.460  -3.378  96.464  1.00  0.00           C  
ATOM   3688  C   ARG A1807      16.574  -4.526  97.473  1.00  0.00           C  
ATOM   3689  O   ARG A1807      16.886  -4.297  98.645  1.00  0.00           O  
ATOM   3690  CB  ARG A1807      15.027  -2.848  96.401  1.00  0.00           C  
ATOM   3691  CG  ARG A1807      14.569  -2.129  97.662  1.00  0.00           C  
ATOM   3692  CD  ARG A1807      13.303  -1.311  97.432  1.00  0.00           C  
ATOM   3693  NE  ARG A1807      12.166  -2.132  97.013  1.00  0.00           N  
ATOM   3694  CZ  ARG A1807      11.657  -2.149  95.783  1.00  0.00           C  
ATOM   3695  NH1 ARG A1807      12.176  -1.382  94.832  1.00  0.00           N  
ATOM   3696  NH2 ARG A1807      10.624  -2.934  95.504  1.00  0.00           N  
ATOM   3697  N   ASN A1808      16.336  -5.752  97.011  1.00  0.00           N  
ATOM   3698  CA  ASN A1808      16.448  -6.934  97.863  1.00  0.00           C  
ATOM   3699  C   ASN A1808      17.880  -7.217  98.316  1.00  0.00           C  
ATOM   3700  O   ASN A1808      18.098  -7.812  99.372  1.00  0.00           O  
ATOM   3701  CB  ASN A1808      15.875  -8.166  97.155  1.00  0.00           C  
ATOM   3702  CG  ASN A1808      14.373  -8.073  96.930  1.00  0.00           C  
ATOM   3703  OD1 ASN A1808      13.662  -7.349  97.632  1.00  0.00           O  
ATOM   3704  ND2 ASN A1808      13.884  -8.817  95.947  1.00  0.00           N  
ATOM   3705  N   ARG A1809      18.847  -6.792  97.509  1.00  0.00           N  
ATOM   3706  CA  ARG A1809      20.266  -7.016  97.792  1.00  0.00           C  
ATOM   3707  C   ARG A1809      20.865  -5.890  98.636  1.00  0.00           C  
ATOM   3708  O   ARG A1809      21.864  -6.089  99.328  1.00  0.00           O  
ATOM   3709  CB  ARG A1809      21.042  -7.184  96.483  1.00  0.00           C  
ATOM   3710  CG  ARG A1809      20.676  -8.455  95.732  1.00  0.00           C  
ATOM   3711  CD  ARG A1809      21.157  -8.431  94.294  1.00  0.00           C  
ATOM   3712  NE  ARG A1809      21.283  -9.780  93.748  1.00  0.00           N  
ATOM   3713  CZ  ARG A1809      20.287 -10.485  93.213  1.00  0.00           C  
ATOM   3714  NH1 ARG A1809      19.056  -9.982  93.138  1.00  0.00           N  
ATOM   3715  NH2 ARG A1809      20.527 -11.707  92.752  1.00  0.00           N  
ATOM   3716  N   VAL A1810      20.242  -4.717  98.563  1.00  0.00           N  
ATOM   3717  CA  VAL A1810      20.635  -3.541  99.337  1.00  0.00           C  
ATOM   3718  C   VAL A1810      20.265  -3.682 100.816  1.00  0.00           C  
ATOM   3719  O   VAL A1810      21.058  -3.341 101.695  1.00  0.00           O  
ATOM   3720  CB  VAL A1810      19.985  -2.254  98.745  1.00  0.00           C  
ATOM   3721  CG1 VAL A1810      19.962  -1.110  99.756  1.00  0.00           C  
ATOM   3722  CG2 VAL A1810      20.705  -1.826  97.488  1.00  0.00           C  
ATOM   3723  N   GLY A1811      19.061  -4.188 101.078  1.00  0.00           N  
ATOM   3724  CA  GLY A1811      18.511  -4.230 102.430  1.00  0.00           C  
ATOM   3725  C   GLY A1811      17.944  -2.868 102.779  1.00  0.00           C  
ATOM   3726  O   GLY A1811      17.646  -2.071 101.887  1.00  0.00           O  
ATOM   3727  N   GLU A1812      17.784  -2.596 104.071  1.00  0.00           N  
ATOM   3728  CA  GLU A1812      17.358  -1.271 104.507  1.00  0.00           C  
ATOM   3729  C   GLU A1812      18.525  -0.298 104.412  1.00  0.00           C  
ATOM   3730  O   GLU A1812      19.581  -0.516 105.013  1.00  0.00           O  
ATOM   3731  CB  GLU A1812      16.780  -1.297 105.925  1.00  0.00           C  
ATOM   3732  CG  GLU A1812      15.269  -1.516 105.974  1.00  0.00           C  
ATOM   3733  CD  GLU A1812      14.622  -0.947 107.232  1.00  0.00           C  
ATOM   3734  OE1 GLU A1812      13.420  -0.599 107.182  1.00  0.00           O  
ATOM   3735  OE2 GLU A1812      15.316  -0.841 108.269  1.00  0.00           O  
ATOM   3736  N   PRO A1814      21.013   2.641 105.022  1.00  0.00           N  
ATOM   3737  CA  PRO A1814      21.403   3.311 106.250  1.00  0.00           C  
ATOM   3738  C   PRO A1814      21.112   4.805 106.163  1.00  0.00           C  
ATOM   3739  O   PRO A1814      21.037   5.360 105.063  1.00  0.00           O  
ATOM   3740  CB  PRO A1814      22.911   3.073 106.313  1.00  0.00           C  
ATOM   3741  CG  PRO A1814      23.328   2.932 104.892  1.00  0.00           C  
ATOM   3742  CD  PRO A1814      22.178   2.274 104.193  1.00  0.00           C  
ATOM   3743  N   LYS A1815      20.935   5.441 107.315  1.00  0.00           N  
ATOM   3744  CA  LYS A1815      20.856   6.892 107.368  1.00  0.00           C  
ATOM   3745  C   LYS A1815      22.265   7.470 107.306  1.00  0.00           C  
ATOM   3746  O   LYS A1815      23.238   6.792 107.640  1.00  0.00           O  
ATOM   3747  CB  LYS A1815      20.117   7.355 108.628  1.00  0.00           C  
ATOM   3748  CG  LYS A1815      18.645   6.952 108.649  1.00  0.00           C  
ATOM   3749  CD  LYS A1815      17.790   7.901 109.490  1.00  0.00           C  
ATOM   3750  CE  LYS A1815      17.592   7.383 110.913  1.00  0.00           C  
ATOM   3751  NZ  LYS A1815      16.613   8.225 111.669  1.00  0.00           N  
ATOM   3752  N   GLY A1816      22.376   8.717 106.862  1.00  0.00           N  
ATOM   3753  CA  GLY A1816      23.671   9.381 106.811  1.00  0.00           C  
ATOM   3754  C   GLY A1816      23.983  10.096 108.107  1.00  0.00           C  
ATOM   3755  O   GLY A1816      23.312   9.898 109.124  1.00  0.00           O  
ATOM   3756  N   ILE A1817      25.019  10.923 108.068  1.00  0.00           N  
ATOM   3757  CA  ILE A1817      25.323  11.824 109.166  1.00  0.00           C  
ATOM   3758  C   ILE A1817      24.731  13.182 108.806  1.00  0.00           C  
ATOM   3759  O   ILE A1817      25.007  13.724 107.733  1.00  0.00           O  
ATOM   3760  CB  ILE A1817      26.844  11.926 109.419  1.00  0.00           C  
ATOM   3761  CG1 ILE A1817      27.426  10.537 109.718  1.00  0.00           C  
ATOM   3762  CG2 ILE A1817      27.144  12.904 110.551  1.00  0.00           C  
ATOM   3763  CD1 ILE A1817      28.943  10.468 109.667  1.00  0.00           C  
ATOM   3764  N   ARG A1818      23.902  13.714 109.697  1.00  0.00           N  
ATOM   3765  CA  ARG A1818      23.213  14.966 109.442  1.00  0.00           C  
ATOM   3766  C   ARG A1818      23.884  16.092 110.222  1.00  0.00           C  
ATOM   3767  O   ARG A1818      24.287  15.902 111.372  1.00  0.00           O  
ATOM   3768  CB  ARG A1818      21.730  14.839 109.813  1.00  0.00           C  
ATOM   3769  CG  ARG A1818      21.032  13.572 109.277  1.00  0.00           C  
ATOM   3770  CD  ARG A1818      20.647  13.673 107.791  1.00  0.00           C  
ATOM   3771  NE  ARG A1818      20.090  12.417 107.273  1.00  0.00           N  
ATOM   3772  CZ  ARG A1818      20.646  11.654 106.329  1.00  0.00           C  
ATOM   3773  NH1 ARG A1818      21.799  11.996 105.753  1.00  0.00           N  
ATOM   3774  NH2 ARG A1818      20.036  10.535 105.949  1.00  0.00           N  
ATOM   3775  N   PHE A1819      24.032  17.247 109.577  1.00  0.00           N  
ATOM   3776  CA  PHE A1819      24.652  18.415 110.200  1.00  0.00           C  
ATOM   3777  C   PHE A1819      23.636  19.552 110.358  1.00  0.00           C  
ATOM   3778  O   PHE A1819      22.702  19.661 109.566  1.00  0.00           O  
ATOM   3779  CB  PHE A1819      25.856  18.890 109.380  1.00  0.00           C  
ATOM   3780  CG  PHE A1819      26.874  17.807 109.095  1.00  0.00           C  
ATOM   3781  CD1 PHE A1819      27.653  17.276 110.115  1.00  0.00           C  
ATOM   3782  CD2 PHE A1819      27.052  17.326 107.799  1.00  0.00           C  
ATOM   3783  CE1 PHE A1819      28.598  16.279 109.850  1.00  0.00           C  
ATOM   3784  CE2 PHE A1819      27.989  16.338 107.524  1.00  0.00           C  
ATOM   3785  CZ  PHE A1819      28.761  15.807 108.553  1.00  0.00           C  
ATOM   3786  N   LEU A1820      23.833  20.387 111.378  1.00  0.00           N  
ATOM   3787  CA  LEU A1820      22.988  21.563 111.620  1.00  0.00           C  
ATOM   3788  C   LEU A1820      23.127  22.612 110.511  1.00  0.00           C  
ATOM   3789  O   LEU A1820      24.145  22.642 109.802  1.00  0.00           O  
ATOM   3790  CB  LEU A1820      23.326  22.200 112.970  1.00  0.00           C  
ATOM   3791  CG  LEU A1820      22.644  21.735 114.262  1.00  0.00           C  
ATOM   3792  CD1 LEU A1820      23.097  22.634 115.412  1.00  0.00           C  
ATOM   3793  CD2 LEU A1820      21.110  21.764 114.166  1.00  0.00           C  
HETATM 3794  PG  ATP A1505      45.439   0.005  80.948  1.00  0.00           P  
HETATM 3795  O1G ATP A1505      46.449   1.094  80.641  1.00  0.00           O  
HETATM 3796  O2G ATP A1505      46.069  -1.227  81.559  1.00  0.00           O  
HETATM 3797  O3G ATP A1505      44.480  -0.306  79.816  1.00  0.00           O  
HETATM 3798  PB  ATP A1505      43.220  -0.030  82.796  1.00  0.00           P  
HETATM 3799  O1B ATP A1505      42.979   0.673  84.107  1.00  0.00           O  
HETATM 3800  O2B ATP A1505      43.469  -1.521  82.831  1.00  0.00           O  
HETATM 3801  O3B ATP A1505      44.479   0.689  82.075  1.00  0.00           O  
HETATM 3802  PA  ATP A1505      41.021   1.591  81.761  1.00  0.00           P  
HETATM 3803  O1A ATP A1505      41.933   2.780  81.816  1.00  0.00           O  
HETATM 3804  O2A ATP A1505      40.057   1.440  80.612  1.00  0.00           O  
HETATM 3805  O3A ATP A1505      41.950   0.242  81.811  1.00  0.00           O  
HETATM 3806  O5' ATP A1505      40.122   1.542  83.090  1.00  0.00           O  
HETATM 3807  C5' ATP A1505      39.383   0.354  83.377  1.00  0.00           C  
HETATM 3808  C4' ATP A1505      38.265   0.610  84.376  1.00  0.00           C  
HETATM 3809  O4' ATP A1505      38.730   1.338  85.522  1.00  0.00           O  
HETATM 3810  C3' ATP A1505      37.139   1.459  83.805  1.00  0.00           C  
HETATM 3811  O3' ATP A1505      36.170   0.673  83.113  1.00  0.00           O  
HETATM 3812  C2' ATP A1505      36.534   2.073  85.041  1.00  0.00           C  
HETATM 3813  O2' ATP A1505      35.654   1.124  85.645  1.00  0.00           O  
HETATM 3814  C1' ATP A1505      37.711   2.251  85.974  1.00  0.00           C  
HETATM 3815  N9  ATP A1505      38.228   3.640  85.880  1.00  0.00           N  
HETATM 3816  C8  ATP A1505      39.242   4.031  85.082  1.00  0.00           C  
HETATM 3817  N7  ATP A1505      39.501   5.349  85.231  1.00  0.00           N  
HETATM 3818  C5  ATP A1505      38.630   5.826  86.139  1.00  0.00           C  
HETATM 3819  C6  ATP A1505      38.347   7.148  86.746  1.00  0.00           C  
HETATM 3820  N6  ATP A1505      39.069   8.238  86.410  1.00  0.00           N  
HETATM 3821  N1  ATP A1505      37.361   7.223  87.659  1.00  0.00           N  
HETATM 3822  C2  ATP A1505      36.627   6.148  88.012  1.00  0.00           C  
HETATM 3823  N3  ATP A1505      36.821   4.925  87.496  1.00  0.00           N  
HETATM 3824  C4  ATP A1505      37.790   4.702  86.568  1.00  0.00           C  
TER
END
