# Supplementary material for: Backbone Brackets and Arginine Tweezers delineate Class I and Class II aminoacyl tRNA synthetases
Source: PLoS Comput Biol. 2018 Apr 16;14(4):e1006101. doi: 10.1371/journal.pcbi.1006101 (PMC5919687; doi:10.1371/journal.pcbi.1006101)
Supplement: S12 File — All structures of Class II aaRS with residues renumbered according to the MSA. (GZ) [file pcbi.1006101.s024.tar.gz › 2cja_B_renum.pdb]

ATOM      1  N   GLY B  66      64.293  19.533 138.000  1.00  0.00           N  
ATOM      2  CA  GLY B  66      63.545  20.653 137.356  1.00  0.00           C  
ATOM      3  C   GLY B  66      64.073  22.019 137.756  1.00  0.00           C  
ATOM      4  O   GLY B  66      64.415  22.248 138.922  1.00  0.00           O  
ATOM      5  N   SER B  67      64.151  22.920 136.777  1.00  0.00           N  
ATOM      6  CA  SER B  67      64.524  24.312 137.015  1.00  0.00           C  
ATOM      7  C   SER B  67      63.290  25.112 137.400  1.00  0.00           C  
ATOM      8  O   SER B  67      62.215  24.926 136.821  1.00  0.00           O  
ATOM      9  CB  SER B  67      65.167  24.926 135.768  1.00  0.00           C  
ATOM     10  OG  SER B  67      65.353  26.326 135.918  1.00  0.00           O  
ATOM     11  N   HIS B  68      63.454  26.004 138.373  1.00  0.00           N  
ATOM     12  CA  HIS B  68      62.357  26.841 138.850  1.00  0.00           C  
ATOM     13  C   HIS B  68      62.398  28.256 138.273  1.00  0.00           C  
ATOM     14  O   HIS B  68      61.596  29.104 138.661  1.00  0.00           O  
ATOM     15  CB  HIS B  68      62.347  26.894 140.383  1.00  0.00           C  
ATOM     16  CG  HIS B  68      62.075  25.574 141.036  1.00  0.00           C  
ATOM     17  ND1 HIS B  68      60.831  24.982 141.029  1.00  0.00           N  
ATOM     18  CD2 HIS B  68      62.886  24.736 141.723  1.00  0.00           C  
ATOM     19  CE1 HIS B  68      60.888  23.835 141.683  1.00  0.00           C  
ATOM     20  NE2 HIS B  68      62.124  23.663 142.113  1.00  0.00           N  
ATOM     21  N   LYS B  70      61.838  31.573 136.263  1.00  0.00           N  
ATOM     22  CA  LYS B  70      60.626  32.181 135.726  1.00  0.00           C  
ATOM     23  C   LYS B  70      60.635  32.255 134.199  1.00  0.00           C  
ATOM     24  O   LYS B  70      61.618  32.683 133.600  1.00  0.00           O  
ATOM     25  CB  LYS B  70      60.454  33.589 136.302  1.00  0.00           C  
ATOM     26  CG  LYS B  70      59.195  34.316 135.846  1.00  0.00           C  
ATOM     27  CD  LYS B  70      59.165  35.752 136.338  1.00  0.00           C  
ATOM     28  CE  LYS B  70      57.861  36.429 135.949  1.00  0.00           C  
ATOM     29  NZ  LYS B  70      57.828  37.857 136.362  1.00  0.00           N  
ATOM     30  N   LEU B  71      59.534  31.836 133.580  1.00  0.00           N  
ATOM     31  CA  LEU B  71      59.305  32.104 132.161  1.00  0.00           C  
ATOM     32  C   LEU B  71      59.047  33.599 131.994  1.00  0.00           C  
ATOM     33  O   LEU B  71      58.134  34.151 132.612  1.00  0.00           O  
ATOM     34  CB  LEU B  71      58.122  31.282 131.633  1.00  0.00           C  
ATOM     35  CG  LEU B  71      57.671  31.483 130.177  1.00  0.00           C  
ATOM     36  CD1 LEU B  71      58.789  31.177 129.191  1.00  0.00           C  
ATOM     37  CD2 LEU B  71      56.456  30.629 129.880  1.00  0.00           C  
ATOM     38  N   GLN B  72      59.861  34.250 131.172  1.00  0.00           N  
ATOM     39  CA  GLN B  72      59.819  35.707 131.041  1.00  0.00           C  
ATOM     40  C   GLN B  72      59.950  36.157 129.586  1.00  0.00           C  
ATOM     41  O   GLN B  72      60.760  35.616 128.831  1.00  0.00           O  
ATOM     42  CB  GLN B  72      60.881  36.368 131.945  1.00  0.00           C  
ATOM     43  CG  GLN B  72      62.138  35.519 132.166  1.00  0.00           C  
ATOM     44  CD  GLN B  72      62.961  35.916 133.393  1.00  0.00           C  
ATOM     45  OE1 GLN B  72      63.227  37.097 133.631  1.00  0.00           O  
ATOM     46  NE2 GLN B  72      63.383  34.917 134.167  1.00  0.00           N  
ATOM     47  N   PHE B  73      59.113  37.118 129.195  1.00  0.00           N  
ATOM     48  CA  PHE B  73      59.156  37.727 127.864  1.00  0.00           C  
ATOM     49  C   PHE B  73      59.618  39.174 128.001  1.00  0.00           C  
ATOM     50  O   PHE B  73      59.126  39.903 128.867  1.00  0.00           O  
ATOM     51  CB  PHE B  73      57.770  37.730 127.211  1.00  0.00           C  
ATOM     52  CG  PHE B  73      57.286  36.379 126.756  1.00  0.00           C  
ATOM     53  CD1 PHE B  73      56.760  35.463 127.666  1.00  0.00           C  
ATOM     54  CD2 PHE B  73      57.309  36.042 125.407  1.00  0.00           C  
ATOM     55  CE1 PHE B  73      56.298  34.220 127.244  1.00  0.00           C  
ATOM     56  CE2 PHE B  73      56.844  34.802 124.970  1.00  0.00           C  
ATOM     57  CZ  PHE B  73      56.339  33.889 125.891  1.00  0.00           C  
ATOM     58  N   ASN B  74      60.552  39.582 127.145  1.00  0.00           N  
ATOM     59  CA  ASN B  74      61.048  40.959 127.109  1.00  0.00           C  
ATOM     60  C   ASN B  74      60.917  41.549 125.707  1.00  0.00           C  
ATOM     61  O   ASN B  74      61.468  41.008 124.747  1.00  0.00           O  
ATOM     62  CB  ASN B  74      62.509  41.029 127.574  1.00  0.00           C  
ATOM     63  CG  ASN B  74      62.684  40.680 129.049  1.00  0.00           C  
ATOM     64  OD1 ASN B  74      61.732  40.707 129.833  1.00  0.00           O  
ATOM     65  ND2 ASN B  74      63.918  40.368 129.435  1.00  0.00           N  
ATOM     66  N   LEU B  75      60.187  42.656 125.598  1.00  0.00           N  
ATOM     67  CA  LEU B  75      59.923  43.297 124.310  1.00  0.00           C  
ATOM     68  C   LEU B  75      60.368  44.757 124.329  1.00  0.00           C  
ATOM     69  O   LEU B  75      59.958  45.523 125.205  1.00  0.00           O  
ATOM     70  CB  LEU B  75      58.424  43.249 124.000  1.00  0.00           C  
ATOM     71  CG  LEU B  75      57.852  43.137 122.580  1.00  0.00           C  
ATOM     72  CD1 LEU B  75      56.417  43.642 122.577  1.00  0.00           C  
ATOM     73  CD2 LEU B  75      58.661  43.865 121.518  1.00  0.00           C  
ATOM     74  N   LYS B  76      61.202  45.134 123.363  1.00  0.00           N  
ATOM     75  CA  LYS B  76      61.528  46.540 123.135  1.00  0.00           C  
ATOM     76  C   LYS B  76      61.000  46.951 121.763  1.00  0.00           C  
ATOM     77  O   LYS B  76      61.453  46.441 120.737  1.00  0.00           O  
ATOM     78  CB  LYS B  76      63.037  46.789 123.252  1.00  0.00           C  
ATOM     79  CG  LYS B  76      63.411  48.258 123.423  1.00  0.00           C  
ATOM     80  CD  LYS B  76      64.870  48.428 123.825  1.00  0.00           C  
ATOM     81  CE  LYS B  76      65.180  49.883 124.139  1.00  0.00           C  
ATOM     82  NZ  LYS B  76      66.526  50.060 124.754  1.00  0.00           N  
ATOM     83  N   ALA B  77      60.029  47.863 121.756  1.00  0.00           N  
ATOM     84  CA  ALA B  77      59.341  48.254 120.527  1.00  0.00           C  
ATOM     85  C   ALA B  77      58.883  49.714 120.536  1.00  0.00           C  
ATOM     86  O   ALA B  77      58.836  50.351 121.590  1.00  0.00           O  
ATOM     87  CB  ALA B  77      58.153  47.331 120.281  1.00  0.00           C  
ATOM     88  N   TYR B  78      58.549  50.231 119.352  1.00  0.00           N  
ATOM     89  CA  TYR B  78      57.963  51.566 119.221  1.00  0.00           C  
ATOM     90  C   TYR B  78      56.761  51.604 118.278  1.00  0.00           C  
ATOM     91  O   TYR B  78      56.684  50.828 117.322  1.00  0.00           O  
ATOM     92  CB  TYR B  78      59.018  52.607 118.813  1.00  0.00           C  
ATOM     93  CG  TYR B  78      59.568  52.500 117.404  1.00  0.00           C  
ATOM     94  CD1 TYR B  78      58.901  53.087 116.327  1.00  0.00           C  
ATOM     95  CD2 TYR B  78      60.776  51.853 117.154  1.00  0.00           C  
ATOM     96  CE1 TYR B  78      59.410  53.012 115.034  1.00  0.00           C  
ATOM     97  CE2 TYR B  78      61.296  51.771 115.864  1.00  0.00           C  
ATOM     98  CZ  TYR B  78      60.608  52.354 114.809  1.00  0.00           C  
ATOM     99  OH  TYR B  78      61.110  52.279 113.529  1.00  0.00           O  
ATOM    100  N   PHE B  79      55.829  52.513 118.562  1.00  0.00           N  
ATOM    101  CA  PHE B  79      54.639  52.702 117.735  1.00  0.00           C  
ATOM    102  C   PHE B  79      54.888  53.746 116.648  1.00  0.00           C  
ATOM    103  O   PHE B  79      55.492  54.788 116.907  1.00  0.00           O  
ATOM    104  CB  PHE B  79      53.442  53.128 118.594  1.00  0.00           C  
ATOM    105  CG  PHE B  79      53.049  52.124 119.647  1.00  0.00           C  
ATOM    106  CD1 PHE B  79      52.232  51.042 119.331  1.00  0.00           C  
ATOM    107  CD2 PHE B  79      53.483  52.271 120.960  1.00  0.00           C  
ATOM    108  CE1 PHE B  79      51.858  50.118 120.304  1.00  0.00           C  
ATOM    109  CE2 PHE B  79      53.117  51.350 121.942  1.00  0.00           C  
ATOM    110  CZ  PHE B  79      52.303  50.272 121.613  1.00  0.00           C  
ATOM    111  N   LYS B  80      54.420  53.458 115.436  1.00  0.00           N  
ATOM    112  CA  LYS B  80      54.509  54.396 114.316  1.00  0.00           C  
ATOM    113  C   LYS B  80      53.443  55.478 114.459  1.00  0.00           C  
ATOM    114  O   LYS B  80      52.259  55.174 114.628  1.00  0.00           O  
ATOM    115  CB  LYS B  80      54.334  53.663 112.979  1.00  0.00           C  
ATOM    116  CG  LYS B  80      55.523  52.815 112.536  1.00  0.00           C  
ATOM    117  CD  LYS B  80      56.423  53.575 111.569  1.00  0.00           C  
ATOM    118  CE  LYS B  80      57.329  52.625 110.799  1.00  0.00           C  
ATOM    119  NZ  LYS B  80      58.115  53.333 109.751  1.00  0.00           N  
ATOM    120  N   THR B  81      53.873  56.737 114.401  1.00  0.00           N  
ATOM    121  CA  THR B  81      52.962  57.880 114.501  1.00  0.00           C  
ATOM    122  C   THR B  81      53.051  58.743 113.242  1.00  0.00           C  
ATOM    123  O   THR B  81      54.115  58.847 112.625  1.00  0.00           O  
ATOM    124  CB  THR B  81      53.259  58.747 115.754  1.00  0.00           C  
ATOM    125  OG1 THR B  81      53.639  57.907 116.851  1.00  0.00           O  
ATOM    126  CG2 THR B  81      52.038  59.564 116.153  1.00  0.00           C  
ATOM    127  N   SER B  82      51.927  59.355 112.870  1.00  0.00           N  
ATOM    128  CA  SER B  82      51.844  60.228 111.696  1.00  0.00           C  
ATOM    129  C   SER B  82      52.666  61.511 111.846  1.00  0.00           C  
ATOM    130  O   SER B  82      53.197  62.032 110.863  1.00  0.00           O  
ATOM    131  CB  SER B  82      50.383  60.568 111.388  1.00  0.00           C  
ATOM    132  OG  SER B  82      49.718  61.061 112.540  1.00  0.00           O  
ATOM    133  N   ALA B  83      52.760  62.011 113.078  1.00  0.00           N  
ATOM    134  CA  ALA B  83      53.544  63.208 113.389  1.00  0.00           C  
ATOM    135  C   ALA B  83      54.239  63.074 114.748  1.00  0.00           C  
ATOM    136  O   ALA B  83      54.338  61.972 115.290  1.00  0.00           O  
ATOM    137  CB  ALA B  83      52.657  64.451 113.348  1.00  0.00           C  
ATOM    138  N   ASP B  84      54.726  64.193 115.283  1.00  0.00           N  
ATOM    139  CA  ASP B  84      55.374  64.222 116.600  1.00  0.00           C  
ATOM    140  C   ASP B  84      54.411  64.627 117.720  1.00  0.00           C  
ATOM    141  O   ASP B  84      54.043  65.799 117.830  1.00  0.00           O  
ATOM    142  CB  ASP B  84      56.618  65.127 116.598  1.00  0.00           C  
ATOM    143  CG  ASP B  84      56.655  66.088 115.420  1.00  0.00           C  
ATOM    144  OD1 ASP B  84      55.673  66.833 115.213  1.00  0.00           O  
ATOM    145  OD2 ASP B  84      57.678  66.101 114.703  1.00  0.00           O  
ATOM    146  N   PRO B  85      53.999  63.652 118.556  1.00  0.00           N  
ATOM    147  CA  PRO B  85      53.070  63.904 119.649  1.00  0.00           C  
ATOM    148  C   PRO B  85      53.786  64.135 120.985  1.00  0.00           C  
ATOM    149  O   PRO B  85      53.567  63.393 121.948  1.00  0.00           O  
ATOM    150  CB  PRO B  85      52.253  62.611 119.694  1.00  0.00           C  
ATOM    151  CG  PRO B  85      53.203  61.537 119.173  1.00  0.00           C  
ATOM    152  CD  PRO B  85      54.377  62.228 118.507  1.00  0.00           C  
ATOM    153  N   THR B  86      54.633  65.159 121.030  1.00  0.00           N  
ATOM    154  CA  THR B  86      55.343  65.534 122.255  1.00  0.00           C  
ATOM    155  C   THR B  86      54.411  66.136 123.326  1.00  0.00           C  
ATOM    156  O   THR B  86      54.553  65.805 124.507  1.00  0.00           O  
ATOM    157  CB  THR B  86      56.534  66.487 121.959  1.00  0.00           C  
ATOM    158  OG1 THR B  86      57.281  65.991 120.842  1.00  0.00           O  
ATOM    159  CG2 THR B  86      57.460  66.603 123.167  1.00  0.00           C  
ATOM    160  N   PRO B  87      53.456  67.009 122.925  1.00  0.00           N  
ATOM    161  CA  PRO B  87      52.569  67.644 123.910  1.00  0.00           C  
ATOM    162  C   PRO B  87      51.639  66.687 124.665  1.00  0.00           C  
ATOM    163  O   PRO B  87      51.230  66.991 125.787  1.00  0.00           O  
ATOM    164  CB  PRO B  87      51.737  68.609 123.058  1.00  0.00           C  
ATOM    165  CG  PRO B  87      51.771  68.031 121.692  1.00  0.00           C  
ATOM    166  CD  PRO B  87      53.148  67.475 121.558  1.00  0.00           C  
ATOM    167  N   ALA B  88      51.319  65.547 124.058  1.00  0.00           N  
ATOM    168  CA  ALA B  88      50.392  64.582 124.652  1.00  0.00           C  
ATOM    169  C   ALA B  88      51.049  63.662 125.691  1.00  0.00           C  
ATOM    170  O   ALA B  88      50.504  62.607 126.025  1.00  0.00           O  
ATOM    171  CB  ALA B  88      49.713  63.763 123.556  1.00  0.00           C  
ATOM    172  N   LYS B  89      52.204  64.080 126.210  1.00  0.00           N  
ATOM    173  CA  LYS B  89      52.991  63.282 127.157  1.00  0.00           C  
ATOM    174  C   LYS B  89      52.246  62.969 128.460  1.00  0.00           C  
ATOM    175  O   LYS B  89      52.382  61.871 129.008  1.00  0.00           O  
ATOM    176  CB  LYS B  89      54.323  63.977 127.466  1.00  0.00           C  
ATOM    177  CG  LYS B  89      55.350  63.081 128.150  1.00  0.00           C  
ATOM    178  CD  LYS B  89      56.510  63.881 128.718  1.00  0.00           C  
ATOM    179  CE  LYS B  89      57.445  62.987 129.519  1.00  0.00           C  
ATOM    180  NZ  LYS B  89      58.524  63.759 130.193  1.00  0.00           N  
ATOM    181  N   ASP B  90      51.465  63.934 128.942  1.00  0.00           N  
ATOM    182  CA  ASP B  90      50.712  63.793 130.192  1.00  0.00           C  
ATOM    183  C   ASP B  90      49.641  62.706 130.119  1.00  0.00           C  
ATOM    184  O   ASP B  90      49.395  62.005 131.102  1.00  0.00           O  
ATOM    185  CB  ASP B  90      50.078  65.131 130.596  1.00  0.00           C  
ATOM    186  CG  ASP B  90      51.111  66.190 130.965  1.00  0.00           C  
ATOM    187  OD1 ASP B  90      52.306  65.852 131.109  1.00  0.00           O  
ATOM    188  OD2 ASP B  90      50.720  67.368 131.116  1.00  0.00           O  
ATOM    189  N   ALA B  91      49.013  62.573 128.952  1.00  0.00           N  
ATOM    190  CA  ALA B  91      47.997  61.547 128.724  1.00  0.00           C  
ATOM    191  C   ALA B  91      48.623  60.172 128.494  1.00  0.00           C  
ATOM    192  O   ALA B  91      48.091  59.160 128.955  1.00  0.00           O  
ATOM    193  CB  ALA B  91      47.108  61.932 127.552  1.00  0.00           C  
ATOM    194  N   ILE B  92      49.751  60.151 127.783  1.00  0.00           N  
ATOM    195  CA  ILE B  92      50.480  58.918 127.459  1.00  0.00           C  
ATOM    196  C   ILE B  92      51.032  58.238 128.718  1.00  0.00           C  
ATOM    197  O   ILE B  92      50.919  57.020 128.871  1.00  0.00           O  
ATOM    198  CB  ILE B  92      51.615  59.186 126.424  1.00  0.00           C  
ATOM    199  CG1 ILE B  92      51.019  59.515 125.050  1.00  0.00           C  
ATOM    200  CG2 ILE B  92      52.564  57.992 126.313  1.00  0.00           C  
ATOM    201  CD1 ILE B  92      51.984  60.194 124.088  1.00  0.00           C  
ATOM    202  N   ALA B  93      51.616  59.035 129.611  1.00  0.00           N  
ATOM    203  CA  ALA B  93      52.163  58.536 130.874  1.00  0.00           C  
ATOM    204  C   ALA B  93      51.069  58.039 131.820  1.00  0.00           C  
ATOM    205  O   ALA B  93      51.271  57.070 132.557  1.00  0.00           O  
ATOM    206  CB  ALA B  93      53.003  59.614 131.550  1.00  0.00           C  
ATOM    207  N   ALA B  94      49.916  58.708 131.787  1.00  0.00           N  
ATOM    208  CA  ALA B  94      48.773  58.359 132.632  1.00  0.00           C  
ATOM    209  C   ALA B  94      48.131  57.026 132.246  1.00  0.00           C  
ATOM    210  O   ALA B  94      47.657  56.291 133.115  1.00  0.00           O  
ATOM    211  CB  ALA B  94      47.736  59.472 132.608  1.00  0.00           C  
ATOM    212  N   LEU B  95      48.114  56.721 130.949  1.00  0.00           N  
ATOM    213  CA  LEU B  95      47.513  55.476 130.464  1.00  0.00           C  
ATOM    214  C   LEU B  95      48.382  54.250 130.769  1.00  0.00           C  
ATOM    215  O   LEU B  95      47.853  53.173 131.048  1.00  0.00           O  
ATOM    216  CB  LEU B  95      47.148  55.568 128.969  1.00  0.00           C  
ATOM    217  CG  LEU B  95      48.164  55.352 127.840  1.00  0.00           C  
ATOM    218  CD1 LEU B  95      48.207  53.890 127.413  1.00  0.00           C  
ATOM    219  CD2 LEU B  95      47.814  56.223 126.648  1.00  0.00           C  
ATOM    220  N   PHE B  96      49.703  54.429 130.727  1.00  0.00           N  
ATOM    221  CA  PHE B  96      50.655  53.349 131.009  1.00  0.00           C  
ATOM    222  C   PHE B  96      50.630  52.893 132.468  1.00  0.00           C  
ATOM    223  O   PHE B  96      50.744  51.696 132.745  1.00  0.00           O  
ATOM    224  CB  PHE B  96      52.083  53.747 130.612  1.00  0.00           C  
ATOM    225  CG  PHE B  96      52.340  53.731 129.126  1.00  0.00           C  
ATOM    226  CD1 PHE B  96      51.704  52.807 128.296  1.00  0.00           C  
ATOM    227  CD2 PHE B  96      53.244  54.624 128.560  1.00  0.00           C  
ATOM    228  CE1 PHE B  96      51.948  52.791 126.923  1.00  0.00           C  
ATOM    229  CE2 PHE B  96      53.499  54.611 127.188  1.00  0.00           C  
ATOM    230  CZ  PHE B  96      52.848  53.694 126.369  1.00  0.00           C  
ATOM    231  N   GLU B 120      50.488  53.850 133.388  1.00  0.00           N  
ATOM    232  CA  GLU B 120      50.414  53.552 134.820  1.00  0.00           C  
ATOM    233  C   GLU B 120      49.113  52.829 135.163  1.00  0.00           C  
ATOM    234  O   GLU B 120      49.100  51.932 136.010  1.00  0.00           O  
ATOM    235  CB  GLU B 120      50.537  54.830 135.660  1.00  0.00           C  
ATOM    236  CG  GLU B 120      50.987  54.579 137.101  1.00  0.00           C  
ATOM    237  CD  GLU B 120      50.212  55.397 138.120  1.00  0.00           C  
ATOM    238  OE1 GLU B 120      48.964  55.328 138.120  1.00  0.00           O  
ATOM    239  OE2 GLU B 120      50.851  56.097 138.936  1.00  0.00           O  
ATOM    240  N   GLU B 121      48.026  53.230 134.504  1.00  0.00           N  
ATOM    241  CA  GLU B 121      46.724  52.590 134.680  1.00  0.00           C  
ATOM    242  C   GLU B 121      46.681  51.216 134.004  1.00  0.00           C  
ATOM    243  O   GLU B 121      45.976  50.317 134.463  1.00  0.00           O  
ATOM    244  CB  GLU B 121      45.599  53.492 134.156  1.00  0.00           C  
ATOM    245  CG  GLU B 121      44.190  53.109 134.619  1.00  0.00           C  
ATOM    246  CD  GLU B 121      43.937  53.406 136.092  1.00  0.00           C  
ATOM    247  OE1 GLU B 121      43.121  54.306 136.386  1.00  0.00           O  
ATOM    248  OE2 GLU B 121      44.550  52.744 136.957  1.00  0.00           O  
ATOM    249  N   ALA B 122      47.440  51.060 132.920  1.00  0.00           N  
ATOM    250  CA  ALA B 122      47.569  49.771 132.241  1.00  0.00           C  
ATOM    251  C   ALA B 122      48.222  48.738 133.159  1.00  0.00           C  
ATOM    252  O   ALA B 122      47.760  47.600 133.254  1.00  0.00           O  
ATOM    253  CB  ALA B 122      48.363  49.921 130.950  1.00  0.00           C  
ATOM    254  N   ASN B 123      49.280  49.160 133.848  1.00  0.00           N  
ATOM    255  CA  ASN B 123      50.014  48.311 134.786  1.00  0.00           C  
ATOM    256  C   ASN B 123      49.190  47.837 135.985  1.00  0.00           C  
ATOM    257  O   ASN B 123      49.476  46.786 136.562  1.00  0.00           O  
ATOM    258  CB  ASN B 123      51.275  49.033 135.269  1.00  0.00           C  
ATOM    259  CG  ASN B 123      52.309  49.204 134.170  1.00  0.00           C  
ATOM    260  OD1 ASN B 123      52.384  48.404 133.237  1.00  0.00           O  
ATOM    261  ND2 ASN B 123      53.117  50.250 134.280  1.00  0.00           N  
ATOM    262  N   SER B 124      48.172  48.613 136.352  1.00  0.00           N  
ATOM    263  CA  SER B 124      47.316  48.287 137.493  1.00  0.00           C  
ATOM    264  C   SER B 124      45.945  47.734 137.089  1.00  0.00           C  
ATOM    265  O   SER B 124      45.278  47.082 137.895  1.00  0.00           O  
ATOM    266  CB  SER B 124      47.148  49.508 138.403  1.00  0.00           C  
ATOM    267  OG  SER B 124      46.549  50.586 137.707  1.00  0.00           O  
ATOM    268  N   THR B 125      45.533  47.986 135.847  1.00  0.00           N  
ATOM    269  CA  THR B 125      44.226  47.532 135.366  1.00  0.00           C  
ATOM    270  C   THR B 125      44.317  46.690 134.086  1.00  0.00           C  
ATOM    271  O   THR B 125      44.159  45.469 134.140  1.00  0.00           O  
ATOM    272  CB  THR B 125      43.236  48.715 135.176  1.00  0.00           C  
ATOM    273  OG1 THR B 125      43.242  49.545 136.345  1.00  0.00           O  
ATOM    274  CG2 THR B 125      41.818  48.206 134.932  1.00  0.00           C  
ATOM    275  N   LEU B 126      44.575  47.347 132.953  1.00  0.00           N  
ATOM    276  CA  LEU B 126      44.506  46.714 131.629  1.00  0.00           C  
ATOM    277  C   LEU B 126      45.368  45.453 131.505  1.00  0.00           C  
ATOM    278  O   LEU B 126      44.857  44.375 131.196  1.00  0.00           O  
ATOM    279  CB  LEU B 126      44.863  47.721 130.522  1.00  0.00           C  
ATOM    280  CG  LEU B 126      44.925  47.222 129.069  1.00  0.00           C  
ATOM    281  CD1 LEU B 126      43.534  47.070 128.464  1.00  0.00           C  
ATOM    282  CD2 LEU B 126      45.778  48.147 128.213  1.00  0.00           C  
ATOM    283  N   LEU B 127      46.666  45.600 131.761  1.00  0.00           N  
ATOM    284  CA  LEU B 127      47.630  44.519 131.577  1.00  0.00           C  
ATOM    285  C   LEU B 127      47.544  43.443 132.663  1.00  0.00           C  
ATOM    286  O   LEU B 127      48.261  42.440 132.609  1.00  0.00           O  
ATOM    287  CB  LEU B 127      49.056  45.082 131.479  1.00  0.00           C  
ATOM    288  CG  LEU B 127      49.321  46.225 130.487  1.00  0.00           C  
ATOM    289  CD1 LEU B 127      50.714  46.799 130.693  1.00  0.00           C  
ATOM    290  CD2 LEU B 127      49.128  45.790 129.035  1.00  0.00           C  
ATOM    291  N   THR B 134      46.656  43.653 133.632  1.00  0.00           N  
ATOM    292  CA  THR B 134      46.440  42.715 134.734  1.00  0.00           C  
ATOM    293  C   THR B 134      45.354  41.688 134.385  1.00  0.00           C  
ATOM    294  O   THR B 134      45.329  40.587 134.943  1.00  0.00           O  
ATOM    295  CB  THR B 134      46.041  43.456 136.042  1.00  0.00           C  
ATOM    296  OG1 THR B 134      46.641  44.758 136.073  1.00  0.00           O  
ATOM    297  CG2 THR B 134      46.473  42.669 137.278  1.00  0.00           C  
ATOM    298  N   ARG B 135      44.467  42.060 133.462  1.00  0.00           N  
ATOM    299  CA  ARG B 135      43.327  41.226 133.065  1.00  0.00           C  
ATOM    300  C   ARG B 135      43.760  39.943 132.354  1.00  0.00           C  
ATOM    301  O   ARG B 135      44.444  39.991 131.329  1.00  0.00           O  
ATOM    302  CB  ARG B 135      42.367  42.014 132.165  1.00  0.00           C  
ATOM    303  CG  ARG B 135      41.630  43.155 132.850  1.00  0.00           C  
ATOM    304  CD  ARG B 135      40.681  43.835 131.880  1.00  0.00           C  
ATOM    305  NE  ARG B 135      39.802  44.794 132.548  1.00  0.00           N  
ATOM    306  CZ  ARG B 135      39.965  46.115 132.531  1.00  0.00           C  
ATOM    307  NH1 ARG B 135      40.981  46.664 131.874  1.00  0.00           N  
ATOM    308  NH2 ARG B 135      39.104  46.893 133.172  1.00  0.00           N  
ATOM    309  N   GLY B 136      43.344  38.804 132.904  1.00  0.00           N  
ATOM    310  CA  GLY B 136      43.711  37.492 132.370  1.00  0.00           C  
ATOM    311  C   GLY B 136      44.932  36.897 133.050  1.00  0.00           C  
ATOM    312  O   GLY B 136      45.421  35.837 132.651  1.00  0.00           O  
ATOM    313  N   ALA B 137      45.425  37.584 134.076  1.00  0.00           N  
ATOM    314  CA  ALA B 137      46.589  37.133 134.835  1.00  0.00           C  
ATOM    315  C   ALA B 137      46.259  37.025 136.320  1.00  0.00           C  
ATOM    316  O   ALA B 137      45.486  37.835 136.841  1.00  0.00           O  
ATOM    317  CB  ALA B 137      47.761  38.084 134.624  1.00  0.00           C  
ATOM    318  N   PRO B 138      46.847  36.026 137.011  1.00  0.00           N  
ATOM    319  CA  PRO B 138      46.725  35.948 138.464  1.00  0.00           C  
ATOM    320  C   PRO B 138      47.327  37.191 139.117  1.00  0.00           C  
ATOM    321  O   PRO B 138      48.079  37.928 138.470  1.00  0.00           O  
ATOM    322  CB  PRO B 138      47.556  34.710 138.823  1.00  0.00           C  
ATOM    323  CG  PRO B 138      47.628  33.912 137.567  1.00  0.00           C  
ATOM    324  CD  PRO B 138      47.655  34.919 136.471  1.00  0.00           C  
ATOM    325  N   GLU B 139      46.988  37.411 140.385  1.00  0.00           N  
ATOM    326  CA  GLU B 139      47.429  38.582 141.138  1.00  0.00           C  
ATOM    327  C   GLU B 139      48.934  38.837 141.010  1.00  0.00           C  
ATOM    328  O   GLU B 139      49.751  37.964 141.310  1.00  0.00           O  
ATOM    329  CB  GLU B 139      47.030  38.426 142.609  1.00  0.00           C  
ATOM    330  CG  GLU B 139      47.368  39.616 143.496  1.00  0.00           C  
ATOM    331  CD  GLU B 139      47.172  39.319 144.972  1.00  0.00           C  
ATOM    332  OE1 GLU B 139      47.576  38.226 145.427  1.00  0.00           O  
ATOM    333  OE2 GLU B 139      46.620  40.187 145.678  1.00  0.00           O  
ATOM    334  N   GLY B 140      49.282  40.036 140.545  1.00  0.00           N  
ATOM    335  CA  GLY B 140      50.675  40.472 140.443  1.00  0.00           C  
ATOM    336  C   GLY B 140      51.502  39.772 139.378  1.00  0.00           C  
ATOM    337  O   GLY B 140      52.733  39.800 139.428  1.00  0.00           O  
ATOM    338  N   GLN B 141      50.828  39.148 138.415  1.00  0.00           N  
ATOM    339  CA  GLN B 141      51.497  38.443 137.322  1.00  0.00           C  
ATOM    340  C   GLN B 141      51.173  39.055 135.958  1.00  0.00           C  
ATOM    341  O   GLN B 141      51.471  38.467 134.914  1.00  0.00           O  
ATOM    342  CB  GLN B 141      51.141  36.955 137.346  1.00  0.00           C  
ATOM    343  CG  GLN B 141      51.697  36.205 138.548  1.00  0.00           C  
ATOM    344  CD  GLN B 141      51.670  34.706 138.356  1.00  0.00           C  
ATOM    345  OE1 GLN B 141      52.136  34.191 137.337  1.00  0.00           O  
ATOM    346  NE2 GLN B 141      51.131  33.992 139.339  1.00  0.00           N  
ATOM    347  N   GLY B 142      50.573  40.242 135.975  1.00  0.00           N  
ATOM    348  CA  GLY B 142      50.236  40.961 134.752  1.00  0.00           C  
ATOM    349  C   GLY B 142      51.454  41.568 134.085  1.00  0.00           C  
ATOM    350  O   GLY B 142      52.531  41.629 134.675  1.00  0.00           O  
ATOM    351  N   ALA B 143      51.279  42.015 132.846  1.00  0.00           N  
ATOM    352  CA  ALA B 143      52.363  42.622 132.079  1.00  0.00           C  
ATOM    353  C   ALA B 143      52.696  44.014 132.608  1.00  0.00           C  
ATOM    354  O   ALA B 143      51.840  44.690 133.179  1.00  0.00           O  
ATOM    355  CB  ALA B 143      51.997  42.683 130.598  1.00  0.00           C  
ATOM    356  N   LYS B 144      53.947  44.428 132.425  1.00  0.00           N  
ATOM    357  CA  LYS B 144      54.407  45.738 132.877  1.00  0.00           C  
ATOM    358  C   LYS B 144      55.145  46.469 131.761  1.00  0.00           C  
ATOM    359  O   LYS B 144      55.980  45.880 131.073  1.00  0.00           O  
ATOM    360  CB  LYS B 144      55.341  45.607 134.093  1.00  0.00           C  
ATOM    361  CG  LYS B 144      54.805  44.795 135.277  1.00  0.00           C  
ATOM    362  CD  LYS B 144      54.220  45.673 136.384  1.00  0.00           C  
ATOM    363  CE  LYS B 144      52.711  45.830 136.265  1.00  0.00           C  
ATOM    364  NZ  LYS B 144      51.976  44.540 136.431  1.00  0.00           N  
ATOM    365  N   VAL B 145      54.826  47.747 131.578  1.00  0.00           N  
ATOM    366  CA  VAL B 145      55.670  48.636 130.781  1.00  0.00           C  
ATOM    367  C   VAL B 145      56.708  49.257 131.722  1.00  0.00           C  
ATOM    368  O   VAL B 145      56.380  50.082 132.577  1.00  0.00           O  
ATOM    369  CB  VAL B 145      54.851  49.695 129.967  1.00  0.00           C  
ATOM    370  CG1 VAL B 145      53.734  50.316 130.802  1.00  0.00           C  
ATOM    371  CG2 VAL B 145      55.765  50.769 129.372  1.00  0.00           C  
ATOM    372  N   THR B 146      57.957  48.826 131.570  1.00  0.00           N  
ATOM    373  CA  THR B 146      59.022  49.182 132.511  1.00  0.00           C  
ATOM    374  C   THR B 146      59.636  50.555 132.255  1.00  0.00           C  
ATOM    375  O   THR B 146      60.066  51.226 133.198  1.00  0.00           O  
ATOM    376  CB  THR B 146      60.133  48.112 132.557  1.00  0.00           C  
ATOM    377  OG1 THR B 146      60.588  47.831 131.228  1.00  0.00           O  
ATOM    378  CG2 THR B 146      59.614  46.832 133.196  1.00  0.00           C  
ATOM    379  N   GLU B 147      59.680  50.964 130.987  1.00  0.00           N  
ATOM    380  CA  GLU B 147      60.140  52.307 130.617  1.00  0.00           C  
ATOM    381  C   GLU B 147      59.506  52.800 129.314  1.00  0.00           C  
ATOM    382  O   GLU B 147      58.950  52.013 128.548  1.00  0.00           O  
ATOM    383  CB  GLU B 147      61.675  52.374 130.553  1.00  0.00           C  
ATOM    384  CG  GLU B 147      62.312  51.564 129.436  1.00  0.00           C  
ATOM    385  CD  GLU B 147      63.725  51.105 129.763  1.00  0.00           C  
ATOM    386  OE1 GLU B 147      64.428  51.797 130.530  1.00  0.00           O  
ATOM    387  OE2 GLU B 147      64.135  50.044 129.245  1.00  0.00           O  
ATOM    388  N   TRP B 148      59.590  54.108 129.083  1.00  0.00           N  
ATOM    389  CA  TRP B 148      59.013  54.744 127.902  1.00  0.00           C  
ATOM    390  C   TRP B 148      59.847  55.956 127.483  1.00  0.00           C  
ATOM    391  O   TRP B 148      60.439  56.635 128.326  1.00  0.00           O  
ATOM    392  CB  TRP B 148      57.554  55.149 128.164  1.00  0.00           C  
ATOM    393  CG  TRP B 148      57.390  56.357 129.055  1.00  0.00           C  
ATOM    394  CD1 TRP B 148      57.057  57.623 128.662  1.00  0.00           C  
ATOM    395  CD2 TRP B 148      57.559  56.412 130.480  1.00  0.00           C  
ATOM    396  NE1 TRP B 148      57.007  58.462 129.751  1.00  0.00           N  
ATOM    397  CE2 TRP B 148      57.310  57.746 130.879  1.00  0.00           C  
ATOM    398  CE3 TRP B 148      57.896  55.465 131.460  1.00  0.00           C  
ATOM    399  CZ2 TRP B 148      57.386  58.158 132.217  1.00  0.00           C  
ATOM    400  CZ3 TRP B 148      57.973  55.876 132.791  1.00  0.00           C  
ATOM    401  CH2 TRP B 148      57.718  57.212 133.154  1.00  0.00           C  
ATOM    402  N   LYS B 149      59.897  56.213 126.178  1.00  0.00           N  
ATOM    403  CA  LYS B 149      60.632  57.356 125.633  1.00  0.00           C  
ATOM    404  C   LYS B 149      59.967  57.844 124.347  1.00  0.00           C  
ATOM    405  O   LYS B 149      59.239  57.093 123.694  1.00  0.00           O  
ATOM    406  CB  LYS B 149      62.099  56.984 125.381  1.00  0.00           C  
ATOM    407  CG  LYS B 149      63.052  58.170 125.342  1.00  0.00           C  
ATOM    408  CD  LYS B 149      64.479  57.728 125.069  1.00  0.00           C  
ATOM    409  CE  LYS B 149      65.430  58.914 125.076  1.00  0.00           C  
ATOM    410  NZ  LYS B 149      66.837  58.502 124.813  1.00  0.00           N  
ATOM    411  N   LEU B 150      60.217  59.101 123.989  1.00  0.00           N  
ATOM    412  CA  LEU B 150      59.576  59.714 122.826  1.00  0.00           C  
ATOM    413  C   LEU B 150      60.552  60.105 121.718  1.00  0.00           C  
ATOM    414  O   LEU B 150      61.717  60.415 121.976  1.00  0.00           O  
ATOM    415  CB  LEU B 150      58.739  60.929 123.246  1.00  0.00           C  
ATOM    416  CG  LEU B 150      57.344  60.683 123.833  1.00  0.00           C  
ATOM    417  CD1 LEU B 150      57.403  60.324 125.314  1.00  0.00           C  
ATOM    418  CD2 LEU B 150      56.465  61.906 123.625  1.00  0.00           C  
ATOM    419  N   GLY B 151      60.053  60.074 120.485  1.00  0.00           N  
ATOM    420  CA  GLY B 151      60.771  60.578 119.318  1.00  0.00           C  
ATOM    421  C   GLY B 151      59.906  61.597 118.602  1.00  0.00           C  
ATOM    422  O   GLY B 151      58.906  62.062 119.154  1.00  0.00           O  
ATOM    423  N   GLU B 152      60.280  61.943 117.373  1.00  0.00           N  
ATOM    424  CA  GLU B 152      59.515  62.921 116.593  1.00  0.00           C  
ATOM    425  C   GLU B 152      58.527  62.278 115.608  1.00  0.00           C  
ATOM    426  O   GLU B 152      57.987  62.952 114.725  1.00  0.00           O  
ATOM    427  CB  GLU B 152      60.442  63.925 115.889  1.00  0.00           C  
ATOM    428  CG  GLU B 152      61.307  63.349 114.772  1.00  0.00           C  
ATOM    429  CD  GLU B 152      61.824  64.416 113.821  1.00  0.00           C  
ATOM    430  OE1 GLU B 152      62.262  65.487 114.294  1.00  0.00           O  
ATOM    431  OE2 GLU B 152      61.799  64.179 112.595  1.00  0.00           O  
ATOM    432  N   ASP B 153      58.298  60.976 115.775  1.00  0.00           N  
ATOM    433  CA  ASP B 153      57.320  60.225 114.985  1.00  0.00           C  
ATOM    434  C   ASP B 153      57.091  58.842 115.593  1.00  0.00           C  
ATOM    435  O   ASP B 153      56.421  57.995 114.998  1.00  0.00           O  
ATOM    436  CB  ASP B 153      57.774  60.091 113.523  1.00  0.00           C  
ATOM    437  CG  ASP B 153      59.050  59.277 113.374  1.00  0.00           C  
ATOM    438  OD1 ASP B 153      60.033  59.559 114.093  1.00  0.00           O  
ATOM    439  OD2 ASP B 153      59.070  58.358 112.529  1.00  0.00           O  
ATOM    440  N   ARG B 154      57.652  58.624 116.781  1.00  0.00           N  
ATOM    441  CA  ARG B 154      57.614  57.314 117.427  1.00  0.00           C  
ATOM    442  C   ARG B 154      57.483  57.383 118.949  1.00  0.00           C  
ATOM    443  O   ARG B 154      58.057  58.261 119.596  1.00  0.00           O  
ATOM    444  CB  ARG B 154      58.845  56.484 117.033  1.00  0.00           C  
ATOM    445  CG  ARG B 154      60.196  57.123 117.354  1.00  0.00           C  
ATOM    446  CD  ARG B 154      61.351  56.312 116.781  1.00  0.00           C  
ATOM    447  NE  ARG B 154      61.490  56.488 115.335  1.00  0.00           N  
ATOM    448  CZ  ARG B 154      62.366  55.838 114.573  1.00  0.00           C  
ATOM    449  NH1 ARG B 154      63.199  54.951 115.107  1.00  0.00           N  
ATOM    450  NH2 ARG B 154      62.409  56.073 113.268  1.00  0.00           N  
ATOM    451  N   ILE B 155      56.713  56.450 119.504  1.00  0.00           N  
ATOM    452  CA  ILE B 155      56.564  56.298 120.951  1.00  0.00           C  
ATOM    453  C   ILE B 155      57.072  54.909 121.340  1.00  0.00           C  
ATOM    454  O   ILE B 155      56.424  53.899 121.043  1.00  0.00           O  
ATOM    455  CB  ILE B 155      55.088  56.459 121.404  1.00  0.00           C  
ATOM    456  CG1 ILE B 155      54.472  57.739 120.828  1.00  0.00           C  
ATOM    457  CG2 ILE B 155      54.985  56.434 122.933  1.00  0.00           C  
ATOM    458  CD1 ILE B 155      52.957  57.698 120.702  1.00  0.00           C  
ATOM    459  N   GLU B 156      58.230  54.859 121.995  1.00  0.00           N  
ATOM    460  CA  GLU B 156      58.850  53.577 122.337  1.00  0.00           C  
ATOM    461  C   GLU B 156      58.596  53.133 123.775  1.00  0.00           C  
ATOM    462  O   GLU B 156      58.276  53.950 124.641  1.00  0.00           O  
ATOM    463  CB  GLU B 156      60.352  53.572 122.013  1.00  0.00           C  
ATOM    464  CG  GLU B 156      61.231  54.389 122.948  1.00  0.00           C  
ATOM    465  CD  GLU B 156      62.702  54.016 122.843  1.00  0.00           C  
ATOM    466  OE1 GLU B 156      63.016  52.805 122.802  1.00  0.00           O  
ATOM    467  OE2 GLU B 156      63.546  54.936 122.811  1.00  0.00           O  
ATOM    468  N   LEU B 157      58.734  51.830 124.008  1.00  0.00           N  
ATOM    469  CA  LEU B 157      58.562  51.241 125.334  1.00  0.00           C  
ATOM    470  C   LEU B 157      59.388  49.970 125.515  1.00  0.00           C  
ATOM    471  O   LEU B 157      59.818  49.348 124.539  1.00  0.00           O  
ATOM    472  CB  LEU B 157      57.075  50.962 125.629  1.00  0.00           C  
ATOM    473  CG  LEU B 157      56.172  50.200 124.646  1.00  0.00           C  
ATOM    474  CD1 LEU B 157      56.484  48.709 124.588  1.00  0.00           C  
ATOM    475  CD2 LEU B 157      54.718  50.400 125.028  1.00  0.00           C  
ATOM    476  N   THR B 158      59.619  49.606 126.773  1.00  0.00           N  
ATOM    477  CA  THR B 158      60.128  48.287 127.119  1.00  0.00           C  
ATOM    478  C   THR B 158      59.026  47.568 127.883  1.00  0.00           C  
ATOM    479  O   THR B 158      58.640  47.983 128.979  1.00  0.00           O  
ATOM    480  CB  THR B 158      61.420  48.352 127.961  1.00  0.00           C  
ATOM    481  OG1 THR B 158      62.419  49.095 127.251  1.00  0.00           O  
ATOM    482  CG2 THR B 158      61.953  46.950 128.248  1.00  0.00           C  
ATOM    483  N   LEU B 159      58.511  46.501 127.282  1.00  0.00           N  
ATOM    484  CA  LEU B 159      57.411  45.740 127.853  1.00  0.00           C  
ATOM    485  C   LEU B 159      57.919  44.399 128.372  1.00  0.00           C  
ATOM    486  O   LEU B 159      58.718  43.733 127.713  1.00  0.00           O  
ATOM    487  CB  LEU B 159      56.309  45.548 126.803  1.00  0.00           C  
ATOM    488  CG  LEU B 159      54.887  45.147 127.210  1.00  0.00           C  
ATOM    489  CD1 LEU B 159      54.268  46.136 128.186  1.00  0.00           C  
ATOM    490  CD2 LEU B 159      54.014  45.015 125.968  1.00  0.00           C  
ATOM    491  N   GLN B 160      57.466  44.024 129.564  1.00  0.00           N  
ATOM    492  CA  GLN B 160      57.866  42.767 130.192  1.00  0.00           C  
ATOM    493  C   GLN B 160      56.646  41.963 130.618  1.00  0.00           C  
ATOM    494  O   GLN B 160      55.621  42.534 131.008  1.00  0.00           O  
ATOM    495  CB  GLN B 160      58.772  43.024 131.401  1.00  0.00           C  
ATOM    496  CG  GLN B 160      60.188  43.451 131.041  1.00  0.00           C  
ATOM    497  CD  GLN B 160      61.068  43.706 132.256  1.00  0.00           C  
ATOM    498  OE1 GLN B 160      60.686  43.428 133.397  1.00  0.00           O  
ATOM    499  NE2 GLN B 160      62.259  44.247 132.014  1.00  0.00           N  
ATOM    500  N   SER B 161      56.760  40.639 130.535  1.00  0.00           N  
ATOM    501  CA  SER B 161      55.686  39.745 130.961  1.00  0.00           C  
ATOM    502  C   SER B 161      56.210  38.393 131.437  1.00  0.00           C  
ATOM    503  O   SER B 161      57.364  38.040 131.191  1.00  0.00           O  
ATOM    504  CB  SER B 161      54.663  39.545 129.831  1.00  0.00           C  
ATOM    505  OG  SER B 161      55.134  38.625 128.855  1.00  0.00           O  
ATOM    506  N   GLY B 162      55.348  37.657 132.134  1.00  0.00           N  
ATOM    507  CA  GLY B 162      55.538  36.232 132.371  1.00  0.00           C  
ATOM    508  C   GLY B 162      54.718  35.446 131.362  1.00  0.00           C  
ATOM    509  O   GLY B 162      54.543  35.886 130.225  1.00  0.00           O  
ATOM    510  N   ARG B 163      54.196  34.296 131.783  1.00  0.00           N  
ATOM    511  CA  ARG B 163      53.426  33.410 130.897  1.00  0.00           C  
ATOM    512  C   ARG B 163      52.035  33.949 130.548  1.00  0.00           C  
ATOM    513  O   ARG B 163      51.433  33.527 129.560  1.00  0.00           O  
ATOM    514  CB  ARG B 163      53.308  32.003 131.498  1.00  0.00           C  
ATOM    515  CG  ARG B 163      52.755  31.967 132.919  1.00  0.00           C  
ATOM    516  CD  ARG B 163      52.714  30.553 133.488  1.00  0.00           C  
ATOM    517  NE  ARG B 163      54.055  30.048 133.792  1.00  0.00           N  
ATOM    518  CZ  ARG B 163      54.716  29.157 133.056  1.00  0.00           C  
ATOM    519  NH1 ARG B 163      54.167  28.645 131.961  1.00  0.00           N  
ATOM    520  NH2 ARG B 163      55.931  28.772 133.422  1.00  0.00           N  
ATOM    521  N   TYR B 164      51.534  34.872 131.369  1.00  0.00           N  
ATOM    522  CA  TYR B 164      50.216  35.480 131.174  1.00  0.00           C  
ATOM    523  C   TYR B 164      50.347  36.896 130.623  1.00  0.00           C  
ATOM    524  O   TYR B 164      51.349  37.566 130.869  1.00  0.00           O  
ATOM    525  CB  TYR B 164      49.438  35.503 132.491  1.00  0.00           C  
ATOM    526  CG  TYR B 164      49.291  34.149 133.150  1.00  0.00           C  
ATOM    527  CD1 TYR B 164      48.385  33.209 132.660  1.00  0.00           C  
ATOM    528  CD2 TYR B 164      50.054  33.809 134.269  1.00  0.00           C  
ATOM    529  CE1 TYR B 164      48.242  31.962 133.262  1.00  0.00           C  
ATOM    530  CE2 TYR B 164      49.917  32.564 134.884  1.00  0.00           C  
ATOM    531  CZ  TYR B 164      49.010  31.647 134.372  1.00  0.00           C  
ATOM    532  OH  TYR B 164      48.865  30.414 134.966  1.00  0.00           O  
ATOM    533  N   VAL B 165      49.331  37.341 129.881  1.00  0.00           N  
ATOM    534  CA  VAL B 165      49.324  38.665 129.242  1.00  0.00           C  
ATOM    535  C   VAL B 165      50.688  38.940 128.603  1.00  0.00           C  
ATOM    536  O   VAL B 165      51.382  39.899 128.949  1.00  0.00           O  
ATOM    537  CB  VAL B 165      48.923  39.804 130.235  1.00  0.00           C  
ATOM    538  CG1 VAL B 165      48.570  41.086 129.479  1.00  0.00           C  
ATOM    539  CG2 VAL B 165      47.750  39.373 131.102  1.00  0.00           C  
ATOM    540  N   ARG B 166      51.067  38.067 127.676  1.00  0.00           N  
ATOM    541  CA  ARG B 166      52.394  38.095 127.067  1.00  0.00           C  
ATOM    542  C   ARG B 166      52.609  39.364 126.251  1.00  0.00           C  
ATOM    543  O   ARG B 166      51.647  39.984 125.795  1.00  0.00           O  
ATOM    544  CB  ARG B 166      52.608  36.839 126.219  1.00  0.00           C  
ATOM    545  CG  ARG B 166      52.540  35.560 127.038  1.00  0.00           C  
ATOM    546  CD  ARG B 166      52.636  34.317 126.181  1.00  0.00           C  
ATOM    547  NE  ARG B 166      52.444  33.110 126.980  1.00  0.00           N  
ATOM    548  CZ  ARG B 166      52.567  31.869 126.517  1.00  0.00           C  
ATOM    549  NH1 ARG B 166      52.885  31.651 125.247  1.00  0.00           N  
ATOM    550  NH2 ARG B 166      52.369  30.841 127.331  1.00  0.00           N  
ATOM    551  N   VAL B 167      53.872  39.745 126.082  1.00  0.00           N  
ATOM    552  CA  VAL B 167      54.230  41.025 125.462  1.00  0.00           C  
ATOM    553  C   VAL B 167      53.669  41.220 124.049  1.00  0.00           C  
ATOM    554  O   VAL B 167      53.242  42.321 123.699  1.00  0.00           O  
ATOM    555  CB  VAL B 167      55.760  41.282 125.482  1.00  0.00           C  
ATOM    556  CG1 VAL B 167      56.265  41.423 126.920  1.00  0.00           C  
ATOM    557  CG2 VAL B 167      56.523  40.186 124.738  1.00  0.00           C  
ATOM    558  N   HIS B 168      53.659  40.147 123.256  1.00  0.00           N  
ATOM    559  CA  HIS B 168      53.101  40.172 121.900  1.00  0.00           C  
ATOM    560  C   HIS B 168      51.566  40.213 121.887  1.00  0.00           C  
ATOM    561  O   HIS B 168      50.953  40.376 120.830  1.00  0.00           O  
ATOM    562  CB  HIS B 168      53.622  38.986 121.072  1.00  0.00           C  
ATOM    563  CG  HIS B 168      53.357  37.650 121.691  1.00  0.00           C  
ATOM    564  ND1 HIS B 168      54.193  37.088 122.632  1.00  0.00           N  
ATOM    565  CD2 HIS B 168      52.352  36.762 121.502  1.00  0.00           C  
ATOM    566  CE1 HIS B 168      53.714  35.913 122.999  1.00  0.00           C  
ATOM    567  NE2 HIS B 168      52.598  35.691 122.327  1.00  0.00           N  
ATOM    568  N   ASP B 169      50.959  40.041 123.059  1.00  0.00           N  
ATOM    569  CA  ASP B 169      49.514  40.178 123.232  1.00  0.00           C  
ATOM    570  C   ASP B 169      49.207  41.523 123.890  1.00  0.00           C  
ATOM    571  O   ASP B 169      48.233  42.190 123.534  1.00  0.00           O  
ATOM    572  CB  ASP B 169      48.962  39.012 124.068  1.00  0.00           C  
ATOM    573  CG  ASP B 169      47.522  39.230 124.527  1.00  0.00           C  
ATOM    574  OD1 ASP B 169      47.248  39.010 125.727  1.00  0.00           O  
ATOM    575  OD2 ASP B 169      46.662  39.617 123.705  1.00  0.00           O  
ATOM    576  N   ALA B 170      50.057  41.917 124.837  1.00  0.00           N  
ATOM    577  CA  ALA B 170      49.888  43.159 125.586  1.00  0.00           C  
ATOM    578  C   ALA B 170      50.104  44.414 124.738  1.00  0.00           C  
ATOM    579  O   ALA B 170      49.483  45.445 124.992  1.00  0.00           O  
ATOM    580  CB  ALA B 170      50.807  43.173 126.806  1.00  0.00           C  
ATOM    581  N   ILE B 171      50.978  44.324 123.735  1.00  0.00           N  
ATOM    582  CA  ILE B 171      51.306  45.481 122.894  1.00  0.00           C  
ATOM    583  C   ILE B 171      50.139  45.921 121.998  1.00  0.00           C  
ATOM    584  O   ILE B 171      49.983  47.112 121.711  1.00  0.00           O  
ATOM    585  CB  ILE B 171      52.622  45.275 122.080  1.00  0.00           C  
ATOM    586  CG1 ILE B 171      53.108  46.608 121.498  1.00  0.00           C  
ATOM    587  CG2 ILE B 171      52.455  44.203 120.996  1.00  0.00           C  
ATOM    588  CD1 ILE B 171      54.611  46.757 121.450  1.00  0.00           C  
ATOM    589  N   PHE B 172      49.319  44.958 121.578  1.00  0.00           N  
ATOM    590  CA  PHE B 172      48.112  45.257 120.809  1.00  0.00           C  
ATOM    591  C   PHE B 172      46.983  45.795 121.693  1.00  0.00           C  
ATOM    592  O   PHE B 172      46.090  46.492 121.208  1.00  0.00           O  
ATOM    593  CB  PHE B 172      47.654  44.034 120.006  1.00  0.00           C  
ATOM    594  CG  PHE B 172      48.601  43.644 118.903  1.00  0.00           C  
ATOM    595  CD1 PHE B 172      48.623  44.349 117.702  1.00  0.00           C  
ATOM    596  CD2 PHE B 172      49.474  42.575 119.066  1.00  0.00           C  
ATOM    597  CE1 PHE B 172      49.499  43.994 116.681  1.00  0.00           C  
ATOM    598  CE2 PHE B 172      50.358  42.210 118.050  1.00  0.00           C  
ATOM    599  CZ  PHE B 172      50.370  42.922 116.856  1.00  0.00           C  
ATOM    600  N   ARG B 173      47.029  45.467 122.984  1.00  0.00           N  
ATOM    601  CA  ARG B 173      46.099  46.030 123.964  1.00  0.00           C  
ATOM    602  C   ARG B 173      46.384  47.518 124.159  1.00  0.00           C  
ATOM    603  O   ARG B 173      45.461  48.338 124.198  1.00  0.00           O  
ATOM    604  CB  ARG B 173      46.207  45.308 125.309  1.00  0.00           C  
ATOM    605  CG  ARG B 173      45.758  43.859 125.307  1.00  0.00           C  
ATOM    606  CD  ARG B 173      45.635  43.349 126.734  1.00  0.00           C  
ATOM    607  NE  ARG B 173      45.567  41.891 126.799  1.00  0.00           N  
ATOM    608  CZ  ARG B 173      45.288  41.195 127.898  1.00  0.00           C  
ATOM    609  NH1 ARG B 173      45.040  41.815 129.049  1.00  0.00           N  
ATOM    610  NH2 ARG B 173      45.255  39.869 127.846  1.00  0.00           N  
ATOM    611  N   LEU B 174      47.669  47.849 124.278  1.00  0.00           N  
ATOM    612  CA  LEU B 174      48.125  49.232 124.409  1.00  0.00           C  
ATOM    613  C   LEU B 174      47.910  50.030 123.123  1.00  0.00           C  
ATOM    614  O   LEU B 174      47.759  51.249 123.167  1.00  0.00           O  
ATOM    615  CB  LEU B 174      49.605  49.278 124.810  1.00  0.00           C  
ATOM    616  CG  LEU B 174      50.010  48.830 126.219  1.00  0.00           C  
ATOM    617  CD1 LEU B 174      51.503  48.552 126.281  1.00  0.00           C  
ATOM    618  CD2 LEU B 174      49.611  49.862 127.275  1.00  0.00           C  
ATOM    619  N   ARG B 175      47.902  49.332 121.987  1.00  0.00           N  
ATOM    620  CA  ARG B 175      47.681  49.946 120.675  1.00  0.00           C  
ATOM    621  C   ARG B 175      46.248  50.469 120.516  1.00  0.00           C  
ATOM    622  O   ARG B 175      46.037  51.563 119.986  1.00  0.00           O  
ATOM    623  CB  ARG B 175      48.013  48.942 119.563  1.00  0.00           C  
ATOM    624  CG  ARG B 175      47.975  49.508 118.147  1.00  0.00           C  
ATOM    625  CD  ARG B 175      48.221  48.411 117.123  1.00  0.00           C  
ATOM    626  NE  ARG B 175      48.095  48.893 115.749  1.00  0.00           N  
ATOM    627  CZ  ARG B 175      48.278  48.144 114.663  1.00  0.00           C  
ATOM    628  NH1 ARG B 175      48.601  46.859 114.772  1.00  0.00           N  
ATOM    629  NH2 ARG B 175      48.135  48.683 113.458  1.00  0.00           N  
ATOM    630  N   LYS B 176      45.277  49.686 120.984  1.00  0.00           N  
ATOM    631  CA  LYS B 176      43.858  50.035 120.869  1.00  0.00           C  
ATOM    632  C   LYS B 176      43.413  51.100 121.874  1.00  0.00           C  
ATOM    633  O   LYS B 176      42.493  51.872 121.595  1.00  0.00           O  
ATOM    634  CB  LYS B 176      42.985  48.781 120.982  1.00  0.00           C  
ATOM    635  CG  LYS B 176      42.913  47.974 119.692  1.00  0.00           C  
ATOM    636  CD  LYS B 176      42.908  46.476 119.958  1.00  0.00           C  
ATOM    637  CE  LYS B 176      43.170  45.697 118.675  1.00  0.00           C  
ATOM    638  NZ  LYS B 176      43.522  44.272 118.937  1.00  0.00           N  
ATOM    639  N   GLN B 177      44.062  51.133 123.037  1.00  0.00           N  
ATOM    640  CA  GLN B 177      43.804  52.168 124.037  1.00  0.00           C  
ATOM    641  C   GLN B 177      44.429  53.502 123.643  1.00  0.00           C  
ATOM    642  O   GLN B 177      43.783  54.546 123.742  1.00  0.00           O  
ATOM    643  CB  GLN B 177      44.309  51.743 125.415  1.00  0.00           C  
ATOM    644  CG  GLN B 177      43.278  51.005 126.250  1.00  0.00           C  
ATOM    645  CD  GLN B 177      43.485  51.197 127.742  1.00  0.00           C  
ATOM    646  OE1 GLN B 177      44.611  51.378 128.213  1.00  0.00           O  
ATOM    647  NE2 GLN B 177      42.393  51.158 128.496  1.00  0.00           N  
ATOM    648  N   LEU B 178      45.683  53.453 123.195  1.00  0.00           N  
ATOM    649  CA  LEU B 178      46.426  54.641 122.766  1.00  0.00           C  
ATOM    650  C   LEU B 178      45.789  55.311 121.544  1.00  0.00           C  
ATOM    651  O   LEU B 178      45.932  56.520 121.351  1.00  0.00           O  
ATOM    652  CB  LEU B 178      47.890  54.274 122.485  1.00  0.00           C  
ATOM    653  CG  LEU B 178      48.967  55.360 122.402  1.00  0.00           C  
ATOM    654  CD1 LEU B 178      50.252  54.881 123.065  1.00  0.00           C  
ATOM    655  CD2 LEU B 178      49.226  55.787 120.961  1.00  0.00           C  
ATOM    656  N   ALA B 179      45.083  54.521 120.736  1.00  0.00           N  
ATOM    657  CA  ALA B 179      44.387  55.021 119.548  1.00  0.00           C  
ATOM    658  C   ALA B 179      43.147  55.849 119.893  1.00  0.00           C  
ATOM    659  O   ALA B 179      42.931  56.918 119.320  1.00  0.00           O  
ATOM    660  CB  ALA B 179      44.014  53.865 118.622  1.00  0.00           C  
ATOM    661  N   GLU B 180      42.342  55.345 120.827  1.00  0.00           N  
ATOM    662  CA  GLU B 180      41.082  55.983 121.212  1.00  0.00           C  
ATOM    663  C   GLU B 180      41.285  57.177 122.145  1.00  0.00           C  
ATOM    664  O   GLU B 180      40.526  58.145 122.092  1.00  0.00           O  
ATOM    665  CB  GLU B 180      40.140  54.964 121.862  1.00  0.00           C  
ATOM    666  CG  GLU B 180      39.605  53.903 120.903  1.00  0.00           C  
ATOM    667  CD  GLU B 180      39.070  52.672 121.617  1.00  0.00           C  
ATOM    668  OE1 GLU B 180      38.395  52.820 122.660  1.00  0.00           O  
ATOM    669  OE2 GLU B 180      39.321  51.551 121.128  1.00  0.00           O  
ATOM    670  N   ALA B 181      42.307  57.097 122.995  1.00  0.00           N  
ATOM    671  CA  ALA B 181      42.614  58.160 123.953  1.00  0.00           C  
ATOM    672  C   ALA B 181      43.260  59.378 123.293  1.00  0.00           C  
ATOM    673  O   ALA B 181      43.107  60.505 123.773  1.00  0.00           O  
ATOM    674  CB  ALA B 181      43.499  57.626 125.071  1.00  0.00           C  
ATOM    675  N   LEU B 182      43.976  59.148 122.193  1.00  0.00           N  
ATOM    676  CA  LEU B 182      44.685  60.219 121.489  1.00  0.00           C  
ATOM    677  C   LEU B 182      44.018  60.653 120.180  1.00  0.00           C  
ATOM    678  O   LEU B 182      44.368  61.693 119.615  1.00  0.00           O  
ATOM    679  CB  LEU B 182      46.147  59.828 121.234  1.00  0.00           C  
ATOM    680  CG  LEU B 182      47.099  59.657 122.424  1.00  0.00           C  
ATOM    681  CD1 LEU B 182      48.485  59.298 121.929  1.00  0.00           C  
ATOM    682  CD2 LEU B 182      47.162  60.907 123.292  1.00  0.00           C  
ATOM    683  N   GLY B  86      43.058  59.861 119.707  1.00  0.00           N  
ATOM    684  CA  GLY B  86      42.366  60.142 118.449  1.00  0.00           C  
ATOM    685  C   GLY B  86      41.260  61.177 118.553  1.00  0.00           C  
ATOM    686  O   GLY B  86      41.094  62.009 117.657  1.00  0.00           O  
ATOM    687  N   LYS B  87      40.505  61.126 119.649  1.00  0.00           N  
ATOM    688  CA  LYS B  87      39.348  62.000 119.844  1.00  0.00           C  
ATOM    689  C   LYS B  87      39.736  63.442 120.184  1.00  0.00           C  
ATOM    690  O   LYS B  87      39.307  64.378 119.505  1.00  0.00           O  
ATOM    691  CB  LYS B  87      38.414  61.422 120.921  1.00  0.00           C  
ATOM    692  CG  LYS B  87      37.125  62.213 121.162  1.00  0.00           C  
ATOM    693  CD  LYS B  87      36.086  61.977 120.072  1.00  0.00           C  
ATOM    694  CE  LYS B  87      34.815  62.764 120.350  1.00  0.00           C  
ATOM    695  NZ  LYS B  87      33.791  62.562 119.289  1.00  0.00           N  
ATOM    696  N   LYS B  88      40.546  63.612 121.228  1.00  0.00           N  
ATOM    697  CA  LYS B  88      40.866  64.941 121.753  1.00  0.00           C  
ATOM    698  C   LYS B  88      42.195  65.501 121.237  1.00  0.00           C  
ATOM    699  O   LYS B  88      42.263  66.664 120.830  1.00  0.00           O  
ATOM    700  CB  LYS B  88      40.847  64.931 123.287  1.00  0.00           C  
ATOM    701  CG  LYS B  88      40.713  66.309 123.922  1.00  0.00           C  
ATOM    702  CD  LYS B  88      40.582  66.216 125.433  1.00  0.00           C  
ATOM    703  CE  LYS B  88      40.323  67.583 126.047  1.00  0.00           C  
ATOM    704  NZ  LYS B  88      40.164  67.505 127.525  1.00  0.00           N  
ATOM    705  N   TYR B  89      43.239  64.674 121.253  1.00  0.00           N  
ATOM    706  CA  TYR B  89      44.594  65.112 120.894  1.00  0.00           C  
ATOM    707  C   TYR B  89      44.875  65.104 119.387  1.00  0.00           C  
ATOM    708  O   TYR B  89      45.909  65.613 118.943  1.00  0.00           O  
ATOM    709  CB  TYR B  89      45.647  64.290 121.651  1.00  0.00           C  
ATOM    710  CG  TYR B  89      45.627  64.508 123.151  1.00  0.00           C  
ATOM    711  CD1 TYR B  89      46.321  65.573 123.731  1.00  0.00           C  
ATOM    712  CD2 TYR B  89      44.912  63.653 123.990  1.00  0.00           C  
ATOM    713  CE1 TYR B  89      46.303  65.778 125.109  1.00  0.00           C  
ATOM    714  CE2 TYR B  89      44.888  63.850 125.368  1.00  0.00           C  
ATOM    715  CZ  TYR B  89      45.585  64.913 125.920  1.00  0.00           C  
ATOM    716  OH  TYR B  89      45.564  65.108 127.281  1.00  0.00           O  
ATOM    717  N   LYS B  90      43.948  64.532 118.617  1.00  0.00           N  
ATOM    718  CA  LYS B  90      44.008  64.505 117.148  1.00  0.00           C  
ATOM    719  C   LYS B  90      45.333  63.973 116.583  1.00  0.00           C  
ATOM    720  O   LYS B  90      46.012  64.662 115.815  1.00  0.00           O  
ATOM    721  CB  LYS B  90      43.677  65.888 116.560  1.00  0.00           C  
ATOM    722  CG  LYS B  90      42.203  66.278 116.616  1.00  0.00           C  
ATOM    723  CD  LYS B  90      41.414  65.676 115.457  1.00  0.00           C  
ATOM    724  CE  LYS B  90      39.993  66.221 115.397  1.00  0.00           C  
ATOM    725  NZ  LYS B  90      39.142  65.739 116.522  1.00  0.00           N  
ATOM    726  N   ILE B  91      45.696  62.751 116.971  1.00  0.00           N  
ATOM    727  CA  ILE B  91      46.923  62.115 116.479  1.00  0.00           C  
ATOM    728  C   ILE B  91      46.757  60.596 116.300  1.00  0.00           C  
ATOM    729  O   ILE B  91      46.184  59.914 117.156  1.00  0.00           O  
ATOM    730  CB  ILE B  91      48.170  62.495 117.353  1.00  0.00           C  
ATOM    731  CG1 ILE B  91      49.476  62.324 116.568  1.00  0.00           C  
ATOM    732  CG2 ILE B  91      48.188  61.749 118.690  1.00  0.00           C  
ATOM    733  CD1 ILE B  91      49.813  63.500 115.664  1.00  0.00           C  
ATOM    734  N   GLY B  92      47.256  60.083 115.177  1.00  0.00           N  
ATOM    735  CA  GLY B  92      47.021  58.696 114.785  1.00  0.00           C  
ATOM    736  C   GLY B  92      48.207  57.770 114.961  1.00  0.00           C  
ATOM    737  O   GLY B  92      49.340  58.121 114.623  1.00  0.00           O  
ATOM    738  N   ILE B  93      47.932  56.579 115.489  1.00  0.00           N  
ATOM    739  CA  ILE B  93      48.944  55.541 115.690  1.00  0.00           C  
ATOM    740  C   ILE B  93      48.820  54.453 114.617  1.00  0.00           C  
ATOM    741  O   ILE B  93      47.771  53.818 114.473  1.00  0.00           O  
ATOM    742  CB  ILE B  93      48.876  54.936 117.127  1.00  0.00           C  
ATOM    743  CG1 ILE B  93      49.747  53.677 117.237  1.00  0.00           C  
ATOM    744  CG2 ILE B  93      47.427  54.668 117.540  1.00  0.00           C  
ATOM    745  CD1 ILE B  93      49.643  52.953 118.570  1.00  0.00           C  
ATOM    746  N   ARG B  94      49.901  54.252 113.867  1.00  0.00           N  
ATOM    747  CA  ARG B  94      49.906  53.311 112.750  1.00  0.00           C  
ATOM    748  C   ARG B  94      50.371  51.917 113.188  1.00  0.00           C  
ATOM    749  O   ARG B  94      49.709  51.272 114.004  1.00  0.00           O  
ATOM    750  CB  ARG B  94      50.746  53.855 111.583  1.00  0.00           C  
ATOM    751  CG  ARG B  94      50.448  55.311 111.196  1.00  0.00           C  
ATOM    752  CD  ARG B  94      49.022  55.502 110.684  1.00  0.00           C  
ATOM    753  NE  ARG B  94      48.730  56.906 110.393  1.00  0.00           N  
ATOM    754  CZ  ARG B  94      47.569  57.356 109.921  1.00  0.00           C  
ATOM    755  NH1 ARG B  94      46.568  56.520 109.678  1.00  0.00           N  
ATOM    756  NH2 ARG B  94      47.409  58.653 109.690  1.00  0.00           N  
ATOM    757  N   GLY B 183      51.502  51.461 112.652  1.00  0.00           N  
ATOM    758  CA  GLY B 183      52.014  50.118 112.932  1.00  0.00           C  
ATOM    759  C   GLY B 183      52.946  50.027 114.128  1.00  0.00           C  
ATOM    760  O   GLY B 183      53.326  51.043 114.715  1.00  0.00           O  
ATOM    761  N   ILE B 197      53.309  48.796 114.483  1.00  0.00           N  
ATOM    762  CA  ILE B 197      54.236  48.528 115.582  1.00  0.00           C  
ATOM    763  C   ILE B 197      55.571  48.035 115.025  1.00  0.00           C  
ATOM    764  O   ILE B 197      55.605  47.176 114.140  1.00  0.00           O  
ATOM    765  CB  ILE B 197      53.663  47.480 116.575  1.00  0.00           C  
ATOM    766  CG1 ILE B 197      52.282  47.913 117.084  1.00  0.00           C  
ATOM    767  CG2 ILE B 197      54.628  47.254 117.740  1.00  0.00           C  
ATOM    768  CD1 ILE B 197      51.518  46.827 117.821  1.00  0.00           C  
ATOM    769  N   GLU B 198      56.664  48.586 115.546  1.00  0.00           N  
ATOM    770  CA  GLU B 198      58.005  48.202 115.117  1.00  0.00           C  
ATOM    771  C   GLU B 198      58.782  47.576 116.262  1.00  0.00           C  
ATOM    772  O   GLU B 198      58.979  48.202 117.303  1.00  0.00           O  
ATOM    773  CB  GLU B 198      58.764  49.412 114.571  1.00  0.00           C  
ATOM    774  CG  GLU B 198      58.343  49.846 113.173  1.00  0.00           C  
ATOM    775  CD  GLU B 198      58.951  48.989 112.074  1.00  0.00           C  
ATOM    776  OE1 GLU B 198      60.108  48.538 112.226  1.00  0.00           O  
ATOM    777  OE2 GLU B 198      58.270  48.777 111.048  1.00  0.00           O  
ATOM    778  N   VAL B 199      59.229  46.341 116.050  1.00  0.00           N  
ATOM    779  CA  VAL B 199      59.961  45.589 117.063  1.00  0.00           C  
ATOM    780  C   VAL B 199      61.466  45.840 116.944  1.00  0.00           C  
ATOM    781  O   VAL B 199      62.037  45.759 115.852  1.00  0.00           O  
ATOM    782  CB  VAL B 199      59.663  44.071 116.967  1.00  0.00           C  
ATOM    783  CG1 VAL B 199      60.314  43.308 118.118  1.00  0.00           C  
ATOM    784  CG2 VAL B 199      58.161  43.819 116.949  1.00  0.00           C  
ATOM    785  N   GLU B 200      62.093  46.148 118.078  1.00  0.00           N  
ATOM    786  CA  GLU B 200      63.533  46.391 118.144  1.00  0.00           C  
ATOM    787  C   GLU B 200      64.278  45.220 118.788  1.00  0.00           C  
ATOM    788  O   GLU B 200      65.406  44.910 118.397  1.00  0.00           O  
ATOM    789  CB  GLU B 200      63.826  47.696 118.891  1.00  0.00           C  
ATOM    790  CG  GLU B 200      63.435  48.953 118.117  1.00  0.00           C  
ATOM    791  CD  GLU B 200      63.287  50.176 119.005  1.00  0.00           C  
ATOM    792  OE1 GLU B 200      62.507  50.120 119.982  1.00  0.00           O  
ATOM    793  OE2 GLU B 200      63.943  51.201 118.718  1.00  0.00           O  
ATOM    794  N   SER B 201      63.647  44.584 119.775  1.00  0.00           N  
ATOM    795  CA  SER B 201      64.170  43.352 120.377  1.00  0.00           C  
ATOM    796  C   SER B 201      63.059  42.519 121.018  1.00  0.00           C  
ATOM    797  O   SER B 201      62.155  43.059 121.662  1.00  0.00           O  
ATOM    798  CB  SER B 201      65.268  43.652 121.406  1.00  0.00           C  
ATOM    799  OG  SER B 201      64.726  43.873 122.698  1.00  0.00           O  
ATOM    800  N   PHE B 202      63.143  41.204 120.837  1.00  0.00           N  
ATOM    801  CA  PHE B 202      62.198  40.269 121.439  1.00  0.00           C  
ATOM    802  C   PHE B 202      62.984  39.137 122.095  1.00  0.00           C  
ATOM    803  O   PHE B 202      63.638  38.343 121.412  1.00  0.00           O  
ATOM    804  CB  PHE B 202      61.242  39.723 120.375  1.00  0.00           C  
ATOM    805  CG  PHE B 202      59.947  39.180 120.926  1.00  0.00           C  
ATOM    806  CD1 PHE B 202      59.936  38.090 121.795  1.00  0.00           C  
ATOM    807  CD2 PHE B 202      58.734  39.740 120.547  1.00  0.00           C  
ATOM    808  CE1 PHE B 202      58.739  37.584 122.291  1.00  0.00           C  
ATOM    809  CE2 PHE B 202      57.531  39.240 121.038  1.00  0.00           C  
ATOM    810  CZ  PHE B 202      57.533  38.161 121.911  1.00  0.00           C  
ATOM    811  N   ILE B 203      62.918  39.074 123.422  1.00  0.00           N  
ATOM    812  CA  ILE B 203      63.681  38.092 124.192  1.00  0.00           C  
ATOM    813  C   ILE B 203      62.758  37.215 125.042  1.00  0.00           C  
ATOM    814  O   ILE B 203      61.936  37.720 125.809  1.00  0.00           O  
ATOM    815  CB  ILE B 203      64.781  38.775 125.069  1.00  0.00           C  
ATOM    816  CG1 ILE B 203      65.958  39.234 124.206  1.00  0.00           C  
ATOM    817  CG2 ILE B 203      65.309  37.840 126.152  1.00  0.00           C  
ATOM    818  CD1 ILE B 203      65.882  40.681 123.759  1.00  0.00           C  
ATOM    819  N   ILE B 205      62.895  35.901 124.880  1.00  0.00           N  
ATOM    820  CA  ILE B 205      62.199  34.930 125.721  1.00  0.00           C  
ATOM    821  C   ILE B 205      63.223  34.163 126.562  1.00  0.00           C  
ATOM    822  O   ILE B 205      64.240  33.705 126.042  1.00  0.00           O  
ATOM    823  CB  ILE B 205      61.359  33.928 124.882  1.00  0.00           C  
ATOM    824  CG1 ILE B 205      60.451  34.664 123.889  1.00  0.00           C  
ATOM    825  CG2 ILE B 205      60.523  33.029 125.790  1.00  0.00           C  
ATOM    826  CD1 ILE B 205      59.750  33.749 122.885  1.00  0.00           C  
ATOM    827  N   LYS B 206      62.955  34.042 127.860  1.00  0.00           N  
ATOM    828  CA  LYS B 206      63.778  33.224 128.750  1.00  0.00           C  
ATOM    829  C   LYS B 206      62.954  32.046 129.253  1.00  0.00           C  
ATOM    830  O   LYS B 206      61.863  32.230 129.797  1.00  0.00           O  
ATOM    831  CB  LYS B 206      64.308  34.043 129.929  1.00  0.00           C  
ATOM    832  CG  LYS B 206      65.069  35.301 129.546  1.00  0.00           C  
ATOM    833  CD  LYS B 206      65.581  36.017 130.789  1.00  0.00           C  
ATOM    834  CE  LYS B 206      66.153  37.384 130.463  1.00  0.00           C  
ATOM    835  NZ  LYS B 206      66.713  38.031 131.680  1.00  0.00           N  
ATOM    836  N   VAL B 207      63.486  30.840 129.069  1.00  0.00           N  
ATOM    837  CA  VAL B 207      62.740  29.604 129.316  1.00  0.00           C  
ATOM    838  C   VAL B 207      63.529  28.686 130.251  1.00  0.00           C  
ATOM    839  O   VAL B 207      64.717  28.468 130.028  1.00  0.00           O  
ATOM    840  CB  VAL B 207      62.450  28.840 127.987  1.00  0.00           C  
ATOM    841  CG1 VAL B 207      61.414  27.753 128.198  1.00  0.00           C  
ATOM    842  CG2 VAL B 207      61.988  29.794 126.897  1.00  0.00           C  
ATOM    843  N   PRO B 208      62.872  28.143 131.297  1.00  0.00           N  
ATOM    844  CA  PRO B 208      63.549  27.222 132.216  1.00  0.00           C  
ATOM    845  C   PRO B 208      63.932  25.887 131.572  1.00  0.00           C  
ATOM    846  O   PRO B 208      63.126  25.285 130.858  1.00  0.00           O  
ATOM    847  CB  PRO B 208      62.512  27.003 133.324  1.00  0.00           C  
ATOM    848  CG  PRO B 208      61.208  27.292 132.690  1.00  0.00           C  
ATOM    849  CD  PRO B 208      61.471  28.378 131.694  1.00  0.00           C  
ATOM    850  N   ALA B 209      65.164  25.447 131.829  1.00  0.00           N  
ATOM    851  CA  ALA B 209      65.681  24.175 131.324  1.00  0.00           C  
ATOM    852  C   ALA B 209      66.845  23.689 132.181  1.00  0.00           C  
ATOM    853  O   ALA B 209      67.608  24.498 132.712  1.00  0.00           O  
ATOM    854  CB  ALA B 209      66.119  24.315 129.867  1.00  0.00           C  
ATOM    855  N   ASP B 210      66.977  22.369 132.303  1.00  0.00           N  
ATOM    856  CA  ASP B 210      68.057  21.751 133.079  1.00  0.00           C  
ATOM    857  C   ASP B 210      69.291  21.462 132.231  1.00  0.00           C  
ATOM    858  O   ASP B 210      70.420  21.667 132.681  1.00  0.00           O  
ATOM    859  CB  ASP B 210      67.579  20.455 133.739  1.00  0.00           C  
ATOM    860  CG  ASP B 210      66.479  20.686 134.754  1.00  0.00           C  
ATOM    861  OD1 ASP B 210      65.456  19.971 134.685  1.00  0.00           O  
ATOM    862  OD2 ASP B 210      66.632  21.579 135.617  1.00  0.00           O  
ATOM    863  N   HIS B 211      69.065  20.978 131.010  1.00  0.00           N  
ATOM    864  CA  HIS B 211      70.145  20.591 130.106  1.00  0.00           C  
ATOM    865  C   HIS B 211      70.298  21.571 128.943  1.00  0.00           C  
ATOM    866  O   HIS B 211      69.362  22.304 128.605  1.00  0.00           O  
ATOM    867  CB  HIS B 211      69.909  19.178 129.558  1.00  0.00           C  
ATOM    868  CG  HIS B 211      69.636  18.151 130.614  1.00  0.00           C  
ATOM    869  ND1 HIS B 211      68.391  17.590 130.802  1.00  0.00           N  
ATOM    870  CD2 HIS B 211      70.446  17.584 131.539  1.00  0.00           C  
ATOM    871  CE1 HIS B 211      68.446  16.722 131.797  1.00  0.00           C  
ATOM    872  NE2 HIS B 211      69.682  16.700 132.262  1.00  0.00           N  
ATOM    873  N   GLU B 212      71.486  21.574 128.340  1.00  0.00           N  
ATOM    874  CA  GLU B 212      71.754  22.349 127.131  1.00  0.00           C  
ATOM    875  C   GLU B 212      71.014  21.754 125.937  1.00  0.00           C  
ATOM    876  O   GLU B 212      70.681  20.566 125.930  1.00  0.00           O  
ATOM    877  CB  GLU B 212      73.255  22.374 126.826  1.00  0.00           C  
ATOM    878  CG  GLU B 212      74.092  23.239 127.761  1.00  0.00           C  
ATOM    879  CD  GLU B 212      75.512  23.458 127.250  1.00  0.00           C  
ATOM    880  OE1 GLU B 212      75.719  23.469 126.014  1.00  0.00           O  
ATOM    881  OE2 GLU B 212      76.424  23.627 128.090  1.00  0.00           O  
ATOM    882  N   LEU B 213      70.763  22.588 124.931  1.00  0.00           N  
ATOM    883  CA  LEU B 213      70.158  22.138 123.682  1.00  0.00           C  
ATOM    884  C   LEU B 213      71.049  22.475 122.495  1.00  0.00           C  
ATOM    885  O   LEU B 213      71.642  23.555 122.441  1.00  0.00           O  
ATOM    886  CB  LEU B 213      68.780  22.775 123.480  1.00  0.00           C  
ATOM    887  CG  LEU B 213      67.614  22.358 124.378  1.00  0.00           C  
ATOM    888  CD1 LEU B 213      66.378  23.167 124.018  1.00  0.00           C  
ATOM    889  CD2 LEU B 213      67.324  20.865 124.277  1.00  0.00           C  
ATOM    890  N   ARG B 214      71.144  21.544 121.550  1.00  0.00           N  
ATOM    891  CA  ARG B 214      71.806  21.811 120.276  1.00  0.00           C  
ATOM    892  C   ARG B 214      70.917  22.726 119.436  1.00  0.00           C  
ATOM    893  O   ARG B 214      69.753  22.405 119.173  1.00  0.00           O  
ATOM    894  CB  ARG B 214      72.134  20.507 119.533  1.00  0.00           C  
ATOM    895  CG  ARG B 214      70.965  19.538 119.366  1.00  0.00           C  
ATOM    896  CD  ARG B 214      71.421  18.210 118.785  1.00  0.00           C  
ATOM    897  NE  ARG B 214      70.293  17.316 118.527  1.00  0.00           N  
ATOM    898  CZ  ARG B 214      69.724  17.137 117.337  1.00  0.00           C  
ATOM    899  NH1 ARG B 214      70.173  17.785 116.267  1.00  0.00           N  
ATOM    900  NH2 ARG B 214      68.702  16.302 117.214  1.00  0.00           N  
ATOM    901  N   LEU B 216      69.239  24.541 116.362  1.00  0.00           N  
ATOM    902  CA  LEU B 216      68.836  24.056 115.042  1.00  0.00           C  
ATOM    903  C   LEU B 216      68.241  25.178 114.195  1.00  0.00           C  
ATOM    904  O   LEU B 216      67.814  26.206 114.730  1.00  0.00           O  
ATOM    905  CB  LEU B 216      67.825  22.915 115.193  1.00  0.00           C  
ATOM    906  CG  LEU B 216      68.353  21.623 115.825  1.00  0.00           C  
ATOM    907  CD1 LEU B 216      67.340  21.049 116.802  1.00  0.00           C  
ATOM    908  CD2 LEU B 216      68.750  20.601 114.763  1.00  0.00           C  
ATOM    909  N   LYS B 217      68.222  24.979 112.878  1.00  0.00           N  
ATOM    910  CA  LYS B 217      67.631  25.952 111.966  1.00  0.00           C  
ATOM    911  C   LYS B 217      66.122  26.040 112.188  1.00  0.00           C  
ATOM    912  O   LYS B 217      65.362  25.182 111.730  1.00  0.00           O  
ATOM    913  CB  LYS B 217      67.953  25.615 110.508  1.00  0.00           C  
ATOM    914  CG  LYS B 217      67.547  26.705 109.524  1.00  0.00           C  
ATOM    915  CD  LYS B 217      68.018  26.401 108.115  1.00  0.00           C  
ATOM    916  CE  LYS B 217      67.584  27.494 107.152  1.00  0.00           C  
ATOM    917  NZ  LYS B 217      68.003  27.208 105.754  1.00  0.00           N  
ATOM    918  N   VAL B 218      65.712  27.074 112.919  1.00  0.00           N  
ATOM    919  CA  VAL B 218      64.305  27.339 113.218  1.00  0.00           C  
ATOM    920  C   VAL B 218      63.968  28.761 112.757  1.00  0.00           C  
ATOM    921  O   VAL B 218      64.693  29.703 113.090  1.00  0.00           O  
ATOM    922  CB  VAL B 218      63.994  27.192 114.738  1.00  0.00           C  
ATOM    923  CG1 VAL B 218      62.503  27.335 115.005  1.00  0.00           C  
ATOM    924  CG2 VAL B 218      64.491  25.857 115.279  1.00  0.00           C  
ATOM    925  N   PRO B 219      62.874  28.921 111.984  1.00  0.00           N  
ATOM    926  CA  PRO B 219      62.458  30.240 111.505  1.00  0.00           C  
ATOM    927  C   PRO B 219      62.196  31.237 112.637  1.00  0.00           C  
ATOM    928  O   PRO B 219      61.668  30.863 113.689  1.00  0.00           O  
ATOM    929  CB  PRO B 219      61.153  29.946 110.757  1.00  0.00           C  
ATOM    930  CG  PRO B 219      61.242  28.524 110.383  1.00  0.00           C  
ATOM    931  CD  PRO B 219      61.964  27.864 111.508  1.00  0.00           C  
ATOM    932  N   TYR B 220      62.587  32.489 112.404  1.00  0.00           N  
ATOM    933  CA  TYR B 220      62.336  33.619 113.309  1.00  0.00           C  
ATOM    934  C   TYR B 220      63.205  33.671 114.573  1.00  0.00           C  
ATOM    935  O   TYR B 220      63.146  34.651 115.313  1.00  0.00           O  
ATOM    936  CB  TYR B 220      60.850  33.733 113.690  1.00  0.00           C  
ATOM    937  CG  TYR B 220      59.884  33.796 112.525  1.00  0.00           C  
ATOM    938  CD1 TYR B 220      59.919  34.849 111.612  1.00  0.00           C  
ATOM    939  CD2 TYR B 220      58.915  32.811 112.353  1.00  0.00           C  
ATOM    940  CE1 TYR B 220      59.021  34.906 110.548  1.00  0.00           C  
ATOM    941  CE2 TYR B 220      58.012  32.861 111.298  1.00  0.00           C  
ATOM    942  CZ  TYR B 220      58.069  33.909 110.400  1.00  0.00           C  
ATOM    943  OH  TYR B 220      57.176  33.954 109.354  1.00  0.00           O  
ATOM    944  N   ILE B 221      63.996  32.631 114.829  1.00  0.00           N  
ATOM    945  CA  ILE B 221      64.919  32.653 115.967  1.00  0.00           C  
ATOM    946  C   ILE B 221      66.290  33.175 115.535  1.00  0.00           C  
ATOM    947  O   ILE B 221      67.018  32.509 114.796  1.00  0.00           O  
ATOM    948  CB  ILE B 221      65.054  31.278 116.673  1.00  0.00           C  
ATOM    949  CG1 ILE B 221      63.683  30.761 117.123  1.00  0.00           C  
ATOM    950  CG2 ILE B 221      66.000  31.391 117.873  1.00  0.00           C  
ATOM    951  CD1 ILE B 221      63.726  29.419 117.846  1.00  0.00           C  
ATOM    952  N   LYS B 222      66.621  34.374 116.011  1.00  0.00           N  
ATOM    953  CA  LYS B 222      67.853  35.071 115.640  1.00  0.00           C  
ATOM    954  C   LYS B 222      69.089  34.414 116.257  1.00  0.00           C  
ATOM    955  O   LYS B 222      70.021  34.044 115.540  1.00  0.00           O  
ATOM    956  CB  LYS B 222      67.759  36.551 116.032  1.00  0.00           C  
ATOM    957  CG  LYS B 222      68.896  37.432 115.516  1.00  0.00           C  
ATOM    958  CD  LYS B 222      68.498  38.911 115.492  1.00  0.00           C  
ATOM    959  CE  LYS B 222      68.373  39.515 116.891  1.00  0.00           C  
ATOM    960  NZ  LYS B 222      69.695  39.787 117.527  1.00  0.00           N  
ATOM    961  N   SER B 223      69.090  34.272 117.582  1.00  0.00           N  
ATOM    962  CA  SER B 223      70.187  33.622 118.297  1.00  0.00           C  
ATOM    963  C   SER B 223      69.702  32.919 119.562  1.00  0.00           C  
ATOM    964  O   SER B 223      68.594  33.169 120.041  1.00  0.00           O  
ATOM    965  CB  SER B 223      71.294  34.630 118.636  1.00  0.00           C  
ATOM    966  OG  SER B 223      70.811  35.664 119.474  1.00  0.00           O  
ATOM    967  N   GLU B 225      71.294  31.385 123.513  1.00  0.00           N  
ATOM    968  CA  GLU B 225      72.389  31.298 124.480  1.00  0.00           C  
ATOM    969  C   GLU B 225      71.933  30.721 125.815  1.00  0.00           C  
ATOM    970  O   GLU B 225      70.827  31.003 126.281  1.00  0.00           O  
ATOM    971  CB  GLU B 225      73.068  32.662 124.690  1.00  0.00           C  
ATOM    972  CG  GLU B 225      72.118  33.853 124.835  1.00  0.00           C  
ATOM    973  CD  GLU B 225      71.698  34.445 123.494  1.00  0.00           C  
ATOM    974  OE1 GLU B 225      72.588  34.816 122.694  1.00  0.00           O  
ATOM    975  OE2 GLU B 225      70.476  34.544 123.243  1.00  0.00           O  
ATOM    976  N   ASN B 226      72.793  29.904 126.417  1.00  0.00           N  
ATOM    977  CA  ASN B 226      72.526  29.331 127.730  1.00  0.00           C  
ATOM    978  C   ASN B 226      72.722  30.362 128.834  1.00  0.00           C  
ATOM    979  O   ASN B 226      73.717  31.086 128.851  1.00  0.00           O  
ATOM    980  CB  ASN B 226      73.409  28.103 127.979  1.00  0.00           C  
ATOM    981  CG  ASN B 226      73.063  26.935 127.067  1.00  0.00           C  
ATOM    982  OD1 ASN B 226      71.899  26.546 126.944  1.00  0.00           O  
ATOM    983  ND2 ASN B 226      74.078  26.368 126.427  1.00  0.00           N  
ATOM    984  N   ILE B 227      71.750  30.437 129.738  1.00  0.00           N  
ATOM    985  CA  ILE B 227      71.818  31.331 130.896  1.00  0.00           C  
ATOM    986  C   ILE B 227      71.518  30.547 132.171  1.00  0.00           C  
ATOM    987  O   ILE B 227      71.150  29.370 132.112  1.00  0.00           O  
ATOM    988  CB  ILE B 227      70.865  32.555 130.766  1.00  0.00           C  
ATOM    989  CG1 ILE B 227      69.417  32.102 130.518  1.00  0.00           C  
ATOM    990  CG2 ILE B 227      71.362  33.519 129.678  1.00  0.00           C  
ATOM    991  CD1 ILE B 227      68.391  33.213 130.596  1.00  0.00           C  
ATOM    992  N   GLU B 228      71.687  31.192 133.320  1.00  0.00           N  
ATOM    993  CA  GLU B 228      71.459  30.522 134.591  1.00  0.00           C  
ATOM    994  C   GLU B 228      69.990  30.147 134.742  1.00  0.00           C  
ATOM    995  O   GLU B 228      69.115  31.012 134.741  1.00  0.00           O  
ATOM    996  CB  GLU B 228      71.930  31.381 135.770  1.00  0.00           C  
ATOM    997  CG  GLU B 228      71.805  30.668 137.108  1.00  0.00           C  
ATOM    998  CD  GLU B 228      72.302  31.483 138.285  1.00  0.00           C  
ATOM    999  OE1 GLU B 228      72.612  32.685 138.122  1.00  0.00           O  
ATOM   1000  OE2 GLU B 228      72.382  30.903 139.386  1.00  0.00           O  
ATOM   1001  N   GLY B 229      69.735  28.846 134.844  1.00  0.00           N  
ATOM   1002  CA  GLY B 229      68.388  28.330 135.029  1.00  0.00           C  
ATOM   1003  C   GLY B 229      67.640  27.959 133.762  1.00  0.00           C  
ATOM   1004  O   GLY B 229      66.561  27.357 133.836  1.00  0.00           O  
ATOM   1005  N   GLY B 230      68.193  28.314 132.602  1.00  0.00           N  
ATOM   1006  CA  GLY B 230      67.538  27.987 131.335  1.00  0.00           C  
ATOM   1007  C   GLY B 230      68.151  28.516 130.049  1.00  0.00           C  
ATOM   1008  O   GLY B 230      69.370  28.615 129.914  1.00  0.00           O  
ATOM   1009  N   ILE B 231      67.279  28.844 129.100  1.00  0.00           N  
ATOM   1010  CA  ILE B 231      67.677  29.230 127.750  1.00  0.00           C  
ATOM   1011  C   ILE B 231      67.130  30.614 127.423  1.00  0.00           C  
ATOM   1012  O   ILE B 231      65.968  30.911 127.713  1.00  0.00           O  
ATOM   1013  CB  ILE B 231      67.112  28.234 126.691  1.00  0.00           C  
ATOM   1014  CG1 ILE B 231      67.247  26.769 127.140  1.00  0.00           C  
ATOM   1015  CG2 ILE B 231      67.736  28.463 125.319  1.00  0.00           C  
ATOM   1016  CD1 ILE B 231      68.649  26.227 127.174  1.00  0.00           C  
ATOM   1017  N   GLN B 232      67.963  31.453 126.814  1.00  0.00           N  
ATOM   1018  CA  GLN B 232      67.506  32.735 126.284  1.00  0.00           C  
ATOM   1019  C   GLN B 232      67.445  32.712 124.755  1.00  0.00           C  
ATOM   1020  O   GLN B 232      68.429  32.370 124.085  1.00  0.00           O  
ATOM   1021  CB  GLN B 232      68.401  33.875 126.772  1.00  0.00           C  
ATOM   1022  CG  GLN B 232      68.044  35.247 126.213  1.00  0.00           C  
ATOM   1023  CD  GLN B 232      68.628  36.381 127.035  1.00  0.00           C  
ATOM   1024  OE1 GLN B 232      68.228  36.605 128.178  1.00  0.00           O  
ATOM   1025  NE2 GLN B 232      69.575  37.110 126.452  1.00  0.00           N  
ATOM   1026  N   LEU B 233      66.281  33.076 124.217  1.00  0.00           N  
ATOM   1027  CA  LEU B 233      66.078  33.183 122.776  1.00  0.00           C  
ATOM   1028  C   LEU B 233      65.942  34.639 122.351  1.00  0.00           C  
ATOM   1029  O   LEU B 233      65.208  35.406 122.975  1.00  0.00           O  
ATOM   1030  CB  LEU B 233      64.814  32.431 122.352  1.00  0.00           C  
ATOM   1031  CG  LEU B 233      64.660  30.937 122.633  1.00  0.00           C  
ATOM   1032  CD1 LEU B 233      63.222  30.530 122.368  1.00  0.00           C  
ATOM   1033  CD2 LEU B 233      65.618  30.113 121.791  1.00  0.00           C  
ATOM   1034  N   GLU B 234      66.656  35.010 121.292  1.00  0.00           N  
ATOM   1035  CA  GLU B 234      66.443  36.288 120.623  1.00  0.00           C  
ATOM   1036  C   GLU B 234      65.644  36.030 119.349  1.00  0.00           C  
ATOM   1037  O   GLU B 234      66.005  35.166 118.547  1.00  0.00           O  
ATOM   1038  CB  GLU B 234      67.773  36.972 120.289  1.00  0.00           C  
ATOM   1039  CG  GLU B 234      68.542  37.499 121.497  1.00  0.00           C  
ATOM   1040  CD  GLU B 234      69.778  38.317 121.118  1.00  0.00           C  
ATOM   1041  OE1 GLU B 234      70.093  38.438 119.909  1.00  0.00           O  
ATOM   1042  OE2 GLU B 234      70.440  38.844 122.041  1.00  0.00           O  
ATOM   1043  N   LEU B 235      64.560  36.778 119.169  1.00  0.00           N  
ATOM   1044  CA  LEU B 235      63.652  36.572 118.045  1.00  0.00           C  
ATOM   1045  C   LEU B 235      63.765  37.655 116.975  1.00  0.00           C  
ATOM   1046  O   LEU B 235      63.911  38.840 117.285  1.00  0.00           O  
ATOM   1047  CB  LEU B 235      62.207  36.487 118.545  1.00  0.00           C  
ATOM   1048  CG  LEU B 235      61.585  35.137 118.917  1.00  0.00           C  
ATOM   1049  CD1 LEU B 235      62.432  34.323 119.889  1.00  0.00           C  
ATOM   1050  CD2 LEU B 235      60.196  35.358 119.489  1.00  0.00           C  
ATOM   1051  N   GLU B 236      63.704  37.232 115.715  1.00  0.00           N  
ATOM   1052  CA  GLU B 236      63.605  38.141 114.579  1.00  0.00           C  
ATOM   1053  C   GLU B 236      62.143  38.152 114.144  1.00  0.00           C  
ATOM   1054  O   GLU B 236      61.718  37.345 113.314  1.00  0.00           O  
ATOM   1055  CB  GLU B 236      64.523  37.683 113.439  1.00  0.00           C  
ATOM   1056  CG  GLU B 236      64.584  38.624 112.232  1.00  0.00           C  
ATOM   1057  CD  GLU B 236      65.525  39.799 112.437  1.00  0.00           C  
ATOM   1058  OE1 GLU B 236      65.269  40.634 113.331  1.00  0.00           O  
ATOM   1059  OE2 GLU B 236      66.521  39.892 111.690  1.00  0.00           O  
ATOM   1060  N   VAL B 237      61.376  39.070 114.725  1.00  0.00           N  
ATOM   1061  CA  VAL B 237      59.922  39.068 114.598  1.00  0.00           C  
ATOM   1062  C   VAL B 237      59.371  40.494 114.461  1.00  0.00           C  
ATOM   1063  O   VAL B 237      59.791  41.400 115.181  1.00  0.00           O  
ATOM   1064  CB  VAL B 237      59.281  38.314 115.806  1.00  0.00           C  
ATOM   1065  CG1 VAL B 237      57.874  38.792 116.102  1.00  0.00           C  
ATOM   1066  CG2 VAL B 237      59.291  36.810 115.566  1.00  0.00           C  
ATOM   1067  N   GLY B 238      58.451  40.683 113.516  1.00  0.00           N  
ATOM   1068  CA  GLY B 238      57.750  41.955 113.335  1.00  0.00           C  
ATOM   1069  C   GLY B 238      56.343  41.888 113.900  1.00  0.00           C  
ATOM   1070  O   GLY B 238      55.990  40.918 114.574  1.00  0.00           O  
ATOM   1071  N   GLU B 239      55.534  42.911 113.622  1.00  0.00           N  
ATOM   1072  CA  GLU B 239      54.176  42.991 114.178  1.00  0.00           C  
ATOM   1073  C   GLU B 239      53.219  41.936 113.617  1.00  0.00           C  
ATOM   1074  O   GLU B 239      52.351  41.440 114.339  1.00  0.00           O  
ATOM   1075  CB  GLU B 239      53.586  44.410 114.054  1.00  0.00           C  
ATOM   1076  CG  GLU B 239      53.338  44.912 112.632  1.00  0.00           C  
ATOM   1077  CD  GLU B 239      52.511  46.200 112.582  1.00  0.00           C  
ATOM   1078  OE1 GLU B 239      51.598  46.374 113.421  1.00  0.00           O  
ATOM   1079  OE2 GLU B 239      52.771  47.039 111.690  1.00  0.00           O  
ATOM   1080  N   ALA B 240      53.391  41.592 112.342  1.00  0.00           N  
ATOM   1081  CA  ALA B 240      52.582  40.556 111.695  1.00  0.00           C  
ATOM   1082  C   ALA B 240      52.775  39.196 112.369  1.00  0.00           C  
ATOM   1083  O   ALA B 240      51.804  38.490 112.649  1.00  0.00           O  
ATOM   1084  CB  ALA B 240      52.906  40.474 110.207  1.00  0.00           C  
ATOM   1085  N   GLU B 241      54.031  38.853 112.642  1.00  0.00           N  
ATOM   1086  CA  GLU B 241      54.380  37.601 113.314  1.00  0.00           C  
ATOM   1087  C   GLU B 241      53.884  37.559 114.762  1.00  0.00           C  
ATOM   1088  O   GLU B 241      53.496  36.497 115.254  1.00  0.00           O  
ATOM   1089  CB  GLU B 241      55.892  37.357 113.260  1.00  0.00           C  
ATOM   1090  CG  GLU B 241      56.439  37.033 111.868  1.00  0.00           C  
ATOM   1091  CD  GLU B 241      56.673  38.265 111.002  1.00  0.00           C  
ATOM   1092  OE1 GLU B 241      56.814  39.376 111.555  1.00  0.00           O  
ATOM   1093  OE2 GLU B 241      56.723  38.118 109.763  1.00  0.00           O  
ATOM   1094  N   LYS B 243      51.155  39.252 115.885  1.00  0.00           N  
ATOM   1095  CA  LYS B 243      49.710  39.083 115.730  1.00  0.00           C  
ATOM   1096  C   LYS B 243      49.354  37.627 115.401  1.00  0.00           C  
ATOM   1097  O   LYS B 243      48.349  37.101 115.891  1.00  0.00           O  
ATOM   1098  CB  LYS B 243      49.174  40.029 114.647  1.00  0.00           C  
ATOM   1099  CG  LYS B 243      47.659  40.207 114.647  1.00  0.00           C  
ATOM   1100  CD  LYS B 243      47.210  41.146 113.536  1.00  0.00           C  
ATOM   1101  CE  LYS B 243      45.688  41.270 113.492  1.00  0.00           C  
ATOM   1102  NZ  LYS B 243      45.204  42.051 112.316  1.00  0.00           N  
ATOM   1103  N   ASN B 244      50.192  36.987 114.583  1.00  0.00           N  
ATOM   1104  CA  ASN B 244      50.035  35.574 114.218  1.00  0.00           C  
ATOM   1105  C   ASN B 244      50.422  34.592 115.329  1.00  0.00           C  
ATOM   1106  O   ASN B 244      50.285  33.373 115.161  1.00  0.00           O  
ATOM   1107  CB  ASN B 244      50.839  35.256 112.954  1.00  0.00           C  
ATOM   1108  CG  ASN B 244      50.270  35.916 111.710  1.00  0.00           C  
ATOM   1109  OD1 ASN B 244      49.252  36.609 111.762  1.00  0.00           O  
ATOM   1110  ND2 ASN B 244      50.935  35.704 110.579  1.00  0.00           N  
ATOM   1111  N   ARG B 245      50.910  35.129 116.449  1.00  0.00           N  
ATOM   1112  CA  ARG B 245      51.285  34.343 117.631  1.00  0.00           C  
ATOM   1113  C   ARG B 245      52.473  33.393 117.399  1.00  0.00           C  
ATOM   1114  O   ARG B 245      52.524  32.294 117.957  1.00  0.00           O  
ATOM   1115  CB  ARG B 245      50.067  33.606 118.210  1.00  0.00           C  
ATOM   1116  CG  ARG B 245      49.161  34.487 119.071  1.00  0.00           C  
ATOM   1117  CD  ARG B 245      47.745  33.936 119.133  1.00  0.00           C  
ATOM   1118  NE  ARG B 245      46.903  34.689 120.064  1.00  0.00           N  
ATOM   1119  CZ  ARG B 245      45.571  34.654 120.079  1.00  0.00           C  
ATOM   1120  NH1 ARG B 245      44.907  33.902 119.211  1.00  0.00           N  
ATOM   1121  NH2 ARG B 245      44.898  35.378 120.967  1.00  0.00           N  
ATOM   1122  N   VAL B 246      53.424  33.843 116.581  1.00  0.00           N  
ATOM   1123  CA  VAL B 246      54.682  33.131 116.337  1.00  0.00           C  
ATOM   1124  C   VAL B 246      55.489  32.874 117.634  1.00  0.00           C  
ATOM   1125  O   VAL B 246      55.994  31.763 117.830  1.00  0.00           O  
ATOM   1126  CB  VAL B 246      55.543  33.862 115.259  1.00  0.00           C  
ATOM   1127  CG1 VAL B 246      56.966  33.338 115.225  1.00  0.00           C  
ATOM   1128  CG2 VAL B 246      54.900  33.744 113.882  1.00  0.00           C  
ATOM   1129  N   PRO B 247      55.616  33.892 118.522  1.00  0.00           N  
ATOM   1130  CA  PRO B 247      56.294  33.658 119.805  1.00  0.00           C  
ATOM   1131  C   PRO B 247      55.713  32.528 120.665  1.00  0.00           C  
ATOM   1132  O   PRO B 247      56.476  31.831 121.334  1.00  0.00           O  
ATOM   1133  CB  PRO B 247      56.157  35.006 120.523  1.00  0.00           C  
ATOM   1134  CG  PRO B 247      56.044  35.992 119.419  1.00  0.00           C  
ATOM   1135  CD  PRO B 247      55.206  35.304 118.391  1.00  0.00           C  
ATOM   1136  N   ASP B 248      54.393  32.344 120.654  1.00  0.00           N  
ATOM   1137  CA  ASP B 248      53.774  31.241 121.397  1.00  0.00           C  
ATOM   1138  C   ASP B 248      54.152  29.880 120.793  1.00  0.00           C  
ATOM   1139  O   ASP B 248      54.394  28.909 121.521  1.00  0.00           O  
ATOM   1140  CB  ASP B 248      52.247  31.381 121.434  1.00  0.00           C  
ATOM   1141  CG  ASP B 248      51.777  32.639 122.160  1.00  0.00           C  
ATOM   1142  OD1 ASP B 248      52.408  33.055 123.156  1.00  0.00           O  
ATOM   1143  OD2 ASP B 248      50.753  33.209 121.732  1.00  0.00           O  
ATOM   1144  N   ARG B 249      54.196  29.821 119.464  1.00  0.00           N  
ATOM   1145  CA  ARG B 249      54.586  28.600 118.756  1.00  0.00           C  
ATOM   1146  C   ARG B 249      56.068  28.273 118.950  1.00  0.00           C  
ATOM   1147  O   ARG B 249      56.432  27.110 119.097  1.00  0.00           O  
ATOM   1148  CB  ARG B 249      54.217  28.687 117.270  1.00  0.00           C  
ATOM   1149  CG  ARG B 249      52.714  28.615 117.027  1.00  0.00           C  
ATOM   1150  CD  ARG B 249      52.348  28.639 115.547  1.00  0.00           C  
ATOM   1151  NE  ARG B 249      52.684  29.917 114.928  1.00  0.00           N  
ATOM   1152  CZ  ARG B 249      51.974  30.509 113.975  1.00  0.00           C  
ATOM   1153  NH1 ARG B 249      50.864  29.952 113.512  1.00  0.00           N  
ATOM   1154  NH2 ARG B 249      52.377  31.670 113.485  1.00  0.00           N  
ATOM   1155  N   ILE B 250      56.909  29.303 118.970  1.00  0.00           N  
ATOM   1156  CA  ILE B 250      58.335  29.135 119.257  1.00  0.00           C  
ATOM   1157  C   ILE B 250      58.544  28.625 120.692  1.00  0.00           C  
ATOM   1158  O   ILE B 250      59.359  27.728 120.925  1.00  0.00           O  
ATOM   1159  CB  ILE B 250      59.137  30.440 118.978  1.00  0.00           C  
ATOM   1160  CG1 ILE B 250      59.262  30.669 117.465  1.00  0.00           C  
ATOM   1161  CG2 ILE B 250      60.520  30.393 119.625  1.00  0.00           C  
ATOM   1162  CD1 ILE B 250      59.786  32.046 117.074  1.00  0.00           C  
ATOM   1163  N   LEU B 251      57.785  29.180 121.636  1.00  0.00           N  
ATOM   1164  CA  LEU B 251      57.839  28.751 123.034  1.00  0.00           C  
ATOM   1165  C   LEU B 251      57.432  27.291 123.215  1.00  0.00           C  
ATOM   1166  O   LEU B 251      58.122  26.540 123.899  1.00  0.00           O  
ATOM   1167  CB  LEU B 251      56.971  29.651 123.924  1.00  0.00           C  
ATOM   1168  CG  LEU B 251      56.822  29.219 125.389  1.00  0.00           C  
ATOM   1169  CD1 LEU B 251      58.172  29.199 126.117  1.00  0.00           C  
ATOM   1170  CD2 LEU B 251      55.822  30.095 126.128  1.00  0.00           C  
ATOM   1171  N   THR B 252      56.311  26.906 122.607  1.00  0.00           N  
ATOM   1172  CA  THR B 252      55.811  25.530 122.665  1.00  0.00           C  
ATOM   1173  C   THR B 252      56.824  24.543 122.074  1.00  0.00           C  
ATOM   1174  O   THR B 252      57.028  23.458 122.624  1.00  0.00           O  
ATOM   1175  CB  THR B 252      54.447  25.398 121.947  1.00  0.00           C  
ATOM   1176  OG1 THR B 252      53.526  26.340 122.506  1.00  0.00           O  
ATOM   1177  CG2 THR B 252      53.869  23.990 122.097  1.00  0.00           C  
ATOM   1178  N   LEU B 253      57.458  24.934 120.968  1.00  0.00           N  
ATOM   1179  CA  LEU B 253      58.499  24.124 120.341  1.00  0.00           C  
ATOM   1180  C   LEU B 253      59.696  23.922 121.274  1.00  0.00           C  
ATOM   1181  O   LEU B 253      60.140  22.792 121.477  1.00  0.00           O  
ATOM   1182  CB  LEU B 253      58.943  24.736 119.004  1.00  0.00           C  
ATOM   1183  CG  LEU B 253      60.072  24.053 118.220  1.00  0.00           C  
ATOM   1184  CD1 LEU B 253      59.739  22.602 117.872  1.00  0.00           C  
ATOM   1185  CD2 LEU B 253      60.402  24.832 116.962  1.00  0.00           C  
ATOM   1186  N   LEU B 254      60.203  25.012 121.847  1.00  0.00           N  
ATOM   1187  CA  LEU B 254      61.346  24.932 122.757  1.00  0.00           C  
ATOM   1188  C   LEU B 254      61.018  24.133 124.018  1.00  0.00           C  
ATOM   1189  O   LEU B 254      61.863  23.385 124.510  1.00  0.00           O  
ATOM   1190  CB  LEU B 254      61.871  26.321 123.129  1.00  0.00           C  
ATOM   1191  CG  LEU B 254      63.349  26.338 123.533  1.00  0.00           C  
ATOM   1192  CD1 LEU B 254      64.240  26.392 122.302  1.00  0.00           C  
ATOM   1193  CD2 LEU B 254      63.660  27.500 124.456  1.00  0.00           C  
ATOM   1194  N   GLU B 255      59.794  24.289 124.524  1.00  0.00           N  
ATOM   1195  CA  GLU B 255      59.316  23.513 125.674  1.00  0.00           C  
ATOM   1196  C   GLU B 255      59.238  22.019 125.356  1.00  0.00           C  
ATOM   1197  O   GLU B 255      59.500  21.182 126.218  1.00  0.00           O  
ATOM   1198  CB  GLU B 255      57.950  24.019 126.154  1.00  0.00           C  
ATOM   1199  CG  GLU B 255      57.998  25.321 126.954  1.00  0.00           C  
ATOM   1200  CD  GLU B 255      56.617  25.834 127.348  1.00  0.00           C  
ATOM   1201  OE1 GLU B 255      55.613  25.441 126.714  1.00  0.00           O  
ATOM   1202  OE2 GLU B 255      56.536  26.642 128.297  1.00  0.00           O  
ATOM   1203  N   GLU B 256      58.875  21.694 124.117  1.00  0.00           N  
ATOM   1204  CA  GLU B 256      58.850  20.310 123.657  1.00  0.00           C  
ATOM   1205  C   GLU B 256      60.266  19.732 123.624  1.00  0.00           C  
ATOM   1206  O   GLU B 256      60.498  18.622 124.107  1.00  0.00           O  
ATOM   1207  CB  GLU B 256      58.201  20.222 122.277  1.00  0.00           C  
ATOM   1208  CG  GLU B 256      58.107  18.812 121.713  1.00  0.00           C  
ATOM   1209  CD  GLU B 256      58.226  18.774 120.198  1.00  0.00           C  
ATOM   1210  OE1 GLU B 256      57.825  19.754 119.532  1.00  0.00           O  
ATOM   1211  OE2 GLU B 256      58.727  17.758 119.675  1.00  0.00           O  
ATOM   1212  N   LYS B 257      61.203  20.499 123.066  1.00  0.00           N  
ATOM   1213  CA  LYS B 257      62.605  20.083 122.951  1.00  0.00           C  
ATOM   1214  C   LYS B 257      63.295  19.961 124.312  1.00  0.00           C  
ATOM   1215  O   LYS B 257      64.151  19.095 124.500  1.00  0.00           O  
ATOM   1216  CB  LYS B 257      63.386  21.042 122.046  1.00  0.00           C  
ATOM   1217  CG  LYS B 257      62.986  20.988 120.574  1.00  0.00           C  
ATOM   1218  CD  LYS B 257      63.985  21.738 119.703  1.00  0.00           C  
ATOM   1219  CE  LYS B 257      63.502  21.886 118.265  1.00  0.00           C  
ATOM   1220  NZ  LYS B 257      63.306  20.587 117.572  1.00  0.00           N  
ATOM   1221  N   ILE B 258      62.918  20.834 125.246  1.00  0.00           N  
ATOM   1222  CA  ILE B 258      63.415  20.788 126.623  1.00  0.00           C  
ATOM   1223  C   ILE B 258      62.924  19.526 127.336  1.00  0.00           C  
ATOM   1224  O   ILE B 258      63.718  18.812 127.953  1.00  0.00           O  
ATOM   1225  CB  ILE B 258      63.032  22.075 127.416  1.00  0.00           C  
ATOM   1226  CG1 ILE B 258      63.923  23.243 126.982  1.00  0.00           C  
ATOM   1227  CG2 ILE B 258      63.144  21.858 128.930  1.00  0.00           C  
ATOM   1228  CD1 ILE B 258      63.335  24.617 127.262  1.00  0.00           C  
ATOM   1229  N   GLU B 259      61.624  19.253 127.227  1.00  0.00           N  
ATOM   1230  CA  GLU B 259      61.012  18.075 127.841  1.00  0.00           C  
ATOM   1231  C   GLU B 259      61.595  16.767 127.294  1.00  0.00           C  
ATOM   1232  O   GLU B 259      61.898  15.853 128.062  1.00  0.00           O  
ATOM   1233  CB  GLU B 259      59.492  18.095 127.643  1.00  0.00           C  
ATOM   1234  CG  GLU B 259      58.736  17.125 128.545  1.00  0.00           C  
ATOM   1235  CD  GLU B 259      57.495  16.543 127.888  1.00  0.00           C  
ATOM   1236  OE1 GLU B 259      56.691  17.311 127.313  1.00  0.00           O  
ATOM   1237  OE2 GLU B 259      57.320  15.307 127.956  1.00  0.00           O  
ATOM   1238  N   ALA B 261      61.754  16.692 125.974  1.00  0.00           N  
ATOM   1239  CA  ALA B 261      62.245  15.483 125.307  1.00  0.00           C  
ATOM   1240  C   ALA B 261      63.696  15.149 125.658  1.00  0.00           C  
ATOM   1241  O   ALA B 261      64.062  13.974 125.752  1.00  0.00           O  
ATOM   1242  CB  ALA B 261      62.078  15.606 123.799  1.00  0.00           C  
ATOM   1243  N   ALA B 262      64.511  16.186 125.853  1.00  0.00           N  
ATOM   1244  CA  ALA B 262      65.935  16.022 126.152  1.00  0.00           C  
ATOM   1245  C   ALA B 262      66.186  15.442 127.544  1.00  0.00           C  
ATOM   1246  O   ALA B 262      67.190  14.762 127.765  1.00  0.00           O  
ATOM   1247  CB  ALA B 262      66.670  17.348 125.988  1.00  0.00           C  
ATOM   1248  N   GLN B 263      65.270  15.707 128.473  1.00  0.00           N  
ATOM   1249  CA  GLN B 263      65.417  15.245 129.854  1.00  0.00           C  
ATOM   1250  C   GLN B 263      64.416  14.164 130.265  1.00  0.00           C  
ATOM   1251  O   GLN B 263      64.810  13.123 130.796  1.00  0.00           O  
ATOM   1252  CB  GLN B 263      65.362  16.427 130.835  1.00  0.00           C  
ATOM   1253  CG  GLN B 263      64.101  17.290 130.773  1.00  0.00           C  
ATOM   1254  CD  GLN B 263      64.238  18.605 131.527  1.00  0.00           C  
ATOM   1255  OE1 GLN B 263      65.335  19.150 131.666  1.00  0.00           O  
ATOM   1256  NE2 GLN B 263      63.114  19.128 132.009  1.00  0.00           N  
ATOM   1257  N   TYR B 264      63.133  14.408 130.003  1.00  0.00           N  
ATOM   1258  CA  TYR B 264      62.052  13.608 130.583  1.00  0.00           C  
ATOM   1259  C   TYR B 264      61.672  12.356 129.783  1.00  0.00           C  
ATOM   1260  O   TYR B 264      62.089  11.252 130.141  1.00  0.00           O  
ATOM   1261  CB  TYR B 264      60.823  14.486 130.866  1.00  0.00           C  
ATOM   1262  CG  TYR B 264      59.746  13.792 131.670  1.00  0.00           C  
ATOM   1263  CD1 TYR B 264      59.938  13.493 133.023  1.00  0.00           C  
ATOM   1264  CD2 TYR B 264      58.530  13.437 131.080  1.00  0.00           C  
ATOM   1265  CE1 TYR B 264      58.948  12.851 133.767  1.00  0.00           C  
ATOM   1266  CE2 TYR B 264      57.533  12.796 131.814  1.00  0.00           C  
ATOM   1267  CZ  TYR B 264      57.748  12.506 133.156  1.00  0.00           C  
ATOM   1268  OH  TYR B 264      56.764  11.873 133.886  1.00  0.00           O  
ATOM   1269  N   GLY B 162      60.888  12.525 128.718  1.00  0.00           N  
ATOM   1270  CA  GLY B 162      60.374  11.395 127.932  1.00  0.00           C  
ATOM   1271  C   GLY B 162      61.438  10.627 127.165  1.00  0.00           C  
ATOM   1272  O   GLY B 162      61.351  10.481 125.942  1.00  0.00           O  
ATOM   1273  N   ALA B 163      62.432  10.123 127.896  1.00  0.00           N  
ATOM   1274  CA  ALA B 163      63.589   9.442 127.308  1.00  0.00           C  
ATOM   1275  C   ALA B 163      63.466   7.918 127.333  1.00  0.00           C  
ATOM   1276  O   ALA B 163      64.047   7.234 126.485  1.00  0.00           O  
ATOM   1277  CB  ALA B 163      64.880   9.888 128.002  1.00  0.00           C  
ATOM   1278  N   LYS B 164      62.722   7.395 128.309  1.00  0.00           N  
ATOM   1279  CA  LYS B 164      62.457   5.957 128.405  1.00  0.00           C  
ATOM   1280  C   LYS B 164      61.746   5.460 127.143  1.00  0.00           C  
ATOM   1281  O   LYS B 164      60.692   5.987 126.765  1.00  0.00           O  
ATOM   1282  CB  LYS B 164      61.652   5.622 129.673  1.00  0.00           C  
ATOM   1283  CG  LYS B 164      60.352   6.418 129.854  1.00  0.00           C  
ATOM   1284  CD  LYS B 164      59.693   6.156 131.206  1.00  0.00           C  
ATOM   1285  CE  LYS B 164      60.258   7.059 132.299  1.00  0.00           C  
ATOM   1286  NZ  LYS B 164      59.464   6.970 133.558  1.00  0.00           N  
ATOM   1287  N   ALA B 265      62.349   4.468 126.486  1.00  0.00           N  
ATOM   1288  CA  ALA B 265      61.842   3.929 125.220  1.00  0.00           C  
ATOM   1289  C   ALA B 265      60.339   3.646 125.272  1.00  0.00           C  
ATOM   1290  O   ALA B 265      59.588   4.071 124.387  1.00  0.00           O  
ATOM   1291  CB  ALA B 265      62.618   2.675 124.821  1.00  0.00           C  
ATOM   1292  N   GLU B 266      59.912   2.939 126.319  1.00  0.00           N  
ATOM   1293  CA  GLU B 266      58.502   2.629 126.547  1.00  0.00           C  
ATOM   1294  C   GLU B 266      58.190   2.657 128.042  1.00  0.00           C  
ATOM   1295  O   GLU B 266      58.947   2.100 128.845  1.00  0.00           O  
ATOM   1296  CB  GLU B 266      58.151   1.233 126.000  1.00  0.00           C  
ATOM   1297  CG  GLU B 266      58.401   1.007 124.504  1.00  0.00           C  
ATOM   1298  CD  GLU B 266      57.363   1.670 123.614  1.00  0.00           C  
ATOM   1299  OE1 GLU B 266      56.149   1.473 123.852  1.00  0.00           O  
ATOM   1300  OE2 GLU B 266      57.764   2.380 122.666  1.00  0.00           O  
ATOM   1301  N   HIS B 267      57.092   3.314 128.418  1.00  0.00           N  
ATOM   1302  CA  HIS B 267      56.487   3.061 129.731  1.00  0.00           C  
ATOM   1303  C   HIS B 267      55.164   2.309 129.566  1.00  0.00           C  
ATOM   1304  O   HIS B 267      54.267   2.725 128.826  1.00  0.00           O  
ATOM   1305  CB  HIS B 267      56.405   4.312 130.632  1.00  0.00           C  
ATOM   1306  CG  HIS B 267      55.314   5.275 130.277  1.00  0.00           C  
ATOM   1307  ND1 HIS B 267      55.552   6.446 129.589  1.00  0.00           N  
ATOM   1308  CD2 HIS B 267      53.988   5.266 130.556  1.00  0.00           C  
ATOM   1309  CE1 HIS B 267      54.417   7.105 129.439  1.00  0.00           C  
ATOM   1310  NE2 HIS B 267      53.452   6.410 130.015  1.00  0.00           N  
ATOM   1311  N   TRP B 268      55.086   1.183 130.267  1.00  0.00           N  
ATOM   1312  CA  TRP B 268      54.181   0.088 129.947  1.00  0.00           C  
ATOM   1313  C   TRP B 268      53.427  -0.299 131.213  1.00  0.00           C  
ATOM   1314  O   TRP B 268      54.025  -0.422 132.282  1.00  0.00           O  
ATOM   1315  CB  TRP B 268      55.038  -1.083 129.455  1.00  0.00           C  
ATOM   1316  CG  TRP B 268      54.336  -2.183 128.720  1.00  0.00           C  
ATOM   1317  CD1 TRP B 268      53.908  -2.164 127.422  1.00  0.00           C  
ATOM   1318  CD2 TRP B 268      54.038  -3.490 129.223  1.00  0.00           C  
ATOM   1319  NE1 TRP B 268      53.340  -3.372 127.094  1.00  0.00           N  
ATOM   1320  CE2 TRP B 268      53.407  -4.204 128.181  1.00  0.00           C  
ATOM   1321  CE3 TRP B 268      54.232  -4.124 130.459  1.00  0.00           C  
ATOM   1322  CZ2 TRP B 268      52.962  -5.521 128.337  1.00  0.00           C  
ATOM   1323  CZ3 TRP B 268      53.794  -5.435 130.612  1.00  0.00           C  
ATOM   1324  CH2 TRP B 268      53.166  -6.118 129.554  1.00  0.00           C  
ATOM   1325  N   ASN B 269      52.116  -0.478 131.095  1.00  0.00           N  
ATOM   1326  CA  ASN B 269      51.267  -0.744 132.255  1.00  0.00           C  
ATOM   1327  C   ASN B 269      50.271  -1.866 131.960  1.00  0.00           C  
ATOM   1328  O   ASN B 269      49.301  -1.668 131.217  1.00  0.00           O  
ATOM   1329  CB  ASN B 269      50.547   0.543 132.680  1.00  0.00           C  
ATOM   1330  CG  ASN B 269      49.823   0.409 134.005  1.00  0.00           C  
ATOM   1331  OD1 ASN B 269      50.354  -0.143 134.971  1.00  0.00           O  
ATOM   1332  ND2 ASN B 269      48.606   0.937 134.063  1.00  0.00           N  
ATOM   1333  N   LEU B 270      50.522  -3.037 132.544  1.00  0.00           N  
ATOM   1334  CA  LEU B 270      49.750  -4.248 132.262  1.00  0.00           C  
ATOM   1335  C   LEU B 270      48.347  -4.164 132.851  1.00  0.00           C  
ATOM   1336  O   LEU B 270      48.178  -3.826 134.021  1.00  0.00           O  
ATOM   1337  CB  LEU B 270      50.467  -5.483 132.823  1.00  0.00           C  
ATOM   1338  CG  LEU B 270      50.568  -6.785 132.013  1.00  0.00           C  
ATOM   1339  CD1 LEU B 270      51.068  -7.914 132.913  1.00  0.00           C  
ATOM   1340  CD2 LEU B 270      49.270  -7.196 131.324  1.00  0.00           C  
ATOM   1341  N   LEU B 271      47.349  -4.493 132.036  1.00  0.00           N  
ATOM   1342  CA  LEU B 271      45.948  -4.416 132.447  1.00  0.00           C  
ATOM   1343  C   LEU B 271      45.303  -5.791 132.622  1.00  0.00           C  
ATOM   1344  O   LEU B 271      44.528  -6.001 133.557  1.00  0.00           O  
ATOM   1345  CB  LEU B 271      45.137  -3.588 131.441  1.00  0.00           C  
ATOM   1346  CG  LEU B 271      45.361  -2.074 131.360  1.00  0.00           C  
ATOM   1347  CD1 LEU B 271      44.686  -1.515 130.119  1.00  0.00           C  
ATOM   1348  CD2 LEU B 271      44.850  -1.357 132.607  1.00  0.00           C  
ATOM   1349  N   TRP B 272      45.618  -6.712 131.711  1.00  0.00           N  
ATOM   1350  CA  TRP B 272      45.021  -8.046 131.695  1.00  0.00           C  
ATOM   1351  C   TRP B 272      45.901  -8.990 130.890  1.00  0.00           C  
ATOM   1352  O   TRP B 272      46.405  -8.619 129.828  1.00  0.00           O  
ATOM   1353  CB  TRP B 272      43.619  -7.996 131.076  1.00  0.00           C  
ATOM   1354  CG  TRP B 272      42.862  -9.301 131.106  1.00  0.00           C  
ATOM   1355  CD1 TRP B 272      41.947  -9.694 132.037  1.00  0.00           C  
ATOM   1356  CD2 TRP B 272      42.942 -10.368 130.149  1.00  0.00           C  
ATOM   1357  NE1 TRP B 272      41.456 -10.937 131.727  1.00  0.00           N  
ATOM   1358  CE2 TRP B 272      42.052 -11.378 130.576  1.00  0.00           C  
ATOM   1359  CE3 TRP B 272      43.685 -10.573 128.976  1.00  0.00           C  
ATOM   1360  CZ2 TRP B 272      41.881 -12.573 129.874  1.00  0.00           C  
ATOM   1361  CZ3 TRP B 272      43.519 -11.764 128.281  1.00  0.00           C  
ATOM   1362  CH2 TRP B 272      42.618 -12.745 128.729  1.00  0.00           C  
ATOM   1363  N   GLN B 273      46.060 -10.214 131.390  1.00  0.00           N  
ATOM   1364  CA  GLN B 273      46.853 -11.238 130.715  1.00  0.00           C  
ATOM   1365  C   GLN B 273      46.137 -12.585 130.745  1.00  0.00           C  
ATOM   1366  O   GLN B 273      45.577 -12.971 131.770  1.00  0.00           O  
ATOM   1367  CB  GLN B 273      48.232 -11.353 131.375  1.00  0.00           C  
ATOM   1368  CG  GLN B 273      49.266 -12.071 130.528  1.00  0.00           C  
ATOM   1369  CD  GLN B 273      50.681 -11.911 131.052  1.00  0.00           C  
ATOM   1370  OE1 GLN B 273      50.903 -11.725 132.254  1.00  0.00           O  
ATOM   1371  NE2 GLN B 273      51.652 -11.997 130.149  1.00  0.00           N  
ATOM   1372  N   ARG B 274      46.157 -13.300 129.623  1.00  0.00           N  
ATOM   1373  CA  ARG B 274      45.567 -14.634 129.573  1.00  0.00           C  
ATOM   1374  C   ARG B 274      46.487 -15.672 130.215  1.00  0.00           C  
ATOM   1375  O   ARG B 274      47.712 -15.524 130.195  1.00  0.00           O  
ATOM   1376  CB  ARG B 274      45.220 -15.050 128.139  1.00  0.00           C  
ATOM   1377  CG  ARG B 274      44.323 -16.279 128.099  1.00  0.00           C  
ATOM   1378  CD  ARG B 274      43.895 -16.689 126.715  1.00  0.00           C  
ATOM   1379  NE  ARG B 274      43.382 -18.060 126.726  1.00  0.00           N  
ATOM   1380  CZ  ARG B 274      42.663 -18.611 125.751  1.00  0.00           C  
ATOM   1381  NH1 ARG B 274      42.344 -17.914 124.665  1.00  0.00           N  
ATOM   1382  NH2 ARG B 274      42.251 -19.866 125.866  1.00  0.00           N  
ATOM   1383  N   GLU B 275      45.882 -16.708 130.794  1.00  0.00           N  
ATOM   1384  CA  GLU B 275      46.614 -17.870 131.289  1.00  0.00           C  
ATOM   1385  C   GLU B 275      47.395 -18.480 130.125  1.00  0.00           C  
ATOM   1386  O   GLU B 275      46.811 -18.763 129.074  1.00  0.00           O  
ATOM   1387  CB  GLU B 275      45.647 -18.897 131.885  1.00  0.00           C  
ATOM   1388  CG  GLU B 275      46.315 -20.123 132.519  1.00  0.00           C  
ATOM   1389  CD  GLU B 275      46.933 -19.835 133.879  1.00  0.00           C  
ATOM   1390  OE1 GLU B 275      46.367 -19.025 134.644  1.00  0.00           O  
ATOM   1391  OE2 GLU B 275      47.981 -20.432 134.192  1.00  0.00           O  
ATOM   1392  N   PRO B 276      48.721 -18.659 130.299  1.00  0.00           N  
ATOM   1393  CA  PRO B 276      49.577 -19.221 129.255  1.00  0.00           C  
ATOM   1394  C   PRO B 276      49.035 -20.529 128.684  1.00  0.00           C  
ATOM   1395  O   PRO B 276      48.383 -21.301 129.396  1.00  0.00           O  
ATOM   1396  CB  PRO B 276      50.898 -19.465 129.988  1.00  0.00           C  
ATOM   1397  CG  PRO B 276      50.917 -18.424 131.046  1.00  0.00           C  
ATOM   1398  CD  PRO B 276      49.495 -18.320 131.508  1.00  0.00           C  
ATOM   1399  N   GLU B 278      49.805 -24.002 125.852  1.00  0.00           N  
ATOM   1400  CA  GLU B 278      50.810 -24.800 125.164  1.00  0.00           C  
ATOM   1401  C   GLU B 278      50.931 -24.299 123.729  1.00  0.00           C  
ATOM   1402  O   GLU B 278      49.928 -23.946 123.095  1.00  0.00           O  
ATOM   1403  CB  GLU B 278      50.459 -26.290 125.189  1.00  0.00           C  
ATOM   1404  CG  GLU B 278      50.399 -26.917 126.596  1.00  0.00           C  
ATOM   1405  CD  GLU B 278      51.769 -27.240 127.189  1.00  0.00           C  
ATOM   1406  OE1 GLU B 278      52.758 -26.548 126.860  1.00  0.00           O  
ATOM   1407  OE2 GLU B 278      51.855 -28.193 127.998  1.00  0.00           O  
ATOM   1408  N   HIS B 279      52.165 -24.259 123.235  1.00  0.00           N  
ATOM   1409  CA  HIS B 279      52.459 -23.765 121.899  1.00  0.00           C  
ATOM   1410  C   HIS B 279      53.225 -24.811 121.090  1.00  0.00           C  
ATOM   1411  O   HIS B 279      54.451 -24.765 121.037  1.00  0.00           O  
ATOM   1412  CB  HIS B 279      53.275 -22.474 121.993  1.00  0.00           C  
ATOM   1413  CG  HIS B 279      52.549 -21.340 122.650  1.00  0.00           C  
ATOM   1414  ND1 HIS B 279      51.366 -20.827 122.159  1.00  0.00           N  
ATOM   1415  CD2 HIS B 279      52.851 -20.604 123.746  1.00  0.00           C  
ATOM   1416  CE1 HIS B 279      50.965 -19.831 122.930  1.00  0.00           C  
ATOM   1417  NE2 HIS B 279      51.850 -19.675 123.899  1.00  0.00           N  
ATOM   1418  N   PRO B 281      52.505 -25.759 120.456  1.00  0.00           N  
ATOM   1419  CA  PRO B 281      53.168 -26.861 119.739  1.00  0.00           C  
ATOM   1420  C   PRO B 281      53.708 -26.462 118.353  1.00  0.00           C  
ATOM   1421  O   PRO B 281      54.513 -27.187 117.779  1.00  0.00           O  
ATOM   1422  CB  PRO B 281      52.054 -27.898 119.600  1.00  0.00           C  
ATOM   1423  CG  PRO B 281      50.797 -27.057 119.501  1.00  0.00           C  
ATOM   1424  CD  PRO B 281      51.033 -25.852 120.375  1.00  0.00           C  
ATOM   1425  N   PHE B 282      53.268 -25.323 117.829  1.00  0.00           N  
ATOM   1426  CA  PHE B 282      53.765 -24.823 116.550  1.00  0.00           C  
ATOM   1427  C   PHE B 282      54.784 -23.718 116.787  1.00  0.00           C  
ATOM   1428  O   PHE B 282      54.492 -22.723 117.460  1.00  0.00           O  
ATOM   1429  CB  PHE B 282      52.612 -24.308 115.683  1.00  0.00           C  
ATOM   1430  CG  PHE B 282      53.013 -23.970 114.269  1.00  0.00           C  
ATOM   1431  CD1 PHE B 282      53.273 -24.984 113.339  1.00  0.00           C  
ATOM   1432  CD2 PHE B 282      53.135 -22.643 113.870  1.00  0.00           C  
ATOM   1433  CE1 PHE B 282      53.641 -24.676 112.030  1.00  0.00           C  
ATOM   1434  CE2 PHE B 282      53.492 -22.313 112.557  1.00  0.00           C  
ATOM   1435  CZ  PHE B 282      53.738 -23.326 111.631  1.00  0.00           C  
ATOM   1436  N   LYS B 283      55.966 -23.887 116.206  1.00  0.00           N  
ATOM   1437  CA  LYS B 283      57.098 -23.006 116.478  1.00  0.00           C  
ATOM   1438  C   LYS B 283      57.771 -22.455 115.212  1.00  0.00           C  
ATOM   1439  O   LYS B 283      58.874 -21.910 115.285  1.00  0.00           O  
ATOM   1440  CB  LYS B 283      58.124 -23.732 117.371  1.00  0.00           C  
ATOM   1441  CG  LYS B 283      57.740 -23.782 118.857  1.00  0.00           C  
ATOM   1442  CD  LYS B 283      58.422 -24.931 119.564  1.00  0.00           C  
ATOM   1443  CE  LYS B 283      58.334 -24.814 121.095  1.00  0.00           C  
ATOM   1444  NZ  LYS B 283      56.941 -24.599 121.597  1.00  0.00           N  
ATOM   1445  N   GLU B 291      57.118 -22.594 114.059  1.00  0.00           N  
ATOM   1446  CA  GLU B 291      57.631 -21.997 112.823  1.00  0.00           C  
ATOM   1447  C   GLU B 291      57.293 -20.516 112.762  1.00  0.00           C  
ATOM   1448  O   GLU B 291      56.240 -20.086 113.254  1.00  0.00           O  
ATOM   1449  CB  GLU B 291      57.044 -22.672 111.576  1.00  0.00           C  
ATOM   1450  CG  GLU B 291      57.377 -24.141 111.393  1.00  0.00           C  
ATOM   1451  CD  GLU B 291      56.907 -24.694 110.047  1.00  0.00           C  
ATOM   1452  OE1 GLU B 291      57.119 -24.034 109.007  1.00  0.00           O  
ATOM   1453  OE2 GLU B 291      56.354 -25.816 110.026  1.00  0.00           O  
ATOM   1454  N   ASP B 292      58.186 -19.740 112.154  1.00  0.00           N  
ATOM   1455  CA  ASP B 292      57.864 -18.384 111.732  1.00  0.00           C  
ATOM   1456  C   ASP B 292      56.749 -18.507 110.688  1.00  0.00           C  
ATOM   1457  O   ASP B 292      56.964 -19.134 109.647  1.00  0.00           O  
ATOM   1458  CB  ASP B 292      59.105 -17.697 111.136  1.00  0.00           C  
ATOM   1459  CG  ASP B 292      58.830 -16.252 110.668  1.00  0.00           C  
ATOM   1460  OD1 ASP B 292      57.690 -15.921 110.286  1.00  0.00           O  
ATOM   1461  OD2 ASP B 292      59.774 -15.437 110.677  1.00  0.00           O  
ATOM   1462  N   PRO B 293      55.555 -17.926 110.964  1.00  0.00           N  
ATOM   1463  CA  PRO B 293      54.440 -18.151 110.052  1.00  0.00           C  
ATOM   1464  C   PRO B 293      54.724 -17.653 108.640  1.00  0.00           C  
ATOM   1465  O   PRO B 293      54.273 -18.275 107.683  1.00  0.00           O  
ATOM   1466  CB  PRO B 293      53.274 -17.376 110.694  1.00  0.00           C  
ATOM   1467  CG  PRO B 293      53.905 -16.406 111.624  1.00  0.00           C  
ATOM   1468  CD  PRO B 293      55.171 -17.062 112.095  1.00  0.00           C  
ATOM   1469  N   THR B 296      55.486 -16.564 108.518  1.00  0.00           N  
ATOM   1470  CA  THR B 296      55.853 -16.021 107.209  1.00  0.00           C  
ATOM   1471  C   THR B 296      56.673 -17.010 106.374  1.00  0.00           C  
ATOM   1472  O   THR B 296      56.424 -17.155 105.180  1.00  0.00           O  
ATOM   1473  CB  THR B 296      56.557 -14.648 107.317  1.00  0.00           C  
ATOM   1474  OG1 THR B 296      55.715 -13.745 108.034  1.00  0.00           O  
ATOM   1475  CG2 THR B 296      56.796 -14.053 105.936  1.00  0.00           C  
ATOM   1476  N   GLN B 297      57.626 -17.699 107.005  1.00  0.00           N  
ATOM   1477  CA  GLN B 297      58.445 -18.704 106.312  1.00  0.00           C  
ATOM   1478  C   GLN B 297      57.619 -19.927 105.893  1.00  0.00           C  
ATOM   1479  O   GLN B 297      57.756 -20.418 104.764  1.00  0.00           O  
ATOM   1480  CB  GLN B 297      59.643 -19.142 107.173  1.00  0.00           C  
ATOM   1481  CG  GLN B 297      60.654 -18.026 107.462  1.00  0.00           C  
ATOM   1482  CD  GLN B 297      61.184 -17.366 106.193  1.00  0.00           C  
ATOM   1483  OE1 GLN B 297      61.709 -18.036 105.303  1.00  0.00           O  
ATOM   1484  NE2 GLN B 297      61.039 -16.047 106.106  1.00  0.00           N  
ATOM   1485  N   ALA B 298      56.757 -20.395 106.802  1.00  0.00           N  
ATOM   1486  CA  ALA B 298      55.819 -21.482 106.512  1.00  0.00           C  
ATOM   1487  C   ALA B 298      54.863 -21.146 105.361  1.00  0.00           C  
ATOM   1488  O   ALA B 298      54.592 -21.990 104.508  1.00  0.00           O  
ATOM   1489  CB  ALA B 298      55.031 -21.838 107.761  1.00  0.00           C  
ATOM   1490  N   LYS B 306      56.817 -21.289 102.103  1.00  0.00           N  
ATOM   1491  CA  LYS B 306      57.123 -22.677 101.754  1.00  0.00           C  
ATOM   1492  C   LYS B 306      55.899 -23.412 101.218  1.00  0.00           C  
ATOM   1493  O   LYS B 306      56.009 -24.177 100.269  1.00  0.00           O  
ATOM   1494  CB  LYS B 306      57.739 -23.443 102.941  1.00  0.00           C  
ATOM   1495  CG  LYS B 306      59.219 -23.155 103.159  1.00  0.00           C  
ATOM   1496  CD  LYS B 306      59.880 -24.211 104.050  1.00  0.00           C  
ATOM   1497  CE  LYS B 306      59.991 -23.747 105.504  1.00  0.00           C  
ATOM   1498  NZ  LYS B 306      61.122 -22.773 105.693  1.00  0.00           N  
ATOM   1499  N   GLU B 307      54.736 -23.150 101.809  1.00  0.00           N  
ATOM   1500  CA  GLU B 307      53.506 -23.864 101.458  1.00  0.00           C  
ATOM   1501  C   GLU B 307      52.651 -23.167 100.385  1.00  0.00           C  
ATOM   1502  O   GLU B 307      51.555 -23.633 100.068  1.00  0.00           O  
ATOM   1503  CB  GLU B 307      52.690 -24.172 102.725  1.00  0.00           C  
ATOM   1504  CG  GLU B 307      53.370 -25.206 103.630  1.00  0.00           C  
ATOM   1505  CD  GLU B 307      52.723 -25.349 105.005  1.00  0.00           C  
ATOM   1506  OE1 GLU B 307      51.476 -25.287 105.107  1.00  0.00           O  
ATOM   1507  OE2 GLU B 307      53.472 -25.539 105.990  1.00  0.00           O  
ATOM   1508  N   GLY B 308      53.161 -22.070  99.822  1.00  0.00           N  
ATOM   1509  CA  GLY B 308      52.533 -21.418  98.670  1.00  0.00           C  
ATOM   1510  C   GLY B 308      51.359 -20.497  98.989  1.00  0.00           C  
ATOM   1511  O   GLY B 308      50.454 -20.328  98.167  1.00  0.00           O  
ATOM   1512  N   TRP B 309      51.383 -19.897 100.178  1.00  0.00           N  
ATOM   1513  CA  TRP B 309      50.316 -19.003 100.632  1.00  0.00           C  
ATOM   1514  C   TRP B 309      50.515 -17.587 100.122  1.00  0.00           C  
ATOM   1515  O   TRP B 309      49.543 -16.869  99.870  1.00  0.00           O  
ATOM   1516  CB  TRP B 309      50.243 -18.985 102.160  1.00  0.00           C  
ATOM   1517  CG  TRP B 309      49.575 -20.194 102.764  1.00  0.00           C  
ATOM   1518  CD1 TRP B 309      49.739 -21.498 102.393  1.00  0.00           C  
ATOM   1519  CD2 TRP B 309      48.666 -20.203 103.866  1.00  0.00           C  
ATOM   1520  NE1 TRP B 309      48.969 -22.315 103.181  1.00  0.00           N  
ATOM   1521  CE2 TRP B 309      48.298 -21.546 104.093  1.00  0.00           C  
ATOM   1522  CE3 TRP B 309      48.109 -19.203 104.674  1.00  0.00           C  
ATOM   1523  CZ2 TRP B 309      47.407 -21.918 105.104  1.00  0.00           C  
ATOM   1524  CZ3 TRP B 309      47.223 -19.574 105.678  1.00  0.00           C  
ATOM   1525  CH2 TRP B 309      46.882 -20.919 105.883  1.00  0.00           C  
ATOM   1526  N   LEU B 310      51.776 -17.186  99.973  1.00  0.00           N  
ATOM   1527  CA  LEU B 310      52.100 -15.810  99.597  1.00  0.00           C  
ATOM   1528  C   LEU B 310      53.513 -15.713  99.040  1.00  0.00           C  
ATOM   1529  O   LEU B 310      54.294 -16.662  99.144  1.00  0.00           O  
ATOM   1530  CB  LEU B 310      51.914 -14.842 100.788  1.00  0.00           C  
ATOM   1531  CG  LEU B 310      52.456 -15.166 102.196  1.00  0.00           C  
ATOM   1532  CD1 LEU B 310      53.951 -15.481 102.235  1.00  0.00           C  
ATOM   1533  CD2 LEU B 310      52.143 -14.026 103.142  1.00  0.00           C  
ATOM   1534  N   LYS B 311      53.818 -14.566  98.436  1.00  0.00           N  
ATOM   1535  CA  LYS B 311      55.147 -14.276  97.898  1.00  0.00           C  
ATOM   1536  C   LYS B 311      55.467 -12.831  98.223  1.00  0.00           C  
ATOM   1537  O   LYS B 311      54.562 -12.058  98.507  1.00  0.00           O  
ATOM   1538  CB  LYS B 311      55.184 -14.483  96.381  1.00  0.00           C  
ATOM   1539  CG  LYS B 311      55.317 -15.927  95.933  1.00  0.00           C  
ATOM   1540  CD  LYS B 311      55.588 -15.986  94.435  1.00  0.00           C  
ATOM   1541  CE  LYS B 311      55.830 -17.387  93.950  1.00  0.00           C  
ATOM   1542  NZ  LYS B 311      56.256 -17.396  92.516  1.00  0.00           N  
ATOM   1543  N   ARG B 312      56.743 -12.459  98.183  1.00  0.00           N  
ATOM   1544  CA  ARG B 312      57.111 -11.056  98.353  1.00  0.00           C  
ATOM   1545  C   ARG B 312      56.718 -10.300  97.100  1.00  0.00           C  
ATOM   1546  O   ARG B 312      56.851 -10.814  95.986  1.00  0.00           O  
ATOM   1547  CB  ARG B 312      58.610 -10.881  98.619  1.00  0.00           C  
ATOM   1548  CG  ARG B 312      59.049 -11.337 100.012  1.00  0.00           C  
ATOM   1549  CD  ARG B 312      60.456 -10.874 100.361  1.00  0.00           C  
ATOM   1550  NE  ARG B 312      60.875 -11.339 101.689  1.00  0.00           N  
ATOM   1551  CZ  ARG B 312      60.689 -10.666 102.824  1.00  0.00           C  
ATOM   1552  NH1 ARG B 312      60.087  -9.485 102.816  1.00  0.00           N  
ATOM   1553  NH2 ARG B 312      61.105 -11.174 103.978  1.00  0.00           N  
ATOM   1554  N   GLY B 313      56.220  -9.085  97.289  1.00  0.00           N  
ATOM   1555  CA  GLY B 313      55.978  -8.181  96.173  1.00  0.00           C  
ATOM   1556  C   GLY B 313      57.266  -7.494  95.759  1.00  0.00           C  
ATOM   1557  O   GLY B 313      58.303  -7.648  96.402  1.00  0.00           O  
ATOM   1558  N   SER B 314      57.185  -6.721  94.683  1.00  0.00           N  
ATOM   1559  CA  SER B 314      58.319  -5.994  94.143  1.00  0.00           C  
ATOM   1560  C   SER B 314      58.830  -4.893  95.087  1.00  0.00           C  
ATOM   1561  O   SER B 314      60.026  -4.628  95.136  1.00  0.00           O  
ATOM   1562  CB  SER B 314      57.917  -5.373  92.808  1.00  0.00           C  
ATOM   1563  OG  SER B 314      59.029  -4.753  92.187  1.00  0.00           O  
ATOM   1564  N   SER B 315      57.918  -4.247  95.812  1.00  0.00           N  
ATOM   1565  CA  SER B 315      58.277  -3.146  96.706  1.00  0.00           C  
ATOM   1566  C   SER B 315      58.743  -3.612  98.094  1.00  0.00           C  
ATOM   1567  O   SER B 315      58.419  -4.716  98.537  1.00  0.00           O  
ATOM   1568  CB  SER B 315      57.108  -2.154  96.845  1.00  0.00           C  
ATOM   1569  OG  SER B 315      57.554  -0.906  97.345  1.00  0.00           O  
ATOM   1570  N   ARG B 316      59.508  -2.747  98.754  1.00  0.00           N  
ATOM   1571  CA  ARG B 316      60.019  -2.951 100.114  1.00  0.00           C  
ATOM   1572  C   ARG B 316      58.903  -3.358 101.087  1.00  0.00           C  
ATOM   1573  O   ARG B 316      57.861  -2.726 101.106  1.00  0.00           O  
ATOM   1574  CB  ARG B 316      60.621  -1.624 100.583  1.00  0.00           C  
ATOM   1575  CG  ARG B 316      61.541  -1.701 101.787  1.00  0.00           C  
ATOM   1576  CD  ARG B 316      61.898  -0.276 102.224  1.00  0.00           C  
ATOM   1577  NE  ARG B 316      62.770  -0.271 103.393  1.00  0.00           N  
ATOM   1578  CZ  ARG B 316      62.364  -0.068 104.643  1.00  0.00           C  
ATOM   1579  NH1 ARG B 316      61.083   0.168 104.921  1.00  0.00           N  
ATOM   1580  NH2 ARG B 316      63.255  -0.087 105.625  1.00  0.00           N  
ATOM   1581  N   GLY B 317      59.140  -4.397 101.894  1.00  0.00           N  
ATOM   1582  CA  GLY B 317      58.166  -4.878 102.889  1.00  0.00           C  
ATOM   1583  C   GLY B 317      56.748  -5.035 102.355  1.00  0.00           C  
ATOM   1584  O   GLY B 317      55.767  -4.617 102.992  1.00  0.00           O  
ATOM   1585  N   GLN B 318      56.642  -5.630 101.172  1.00  0.00           N  
ATOM   1586  CA  GLN B 318      55.363  -5.761 100.489  1.00  0.00           C  
ATOM   1587  C   GLN B 318      55.133  -7.221 100.125  1.00  0.00           C  
ATOM   1588  O   GLN B 318      56.075  -7.943  99.796  1.00  0.00           O  
ATOM   1589  CB  GLN B 318      55.382  -4.892  99.237  1.00  0.00           C  
ATOM   1590  CG  GLN B 318      54.089  -4.794  98.458  1.00  0.00           C  
ATOM   1591  CD  GLN B 318      54.292  -4.008  97.184  1.00  0.00           C  
ATOM   1592  OE1 GLN B 318      55.056  -4.420  96.310  1.00  0.00           O  
ATOM   1593  NE2 GLN B 318      53.623  -2.854  97.077  1.00  0.00           N  
ATOM   1594  N   TRP B 319      53.877  -7.647 100.189  1.00  0.00           N  
ATOM   1595  CA  TRP B 319      53.522  -9.051  99.972  1.00  0.00           C  
ATOM   1596  C   TRP B 319      52.369  -9.197  98.982  1.00  0.00           C  
ATOM   1597  O   TRP B 319      51.508  -8.316  98.885  1.00  0.00           O  
ATOM   1598  CB  TRP B 319      53.163  -9.696 101.314  1.00  0.00           C  
ATOM   1599  CG  TRP B 319      54.341  -9.724 102.235  1.00  0.00           C  
ATOM   1600  CD1 TRP B 319      54.733  -8.739 103.095  1.00  0.00           C  
ATOM   1601  CD2 TRP B 319      55.309 -10.773 102.354  1.00  0.00           C  
ATOM   1602  NE1 TRP B 319      55.876  -9.118 103.758  1.00  0.00           N  
ATOM   1603  CE2 TRP B 319      56.252 -10.362 103.321  1.00  0.00           C  
ATOM   1604  CE3 TRP B 319      55.466 -12.024 101.744  1.00  0.00           C  
ATOM   1605  CZ2 TRP B 319      57.343 -11.154 103.689  1.00  0.00           C  
ATOM   1606  CZ3 TRP B 319      56.554 -12.819 102.117  1.00  0.00           C  
ATOM   1607  CH2 TRP B 319      57.474 -12.378 103.082  1.00  0.00           C  
ATOM   1608  N   ILE B 320      52.390 -10.300  98.239  1.00  0.00           N  
ATOM   1609  CA  ILE B 320      51.286 -10.707  97.374  1.00  0.00           C  
ATOM   1610  C   ILE B 320      50.673 -11.945  98.022  1.00  0.00           C  
ATOM   1611  O   ILE B 320      51.374 -12.913  98.294  1.00  0.00           O  
ATOM   1612  CB  ILE B 320      51.746 -11.071  95.941  1.00  0.00           C  
ATOM   1613  CG1 ILE B 320      52.694 -10.012  95.361  1.00  0.00           C  
ATOM   1614  CG2 ILE B 320      50.534 -11.264  95.029  1.00  0.00           C  
ATOM   1615  CD1 ILE B 320      53.514 -10.505  94.146  1.00  0.00           C  
ATOM   1616  N   HIS B 321      49.375 -11.892  98.298  1.00  0.00           N  
ATOM   1617  CA  HIS B 321      48.700 -12.960  99.021  1.00  0.00           C  
ATOM   1618  C   HIS B 321      47.960 -13.871  98.057  1.00  0.00           C  
ATOM   1619  O   HIS B 321      47.060 -13.429  97.343  1.00  0.00           O  
ATOM   1620  CB  HIS B 321      47.753 -12.376 100.074  1.00  0.00           C  
ATOM   1621  CG  HIS B 321      48.454 -11.527 101.088  1.00  0.00           C  
ATOM   1622  ND1 HIS B 321      49.099 -12.057 102.184  1.00  0.00           N  
ATOM   1623  CD2 HIS B 321      48.655 -10.191 101.145  1.00  0.00           C  
ATOM   1624  CE1 HIS B 321      49.660 -11.085 102.877  1.00  0.00           C  
ATOM   1625  NE2 HIS B 321      49.403  -9.942 102.270  1.00  0.00           N  
ATOM   1626  N   GLY B 322      48.365 -15.137  98.025  1.00  0.00           N  
ATOM   1627  CA  GLY B 322      47.665 -16.148  97.242  1.00  0.00           C  
ATOM   1628  C   GLY B 322      46.317 -16.442  97.875  1.00  0.00           C  
ATOM   1629  O   GLY B 322      45.984 -15.865  98.914  1.00  0.00           O  
ATOM   1630  N   PRO B 323      45.514 -17.317  97.240  1.00  0.00           N  
ATOM   1631  CA  PRO B 323      44.162 -17.624  97.733  1.00  0.00           C  
ATOM   1632  C   PRO B 323      44.057 -18.071  99.199  1.00  0.00           C  
ATOM   1633  O   PRO B 323      43.075 -17.734  99.868  1.00  0.00           O  
ATOM   1634  CB  PRO B 323      43.696 -18.730  96.783  1.00  0.00           C  
ATOM   1635  CG  PRO B 323      44.424 -18.433  95.513  1.00  0.00           C  
ATOM   1636  CD  PRO B 323      45.798 -18.018  95.976  1.00  0.00           C  
ATOM   1637  N   GLN B 324      45.049 -18.816  99.685  1.00  0.00           N  
ATOM   1638  CA  GLN B 324      45.053 -19.341 101.060  1.00  0.00           C  
ATOM   1639  C   GLN B 324      45.194 -18.213 102.094  1.00  0.00           C  
ATOM   1640  O   GLN B 324      44.412 -18.123 103.054  1.00  0.00           O  
ATOM   1641  CB  GLN B 324      46.167 -20.386 101.220  1.00  0.00           C  
ATOM   1642  CG  GLN B 324      45.880 -21.708 100.488  1.00  0.00           C  
ATOM   1643  CD  GLN B 324      47.128 -22.507 100.147  1.00  0.00           C  
ATOM   1644  OE1 GLN B 324      48.009 -22.034  99.424  1.00  0.00           O  
ATOM   1645  NE2 GLN B 324      47.198 -23.746 100.651  1.00  0.00           N  
ATOM   1646  N   SER B 325      46.180 -17.343 101.879  1.00  0.00           N  
ATOM   1647  CA  SER B 325      46.402 -16.202 102.761  1.00  0.00           C  
ATOM   1648  C   SER B 325      45.258 -15.189 102.670  1.00  0.00           C  
ATOM   1649  O   SER B 325      44.840 -14.628 103.685  1.00  0.00           O  
ATOM   1650  CB  SER B 325      47.732 -15.520 102.441  1.00  0.00           C  
ATOM   1651  OG  SER B 325      47.976 -14.463 103.359  1.00  0.00           O  
ATOM   1652  N   ALA B 332      44.752 -14.966 101.456  1.00  0.00           N  
ATOM   1653  CA  ALA B 332      43.640 -14.032 101.246  1.00  0.00           C  
ATOM   1654  C   ALA B 332      42.390 -14.502 101.994  1.00  0.00           C  
ATOM   1655  O   ALA B 332      41.659 -13.691 102.574  1.00  0.00           O  
ATOM   1656  CB  ALA B 332      43.353 -13.857  99.756  1.00  0.00           C  
ATOM   1657  N   ARG B 333      42.165 -15.814 102.001  1.00  0.00           N  
ATOM   1658  CA  ARG B 333      41.035 -16.398 102.719  1.00  0.00           C  
ATOM   1659  C   ARG B 333      41.091 -16.111 104.215  1.00  0.00           C  
ATOM   1660  O   ARG B 333      40.067 -15.849 104.838  1.00  0.00           O  
ATOM   1661  CB  ARG B 333      40.966 -17.907 102.485  1.00  0.00           C  
ATOM   1662  CG  ARG B 333      39.740 -18.562 103.094  1.00  0.00           C  
ATOM   1663  CD  ARG B 333      38.452 -18.130 102.392  1.00  0.00           C  
ATOM   1664  NE  ARG B 333      37.529 -19.251 102.399  1.00  0.00           N  
ATOM   1665  CZ  ARG B 333      37.249 -20.020 101.353  1.00  0.00           C  
ATOM   1666  NH1 ARG B 333      37.775 -19.772 100.162  1.00  0.00           N  
ATOM   1667  NH2 ARG B 333      36.409 -21.032 101.504  1.00  0.00           N  
ATOM   1668  N   ILE B 334      42.292 -16.167 104.782  1.00  0.00           N  
ATOM   1669  CA  ILE B 334      42.505 -15.853 106.191  1.00  0.00           C  
ATOM   1670  C   ILE B 334      42.154 -14.389 106.483  1.00  0.00           C  
ATOM   1671  O   ILE B 334      41.390 -14.113 107.407  1.00  0.00           O  
ATOM   1672  CB  ILE B 334      43.957 -16.209 106.638  1.00  0.00           C  
ATOM   1673  CG1 ILE B 334      44.173 -17.736 106.634  1.00  0.00           C  
ATOM   1674  CG2 ILE B 334      44.291 -15.598 107.998  1.00  0.00           C  
ATOM   1675  CD1 ILE B 334      43.217 -18.542 107.519  1.00  0.00           C  
ATOM   1676  N   PHE B 335      42.694 -13.466 105.680  1.00  0.00           N  
ATOM   1677  CA  PHE B 335      42.397 -12.031 105.799  1.00  0.00           C  
ATOM   1678  C   PHE B 335      40.894 -11.785 105.760  1.00  0.00           C  
ATOM   1679  O   PHE B 335      40.354 -11.034 106.576  1.00  0.00           O  
ATOM   1680  CB  PHE B 335      43.060 -11.237 104.665  1.00  0.00           C  
ATOM   1681  CG  PHE B 335      44.523 -10.905 104.902  1.00  0.00           C  
ATOM   1682  CD1 PHE B 335      45.450 -11.893 105.208  1.00  0.00           C  
ATOM   1683  CD2 PHE B 335      44.971  -9.591 104.774  1.00  0.00           C  
ATOM   1684  CE1 PHE B 335      46.799 -11.577 105.412  1.00  0.00           C  
ATOM   1685  CE2 PHE B 335      46.313  -9.270 104.969  1.00  0.00           C  
ATOM   1686  CZ  PHE B 335      47.225 -10.260 105.288  1.00  0.00           C  
ATOM   1687  N   ARG B 336      40.226 -12.431 104.807  1.00  0.00           N  
ATOM   1688  CA  ARG B 336      38.785 -12.279 104.629  1.00  0.00           C  
ATOM   1689  C   ARG B 336      37.965 -12.824 105.795  1.00  0.00           C  
ATOM   1690  O   ARG B 336      36.897 -12.293 106.105  1.00  0.00           O  
ATOM   1691  CB  ARG B 336      38.335 -12.893 103.295  1.00  0.00           C  
ATOM   1692  CG  ARG B 336      38.738 -12.051 102.077  1.00  0.00           C  
ATOM   1693  CD  ARG B 336      38.118 -10.644 102.139  1.00  0.00           C  
ATOM   1694  NE  ARG B 336      38.770  -9.688 101.240  1.00  0.00           N  
ATOM   1695  CZ  ARG B 336      39.886  -9.012 101.523  1.00  0.00           C  
ATOM   1696  NH1 ARG B 336      40.502  -9.175 102.691  1.00  0.00           N  
ATOM   1697  NH2 ARG B 336      40.393  -8.165 100.631  1.00  0.00           N  
ATOM   1698  N   THR B 337      38.473 -13.867 106.445  1.00  0.00           N  
ATOM   1699  CA  THR B 337      37.800 -14.455 107.596  1.00  0.00           C  
ATOM   1700  C   THR B 337      37.911 -13.557 108.833  1.00  0.00           C  
ATOM   1701  O   THR B 337      36.930 -13.377 109.549  1.00  0.00           O  
ATOM   1702  CB  THR B 337      38.322 -15.878 107.894  1.00  0.00           C  
ATOM   1703  OG1 THR B 337      38.248 -16.663 106.698  1.00  0.00           O  
ATOM   1704  CG2 THR B 337      37.485 -16.545 108.988  1.00  0.00           C  
ATOM   1705  N   PHE B 338      39.095 -12.992 109.074  1.00  0.00           N  
ATOM   1706  CA  PHE B 338      39.266 -12.003 110.138  1.00  0.00           C  
ATOM   1707  C   PHE B 338      38.312 -10.817 109.928  1.00  0.00           C  
ATOM   1708  O   PHE B 338      37.685 -10.341 110.872  1.00  0.00           O  
ATOM   1709  CB  PHE B 338      40.701 -11.475 110.188  1.00  0.00           C  
ATOM   1710  CG  PHE B 338      41.724 -12.476 110.649  1.00  0.00           C  
ATOM   1711  CD1 PHE B 338      41.413 -13.450 111.594  1.00  0.00           C  
ATOM   1712  CD2 PHE B 338      43.018 -12.412 110.159  1.00  0.00           C  
ATOM   1713  CE1 PHE B 338      42.370 -14.359 112.019  1.00  0.00           C  
ATOM   1714  CE2 PHE B 338      43.983 -13.312 110.579  1.00  0.00           C  
ATOM   1715  CZ  PHE B 338      43.660 -14.294 111.511  1.00  0.00           C  
ATOM   1716  N   GLU B 339      38.221 -10.358 108.682  1.00  0.00           N  
ATOM   1717  CA  GLU B 339      37.333  -9.261 108.289  1.00  0.00           C  
ATOM   1718  C   GLU B 339      35.875  -9.590 108.621  1.00  0.00           C  
ATOM   1719  O   GLU B 339      35.169  -8.783 109.221  1.00  0.00           O  
ATOM   1720  CB  GLU B 339      37.515  -8.977 106.791  1.00  0.00           C  
ATOM   1721  CG  GLU B 339      36.834  -7.729 106.279  1.00  0.00           C  
ATOM   1722  CD  GLU B 339      37.085  -7.500 104.794  1.00  0.00           C  
ATOM   1723  OE1 GLU B 339      36.323  -6.741 104.171  1.00  0.00           O  
ATOM   1724  OE2 GLU B 339      38.042  -8.081 104.242  1.00  0.00           O  
ATOM   1725  N   LYS B 340      35.457 -10.795 108.239  1.00  0.00           N  
ATOM   1726  CA  LYS B 340      34.127 -11.339 108.517  1.00  0.00           C  
ATOM   1727  C   LYS B 340      33.837 -11.405 110.018  1.00  0.00           C  
ATOM   1728  O   LYS B 340      32.723 -11.097 110.454  1.00  0.00           O  
ATOM   1729  CB  LYS B 340      34.027 -12.733 107.890  1.00  0.00           C  
ATOM   1730  CG  LYS B 340      32.757 -13.521 108.157  1.00  0.00           C  
ATOM   1731  CD  LYS B 340      33.030 -14.993 107.871  1.00  0.00           C  
ATOM   1732  CE  LYS B 340      31.765 -15.831 107.890  1.00  0.00           C  
ATOM   1733  NZ  LYS B 340      32.084 -17.257 107.548  1.00  0.00           N  
ATOM   1734  N   ILE B 341      34.842 -11.797 110.798  1.00  0.00           N  
ATOM   1735  CA  ILE B 341      34.720 -11.861 112.257  1.00  0.00           C  
ATOM   1736  C   ILE B 341      34.523 -10.467 112.870  1.00  0.00           C  
ATOM   1737  O   ILE B 341      33.679 -10.287 113.745  1.00  0.00           O  
ATOM   1738  CB  ILE B 341      35.923 -12.608 112.913  1.00  0.00           C  
ATOM   1739  CG1 ILE B 341      35.906 -14.092 112.522  1.00  0.00           C  
ATOM   1740  CG2 ILE B 341      35.897 -12.472 114.435  1.00  0.00           C  
ATOM   1741  CD1 ILE B 341      37.191 -14.863 112.858  1.00  0.00           C  
ATOM   1742  N   VAL B 342      35.289  -9.485 112.399  1.00  0.00           N  
ATOM   1743  CA  VAL B 342      35.166  -8.114 112.902  1.00  0.00           C  
ATOM   1744  C   VAL B 342      33.801  -7.507 112.538  1.00  0.00           C  
ATOM   1745  O   VAL B 342      33.199  -6.819 113.356  1.00  0.00           O  
ATOM   1746  CB  VAL B 342      36.336  -7.198 112.437  1.00  0.00           C  
ATOM   1747  CG1 VAL B 342      36.142  -5.760 112.937  1.00  0.00           C  
ATOM   1748  CG2 VAL B 342      37.670  -7.738 112.940  1.00  0.00           C  
ATOM   1749  N   LEU B 343      33.311  -7.787 111.331  1.00  0.00           N  
ATOM   1750  CA  LEU B 343      31.994  -7.298 110.911  1.00  0.00           C  
ATOM   1751  C   LEU B 343      30.876  -7.900 111.764  1.00  0.00           C  
ATOM   1752  O   LEU B 343      30.067  -7.166 112.338  1.00  0.00           O  
ATOM   1753  CB  LEU B 343      31.737  -7.549 109.411  1.00  0.00           C  
ATOM   1754  CG  LEU B 343      30.360  -7.163 108.826  1.00  0.00           C  
ATOM   1755  CD1 LEU B 343      30.080  -5.650 108.891  1.00  0.00           C  
ATOM   1756  CD2 LEU B 343      30.193  -7.661 107.395  1.00  0.00           C  
ATOM   1757  N   GLU B 344      30.858  -9.227 111.858  1.00  0.00           N  
ATOM   1758  CA  GLU B 344      29.763  -9.972 112.488  1.00  0.00           C  
ATOM   1759  C   GLU B 344      29.796  -9.990 114.019  1.00  0.00           C  
ATOM   1760  O   GLU B 344      28.748 -10.020 114.655  1.00  0.00           O  
ATOM   1761  CB  GLU B 344      29.723 -11.417 111.957  1.00  0.00           C  
ATOM   1762  CG  GLU B 344      29.398 -11.527 110.464  1.00  0.00           C  
ATOM   1763  CD  GLU B 344      29.497 -12.948 109.911  1.00  0.00           C  
ATOM   1764  OE1 GLU B 344      29.785 -13.903 110.674  1.00  0.00           O  
ATOM   1765  OE2 GLU B 344      29.288 -13.106 108.689  1.00  0.00           O  
ATOM   1766  N   GLU B 345      30.993  -9.990 114.606  1.00  0.00           N  
ATOM   1767  CA  GLU B 345      31.120 -10.108 116.062  1.00  0.00           C  
ATOM   1768  C   GLU B 345      31.313  -8.772 116.766  1.00  0.00           C  
ATOM   1769  O   GLU B 345      31.159  -8.687 117.984  1.00  0.00           O  
ATOM   1770  CB  GLU B 345      32.260 -11.060 116.445  1.00  0.00           C  
ATOM   1771  CG  GLU B 345      32.235 -12.403 115.729  1.00  0.00           C  
ATOM   1772  CD  GLU B 345      31.116 -13.316 116.196  1.00  0.00           C  
ATOM   1773  OE1 GLU B 345      30.784 -13.302 117.403  1.00  0.00           O  
ATOM   1774  OE2 GLU B 345      30.580 -14.059 115.347  1.00  0.00           O  
ATOM   1775  N   LEU B 346      31.647  -7.732 116.006  1.00  0.00           N  
ATOM   1776  CA  LEU B 346      31.937  -6.429 116.595  1.00  0.00           C  
ATOM   1777  C   LEU B 346      31.139  -5.284 115.964  1.00  0.00           C  
ATOM   1778  O   LEU B 346      30.334  -4.649 116.642  1.00  0.00           O  
ATOM   1779  CB  LEU B 346      33.449  -6.143 116.555  1.00  0.00           C  
ATOM   1780  CG  LEU B 346      34.005  -4.933 117.323  1.00  0.00           C  
ATOM   1781  CD1 LEU B 346      35.482  -5.126 117.593  1.00  0.00           C  
ATOM   1782  CD2 LEU B 346      33.768  -3.608 116.584  1.00  0.00           C  
ATOM   1783  N   LEU B 347      31.363  -5.023 114.676  1.00  0.00           N  
ATOM   1784  CA  LEU B 347      30.816  -3.825 114.034  1.00  0.00           C  
ATOM   1785  C   LEU B 347      29.283  -3.813 113.924  1.00  0.00           C  
ATOM   1786  O   LEU B 347      28.650  -2.791 114.205  1.00  0.00           O  
ATOM   1787  CB  LEU B 347      31.483  -3.575 112.675  1.00  0.00           C  
ATOM   1788  CG  LEU B 347      32.991  -3.274 112.685  1.00  0.00           C  
ATOM   1789  CD1 LEU B 347      33.606  -3.487 111.307  1.00  0.00           C  
ATOM   1790  CD2 LEU B 347      33.281  -1.861 113.191  1.00  0.00           C  
ATOM   1791  N   GLU B 348      28.698  -4.942 113.528  1.00  0.00           N  
ATOM   1792  CA  GLU B 348      27.237  -5.057 113.401  1.00  0.00           C  
ATOM   1793  C   GLU B 348      26.495  -5.008 114.745  1.00  0.00           C  
ATOM   1794  O   GLU B 348      25.564  -4.215 114.890  1.00  0.00           O  
ATOM   1795  CB  GLU B 348      26.835  -6.309 112.611  1.00  0.00           C  
ATOM   1796  CG  GLU B 348      27.132  -6.251 111.114  1.00  0.00           C  
ATOM   1797  CD  GLU B 348      26.875  -7.580 110.407  1.00  0.00           C  
ATOM   1798  OE1 GLU B 348      26.760  -8.622 111.096  1.00  0.00           O  
ATOM   1799  OE2 GLU B 348      26.786  -7.585 109.159  1.00  0.00           O  
ATOM   1800  N   PRO B 349      26.887  -5.855 115.727  1.00  0.00           N  
ATOM   1801  CA  PRO B 349      26.186  -5.786 117.023  1.00  0.00           C  
ATOM   1802  C   PRO B 349      26.380  -4.476 117.794  1.00  0.00           C  
ATOM   1803  O   PRO B 349      25.569  -4.162 118.662  1.00  0.00           O  
ATOM   1804  CB  PRO B 349      26.773  -6.962 117.816  1.00  0.00           C  
ATOM   1805  CG  PRO B 349      28.085  -7.236 117.177  1.00  0.00           C  
ATOM   1806  CD  PRO B 349      27.915  -6.914 115.724  1.00  0.00           C  
ATOM   1807  N   LEU B 352      27.433  -3.722 117.478  1.00  0.00           N  
ATOM   1808  CA  LEU B 352      27.671  -2.437 118.139  1.00  0.00           C  
ATOM   1809  C   LEU B 352      27.165  -1.240 117.330  1.00  0.00           C  
ATOM   1810  O   LEU B 352      27.308  -0.093 117.759  1.00  0.00           O  
ATOM   1811  CB  LEU B 352      29.150  -2.264 118.508  1.00  0.00           C  
ATOM   1812  CG  LEU B 352      29.766  -3.230 119.532  1.00  0.00           C  
ATOM   1813  CD1 LEU B 352      31.229  -2.894 119.717  1.00  0.00           C  
ATOM   1814  CD2 LEU B 352      29.031  -3.191 120.869  1.00  0.00           C  
ATOM   1815  N   GLY B 361      26.573  -1.511 116.168  1.00  0.00           N  
ATOM   1816  CA  GLY B 361      25.863  -0.487 115.390  1.00  0.00           C  
ATOM   1817  C   GLY B 361      26.737   0.442 114.561  1.00  0.00           C  
ATOM   1818  O   GLY B 361      26.370   1.589 114.332  1.00  0.00           O  
ATOM   1819  N   TYR B 362      27.895  -0.050 114.120  1.00  0.00           N  
ATOM   1820  CA  TYR B 362      28.805   0.728 113.277  1.00  0.00           C  
ATOM   1821  C   TYR B 362      28.348   0.738 111.822  1.00  0.00           C  
ATOM   1822  O   TYR B 362      27.796  -0.246 111.331  1.00  0.00           O  
ATOM   1823  CB  TYR B 362      30.252   0.217 113.406  1.00  0.00           C  
ATOM   1824  CG  TYR B 362      30.926   0.720 114.663  1.00  0.00           C  
ATOM   1825  CD1 TYR B 362      30.657   0.135 115.902  1.00  0.00           C  
ATOM   1826  CD2 TYR B 362      31.803   1.804 114.625  1.00  0.00           C  
ATOM   1827  CE1 TYR B 362      31.247   0.606 117.066  1.00  0.00           C  
ATOM   1828  CE2 TYR B 362      32.401   2.285 115.791  1.00  0.00           C  
ATOM   1829  CZ  TYR B 362      32.114   1.678 117.006  1.00  0.00           C  
ATOM   1830  OH  TYR B 362      32.691   2.139 118.164  1.00  0.00           O  
ATOM   1831  N   ARG B 363      28.576   1.860 111.146  1.00  0.00           N  
ATOM   1832  CA  ARG B 363      28.156   2.031 109.757  1.00  0.00           C  
ATOM   1833  C   ARG B 363      29.361   2.179 108.852  1.00  0.00           C  
ATOM   1834  O   ARG B 363      30.271   2.948 109.149  1.00  0.00           O  
ATOM   1835  CB  ARG B 363      27.253   3.262 109.621  1.00  0.00           C  
ATOM   1836  CG  ARG B 363      25.944   3.139 110.367  1.00  0.00           C  
ATOM   1837  CD  ARG B 363      25.677   4.382 111.210  1.00  0.00           C  
ATOM   1838  NE  ARG B 363      25.053   5.452 110.442  1.00  0.00           N  
ATOM   1839  CZ  ARG B 363      24.932   6.708 110.866  1.00  0.00           C  
ATOM   1840  NH1 ARG B 363      25.411   7.075 112.049  1.00  0.00           N  
ATOM   1841  NH2 ARG B 363      24.337   7.605 110.097  1.00  0.00           N  
ATOM   1842  N   GLU B 364      29.371   1.442 107.749  1.00  0.00           N  
ATOM   1843  CA  GLU B 364      30.504   1.500 106.829  1.00  0.00           C  
ATOM   1844  C   GLU B 364      30.541   2.805 106.034  1.00  0.00           C  
ATOM   1845  O   GLU B 364      29.517   3.273 105.534  1.00  0.00           O  
ATOM   1846  CB  GLU B 364      30.532   0.304 105.879  1.00  0.00           C  
ATOM   1847  CG  GLU B 364      31.781   0.297 105.001  1.00  0.00           C  
ATOM   1848  CD  GLU B 364      32.103  -1.039 104.370  1.00  0.00           C  
ATOM   1849  OE1 GLU B 364      31.338  -2.010 104.555  1.00  0.00           O  
ATOM   1850  OE2 GLU B 364      33.146  -1.108 103.680  1.00  0.00           O  
ATOM   1851  N   ILE B 366      33.562   5.094 103.313  1.00  0.00           N  
ATOM   1852  CA  ILE B 366      34.786   4.980 102.522  1.00  0.00           C  
ATOM   1853  C   ILE B 366      35.664   6.220 102.724  1.00  0.00           C  
ATOM   1854  O   ILE B 366      35.331   7.312 102.252  1.00  0.00           O  
ATOM   1855  CB  ILE B 366      34.491   4.691 101.017  1.00  0.00           C  
ATOM   1856  CG1 ILE B 366      33.792   3.329 100.865  1.00  0.00           C  
ATOM   1857  CG2 ILE B 366      35.785   4.715 100.183  1.00  0.00           C  
ATOM   1858  CD1 ILE B 366      33.160   3.091  99.511  1.00  0.00           C  
ATOM   1859  N   PHE B 368      36.770   6.033 103.447  1.00  0.00           N  
ATOM   1860  CA  PHE B 368      37.749   7.093 103.700  1.00  0.00           C  
ATOM   1861  C   PHE B 368      38.766   7.141 102.553  1.00  0.00           C  
ATOM   1862  O   PHE B 368      39.244   6.090 102.113  1.00  0.00           O  
ATOM   1863  CB  PHE B 368      38.566   6.857 104.990  1.00  0.00           C  
ATOM   1864  CG  PHE B 368      37.760   6.620 106.253  1.00  0.00           C  
ATOM   1865  CD1 PHE B 368      36.393   6.866 106.324  1.00  0.00           C  
ATOM   1866  CD2 PHE B 368      38.416   6.164 107.403  1.00  0.00           C  
ATOM   1867  CE1 PHE B 368      35.688   6.642 107.505  1.00  0.00           C  
ATOM   1868  CE2 PHE B 368      37.721   5.934 108.590  1.00  0.00           C  
ATOM   1869  CZ  PHE B 368      36.345   6.186 108.641  1.00  0.00           C  
ATOM   1870  N   PRO B 370      39.135   8.355 102.095  1.00  0.00           N  
ATOM   1871  CA  PRO B 370      40.215   8.542 101.113  1.00  0.00           C  
ATOM   1872  C   PRO B 370      41.539   7.957 101.575  1.00  0.00           C  
ATOM   1873  O   PRO B 370      41.834   7.973 102.778  1.00  0.00           O  
ATOM   1874  CB  PRO B 370      40.354  10.062 101.048  1.00  0.00           C  
ATOM   1875  CG  PRO B 370      39.002  10.568 101.388  1.00  0.00           C  
ATOM   1876  CD  PRO B 370      38.536   9.643 102.481  1.00  0.00           C  
ATOM   1877  N   LYS B 371      42.334   7.460 100.623  1.00  0.00           N  
ATOM   1878  CA  LYS B 371      43.624   6.860 100.929  1.00  0.00           C  
ATOM   1879  C   LYS B 371      44.830   7.749 100.604  1.00  0.00           C  
ATOM   1880  O   LYS B 371      45.905   7.544 101.162  1.00  0.00           O  
ATOM   1881  CB  LYS B 371      43.760   5.479 100.253  1.00  0.00           C  
ATOM   1882  CG  LYS B 371      42.801   4.418 100.811  1.00  0.00           C  
ATOM   1883  CD  LYS B 371      43.227   3.959 102.211  1.00  0.00           C  
ATOM   1884  CE  LYS B 371      42.108   3.211 102.945  1.00  0.00           C  
ATOM   1885  NZ  LYS B 371      41.013   4.099 103.412  1.00  0.00           N  
ATOM   1886  N   LEU B 372      44.671   8.701  99.687  1.00  0.00           N  
ATOM   1887  CA  LEU B 372      45.713   9.700  99.442  1.00  0.00           C  
ATOM   1888  C   LEU B 372      45.454  10.846 100.406  1.00  0.00           C  
ATOM   1889  O   LEU B 372      44.399  11.492 100.353  1.00  0.00           O  
ATOM   1890  CB  LEU B 372      45.697  10.197  97.994  1.00  0.00           C  
ATOM   1891  CG  LEU B 372      46.898  10.971  97.420  1.00  0.00           C  
ATOM   1892  CD1 LEU B 372      46.662  11.268  95.941  1.00  0.00           C  
ATOM   1893  CD2 LEU B 372      47.180  12.285  98.141  1.00  0.00           C  
ATOM   1894  N   VAL B 373      46.413  11.090 101.291  1.00  0.00           N  
ATOM   1895  CA  VAL B 373      46.226  12.049 102.372  1.00  0.00           C  
ATOM   1896  C   VAL B 373      47.018  13.319 102.065  1.00  0.00           C  
ATOM   1897  O   VAL B 373      48.204  13.244 101.752  1.00  0.00           O  
ATOM   1898  CB  VAL B 373      46.634  11.448 103.733  1.00  0.00           C  
ATOM   1899  CG1 VAL B 373      46.240  12.369 104.868  1.00  0.00           C  
ATOM   1900  CG2 VAL B 373      45.983  10.081 103.926  1.00  0.00           C  
ATOM   1901  N   THR B 374      46.341  14.470 102.115  1.00  0.00           N  
ATOM   1902  CA  THR B 374      46.965  15.767 101.826  1.00  0.00           C  
ATOM   1903  C   THR B 374      47.557  16.433 103.070  1.00  0.00           C  
ATOM   1904  O   THR B 374      47.221  16.069 104.212  1.00  0.00           O  
ATOM   1905  CB  THR B 374      45.959  16.745 101.199  1.00  0.00           C  
ATOM   1906  OG1 THR B 374      44.889  16.966 102.121  1.00  0.00           O  
ATOM   1907  CG2 THR B 374      45.399  16.180  99.890  1.00  0.00           C  
ATOM   1908  N   TRP B 375      48.437  17.411 102.854  1.00  0.00           N  
ATOM   1909  CA  TRP B 375      48.971  18.207 103.969  1.00  0.00           C  
ATOM   1910  C   TRP B 375      47.870  18.809 104.821  1.00  0.00           C  
ATOM   1911  O   TRP B 375      47.988  18.820 106.045  1.00  0.00           O  
ATOM   1912  CB  TRP B 375      49.945  19.291 103.490  1.00  0.00           C  
ATOM   1913  CG  TRP B 375      51.097  18.719 102.711  1.00  0.00           C  
ATOM   1914  CD1 TRP B 375      51.465  19.041 101.438  1.00  0.00           C  
ATOM   1915  CD2 TRP B 375      52.014  17.705 103.153  1.00  0.00           C  
ATOM   1916  NE1 TRP B 375      52.556  18.295 101.057  1.00  0.00           N  
ATOM   1917  CE2 TRP B 375      52.917  17.471 102.092  1.00  0.00           C  
ATOM   1918  CE3 TRP B 375      52.166  16.980 104.344  1.00  0.00           C  
ATOM   1919  CZ2 TRP B 375      53.950  16.530 102.178  1.00  0.00           C  
ATOM   1920  CZ3 TRP B 375      53.201  16.036 104.429  1.00  0.00           C  
ATOM   1921  CH2 TRP B 375      54.079  15.830 103.354  1.00  0.00           C  
ATOM   1922  N   GLU B 376      46.792  19.278 104.186  1.00  0.00           N  
ATOM   1923  CA  GLU B 376      45.663  19.882 104.926  1.00  0.00           C  
ATOM   1924  C   GLU B 376      45.164  18.950 106.034  1.00  0.00           C  
ATOM   1925  O   GLU B 376      44.955  19.379 107.162  1.00  0.00           O  
ATOM   1926  CB  GLU B 376      44.502  20.245 103.984  1.00  0.00           C  
ATOM   1927  CG  GLU B 376      43.149  20.435 104.696  1.00  0.00           C  
ATOM   1928  CD  GLU B 376      42.004  20.751 103.747  1.00  0.00           C  
ATOM   1929  OE1 GLU B 376      42.009  20.243 102.599  1.00  0.00           O  
ATOM   1930  OE2 GLU B 376      41.092  21.511 104.149  1.00  0.00           O  
ATOM   1931  N   VAL B 377      44.981  17.679 105.693  1.00  0.00           N  
ATOM   1932  CA  VAL B 377      44.477  16.669 106.629  1.00  0.00           C  
ATOM   1933  C   VAL B 377      45.435  16.478 107.810  1.00  0.00           C  
ATOM   1934  O   VAL B 377      45.033  16.551 108.978  1.00  0.00           O  
ATOM   1935  CB  VAL B 377      44.229  15.316 105.905  1.00  0.00           C  
ATOM   1936  CG1 VAL B 377      43.860  14.206 106.905  1.00  0.00           C  
ATOM   1937  CG2 VAL B 377      43.155  15.467 104.844  1.00  0.00           C  
ATOM   1938  N   TRP B 378      46.706  16.255 107.496  1.00  0.00           N  
ATOM   1939  CA  TRP B 378      47.721  16.036 108.522  1.00  0.00           C  
ATOM   1940  C   TRP B 378      48.004  17.273 109.387  1.00  0.00           C  
ATOM   1941  O   TRP B 378      48.377  17.149 110.555  1.00  0.00           O  
ATOM   1942  CB  TRP B 378      48.997  15.478 107.898  1.00  0.00           C  
ATOM   1943  CG  TRP B 378      48.893  14.009 107.546  1.00  0.00           C  
ATOM   1944  CD1 TRP B 378      48.096  13.071 108.146  1.00  0.00           C  
ATOM   1945  CD2 TRP B 378      49.643  13.313 106.543  1.00  0.00           C  
ATOM   1946  NE1 TRP B 378      48.296  11.838 107.573  1.00  0.00           N  
ATOM   1947  CE2 TRP B 378      49.241  11.957 106.586  1.00  0.00           C  
ATOM   1948  CE3 TRP B 378      50.607  13.704 105.607  1.00  0.00           C  
ATOM   1949  CZ2 TRP B 378      49.769  10.987 105.722  1.00  0.00           C  
ATOM   1950  CZ3 TRP B 378      51.134  12.736 104.744  1.00  0.00           C  
ATOM   1951  CH2 TRP B 378      50.711  11.397 104.812  1.00  0.00           C  
ATOM   1952  N   LYS B 389      45.605  19.355 110.306  1.00  0.00           N  
ATOM   1953  CA  LYS B 389      44.468  19.348 111.221  1.00  0.00           C  
ATOM   1954  C   LYS B 389      44.512  18.184 112.220  1.00  0.00           C  
ATOM   1955  O   LYS B 389      44.028  18.317 113.341  1.00  0.00           O  
ATOM   1956  CB  LYS B 389      43.156  19.356 110.438  1.00  0.00           C  
ATOM   1957  CG  LYS B 389      42.886  20.667 109.676  1.00  0.00           C  
ATOM   1958  CD  LYS B 389      41.630  20.560 108.815  1.00  0.00           C  
ATOM   1959  CE  LYS B 389      41.474  21.750 107.866  1.00  0.00           C  
ATOM   1960  NZ  LYS B 389      41.533  23.045 108.581  1.00  0.00           N  
ATOM   1961  N   SER B 396      45.091  17.054 111.811  1.00  0.00           N  
ATOM   1962  CA  SER B 396      45.227  15.892 112.695  1.00  0.00           C  
ATOM   1963  C   SER B 396      46.430  16.018 113.639  1.00  0.00           C  
ATOM   1964  O   SER B 396      46.491  15.346 114.657  1.00  0.00           O  
ATOM   1965  CB  SER B 396      45.301  14.584 111.891  1.00  0.00           C  
ATOM   1966  OG  SER B 396      46.537  14.450 111.201  1.00  0.00           O  
ATOM   1967  N   GLY B 397      47.374  16.891 113.299  1.00  0.00           N  
ATOM   1968  CA  GLY B 397      48.585  17.077 114.098  1.00  0.00           C  
ATOM   1969  C   GLY B 397      49.759  16.251 113.599  1.00  0.00           C  
ATOM   1970  O   GLY B 397      50.883  16.391 114.092  1.00  0.00           O  
ATOM   1971  N   HIS B 403      49.505  15.394 112.614  1.00  0.00           N  
ATOM   1972  CA  HIS B 403      50.554  14.550 112.043  1.00  0.00           C  
ATOM   1973  C   HIS B 403      51.651  15.363 111.361  1.00  0.00           C  
ATOM   1974  O   HIS B 403      52.785  14.909 111.257  1.00  0.00           O  
ATOM   1975  CB  HIS B 403      49.959  13.507 111.088  1.00  0.00           C  
ATOM   1976  CG  HIS B 403      49.321  12.348 111.792  1.00  0.00           C  
ATOM   1977  ND1 HIS B 403      47.996  12.346 112.177  1.00  0.00           N  
ATOM   1978  CD2 HIS B 403      49.835  11.159 112.200  1.00  0.00           C  
ATOM   1979  CE1 HIS B 403      47.718  11.204 112.782  1.00  0.00           C  
ATOM   1980  NE2 HIS B 403      48.816  10.465 112.808  1.00  0.00           N  
ATOM   1981  N   ALA B 404      51.312  16.575 110.923  1.00  0.00           N  
ATOM   1982  CA  ALA B 404      52.280  17.471 110.292  1.00  0.00           C  
ATOM   1983  C   ALA B 404      53.379  17.939 111.259  1.00  0.00           C  
ATOM   1984  O   ALA B 404      54.350  18.576 110.839  1.00  0.00           O  
ATOM   1985  CB  ALA B 404      51.566  18.666 109.650  1.00  0.00           C  
ATOM   1986  N   LYS B 406      53.233  17.608 112.541  1.00  0.00           N  
ATOM   1987  CA  LYS B 406      54.241  17.950 113.547  1.00  0.00           C  
ATOM   1988  C   LYS B 406      55.445  16.998 113.596  1.00  0.00           C  
ATOM   1989  O   LYS B 406      56.462  17.338 114.201  1.00  0.00           O  
ATOM   1990  CB  LYS B 406      53.616  18.080 114.944  1.00  0.00           C  
ATOM   1991  CG  LYS B 406      52.663  19.262 115.099  1.00  0.00           C  
ATOM   1992  CD  LYS B 406      52.245  19.480 116.549  1.00  0.00           C  
ATOM   1993  CE  LYS B 406      51.078  18.582 116.951  1.00  0.00           C  
ATOM   1994  NZ  LYS B 406      50.361  19.094 118.170  1.00  0.00           N  
ATOM   1995  N   GLY B 486      55.352  15.820 112.978  1.00  0.00           N  
ATOM   1996  CA  GLY B 486      56.490  14.888 113.011  1.00  0.00           C  
ATOM   1997  C   GLY B 486      56.408  13.550 112.297  1.00  0.00           C  
ATOM   1998  O   GLY B 486      57.296  12.716 112.462  1.00  0.00           O  
ATOM   1999  N   VAL B 487      55.371  13.343 111.488  1.00  0.00           N  
ATOM   2000  CA  VAL B 487      55.161  12.055 110.820  1.00  0.00           C  
ATOM   2001  C   VAL B 487      56.164  11.783 109.682  1.00  0.00           C  
ATOM   2002  O   VAL B 487      56.283  10.650 109.206  1.00  0.00           O  
ATOM   2003  CB  VAL B 487      53.690  11.915 110.310  1.00  0.00           C  
ATOM   2004  CG1 VAL B 487      53.504  12.607 108.958  1.00  0.00           C  
ATOM   2005  CG2 VAL B 487      53.286  10.447 110.224  1.00  0.00           C  
ATOM   2006  N   TYR B 488      56.896  12.825 109.286  1.00  0.00           N  
ATOM   2007  CA  TYR B 488      57.757  12.826 108.091  1.00  0.00           C  
ATOM   2008  C   TYR B 488      58.715  11.631 107.853  1.00  0.00           C  
ATOM   2009  O   TYR B 488      58.843  11.179 106.706  1.00  0.00           O  
ATOM   2010  CB  TYR B 488      58.513  14.159 107.985  1.00  0.00           C  
ATOM   2011  CG  TYR B 488      57.597  15.359 108.076  1.00  0.00           C  
ATOM   2012  CD1 TYR B 488      56.777  15.719 107.001  1.00  0.00           C  
ATOM   2013  CD2 TYR B 488      57.530  16.119 109.242  1.00  0.00           C  
ATOM   2014  CE1 TYR B 488      55.920  16.808 107.086  1.00  0.00           C  
ATOM   2015  CE2 TYR B 488      56.680  17.214 109.335  1.00  0.00           C  
ATOM   2016  CZ  TYR B 488      55.877  17.552 108.255  1.00  0.00           C  
ATOM   2017  OH  TYR B 488      55.026  18.635 108.345  1.00  0.00           O  
ATOM   2018  N   PRO B 495      59.402  11.131 108.908  1.00  0.00           N  
ATOM   2019  CA  PRO B 495      60.339  10.022 108.667  1.00  0.00           C  
ATOM   2020  C   PRO B 495      59.696   8.717 108.184  1.00  0.00           C  
ATOM   2021  O   PRO B 495      60.401   7.855 107.664  1.00  0.00           O  
ATOM   2022  CB  PRO B 495      60.985   9.787 110.044  1.00  0.00           C  
ATOM   2023  CG  PRO B 495      60.711  11.014 110.832  1.00  0.00           C  
ATOM   2024  CD  PRO B 495      59.404  11.538 110.326  1.00  0.00           C  
ATOM   2025  N   GLU B 496      58.383   8.566 108.354  1.00  0.00           N  
ATOM   2026  CA  GLU B 496      57.740   7.276 108.087  1.00  0.00           C  
ATOM   2027  C   GLU B 496      56.765   7.229 106.918  1.00  0.00           C  
ATOM   2028  O   GLU B 496      56.177   6.186 106.658  1.00  0.00           O  
ATOM   2029  CB  GLU B 496      57.048   6.749 109.347  1.00  0.00           C  
ATOM   2030  CG  GLU B 496      57.974   5.966 110.265  1.00  0.00           C  
ATOM   2031  CD  GLU B 496      57.230   5.081 111.253  1.00  0.00           C  
ATOM   2032  OE1 GLU B 496      56.218   5.531 111.843  1.00  0.00           O  
ATOM   2033  OE2 GLU B 496      57.677   3.928 111.450  1.00  0.00           O  
ATOM   2034  N   ILE B 497      56.584   8.340 106.214  1.00  0.00           N  
ATOM   2035  CA  ILE B 497      55.563   8.376 105.171  1.00  0.00           C  
ATOM   2036  C   ILE B 497      56.114   8.043 103.779  1.00  0.00           C  
ATOM   2037  O   ILE B 497      57.286   8.310 103.465  1.00  0.00           O  
ATOM   2038  CB  ILE B 497      54.697   9.686 105.192  1.00  0.00           C  
ATOM   2039  CG1 ILE B 497      55.564  10.939 105.132  1.00  0.00           C  
ATOM   2040  CG2 ILE B 497      53.799   9.733 106.454  1.00  0.00           C  
ATOM   2041  CD1 ILE B 497      54.779  12.236 105.349  1.00  0.00           C  
ATOM   2042  N   TYR B 498      55.279   7.402 102.970  1.00  0.00           N  
ATOM   2043  CA  TYR B 498      55.521   7.329 101.548  1.00  0.00           C  
ATOM   2044  C   TYR B 498      54.869   8.566 100.920  1.00  0.00           C  
ATOM   2045  O   TYR B 498      53.636   8.724 100.951  1.00  0.00           O  
ATOM   2046  CB  TYR B 498      54.939   6.047 100.983  1.00  0.00           C  
ATOM   2047  CG  TYR B 498      55.854   4.821 101.101  1.00  0.00           C  
ATOM   2048  CD1 TYR B 498      55.819   3.997 102.230  1.00  0.00           C  
ATOM   2049  CD2 TYR B 498      56.745   4.497 100.078  1.00  0.00           C  
ATOM   2050  CE1 TYR B 498      56.664   2.861 102.331  1.00  0.00           C  
ATOM   2051  CE2 TYR B 498      57.600   3.378 100.177  1.00  0.00           C  
ATOM   2052  CZ  TYR B 498      57.541   2.567 101.296  1.00  0.00           C  
ATOM   2053  OH  TYR B 498      58.362   1.465 101.374  1.00  0.00           O  
ATOM   2054  N   TYR B 499      55.708   9.443 100.373  1.00  0.00           N  
ATOM   2055  CA  TYR B 499      55.258  10.721  99.815  1.00  0.00           C  
ATOM   2056  C   TYR B 499      54.670  10.524  98.429  1.00  0.00           C  
ATOM   2057  O   TYR B 499      55.137   9.663  97.671  1.00  0.00           O  
ATOM   2058  CB  TYR B 499      56.421  11.713  99.745  1.00  0.00           C  
ATOM   2059  CG  TYR B 499      56.935  12.104 101.108  1.00  0.00           C  
ATOM   2060  CD1 TYR B 499      57.851  11.302 101.778  1.00  0.00           C  
ATOM   2061  CD2 TYR B 499      56.486  13.268 101.736  1.00  0.00           C  
ATOM   2062  CE1 TYR B 499      58.322  11.648 103.030  1.00  0.00           C  
ATOM   2063  CE2 TYR B 499      56.951  13.624 102.999  1.00  0.00           C  
ATOM   2064  CZ  TYR B 499      57.871  12.803 103.635  1.00  0.00           C  
ATOM   2065  OH  TYR B 499      58.337  13.124 104.880  1.00  0.00           O  
ATOM   2066  N   VAL B 500      53.668  11.343  98.108  1.00  0.00           N  
ATOM   2067  CA  VAL B 500      52.982  11.295  96.818  1.00  0.00           C  
ATOM   2068  C   VAL B 500      53.113  12.640  96.088  1.00  0.00           C  
ATOM   2069  O   VAL B 500      52.813  13.694  96.648  1.00  0.00           O  
ATOM   2070  CB  VAL B 500      51.472  10.897  96.973  1.00  0.00           C  
ATOM   2071  CG1 VAL B 500      50.751  10.988  95.637  1.00  0.00           C  
ATOM   2072  CG2 VAL B 500      51.343   9.470  97.520  1.00  0.00           C  
ATOM   2073  N   CYS B 501      53.581  12.584  94.844  1.00  0.00           N  
ATOM   2074  CA  CYS B 501      53.725  13.761  93.997  1.00  0.00           C  
ATOM   2075  C   CYS B 501      52.924  13.541  92.719  1.00  0.00           C  
ATOM   2076  O   CYS B 501      53.103  12.529  92.046  1.00  0.00           O  
ATOM   2077  CB  CYS B 501      55.194  13.989  93.616  1.00  0.00           C  
ATOM   2078  SG  CYS B 501      56.351  14.126  94.985  1.00  0.00           S  
ATOM   2079  N   PRO B 502      52.038  14.490  92.381  1.00  0.00           N  
ATOM   2080  CA  PRO B 502      51.346  14.439  91.102  1.00  0.00           C  
ATOM   2081  C   PRO B 502      52.313  14.845  89.992  1.00  0.00           C  
ATOM   2082  O   PRO B 502      53.363  15.421  90.280  1.00  0.00           O  
ATOM   2083  CB  PRO B 502      50.245  15.499  91.259  1.00  0.00           C  
ATOM   2084  CG  PRO B 502      50.819  16.491  92.220  1.00  0.00           C  
ATOM   2085  CD  PRO B 502      51.637  15.655  93.189  1.00  0.00           C  
ATOM   2086  N   PRO B 503      51.976  14.537  88.730  1.00  0.00           N  
ATOM   2087  CA  PRO B 503      52.754  15.114  87.634  1.00  0.00           C  
ATOM   2088  C   PRO B 503      52.538  16.630  87.597  1.00  0.00           C  
ATOM   2089  O   PRO B 503      51.458  17.096  87.980  1.00  0.00           O  
ATOM   2090  CB  PRO B 503      52.156  14.452  86.386  1.00  0.00           C  
ATOM   2091  CG  PRO B 503      50.829  13.939  86.794  1.00  0.00           C  
ATOM   2092  CD  PRO B 503      50.876  13.676  88.262  1.00  0.00           C  
ATOM   2093  N   GLN B 550      53.543  17.399  87.174  1.00  0.00           N  
ATOM   2094  CA  GLN B 550      53.376  18.862  87.103  1.00  0.00           C  
ATOM   2095  C   GLN B 550      52.366  19.230  86.028  1.00  0.00           C  
ATOM   2096  O   GLN B 550      51.630  20.207  86.164  1.00  0.00           O  
ATOM   2097  CB  GLN B 550      54.700  19.580  86.848  1.00  0.00           C  
ATOM   2098  CG  GLN B 550      55.536  19.780  88.105  1.00  0.00           C  
ATOM   2099  CD  GLN B 550      56.827  20.541  87.851  1.00  0.00           C  
ATOM   2100  OE1 GLN B 550      56.830  21.568  87.176  1.00  0.00           O  
ATOM   2101  NE2 GLN B 550      57.932  20.038  88.400  1.00  0.00           N  
ATOM   2102  N   THR B 553      52.344  18.429  84.963  1.00  0.00           N  
ATOM   2103  CA  THR B 553      51.356  18.556  83.898  1.00  0.00           C  
ATOM   2104  C   THR B 553      51.049  17.200  83.263  1.00  0.00           C  
ATOM   2105  O   THR B 553      51.852  16.267  83.336  1.00  0.00           O  
ATOM   2106  CB  THR B 553      51.786  19.578  82.813  1.00  0.00           C  
ATOM   2107  OG1 THR B 553      50.828  19.578  81.745  1.00  0.00           O  
ATOM   2108  CG2 THR B 553      53.158  19.241  82.248  1.00  0.00           C  
ATOM   2109  N   ARG B 554      49.874  17.112  82.646  1.00  0.00           N  
ATOM   2110  CA  ARG B 554      49.422  15.911  81.955  1.00  0.00           C  
ATOM   2111  C   ARG B 554      49.812  15.933  80.469  1.00  0.00           C  
ATOM   2112  O   ARG B 554      49.553  14.974  79.737  1.00  0.00           O  
ATOM   2113  CB  ARG B 554      47.906  15.777  82.117  1.00  0.00           C  
ATOM   2114  CG  ARG B 554      47.415  14.347  82.248  1.00  0.00           C  
ATOM   2115  CD  ARG B 554      45.903  14.318  82.225  1.00  0.00           C  
ATOM   2116  NE  ARG B 554      45.363  12.960  82.293  1.00  0.00           N  
ATOM   2117  CZ  ARG B 554      45.081  12.201  81.237  1.00  0.00           C  
ATOM   2118  NH1 ARG B 554      45.296  12.650  80.005  1.00  0.00           N  
ATOM   2119  NH2 ARG B 554      44.586  10.981  81.413  1.00  0.00           N  
ATOM   2120  N   ASP B 555      50.441  17.031  80.045  1.00  0.00           N  
ATOM   2121  CA  ASP B 555      50.891  17.247  78.663  1.00  0.00           C  
ATOM   2122  C   ASP B 555      51.901  16.178  78.233  1.00  0.00           C  
ATOM   2123  O   ASP B 555      52.970  16.067  78.837  1.00  0.00           O  
ATOM   2124  CB  ASP B 555      51.522  18.641  78.552  1.00  0.00           C  
ATOM   2125  CG  ASP B 555      51.823  19.063  77.114  1.00  0.00           C  
ATOM   2126  OD1 ASP B 555      51.925  18.211  76.209  1.00  0.00           O  
ATOM   2127  OD2 ASP B 555      51.977  20.279  76.891  1.00  0.00           O  
ATOM   2128  N   PRO B 556      51.564  15.391  77.186  1.00  0.00           N  
ATOM   2129  CA  PRO B 556      52.422  14.303  76.692  1.00  0.00           C  
ATOM   2130  C   PRO B 556      53.816  14.785  76.291  1.00  0.00           C  
ATOM   2131  O   PRO B 556      54.800  14.076  76.514  1.00  0.00           O  
ATOM   2132  CB  PRO B 556      51.678  13.800  75.446  1.00  0.00           C  
ATOM   2133  CG  PRO B 556      50.264  14.201  75.654  1.00  0.00           C  
ATOM   2134  CD  PRO B 556      50.317  15.501  76.404  1.00  0.00           C  
ATOM   2135  N   ASP B 557      53.885  15.986  75.719  1.00  0.00           N  
ATOM   2136  CA  ASP B 557      55.140  16.569  75.241  1.00  0.00           C  
ATOM   2137  C   ASP B 557      56.154  16.760  76.364  1.00  0.00           C  
ATOM   2138  O   ASP B 557      57.356  16.573  76.165  1.00  0.00           O  
ATOM   2139  CB  ASP B 557      54.874  17.909  74.547  1.00  0.00           C  
ATOM   2140  CG  ASP B 557      54.019  17.765  73.294  1.00  0.00           C  
ATOM   2141  OD1 ASP B 557      53.888  16.637  72.771  1.00  0.00           O  
ATOM   2142  OD2 ASP B 557      53.478  18.790  72.827  1.00  0.00           O  
ATOM   2143  N   TYR B 558      55.651  17.135  77.536  1.00  0.00           N  
ATOM   2144  CA  TYR B 558      56.447  17.301  78.745  1.00  0.00           C  
ATOM   2145  C   TYR B 558      57.058  15.972  79.210  1.00  0.00           C  
ATOM   2146  O   TYR B 558      58.130  15.957  79.805  1.00  0.00           O  
ATOM   2147  CB  TYR B 558      55.550  17.875  79.835  1.00  0.00           C  
ATOM   2148  CG  TYR B 558      56.205  18.227  81.153  1.00  0.00           C  
ATOM   2149  CD1 TYR B 558      56.886  19.436  81.319  1.00  0.00           C  
ATOM   2150  CD2 TYR B 558      56.088  17.380  82.256  1.00  0.00           C  
ATOM   2151  CE1 TYR B 558      57.464  19.777  82.538  1.00  0.00           C  
ATOM   2152  CE2 TYR B 558      56.658  17.712  83.480  1.00  0.00           C  
ATOM   2153  CZ  TYR B 558      57.343  18.913  83.613  1.00  0.00           C  
ATOM   2154  OH  TYR B 558      57.909  19.240  84.824  1.00  0.00           O  
ATOM   2155  N   TRP B 559      56.366  14.869  78.934  1.00  0.00           N  
ATOM   2156  CA  TRP B 559      56.792  13.549  79.392  1.00  0.00           C  
ATOM   2157  C   TRP B 559      57.492  12.731  78.312  1.00  0.00           C  
ATOM   2158  O   TRP B 559      58.015  11.651  78.595  1.00  0.00           O  
ATOM   2159  CB  TRP B 559      55.607  12.776  79.977  1.00  0.00           C  
ATOM   2160  CG  TRP B 559      55.145  13.361  81.270  1.00  0.00           C  
ATOM   2161  CD1 TRP B 559      54.059  14.170  81.468  1.00  0.00           C  
ATOM   2162  CD2 TRP B 559      55.778  13.215  82.549  1.00  0.00           C  
ATOM   2163  NE1 TRP B 559      53.970  14.525  82.796  1.00  0.00           N  
ATOM   2164  CE2 TRP B 559      55.013  13.952  83.481  1.00  0.00           C  
ATOM   2165  CE3 TRP B 559      56.916  12.531  82.997  1.00  0.00           C  
ATOM   2166  CZ2 TRP B 559      55.350  14.027  84.838  1.00  0.00           C  
ATOM   2167  CZ3 TRP B 559      57.249  12.599  84.352  1.00  0.00           C  
ATOM   2168  CH2 TRP B 559      56.466  13.340  85.254  1.00  0.00           C  
ATOM   2169  N   GLU B 560      57.521  13.258  77.089  1.00  0.00           N  
ATOM   2170  CA  GLU B 560      58.126  12.560  75.955  1.00  0.00           C  
ATOM   2171  C   GLU B 560      59.596  12.213  76.199  1.00  0.00           C  
ATOM   2172  O   GLU B 560      60.039  11.127  75.835  1.00  0.00           O  
ATOM   2173  CB  GLU B 560      57.953  13.360  74.658  1.00  0.00           C  
ATOM   2174  CG  GLU B 560      58.455  12.629  73.411  1.00  0.00           C  
ATOM   2175  CD  GLU B 560      57.947  13.214  72.099  1.00  0.00           C  
ATOM   2176  OE1 GLU B 560      57.483  14.377  72.070  1.00  0.00           O  
ATOM   2177  OE2 GLU B 560      58.021  12.491  71.082  1.00  0.00           O  
ATOM   2178  N   GLU B 561      60.337  13.126  76.829  1.00  0.00           N  
ATOM   2179  CA  GLU B 561      61.748  12.895  77.155  1.00  0.00           C  
ATOM   2180  C   GLU B 561      61.937  11.675  78.059  1.00  0.00           C  
ATOM   2181  O   GLU B 561      62.911  10.941  77.915  1.00  0.00           O  
ATOM   2182  CB  GLU B 561      62.366  14.125  77.822  1.00  0.00           C  
ATOM   2183  CG  GLU B 561      63.891  14.057  77.961  1.00  0.00           C  
ATOM   2184  CD  GLU B 561      64.487  15.229  78.739  1.00  0.00           C  
ATOM   2185  OE1 GLU B 561      63.745  16.185  79.074  1.00  0.00           O  
ATOM   2186  OE2 GLU B 561      65.709  15.191  79.012  1.00  0.00           O  
ATOM   2187  N   VAL B 562      61.010  11.482  78.995  1.00  0.00           N  
ATOM   2188  CA  VAL B 562      61.061  10.346  79.910  1.00  0.00           C  
ATOM   2189  C   VAL B 562      60.840   9.033  79.146  1.00  0.00           C  
ATOM   2190  O   VAL B 562      61.649   8.105  79.256  1.00  0.00           O  
ATOM   2191  CB  VAL B 562      60.056  10.519  81.084  1.00  0.00           C  
ATOM   2192  CG1 VAL B 562      60.028   9.276  81.968  1.00  0.00           C  
ATOM   2193  CG2 VAL B 562      60.404  11.764  81.901  1.00  0.00           C  
ATOM   2194  N   ALA B 563      59.768   8.981  78.353  1.00  0.00           N  
ATOM   2195  CA  ALA B 563      59.456   7.818  77.510  1.00  0.00           C  
ATOM   2196  C   ALA B 563      60.591   7.481  76.547  1.00  0.00           C  
ATOM   2197  O   ALA B 563      60.951   6.314  76.396  1.00  0.00           O  
ATOM   2198  CB  ALA B 563      58.161   8.047  76.737  1.00  0.00           C  
ATOM   2199  N   ASP B 564      61.150   8.507  75.904  1.00  0.00           N  
ATOM   2200  CA  ASP B 564      62.265   8.344  74.970  1.00  0.00           C  
ATOM   2201  C   ASP B 564      63.505   7.764  75.639  1.00  0.00           C  
ATOM   2202  O   ASP B 564      64.162   6.879  75.078  1.00  0.00           O  
ATOM   2203  CB  ASP B 564      62.607   9.683  74.303  1.00  0.00           C  
ATOM   2204  CG  ASP B 564      61.539  10.141  73.318  1.00  0.00           C  
ATOM   2205  OD1 ASP B 564      60.648   9.335  72.969  1.00  0.00           O  
ATOM   2206  OD2 ASP B 564      61.588  11.315  72.894  1.00  0.00           O  
ATOM   2207  N   TYR B 565      63.823   8.266  76.832  1.00  0.00           N  
ATOM   2208  CA  TYR B 565      64.944   7.749  77.623  1.00  0.00           C  
ATOM   2209  C   TYR B 565      64.798   6.247  77.884  1.00  0.00           C  
ATOM   2210  O   TYR B 565      65.748   5.482  77.701  1.00  0.00           O  
ATOM   2211  CB  TYR B 565      65.062   8.509  78.951  1.00  0.00           C  
ATOM   2212  CG  TYR B 565      66.311   8.197  79.760  1.00  0.00           C  
ATOM   2213  CD1 TYR B 565      66.441   6.992  80.457  1.00  0.00           C  
ATOM   2214  CD2 TYR B 565      67.349   9.123  79.853  1.00  0.00           C  
ATOM   2215  CE1 TYR B 565      67.580   6.711  81.212  1.00  0.00           C  
ATOM   2216  CE2 TYR B 565      68.494   8.852  80.601  1.00  0.00           C  
ATOM   2217  CZ  TYR B 565      68.602   7.646  81.275  1.00  0.00           C  
ATOM   2218  OH  TYR B 565      69.732   7.380  82.012  1.00  0.00           O  
ATOM   2219  N   TYR B 566      63.605   5.832  78.311  1.00  0.00           N  
ATOM   2220  CA  TYR B 566      63.355   4.428  78.619  1.00  0.00           C  
ATOM   2221  C   TYR B 566      63.430   3.532  77.379  1.00  0.00           C  
ATOM   2222  O   TYR B 566      63.984   2.440  77.443  1.00  0.00           O  
ATOM   2223  CB  TYR B 566      62.022   4.233  79.357  1.00  0.00           C  
ATOM   2224  CG  TYR B 566      61.651   2.769  79.503  1.00  0.00           C  
ATOM   2225  CD1 TYR B 566      62.287   1.960  80.443  1.00  0.00           C  
ATOM   2226  CD2 TYR B 566      60.691   2.187  78.672  1.00  0.00           C  
ATOM   2227  CE1 TYR B 566      61.969   0.604  80.560  1.00  0.00           C  
ATOM   2228  CE2 TYR B 566      60.364   0.839  78.783  1.00  0.00           C  
ATOM   2229  CZ  TYR B 566      61.008   0.057  79.731  1.00  0.00           C  
ATOM   2230  OH  TYR B 566      60.681  -1.267  79.854  1.00  0.00           O  
ATOM   2231  N   LYS B 567      62.886   3.993  76.257  1.00  0.00           N  
ATOM   2232  CA  LYS B 567      62.890   3.192  75.030  1.00  0.00           C  
ATOM   2233  C   LYS B 567      64.295   2.954  74.467  1.00  0.00           C  
ATOM   2234  O   LYS B 567      64.567   1.901  73.879  1.00  0.00           O  
ATOM   2235  CB  LYS B 567      61.973   3.807  73.974  1.00  0.00           C  
ATOM   2236  CG  LYS B 567      60.499   3.761  74.354  1.00  0.00           C  
ATOM   2237  CD  LYS B 567      59.646   4.520  73.358  1.00  0.00           C  
ATOM   2238  CE  LYS B 567      58.215   4.632  73.844  1.00  0.00           C  
ATOM   2239  NZ  LYS B 567      57.379   5.348  72.851  1.00  0.00           N  
ATOM   2240  N   VAL B 568      65.187   3.920  74.668  1.00  0.00           N  
ATOM   2241  CA  VAL B 568      66.570   3.803  74.203  1.00  0.00           C  
ATOM   2242  C   VAL B 568      67.452   2.989  75.164  1.00  0.00           C  
ATOM   2243  O   VAL B 568      68.231   2.144  74.723  1.00  0.00           O  
ATOM   2244  CB  VAL B 568      67.192   5.200  73.892  1.00  0.00           C  
ATOM   2245  CG1 VAL B 568      68.705   5.105  73.660  1.00  0.00           C  
ATOM   2246  CG2 VAL B 568      66.508   5.826  72.681  1.00  0.00           C  
ATOM   2247  N   THR B 569      67.309   3.227  76.467  1.00  0.00           N  
ATOM   2248  CA  THR B 569      68.201   2.636  77.474  1.00  0.00           C  
ATOM   2249  C   THR B 569      67.637   1.391  78.158  1.00  0.00           C  
ATOM   2250  O   THR B 569      68.392   0.611  78.739  1.00  0.00           O  
ATOM   2251  CB  THR B 569      68.577   3.659  78.582  1.00  0.00           C  
ATOM   2252  OG1 THR B 569      67.424   3.950  79.381  1.00  0.00           O  
ATOM   2253  CG2 THR B 569      69.118   4.963  77.981  1.00  0.00           C  
ATOM   2254  N   HIS B 570      66.318   1.213  78.083  1.00  0.00           N  
ATOM   2255  CA  HIS B 570      65.583   0.212  78.882  1.00  0.00           C  
ATOM   2256  C   HIS B 570      65.731   0.474  80.382  1.00  0.00           C  
ATOM   2257  O   HIS B 570      65.672  -0.447  81.191  1.00  0.00           O  
ATOM   2258  CB  HIS B 570      65.973  -1.244  78.540  1.00  0.00           C  
ATOM   2259  CG  HIS B 570      65.703  -1.638  77.118  1.00  0.00           C  
ATOM   2260  ND1 HIS B 570      64.844  -0.939  76.295  1.00  0.00           N  
ATOM   2261  CD2 HIS B 570      66.156  -2.682  76.385  1.00  0.00           C  
ATOM   2262  CE1 HIS B 570      64.798  -1.522  75.111  1.00  0.00           C  
ATOM   2263  NE2 HIS B 570      65.584  -2.583  75.139  1.00  0.00           N  
ATOM   2264  N   GLU B 571      65.929   1.740  80.739  1.00  0.00           N  
ATOM   2265  CA  GLU B 571      65.983   2.152  82.136  1.00  0.00           C  
ATOM   2266  C   GLU B 571      65.053   3.335  82.366  1.00  0.00           C  
ATOM   2267  O   GLU B 571      64.931   4.209  81.509  1.00  0.00           O  
ATOM   2268  CB  GLU B 571      67.415   2.500  82.545  1.00  0.00           C  
ATOM   2269  CG  GLU B 571      68.289   1.268  82.804  1.00  0.00           C  
ATOM   2270  CD  GLU B 571      69.780   1.554  82.740  1.00  0.00           C  
ATOM   2271  OE1 GLU B 571      70.203   2.690  83.044  1.00  0.00           O  
ATOM   2272  OE2 GLU B 571      70.543   0.628  82.388  1.00  0.00           O  
ATOM   2273  N   VAL B 572      64.386   3.343  83.515  1.00  0.00           N  
ATOM   2274  CA  VAL B 572      63.518   4.450  83.895  1.00  0.00           C  
ATOM   2275  C   VAL B 572      64.392   5.579  84.475  1.00  0.00           C  
ATOM   2276  O   VAL B 572      65.140   5.360  85.436  1.00  0.00           O  
ATOM   2277  CB  VAL B 572      62.416   4.008  84.903  1.00  0.00           C  
ATOM   2278  CG1 VAL B 572      61.516   5.189  85.289  1.00  0.00           C  
ATOM   2279  CG2 VAL B 572      61.568   2.884  84.320  1.00  0.00           C  
ATOM   2280  N   PRO B 573      64.322   6.779  83.871  1.00  0.00           N  
ATOM   2281  CA  PRO B 573      65.137   7.911  84.315  1.00  0.00           C  
ATOM   2282  C   PRO B 573      64.553   8.585  85.562  1.00  0.00           C  
ATOM   2283  O   PRO B 573      63.876   9.611  85.455  1.00  0.00           O  
ATOM   2284  CB  PRO B 573      65.086   8.857  83.114  1.00  0.00           C  
ATOM   2285  CG  PRO B 573      63.754   8.597  82.502  1.00  0.00           C  
ATOM   2286  CD  PRO B 573      63.474   7.132  82.716  1.00  0.00           C  
ATOM   2287  N   THR B 574      64.839   8.020  86.731  1.00  0.00           N  
ATOM   2288  CA  THR B 574      64.225   8.476  87.980  1.00  0.00           C  
ATOM   2289  C   THR B 574      64.654   9.886  88.402  1.00  0.00           C  
ATOM   2290  O   THR B 574      63.864  10.624  88.993  1.00  0.00           O  
ATOM   2291  CB  THR B 574      64.465   7.478  89.127  1.00  0.00           C  
ATOM   2292  OG1 THR B 574      65.873   7.256  89.281  1.00  0.00           O  
ATOM   2293  CG2 THR B 574      63.779   6.144  88.827  1.00  0.00           C  
ATOM   2294  N   LYS B 575      65.888  10.264  88.080  1.00  0.00           N  
ATOM   2295  CA  LYS B 575      66.388  11.611  88.372  1.00  0.00           C  
ATOM   2296  C   LYS B 575      65.622  12.665  87.581  1.00  0.00           C  
ATOM   2297  O   LYS B 575      65.184  13.675  88.146  1.00  0.00           O  
ATOM   2298  CB  LYS B 575      67.890  11.709  88.086  1.00  0.00           C  
ATOM   2299  CG  LYS B 575      68.526  13.038  88.501  1.00  0.00           C  
ATOM   2300  CD  LYS B 575      70.009  13.073  88.133  1.00  0.00           C  
ATOM   2301  CE  LYS B 575      70.684  14.340  88.643  1.00  0.00           C  
ATOM   2302  NZ  LYS B 575      70.051  15.596  88.118  1.00  0.00           N  
ATOM   2303  N   LEU B 576      65.460  12.419  86.280  1.00  0.00           N  
ATOM   2304  CA  LEU B 576      64.648  13.275  85.412  1.00  0.00           C  
ATOM   2305  C   LEU B 576      63.183  13.361  85.858  1.00  0.00           C  
ATOM   2306  O   LEU B 576      62.603  14.456  85.896  1.00  0.00           O  
ATOM   2307  CB  LEU B 576      64.735  12.806  83.953  1.00  0.00           C  
ATOM   2308  CG  LEU B 576      63.960  13.585  82.880  1.00  0.00           C  
ATOM   2309  CD1 LEU B 576      64.360  15.081  82.820  1.00  0.00           C  
ATOM   2310  CD2 LEU B 576      64.136  12.924  81.522  1.00  0.00           C  
ATOM   2311  N   ILE B 577      62.591  12.216  86.192  1.00  0.00           N  
ATOM   2312  CA  ILE B 577      61.194  12.172  86.640  1.00  0.00           C  
ATOM   2313  C   ILE B 577      60.979  13.016  87.898  1.00  0.00           C  
ATOM   2314  O   ILE B 577      59.973  13.724  88.004  1.00  0.00           O  
ATOM   2315  CB  ILE B 577      60.689  10.723  86.864  1.00  0.00           C  
ATOM   2316  CG1 ILE B 577      60.647   9.966  85.533  1.00  0.00           C  
ATOM   2317  CG2 ILE B 577      59.296  10.732  87.502  1.00  0.00           C  
ATOM   2318  CD1 ILE B 577      60.263   8.504  85.643  1.00  0.00           C  
ATOM   2319  N   LYS B 578      61.928  12.954  88.835  1.00  0.00           N  
ATOM   2320  CA  LYS B 578      61.828  13.734  90.064  1.00  0.00           C  
ATOM   2321  C   LYS B 578      61.765  15.227  89.778  1.00  0.00           C  
ATOM   2322  O   LYS B 578      61.024  15.946  90.440  1.00  0.00           O  
ATOM   2323  CB  LYS B 578      62.968  13.435  91.032  1.00  0.00           C  
ATOM   2324  CG  LYS B 578      62.611  13.793  92.463  1.00  0.00           C  
ATOM   2325  CD  LYS B 578      63.821  13.875  93.355  1.00  0.00           C  
ATOM   2326  CE  LYS B 578      63.393  14.289  94.745  1.00  0.00           C  
ATOM   2327  NZ  LYS B 578      64.555  14.523  95.630  1.00  0.00           N  
ATOM   2328  N   GLU B 648      62.536  15.673  88.785  1.00  0.00           N  
ATOM   2329  CA  GLU B 648      62.498  17.056  88.304  1.00  0.00           C  
ATOM   2330  C   GLU B 648      61.137  17.422  87.702  1.00  0.00           C  
ATOM   2331  O   GLU B 648      60.697  18.570  87.796  1.00  0.00           O  
ATOM   2332  CB  GLU B 648      63.601  17.293  87.263  1.00  0.00           C  
ATOM   2333  CG  GLU B 648      65.018  17.324  87.833  1.00  0.00           C  
ATOM   2334  CD  GLU B 648      66.110  17.304  86.762  1.00  0.00           C  
ATOM   2335  OE1 GLU B 648      65.828  17.599  85.577  1.00  0.00           O  
ATOM   2336  OE2 GLU B 648      67.269  16.986  87.110  1.00  0.00           O  
ATOM   2337  N   LYS B 649      60.473  16.439  87.097  1.00  0.00           N  
ATOM   2338  CA  LYS B 649      59.226  16.685  86.368  1.00  0.00           C  
ATOM   2339  C   LYS B 649      57.943  16.499  87.187  1.00  0.00           C  
ATOM   2340  O   LYS B 649      56.875  16.933  86.763  1.00  0.00           O  
ATOM   2341  CB  LYS B 649      59.179  15.846  85.089  1.00  0.00           C  
ATOM   2342  CG  LYS B 649      60.067  16.393  83.971  1.00  0.00           C  
ATOM   2343  CD  LYS B 649      60.032  15.505  82.737  1.00  0.00           C  
ATOM   2344  CE  LYS B 649      60.864  16.095  81.607  1.00  0.00           C  
ATOM   2345  NZ  LYS B 649      60.225  17.307  81.021  1.00  0.00           N  
ATOM   2346  N   ILE B 650      58.042  15.854  88.345  1.00  0.00           N  
ATOM   2347  CA  ILE B 650      56.888  15.729  89.238  1.00  0.00           C  
ATOM   2348  C   ILE B 650      56.743  16.999  90.081  1.00  0.00           C  
ATOM   2349  O   ILE B 650      57.698  17.764  90.239  1.00  0.00           O  
ATOM   2350  CB  ILE B 650      56.955  14.461  90.139  1.00  0.00           C  
ATOM   2351  CG1 ILE B 650      58.102  14.555  91.155  1.00  0.00           C  
ATOM   2352  CG2 ILE B 650      57.053  13.194  89.276  1.00  0.00           C  
ATOM   2353  CD1 ILE B 650      58.433  13.225  91.865  1.00  0.00           C  
ATOM   2354  N   ALA B 651      55.549  17.231  90.609  1.00  0.00           N  
ATOM   2355  CA  ALA B 651      55.312  18.414  91.423  1.00  0.00           C  
ATOM   2356  C   ALA B 651      55.879  18.171  92.817  1.00  0.00           C  
ATOM   2357  O   ALA B 651      56.355  17.079  93.116  1.00  0.00           O  
ATOM   2358  CB  ALA B 651      53.819  18.734  91.483  1.00  0.00           C  
ATOM   2359  N   GLU B 652      55.833  19.195  93.660  1.00  0.00           N  
ATOM   2360  CA  GLU B 652      56.143  19.037  95.068  1.00  0.00           C  
ATOM   2361  C   GLU B 652      55.113  18.093  95.701  1.00  0.00           C  
ATOM   2362  O   GLU B 652      53.972  18.016  95.229  1.00  0.00           O  
ATOM   2363  CB  GLU B 652      56.159  20.406  95.758  1.00  0.00           C  
ATOM   2364  CG  GLU B 652      57.424  21.213  95.461  1.00  0.00           C  
ATOM   2365  CD  GLU B 652      57.321  22.677  95.860  1.00  0.00           C  
ATOM   2366  OE1 GLU B 652      56.358  23.060  96.567  1.00  0.00           O  
ATOM   2367  OE2 GLU B 652      58.218  23.449  95.460  1.00  0.00           O  
ATOM   2368  N   PRO B 653      55.506  17.355  96.757  1.00  0.00           N  
ATOM   2369  CA  PRO B 653      54.552  16.390  97.319  1.00  0.00           C  
ATOM   2370  C   PRO B 653      53.274  17.085  97.799  1.00  0.00           C  
ATOM   2371  O   PRO B 653      53.340  18.190  98.342  1.00  0.00           O  
ATOM   2372  CB  PRO B 653      55.314  15.774  98.493  1.00  0.00           C  
ATOM   2373  CG  PRO B 653      56.402  16.759  98.801  1.00  0.00           C  
ATOM   2374  CD  PRO B 653      56.780  17.366  97.496  1.00  0.00           C  
ATOM   2375  N   ILE B 654      52.128  16.447  97.575  1.00  0.00           N  
ATOM   2376  CA  ILE B 654      50.832  16.990  98.020  1.00  0.00           C  
ATOM   2377  C   ILE B 654      50.458  16.392  99.365  1.00  0.00           C  
ATOM   2378  O   ILE B 654      49.504  16.816 100.009  1.00  0.00           O  
ATOM   2379  CB  ILE B 654      49.698  16.717  97.000  1.00  0.00           C  
ATOM   2380  CG1 ILE B 654      49.617  15.214  96.664  1.00  0.00           C  
ATOM   2381  CG2 ILE B 654      49.889  17.597  95.753  1.00  0.00           C  
ATOM   2382  CD1 ILE B 654      48.497  14.837  95.692  1.00  0.00           C  
ATOM   2383  N   GLY B 655      51.232  15.391  99.776  1.00  0.00           N  
ATOM   2384  CA  GLY B 655      50.996  14.704 101.021  1.00  0.00           C  
ATOM   2385  C   GLY B 655      51.624  13.342 100.883  1.00  0.00           C  
ATOM   2386  O   GLY B 655      52.727  13.215 100.348  1.00  0.00           O  
ATOM   2387  N   GLY B 656      50.920  12.322 101.351  1.00  0.00           N  
ATOM   2388  CA  GLY B 656      51.440  10.961 101.291  1.00  0.00           C  
ATOM   2389  C   GLY B 656      50.333   9.932 101.341  1.00  0.00           C  
ATOM   2390  O   GLY B 656      49.139  10.284 101.432  1.00  0.00           O  
ATOM   2391  N   CYS B 658      48.020   6.869 102.851  1.00  0.00           N  
ATOM   2392  CA  CYS B 658      47.333   6.619 104.124  1.00  0.00           C  
ATOM   2393  C   CYS B 658      48.267   6.082 105.220  1.00  0.00           C  
ATOM   2394  O   CYS B 658      48.919   5.048 105.045  1.00  0.00           O  
ATOM   2395  CB  CYS B 658      46.183   5.640 103.863  1.00  0.00           C  
ATOM   2396  SG  CYS B 658      45.393   4.962 105.322  1.00  0.00           S  
ATOM   2397  N   TYR B 659      48.346   6.807 106.332  1.00  0.00           N  
ATOM   2398  CA  TYR B 659      49.260   6.443 107.413  1.00  0.00           C  
ATOM   2399  C   TYR B 659      48.520   5.917 108.643  1.00  0.00           C  
ATOM   2400  O   TYR B 659      48.807   4.811 109.123  1.00  0.00           O  
ATOM   2401  CB  TYR B 659      50.163   7.630 107.793  1.00  0.00           C  
ATOM   2402  CG  TYR B 659      51.106   7.330 108.941  1.00  0.00           C  
ATOM   2403  CD1 TYR B 659      50.760   7.642 110.259  1.00  0.00           C  
ATOM   2404  CD2 TYR B 659      52.335   6.724 108.710  1.00  0.00           C  
ATOM   2405  CE1 TYR B 659      51.630   7.354 111.323  1.00  0.00           C  
ATOM   2406  CE2 TYR B 659      53.200   6.435 109.752  1.00  0.00           C  
ATOM   2407  CZ  TYR B 659      52.843   6.750 111.054  1.00  0.00           C  
ATOM   2408  OH  TYR B 659      53.721   6.452 112.077  1.00  0.00           O  
ATOM   2409  N   ALA B 660      47.588   6.724 109.156  1.00  0.00           N  
ATOM   2410  CA  ALA B 660      46.825   6.366 110.353  1.00  0.00           C  
ATOM   2411  C   ALA B 660      45.378   6.011 110.004  1.00  0.00           C  
ATOM   2412  O   ALA B 660      44.628   5.526 110.854  1.00  0.00           O  
ATOM   2413  CB  ALA B 660      46.877   7.498 111.380  1.00  0.00           C  
ATOM   2414  N   GLN B 661      45.010   6.268 108.745  1.00  0.00           N  
ATOM   2415  CA  GLN B 661      43.716   5.892 108.138  1.00  0.00           C  
ATOM   2416  C   GLN B 661      42.509   6.753 108.532  1.00  0.00           C  
ATOM   2417  O   GLN B 661      41.717   7.132 107.668  1.00  0.00           O  
ATOM   2418  CB  GLN B 661      43.413   4.393 108.314  1.00  0.00           C  
ATOM   2419  CG  GLN B 661      42.371   3.833 107.329  1.00  0.00           C  
ATOM   2420  CD  GLN B 661      42.430   2.307 107.236  1.00  0.00           C  
ATOM   2421  OE1 GLN B 661      43.459   1.708 107.525  1.00  0.00           O  
ATOM   2422  NE2 GLN B 661      41.332   1.683 106.817  1.00  0.00           N  
ATOM   2423  N   CYS B 662      42.362   7.052 109.819  1.00  0.00           N  
ATOM   2424  CA  CYS B 662      41.224   7.856 110.278  1.00  0.00           C  
ATOM   2425  C   CYS B 662      41.272   9.360 109.936  1.00  0.00           C  
ATOM   2426  O   CYS B 662      40.215   9.964 109.720  1.00  0.00           O  
ATOM   2427  CB  CYS B 662      40.956   7.649 111.778  1.00  0.00           C  
ATOM   2428  SG  CYS B 662      42.253   8.207 112.890  1.00  0.00           S  
ATOM   2429  N   PRO B 663      42.475   9.982 109.891  1.00  0.00           N  
ATOM   2430  CA  PRO B 663      42.471  11.439 109.621  1.00  0.00           C  
ATOM   2431  C   PRO B 663      41.698  11.929 108.381  1.00  0.00           C  
ATOM   2432  O   PRO B 663      40.935  12.905 108.507  1.00  0.00           O  
ATOM   2433  CB  PRO B 663      43.967  11.783 109.530  1.00  0.00           C  
ATOM   2434  CG  PRO B 663      44.624  10.752 110.385  1.00  0.00           C  
ATOM   2435  CD  PRO B 663      43.849   9.493 110.110  1.00  0.00           C  
ATOM   2436  N   PRO B 664      41.888  11.300 107.192  1.00  0.00           N  
ATOM   2437  CA  PRO B 664      41.139  11.819 106.039  1.00  0.00           C  
ATOM   2438  C   PRO B 664      39.614  11.746 106.164  1.00  0.00           C  
ATOM   2439  O   PRO B 664      38.921  12.478 105.452  1.00  0.00           O  
ATOM   2440  CB  PRO B 664      41.626  10.965 104.869  1.00  0.00           C  
ATOM   2441  CG  PRO B 664      42.200   9.720 105.507  1.00  0.00           C  
ATOM   2442  CD  PRO B 664      42.770  10.175 106.802  1.00  0.00           C  
ATOM   2443  N   PHE B 665      39.104  10.893 107.056  1.00  0.00           N  
ATOM   2444  CA  PHE B 665      37.662  10.842 107.326  1.00  0.00           C  
ATOM   2445  C   PHE B 665      37.147  12.188 107.833  1.00  0.00           C  
ATOM   2446  O   PHE B 665      36.046  12.616 107.485  1.00  0.00           O  
ATOM   2447  CB  PHE B 665      37.302   9.743 108.347  1.00  0.00           C  
ATOM   2448  CG  PHE B 665      36.053  10.057 109.163  1.00  0.00           C  
ATOM   2449  CD1 PHE B 665      34.782   9.997 108.584  1.00  0.00           C  
ATOM   2450  CD2 PHE B 665      36.158  10.434 110.497  1.00  0.00           C  
ATOM   2451  CE1 PHE B 665      33.640  10.300 109.323  1.00  0.00           C  
ATOM   2452  CE2 PHE B 665      35.024  10.745 111.246  1.00  0.00           C  
ATOM   2453  CZ  PHE B 665      33.757  10.685 110.659  1.00  0.00           C  
ATOM   2454  N   TRP B 666      37.949  12.836 108.671  1.00  0.00           N  
ATOM   2455  CA  TRP B 666      37.520  14.022 109.407  1.00  0.00           C  
ATOM   2456  C   TRP B 666      37.187  15.227 108.524  1.00  0.00           C  
ATOM   2457  O   TRP B 666      36.561  16.186 108.989  1.00  0.00           O  
ATOM   2458  CB  TRP B 666      38.539  14.367 110.495  1.00  0.00           C  
ATOM   2459  CG  TRP B 666      38.461  13.430 111.664  1.00  0.00           C  
ATOM   2460  CD1 TRP B 666      39.101  12.218 111.803  1.00  0.00           C  
ATOM   2461  CD2 TRP B 666      37.680  13.606 112.849  1.00  0.00           C  
ATOM   2462  NE1 TRP B 666      38.768  11.646 113.006  1.00  0.00           N  
ATOM   2463  CE2 TRP B 666      37.898  12.474 113.666  1.00  0.00           C  
ATOM   2464  CE3 TRP B 666      36.823  14.620 113.308  1.00  0.00           C  
ATOM   2465  CZ2 TRP B 666      37.288  12.325 114.914  1.00  0.00           C  
ATOM   2466  CZ3 TRP B 666      36.211  14.471 114.548  1.00  0.00           C  
ATOM   2467  CH2 TRP B 666      36.447  13.330 115.336  1.00  0.00           C  
ATOM   2468  N   TYR B 668      35.063  14.930 106.305  1.00  0.00           N  
ATOM   2469  CA  TYR B 668      33.613  14.747 106.189  1.00  0.00           C  
ATOM   2470  C   TYR B 668      32.853  15.572 107.224  1.00  0.00           C  
ATOM   2471  O   TYR B 668      31.753  16.076 106.949  1.00  0.00           O  
ATOM   2472  CB  TYR B 668      33.237  13.268 106.332  1.00  0.00           C  
ATOM   2473  CG  TYR B 668      31.885  12.918 105.755  1.00  0.00           C  
ATOM   2474  CD1 TYR B 668      31.749  12.596 104.408  1.00  0.00           C  
ATOM   2475  CD2 TYR B 668      30.742  12.913 106.556  1.00  0.00           C  
ATOM   2476  CE1 TYR B 668      30.519  12.276 103.866  1.00  0.00           C  
ATOM   2477  CE2 TYR B 668      29.491  12.601 106.025  1.00  0.00           C  
ATOM   2478  CZ  TYR B 668      29.392  12.283 104.676  1.00  0.00           C  
ATOM   2479  OH  TYR B 668      28.175  11.967 104.129  1.00  0.00           O  
ATOM   2480  N   VAL B 669      33.431  15.710 108.413  1.00  0.00           N  
ATOM   2481  CA  VAL B 669      32.764  16.449 109.495  1.00  0.00           C  
ATOM   2482  C   VAL B 669      33.383  17.823 109.778  1.00  0.00           C  
ATOM   2483  O   VAL B 669      32.879  18.565 110.627  1.00  0.00           O  
ATOM   2484  CB  VAL B 669      32.701  15.620 110.809  1.00  0.00           C  
ATOM   2485  CG1 VAL B 669      31.758  14.430 110.658  1.00  0.00           C  
ATOM   2486  CG2 VAL B 669      34.089  15.159 111.224  1.00  0.00           C  
ATOM   2487  N   ALA B 670      34.470  18.151 109.076  1.00  0.00           N  
ATOM   2488  CA  ALA B 670      35.202  19.406 109.293  1.00  0.00           C  
ATOM   2489  C   ALA B 670      34.312  20.639 109.125  1.00  0.00           C  
ATOM   2490  O   ALA B 670      33.565  20.726 108.163  1.00  0.00           O  
ATOM   2491  CB  ALA B 670      36.399  19.494 108.361  1.00  0.00           C  
ATOM   2492  N   GLY B 671      34.407  21.573 110.071  1.00  0.00           N  
ATOM   2493  CA  GLY B 671      33.639  22.832 110.042  1.00  0.00           C  
ATOM   2494  C   GLY B 671      32.154  22.703 110.348  1.00  0.00           C  
ATOM   2495  O   GLY B 671      31.420  23.686 110.298  1.00  0.00           O  
ATOM   2496  N   GLU B 672      31.705  21.496 110.678  1.00  0.00           N  
ATOM   2497  CA  GLU B 672      30.279  21.253 110.907  1.00  0.00           C  
ATOM   2498  C   GLU B 672      29.932  21.164 112.389  1.00  0.00           C  
ATOM   2499  O   GLU B 672      30.789  20.829 113.229  1.00  0.00           O  
ATOM   2500  CB  GLU B 672      29.834  19.953 110.227  1.00  0.00           C  
ATOM   2501  CG  GLU B 672      30.123  19.852 108.731  1.00  0.00           C  
ATOM   2502  CD  GLU B 672      29.067  20.522 107.864  1.00  0.00           C  
ATOM   2503  OE1 GLU B 672      28.238  21.299 108.384  1.00  0.00           O  
ATOM   2504  OE2 GLU B 672      29.073  20.267 106.642  1.00  0.00           O  
ATOM   2505  N   THR B 675      28.661  21.440 112.692  1.00  0.00           N  
ATOM   2506  CA  THR B 675      28.095  21.199 114.012  1.00  0.00           C  
ATOM   2507  C   THR B 675      27.209  19.954 113.946  1.00  0.00           C  
ATOM   2508  O   THR B 675      26.300  19.884 113.110  1.00  0.00           O  
ATOM   2509  CB  THR B 675      27.231  22.405 114.477  1.00  0.00           C  
ATOM   2510  OG1 THR B 675      27.977  23.624 114.343  1.00  0.00           O  
ATOM   2511  CG2 THR B 675      26.787  22.248 115.928  1.00  0.00           C  
ATOM   2512  N   LEU B 677      27.472  18.988 114.829  1.00  0.00           N  
ATOM   2513  CA  LEU B 677      26.621  17.809 114.961  1.00  0.00           C  
ATOM   2514  C   LEU B 677      25.443  18.088 115.899  1.00  0.00           C  
ATOM   2515  O   LEU B 677      25.636  18.625 116.996  1.00  0.00           O  
ATOM   2516  CB  LEU B 677      27.422  16.598 115.466  1.00  0.00           C  
ATOM   2517  CG  LEU B 677      28.499  15.977 114.556  1.00  0.00           C  
ATOM   2518  CD1 LEU B 677      29.315  14.933 115.313  1.00  0.00           C  
ATOM   2519  CD2 LEU B 677      27.892  15.347 113.305  1.00  0.00           C  
ATOM   2520  N   PRO B 678      24.217  17.734 115.468  1.00  0.00           N  
ATOM   2521  CA  PRO B 678      23.087  17.767 116.395  1.00  0.00           C  
ATOM   2522  C   PRO B 678      23.261  16.665 117.430  1.00  0.00           C  
ATOM   2523  O   PRO B 678      23.876  15.642 117.135  1.00  0.00           O  
ATOM   2524  CB  PRO B 678      21.871  17.473 115.505  1.00  0.00           C  
ATOM   2525  CG  PRO B 678      22.362  17.601 114.090  1.00  0.00           C  
ATOM   2526  CD  PRO B 678      23.817  17.301 114.121  1.00  0.00           C  
ATOM   2527  N   ASN B 681      22.733  16.886 118.630  1.00  0.00           N  
ATOM   2528  CA  ASN B 681      22.837  15.918 119.720  1.00  0.00           C  
ATOM   2529  C   ASN B 681      22.169  14.586 119.396  1.00  0.00           C  
ATOM   2530  O   ASN B 681      22.523  13.547 119.961  1.00  0.00           O  
ATOM   2531  CB  ASN B 681      22.273  16.508 121.018  1.00  0.00           C  
ATOM   2532  CG  ASN B 681      23.273  17.401 121.731  1.00  0.00           C  
ATOM   2533  OD1 ASN B 681      23.861  17.011 122.747  1.00  0.00           O  
ATOM   2534  ND2 ASN B 681      23.492  18.593 121.185  1.00  0.00           N  
ATOM   2535  N   GLU B 682      21.218  14.626 118.467  1.00  0.00           N  
ATOM   2536  CA  GLU B 682      20.536  13.429 117.988  1.00  0.00           C  
ATOM   2537  C   GLU B 682      21.450  12.495 117.180  1.00  0.00           C  
ATOM   2538  O   GLU B 682      21.165  11.304 117.059  1.00  0.00           O  
ATOM   2539  CB  GLU B 682      19.322  13.832 117.150  1.00  0.00           C  
ATOM   2540  CG  GLU B 682      18.271  12.739 116.982  1.00  0.00           C  
ATOM   2541  CD  GLU B 682      17.490  12.440 118.259  1.00  0.00           C  
ATOM   2542  OE1 GLU B 682      17.191  13.375 119.037  1.00  0.00           O  
ATOM   2543  OE2 GLU B 682      17.165  11.255 118.478  1.00  0.00           O  
ATOM   2544  N   GLU B 684      22.541  13.037 116.636  1.00  0.00           N  
ATOM   2545  CA  GLU B 684      23.421  12.292 115.721  1.00  0.00           C  
ATOM   2546  C   GLU B 684      24.585  11.573 116.404  1.00  0.00           C  
ATOM   2547  O   GLU B 684      25.204  10.685 115.809  1.00  0.00           O  
ATOM   2548  CB  GLU B 684      23.972  13.214 114.631  1.00  0.00           C  
ATOM   2549  CG  GLU B 684      22.928  13.755 113.665  1.00  0.00           C  
ATOM   2550  CD  GLU B 684      22.284  12.679 112.816  1.00  0.00           C  
ATOM   2551  OE1 GLU B 684      22.991  12.043 112.013  1.00  0.00           O  
ATOM   2552  OE2 GLU B 684      21.058  12.484 112.941  1.00  0.00           O  
ATOM   2553  N   ILE B 685      24.897  11.977 117.631  1.00  0.00           N  
ATOM   2554  CA  ILE B 685      25.973  11.353 118.397  1.00  0.00           C  
ATOM   2555  C   ILE B 685      25.430  10.214 119.271  1.00  0.00           C  
ATOM   2556  O   ILE B 685      24.292  10.284 119.737  1.00  0.00           O  
ATOM   2557  CB  ILE B 685      26.787  12.386 119.235  1.00  0.00           C  
ATOM   2558  CG1 ILE B 685      25.864  13.232 120.120  1.00  0.00           C  
ATOM   2559  CG2 ILE B 685      27.586  13.310 118.298  1.00  0.00           C  
ATOM   2560  CD1 ILE B 685      26.535  13.767 121.372  1.00  0.00           C  
ATOM   2561  N   PRO B 686      26.227   9.150 119.481  1.00  0.00           N  
ATOM   2562  CA  PRO B 686      27.577   8.903 118.966  1.00  0.00           C  
ATOM   2563  C   PRO B 686      27.634   8.511 117.487  1.00  0.00           C  
ATOM   2564  O   PRO B 686      26.859   7.668 117.033  1.00  0.00           O  
ATOM   2565  CB  PRO B 686      28.066   7.736 119.826  1.00  0.00           C  
ATOM   2566  CG  PRO B 686      26.830   7.009 120.186  1.00  0.00           C  
ATOM   2567  CD  PRO B 686      25.778   8.056 120.365  1.00  0.00           C  
ATOM   2568  N   VAL B 687      28.562   9.119 116.754  1.00  0.00           N  
ATOM   2569  CA  VAL B 687      28.805   8.756 115.366  1.00  0.00           C  
ATOM   2570  C   VAL B 687      29.795   7.591 115.383  1.00  0.00           C  
ATOM   2571  O   VAL B 687      30.911   7.709 115.897  1.00  0.00           O  
ATOM   2572  CB  VAL B 687      29.336   9.956 114.540  1.00  0.00           C  
ATOM   2573  CG1 VAL B 687      29.643   9.546 113.107  1.00  0.00           C  
ATOM   2574  CG2 VAL B 687      28.317  11.118 114.538  1.00  0.00           C  
ATOM   2575  N   LYS B 688      29.367   6.459 114.839  1.00  0.00           N  
ATOM   2576  CA  LYS B 688      30.157   5.243 114.878  1.00  0.00           C  
ATOM   2577  C   LYS B 688      30.327   4.686 113.472  1.00  0.00           C  
ATOM   2578  O   LYS B 688      29.381   4.182 112.867  1.00  0.00           O  
ATOM   2579  CB  LYS B 688      29.516   4.227 115.828  1.00  0.00           C  
ATOM   2580  CG  LYS B 688      29.436   4.728 117.275  1.00  0.00           C  
ATOM   2581  CD  LYS B 688      29.156   3.610 118.262  1.00  0.00           C  
ATOM   2582  CE  LYS B 688      27.694   3.223 118.288  1.00  0.00           C  
ATOM   2583  NZ  LYS B 688      27.546   2.018 119.155  1.00  0.00           N  
ATOM   2584  N   VAL B 689      31.539   4.816 112.945  1.00  0.00           N  
ATOM   2585  CA  VAL B 689      31.818   4.444 111.561  1.00  0.00           C  
ATOM   2586  C   VAL B 689      33.098   3.625 111.422  1.00  0.00           C  
ATOM   2587  O   VAL B 689      33.930   3.593 112.336  1.00  0.00           O  
ATOM   2588  CB  VAL B 689      31.854   5.692 110.617  1.00  0.00           C  
ATOM   2589  CG1 VAL B 689      30.511   6.425 110.647  1.00  0.00           C  
ATOM   2590  CG2 VAL B 689      32.993   6.646 110.975  1.00  0.00           C  
ATOM   2591  N   PHE B 690      33.235   2.952 110.282  1.00  0.00           N  
ATOM   2592  CA  PHE B 690      34.444   2.209 109.958  1.00  0.00           C  
ATOM   2593  C   PHE B 690      34.730   2.237 108.463  1.00  0.00           C  
ATOM   2594  O   PHE B 690      33.850   2.529 107.652  1.00  0.00           O  
ATOM   2595  CB  PHE B 690      34.387   0.765 110.482  1.00  0.00           C  
ATOM   2596  CG  PHE B 690      33.440  -0.128 109.726  1.00  0.00           C  
ATOM   2597  CD1 PHE B 690      33.899  -0.932 108.691  1.00  0.00           C  
ATOM   2598  CD2 PHE B 690      32.087  -0.172 110.059  1.00  0.00           C  
ATOM   2599  CE1 PHE B 690      33.022  -1.758 107.992  1.00  0.00           C  
ATOM   2600  CE2 PHE B 690      31.209  -0.996 109.364  1.00  0.00           C  
ATOM   2601  CZ  PHE B 690      31.678  -1.791 108.333  1.00  0.00           C  
ATOM   2602  N   ASP B 691      35.974   1.929 108.124  1.00  0.00           N  
ATOM   2603  CA  ASP B 691      36.453   1.893 106.754  1.00  0.00           C  
ATOM   2604  C   ASP B 691      37.369   0.685 106.593  1.00  0.00           C  
ATOM   2605  O   ASP B 691      38.167   0.397 107.475  1.00  0.00           O  
ATOM   2606  CB  ASP B 691      37.236   3.167 106.470  1.00  0.00           C  
ATOM   2607  CG  ASP B 691      37.998   3.109 105.168  1.00  0.00           C  
ATOM   2608  OD1 ASP B 691      37.388   3.384 104.117  1.00  0.00           O  
ATOM   2609  OD2 ASP B 691      39.214   2.810 105.203  1.00  0.00           O  
ATOM   2610  N   ARG B 692      37.234  -0.008 105.465  1.00  0.00           N  
ATOM   2611  CA  ARG B 692      38.095  -1.116 105.088  1.00  0.00           C  
ATOM   2612  C   ARG B 692      38.348  -1.044 103.580  1.00  0.00           C  
ATOM   2613  O   ARG B 692      38.307  -2.064 102.888  1.00  0.00           O  
ATOM   2614  CB  ARG B 692      37.431  -2.454 105.456  1.00  0.00           C  
ATOM   2615  CG  ARG B 692      35.974  -2.524 105.005  1.00  0.00           C  
ATOM   2616  CD  ARG B 692      35.360  -3.907 105.124  1.00  0.00           C  
ATOM   2617  NE  ARG B 692      33.939  -3.856 104.762  1.00  0.00           N  
ATOM   2618  CZ  ARG B 692      33.150  -4.918 104.599  1.00  0.00           C  
ATOM   2619  NH1 ARG B 692      33.625  -6.151 104.765  1.00  0.00           N  
ATOM   2620  NH2 ARG B 692      31.877  -4.744 104.267  1.00  0.00           N  
ATOM   2621  N   SER B 693      38.639   0.154 103.078  1.00  0.00           N  
ATOM   2622  CA  SER B 693      38.656   0.402 101.631  1.00  0.00           C  
ATOM   2623  C   SER B 693      40.038   0.381 100.951  1.00  0.00           C  
ATOM   2624  O   SER B 693      40.141   0.648  99.748  1.00  0.00           O  
ATOM   2625  CB  SER B 693      37.915   1.702 101.300  1.00  0.00           C  
ATOM   2626  OG  SER B 693      38.528   2.811 101.941  1.00  0.00           O  
ATOM   2627  N   GLY B 694      41.094   0.054 101.693  1.00  0.00           N  
ATOM   2628  CA  GLY B 694      42.408  -0.014 101.076  1.00  0.00           C  
ATOM   2629  C   GLY B 694      43.620  -0.066 101.978  1.00  0.00           C  
ATOM   2630  O   GLY B 694      43.530  -0.413 103.161  1.00  0.00           O  
ATOM   2631  N   THR B 695      44.761   0.300 101.399  1.00  0.00           N  
ATOM   2632  CA  THR B 695      46.060   0.036 101.998  1.00  0.00           C  
ATOM   2633  C   THR B 695      46.613   1.208 102.784  1.00  0.00           C  
ATOM   2634  O   THR B 695      46.343   2.376 102.469  1.00  0.00           O  
ATOM   2635  CB  THR B 695      47.105  -0.355 100.924  1.00  0.00           C  
ATOM   2636  OG1 THR B 695      47.098   0.633  99.881  1.00  0.00           O  
ATOM   2637  CG2 THR B 695      46.789  -1.718 100.344  1.00  0.00           C  
ATOM   2638  N   SER B 696      47.384   0.869 103.813  1.00  0.00           N  
ATOM   2639  CA  SER B 696      48.123   1.837 104.600  1.00  0.00           C  
ATOM   2640  C   SER B 696      49.601   1.618 104.328  1.00  0.00           C  
ATOM   2641  O   SER B 696      50.044   0.481 104.151  1.00  0.00           O  
ATOM   2642  CB  SER B 696      47.841   1.654 106.087  1.00  0.00           C  
ATOM   2643  OG  SER B 696      46.455   1.741 106.359  1.00  0.00           O  
ATOM   2644  N   HIS B 697      50.361   2.706 104.291  1.00  0.00           N  
ATOM   2645  CA  HIS B 697      51.775   2.617 103.931  1.00  0.00           C  
ATOM   2646  C   HIS B 697      52.643   3.315 104.963  1.00  0.00           C  
ATOM   2647  O   HIS B 697      52.354   4.444 105.355  1.00  0.00           O  
ATOM   2648  CB  HIS B 697      52.003   3.190 102.529  1.00  0.00           C  
ATOM   2649  CG  HIS B 697      51.133   2.567 101.483  1.00  0.00           C  
ATOM   2650  ND1 HIS B 697      51.595   1.618 100.596  1.00  0.00           N  
ATOM   2651  CD2 HIS B 697      49.819   2.741 101.201  1.00  0.00           C  
ATOM   2652  CE1 HIS B 697      50.605   1.238  99.809  1.00  0.00           C  
ATOM   2653  NE2 HIS B 697      49.517   1.909 100.152  1.00  0.00           N  
ATOM   2654  N   ARG B 698      53.686   2.621 105.418  1.00  0.00           N  
ATOM   2655  CA  ARG B 698      54.628   3.160 106.399  1.00  0.00           C  
ATOM   2656  C   ARG B 698      56.047   2.708 106.056  1.00  0.00           C  
ATOM   2657  O   ARG B 698      56.275   1.533 105.790  1.00  0.00           O  
ATOM   2658  CB  ARG B 698      54.288   2.684 107.817  1.00  0.00           C  
ATOM   2659  CG  ARG B 698      52.934   3.123 108.328  1.00  0.00           C  
ATOM   2660  CD  ARG B 698      52.715   2.705 109.767  1.00  0.00           C  
ATOM   2661  NE  ARG B 698      51.445   3.237 110.243  1.00  0.00           N  
ATOM   2662  CZ  ARG B 698      51.037   3.196 111.504  1.00  0.00           C  
ATOM   2663  NH1 ARG B 698      51.808   2.643 112.441  1.00  0.00           N  
ATOM   2664  NH2 ARG B 698      49.854   3.722 111.826  1.00  0.00           N  
ATOM   2665  N   TYR B 699      56.996   3.633 106.083  1.00  0.00           N  
ATOM   2666  CA  TYR B 699      58.381   3.295 105.805  1.00  0.00           C  
ATOM   2667  C   TYR B 699      59.037   2.745 107.086  1.00  0.00           C  
ATOM   2668  O   TYR B 699      59.598   3.497 107.887  1.00  0.00           O  
ATOM   2669  CB  TYR B 699      59.123   4.512 105.246  1.00  0.00           C  
ATOM   2670  CG  TYR B 699      60.455   4.181 104.615  1.00  0.00           C  
ATOM   2671  CD1 TYR B 699      60.529   3.590 103.349  1.00  0.00           C  
ATOM   2672  CD2 TYR B 699      61.643   4.473 105.273  1.00  0.00           C  
ATOM   2673  CE1 TYR B 699      61.761   3.293 102.766  1.00  0.00           C  
ATOM   2674  CE2 TYR B 699      62.876   4.173 104.704  1.00  0.00           C  
ATOM   2675  CZ  TYR B 699      62.924   3.588 103.451  1.00  0.00           C  
ATOM   2676  OH  TYR B 699      64.145   3.296 102.899  1.00  0.00           O  
ATOM   2677  N   GLU B 700      58.912   1.434 107.286  1.00  0.00           N  
ATOM   2678  CA  GLU B 700      59.398   0.776 108.505  1.00  0.00           C  
ATOM   2679  C   GLU B 700      60.923   0.691 108.535  1.00  0.00           C  
ATOM   2680  O   GLU B 700      61.585   0.949 107.535  1.00  0.00           O  
ATOM   2681  CB  GLU B 700      58.793  -0.628 108.652  1.00  0.00           C  
ATOM   2682  CG  GLU B 700      57.267  -0.661 108.812  1.00  0.00           C  
ATOM   2683  CD  GLU B 700      56.787  -0.175 110.173  1.00  0.00           C  
ATOM   2684  OE1 GLU B 700      57.580  -0.164 111.141  1.00  0.00           O  
ATOM   2685  OE2 GLU B 700      55.602   0.179 110.284  1.00  0.00           O  
ATOM   2686  N   SER B 703      61.458   0.322 109.695  1.00  0.00           N  
ATOM   2687  CA  SER B 703      62.895   0.111 109.901  1.00  0.00           C  
ATOM   2688  C   SER B 703      63.553  -0.740 108.819  1.00  0.00           C  
ATOM   2689  O   SER B 703      62.904  -1.587 108.190  1.00  0.00           O  
ATOM   2690  CB  SER B 703      63.111  -0.608 111.222  1.00  0.00           C  
ATOM   2691  OG  SER B 703      62.692  -1.956 111.093  1.00  0.00           O  
ATOM   2692  N   GLY B 710      64.855  -0.534 108.633  1.00  0.00           N  
ATOM   2693  CA  GLY B 710      65.644  -1.358 107.732  1.00  0.00           C  
ATOM   2694  C   GLY B 710      65.659  -2.793 108.221  1.00  0.00           C  
ATOM   2695  O   GLY B 710      65.185  -3.094 109.321  1.00  0.00           O  
ATOM   2696  N   GLY B 711      66.210  -3.685 107.408  1.00  0.00           N  
ATOM   2697  CA  GLY B 711      66.096  -5.106 107.679  1.00  0.00           C  
ATOM   2698  C   GLY B 711      64.741  -5.601 107.215  1.00  0.00           C  
ATOM   2699  O   GLY B 711      63.709  -4.996 107.511  1.00  0.00           O  
ATOM   2700  N   ILE B 712      64.758  -6.693 106.462  1.00  0.00           N  
ATOM   2701  CA  ILE B 712      63.545  -7.380 106.026  1.00  0.00           C  
ATOM   2702  C   ILE B 712      62.817  -7.973 107.229  1.00  0.00           C  
ATOM   2703  O   ILE B 712      63.444  -8.355 108.220  1.00  0.00           O  
ATOM   2704  CB  ILE B 712      63.874  -8.525 105.033  1.00  0.00           C  
ATOM   2705  CG1 ILE B 712      65.092  -9.319 105.523  1.00  0.00           C  
ATOM   2706  CG2 ILE B 712      64.124  -7.961 103.632  1.00  0.00           C  
ATOM   2707  CD1 ILE B 712      65.092 -10.783 105.125  1.00  0.00           C  
ATOM   2708  N   HIS B 713      61.494  -8.035 107.137  1.00  0.00           N  
ATOM   2709  CA  HIS B 713      60.676  -8.661 108.164  1.00  0.00           C  
ATOM   2710  C   HIS B 713      59.723  -9.637 107.491  1.00  0.00           C  
ATOM   2711  O   HIS B 713      59.662  -9.700 106.264  1.00  0.00           O  
ATOM   2712  CB  HIS B 713      59.868  -7.607 108.922  1.00  0.00           C  
ATOM   2713  CG  HIS B 713      60.661  -6.408 109.337  1.00  0.00           C  
ATOM   2714  ND1 HIS B 713      61.408  -6.373 110.494  1.00  0.00           N  
ATOM   2715  CD2 HIS B 713      60.805  -5.191 108.760  1.00  0.00           C  
ATOM   2716  CE1 HIS B 713      61.984  -5.190 110.609  1.00  0.00           C  
ATOM   2717  NE2 HIS B 713      61.634  -4.454 109.569  1.00  0.00           N  
ATOM   2718  N   GLY B 714      58.979 -10.395 108.291  1.00  0.00           N  
ATOM   2719  CA  GLY B 714      57.828 -11.128 107.774  1.00  0.00           C  
ATOM   2720  C   GLY B 714      56.592 -10.237 107.757  1.00  0.00           C  
ATOM   2721  O   GLY B 714      56.699  -9.009 107.857  1.00  0.00           O  
ATOM   2722  N   ILE B 715      55.417 -10.855 107.662  1.00  0.00           N  
ATOM   2723  CA  ILE B 715      54.151 -10.107 107.618  1.00  0.00           C  
ATOM   2724  C   ILE B 715      53.839  -9.395 108.933  1.00  0.00           C  
ATOM   2725  O   ILE B 715      52.908  -8.592 109.000  1.00  0.00           O  
ATOM   2726  CB  ILE B 715      52.934 -10.980 107.202  1.00  0.00           C  
ATOM   2727  CG1 ILE B 715      52.680 -12.091 108.229  1.00  0.00           C  
ATOM   2728  CG2 ILE B 715      53.135 -11.542 105.790  1.00  0.00           C  
ATOM   2729  CD1 ILE B 715      51.268 -12.632 108.195  1.00  0.00           C  
ATOM   2730  N   GLU B 716      54.623  -9.690 109.968  1.00  0.00           N  
ATOM   2731  CA  GLU B 716      54.463  -9.040 111.267  1.00  0.00           C  
ATOM   2732  C   GLU B 716      54.848  -7.562 111.247  1.00  0.00           C  
ATOM   2733  O   GLU B 716      54.493  -6.833 112.166  1.00  0.00           O  
ATOM   2734  CB  GLU B 716      55.262  -9.775 112.354  1.00  0.00           C  
ATOM   2735  CG  GLU B 716      56.767  -9.504 112.340  1.00  0.00           C  
ATOM   2736  CD  GLU B 716      57.497 -10.277 111.266  1.00  0.00           C  
ATOM   2737  OE1 GLU B 716      56.906 -11.221 110.701  1.00  0.00           O  
ATOM   2738  OE2 GLU B 716      58.674  -9.956 110.993  1.00  0.00           O  
ATOM   2739  N   ARG B 718      55.567  -7.127 110.212  1.00  0.00           N  
ATOM   2740  CA  ARG B 718      56.037  -5.740 110.109  1.00  0.00           C  
ATOM   2741  C   ARG B 718      56.280  -5.334 108.649  1.00  0.00           C  
ATOM   2742  O   ARG B 718      57.416  -5.332 108.172  1.00  0.00           O  
ATOM   2743  CB  ARG B 718      57.312  -5.542 110.949  1.00  0.00           C  
ATOM   2744  CG  ARG B 718      57.635  -4.088 111.262  1.00  0.00           C  
ATOM   2745  CD  ARG B 718      58.569  -3.972 112.468  1.00  0.00           C  
ATOM   2746  NE  ARG B 718      58.676  -2.584 112.917  1.00  0.00           N  
ATOM   2747  CZ  ARG B 718      57.799  -1.978 113.719  1.00  0.00           C  
ATOM   2748  NH1 ARG B 718      56.742  -2.635 114.184  1.00  0.00           N  
ATOM   2749  NH2 ARG B 718      57.978  -0.707 114.059  1.00  0.00           N  
ATOM   2750  N   VAL B 723      55.205  -4.968 107.957  1.00  0.00           N  
ATOM   2751  CA  VAL B 723      55.247  -4.676 106.516  1.00  0.00           C  
ATOM   2752  C   VAL B 723      55.232  -3.165 106.242  1.00  0.00           C  
ATOM   2753  O   VAL B 723      54.954  -2.388 107.143  1.00  0.00           O  
ATOM   2754  CB  VAL B 723      54.059  -5.342 105.788  1.00  0.00           C  
ATOM   2755  CG1 VAL B 723      54.117  -6.846 105.931  1.00  0.00           C  
ATOM   2756  CG2 VAL B 723      52.746  -4.823 106.336  1.00  0.00           C  
ATOM   2757  N   ASP B 724      55.548  -2.769 105.006  1.00  0.00           N  
ATOM   2758  CA  ASP B 724      55.459  -1.376 104.563  1.00  0.00           C  
ATOM   2759  C   ASP B 724      54.089  -1.071 103.932  1.00  0.00           C  
ATOM   2760  O   ASP B 724      53.724   0.081 103.778  1.00  0.00           O  
ATOM   2761  CB  ASP B 724      56.575  -1.026 103.567  1.00  0.00           C  
ATOM   2762  CG  ASP B 724      57.878  -0.571 104.248  1.00  0.00           C  
ATOM   2763  OD1 ASP B 724      58.105  -0.903 105.432  1.00  0.00           O  
ATOM   2764  OD2 ASP B 724      58.680   0.134 103.588  1.00  0.00           O  
ATOM   2765  N   GLU B 725      53.346  -2.112 103.565  1.00  0.00           N  
ATOM   2766  CA  GLU B 725      52.012  -1.956 102.993  1.00  0.00           C  
ATOM   2767  C   GLU B 725      51.041  -2.903 103.703  1.00  0.00           C  
ATOM   2768  O   GLU B 725      51.103  -4.111 103.503  1.00  0.00           O  
ATOM   2769  CB  GLU B 725      52.045  -2.232 101.474  1.00  0.00           C  
ATOM   2770  CG  GLU B 725      50.655  -2.242 100.831  1.00  0.00           C  
ATOM   2771  CD  GLU B 725      50.658  -2.453  99.316  1.00  0.00           C  
ATOM   2772  OE1 GLU B 725      51.543  -1.923  98.606  1.00  0.00           O  
ATOM   2773  OE2 GLU B 725      49.734  -3.139  98.830  1.00  0.00           O  
ATOM   2774  N   PHE B 726      50.152  -2.364 104.536  1.00  0.00           N  
ATOM   2775  CA  PHE B 726      49.215  -3.225 105.270  1.00  0.00           C  
ATOM   2776  C   PHE B 726      47.727  -2.938 105.052  1.00  0.00           C  
ATOM   2777  O   PHE B 726      47.344  -1.892 104.511  1.00  0.00           O  
ATOM   2778  CB  PHE B 726      49.566  -3.320 106.766  1.00  0.00           C  
ATOM   2779  CG  PHE B 726      49.515  -2.009 107.514  1.00  0.00           C  
ATOM   2780  CD1 PHE B 726      48.380  -1.645 108.220  1.00  0.00           C  
ATOM   2781  CD2 PHE B 726      50.628  -1.168 107.559  1.00  0.00           C  
ATOM   2782  CE1 PHE B 726      48.330  -0.438 108.932  1.00  0.00           C  
ATOM   2783  CE2 PHE B 726      50.591   0.038 108.269  1.00  0.00           C  
ATOM   2784  CZ  PHE B 726      49.443   0.401 108.956  1.00  0.00           C  
ATOM   2785  N   HIS B 728      46.894  -3.883 105.481  1.00  0.00           N  
ATOM   2786  CA  HIS B 728      45.452  -3.776 105.312  1.00  0.00           C  
ATOM   2787  C   HIS B 728      44.767  -3.729 106.664  1.00  0.00           C  
ATOM   2788  O   HIS B 728      44.790  -4.702 107.413  1.00  0.00           O  
ATOM   2789  CB  HIS B 728      44.941  -4.946 104.468  1.00  0.00           C  
ATOM   2790  CG  HIS B 728      45.659  -5.086 103.166  1.00  0.00           C  
ATOM   2791  ND1 HIS B 728      46.909  -5.654 103.071  1.00  0.00           N  
ATOM   2792  CD2 HIS B 728      45.329  -4.691 101.914  1.00  0.00           C  
ATOM   2793  CE1 HIS B 728      47.311  -5.619 101.814  1.00  0.00           C  
ATOM   2794  NE2 HIS B 728      46.375  -5.034 101.093  1.00  0.00           N  
ATOM   2795  N   ARG B 730      44.169  -2.585 106.973  1.00  0.00           N  
ATOM   2796  CA  ARG B 730      43.564  -2.354 108.278  1.00  0.00           C  
ATOM   2797  C   ARG B 730      42.101  -1.919 108.145  1.00  0.00           C  
ATOM   2798  O   ARG B 730      41.750  -1.182 107.231  1.00  0.00           O  
ATOM   2799  CB  ARG B 730      44.385  -1.312 109.053  1.00  0.00           C  
ATOM   2800  CG  ARG B 730      43.648  -0.550 110.170  1.00  0.00           C  
ATOM   2801  CD  ARG B 730      44.561   0.483 110.840  1.00  0.00           C  
ATOM   2802  NE  ARG B 730      45.162   1.409 109.871  1.00  0.00           N  
ATOM   2803  CZ  ARG B 730      46.142   2.270 110.147  1.00  0.00           C  
ATOM   2804  NH1 ARG B 730      46.650   2.352 111.377  1.00  0.00           N  
ATOM   2805  NH2 ARG B 730      46.621   3.047 109.183  1.00  0.00           N  
ATOM   2806  N   ILE B 731      41.262  -2.417 109.047  1.00  0.00           N  
ATOM   2807  CA  ILE B 731      39.911  -1.897 109.248  1.00  0.00           C  
ATOM   2808  C   ILE B 731      40.025  -0.821 110.328  1.00  0.00           C  
ATOM   2809  O   ILE B 731      40.418  -1.134 111.457  1.00  0.00           O  
ATOM   2810  CB  ILE B 731      38.949  -3.020 109.721  1.00  0.00           C  
ATOM   2811  CG1 ILE B 731      39.106  -4.273 108.838  1.00  0.00           C  
ATOM   2812  CG2 ILE B 731      37.510  -2.529 109.748  1.00  0.00           C  
ATOM   2813  CD1 ILE B 731      38.393  -5.495 109.371  1.00  0.00           C  
ATOM   2814  N   GLU B 732      39.739   0.436 109.973  1.00  0.00           N  
ATOM   2815  CA  GLU B 732      39.808   1.558 110.921  1.00  0.00           C  
ATOM   2816  C   GLU B 732      38.410   1.890 111.419  1.00  0.00           C  
ATOM   2817  O   GLU B 732      37.504   2.114 110.633  1.00  0.00           O  
ATOM   2818  CB  GLU B 732      40.445   2.826 110.314  1.00  0.00           C  
ATOM   2819  CG  GLU B 732      40.526   4.062 111.299  1.00  0.00           C  
ATOM   2820  CD  GLU B 732      41.658   3.945 112.346  1.00  0.00           C  
ATOM   2821  OE1 GLU B 732      42.473   3.007 112.207  1.00  0.00           O  
ATOM   2822  OE2 GLU B 732      41.734   4.781 113.307  1.00  0.00           O  
ATOM   2823  N   ILE B 733      38.272   1.902 112.736  1.00  0.00           N  
ATOM   2824  CA  ILE B 733      37.012   2.074 113.421  1.00  0.00           C  
ATOM   2825  C   ILE B 733      37.125   3.403 114.148  1.00  0.00           C  
ATOM   2826  O   ILE B 733      38.121   3.648 114.837  1.00  0.00           O  
ATOM   2827  CB  ILE B 733      36.779   0.926 114.437  1.00  0.00           C  
ATOM   2828  CG1 ILE B 733      36.809  -0.434 113.726  1.00  0.00           C  
ATOM   2829  CG2 ILE B 733      35.471   1.132 115.191  1.00  0.00           C  
ATOM   2830  CD1 ILE B 733      36.952  -1.641 114.653  1.00  0.00           C  
ATOM   2831  N   VAL B 734      36.118   4.255 113.972  1.00  0.00           N  
ATOM   2832  CA  VAL B 734      36.131   5.622 114.487  1.00  0.00           C  
ATOM   2833  C   VAL B 734      34.802   5.927 115.161  1.00  0.00           C  
ATOM   2834  O   VAL B 734      33.737   5.610 114.630  1.00  0.00           O  
ATOM   2835  CB  VAL B 734      36.403   6.648 113.348  1.00  0.00           C  
ATOM   2836  CG1 VAL B 734      36.457   8.065 113.888  1.00  0.00           C  
ATOM   2837  CG2 VAL B 734      37.724   6.312 112.628  1.00  0.00           C  
ATOM   2838  N   TRP B 735      34.863   6.533 116.341  1.00  0.00           N  
ATOM   2839  CA  TRP B 735      33.657   6.968 117.013  1.00  0.00           C  
ATOM   2840  C   TRP B 735      33.810   8.373 117.576  1.00  0.00           C  
ATOM   2841  O   TRP B 735      34.904   8.772 117.978  1.00  0.00           O  
ATOM   2842  CB  TRP B 735      33.210   5.961 118.079  1.00  0.00           C  
ATOM   2843  CG  TRP B 735      34.156   5.761 119.216  1.00  0.00           C  
ATOM   2844  CD1 TRP B 735      34.096   6.354 120.446  1.00  0.00           C  
ATOM   2845  CD2 TRP B 735      35.289   4.881 119.250  1.00  0.00           C  
ATOM   2846  NE1 TRP B 735      35.124   5.905 121.240  1.00  0.00           N  
ATOM   2847  CE2 TRP B 735      35.874   5.001 120.531  1.00  0.00           C  
ATOM   2848  CE3 TRP B 735      35.873   4.012 118.318  1.00  0.00           C  
ATOM   2849  CZ2 TRP B 735      37.019   4.279 120.911  1.00  0.00           C  
ATOM   2850  CZ3 TRP B 735      37.016   3.291 118.696  1.00  0.00           C  
ATOM   2851  CH2 TRP B 735      37.572   3.434 119.983  1.00  0.00           C  
ATOM   2852  N   ILE B 736      32.706   9.117 117.570  1.00  0.00           N  
ATOM   2853  CA  ILE B 736      32.677  10.521 117.979  1.00  0.00           C  
ATOM   2854  C   ILE B 736      31.457  10.729 118.877  1.00  0.00           C  
ATOM   2855  O   ILE B 736      30.394  10.180 118.599  1.00  0.00           O  
ATOM   2856  CB  ILE B 736      32.577  11.468 116.744  1.00  0.00           C  
ATOM   2857  CG1 ILE B 736      33.530  11.027 115.618  1.00  0.00           C  
ATOM   2858  CG2 ILE B 736      32.834  12.930 117.141  1.00  0.00           C  
ATOM   2859  CD1 ILE B 736      33.240  11.721 114.266  1.00  0.00           C  
ATOM   2860  N   GLY B 737      31.622  11.505 119.949  1.00  0.00           N  
ATOM   2861  CA  GLY B 737      30.521  11.848 120.863  1.00  0.00           C  
ATOM   2862  C   GLY B 737      30.999  12.656 122.059  1.00  0.00           C  
ATOM   2863  O   GLY B 737      32.075  13.259 122.015  1.00  0.00           O  
ATOM   2864  N   THR B 738      30.197  12.683 123.125  1.00  0.00           N  
ATOM   2865  CA  THR B 738      30.624  13.286 124.390  1.00  0.00           C  
ATOM   2866  C   THR B 738      31.730  12.438 125.007  1.00  0.00           C  
ATOM   2867  O   THR B 738      31.944  11.303 124.588  1.00  0.00           O  
ATOM   2868  CB  THR B 738      29.478  13.359 125.417  1.00  0.00           C  
ATOM   2869  OG1 THR B 738      28.928  12.050 125.611  1.00  0.00           O  
ATOM   2870  CG2 THR B 738      28.379  14.333 124.969  1.00  0.00           C  
ATOM   2871  N   LYS B 739      32.413  12.992 126.009  1.00  0.00           N  
ATOM   2872  CA  LYS B 739      33.440  12.279 126.760  1.00  0.00           C  
ATOM   2873  C   LYS B 739      32.967  10.896 127.213  1.00  0.00           C  
ATOM   2874  O   LYS B 739      33.663   9.898 127.007  1.00  0.00           O  
ATOM   2875  CB  LYS B 739      33.894  13.102 127.975  1.00  0.00           C  
ATOM   2876  CG  LYS B 739      35.087  12.488 128.722  1.00  0.00           C  
ATOM   2877  CD  LYS B 739      35.387  13.211 130.024  1.00  0.00           C  
ATOM   2878  CE  LYS B 739      36.627  12.624 130.692  1.00  0.00           C  
ATOM   2879  NZ  LYS B 739      37.018  13.391 131.909  1.00  0.00           N  
ATOM   2880  N   GLU B 742      31.781  10.852 127.816  1.00  0.00           N  
ATOM   2881  CA  GLU B 742      31.221   9.615 128.366  1.00  0.00           C  
ATOM   2882  C   GLU B 742      30.801   8.605 127.299  1.00  0.00           C  
ATOM   2883  O   GLU B 742      30.976   7.397 127.486  1.00  0.00           O  
ATOM   2884  CB  GLU B 742      30.061   9.911 129.329  1.00  0.00           C  
ATOM   2885  CG  GLU B 742      29.381  11.253 129.117  1.00  0.00           C  
ATOM   2886  CD  GLU B 742      30.106  12.415 129.794  1.00  0.00           C  
ATOM   2887  OE1 GLU B 742      30.682  12.217 130.888  1.00  0.00           O  
ATOM   2888  OE2 GLU B 742      30.085  13.532 129.231  1.00  0.00           O  
ATOM   2889  N   GLU B 743      30.258   9.093 126.185  1.00  0.00           N  
ATOM   2890  CA  GLU B 743      29.893   8.216 125.071  1.00  0.00           C  
ATOM   2891  C   GLU B 743      31.129   7.583 124.441  1.00  0.00           C  
ATOM   2892  O   GLU B 743      31.095   6.426 124.015  1.00  0.00           O  
ATOM   2893  CB  GLU B 743      29.096   8.976 124.012  1.00  0.00           C  
ATOM   2894  CG  GLU B 743      27.670   9.344 124.432  1.00  0.00           C  
ATOM   2895  CD  GLU B 743      27.005  10.300 123.459  1.00  0.00           C  
ATOM   2896  OE1 GLU B 743      27.707  10.833 122.573  1.00  0.00           O  
ATOM   2897  OE2 GLU B 743      25.781  10.524 123.583  1.00  0.00           O  
ATOM   2898  N   VAL B 786      32.221   8.345 124.394  1.00  0.00           N  
ATOM   2899  CA  VAL B 786      33.479   7.864 123.827  1.00  0.00           C  
ATOM   2900  C   VAL B 786      34.133   6.796 124.716  1.00  0.00           C  
ATOM   2901  O   VAL B 786      34.628   5.788 124.204  1.00  0.00           O  
ATOM   2902  CB  VAL B 786      34.442   9.039 123.487  1.00  0.00           C  
ATOM   2903  CG1 VAL B 786      35.873   8.549 123.249  1.00  0.00           C  
ATOM   2904  CG2 VAL B 786      33.931   9.783 122.255  1.00  0.00           C  
ATOM   2905  N   LEU B 787      34.116   7.005 126.033  1.00  0.00           N  
ATOM   2906  CA  LEU B 787      34.632   6.000 126.971  1.00  0.00           C  
ATOM   2907  C   LEU B 787      33.793   4.726 126.939  1.00  0.00           C  
ATOM   2908  O   LEU B 787      34.338   3.622 126.973  1.00  0.00           O  
ATOM   2909  CB  LEU B 787      34.707   6.541 128.403  1.00  0.00           C  
ATOM   2910  CG  LEU B 787      35.529   7.800 128.699  1.00  0.00           C  
ATOM   2911  CD1 LEU B 787      35.429   8.153 130.178  1.00  0.00           C  
ATOM   2912  CD2 LEU B 787      36.979   7.665 128.287  1.00  0.00           C  
ATOM   2913  N   LYS B 788      32.472   4.889 126.870  1.00  0.00           N  
ATOM   2914  CA  LYS B 788      31.551   3.758 126.778  1.00  0.00           C  
ATOM   2915  C   LYS B 788      31.782   2.948 125.504  1.00  0.00           C  
ATOM   2916  O   LYS B 788      31.809   1.714 125.550  1.00  0.00           O  
ATOM   2917  CB  LYS B 788      30.091   4.224 126.849  1.00  0.00           C  
ATOM   2918  CG  LYS B 788      29.077   3.082 126.890  1.00  0.00           C  
ATOM   2919  CD  LYS B 788      29.002   2.465 128.279  1.00  0.00           C  
ATOM   2920  CE  LYS B 788      28.462   1.045 128.238  1.00  0.00           C  
ATOM   2921  NZ  LYS B 788      28.210   0.542 129.618  1.00  0.00           N  
ATOM   2922  N   CYS B 789      31.941   3.646 124.378  1.00  0.00           N  
ATOM   2923  CA  CYS B 789      32.213   2.997 123.097  1.00  0.00           C  
ATOM   2924  C   CYS B 789      33.520   2.208 123.131  1.00  0.00           C  
ATOM   2925  O   CYS B 789      33.590   1.113 122.578  1.00  0.00           O  
ATOM   2926  CB  CYS B 789      32.234   4.006 121.944  1.00  0.00           C  
ATOM   2927  SG  CYS B 789      30.590   4.628 121.447  1.00  0.00           S  
ATOM   2928  N   ALA B 790      34.541   2.778 123.772  1.00  0.00           N  
ATOM   2929  CA  ALA B 790      35.831   2.111 123.961  1.00  0.00           C  
ATOM   2930  C   ALA B 790      35.646   0.805 124.730  1.00  0.00           C  
ATOM   2931  O   ALA B 790      36.166  -0.234 124.322  1.00  0.00           O  
ATOM   2932  CB  ALA B 790      36.816   3.032 124.680  1.00  0.00           C  
ATOM   2933  N   GLU B 791      34.874   0.871 125.817  1.00  0.00           N  
ATOM   2934  CA  GLU B 791      34.555  -0.285 126.662  1.00  0.00           C  
ATOM   2935  C   GLU B 791      33.829  -1.385 125.882  1.00  0.00           C  
ATOM   2936  O   GLU B 791      34.163  -2.566 126.013  1.00  0.00           O  
ATOM   2937  CB  GLU B 791      33.733   0.162 127.878  1.00  0.00           C  
ATOM   2938  CG  GLU B 791      33.321  -0.951 128.836  1.00  0.00           C  
ATOM   2939  CD  GLU B 791      32.440  -0.453 129.974  1.00  0.00           C  
ATOM   2940  OE1 GLU B 791      31.423   0.234 129.708  1.00  0.00           O  
ATOM   2941  OE2 GLU B 791      32.761  -0.753 131.143  1.00  0.00           O  
ATOM   2942  N   GLU B 792      32.853  -0.989 125.066  1.00  0.00           N  
ATOM   2943  CA  GLU B 792      32.138  -1.918 124.186  1.00  0.00           C  
ATOM   2944  C   GLU B 792      33.114  -2.656 123.269  1.00  0.00           C  
ATOM   2945  O   GLU B 792      32.998  -3.867 123.074  1.00  0.00           O  
ATOM   2946  CB  GLU B 792      31.096  -1.178 123.336  1.00  0.00           C  
ATOM   2947  CG  GLU B 792      29.901  -0.600 124.115  1.00  0.00           C  
ATOM   2948  CD  GLU B 792      28.979   0.271 123.257  1.00  0.00           C  
ATOM   2949  OE1 GLU B 792      29.415   0.785 122.194  1.00  0.00           O  
ATOM   2950  OE2 GLU B 792      27.807   0.455 123.657  1.00  0.00           O  
ATOM   2951  N   LEU B 793      34.067  -1.914 122.702  1.00  0.00           N  
ATOM   2952  CA  LEU B 793      35.065  -2.498 121.811  1.00  0.00           C  
ATOM   2953  C   LEU B 793      35.947  -3.514 122.534  1.00  0.00           C  
ATOM   2954  O   LEU B 793      36.170  -4.609 122.018  1.00  0.00           O  
ATOM   2955  CB  LEU B 793      35.921  -1.416 121.143  1.00  0.00           C  
ATOM   2956  CG  LEU B 793      35.300  -0.444 120.128  1.00  0.00           C  
ATOM   2957  CD1 LEU B 793      36.390   0.054 119.222  1.00  0.00           C  
ATOM   2958  CD2 LEU B 793      34.220  -1.086 119.283  1.00  0.00           C  
ATOM   2959  N   HIS B 794      36.429  -3.153 123.724  1.00  0.00           N  
ATOM   2960  CA  HIS B 794      37.258  -4.052 124.533  1.00  0.00           C  
ATOM   2961  C   HIS B 794      36.551  -5.366 124.859  1.00  0.00           C  
ATOM   2962  O   HIS B 794      37.173  -6.424 124.832  1.00  0.00           O  
ATOM   2963  CB  HIS B 794      37.721  -3.375 125.827  1.00  0.00           C  
ATOM   2964  CG  HIS B 794      38.790  -2.348 125.624  1.00  0.00           C  
ATOM   2965  ND1 HIS B 794      39.975  -2.624 124.976  1.00  0.00           N  
ATOM   2966  CD2 HIS B 794      38.860  -1.048 125.998  1.00  0.00           C  
ATOM   2967  CE1 HIS B 794      40.725  -1.537 124.954  1.00  0.00           C  
ATOM   2968  NE2 HIS B 794      40.071  -0.566 125.565  1.00  0.00           N  
ATOM   2969  N   ASP B 795      35.254  -5.290 125.160  1.00  0.00           N  
ATOM   2970  CA  ASP B 795      34.455  -6.482 125.456  1.00  0.00           C  
ATOM   2971  C   ASP B 795      34.336  -7.400 124.237  1.00  0.00           C  
ATOM   2972  O   ASP B 795      34.462  -8.616 124.368  1.00  0.00           O  
ATOM   2973  CB  ASP B 795      33.062  -6.104 125.988  1.00  0.00           C  
ATOM   2974  CG  ASP B 795      33.108  -5.470 127.378  1.00  0.00           C  
ATOM   2975  OD1 ASP B 795      34.193  -5.425 127.999  1.00  0.00           O  
ATOM   2976  OD2 ASP B 795      32.044  -5.011 127.856  1.00  0.00           O  
ATOM   2977  N   ARG B 796      34.103  -6.814 123.061  1.00  0.00           N  
ATOM   2978  CA  ARG B 796      34.023  -7.585 121.813  1.00  0.00           C  
ATOM   2979  C   ARG B 796      35.363  -8.215 121.403  1.00  0.00           C  
ATOM   2980  O   ARG B 796      35.397  -9.370 120.965  1.00  0.00           O  
ATOM   2981  CB  ARG B 796      33.452  -6.745 120.663  1.00  0.00           C  
ATOM   2982  CG  ARG B 796      31.981  -6.295 120.836  1.00  0.00           C  
ATOM   2983  CD  ARG B 796      31.030  -7.468 121.085  1.00  0.00           C  
ATOM   2984  NE  ARG B 796      30.854  -7.709 122.513  1.00  0.00           N  
ATOM   2985  CZ  ARG B 796      30.728  -8.908 123.077  1.00  0.00           C  
ATOM   2986  NH1 ARG B 796      30.773 -10.012 122.340  1.00  0.00           N  
ATOM   2987  NH2 ARG B 796      30.569  -9.000 124.391  1.00  0.00           N  
ATOM   2988  N   TYR B 797      36.451  -7.451 121.538  1.00  0.00           N  
ATOM   2989  CA  TYR B 797      37.799  -7.957 121.242  1.00  0.00           C  
ATOM   2990  C   TYR B 797      38.165  -9.125 122.148  1.00  0.00           C  
ATOM   2991  O   TYR B 797      38.713 -10.120 121.676  1.00  0.00           O  
ATOM   2992  CB  TYR B 797      38.870  -6.858 121.337  1.00  0.00           C  
ATOM   2993  CG  TYR B 797      38.896  -5.889 120.162  1.00  0.00           C  
ATOM   2994  CD1 TYR B 797      39.014  -6.348 118.848  1.00  0.00           C  
ATOM   2995  CD2 TYR B 797      38.823  -4.510 120.373  1.00  0.00           C  
ATOM   2996  CE1 TYR B 797      39.041  -5.454 117.772  1.00  0.00           C  
ATOM   2997  CE2 TYR B 797      38.848  -3.611 119.313  1.00  0.00           C  
ATOM   2998  CZ  TYR B 797      38.955  -4.086 118.017  1.00  0.00           C  
ATOM   2999  OH  TYR B 797      38.981  -3.192 116.975  1.00  0.00           O  
ATOM   3000  N   HIS B 799      36.126 -11.242 123.608  1.00  0.00           N  
ATOM   3001  CA  HIS B 799      35.347 -12.363 123.090  1.00  0.00           C  
ATOM   3002  C   HIS B 799      36.005 -13.004 121.859  1.00  0.00           C  
ATOM   3003  O   HIS B 799      36.147 -14.227 121.795  1.00  0.00           O  
ATOM   3004  CB  HIS B 799      33.911 -11.935 122.767  1.00  0.00           C  
ATOM   3005  CG  HIS B 799      33.158 -12.939 121.951  1.00  0.00           C  
ATOM   3006  ND1 HIS B 799      32.880 -14.210 122.408  1.00  0.00           N  
ATOM   3007  CD2 HIS B 799      32.641 -12.867 120.701  1.00  0.00           C  
ATOM   3008  CE1 HIS B 799      32.223 -14.877 121.476  1.00  0.00           C  
ATOM   3009  NE2 HIS B 799      32.066 -14.086 120.430  1.00  0.00           N  
ATOM   3010  N   ILE B 800      36.415 -12.177 120.898  1.00  0.00           N  
ATOM   3011  CA  ILE B 800      37.056 -12.659 119.668  1.00  0.00           C  
ATOM   3012  C   ILE B 800      38.352 -13.424 119.953  1.00  0.00           C  
ATOM   3013  O   ILE B 800      38.529 -14.551 119.481  1.00  0.00           O  
ATOM   3014  CB  ILE B 800      37.316 -11.501 118.663  1.00  0.00           C  
ATOM   3015  CG1 ILE B 800      35.997 -11.029 118.044  1.00  0.00           C  
ATOM   3016  CG2 ILE B 800      38.305 -11.922 117.566  1.00  0.00           C  
ATOM   3017  CD1 ILE B 800      36.088  -9.678 117.342  1.00  0.00           C  
ATOM   3018  N   PHE B 801      39.243 -12.815 120.729  1.00  0.00           N  
ATOM   3019  CA  PHE B 801      40.564 -13.395 120.960  1.00  0.00           C  
ATOM   3020  C   PHE B 801      40.525 -14.630 121.859  1.00  0.00           C  
ATOM   3021  O   PHE B 801      41.299 -15.560 121.661  1.00  0.00           O  
ATOM   3022  CB  PHE B 801      41.558 -12.348 121.484  1.00  0.00           C  
ATOM   3023  CG  PHE B 801      41.703 -11.142 120.590  1.00  0.00           C  
ATOM   3024  CD1 PHE B 801      41.627 -11.267 119.203  1.00  0.00           C  
ATOM   3025  CD2 PHE B 801      41.933  -9.884 121.135  1.00  0.00           C  
ATOM   3026  CE1 PHE B 801      41.757 -10.153 118.373  1.00  0.00           C  
ATOM   3027  CE2 PHE B 801      42.065  -8.756 120.312  1.00  0.00           C  
ATOM   3028  CZ  PHE B 801      41.976  -8.893 118.931  1.00  0.00           C  
ATOM   3029  N   ASN B 802      39.613 -14.643 122.830  1.00  0.00           N  
ATOM   3030  CA  ASN B 802      39.461 -15.795 123.720  1.00  0.00           C  
ATOM   3031  C   ASN B 802      38.635 -16.934 123.112  1.00  0.00           C  
ATOM   3032  O   ASN B 802      39.015 -18.095 123.216  1.00  0.00           O  
ATOM   3033  CB  ASN B 802      38.850 -15.378 125.071  1.00  0.00           C  
ATOM   3034  CG  ASN B 802      39.851 -14.691 126.002  1.00  0.00           C  
ATOM   3035  OD1 ASN B 802      41.058 -14.699 125.769  1.00  0.00           O  
ATOM   3036  ND2 ASN B 802      39.339 -14.097 127.071  1.00  0.00           N  
ATOM   3037  N   ASP B 803      37.507 -16.595 122.481  1.00  0.00           N  
ATOM   3038  CA  ASP B 803      36.494 -17.597 122.105  1.00  0.00           C  
ATOM   3039  C   ASP B 803      36.581 -18.069 120.658  1.00  0.00           C  
ATOM   3040  O   ASP B 803      36.222 -19.209 120.355  1.00  0.00           O  
ATOM   3041  CB  ASP B 803      35.074 -17.078 122.361  1.00  0.00           C  
ATOM   3042  CG  ASP B 803      34.855 -16.616 123.792  1.00  0.00           C  
ATOM   3043  OD1 ASP B 803      35.199 -17.357 124.732  1.00  0.00           O  
ATOM   3044  OD2 ASP B 803      34.303 -15.506 123.974  1.00  0.00           O  
ATOM   3045  N   ILE B 807      37.040 -17.195 119.768  1.00  0.00           N  
ATOM   3046  CA  ILE B 807      37.044 -17.501 118.339  1.00  0.00           C  
ATOM   3047  C   ILE B 807      38.441 -17.878 117.837  1.00  0.00           C  
ATOM   3048  O   ILE B 807      38.625 -18.950 117.262  1.00  0.00           O  
ATOM   3049  CB  ILE B 807      36.417 -16.350 117.509  1.00  0.00           C  
ATOM   3050  CG1 ILE B 807      34.953 -16.148 117.925  1.00  0.00           C  
ATOM   3051  CG2 ILE B 807      36.527 -16.635 116.012  1.00  0.00           C  
ATOM   3052  CD1 ILE B 807      34.345 -14.839 117.463  1.00  0.00           C  
ATOM   3053  N   LEU B 808      39.411 -16.995 118.059  1.00  0.00           N  
ATOM   3054  CA  LEU B 808      40.795 -17.253 117.675  1.00  0.00           C  
ATOM   3055  C   LEU B 808      41.498 -18.134 118.703  1.00  0.00           C  
ATOM   3056  O   LEU B 808      42.427 -18.871 118.355  1.00  0.00           O  
ATOM   3057  CB  LEU B 808      41.570 -15.945 117.485  1.00  0.00           C  
ATOM   3058  CG  LEU B 808      41.068 -14.937 116.445  1.00  0.00           C  
ATOM   3059  CD1 LEU B 808      42.098 -13.826 116.258  1.00  0.00           C  
ATOM   3060  CD2 LEU B 808      40.756 -15.615 115.112  1.00  0.00           C  
ATOM   3061  N   ASP B1143      41.045 -18.044 119.958  1.00  0.00           N  
ATOM   3062  CA  ASP B1143      41.578 -18.841 121.075  1.00  0.00           C  
ATOM   3063  C   ASP B1143      43.093 -18.658 121.216  1.00  0.00           C  
ATOM   3064  O   ASP B1143      43.841 -19.620 121.405  1.00  0.00           O  
ATOM   3065  CB  ASP B1143      41.197 -20.326 120.918  1.00  0.00           C  
ATOM   3066  CG  ASP B1143      41.417 -21.135 122.190  1.00  0.00           C  
ATOM   3067  OD1 ASP B1143      41.279 -20.575 123.301  1.00  0.00           O  
ATOM   3068  OD2 ASP B1143      41.723 -22.341 122.073  1.00  0.00           O  
ATOM   3069  N   ILE B1153      43.531 -17.404 121.125  1.00  0.00           N  
ATOM   3070  CA  ILE B1153      44.957 -17.085 121.170  1.00  0.00           C  
ATOM   3071  C   ILE B1153      45.407 -16.702 122.579  1.00  0.00           C  
ATOM   3072  O   ILE B1153      44.585 -16.328 123.417  1.00  0.00           O  
ATOM   3073  CB  ILE B1153      45.325 -15.961 120.162  1.00  0.00           C  
ATOM   3074  CG1 ILE B1153      44.483 -14.699 120.412  1.00  0.00           C  
ATOM   3075  CG2 ILE B1153      45.175 -16.467 118.715  1.00  0.00           C  
ATOM   3076  CD1 ILE B1153      44.929 -13.475 119.603  1.00  0.00           C  
ATOM   3077  N   GLU B1154      46.708 -16.820 122.835  1.00  0.00           N  
ATOM   3078  CA  GLU B1154      47.296 -16.297 124.062  1.00  0.00           C  
ATOM   3079  C   GLU B1154      47.644 -14.833 123.837  1.00  0.00           C  
ATOM   3080  O   GLU B1154      48.299 -14.488 122.850  1.00  0.00           O  
ATOM   3081  CB  GLU B1154      48.545 -17.084 124.475  1.00  0.00           C  
ATOM   3082  CG  GLU B1154      49.054 -16.690 125.856  1.00  0.00           C  
ATOM   3083  CD  GLU B1154      50.298 -17.428 126.285  1.00  0.00           C  
ATOM   3084  OE1 GLU B1154      50.520 -18.571 125.823  1.00  0.00           O  
ATOM   3085  OE2 GLU B1154      51.046 -16.866 127.115  1.00  0.00           O  
ATOM   3086  N   TRP B1155      47.196 -13.975 124.748  1.00  0.00           N  
ATOM   3087  CA  TRP B1155      47.341 -12.532 124.581  1.00  0.00           C  
ATOM   3088  C   TRP B1155      47.264 -11.772 125.898  1.00  0.00           C  
ATOM   3089  O   TRP B1155      46.938 -12.334 126.942  1.00  0.00           O  
ATOM   3090  CB  TRP B1155      46.279 -11.984 123.611  1.00  0.00           C  
ATOM   3091  CG  TRP B1155      44.859 -12.176 124.080  1.00  0.00           C  
ATOM   3092  CD1 TRP B1155      44.142 -13.337 124.056  1.00  0.00           C  
ATOM   3093  CD2 TRP B1155      43.986 -11.181 124.635  1.00  0.00           C  
ATOM   3094  NE1 TRP B1155      42.885 -13.133 124.564  1.00  0.00           N  
ATOM   3095  CE2 TRP B1155      42.758 -11.818 124.922  1.00  0.00           C  
ATOM   3096  CE3 TRP B1155      44.117  -9.812 124.909  1.00  0.00           C  
ATOM   3097  CZ2 TRP B1155      41.667 -11.135 125.473  1.00  0.00           C  
ATOM   3098  CZ3 TRP B1155      43.036  -9.136 125.463  1.00  0.00           C  
ATOM   3099  CH2 TRP B1155      41.826  -9.798 125.737  1.00  0.00           C  
ATOM   3100  N   ARG B1156      47.564 -10.479 125.820  1.00  0.00           N  
ATOM   3101  CA  ARG B1156      47.456  -9.572 126.946  1.00  0.00           C  
ATOM   3102  C   ARG B1156      47.104  -8.181 126.417  1.00  0.00           C  
ATOM   3103  O   ARG B1156      47.085  -7.954 125.204  1.00  0.00           O  
ATOM   3104  CB  ARG B1156      48.764  -9.538 127.746  1.00  0.00           C  
ATOM   3105  CG  ARG B1156      49.921  -8.857 127.034  1.00  0.00           C  
ATOM   3106  CD  ARG B1156      51.254  -9.091 127.730  1.00  0.00           C  
ATOM   3107  NE  ARG B1156      52.331  -8.459 126.972  1.00  0.00           N  
ATOM   3108  CZ  ARG B1156      53.618  -8.795 127.038  1.00  0.00           C  
ATOM   3109  NH1 ARG B1156      54.028  -9.778 127.831  1.00  0.00           N  
ATOM   3110  NH2 ARG B1156      54.500  -8.141 126.295  1.00  0.00           N  
ATOM   3111  N   LYS B1157      46.819  -7.259 127.327  1.00  0.00           N  
ATOM   3112  CA  LYS B1157      46.643  -5.858 126.951  1.00  0.00           C  
ATOM   3113  C   LYS B1157      47.255  -4.926 127.987  1.00  0.00           C  
ATOM   3114  O   LYS B1157      47.264  -5.222 129.179  1.00  0.00           O  
ATOM   3115  CB  LYS B1157      45.175  -5.510 126.659  1.00  0.00           C  
ATOM   3116  CG  LYS B1157      44.176  -5.988 127.688  1.00  0.00           C  
ATOM   3117  CD  LYS B1157      42.788  -5.424 127.393  1.00  0.00           C  
ATOM   3118  CE  LYS B1157      41.842  -5.715 128.546  1.00  0.00           C  
ATOM   3119  NZ  LYS B1157      40.521  -5.049 128.372  1.00  0.00           N  
ATOM   3120  N   ALA B1158      47.790  -3.812 127.504  1.00  0.00           N  
ATOM   3121  CA  ALA B1158      48.518  -2.875 128.339  1.00  0.00           C  
ATOM   3122  C   ALA B1158      48.201  -1.441 127.945  1.00  0.00           C  
ATOM   3123  O   ALA B1158      47.988  -1.139 126.769  1.00  0.00           O  
ATOM   3124  CB  ALA B1158      50.015  -3.133 128.234  1.00  0.00           C  
ATOM   3125  N   ARG B1159      48.161  -0.559 128.934  1.00  0.00           N  
ATOM   3126  CA  ARG B1159      47.988   0.854 128.662  1.00  0.00           C  
ATOM   3127  C   ARG B1159      49.354   1.508 128.482  1.00  0.00           C  
ATOM   3128  O   ARG B1159      50.204   1.455 129.374  1.00  0.00           O  
ATOM   3129  CB  ARG B1159      47.190   1.539 129.772  1.00  0.00           C  
ATOM   3130  CG  ARG B1159      46.565   2.859 129.338  1.00  0.00           C  
ATOM   3131  CD  ARG B1159      45.661   3.460 130.406  1.00  0.00           C  
ATOM   3132  NE  ARG B1159      44.408   2.719 130.572  1.00  0.00           N  
ATOM   3133  CZ  ARG B1159      44.030   2.111 131.694  1.00  0.00           C  
ATOM   3134  NH1 ARG B1159      44.794   2.156 132.781  1.00  0.00           N  
ATOM   3135  NH2 ARG B1159      42.871   1.464 131.733  1.00  0.00           N  
ATOM   3136  N   VAL B1160      49.563   2.102 127.310  1.00  0.00           N  
ATOM   3137  CA  VAL B1160      50.744   2.921 127.063  1.00  0.00           C  
ATOM   3138  C   VAL B1160      50.613   4.265 127.788  1.00  0.00           C  
ATOM   3139  O   VAL B1160      50.948   4.379 128.970  1.00  0.00           O  
ATOM   3140  CB  VAL B1160      50.966   3.142 125.559  1.00  0.00           C  
ATOM   3141  CG1 VAL B1160      51.819   4.390 125.302  1.00  0.00           C  
ATOM   3142  CG2 VAL B1160      51.598   1.899 124.936  1.00  0.00           C  
ATOM   3143  N   ASN B1444      44.021   9.793 133.922  1.00  0.00           N  
ATOM   3144  CA  ASN B1444      43.487  10.336 132.676  1.00  0.00           C  
ATOM   3145  C   ASN B1444      43.105   9.237 131.688  1.00  0.00           C  
ATOM   3146  O   ASN B1444      43.820   8.242 131.544  1.00  0.00           O  
ATOM   3147  CB  ASN B1444      44.490  11.297 132.030  1.00  0.00           C  
ATOM   3148  CG  ASN B1444      43.811  12.446 131.308  1.00  0.00           C  
ATOM   3149  OD1 ASN B1444      43.198  13.315 131.933  1.00  0.00           O  
ATOM   3150  ND2 ASN B1444      43.927  12.464 129.986  1.00  0.00           N  
ATOM   3151  N   THR B1448      41.980   9.435 131.004  1.00  0.00           N  
ATOM   3152  CA  THR B1448      41.418   8.419 130.114  1.00  0.00           C  
ATOM   3153  C   THR B1448      41.871   8.572 128.662  1.00  0.00           C  
ATOM   3154  O   THR B1448      41.601   7.706 127.828  1.00  0.00           O  
ATOM   3155  CB  THR B1448      39.877   8.402 130.175  1.00  0.00           C  
ATOM   3156  OG1 THR B1448      39.364   9.692 129.815  1.00  0.00           O  
ATOM   3157  CG2 THR B1448      39.390   8.037 131.582  1.00  0.00           C  
ATOM   3158  N   VAL B1456      42.562   9.669 128.366  1.00  0.00           N  
ATOM   3159  CA  VAL B1456      43.130   9.885 127.037  1.00  0.00           C  
ATOM   3160  C   VAL B1456      44.382   9.017 126.880  1.00  0.00           C  
ATOM   3161  O   VAL B1456      45.274   9.041 127.728  1.00  0.00           O  
ATOM   3162  CB  VAL B1456      43.460  11.382 126.784  1.00  0.00           C  
ATOM   3163  CG1 VAL B1456      44.143  11.575 125.435  1.00  0.00           C  
ATOM   3164  CG2 VAL B1456      42.197  12.230 126.852  1.00  0.00           C  
ATOM   3165  N   GLY B1457      44.434   8.242 125.799  1.00  0.00           N  
ATOM   3166  CA  GLY B1457      45.579   7.377 125.537  1.00  0.00           C  
ATOM   3167  C   GLY B1457      45.239   6.098 124.801  1.00  0.00           C  
ATOM   3168  O   GLY B1457      44.105   5.894 124.371  1.00  0.00           O  
ATOM   3169  N   THR B1458      46.239   5.230 124.674  1.00  0.00           N  
ATOM   3170  CA  THR B1458      46.130   4.026 123.861  1.00  0.00           C  
ATOM   3171  C   THR B1458      46.247   2.756 124.706  1.00  0.00           C  
ATOM   3172  O   THR B1458      47.143   2.638 125.547  1.00  0.00           O  
ATOM   3173  CB  THR B1458      47.204   4.040 122.736  1.00  0.00           C  
ATOM   3174  OG1 THR B1458      46.988   5.174 121.885  1.00  0.00           O  
ATOM   3175  CG2 THR B1458      47.159   2.767 121.892  1.00  0.00           C  
ATOM   3176  N   THR B1459      45.327   1.820 124.483  1.00  0.00           N  
ATOM   3177  CA  THR B1459      45.434   0.474 125.038  1.00  0.00           C  
ATOM   3178  C   THR B1459      45.868  -0.502 123.944  1.00  0.00           C  
ATOM   3179  O   THR B1459      45.185  -0.656 122.932  1.00  0.00           O  
ATOM   3180  CB  THR B1459      44.114   0.019 125.691  1.00  0.00           C  
ATOM   3181  OG1 THR B1459      43.772   0.937 126.732  1.00  0.00           O  
ATOM   3182  CG2 THR B1459      44.254  -1.378 126.296  1.00  0.00           C  
ATOM   3183  N   ASP B1460      47.011  -1.149 124.162  1.00  0.00           N  
ATOM   3184  CA  ASP B1460      47.608  -2.067 123.191  1.00  0.00           C  
ATOM   3185  C   ASP B1460      47.365  -3.542 123.523  1.00  0.00           C  
ATOM   3186  O   ASP B1460      47.556  -3.970 124.663  1.00  0.00           O  
ATOM   3187  CB  ASP B1460      49.119  -1.835 123.122  1.00  0.00           C  
ATOM   3188  CG  ASP B1460      49.524  -0.853 122.039  1.00  0.00           C  
ATOM   3189  OD1 ASP B1460      48.643  -0.222 121.402  1.00  0.00           O  
ATOM   3190  OD2 ASP B1460      50.751  -0.727 121.816  1.00  0.00           O  
ATOM   3191  N   TYR B1461      46.974  -4.312 122.510  1.00  0.00           N  
ATOM   3192  CA  TYR B1461      46.875  -5.765 122.617  1.00  0.00           C  
ATOM   3193  C   TYR B1461      48.159  -6.394 122.095  1.00  0.00           C  
ATOM   3194  O   TYR B1461      48.612  -6.064 120.994  1.00  0.00           O  
ATOM   3195  CB  TYR B1461      45.686  -6.288 121.811  1.00  0.00           C  
ATOM   3196  CG  TYR B1461      44.330  -5.946 122.388  1.00  0.00           C  
ATOM   3197  CD1 TYR B1461      43.867  -4.622 122.425  1.00  0.00           C  
ATOM   3198  CD2 TYR B1461      43.499  -6.943 122.884  1.00  0.00           C  
ATOM   3199  CE1 TYR B1461      42.619  -4.311 122.951  1.00  0.00           C  
ATOM   3200  CE2 TYR B1461      42.247  -6.638 123.414  1.00  0.00           C  
ATOM   3201  CZ  TYR B1461      41.815  -5.320 123.443  1.00  0.00           C  
ATOM   3202  OH  TYR B1461      40.584  -5.027 123.970  1.00  0.00           O  
ATOM   3203  N   GLU B1462      48.738  -7.294 122.889  1.00  0.00           N  
ATOM   3204  CA  GLU B1462      49.990  -7.970 122.542  1.00  0.00           C  
ATOM   3205  C   GLU B1462      49.863  -9.483 122.678  1.00  0.00           C  
ATOM   3206  O   GLU B1462      49.185  -9.972 123.581  1.00  0.00           O  
ATOM   3207  CB  GLU B1462      51.136  -7.468 123.425  1.00  0.00           C  
ATOM   3208  CG  GLU B1462      51.440  -5.988 123.236  1.00  0.00           C  
ATOM   3209  CD  GLU B1462      52.293  -5.400 124.338  1.00  0.00           C  
ATOM   3210  OE1 GLU B1462      52.935  -6.164 125.091  1.00  0.00           O  
ATOM   3211  OE2 GLU B1462      52.317  -4.156 124.449  1.00  0.00           O  
ATOM   3212  N   ALA B1463      50.522 -10.209 121.776  1.00  0.00           N  
ATOM   3213  CA  ALA B1463      50.482 -11.674 121.748  1.00  0.00           C  
ATOM   3214  C   ALA B1463      51.864 -12.268 121.498  1.00  0.00           C  
ATOM   3215  O   ALA B1463      52.660 -11.708 120.743  1.00  0.00           O  
ATOM   3216  CB  ALA B1463      49.508 -12.150 120.690  1.00  0.00           C  
ATOM   3217  N   CYS B1464      52.144 -13.403 122.133  1.00  0.00           N  
ATOM   3218  CA  CYS B1464      53.423 -14.083 121.952  1.00  0.00           C  
ATOM   3219  C   CYS B1464      53.502 -14.783 120.602  1.00  0.00           C  
ATOM   3220  O   CYS B1464      52.502 -15.288 120.086  1.00  0.00           O  
ATOM   3221  CB  CYS B1464      53.685 -15.082 123.083  1.00  0.00           C  
ATOM   3222  SG  CYS B1464      52.437 -16.373 123.259  1.00  0.00           S  
ATOM   3223  N   LEU B1465      54.700 -14.783 120.026  1.00  0.00           N  
ATOM   3224  CA  LEU B1465      54.969 -15.504 118.789  1.00  0.00           C  
ATOM   3225  C   LEU B1465      55.970 -16.589 119.142  1.00  0.00           C  
ATOM   3226  O   LEU B1465      57.153 -16.300 119.336  1.00  0.00           O  
ATOM   3227  CB  LEU B1465      55.536 -14.579 117.706  1.00  0.00           C  
ATOM   3228  CG  LEU B1465      54.830 -13.271 117.321  1.00  0.00           C  
ATOM   3229  CD1 LEU B1465      55.690 -12.517 116.318  1.00  0.00           C  
ATOM   3230  CD2 LEU B1465      53.440 -13.515 116.761  1.00  0.00           C  
ATOM   3231  N   PRO B1475      55.498 -17.841 119.260  1.00  0.00           N  
ATOM   3232  CA  PRO B1475      56.368 -18.913 119.751  1.00  0.00           C  
ATOM   3233  C   PRO B1475      57.709 -19.062 119.020  1.00  0.00           C  
ATOM   3234  O   PRO B1475      58.668 -19.482 119.644  1.00  0.00           O  
ATOM   3235  CB  PRO B1475      55.506 -20.168 119.585  1.00  0.00           C  
ATOM   3236  CG  PRO B1475      54.113 -19.666 119.709  1.00  0.00           C  
ATOM   3237  CD  PRO B1475      54.135 -18.336 118.984  1.00  0.00           C  
ATOM   3238  N   TYR B1476      57.794 -18.698 117.738  1.00  0.00           N  
ATOM   3239  CA  TYR B1476      59.075 -18.838 117.013  1.00  0.00           C  
ATOM   3240  C   TYR B1476      60.152 -17.907 117.560  1.00  0.00           C  
ATOM   3241  O   TYR B1476      61.336 -18.119 117.323  1.00  0.00           O  
ATOM   3242  CB  TYR B1476      58.914 -18.655 115.494  1.00  0.00           C  
ATOM   3243  CG  TYR B1476      58.644 -17.232 115.030  1.00  0.00           C  
ATOM   3244  CD1 TYR B1476      59.686 -16.400 114.619  1.00  0.00           C  
ATOM   3245  CD2 TYR B1476      57.350 -16.728 114.979  1.00  0.00           C  
ATOM   3246  CE1 TYR B1476      59.442 -15.093 114.185  1.00  0.00           C  
ATOM   3247  CE2 TYR B1476      57.100 -15.426 114.543  1.00  0.00           C  
ATOM   3248  CZ  TYR B1476      58.150 -14.620 114.149  1.00  0.00           C  
ATOM   3249  OH  TYR B1476      57.910 -13.338 113.717  1.00  0.00           O  
ATOM   3250  N   ARG B1683      59.733 -16.884 118.302  1.00  0.00           N  
ATOM   3251  CA  ARG B1683      60.666 -15.943 118.923  1.00  0.00           C  
ATOM   3252  C   ARG B1683      61.300 -16.449 120.218  1.00  0.00           C  
ATOM   3253  O   ARG B1683      62.167 -15.783 120.781  1.00  0.00           O  
ATOM   3254  CB  ARG B1683      59.983 -14.593 119.155  1.00  0.00           C  
ATOM   3255  CG  ARG B1683      59.767 -13.807 117.878  1.00  0.00           C  
ATOM   3256  CD  ARG B1683      59.120 -12.465 118.161  1.00  0.00           C  
ATOM   3257  NE  ARG B1683      59.073 -11.631 116.968  1.00  0.00           N  
ATOM   3258  CZ  ARG B1683      58.628 -10.377 116.938  1.00  0.00           C  
ATOM   3259  NH1 ARG B1683      58.185  -9.792 118.040  1.00  0.00           N  
ATOM   3260  NH2 ARG B1683      58.634  -9.706 115.801  1.00  0.00           N  
ATOM   3261  N   GLY B1684      60.869 -17.620 120.682  1.00  0.00           N  
ATOM   3262  CA  GLY B1684      61.421 -18.237 121.890  1.00  0.00           C  
ATOM   3263  C   GLY B1684      60.713 -17.775 123.154  1.00  0.00           C  
ATOM   3264  O   GLY B1684      59.947 -16.814 123.110  1.00  0.00           O  
ATOM   3265  N   PRO B1688      60.973 -18.446 124.296  1.00  0.00           N  
ATOM   3266  CA  PRO B1688      60.307 -18.086 125.561  1.00  0.00           C  
ATOM   3267  C   PRO B1688      60.499 -16.621 125.981  1.00  0.00           C  
ATOM   3268  O   PRO B1688      59.573 -16.013 126.525  1.00  0.00           O  
ATOM   3269  CB  PRO B1688      60.939 -19.033 126.586  1.00  0.00           C  
ATOM   3270  CG  PRO B1688      62.184 -19.565 125.932  1.00  0.00           C  
ATOM   3271  CD  PRO B1688      61.893 -19.584 124.464  1.00  0.00           C  
ATOM   3272  N   ASP B1689      61.675 -16.059 125.708  1.00  0.00           N  
ATOM   3273  CA  ASP B1689      61.981 -14.671 126.067  1.00  0.00           C  
ATOM   3274  C   ASP B1689      61.792 -13.702 124.907  1.00  0.00           C  
ATOM   3275  O   ASP B1689      62.228 -12.550 124.974  1.00  0.00           O  
ATOM   3276  CB  ASP B1689      63.413 -14.563 126.600  1.00  0.00           C  
ATOM   3277  CG  ASP B1689      63.618 -15.335 127.884  1.00  0.00           C  
ATOM   3278  OD1 ASP B1689      62.821 -15.150 128.829  1.00  0.00           O  
ATOM   3279  OD2 ASP B1689      64.583 -16.121 127.952  1.00  0.00           O  
ATOM   3280  N   GLY B1690      61.141 -14.165 123.844  1.00  0.00           N  
ATOM   3281  CA  GLY B1690      60.885 -13.330 122.679  1.00  0.00           C  
ATOM   3282  C   GLY B1690      59.958 -12.172 123.006  1.00  0.00           C  
ATOM   3283  O   GLY B1690      59.196 -12.231 123.976  1.00  0.00           O  
ATOM   3284  N   GLU B1692      60.037 -11.116 122.200  1.00  0.00           N  
ATOM   3285  CA  GLU B1692      59.177  -9.953 122.362  1.00  0.00           C  
ATOM   3286  C   GLU B1692      57.808 -10.253 121.780  1.00  0.00           C  
ATOM   3287  O   GLU B1692      57.697 -10.807 120.684  1.00  0.00           O  
ATOM   3288  CB  GLU B1692      59.776  -8.721 121.679  1.00  0.00           C  
ATOM   3289  CG  GLU B1692      61.199  -8.389 122.128  1.00  0.00           C  
ATOM   3290  CD  GLU B1692      61.525  -6.902 122.042  1.00  0.00           C  
ATOM   3291  OE1 GLU B1692      60.784  -6.153 121.367  1.00  0.00           O  
ATOM   3292  OE2 GLU B1692      62.532  -6.487 122.661  1.00  0.00           O  
ATOM   3293  N   TRP B1693      56.771  -9.896 122.533  1.00  0.00           N  
ATOM   3294  CA  TRP B1693      55.395 -10.090 122.105  1.00  0.00           C  
ATOM   3295  C   TRP B1693      55.079  -9.061 121.038  1.00  0.00           C  
ATOM   3296  O   TRP B1693      55.719  -8.010 120.976  1.00  0.00           O  
ATOM   3297  CB  TRP B1693      54.443  -9.954 123.295  1.00  0.00           C  
ATOM   3298  CG  TRP B1693      54.457 -11.137 124.242  1.00  0.00           C  
ATOM   3299  CD1 TRP B1693      55.546 -11.866 124.636  1.00  0.00           C  
ATOM   3300  CD2 TRP B1693      53.331 -11.701 124.930  1.00  0.00           C  
ATOM   3301  NE1 TRP B1693      55.165 -12.855 125.513  1.00  0.00           N  
ATOM   3302  CE2 TRP B1693      53.813 -12.775 125.714  1.00  0.00           C  
ATOM   3303  CE3 TRP B1693      51.963 -11.402 124.964  1.00  0.00           C  
ATOM   3304  CZ2 TRP B1693      52.973 -13.557 126.513  1.00  0.00           C  
ATOM   3305  CZ3 TRP B1693      51.129 -12.180 125.753  1.00  0.00           C  
ATOM   3306  CH2 TRP B1693      51.637 -13.246 126.517  1.00  0.00           C  
ATOM   3307  N   LEU B1700      54.096  -9.373 120.197  1.00  0.00           N  
ATOM   3308  CA  LEU B1700      53.748  -8.531 119.069  1.00  0.00           C  
ATOM   3309  C   LEU B1700      52.455  -7.764 119.326  1.00  0.00           C  
ATOM   3310  O   LEU B1700      51.438  -8.361 119.670  1.00  0.00           O  
ATOM   3311  CB  LEU B1700      53.609  -9.379 117.798  1.00  0.00           C  
ATOM   3312  CG  LEU B1700      53.243  -8.612 116.518  1.00  0.00           C  
ATOM   3313  CD1 LEU B1700      54.435  -7.830 115.996  1.00  0.00           C  
ATOM   3314  CD2 LEU B1700      52.681  -9.535 115.447  1.00  0.00           C  
ATOM   3315  N   GLU B1701      52.507  -6.444 119.155  1.00  0.00           N  
ATOM   3316  CA  GLU B1701      51.313  -5.607 119.212  1.00  0.00           C  
ATOM   3317  C   GLU B1701      50.491  -5.903 117.966  1.00  0.00           C  
ATOM   3318  O   GLU B1701      50.998  -5.795 116.850  1.00  0.00           O  
ATOM   3319  CB  GLU B1701      51.699  -4.125 119.297  1.00  0.00           C  
ATOM   3320  CG  GLU B1701      50.525  -3.132 119.343  1.00  0.00           C  
ATOM   3321  CD  GLU B1701      50.239  -2.485 118.002  1.00  0.00           C  
ATOM   3322  OE1 GLU B1701      49.836  -1.307 117.984  1.00  0.00           O  
ATOM   3323  OE2 GLU B1701      50.427  -3.143 116.953  1.00  0.00           O  
ATOM   3324  N   PHE B1702      49.240  -6.310 118.152  1.00  0.00           N  
ATOM   3325  CA  PHE B1702      48.397  -6.710 117.023  1.00  0.00           C  
ATOM   3326  C   PHE B1702      47.048  -5.985 116.963  1.00  0.00           C  
ATOM   3327  O   PHE B1702      46.303  -6.118 115.981  1.00  0.00           O  
ATOM   3328  CB  PHE B1702      48.196  -8.231 117.005  1.00  0.00           C  
ATOM   3329  CG  PHE B1702      47.381  -8.757 118.157  1.00  0.00           C  
ATOM   3330  CD1 PHE B1702      46.048  -9.112 117.971  1.00  0.00           C  
ATOM   3331  CD2 PHE B1702      47.944  -8.902 119.424  1.00  0.00           C  
ATOM   3332  CE1 PHE B1702      45.282  -9.602 119.028  1.00  0.00           C  
ATOM   3333  CE2 PHE B1702      47.186  -9.390 120.490  1.00  0.00           C  
ATOM   3334  CZ  PHE B1702      45.847  -9.737 120.289  1.00  0.00           C  
ATOM   3335  N   GLN B1703      46.742  -5.219 118.006  1.00  0.00           N  
ATOM   3336  CA  GLN B1703      45.460  -4.523 118.120  1.00  0.00           C  
ATOM   3337  C   GLN B1703      45.594  -3.362 119.092  1.00  0.00           C  
ATOM   3338  O   GLN B1703      46.333  -3.454 120.071  1.00  0.00           O  
ATOM   3339  CB  GLN B1703      44.383  -5.492 118.628  1.00  0.00           C  
ATOM   3340  CG  GLN B1703      42.955  -4.948 118.617  1.00  0.00           C  
ATOM   3341  CD  GLN B1703      42.497  -4.597 117.223  1.00  0.00           C  
ATOM   3342  OE1 GLN B1703      42.564  -5.422 116.316  1.00  0.00           O  
ATOM   3343  NE2 GLN B1703      42.028  -3.362 117.042  1.00  0.00           N  
ATOM   3344  N   ASN B1704      44.883  -2.271 118.818  1.00  0.00           N  
ATOM   3345  CA  ASN B1704      44.831  -1.147 119.745  1.00  0.00           C  
ATOM   3346  C   ASN B1704      43.469  -0.459 119.821  1.00  0.00           C  
ATOM   3347  O   ASN B1704      42.666  -0.561 118.900  1.00  0.00           O  
ATOM   3348  CB  ASN B1704      45.963  -0.140 119.477  1.00  0.00           C  
ATOM   3349  CG  ASN B1704      45.701   0.786 118.280  1.00  0.00           C  
ATOM   3350  OD1 ASN B1704      46.486   1.708 118.046  1.00  0.00           O  
ATOM   3351  ND2 ASN B1704      44.623   0.552 117.522  1.00  0.00           N  
ATOM   3352  N   VAL B1705      43.220   0.211 120.943  1.00  0.00           N  
ATOM   3353  CA  VAL B1705      42.047   1.057 121.122  1.00  0.00           C  
ATOM   3354  C   VAL B1705      42.532   2.368 121.725  1.00  0.00           C  
ATOM   3355  O   VAL B1705      43.188   2.374 122.778  1.00  0.00           O  
ATOM   3356  CB  VAL B1705      40.976   0.406 122.042  1.00  0.00           C  
ATOM   3357  CG1 VAL B1705      39.784   1.346 122.240  1.00  0.00           C  
ATOM   3358  CG2 VAL B1705      40.507  -0.932 121.471  1.00  0.00           C  
ATOM   3359  N   SER B1706      42.214   3.471 121.051  1.00  0.00           N  
ATOM   3360  CA  SER B1706      42.712   4.782 121.434  1.00  0.00           C  
ATOM   3361  C   SER B1706      41.575   5.757 121.751  1.00  0.00           C  
ATOM   3362  O   SER B1706      40.663   5.941 120.949  1.00  0.00           O  
ATOM   3363  CB  SER B1706      43.591   5.357 120.322  1.00  0.00           C  
ATOM   3364  OG  SER B1706      44.797   4.623 120.191  1.00  0.00           O  
ATOM   3365  N   ILE B1707      41.632   6.349 122.939  1.00  0.00           N  
ATOM   3366  CA  ILE B1707      40.758   7.454 123.290  1.00  0.00           C  
ATOM   3367  C   ILE B1707      41.568   8.722 123.050  1.00  0.00           C  
ATOM   3368  O   ILE B1707      42.613   8.931 123.673  1.00  0.00           O  
ATOM   3369  CB  ILE B1707      40.241   7.346 124.738  1.00  0.00           C  
ATOM   3370  CG1 ILE B1707      39.389   6.082 124.886  1.00  0.00           C  
ATOM   3371  CG2 ILE B1707      39.428   8.597 125.119  1.00  0.00           C  
ATOM   3372  CD1 ILE B1707      39.318   5.535 126.288  1.00  0.00           C  
ATOM   3373  N   ASN B1708      41.090   9.538 122.116  1.00  0.00           N  
ATOM   3374  CA  ASN B1708      41.847  10.676 121.594  1.00  0.00           C  
ATOM   3375  C   ASN B1708      41.483  12.038 122.200  1.00  0.00           C  
ATOM   3376  O   ASN B1708      42.055  13.064 121.826  1.00  0.00           O  
ATOM   3377  CB  ASN B1708      41.721  10.714 120.063  1.00  0.00           C  
ATOM   3378  CG  ASN B1708      42.356   9.497 119.393  1.00  0.00           C  
ATOM   3379  OD1 ASN B1708      43.436   9.062 119.779  1.00  0.00           O  
ATOM   3380  ND2 ASN B1708      41.684   8.950 118.385  1.00  0.00           N  
ATOM   3381  N   GLY B1709      40.545  12.048 123.142  1.00  0.00           N  
ATOM   3382  CA  GLY B1709      40.087  13.296 123.752  1.00  0.00           C  
ATOM   3383  C   GLY B1709      39.467  14.214 122.717  1.00  0.00           C  
ATOM   3384  O   GLY B1709      38.835  13.744 121.769  1.00  0.00           O  
ATOM   3385  N   ASP B1710      39.675  15.519 122.884  1.00  0.00           N  
ATOM   3386  CA  ASP B1710      39.104  16.523 121.983  1.00  0.00           C  
ATOM   3387  C   ASP B1710      39.995  16.863 120.783  1.00  0.00           C  
ATOM   3388  O   ASP B1710      39.652  17.734 119.988  1.00  0.00           O  
ATOM   3389  CB  ASP B1710      38.733  17.797 122.761  1.00  0.00           C  
ATOM   3390  CG  ASP B1710      39.951  18.561 123.289  1.00  0.00           C  
ATOM   3391  OD1 ASP B1710      41.107  18.168 123.025  1.00  0.00           O  
ATOM   3392  OD2 ASP B1710      39.742  19.584 123.970  1.00  0.00           O  
ATOM   3393  N   LYS B1711      41.122  16.167 120.656  1.00  0.00           N  
ATOM   3394  CA  LYS B1711      42.148  16.477 119.651  1.00  0.00           C  
ATOM   3395  C   LYS B1711      41.617  16.685 118.228  1.00  0.00           C  
ATOM   3396  O   LYS B1711      41.911  17.702 117.590  1.00  0.00           O  
ATOM   3397  CB  LYS B1711      43.233  15.393 119.654  1.00  0.00           C  
ATOM   3398  CG  LYS B1711      44.394  15.665 118.718  1.00  0.00           C  
ATOM   3399  CD  LYS B1711      45.409  14.514 118.736  1.00  0.00           C  
ATOM   3400  CE  LYS B1711      46.446  14.712 117.649  1.00  0.00           C  
ATOM   3401  NZ  LYS B1711      47.364  13.555 117.532  1.00  0.00           N  
ATOM   3402  N   TYR B1725      40.856  15.711 117.737  1.00  0.00           N  
ATOM   3403  CA  TYR B1725      40.337  15.743 116.370  1.00  0.00           C  
ATOM   3404  C   TYR B1725      39.170  16.736 116.166  1.00  0.00           C  
ATOM   3405  O   TYR B1725      39.205  17.521 115.215  1.00  0.00           O  
ATOM   3406  CB  TYR B1725      39.981  14.332 115.888  1.00  0.00           C  
ATOM   3407  CG  TYR B1725      41.179  13.526 115.433  1.00  0.00           C  
ATOM   3408  CD1 TYR B1725      41.982  12.846 116.349  1.00  0.00           C  
ATOM   3409  CD2 TYR B1725      41.511  13.448 114.080  1.00  0.00           C  
ATOM   3410  CE1 TYR B1725      43.094  12.104 115.921  1.00  0.00           C  
ATOM   3411  CE2 TYR B1725      42.610  12.715 113.649  1.00  0.00           C  
ATOM   3412  CZ  TYR B1725      43.394  12.048 114.568  1.00  0.00           C  
ATOM   3413  OH  TYR B1725      44.480  11.331 114.121  1.00  0.00           O  
ATOM   3414  N   PRO B1726      38.136  16.700 117.038  1.00  0.00           N  
ATOM   3415  CA  PRO B1726      37.119  17.756 116.966  1.00  0.00           C  
ATOM   3416  C   PRO B1726      37.699  19.178 116.980  1.00  0.00           C  
ATOM   3417  O   PRO B1726      37.235  20.031 116.221  1.00  0.00           O  
ATOM   3418  CB  PRO B1726      36.261  17.497 118.210  1.00  0.00           C  
ATOM   3419  CG  PRO B1726      36.343  16.029 118.389  1.00  0.00           C  
ATOM   3420  CD  PRO B1726      37.793  15.703 118.075  1.00  0.00           C  
ATOM   3421  N   LYS B1727      38.704  19.426 117.820  1.00  0.00           N  
ATOM   3422  CA  LYS B1727      39.373  20.728 117.857  1.00  0.00           C  
ATOM   3423  C   LYS B1727      40.163  20.989 116.582  1.00  0.00           C  
ATOM   3424  O   LYS B1727      40.131  22.097 116.050  1.00  0.00           O  
ATOM   3425  CB  LYS B1727      40.312  20.845 119.062  1.00  0.00           C  
ATOM   3426  CG  LYS B1727      39.621  20.833 120.409  1.00  0.00           C  
ATOM   3427  CD  LYS B1727      40.293  21.780 121.393  1.00  0.00           C  
ATOM   3428  CE  LYS B1727      39.687  23.178 121.294  1.00  0.00           C  
ATOM   3429  NZ  LYS B1727      40.287  24.119 122.279  1.00  0.00           N  
ATOM   3430  N   GLY B1728      40.873  19.966 116.103  1.00  0.00           N  
ATOM   3431  CA  GLY B1728      41.721  20.094 114.922  1.00  0.00           C  
ATOM   3432  C   GLY B1728      40.958  20.410 113.645  1.00  0.00           C  
ATOM   3433  O   GLY B1728      41.406  21.224 112.838  1.00  0.00           O  
ATOM   3434  N   PHE B1729      39.797  19.773 113.478  1.00  0.00           N  
ATOM   3435  CA  PHE B1729      38.968  19.896 112.271  1.00  0.00           C  
ATOM   3436  C   PHE B1729      37.748  20.811 112.503  1.00  0.00           C  
ATOM   3437  O   PHE B1729      36.848  20.934 111.652  1.00  0.00           O  
ATOM   3438  CB  PHE B1729      38.534  18.505 111.784  1.00  0.00           C  
ATOM   3439  CG  PHE B1729      39.672  17.656 111.213  1.00  0.00           C  
ATOM   3440  CD1 PHE B1729      39.917  17.633 109.844  1.00  0.00           C  
ATOM   3441  CD2 PHE B1729      40.468  16.874 112.043  1.00  0.00           C  
ATOM   3442  CE1 PHE B1729      40.952  16.850 109.301  1.00  0.00           C  
ATOM   3443  CE2 PHE B1729      41.513  16.086 111.519  1.00  0.00           C  
ATOM   3444  CZ  PHE B1729      41.753  16.076 110.143  1.00  0.00           C  
ATOM   3445  N   ASN B1730      37.725  21.468 113.659  1.00  0.00           N  
ATOM   3446  CA  ASN B1730      36.645  22.396 114.038  1.00  0.00           C  
ATOM   3447  C   ASN B1730      35.239  21.774 113.938  1.00  0.00           C  
ATOM   3448  O   ASN B1730      34.350  22.275 113.181  1.00  0.00           O  
ATOM   3449  CB  ASN B1730      36.752  23.718 113.247  1.00  0.00           C  
ATOM   3450  CG  ASN B1730      35.801  24.783 113.738  1.00  0.00           C  
ATOM   3451  OD1 ASN B1730      35.487  24.874 114.934  1.00  0.00           O  
ATOM   3452  ND2 ASN B1730      35.338  25.628 112.814  1.00  0.00           N  
ATOM   3453  N   VAL B1760      35.047  20.690 114.712  1.00  0.00           N  
ATOM   3454  CA  VAL B1760      33.760  20.003 114.762  1.00  0.00           C  
ATOM   3455  C   VAL B1760      33.101  20.291 116.104  1.00  0.00           C  
ATOM   3456  O   VAL B1760      33.657  19.961 117.157  1.00  0.00           O  
ATOM   3457  CB  VAL B1760      33.904  18.470 114.573  1.00  0.00           C  
ATOM   3458  CG1 VAL B1760      32.556  17.866 114.181  1.00  0.00           C  
ATOM   3459  CG2 VAL B1760      34.957  18.139 113.529  1.00  0.00           C  
ATOM   3460  N   LYS B1761      31.923  20.910 116.064  1.00  0.00           N  
ATOM   3461  CA  LYS B1761      31.225  21.292 117.282  1.00  0.00           C  
ATOM   3462  C   LYS B1761      30.045  20.364 117.554  1.00  0.00           C  
ATOM   3463  O   LYS B1761      29.602  19.588 116.639  1.00  0.00           O  
ATOM   3464  CB  LYS B1761      30.748  22.757 117.198  1.00  0.00           C  
ATOM   3465  CG  LYS B1761      31.887  23.772 117.244  1.00  0.00           C  
ATOM   3466  CD  LYS B1761      31.365  25.187 117.051  1.00  0.00           C  
ATOM   3467  CE  LYS B1761      32.499  26.203 116.983  1.00  0.00           C  
ATOM   3468  NZ  LYS B1761      33.200  26.157 115.663  1.00  0.00           N  
ATOM   3469  N   LEU B1765      29.594  20.409 118.826  1.00  0.00           N  
ATOM   3470  CA  LEU B1765      28.364  19.749 119.231  1.00  0.00           C  
ATOM   3471  C   LEU B1765      27.303  20.813 119.508  1.00  0.00           C  
ATOM   3472  O   LEU B1765      27.591  21.863 120.097  1.00  0.00           O  
ATOM   3473  CB  LEU B1765      28.595  18.871 120.468  1.00  0.00           C  
ATOM   3474  CG  LEU B1765      27.406  18.100 121.068  1.00  0.00           C  
ATOM   3475  CD1 LEU B1765      26.783  17.158 120.031  1.00  0.00           C  
ATOM   3476  CD2 LEU B1765      27.849  17.310 122.304  1.00  0.00           C  
ATOM   3477  N   GLN B1767      26.077  20.531 119.075  1.00  0.00           N  
ATOM   3478  CA  GLN B1767      24.947  21.463 119.176  1.00  0.00           C  
ATOM   3479  C   GLN B1767      24.728  22.042 120.581  1.00  0.00           C  
ATOM   3480  O   GLN B1767      24.467  23.239 120.732  1.00  0.00           O  
ATOM   3481  CB  GLN B1767      23.672  20.775 118.682  1.00  0.00           C  
ATOM   3482  CG  GLN B1767      22.381  21.560 118.894  1.00  0.00           C  
ATOM   3483  CD  GLN B1767      21.145  20.759 118.534  1.00  0.00           C  
ATOM   3484  OE1 GLN B1767      21.169  19.528 118.510  1.00  0.00           O  
ATOM   3485  NE2 GLN B1767      20.052  21.457 118.258  1.00  0.00           N  
ATOM   3486  N   SER B1768      24.835  21.190 121.599  1.00  0.00           N  
ATOM   3487  CA  SER B1768      24.605  21.603 122.986  1.00  0.00           C  
ATOM   3488  C   SER B1768      25.762  22.446 123.524  1.00  0.00           C  
ATOM   3489  O   SER B1768      25.655  23.043 124.597  1.00  0.00           O  
ATOM   3490  CB  SER B1768      24.393  20.379 123.879  1.00  0.00           C  
ATOM   3491  OG  SER B1768      25.538  19.539 123.862  1.00  0.00           O  
ATOM   3492  N   GLY B1770      26.867  22.482 122.781  1.00  0.00           N  
ATOM   3493  CA  GLY B1770      28.041  23.241 123.194  1.00  0.00           C  
ATOM   3494  C   GLY B1770      28.939  22.453 124.129  1.00  0.00           C  
ATOM   3495  O   GLY B1770      29.975  22.951 124.574  1.00  0.00           O  
ATOM   3496  N   ASP B1771      28.535  21.223 124.438  1.00  0.00           N  
ATOM   3497  CA  ASP B1771      29.377  20.308 125.202  1.00  0.00           C  
ATOM   3498  C   ASP B1771      30.575  19.869 124.364  1.00  0.00           C  
ATOM   3499  O   ASP B1771      30.493  19.805 123.136  1.00  0.00           O  
ATOM   3500  CB  ASP B1771      28.575  19.089 125.670  1.00  0.00           C  
ATOM   3501  CG  ASP B1771      27.444  19.457 126.625  1.00  0.00           C  
ATOM   3502  OD1 ASP B1771      27.320  20.640 127.006  1.00  0.00           O  
ATOM   3503  OD2 ASP B1771      26.672  18.552 126.998  1.00  0.00           O  
ATOM   3504  N   GLU B1772      31.681  19.576 125.044  1.00  0.00           N  
ATOM   3505  CA  GLU B1772      32.936  19.177 124.415  1.00  0.00           C  
ATOM   3506  C   GLU B1772      32.781  17.866 123.631  1.00  0.00           C  
ATOM   3507  O   GLU B1772      32.228  16.894 124.156  1.00  0.00           O  
ATOM   3508  CB  GLU B1772      34.010  19.016 125.500  1.00  0.00           C  
ATOM   3509  CG  GLU B1772      35.454  18.985 124.994  1.00  0.00           C  
ATOM   3510  CD  GLU B1772      35.973  20.360 124.605  1.00  0.00           C  
ATOM   3511  OE1 GLU B1772      35.491  21.375 125.172  1.00  0.00           O  
ATOM   3512  OE2 GLU B1772      36.868  20.422 123.732  1.00  0.00           O  
ATOM   3513  N   LEU B1773      33.253  17.848 122.382  1.00  0.00           N  
ATOM   3514  CA  LEU B1773      33.248  16.624 121.579  1.00  0.00           C  
ATOM   3515  C   LEU B1773      34.548  15.854 121.721  1.00  0.00           C  
ATOM   3516  O   LEU B1773      35.640  16.417 121.628  1.00  0.00           O  
ATOM   3517  CB  LEU B1773      32.996  16.898 120.089  1.00  0.00           C  
ATOM   3518  CG  LEU B1773      31.570  16.842 119.504  1.00  0.00           C  
ATOM   3519  CD1 LEU B1773      31.626  16.922 117.977  1.00  0.00           C  
ATOM   3520  CD2 LEU B1773      30.776  15.599 119.938  1.00  0.00           C  
ATOM   3521  N   TRP B1774      34.411  14.556 121.941  1.00  0.00           N  
ATOM   3522  CA  TRP B1774      35.546  13.658 121.992  1.00  0.00           C  
ATOM   3523  C   TRP B1774      35.461  12.680 120.833  1.00  0.00           C  
ATOM   3524  O   TRP B1774      34.430  12.590 120.151  1.00  0.00           O  
ATOM   3525  CB  TRP B1774      35.576  12.914 123.331  1.00  0.00           C  
ATOM   3526  CG  TRP B1774      36.250  13.674 124.452  1.00  0.00           C  
ATOM   3527  CD1 TRP B1774      36.210  15.023 124.675  1.00  0.00           C  
ATOM   3528  CD2 TRP B1774      37.046  13.118 125.507  1.00  0.00           C  
ATOM   3529  NE1 TRP B1774      36.942  15.342 125.792  1.00  0.00           N  
ATOM   3530  CE2 TRP B1774      37.463  14.192 126.326  1.00  0.00           C  
ATOM   3531  CE3 TRP B1774      37.456  11.816 125.835  1.00  0.00           C  
ATOM   3532  CZ2 TRP B1774      38.267  14.006 127.456  1.00  0.00           C  
ATOM   3533  CZ3 TRP B1774      38.255  11.632 126.961  1.00  0.00           C  
ATOM   3534  CH2 TRP B1774      38.655  12.723 127.753  1.00  0.00           C  
ATOM   3535  N   SER B1775      36.558  11.970 120.597  1.00  0.00           N  
ATOM   3536  CA  SER B1775      36.570  10.885 119.639  1.00  0.00           C  
ATOM   3537  C   SER B1775      37.562   9.804 120.046  1.00  0.00           C  
ATOM   3538  O   SER B1775      38.448  10.023 120.884  1.00  0.00           O  
ATOM   3539  CB  SER B1775      36.884  11.391 118.228  1.00  0.00           C  
ATOM   3540  OG  SER B1775      38.266  11.660 118.056  1.00  0.00           O  
ATOM   3541  N   GLY B1776      37.380   8.633 119.452  1.00  0.00           N  
ATOM   3542  CA  GLY B1776      38.276   7.512 119.642  1.00  0.00           C  
ATOM   3543  C   GLY B1776      38.451   6.813 118.314  1.00  0.00           C  
ATOM   3544  O   GLY B1776      37.736   7.104 117.349  1.00  0.00           O  
ATOM   3545  N   CYS B1777      39.416   5.903 118.264  1.00  0.00           N  
ATOM   3546  CA  CYS B1777      39.648   5.097 117.080  1.00  0.00           C  
ATOM   3547  C   CYS B1777      40.282   3.766 117.473  1.00  0.00           C  
ATOM   3548  O   CYS B1777      40.815   3.626 118.576  1.00  0.00           O  
ATOM   3549  CB  CYS B1777      40.499   5.857 116.052  1.00  0.00           C  
ATOM   3550  SG  CYS B1777      42.246   6.046 116.485  1.00  0.00           S  
ATOM   3551  N   SER B1778      40.185   2.792 116.573  1.00  0.00           N  
ATOM   3552  CA  SER B1778      40.719   1.450 116.779  1.00  0.00           C  
ATOM   3553  C   SER B1778      41.005   0.845 115.415  1.00  0.00           C  
ATOM   3554  O   SER B1778      40.158   0.889 114.519  1.00  0.00           O  
ATOM   3555  CB  SER B1778      39.719   0.581 117.544  1.00  0.00           C  
ATOM   3556  OG  SER B1778      40.255  -0.700 117.826  1.00  0.00           O  
ATOM   3557  N   GLY B1779      42.206   0.304 115.245  1.00  0.00           N  
ATOM   3558  CA  GLY B1779      42.603  -0.249 113.961  1.00  0.00           C  
ATOM   3559  C   GLY B1779      42.907  -1.730 114.076  1.00  0.00           C  
ATOM   3560  O   GLY B1779      43.659  -2.144 114.952  1.00  0.00           O  
ATOM   3561  N   VAL B1782      42.287  -2.510 113.194  1.00  0.00           N  
ATOM   3562  CA  VAL B1782      42.509  -3.942 113.094  1.00  0.00           C  
ATOM   3563  C   VAL B1782      43.440  -4.156 111.917  1.00  0.00           C  
ATOM   3564  O   VAL B1782      43.038  -3.984 110.773  1.00  0.00           O  
ATOM   3565  CB  VAL B1782      41.173  -4.708 112.845  1.00  0.00           C  
ATOM   3566  CG1 VAL B1782      41.427  -6.195 112.592  1.00  0.00           C  
ATOM   3567  CG2 VAL B1782      40.203  -4.511 114.009  1.00  0.00           C  
ATOM   3568  N   GLY B1783      44.687  -4.517 112.195  1.00  0.00           N  
ATOM   3569  CA  GLY B1783      45.647  -4.790 111.137  1.00  0.00           C  
ATOM   3570  C   GLY B1783      45.588  -6.264 110.806  1.00  0.00           C  
ATOM   3571  O   GLY B1783      45.932  -7.096 111.638  1.00  0.00           O  
ATOM   3572  N   LEU B1784      45.144  -6.596 109.599  1.00  0.00           N  
ATOM   3573  CA  LEU B1784      44.900  -7.995 109.249  1.00  0.00           C  
ATOM   3574  C   LEU B1784      46.188  -8.834 109.216  1.00  0.00           C  
ATOM   3575  O   LEU B1784      46.180 -10.002 109.614  1.00  0.00           O  
ATOM   3576  CB  LEU B1784      44.096  -8.106 107.946  1.00  0.00           C  
ATOM   3577  CG  LEU B1784      42.682  -7.486 107.988  1.00  0.00           C  
ATOM   3578  CD1 LEU B1784      42.021  -7.516 106.621  1.00  0.00           C  
ATOM   3579  CD2 LEU B1784      41.796  -8.184 109.008  1.00  0.00           C  
ATOM   3580  N   GLU B1785      47.285  -8.222 108.769  1.00  0.00           N  
ATOM   3581  CA  GLU B1785      48.610  -8.859 108.781  1.00  0.00           C  
ATOM   3582  C   GLU B1785      49.054  -9.270 110.184  1.00  0.00           C  
ATOM   3583  O   GLU B1785      49.623 -10.346 110.366  1.00  0.00           O  
ATOM   3584  CB  GLU B1785      49.669  -7.938 108.154  1.00  0.00           C  
ATOM   3585  CG  GLU B1785      49.609  -7.843 106.630  1.00  0.00           C  
ATOM   3586  CD  GLU B1785      48.627  -6.806 106.109  1.00  0.00           C  
ATOM   3587  OE1 GLU B1785      47.905  -6.147 106.910  1.00  0.00           O  
ATOM   3588  OE2 GLU B1785      48.585  -6.636 104.873  1.00  0.00           O  
ATOM   3589  N   ARG B1786      48.812  -8.400 111.162  1.00  0.00           N  
ATOM   3590  CA  ARG B1786      49.211  -8.658 112.555  1.00  0.00           C  
ATOM   3591  C   ARG B1786      48.373  -9.760 113.181  1.00  0.00           C  
ATOM   3592  O   ARG B1786      48.897 -10.584 113.914  1.00  0.00           O  
ATOM   3593  CB  ARG B1786      49.099  -7.385 113.400  1.00  0.00           C  
ATOM   3594  CG  ARG B1786      50.040  -6.256 112.985  1.00  0.00           C  
ATOM   3595  CD  ARG B1786      51.439  -6.495 113.526  1.00  0.00           C  
ATOM   3596  NE  ARG B1786      52.380  -5.469 113.084  1.00  0.00           N  
ATOM   3597  CZ  ARG B1786      52.668  -4.360 113.763  1.00  0.00           C  
ATOM   3598  NH1 ARG B1786      52.083  -4.110 114.929  1.00  0.00           N  
ATOM   3599  NH2 ARG B1786      53.545  -3.496 113.270  1.00  0.00           N  
ATOM   3600  N   TRP B1787      47.070  -9.765 112.900  1.00  0.00           N  
ATOM   3601  CA  TRP B1787      46.192 -10.845 113.351  1.00  0.00           C  
ATOM   3602  C   TRP B1787      46.647 -12.167 112.748  1.00  0.00           C  
ATOM   3603  O   TRP B1787      46.688 -13.185 113.442  1.00  0.00           O  
ATOM   3604  CB  TRP B1787      44.733 -10.568 112.967  1.00  0.00           C  
ATOM   3605  CG  TRP B1787      44.008  -9.564 113.847  1.00  0.00           C  
ATOM   3606  CD1 TRP B1787      44.525  -8.425 114.403  1.00  0.00           C  
ATOM   3607  CD2 TRP B1787      42.619  -9.596 114.225  1.00  0.00           C  
ATOM   3608  NE1 TRP B1787      43.551  -7.757 115.112  1.00  0.00           N  
ATOM   3609  CE2 TRP B1787      42.374  -8.453 115.019  1.00  0.00           C  
ATOM   3610  CE3 TRP B1787      41.562 -10.484 113.973  1.00  0.00           C  
ATOM   3611  CZ2 TRP B1787      41.109  -8.171 115.565  1.00  0.00           C  
ATOM   3612  CZ3 TRP B1787      40.303 -10.201 114.517  1.00  0.00           C  
ATOM   3613  CH2 TRP B1787      40.094  -9.056 115.305  1.00  0.00           C  
ATOM   3614  N   ALA B1788      46.997 -12.141 111.460  1.00  0.00           N  
ATOM   3615  CA  ALA B1788      47.494 -13.328 110.770  1.00  0.00           C  
ATOM   3616  C   ALA B1788      48.803 -13.822 111.384  1.00  0.00           C  
ATOM   3617  O   ALA B1788      48.943 -15.008 111.682  1.00  0.00           O  
ATOM   3618  CB  ALA B1788      47.664 -13.061 109.269  1.00  0.00           C  
ATOM   3619  N   ALA B1789      49.746 -12.902 111.592  1.00  0.00           N  
ATOM   3620  CA  ALA B1789      51.039 -13.230 112.207  1.00  0.00           C  
ATOM   3621  C   ALA B1789      50.851 -13.891 113.573  1.00  0.00           C  
ATOM   3622  O   ALA B1789      51.513 -14.875 113.878  1.00  0.00           O  
ATOM   3623  CB  ALA B1789      51.904 -11.978 112.331  1.00  0.00           C  
ATOM   3624  N   VAL B1790      49.931 -13.360 114.378  1.00  0.00           N  
ATOM   3625  CA  VAL B1790      49.656 -13.908 115.711  1.00  0.00           C  
ATOM   3626  C   VAL B1790      48.944 -15.259 115.642  1.00  0.00           C  
ATOM   3627  O   VAL B1790      49.418 -16.235 116.228  1.00  0.00           O  
ATOM   3628  CB  VAL B1790      48.834 -12.921 116.591  1.00  0.00           C  
ATOM   3629  CG1 VAL B1790      48.337 -13.617 117.866  1.00  0.00           C  
ATOM   3630  CG2 VAL B1790      49.663 -11.689 116.935  1.00  0.00           C  
ATOM   3631  N   PHE B1791      47.813 -15.308 114.932  1.00  0.00           N  
ATOM   3632  CA  PHE B1791      47.030 -16.539 114.813  1.00  0.00           C  
ATOM   3633  C   PHE B1791      47.841 -17.707 114.229  1.00  0.00           C  
ATOM   3634  O   PHE B1791      47.815 -18.806 114.765  1.00  0.00           O  
ATOM   3635  CB  PHE B1791      45.738 -16.327 114.003  1.00  0.00           C  
ATOM   3636  CG  PHE B1791      44.883 -17.560 113.911  1.00  0.00           C  
ATOM   3637  CD1 PHE B1791      44.066 -17.937 114.978  1.00  0.00           C  
ATOM   3638  CD2 PHE B1791      44.928 -18.374 112.781  1.00  0.00           C  
ATOM   3639  CE1 PHE B1791      43.294 -19.100 114.918  1.00  0.00           C  
ATOM   3640  CE2 PHE B1791      44.161 -19.543 112.709  1.00  0.00           C  
ATOM   3641  CZ  PHE B1791      43.338 -19.904 113.782  1.00  0.00           C  
ATOM   3642  N   LEU B1792      48.555 -17.456 113.136  1.00  0.00           N  
ATOM   3643  CA  LEU B1792      49.287 -18.514 112.451  1.00  0.00           C  
ATOM   3644  C   LEU B1792      50.556 -18.918 113.202  1.00  0.00           C  
ATOM   3645  O   LEU B1792      50.911 -20.096 113.208  1.00  0.00           O  
ATOM   3646  CB  LEU B1792      49.565 -18.146 110.981  1.00  0.00           C  
ATOM   3647  CG  LEU B1792      48.328 -17.859 110.110  1.00  0.00           C  
ATOM   3648  CD1 LEU B1792      48.724 -17.235 108.761  1.00  0.00           C  
ATOM   3649  CD2 LEU B1792      47.452 -19.103 109.903  1.00  0.00           C  
ATOM   3650  N   ALA B1793      51.219 -17.961 113.856  1.00  0.00           N  
ATOM   3651  CA  ALA B1793      52.367 -18.291 114.719  1.00  0.00           C  
ATOM   3652  C   ALA B1793      51.964 -19.212 115.868  1.00  0.00           C  
ATOM   3653  O   ALA B1793      52.728 -20.102 116.259  1.00  0.00           O  
ATOM   3654  CB  ALA B1793      53.025 -17.041 115.268  1.00  0.00           C  
ATOM   3655  N   GLN B1794      50.767 -18.992 116.407  1.00  0.00           N  
ATOM   3656  CA  GLN B1794      50.293 -19.788 117.537  1.00  0.00           C  
ATOM   3657  C   GLN B1794      49.563 -21.062 117.111  1.00  0.00           C  
ATOM   3658  O   GLN B1794      49.633 -22.063 117.803  1.00  0.00           O  
ATOM   3659  CB  GLN B1794      49.423 -18.946 118.482  1.00  0.00           C  
ATOM   3660  CG  GLN B1794      50.188 -17.835 119.207  1.00  0.00           C  
ATOM   3661  CD  GLN B1794      49.346 -17.098 120.237  1.00  0.00           C  
ATOM   3662  OE1 GLN B1794      48.332 -17.606 120.704  1.00  0.00           O  
ATOM   3663  NE2 GLN B1794      49.773 -15.895 120.601  1.00  0.00           N  
ATOM   3664  N   LYS B1795      48.874 -21.031 115.972  1.00  0.00           N  
ATOM   3665  CA  LYS B1795      48.028 -22.165 115.583  1.00  0.00           C  
ATOM   3666  C   LYS B1795      48.534 -22.996 114.399  1.00  0.00           C  
ATOM   3667  O   LYS B1795      48.045 -24.098 114.171  1.00  0.00           O  
ATOM   3668  CB  LYS B1795      46.590 -21.697 115.327  1.00  0.00           C  
ATOM   3669  CG  LYS B1795      45.931 -20.967 116.501  1.00  0.00           C  
ATOM   3670  CD  LYS B1795      45.885 -21.827 117.775  1.00  0.00           C  
ATOM   3671  CE  LYS B1795      45.195 -21.076 118.903  1.00  0.00           C  
ATOM   3672  NZ  LYS B1795      45.046 -21.896 120.135  1.00  0.00           N  
ATOM   3673  N   GLY B1796      49.503 -22.475 113.651  1.00  0.00           N  
ATOM   3674  CA  GLY B1796      49.983 -23.142 112.443  1.00  0.00           C  
ATOM   3675  C   GLY B1796      49.059 -22.977 111.251  1.00  0.00           C  
ATOM   3676  O   GLY B1796      47.997 -22.350 111.357  1.00  0.00           O  
ATOM   3677  N   LEU B1797      49.457 -23.565 110.124  1.00  0.00           N  
ATOM   3678  CA  LEU B1797      48.755 -23.402 108.851  1.00  0.00           C  
ATOM   3679  C   LEU B1797      47.797 -24.545 108.491  1.00  0.00           C  
ATOM   3680  O   LEU B1797      47.184 -24.531 107.422  1.00  0.00           O  
ATOM   3681  CB  LEU B1797      49.759 -23.198 107.710  1.00  0.00           C  
ATOM   3682  CG  LEU B1797      50.940 -22.220 107.807  1.00  0.00           C  
ATOM   3683  CD1 LEU B1797      51.467 -21.917 106.403  1.00  0.00           C  
ATOM   3684  CD2 LEU B1797      50.602 -20.932 108.515  1.00  0.00           C  
ATOM   3685  N   ASP B1798      47.670 -25.520 109.383  1.00  0.00           N  
ATOM   3686  CA  ASP B1798      46.848 -26.709 109.154  1.00  0.00           C  
ATOM   3687  C   ASP B1798      45.501 -26.537 109.863  1.00  0.00           C  
ATOM   3688  O   ASP B1798      45.459 -26.508 111.091  1.00  0.00           O  
ATOM   3689  CB  ASP B1798      47.592 -27.953 109.668  1.00  0.00           C  
ATOM   3690  CG  ASP B1798      46.811 -29.260 109.479  1.00  0.00           C  
ATOM   3691  OD1 ASP B1798      45.666 -29.257 108.978  1.00  0.00           O  
ATOM   3692  OD2 ASP B1798      47.366 -30.315 109.846  1.00  0.00           O  
ATOM   3693  N   PRO B1799      44.401 -26.422 109.086  1.00  0.00           N  
ATOM   3694  CA  PRO B1799      43.035 -26.201 109.586  1.00  0.00           C  
ATOM   3695  C   PRO B1799      42.545 -27.230 110.602  1.00  0.00           C  
ATOM   3696  O   PRO B1799      41.688 -26.907 111.434  1.00  0.00           O  
ATOM   3697  CB  PRO B1799      42.179 -26.276 108.317  1.00  0.00           C  
ATOM   3698  CG  PRO B1799      43.096 -25.925 107.225  1.00  0.00           C  
ATOM   3699  CD  PRO B1799      44.425 -26.489 107.614  1.00  0.00           C  
ATOM   3700  N   ALA B1800      43.080 -28.449 110.536  1.00  0.00           N  
ATOM   3701  CA  ALA B1800      42.733 -29.501 111.490  1.00  0.00           C  
ATOM   3702  C   ALA B1800      43.116 -29.108 112.915  1.00  0.00           C  
ATOM   3703  O   ALA B1800      42.524 -29.591 113.883  1.00  0.00           O  
ATOM   3704  CB  ALA B1800      43.406 -30.812 111.105  1.00  0.00           C  
ATOM   3705  N   ASN B1801      44.103 -28.223 113.032  1.00  0.00           N  
ATOM   3706  CA  ASN B1801      44.611 -27.800 114.332  1.00  0.00           C  
ATOM   3707  C   ASN B1801      44.134 -26.411 114.749  1.00  0.00           C  
ATOM   3708  O   ASN B1801      44.615 -25.857 115.741  1.00  0.00           O  
ATOM   3709  CB  ASN B1801      46.137 -27.889 114.352  1.00  0.00           C  
ATOM   3710  CG  ASN B1801      46.637 -29.315 114.176  1.00  0.00           C  
ATOM   3711  OD1 ASN B1801      46.079 -30.253 114.743  1.00  0.00           O  
ATOM   3712  ND2 ASN B1801      47.689 -29.483 113.382  1.00  0.00           N  
ATOM   3713  N   TRP B1802      43.189 -25.857 113.991  1.00  0.00           N  
ATOM   3714  CA  TRP B1802      42.579 -24.568 114.327  1.00  0.00           C  
ATOM   3715  C   TRP B1802      41.357 -24.745 115.224  1.00  0.00           C  
ATOM   3716  O   TRP B1802      40.667 -25.762 115.129  1.00  0.00           O  
ATOM   3717  CB  TRP B1802      42.138 -23.813 113.072  1.00  0.00           C  
ATOM   3718  CG  TRP B1802      43.234 -23.385 112.165  1.00  0.00           C  
ATOM   3719  CD1 TRP B1802      44.562 -23.297 112.460  1.00  0.00           C  
ATOM   3720  CD2 TRP B1802      43.092 -22.942 110.812  1.00  0.00           C  
ATOM   3721  NE1 TRP B1802      45.264 -22.859 111.365  1.00  0.00           N  
ATOM   3722  CE2 TRP B1802      44.386 -22.630 110.338  1.00  0.00           C  
ATOM   3723  CE3 TRP B1802      41.998 -22.794 109.947  1.00  0.00           C  
ATOM   3724  CZ2 TRP B1802      44.619 -22.175 109.035  1.00  0.00           C  
ATOM   3725  CZ3 TRP B1802      42.228 -22.340 108.651  1.00  0.00           C  
ATOM   3726  CH2 TRP B1802      43.531 -22.034 108.209  1.00  0.00           C  
ATOM   3727  N   PRO B1803      41.067 -23.736 116.074  1.00  0.00           N  
ATOM   3728  CA  PRO B1803      39.849 -23.750 116.891  1.00  0.00           C  
ATOM   3729  C   PRO B1803      38.624 -23.998 116.023  1.00  0.00           C  
ATOM   3730  O   PRO B1803      38.536 -23.459 114.914  1.00  0.00           O  
ATOM   3731  CB  PRO B1803      39.800 -22.336 117.463  1.00  0.00           C  
ATOM   3732  CG  PRO B1803      41.213 -21.899 117.494  1.00  0.00           C  
ATOM   3733  CD  PRO B1803      41.875 -22.525 116.315  1.00  0.00           C  
ATOM   3734  N   GLU B1804      37.703 -24.820 116.518  1.00  0.00           N  
ATOM   3735  CA  GLU B1804      36.463 -25.141 115.808  1.00  0.00           C  
ATOM   3736  C   GLU B1804      35.690 -23.891 115.366  1.00  0.00           C  
ATOM   3737  O   GLU B1804      35.154 -23.855 114.258  1.00  0.00           O  
ATOM   3738  CB  GLU B1804      35.571 -26.040 116.676  1.00  0.00           C  
ATOM   3739  CG  GLU B1804      34.298 -26.557 115.991  1.00  0.00           C  
ATOM   3740  CD  GLU B1804      34.572 -27.545 114.860  1.00  0.00           C  
ATOM   3741  OE1 GLU B1804      35.483 -28.393 114.996  1.00  0.00           O  
ATOM   3742  OE2 GLU B1804      33.863 -27.476 113.833  1.00  0.00           O  
ATOM   3743  N   GLU B1805      35.653 -22.876 116.230  1.00  0.00           N  
ATOM   3744  CA  GLU B1805      34.931 -21.626 115.957  1.00  0.00           C  
ATOM   3745  C   GLU B1805      35.527 -20.831 114.791  1.00  0.00           C  
ATOM   3746  O   GLU B1805      34.798 -20.202 114.029  1.00  0.00           O  
ATOM   3747  CB  GLU B1805      34.863 -20.753 117.214  1.00  0.00           C  
ATOM   3748  CG  GLU B1805      33.964 -21.308 118.322  1.00  0.00           C  
ATOM   3749  CD  GLU B1805      32.474 -21.177 118.023  1.00  0.00           C  
ATOM   3750  OE1 GLU B1805      32.097 -20.435 117.091  1.00  0.00           O  
ATOM   3751  OE2 GLU B1805      31.673 -21.818 118.732  1.00  0.00           O  
ATOM   3752  N   PHE B1806      36.850 -20.869 114.658  1.00  0.00           N  
ATOM   3753  CA  PHE B1806      37.519 -20.250 113.523  1.00  0.00           C  
ATOM   3754  C   PHE B1806      37.306 -21.086 112.265  1.00  0.00           C  
ATOM   3755  O   PHE B1806      37.039 -20.540 111.198  1.00  0.00           O  
ATOM   3756  CB  PHE B1806      39.013 -20.066 113.800  1.00  0.00           C  
ATOM   3757  CG  PHE B1806      39.722 -19.253 112.757  1.00  0.00           C  
ATOM   3758  CD1 PHE B1806      39.522 -17.879 112.678  1.00  0.00           C  
ATOM   3759  CD2 PHE B1806      40.576 -19.860 111.844  1.00  0.00           C  
ATOM   3760  CE1 PHE B1806      40.168 -17.119 111.711  1.00  0.00           C  
ATOM   3761  CE2 PHE B1806      41.232 -19.110 110.877  1.00  0.00           C  
ATOM   3762  CZ  PHE B1806      41.021 -17.730 110.808  1.00  0.00           C  
ATOM   3763  N   ARG B1807      37.412 -22.410 112.410  1.00  0.00           N  
ATOM   3764  CA  ARG B1807      37.230 -23.349 111.299  1.00  0.00           C  
ATOM   3765  C   ARG B1807      35.858 -23.218 110.621  1.00  0.00           C  
ATOM   3766  O   ARG B1807      35.764 -23.278 109.394  1.00  0.00           O  
ATOM   3767  CB  ARG B1807      37.470 -24.794 111.756  1.00  0.00           C  
ATOM   3768  CG  ARG B1807      38.081 -25.681 110.674  1.00  0.00           C  
ATOM   3769  CD  ARG B1807      37.909 -27.172 110.965  1.00  0.00           C  
ATOM   3770  NE  ARG B1807      38.993 -27.726 111.773  1.00  0.00           N  
ATOM   3771  CZ  ARG B1807      38.926 -27.957 113.082  1.00  0.00           C  
ATOM   3772  NH1 ARG B1807      37.818 -27.688 113.758  1.00  0.00           N  
ATOM   3773  NH2 ARG B1807      39.973 -28.470 113.718  1.00  0.00           N  
ATOM   3774  N   ASN B1808      34.808 -23.028 111.421  1.00  0.00           N  
ATOM   3775  CA  ASN B1808      33.447 -22.861 110.907  1.00  0.00           C  
ATOM   3776  C   ASN B1808      33.282 -21.619 110.034  1.00  0.00           C  
ATOM   3777  O   ASN B1808      32.477 -21.606 109.101  1.00  0.00           O  
ATOM   3778  CB  ASN B1808      32.442 -22.788 112.059  1.00  0.00           C  
ATOM   3779  CG  ASN B1808      32.306 -24.094 112.810  1.00  0.00           C  
ATOM   3780  OD1 ASN B1808      32.698 -25.161 112.326  1.00  0.00           O  
ATOM   3781  ND2 ASN B1808      31.736 -24.018 114.007  1.00  0.00           N  
ATOM   3782  N   ARG B1809      34.045 -20.578 110.355  1.00  0.00           N  
ATOM   3783  CA  ARG B1809      33.962 -19.301 109.653  1.00  0.00           C  
ATOM   3784  C   ARG B1809      34.803 -19.262 108.374  1.00  0.00           C  
ATOM   3785  O   ARG B1809      34.454 -18.560 107.426  1.00  0.00           O  
ATOM   3786  CB  ARG B1809      34.321 -18.157 110.603  1.00  0.00           C  
ATOM   3787  CG  ARG B1809      33.299 -17.979 111.724  1.00  0.00           C  
ATOM   3788  CD  ARG B1809      33.801 -17.053 112.820  1.00  0.00           C  
ATOM   3789  NE  ARG B1809      32.732 -16.601 113.714  1.00  0.00           N  
ATOM   3790  CZ  ARG B1809      32.334 -17.243 114.811  1.00  0.00           C  
ATOM   3791  NH1 ARG B1809      32.903 -18.389 115.171  1.00  0.00           N  
ATOM   3792  NH2 ARG B1809      31.356 -16.735 115.551  1.00  0.00           N  
ATOM   3793  N   VAL B1810      35.896 -20.026 108.343  1.00  0.00           N  
ATOM   3794  CA  VAL B1810      36.761 -20.089 107.157  1.00  0.00           C  
ATOM   3795  C   VAL B1810      36.085 -20.820 105.995  1.00  0.00           C  
ATOM   3796  O   VAL B1810      36.234 -20.432 104.838  1.00  0.00           O  
ATOM   3797  CB  VAL B1810      38.131 -20.766 107.458  1.00  0.00           C  
ATOM   3798  CG1 VAL B1810      38.993 -20.822 106.208  1.00  0.00           C  
ATOM   3799  CG2 VAL B1810      38.873 -20.028 108.552  1.00  0.00           C  
ATOM   3800  N   GLY B1811      35.347 -21.880 106.309  1.00  0.00           N  
ATOM   3801  CA  GLY B1811      34.816 -22.777 105.284  1.00  0.00           C  
ATOM   3802  C   GLY B1811      35.931 -23.641 104.724  1.00  0.00           C  
ATOM   3803  O   GLY B1811      36.993 -23.757 105.333  1.00  0.00           O  
ATOM   3804  N   GLU B1812      35.696 -24.243 103.562  1.00  0.00           N  
ATOM   3805  CA  GLU B1812      36.703 -25.087 102.922  1.00  0.00           C  
ATOM   3806  C   GLU B1812      37.814 -24.212 102.344  1.00  0.00           C  
ATOM   3807  O   GLU B1812      37.574 -23.396 101.448  1.00  0.00           O  
ATOM   3808  CB  GLU B1812      36.072 -25.959 101.831  1.00  0.00           C  
ATOM   3809  CG  GLU B1812      37.000 -27.037 101.285  1.00  0.00           C  
ATOM   3810  CD  GLU B1812      36.448 -27.751 100.057  1.00  0.00           C  
ATOM   3811  OE1 GLU B1812      35.918 -27.073  99.145  1.00  0.00           O  
ATOM   3812  OE2 GLU B1812      36.561 -28.995  99.998  1.00  0.00           O  
ATOM   3813  N   PRO B1814      40.713 -22.717 100.207  1.00  0.00           N  
ATOM   3814  CA  PRO B1814      40.977 -22.818  98.777  1.00  0.00           C  
ATOM   3815  C   PRO B1814      42.375 -23.370  98.523  1.00  0.00           C  
ATOM   3816  O   PRO B1814      43.246 -23.277  99.392  1.00  0.00           O  
ATOM   3817  CB  PRO B1814      40.902 -21.369  98.311  1.00  0.00           C  
ATOM   3818  CG  PRO B1814      41.336 -20.581  99.489  1.00  0.00           C  
ATOM   3819  CD  PRO B1814      40.838 -21.330 100.694  1.00  0.00           C  
ATOM   3820  N   LYS B1815      42.586 -23.943  97.346  1.00  0.00           N  
ATOM   3821  CA  LYS B1815      43.926 -24.342  96.946  1.00  0.00           C  
ATOM   3822  C   LYS B1815      44.690 -23.119  96.453  1.00  0.00           C  
ATOM   3823  O   LYS B1815      44.086 -22.123  96.038  1.00  0.00           O  
ATOM   3824  CB  LYS B1815      43.876 -25.435  95.874  1.00  0.00           C  
ATOM   3825  CG  LYS B1815      43.217 -26.725  96.364  1.00  0.00           C  
ATOM   3826  CD  LYS B1815      43.440 -27.889  95.405  1.00  0.00           C  
ATOM   3827  CE  LYS B1815      42.881 -29.181  95.990  1.00  0.00           C  
ATOM   3828  NZ  LYS B1815      43.351 -30.381  95.224  1.00  0.00           N  
ATOM   3829  N   GLY B1816      46.016 -23.190  96.522  1.00  0.00           N  
ATOM   3830  CA  GLY B1816      46.866 -22.137  95.987  1.00  0.00           C  
ATOM   3831  C   GLY B1816      47.144 -22.350  94.514  1.00  0.00           C  
ATOM   3832  O   GLY B1816      46.546 -23.221  93.873  1.00  0.00           O  
ATOM   3833  N   ILE B1817      48.050 -21.546  93.970  1.00  0.00           N  
ATOM   3834  CA  ILE B1817      48.519 -21.755  92.610  1.00  0.00           C  
ATOM   3835  C   ILE B1817      49.820 -22.561  92.680  1.00  0.00           C  
ATOM   3836  O   ILE B1817      50.824 -22.094  93.226  1.00  0.00           O  
ATOM   3837  CB  ILE B1817      48.726 -20.428  91.859  1.00  0.00           C  
ATOM   3838  CG1 ILE B1817      47.409 -19.625  91.822  1.00  0.00           C  
ATOM   3839  CG2 ILE B1817      49.275 -20.696  90.454  1.00  0.00           C  
ATOM   3840  CD1 ILE B1817      47.582 -18.163  91.532  1.00  0.00           C  
ATOM   3841  N   ARG B1818      49.778 -23.779  92.151  1.00  0.00           N  
ATOM   3842  CA  ARG B1818      50.928 -24.683  92.175  1.00  0.00           C  
ATOM   3843  C   ARG B1818      51.856 -24.371  91.005  1.00  0.00           C  
ATOM   3844  O   ARG B1818      51.400 -24.092  89.896  1.00  0.00           O  
ATOM   3845  CB  ARG B1818      50.468 -26.148  92.142  1.00  0.00           C  
ATOM   3846  CG  ARG B1818      51.599 -27.178  92.253  1.00  0.00           C  
ATOM   3847  CD  ARG B1818      51.069 -28.592  92.447  1.00  0.00           C  
ATOM   3848  NE  ARG B1818      51.058 -29.367  91.208  1.00  0.00           N  
ATOM   3849  CZ  ARG B1818      50.001 -29.525  90.413  1.00  0.00           C  
ATOM   3850  NH1 ARG B1818      48.840 -28.954  90.713  1.00  0.00           N  
ATOM   3851  NH2 ARG B1818      50.110 -30.260  89.308  1.00  0.00           N  
ATOM   3852  N   PHE B1819      53.156 -24.390  91.275  1.00  0.00           N  
ATOM   3853  CA  PHE B1819      54.160 -24.162  90.253  1.00  0.00           C  
ATOM   3854  C   PHE B1819      54.992 -25.427  90.069  1.00  0.00           C  
ATOM   3855  O   PHE B1819      55.037 -26.279  90.956  1.00  0.00           O  
ATOM   3856  CB  PHE B1819      55.057 -22.984  90.631  1.00  0.00           C  
ATOM   3857  CG  PHE B1819      54.319 -21.691  90.811  1.00  0.00           C  
ATOM   3858  CD1 PHE B1819      53.618 -21.117  89.751  1.00  0.00           C  
ATOM   3859  CD2 PHE B1819      54.340 -21.030  92.036  1.00  0.00           C  
ATOM   3860  CE1 PHE B1819      52.941 -19.903  89.914  1.00  0.00           C  
ATOM   3861  CE2 PHE B1819      53.667 -19.809  92.205  1.00  0.00           C  
ATOM   3862  CZ  PHE B1819      52.963 -19.255  91.142  1.00  0.00           C  
ATOM   3863  N   LEU B1820      55.635 -25.538  88.912  1.00  0.00           N  
ATOM   3864  CA  LEU B1820      56.465 -26.691  88.589  1.00  0.00           C  
ATOM   3865  C   LEU B1820      57.763 -26.684  89.400  1.00  0.00           C  
ATOM   3866  O   LEU B1820      58.380 -25.626  89.577  1.00  0.00           O  
ATOM   3867  CB  LEU B1820      56.772 -26.709  87.090  1.00  0.00           C  
ATOM   3868  CG  LEU B1820      57.551 -27.889  86.522  1.00  0.00           C  
ATOM   3869  CD1 LEU B1820      56.799 -29.198  86.721  1.00  0.00           C  
ATOM   3870  CD2 LEU B1820      57.840 -27.653  85.060  1.00  0.00           C  
HETATM 3871  PG  ATP B1507      54.232  -1.266 116.144  1.00  0.00           P  
HETATM 3872  O1G ATP B1507      54.943  -0.302 117.071  1.00  0.00           O  
HETATM 3873  O2G ATP B1507      54.248  -2.703 116.625  1.00  0.00           O  
HETATM 3874  O3G ATP B1507      54.562  -1.080 114.679  1.00  0.00           O  
HETATM 3875  PB  ATP B1507      52.276   0.721 116.138  1.00  0.00           P  
HETATM 3876  O1B ATP B1507      51.884   1.172 117.528  1.00  0.00           O  
HETATM 3877  O2B ATP B1507      53.344   1.460 115.367  1.00  0.00           O  
HETATM 3878  O3B ATP B1507      52.682  -0.839 116.222  1.00  0.00           O  
HETATM 3879  PA  ATP B1507      49.866   1.847 115.289  1.00  0.00           P  
HETATM 3880  O1A ATP B1507      50.508   3.129 114.824  1.00  0.00           O  
HETATM 3881  O2A ATP B1507      49.220   1.754 116.649  1.00  0.00           O  
HETATM 3882  O3A ATP B1507      50.960   0.672 115.218  1.00  0.00           O  
HETATM 3883  O5' ATP B1507      48.831   1.347 114.167  1.00  0.00           O  
HETATM 3884  C5' ATP B1507      47.588   0.768 114.547  1.00  0.00           C  
HETATM 3885  C4' ATP B1507      47.498  -0.648 114.010  1.00  0.00           C  
HETATM 3886  O4' ATP B1507      47.903  -0.686 112.640  1.00  0.00           O  
HETATM 3887  C3' ATP B1507      48.429  -1.612 114.727  1.00  0.00           C  
HETATM 3888  O3' ATP B1507      47.830  -2.156 115.903  1.00  0.00           O  
HETATM 3889  C2' ATP B1507      48.668  -2.674 113.675  1.00  0.00           C  
HETATM 3890  O2' ATP B1507      47.643  -3.670 113.734  1.00  0.00           O  
HETATM 3891  C1' ATP B1507      48.572  -1.921 112.356  1.00  0.00           C  
HETATM 3892  N9  ATP B1507      49.950  -1.668 111.870  1.00  0.00           N  
HETATM 3893  C8  ATP B1507      50.714  -0.598 112.163  1.00  0.00           C  
HETATM 3894  N7  ATP B1507      51.928  -0.682 111.566  1.00  0.00           N  
HETATM 3895  C5  ATP B1507      51.957  -1.838 110.881  1.00  0.00           C  
HETATM 3896  C6  ATP B1507      52.939  -2.553 110.031  1.00  0.00           C  
HETATM 3897  N6  ATP B1507      54.166  -2.043 109.772  1.00  0.00           N  
HETATM 3898  N1  ATP B1507      52.563  -3.730 109.507  1.00  0.00           N  
HETATM 3899  C2  ATP B1507      51.350  -4.271 109.733  1.00  0.00           C  
HETATM 3900  N3  ATP B1507      50.413  -3.690 110.494  1.00  0.00           N  
HETATM 3901  C4  ATP B1507      50.652  -2.486 111.084  1.00  0.00           C  
TER
END
