# Supplementary material for: Backbone Brackets and Arginine Tweezers delineate Class I and Class II aminoacyl tRNA synthetases
Source: PLoS Comput Biol. 2018 Apr 16;14(4):e1006101. doi: 10.1371/journal.pcbi.1006101 (PMC5919687; doi:10.1371/journal.pcbi.1006101)
Supplement: S12 File — All structures of Class II aaRS with residues renumbered according to the MSA. (GZ) [file pcbi.1006101.s024.tar.gz › 2dq0_A_renum.pdb]

ATOM      1  N   MET A  97      18.809  -1.629   6.497  1.00  0.00           N  
ATOM      2  CA  MET A  97      17.541  -2.381   6.212  1.00  0.00           C  
ATOM      3  C   MET A  97      17.711  -3.425   5.114  1.00  0.00           C  
ATOM      4  O   MET A  97      18.296  -3.152   4.069  1.00  0.00           O  
ATOM      5  CB  MET A  97      16.431  -1.415   5.799  1.00  0.00           C  
ATOM      6  CG  MET A  97      15.107  -2.084   5.486  1.00  0.00           C  
ATOM      7  SD  MET A  97      13.980  -0.976   4.637  1.00  0.00           S  
ATOM      8  CE  MET A  97      12.360  -1.541   5.258  1.00  0.00           C  
ATOM      9  N   LEU A  98      17.203  -4.628   5.350  1.00  0.00           N  
ATOM     10  CA  LEU A  98      17.308  -5.670   4.334  1.00  0.00           C  
ATOM     11  C   LEU A  98      16.111  -5.631   3.407  1.00  0.00           C  
ATOM     12  O   LEU A  98      14.993  -5.294   3.820  1.00  0.00           O  
ATOM     13  CB  LEU A  98      17.399  -7.071   4.948  1.00  0.00           C  
ATOM     14  CG  LEU A  98      18.735  -7.519   5.517  1.00  0.00           C  
ATOM     15  CD1 LEU A  98      19.878  -7.026   4.629  1.00  0.00           C  
ATOM     16  CD2 LEU A  98      18.873  -6.955   6.901  1.00  0.00           C  
ATOM     17  N   ASP A  99      16.377  -5.968   2.148  1.00  0.00           N  
ATOM     18  CA  ASP A  99      15.366  -6.030   1.103  1.00  0.00           C  
ATOM     19  C   ASP A  99      14.486  -7.226   1.395  1.00  0.00           C  
ATOM     20  O   ASP A  99      14.973  -8.343   1.507  1.00  0.00           O  
ATOM     21  CB  ASP A  99      16.038  -6.216  -0.255  1.00  0.00           C  
ATOM     22  CG  ASP A  99      15.048  -6.327  -1.390  1.00  0.00           C  
ATOM     23  OD1 ASP A  99      13.820  -6.230  -1.144  1.00  0.00           O  
ATOM     24  OD2 ASP A  99      15.516  -6.513  -2.535  1.00  0.00           O  
ATOM     25  N   ILE A 100      13.189  -7.003   1.515  1.00  0.00           N  
ATOM     26  CA  ILE A 100      12.293  -8.105   1.804  1.00  0.00           C  
ATOM     27  C   ILE A 100      12.483  -9.204   0.738  1.00  0.00           C  
ATOM     28  O   ILE A 100      12.446 -10.394   1.055  1.00  0.00           O  
ATOM     29  CB  ILE A 100      10.823  -7.601   1.855  1.00  0.00           C  
ATOM     30  CG1 ILE A 100       9.959  -8.559   2.679  1.00  0.00           C  
ATOM     31  CG2 ILE A 100      10.296  -7.379   0.452  1.00  0.00           C  
ATOM     32  CD1 ILE A 100       9.985  -9.981   2.246  1.00  0.00           C  
ATOM     33  N   LYS A 101      12.723  -8.800  -0.509  1.00  0.00           N  
ATOM     34  CA  LYS A 101      12.920  -9.752  -1.602  1.00  0.00           C  
ATOM     35  C   LYS A 101      14.012 -10.767  -1.275  1.00  0.00           C  
ATOM     36  O   LYS A 101      13.841 -11.978  -1.457  1.00  0.00           O  
ATOM     37  CB  LYS A 101      13.309  -9.026  -2.894  1.00  0.00           C  
ATOM     38  CG  LYS A 101      12.266  -8.040  -3.439  1.00  0.00           C  
ATOM     39  CD  LYS A 101      10.981  -8.734  -3.868  1.00  0.00           C  
ATOM     40  CE  LYS A 101      11.227  -9.722  -5.005  1.00  0.00           C  
ATOM     41  NZ  LYS A 101      11.795  -9.055  -6.216  1.00  0.00           N  
ATOM     42  N   LEU A 102      15.133 -10.261  -0.781  1.00  0.00           N  
ATOM     43  CA  LEU A 102      16.275 -11.095  -0.453  1.00  0.00           C  
ATOM     44  C   LEU A 102      15.981 -12.165   0.603  1.00  0.00           C  
ATOM     45  O   LEU A 102      16.483 -13.296   0.518  1.00  0.00           O  
ATOM     46  CB  LEU A 102      17.438 -10.193  -0.028  1.00  0.00           C  
ATOM     47  CG  LEU A 102      18.788 -10.847   0.254  1.00  0.00           C  
ATOM     48  CD1 LEU A 102      18.858 -11.300   1.714  1.00  0.00           C  
ATOM     49  CD2 LEU A 102      18.994 -12.009  -0.707  1.00  0.00           C  
ATOM     50  N   ILE A 103      15.154 -11.834   1.585  1.00  0.00           N  
ATOM     51  CA  ILE A 103      14.847 -12.824   2.602  1.00  0.00           C  
ATOM     52  C   ILE A 103      13.827 -13.812   2.027  1.00  0.00           C  
ATOM     53  O   ILE A 103      13.723 -14.956   2.475  1.00  0.00           O  
ATOM     54  CB  ILE A 103      14.304 -12.166   3.931  1.00  0.00           C  
ATOM     55  CG1 ILE A 103      12.917 -11.583   3.700  1.00  0.00           C  
ATOM     56  CG2 ILE A 103      15.251 -11.060   4.428  1.00  0.00           C  
ATOM     57  CD1 ILE A 103      11.809 -12.597   3.859  1.00  0.00           C  
ATOM     58  N   ARG A 104      13.062 -13.373   1.035  1.00  0.00           N  
ATOM     59  CA  ARG A 104      12.083 -14.271   0.444  1.00  0.00           C  
ATOM     60  C   ARG A 104      12.761 -15.227  -0.523  1.00  0.00           C  
ATOM     61  O   ARG A 104      12.455 -16.409  -0.548  1.00  0.00           O  
ATOM     62  CB  ARG A 104      10.976 -13.491  -0.273  1.00  0.00           C  
ATOM     63  CG  ARG A 104       9.894 -12.987   0.670  1.00  0.00           C  
ATOM     64  CD  ARG A 104       8.619 -12.594  -0.065  1.00  0.00           C  
ATOM     65  NE  ARG A 104       8.830 -11.491  -0.991  1.00  0.00           N  
ATOM     66  CZ  ARG A 104       8.110 -10.373  -1.003  1.00  0.00           C  
ATOM     67  NH1 ARG A 104       8.384  -9.424  -1.887  1.00  0.00           N  
ATOM     68  NH2 ARG A 104       7.126 -10.201  -0.130  1.00  0.00           N  
ATOM     69  N   GLU A 109      13.706 -14.714  -1.299  1.00  0.00           N  
ATOM     70  CA  GLU A 109      14.414 -15.535  -2.267  1.00  0.00           C  
ATOM     71  C   GLU A 109      15.651 -16.269  -1.759  1.00  0.00           C  
ATOM     72  O   GLU A 109      16.318 -16.948  -2.542  1.00  0.00           O  
ATOM     73  CB  GLU A 109      14.753 -14.697  -3.500  1.00  0.00           C  
ATOM     74  CG  GLU A 109      13.515 -14.398  -4.332  1.00  0.00           C  
ATOM     75  CD  GLU A 109      13.743 -13.300  -5.341  1.00  0.00           C  
ATOM     76  OE1 GLU A 109      14.779 -13.345  -6.040  1.00  0.00           O  
ATOM     77  OE2 GLU A 109      12.883 -12.396  -5.438  1.00  0.00           O  
ATOM     78  N   ASN A 110      15.974 -16.129  -0.470  1.00  0.00           N  
ATOM     79  CA  ASN A 110      17.103 -16.876   0.093  1.00  0.00           C  
ATOM     80  C   ASN A 110      17.277 -16.796   1.591  1.00  0.00           C  
ATOM     81  O   ASN A 110      18.332 -16.424   2.082  1.00  0.00           O  
ATOM     82  CB  ASN A 110      18.436 -16.517  -0.569  1.00  0.00           C  
ATOM     83  CG  ASN A 110      19.449 -17.677  -0.479  1.00  0.00           C  
ATOM     84  OD1 ASN A 110      20.575 -17.580  -0.967  1.00  0.00           O  
ATOM     85  ND2 ASN A 110      19.034 -18.785   0.149  1.00  0.00           N  
ATOM     86  N   PRO A 111      16.247 -17.188   2.344  1.00  0.00           N  
ATOM     87  CA  PRO A 111      16.294 -17.160   3.810  1.00  0.00           C  
ATOM     88  C   PRO A 111      17.485 -17.881   4.447  1.00  0.00           C  
ATOM     89  O   PRO A 111      17.991 -17.451   5.489  1.00  0.00           O  
ATOM     90  CB  PRO A 111      14.948 -17.770   4.216  1.00  0.00           C  
ATOM     91  CG  PRO A 111      14.553 -18.592   3.021  1.00  0.00           C  
ATOM     92  CD  PRO A 111      14.964 -17.729   1.866  1.00  0.00           C  
ATOM     93  N   GLU A 112      17.934 -18.969   3.838  1.00  0.00           N  
ATOM     94  CA  GLU A 112      19.071 -19.704   4.391  1.00  0.00           C  
ATOM     95  C   GLU A 112      20.324 -18.851   4.290  1.00  0.00           C  
ATOM     96  O   GLU A 112      21.171 -18.900   5.170  1.00  0.00           O  
ATOM     97  CB  GLU A 112      19.286 -21.029   3.644  1.00  0.00           C  
ATOM     98  CG  GLU A 112      18.201 -22.056   3.889  1.00  0.00           C  
ATOM     99  CD  GLU A 112      18.268 -22.653   5.275  1.00  0.00           C  
ATOM    100  OE1 GLU A 112      17.217 -22.712   5.962  1.00  0.00           O  
ATOM    101  OE2 GLU A 112      19.377 -23.077   5.669  1.00  0.00           O  
ATOM    102  N   LEU A 113      20.436 -18.075   3.214  1.00  0.00           N  
ATOM    103  CA  LEU A 113      21.583 -17.200   3.025  1.00  0.00           C  
ATOM    104  C   LEU A 113      21.648 -16.189   4.160  1.00  0.00           C  
ATOM    105  O   LEU A 113      22.713 -15.939   4.719  1.00  0.00           O  
ATOM    106  CB  LEU A 113      21.471 -16.468   1.690  1.00  0.00           C  
ATOM    107  CG  LEU A 113      22.472 -15.388   1.247  1.00  0.00           C  
ATOM    108  CD1 LEU A 113      22.248 -14.128   2.026  1.00  0.00           C  
ATOM    109  CD2 LEU A 113      23.887 -15.873   1.417  1.00  0.00           C  
ATOM    110  N   VAL A 114      20.503 -15.617   4.507  1.00  0.00           N  
ATOM    111  CA  VAL A 114      20.459 -14.631   5.568  1.00  0.00           C  
ATOM    112  C   VAL A 114      20.612 -15.255   6.968  1.00  0.00           C  
ATOM    113  O   VAL A 114      21.209 -14.646   7.867  1.00  0.00           O  
ATOM    114  CB  VAL A 114      19.174 -13.744   5.448  1.00  0.00           C  
ATOM    115  CG1 VAL A 114      18.002 -14.580   5.055  1.00  0.00           C  
ATOM    116  CG2 VAL A 114      18.897 -13.027   6.761  1.00  0.00           C  
ATOM    117  N   LYS A 115      20.108 -16.469   7.154  1.00  0.00           N  
ATOM    118  CA  LYS A 115      20.256 -17.125   8.449  1.00  0.00           C  
ATOM    119  C   LYS A 115      21.717 -17.484   8.701  1.00  0.00           C  
ATOM    120  O   LYS A 115      22.240 -17.283   9.798  1.00  0.00           O  
ATOM    121  CB  LYS A 115      19.431 -18.405   8.517  1.00  0.00           C  
ATOM    122  CG  LYS A 115      17.937 -18.190   8.496  1.00  0.00           C  
ATOM    123  CD  LYS A 115      17.205 -19.496   8.727  1.00  0.00           C  
ATOM    124  CE  LYS A 115      15.712 -19.270   8.717  1.00  0.00           C  
ATOM    125  NZ  LYS A 115      14.979 -20.420   9.290  1.00  0.00           N  
ATOM    126  N   ASN A 116      22.375 -18.030   7.686  1.00  0.00           N  
ATOM    127  CA  ASN A 116      23.766 -18.423   7.843  1.00  0.00           C  
ATOM    128  C   ASN A 116      24.684 -17.224   8.054  1.00  0.00           C  
ATOM    129  O   ASN A 116      25.705 -17.333   8.747  1.00  0.00           O  
ATOM    130  CB  ASN A 116      24.251 -19.242   6.634  1.00  0.00           C  
ATOM    131  CG  ASN A 116      23.588 -20.616   6.549  1.00  0.00           C  
ATOM    132  OD1 ASN A 116      23.192 -21.198   7.562  1.00  0.00           O  
ATOM    133  ND2 ASN A 116      23.482 -21.144   5.333  1.00  0.00           N  
ATOM    134  N   ASP A 117      24.328 -16.082   7.466  1.00  0.00           N  
ATOM    135  CA  ASP A 117      25.167 -14.905   7.622  1.00  0.00           C  
ATOM    136  C   ASP A 117      25.015 -14.422   9.063  1.00  0.00           C  
ATOM    137  O   ASP A 117      25.995 -14.050   9.719  1.00  0.00           O  
ATOM    138  CB  ASP A 117      24.762 -13.813   6.632  1.00  0.00           C  
ATOM    139  CG  ASP A 117      25.954 -12.962   6.179  1.00  0.00           C  
ATOM    140  OD1 ASP A 117      25.947 -11.741   6.422  1.00  0.00           O  
ATOM    141  OD2 ASP A 117      26.898 -13.516   5.575  1.00  0.00           O  
ATOM    142  N   LEU A 118      23.776 -14.452   9.547  1.00  0.00           N  
ATOM    143  CA  LEU A 118      23.462 -14.060  10.912  1.00  0.00           C  
ATOM    144  C   LEU A 118      24.317 -14.884  11.862  1.00  0.00           C  
ATOM    145  O   LEU A 118      24.764 -14.390  12.898  1.00  0.00           O  
ATOM    146  CB  LEU A 118      21.994 -14.330  11.192  1.00  0.00           C  
ATOM    147  CG  LEU A 118      21.051 -13.137  11.335  1.00  0.00           C  
ATOM    148  CD1 LEU A 118      21.425 -12.019  10.381  1.00  0.00           C  
ATOM    149  CD2 LEU A 118      19.631 -13.617  11.109  1.00  0.00           C  
ATOM    150  N   ILE A 119      24.548 -16.147  11.507  1.00  0.00           N  
ATOM    151  CA  ILE A 119      25.361 -17.012  12.345  1.00  0.00           C  
ATOM    152  C   ILE A 119      26.841 -16.672  12.184  1.00  0.00           C  
ATOM    153  O   ILE A 119      27.600 -16.723  13.151  1.00  0.00           O  
ATOM    154  CB  ILE A 119      25.091 -18.503  12.041  1.00  0.00           C  
ATOM    155  CG1 ILE A 119      23.680 -18.860  12.519  1.00  0.00           C  
ATOM    156  CG2 ILE A 119      26.091 -19.393  12.775  1.00  0.00           C  
ATOM    157  CD1 ILE A 119      23.203 -20.207  12.062  1.00  0.00           C  
ATOM    158  N   LYS A 120      27.259 -16.311  10.976  1.00  0.00           N  
ATOM    159  CA  LYS A 120      28.653 -15.938  10.780  1.00  0.00           C  
ATOM    160  C   LYS A 120      28.901 -14.639  11.553  1.00  0.00           C  
ATOM    161  O   LYS A 120      30.039 -14.313  11.897  1.00  0.00           O  
ATOM    162  CB  LYS A 120      28.951 -15.677   9.306  1.00  0.00           C  
ATOM    163  CG  LYS A 120      28.995 -16.878   8.401  1.00  0.00           C  
ATOM    164  CD  LYS A 120      29.290 -16.420   6.964  1.00  0.00           C  
ATOM    165  CE  LYS A 120      29.086 -17.540   5.953  1.00  0.00           C  
ATOM    166  NZ  LYS A 120      28.974 -17.027   4.560  1.00  0.00           N  
ATOM    167  N   ARG A 121      27.823 -13.901  11.816  1.00  0.00           N  
ATOM    168  CA  ARG A 121      27.920 -12.623  12.508  1.00  0.00           C  
ATOM    169  C   ARG A 121      27.809 -12.731  14.003  1.00  0.00           C  
ATOM    170  O   ARG A 121      28.164 -11.807  14.703  1.00  0.00           O  
ATOM    171  CB  ARG A 121      26.839 -11.657  12.022  1.00  0.00           C  
ATOM    172  CG  ARG A 121      27.187 -10.848  10.788  1.00  0.00           C  
ATOM    173  CD  ARG A 121      25.997  -9.963  10.411  1.00  0.00           C  
ATOM    174  NE  ARG A 121      26.292  -9.056   9.305  1.00  0.00           N  
ATOM    175  CZ  ARG A 121      27.084  -7.996   9.389  1.00  0.00           C  
ATOM    176  NH1 ARG A 121      27.275  -7.245   8.321  1.00  0.00           N  
ATOM    177  NH2 ARG A 121      27.679  -7.680  10.535  1.00  0.00           N  
ATOM    178  N   GLY A 122      27.307 -13.856  14.492  1.00  0.00           N  
ATOM    179  CA  GLY A 122      27.156 -14.017  15.921  1.00  0.00           C  
ATOM    180  C   GLY A 122      25.835 -13.424  16.371  1.00  0.00           C  
ATOM    181  O   GLY A 122      25.645 -13.093  17.542  1.00  0.00           O  
ATOM    182  N   GLU A 123      24.909 -13.277  15.437  1.00  0.00           N  
ATOM    183  CA  GLU A 123      23.604 -12.724  15.765  1.00  0.00           C  
ATOM    184  C   GLU A 123      22.601 -13.859  15.799  1.00  0.00           C  
ATOM    185  O   GLU A 123      21.572 -13.815  15.127  1.00  0.00           O  
ATOM    186  CB  GLU A 123      23.196 -11.695  14.714  1.00  0.00           C  
ATOM    187  CG  GLU A 123      24.198 -10.591  14.565  1.00  0.00           C  
ATOM    188  CD  GLU A 123      24.361  -9.799  15.852  1.00  0.00           C  
ATOM    189  OE1 GLU A 123      23.369  -9.189  16.302  1.00  0.00           O  
ATOM    190  OE2 GLU A 123      25.478  -9.788  16.413  1.00  0.00           O  
ATOM    191  N   LEU A 130      22.898 -14.879  16.591  1.00  0.00           N  
ATOM    192  CA  LEU A 130      22.014 -16.025  16.668  1.00  0.00           C  
ATOM    193  C   LEU A 130      20.628 -15.735  17.221  1.00  0.00           C  
ATOM    194  O   LEU A 130      19.644 -16.326  16.795  1.00  0.00           O  
ATOM    195  CB  LEU A 130      22.675 -17.141  17.474  1.00  0.00           C  
ATOM    196  CG  LEU A 130      23.762 -17.894  16.699  1.00  0.00           C  
ATOM    197  CD1 LEU A 130      25.028 -17.037  16.574  1.00  0.00           C  
ATOM    198  CD2 LEU A 130      24.059 -19.193  17.416  1.00  0.00           C  
ATOM    199  N   GLU A 131      20.527 -14.816  18.162  1.00  0.00           N  
ATOM    200  CA  GLU A 131      19.222 -14.538  18.725  1.00  0.00           C  
ATOM    201  C   GLU A 131      18.294 -13.900  17.697  1.00  0.00           C  
ATOM    202  O   GLU A 131      17.124 -13.648  17.972  1.00  0.00           O  
ATOM    203  CB  GLU A 131      19.386 -13.677  19.986  1.00  0.00           C  
ATOM    204  CG  GLU A 131      20.301 -14.370  21.021  1.00  0.00           C  
ATOM    205  CD  GLU A 131      20.200 -13.810  22.437  1.00  0.00           C  
ATOM    206  OE1 GLU A 131      19.071 -13.715  22.970  1.00  0.00           O  
ATOM    207  OE2 GLU A 131      21.258 -13.486  23.024  1.00  0.00           O  
ATOM    208  N   LYS A 133      18.816 -13.675  16.494  1.00  0.00           N  
ATOM    209  CA  LYS A 133      18.031 -13.073  15.422  1.00  0.00           C  
ATOM    210  C   LYS A 133      17.803 -13.984  14.226  1.00  0.00           C  
ATOM    211  O   LYS A 133      17.178 -13.583  13.247  1.00  0.00           O  
ATOM    212  CB  LYS A 133      18.676 -11.768  14.949  1.00  0.00           C  
ATOM    213  CG  LYS A 133      18.380 -10.598  15.855  1.00  0.00           C  
ATOM    214  CD  LYS A 133      19.109  -9.346  15.413  1.00  0.00           C  
ATOM    215  CE  LYS A 133      18.710  -8.177  16.287  1.00  0.00           C  
ATOM    216  NZ  LYS A 133      19.409  -6.938  15.907  1.00  0.00           N  
ATOM    217  N   VAL A 134      18.306 -15.205  14.285  1.00  0.00           N  
ATOM    218  CA  VAL A 134      18.083 -16.117  13.175  1.00  0.00           C  
ATOM    219  C   VAL A 134      16.576 -16.430  13.121  1.00  0.00           C  
ATOM    220  O   VAL A 134      15.975 -16.460  12.048  1.00  0.00           O  
ATOM    221  CB  VAL A 134      18.904 -17.429  13.342  1.00  0.00           C  
ATOM    222  CG1 VAL A 134      18.354 -18.261  14.489  1.00  0.00           C  
ATOM    223  CG2 VAL A 134      18.881 -18.216  12.060  1.00  0.00           C  
ATOM    224  N   LYS A 135      15.969 -16.617  14.290  1.00  0.00           N  
ATOM    225  CA  LYS A 135      14.546 -16.926  14.387  1.00  0.00           C  
ATOM    226  C   LYS A 135      13.645 -15.873  13.751  1.00  0.00           C  
ATOM    227  O   LYS A 135      12.435 -16.059  13.648  1.00  0.00           O  
ATOM    228  CB  LYS A 135      14.137 -17.096  15.853  1.00  0.00           C  
ATOM    229  CG  LYS A 135      14.304 -15.850  16.705  1.00  0.00           C  
ATOM    230  CD  LYS A 135      13.588 -16.004  18.033  1.00  0.00           C  
ATOM    231  CE  LYS A 135      14.061 -14.986  19.055  1.00  0.00           C  
ATOM    232  NZ  LYS A 135      15.483 -15.225  19.435  1.00  0.00           N  
ATOM    233  N   TRP A 136      14.239 -14.768  13.325  1.00  0.00           N  
ATOM    234  CA  TRP A 136      13.487 -13.676  12.714  1.00  0.00           C  
ATOM    235  C   TRP A 136      13.178 -13.910  11.241  1.00  0.00           C  
ATOM    236  O   TRP A 136      12.168 -13.438  10.730  1.00  0.00           O  
ATOM    237  CB  TRP A 136      14.274 -12.375  12.839  1.00  0.00           C  
ATOM    238  CG  TRP A 136      14.157 -11.673  14.139  1.00  0.00           C  
ATOM    239  CD1 TRP A 136      13.446 -12.066  15.236  1.00  0.00           C  
ATOM    240  CD2 TRP A 136      14.717 -10.401  14.458  1.00  0.00           C  
ATOM    241  NE1 TRP A 136      13.521 -11.110  16.218  1.00  0.00           N  
ATOM    242  CE2 TRP A 136      14.298 -10.076  15.767  1.00  0.00           C  
ATOM    243  CE3 TRP A 136      15.531  -9.497  13.759  1.00  0.00           C  
ATOM    244  CZ2 TRP A 136      14.665  -8.887  16.393  1.00  0.00           C  
ATOM    245  CZ3 TRP A 136      15.895  -8.310  14.382  1.00  0.00           C  
ATOM    246  CH2 TRP A 136      15.461  -8.017  15.686  1.00  0.00           C  
ATOM    247  N   VAL A 137      14.068 -14.617  10.554  1.00  0.00           N  
ATOM    248  CA  VAL A 137      13.873 -14.882   9.139  1.00  0.00           C  
ATOM    249  C   VAL A 137      12.536 -15.568   8.892  1.00  0.00           C  
ATOM    250  O   VAL A 137      11.812 -15.218   7.958  1.00  0.00           O  
ATOM    251  CB  VAL A 137      14.983 -15.760   8.598  1.00  0.00           C  
ATOM    252  CG1 VAL A 137      14.840 -15.917   7.078  1.00  0.00           C  
ATOM    253  CG2 VAL A 137      16.312 -15.154   8.968  1.00  0.00           C  
ATOM    254  N   ASP A 138      12.205 -16.535   9.741  1.00  0.00           N  
ATOM    255  CA  ASP A 138      10.958 -17.260   9.596  1.00  0.00           C  
ATOM    256  C   ASP A 138       9.805 -16.378  10.013  1.00  0.00           C  
ATOM    257  O   ASP A 138       8.719 -16.432   9.417  1.00  0.00           O  
ATOM    258  CB  ASP A 138      10.958 -18.538  10.445  1.00  0.00           C  
ATOM    259  CG  ASP A 138      11.983 -19.556   9.975  1.00  0.00           C  
ATOM    260  OD1 ASP A 138      12.041 -19.843   8.763  1.00  0.00           O  
ATOM    261  OD2 ASP A 138      12.728 -20.073  10.829  1.00  0.00           O  
ATOM    262  N   GLU A 139      10.038 -15.560  11.035  1.00  0.00           N  
ATOM    263  CA  GLU A 139       8.991 -14.678  11.508  1.00  0.00           C  
ATOM    264  C   GLU A 139       8.564 -13.694  10.414  1.00  0.00           C  
ATOM    265  O   GLU A 139       7.371 -13.520  10.164  1.00  0.00           O  
ATOM    266  CB  GLU A 139       9.448 -13.937  12.761  1.00  0.00           C  
ATOM    267  CG  GLU A 139       8.373 -13.035  13.398  1.00  0.00           C  
ATOM    268  CD  GLU A 139       7.042 -13.747  13.701  1.00  0.00           C  
ATOM    269  OE1 GLU A 139       7.013 -14.989  13.767  1.00  0.00           O  
ATOM    270  OE2 GLU A 139       6.019 -13.052  13.892  1.00  0.00           O  
ATOM    271  N   ILE A 140       9.525 -13.072   9.744  1.00  0.00           N  
ATOM    272  CA  ILE A 140       9.181 -12.115   8.704  1.00  0.00           C  
ATOM    273  C   ILE A 140       8.518 -12.850   7.542  1.00  0.00           C  
ATOM    274  O   ILE A 140       7.649 -12.303   6.848  1.00  0.00           O  
ATOM    275  CB  ILE A 140      10.430 -11.319   8.209  1.00  0.00           C  
ATOM    276  CG1 ILE A 140      11.224 -12.146   7.213  1.00  0.00           C  
ATOM    277  CG2 ILE A 140      11.345 -10.958   9.401  1.00  0.00           C  
ATOM    278  CD1 ILE A 140      12.588 -11.557   6.903  1.00  0.00           C  
ATOM    279  N   LEU A 141       8.914 -14.103   7.345  1.00  0.00           N  
ATOM    280  CA  LEU A 141       8.338 -14.900   6.269  1.00  0.00           C  
ATOM    281  C   LEU A 141       6.861 -15.216   6.489  1.00  0.00           C  
ATOM    282  O   LEU A 141       6.046 -15.034   5.577  1.00  0.00           O  
ATOM    283  CB  LEU A 141       9.122 -16.197   6.084  1.00  0.00           C  
ATOM    284  CG  LEU A 141      10.427 -16.022   5.308  1.00  0.00           C  
ATOM    285  CD1 LEU A 141      11.104 -17.374   5.145  1.00  0.00           C  
ATOM    286  CD2 LEU A 141      10.148 -15.398   3.957  1.00  0.00           C  
ATOM    287  N   LYS A 142       6.517 -15.682   7.689  1.00  0.00           N  
ATOM    288  CA  LYS A 142       5.129 -16.007   7.978  1.00  0.00           C  
ATOM    289  C   LYS A 142       4.294 -14.732   8.001  1.00  0.00           C  
ATOM    290  O   LYS A 142       3.086 -14.757   7.735  1.00  0.00           O  
ATOM    291  CB  LYS A 142       5.000 -16.786   9.308  1.00  0.00           C  
ATOM    292  CG  LYS A 142       4.573 -15.983  10.522  1.00  0.00           C  
ATOM    293  CD  LYS A 142       3.328 -16.570  11.188  1.00  0.00           C  
ATOM    294  CE  LYS A 142       3.594 -17.967  11.727  1.00  0.00           C  
ATOM    295  NZ  LYS A 142       2.371 -18.627  12.273  1.00  0.00           N  
ATOM    296  N   LEU A 143       4.938 -13.612   8.308  1.00  0.00           N  
ATOM    297  CA  LEU A 143       4.228 -12.346   8.348  1.00  0.00           C  
ATOM    298  C   LEU A 143       3.994 -11.895   6.919  1.00  0.00           C  
ATOM    299  O   LEU A 143       2.905 -11.450   6.573  1.00  0.00           O  
ATOM    300  CB  LEU A 143       5.038 -11.279   9.094  1.00  0.00           C  
ATOM    301  CG  LEU A 143       5.080 -11.256  10.620  1.00  0.00           C  
ATOM    302  CD1 LEU A 143       5.847 -10.007  11.051  1.00  0.00           C  
ATOM    303  CD2 LEU A 143       3.672 -11.241  11.203  1.00  0.00           C  
ATOM    304  N   ASP A 144       5.032 -12.011   6.099  1.00  0.00           N  
ATOM    305  CA  ASP A 144       4.959 -11.614   4.701  1.00  0.00           C  
ATOM    306  C   ASP A 144       3.874 -12.434   4.033  1.00  0.00           C  
ATOM    307  O   ASP A 144       3.084 -11.921   3.248  1.00  0.00           O  
ATOM    308  CB  ASP A 144       6.304 -11.868   4.008  1.00  0.00           C  
ATOM    309  CG  ASP A 144       6.378 -11.255   2.611  1.00  0.00           C  
ATOM    310  OD1 ASP A 144       6.211 -10.027   2.490  1.00  0.00           O  
ATOM    311  OD2 ASP A 144       6.618 -11.996   1.637  1.00  0.00           O  
ATOM    312  N   THR A 145       3.838 -13.718   4.355  1.00  0.00           N  
ATOM    313  CA  THR A 145       2.845 -14.595   3.782  1.00  0.00           C  
ATOM    314  C   THR A 145       1.451 -14.153   4.192  1.00  0.00           C  
ATOM    315  O   THR A 145       0.558 -14.036   3.354  1.00  0.00           O  
ATOM    316  CB  THR A 145       3.127 -16.050   4.187  1.00  0.00           C  
ATOM    317  OG1 THR A 145       4.097 -16.583   3.279  1.00  0.00           O  
ATOM    318  CG2 THR A 145       1.867 -16.909   4.134  1.00  0.00           C  
ATOM    319  N   GLU A 146       1.261 -13.892   5.474  1.00  0.00           N  
ATOM    320  CA  GLU A 146      -0.035 -13.439   5.944  1.00  0.00           C  
ATOM    321  C   GLU A 146      -0.412 -12.130   5.216  1.00  0.00           C  
ATOM    322  O   GLU A 146      -1.564 -11.930   4.785  1.00  0.00           O  
ATOM    323  CB  GLU A 146       0.036 -13.232   7.455  1.00  0.00           C  
ATOM    324  CG  GLU A 146      -1.267 -12.816   8.101  1.00  0.00           C  
ATOM    325  CD  GLU A 146      -1.249 -13.031   9.598  1.00  0.00           C  
ATOM    326  OE1 GLU A 146      -2.232 -12.627  10.262  1.00  0.00           O  
ATOM    327  OE2 GLU A 146      -0.254 -13.613  10.103  1.00  0.00           O  
ATOM    328  N   TRP A 147       0.589 -11.263   5.071  1.00  0.00           N  
ATOM    329  CA  TRP A 147       0.456  -9.968   4.408  1.00  0.00           C  
ATOM    330  C   TRP A 147      -0.114 -10.130   3.001  1.00  0.00           C  
ATOM    331  O   TRP A 147      -1.128  -9.518   2.664  1.00  0.00           O  
ATOM    332  CB  TRP A 147       1.837  -9.281   4.350  1.00  0.00           C  
ATOM    333  CG  TRP A 147       1.914  -8.010   3.523  1.00  0.00           C  
ATOM    334  CD1 TRP A 147       1.227  -6.861   3.735  1.00  0.00           C  
ATOM    335  CD2 TRP A 147       2.732  -7.779   2.362  1.00  0.00           C  
ATOM    336  NE1 TRP A 147       1.557  -5.926   2.783  1.00  0.00           N  
ATOM    337  CE2 TRP A 147       2.479  -6.465   1.929  1.00  0.00           C  
ATOM    338  CE3 TRP A 147       3.651  -8.557   1.649  1.00  0.00           C  
ATOM    339  CZ2 TRP A 147       3.109  -5.906   0.814  1.00  0.00           C  
ATOM    340  CZ3 TRP A 147       4.278  -8.001   0.535  1.00  0.00           C  
ATOM    341  CH2 TRP A 147       4.001  -6.686   0.131  1.00  0.00           C  
ATOM    342  N   ARG A 148       0.526 -10.960   2.182  1.00  0.00           N  
ATOM    343  CA  ARG A 148       0.056 -11.159   0.817  1.00  0.00           C  
ATOM    344  C   ARG A 148      -1.276 -11.905   0.737  1.00  0.00           C  
ATOM    345  O   ARG A 148      -2.042 -11.725  -0.213  1.00  0.00           O  
ATOM    346  CB  ARG A 148       1.129 -11.868  -0.024  1.00  0.00           C  
ATOM    347  CG  ARG A 148       1.950 -12.915   0.717  1.00  0.00           C  
ATOM    348  CD  ARG A 148       3.142 -13.418  -0.114  1.00  0.00           C  
ATOM    349  NE  ARG A 148       3.947 -12.316  -0.641  1.00  0.00           N  
ATOM    350  CZ  ARG A 148       3.686 -11.670  -1.778  1.00  0.00           C  
ATOM    351  NH1 ARG A 148       2.639 -12.024  -2.519  1.00  0.00           N  
ATOM    352  NH2 ARG A 148       4.462 -10.659  -2.171  1.00  0.00           N  
ATOM    353  N   THR A 149      -1.570 -12.729   1.735  1.00  0.00           N  
ATOM    354  CA  THR A 149      -2.823 -13.457   1.712  1.00  0.00           C  
ATOM    355  C   THR A 149      -3.965 -12.477   1.909  1.00  0.00           C  
ATOM    356  O   THR A 149      -4.954 -12.501   1.160  1.00  0.00           O  
ATOM    357  CB  THR A 149      -2.873 -14.545   2.815  1.00  0.00           C  
ATOM    358  OG1 THR A 149      -1.973 -15.607   2.475  1.00  0.00           O  
ATOM    359  CG2 THR A 149      -4.288 -15.112   2.961  1.00  0.00           C  
ATOM    360  N   LYS A 150      -3.832 -11.602   2.905  1.00  0.00           N  
ATOM    361  CA  LYS A 150      -4.900 -10.647   3.155  1.00  0.00           C  
ATOM    362  C   LYS A 150      -5.112  -9.719   1.962  1.00  0.00           C  
ATOM    363  O   LYS A 150      -6.244  -9.355   1.642  1.00  0.00           O  
ATOM    364  CB  LYS A 150      -4.624  -9.841   4.419  1.00  0.00           C  
ATOM    365  CG  LYS A 150      -4.902 -10.606   5.681  1.00  0.00           C  
ATOM    366  CD  LYS A 150      -4.622  -9.755   6.911  1.00  0.00           C  
ATOM    367  CE  LYS A 150      -4.735 -10.610   8.149  1.00  0.00           C  
ATOM    368  NZ  LYS A 150      -6.031 -11.341   8.115  1.00  0.00           N  
ATOM    369  N   LEU A 151      -4.024  -9.348   1.299  1.00  0.00           N  
ATOM    370  CA  LEU A 151      -4.121  -8.482   0.141  1.00  0.00           C  
ATOM    371  C   LEU A 151      -4.892  -9.162  -0.990  1.00  0.00           C  
ATOM    372  O   LEU A 151      -5.712  -8.522  -1.655  1.00  0.00           O  
ATOM    373  CB  LEU A 151      -2.723  -8.079  -0.328  1.00  0.00           C  
ATOM    374  CG  LEU A 151      -2.640  -7.262  -1.620  1.00  0.00           C  
ATOM    375  CD1 LEU A 151      -3.646  -6.099  -1.606  1.00  0.00           C  
ATOM    376  CD2 LEU A 151      -1.212  -6.761  -1.774  1.00  0.00           C  
ATOM    377  N   LYS A 152      -4.642 -10.453  -1.203  1.00  0.00           N  
ATOM    378  CA  LYS A 152      -5.348 -11.184  -2.247  1.00  0.00           C  
ATOM    379  C   LYS A 152      -6.832 -11.231  -1.855  1.00  0.00           C  
ATOM    380  O   LYS A 152      -7.718 -11.172  -2.711  1.00  0.00           O  
ATOM    381  CB  LYS A 152      -4.773 -12.596  -2.399  1.00  0.00           C  
ATOM    382  CG  LYS A 152      -5.161 -13.277  -3.709  1.00  0.00           C  
ATOM    383  CD  LYS A 152      -4.799 -12.398  -4.925  1.00  0.00           C  
ATOM    384  CE  LYS A 152      -5.090 -13.089  -6.263  1.00  0.00           C  
ATOM    385  NZ  LYS A 152      -4.276 -14.339  -6.469  1.00  0.00           N  
ATOM    386  N   GLU A 153      -7.089 -11.316  -0.550  1.00  0.00           N  
ATOM    387  CA  GLU A 153      -8.454 -11.326  -0.016  1.00  0.00           C  
ATOM    388  C   GLU A 153      -9.127 -10.008  -0.397  1.00  0.00           C  
ATOM    389  O   GLU A 153     -10.262  -9.991  -0.860  1.00  0.00           O  
ATOM    390  CB  GLU A 153      -8.426 -11.433   1.515  1.00  0.00           C  
ATOM    391  CG  GLU A 153      -9.275 -12.537   2.129  1.00  0.00           C  
ATOM    392  CD  GLU A 153     -10.763 -12.339   1.928  1.00  0.00           C  
ATOM    393  OE1 GLU A 153     -11.248 -12.562   0.798  1.00  0.00           O  
ATOM    394  OE2 GLU A 153     -11.449 -11.962   2.906  1.00  0.00           O  
ATOM    395  N   ILE A 154      -8.411  -8.906  -0.183  1.00  0.00           N  
ATOM    396  CA  ILE A 154      -8.919  -7.575  -0.488  1.00  0.00           C  
ATOM    397  C   ILE A 154      -9.333  -7.455  -1.963  1.00  0.00           C  
ATOM    398  O   ILE A 154     -10.420  -6.954  -2.276  1.00  0.00           O  
ATOM    399  CB  ILE A 154      -7.862  -6.485  -0.115  1.00  0.00           C  
ATOM    400  CG1 ILE A 154      -7.694  -6.437   1.415  1.00  0.00           C  
ATOM    401  CG2 ILE A 154      -8.289  -5.117  -0.652  1.00  0.00           C  
ATOM    402  CD1 ILE A 154      -6.615  -5.483   1.930  1.00  0.00           C  
ATOM    403  N   ASN A 155      -8.478  -7.913  -2.872  1.00  0.00           N  
ATOM    404  CA  ASN A 155      -8.840  -7.848  -4.271  1.00  0.00           C  
ATOM    405  C   ASN A 155     -10.083  -8.694  -4.542  1.00  0.00           C  
ATOM    406  O   ASN A 155     -10.966  -8.293  -5.296  1.00  0.00           O  
ATOM    407  CB  ASN A 155      -7.680  -8.305  -5.142  1.00  0.00           C  
ATOM    408  CG  ASN A 155      -6.572  -7.277  -5.200  1.00  0.00           C  
ATOM    409  OD1 ASN A 155      -6.802  -6.087  -4.954  1.00  0.00           O  
ATOM    410  ND2 ASN A 155      -5.363  -7.721  -5.543  1.00  0.00           N  
ATOM    411  N   ARG A 156     -10.150  -9.858  -3.908  1.00  0.00           N  
ATOM    412  CA  ARG A 156     -11.275 -10.765  -4.073  1.00  0.00           C  
ATOM    413  C   ARG A 156     -12.499  -9.960  -3.704  1.00  0.00           C  
ATOM    414  O   ARG A 156     -13.514  -9.994  -4.400  1.00  0.00           O  
ATOM    415  CB  ARG A 156     -11.127 -11.965  -3.123  1.00  0.00           C  
ATOM    416  CG  ARG A 156     -11.455 -13.363  -3.696  1.00  0.00           C  
ATOM    417  CD  ARG A 156     -12.958 -13.698  -3.749  1.00  0.00           C  
ATOM    418  NE  ARG A 156     -13.698 -13.303  -2.548  1.00  0.00           N  
ATOM    419  CZ  ARG A 156     -13.334 -13.591  -1.301  1.00  0.00           C  
ATOM    420  NH1 ARG A 156     -12.228 -14.287  -1.078  1.00  0.00           N  
ATOM    421  NH2 ARG A 156     -14.068 -13.168  -0.272  1.00  0.00           N  
ATOM    422  N   LEU A 157     -12.393  -9.220  -2.605  1.00  0.00           N  
ATOM    423  CA  LEU A 157     -13.506  -8.411  -2.139  1.00  0.00           C  
ATOM    424  C   LEU A 157     -13.789  -7.231  -3.047  1.00  0.00           C  
ATOM    425  O   LEU A 157     -14.951  -6.924  -3.292  1.00  0.00           O  
ATOM    426  CB  LEU A 157     -13.276  -7.943  -0.708  1.00  0.00           C  
ATOM    427  CG  LEU A 157     -13.493  -9.020   0.366  1.00  0.00           C  
ATOM    428  CD1 LEU A 157     -13.137  -8.436   1.740  1.00  0.00           C  
ATOM    429  CD2 LEU A 157     -14.964  -9.516   0.339  1.00  0.00           C  
ATOM    430  N   ARG A 158     -12.749  -6.578  -3.564  1.00  0.00           N  
ATOM    431  CA  ARG A 158     -12.970  -5.445  -4.469  1.00  0.00           C  
ATOM    432  C   ARG A 158     -13.774  -5.937  -5.681  1.00  0.00           C  
ATOM    433  O   ARG A 158     -14.712  -5.269  -6.134  1.00  0.00           O  
ATOM    434  CB  ARG A 158     -11.628  -4.816  -4.905  1.00  0.00           C  
ATOM    435  CG  ARG A 158     -10.957  -4.036  -3.771  1.00  0.00           C  
ATOM    436  CD  ARG A 158      -9.617  -3.416  -4.145  1.00  0.00           C  
ATOM    437  NE  ARG A 158      -9.701  -2.675  -5.401  1.00  0.00           N  
ATOM    438  CZ  ARG A 158      -9.140  -3.072  -6.539  1.00  0.00           C  
ATOM    439  NH1 ARG A 158      -8.443  -4.203  -6.581  1.00  0.00           N  
ATOM    440  NH2 ARG A 158      -9.297  -2.349  -7.640  1.00  0.00           N  
ATOM    441  N   HIS A 159     -13.425  -7.127  -6.165  1.00  0.00           N  
ATOM    442  CA  HIS A 159     -14.095  -7.733  -7.308  1.00  0.00           C  
ATOM    443  C   HIS A 159     -15.560  -8.045  -7.007  1.00  0.00           C  
ATOM    444  O   HIS A 159     -16.436  -7.851  -7.854  1.00  0.00           O  
ATOM    445  CB  HIS A 159     -13.388  -9.023  -7.702  1.00  0.00           C  
ATOM    446  CG  HIS A 159     -13.938  -9.652  -8.942  1.00  0.00           C  
ATOM    447  ND1 HIS A 159     -13.468  -9.347 -10.202  1.00  0.00           N  
ATOM    448  CD2 HIS A 159     -14.936 -10.551  -9.119  1.00  0.00           C  
ATOM    449  CE1 HIS A 159     -14.153 -10.031 -11.102  1.00  0.00           C  
ATOM    450  NE2 HIS A 159     -15.050 -10.768 -10.471  1.00  0.00           N  
ATOM    451  N   GLU A 160     -15.815  -8.544  -5.800  1.00  0.00           N  
ATOM    452  CA  GLU A 160     -17.169  -8.887  -5.387  1.00  0.00           C  
ATOM    453  C   GLU A 160     -17.995  -7.600  -5.322  1.00  0.00           C  
ATOM    454  O   GLU A 160     -19.167  -7.588  -5.693  1.00  0.00           O  
ATOM    455  CB  GLU A 160     -17.146  -9.571  -4.014  1.00  0.00           C  
ATOM    456  CG  GLU A 160     -18.184 -10.676  -3.832  1.00  0.00           C  
ATOM    457  CD  GLU A 160     -17.789 -11.992  -4.504  1.00  0.00           C  
ATOM    458  OE1 GLU A 160     -17.678 -12.035  -5.751  1.00  0.00           O  
ATOM    459  OE2 GLU A 160     -17.585 -12.991  -3.777  1.00  0.00           O  
ATOM    460  N   ARG A 161     -17.370  -6.523  -4.845  1.00  0.00           N  
ATOM    461  CA  ARG A 161     -18.022  -5.221  -4.742  1.00  0.00           C  
ATOM    462  C   ARG A 161     -18.586  -4.851  -6.111  1.00  0.00           C  
ATOM    463  O   ARG A 161     -19.716  -4.377  -6.222  1.00  0.00           O  
ATOM    464  CB  ARG A 161     -17.011  -4.157  -4.265  1.00  0.00           C  
ATOM    465  CG  ARG A 161     -17.314  -2.717  -4.702  1.00  0.00           C  
ATOM    466  CD  ARG A 161     -16.677  -1.658  -3.793  1.00  0.00           C  
ATOM    467  NE  ARG A 161     -15.205  -1.597  -3.766  1.00  0.00           N  
ATOM    468  CZ  ARG A 161     -14.432  -1.457  -4.838  1.00  0.00           C  
ATOM    469  NH1 ARG A 161     -14.976  -1.382  -6.037  1.00  0.00           N  
ATOM    470  NH2 ARG A 161     -13.121  -1.343  -4.716  1.00  0.00           N  
ATOM    471  N   ASN A 162     -17.788  -5.098  -7.145  1.00  0.00           N  
ATOM    472  CA  ASN A 162     -18.163  -4.808  -8.516  1.00  0.00           C  
ATOM    473  C   ASN A 162     -19.342  -5.676  -8.944  1.00  0.00           C  
ATOM    474  O   ASN A 162     -20.308  -5.169  -9.506  1.00  0.00           O  
ATOM    475  CB  ASN A 162     -16.949  -5.046  -9.423  1.00  0.00           C  
ATOM    476  CG  ASN A 162     -17.199  -4.677 -10.874  1.00  0.00           C  
ATOM    477  OD1 ASN A 162     -18.137  -3.950 -11.197  1.00  0.00           O  
ATOM    478  ND2 ASN A 162     -16.333  -5.166 -11.760  1.00  0.00           N  
ATOM    479  N   LYS A 163     -19.271  -6.978  -8.669  1.00  0.00           N  
ATOM    480  CA  LYS A 163     -20.346  -7.896  -9.046  1.00  0.00           C  
ATOM    481  C   LYS A 163     -21.647  -7.531  -8.355  1.00  0.00           C  
ATOM    482  O   LYS A 163     -22.682  -7.378  -8.999  1.00  0.00           O  
ATOM    483  CB  LYS A 163     -19.975  -9.343  -8.707  1.00  0.00           C  
ATOM    484  CG  LYS A 163     -18.971 -10.006  -9.652  1.00  0.00           C  
ATOM    485  CD  LYS A 163     -18.601 -11.427  -9.168  1.00  0.00           C  
ATOM    486  CE  LYS A 163     -17.632 -12.151 -10.130  1.00  0.00           C  
ATOM    487  NZ  LYS A 163     -17.186 -13.513  -9.664  1.00  0.00           N  
ATOM    488  N   ILE A 164     -21.601  -7.395  -7.037  1.00  0.00           N  
ATOM    489  CA  ILE A 164     -22.792  -7.048  -6.283  1.00  0.00           C  
ATOM    490  C   ILE A 164     -23.372  -5.742  -6.801  1.00  0.00           C  
ATOM    491  O   ILE A 164     -24.577  -5.516  -6.719  1.00  0.00           O  
ATOM    492  CB  ILE A 164     -22.476  -6.916  -4.772  1.00  0.00           C  
ATOM    493  CG1 ILE A 164     -22.142  -8.294  -4.202  1.00  0.00           C  
ATOM    494  CG2 ILE A 164     -23.671  -6.351  -4.011  1.00  0.00           C  
ATOM    495  CD1 ILE A 164     -21.782  -8.272  -2.728  1.00  0.00           C  
ATOM    496  N   ALA A 165     -22.512  -4.887  -7.347  1.00  0.00           N  
ATOM    497  CA  ALA A 165     -22.957  -3.594  -7.864  1.00  0.00           C  
ATOM    498  C   ALA A 165     -23.758  -3.771  -9.136  1.00  0.00           C  
ATOM    499  O   ALA A 165     -24.906  -3.350  -9.198  1.00  0.00           O  
ATOM    500  CB  ALA A 165     -21.764  -2.667  -8.118  1.00  0.00           C  
ATOM    501  N   VAL A 166     -23.163  -4.395 -10.148  1.00  0.00           N  
ATOM    502  CA  VAL A 166     -23.874  -4.600 -11.408  1.00  0.00           C  
ATOM    503  C   VAL A 166     -25.158  -5.386 -11.155  1.00  0.00           C  
ATOM    504  O   VAL A 166     -26.120  -5.278 -11.916  1.00  0.00           O  
ATOM    505  CB  VAL A 166     -23.005  -5.363 -12.455  1.00  0.00           C  
ATOM    506  CG1 VAL A 166     -21.689  -4.628 -12.676  1.00  0.00           C  
ATOM    507  CG2 VAL A 166     -22.751  -6.794 -11.999  1.00  0.00           C  
ATOM    508  N   GLU A 167     -25.168  -6.157 -10.067  1.00  0.00           N  
ATOM    509  CA  GLU A 167     -26.321  -6.965  -9.707  1.00  0.00           C  
ATOM    510  C   GLU A 167     -27.486  -6.196  -9.112  1.00  0.00           C  
ATOM    511  O   GLU A 167     -28.642  -6.534  -9.358  1.00  0.00           O  
ATOM    512  CB  GLU A 167     -25.912  -8.067  -8.745  1.00  0.00           C  
ATOM    513  CG  GLU A 167     -25.928  -9.418  -9.403  1.00  0.00           C  
ATOM    514  CD  GLU A 167     -27.191  -9.631 -10.215  1.00  0.00           C  
ATOM    515  OE1 GLU A 167     -28.291  -9.580  -9.616  1.00  0.00           O  
ATOM    516  OE2 GLU A 167     -27.077  -9.837 -11.446  1.00  0.00           O  
ATOM    517  N   ILE A 168     -27.190  -5.180  -8.311  1.00  0.00           N  
ATOM    518  CA  ILE A 168     -28.241  -4.369  -7.716  1.00  0.00           C  
ATOM    519  C   ILE A 168     -28.946  -3.612  -8.836  1.00  0.00           C  
ATOM    520  O   ILE A 168     -30.174  -3.585  -8.902  1.00  0.00           O  
ATOM    521  CB  ILE A 168     -27.662  -3.370  -6.701  1.00  0.00           C  
ATOM    522  CG1 ILE A 168     -27.349  -4.093  -5.391  1.00  0.00           C  
ATOM    523  CG2 ILE A 168     -28.632  -2.228  -6.481  1.00  0.00           C  
ATOM    524  CD1 ILE A 168     -26.710  -3.211  -4.342  1.00  0.00           C  
ATOM    525  N   GLY A 169     -28.156  -3.012  -9.721  1.00  0.00           N  
ATOM    526  CA  GLY A 169     -28.714  -2.271 -10.836  1.00  0.00           C  
ATOM    527  C   GLY A 169     -29.460  -3.166 -11.811  1.00  0.00           C  
ATOM    528  O   GLY A 169     -30.472  -2.761 -12.383  1.00  0.00           O  
ATOM    529  N   LYS A 170     -28.960  -4.383 -12.010  1.00  0.00           N  
ATOM    530  CA  LYS A 170     -29.595  -5.335 -12.918  1.00  0.00           C  
ATOM    531  C   LYS A 170     -31.011  -5.626 -12.430  1.00  0.00           C  
ATOM    532  O   LYS A 170     -31.866  -6.089 -13.189  1.00  0.00           O  
ATOM    533  CB  LYS A 170     -28.785  -6.635 -12.971  1.00  0.00           C  
ATOM    534  CG  LYS A 170     -29.392  -7.725 -13.840  1.00  0.00           C  
ATOM    535  CD  LYS A 170     -29.423  -7.323 -15.307  1.00  0.00           C  
ATOM    536  CE  LYS A 170     -30.015  -8.431 -16.169  1.00  0.00           C  
ATOM    537  NZ  LYS A 170     -29.976  -8.103 -17.621  1.00  0.00           N  
ATOM    538  N   ARG A 171     -31.247  -5.354 -11.152  1.00  0.00           N  
ATOM    539  CA  ARG A 171     -32.553  -5.574 -10.557  1.00  0.00           C  
ATOM    540  C   ARG A 171     -33.388  -4.307 -10.649  1.00  0.00           C  
ATOM    541  O   ARG A 171     -34.616  -4.356 -10.607  1.00  0.00           O  
ATOM    542  CB  ARG A 171     -32.408  -5.982  -9.097  1.00  0.00           C  
ATOM    543  CG  ARG A 171     -31.703  -7.302  -8.881  1.00  0.00           C  
ATOM    544  CD  ARG A 171     -32.092  -7.852  -7.534  1.00  0.00           C  
ATOM    545  NE  ARG A 171     -31.410  -9.096  -7.215  1.00  0.00           N  
ATOM    546  CZ  ARG A 171     -31.764  -9.884  -6.209  1.00  0.00           C  
ATOM    547  NH1 ARG A 171     -32.792  -9.546  -5.440  1.00  0.00           N  
ATOM    548  NH2 ARG A 171     -31.092 -11.002  -5.965  1.00  0.00           N  
ATOM    549  N   ARG A 172     -32.714  -3.170 -10.773  1.00  0.00           N  
ATOM    550  CA  ARG A 172     -33.395  -1.887 -10.877  1.00  0.00           C  
ATOM    551  C   ARG A 172     -34.291  -1.904 -12.116  1.00  0.00           C  
ATOM    552  O   ARG A 172     -35.244  -1.132 -12.216  1.00  0.00           O  
ATOM    553  CB  ARG A 172     -32.359  -0.754 -10.961  1.00  0.00           C  
ATOM    554  CG  ARG A 172     -32.913   0.656 -10.781  1.00  0.00           C  
ATOM    555  CD  ARG A 172     -33.439   1.236 -12.085  1.00  0.00           C  
ATOM    556  NE  ARG A 172     -33.918   2.605 -11.913  1.00  0.00           N  
ATOM    557  CZ  ARG A 172     -34.325   3.389 -12.908  1.00  0.00           C  
ATOM    558  NH1 ARG A 172     -34.313   2.941 -14.157  1.00  0.00           N  
ATOM    559  NH2 ARG A 172     -34.746   4.621 -12.653  1.00  0.00           N  
ATOM    560  N   LYS A 173     -33.983  -2.800 -13.049  1.00  0.00           N  
ATOM    561  CA  LYS A 173     -34.757  -2.938 -14.276  1.00  0.00           C  
ATOM    562  C   LYS A 173     -35.766  -4.053 -14.076  1.00  0.00           C  
ATOM    563  O   LYS A 173     -36.732  -4.176 -14.821  1.00  0.00           O  
ATOM    564  CB  LYS A 173     -33.838  -3.286 -15.450  1.00  0.00           C  
ATOM    565  CG  LYS A 173     -32.695  -2.302 -15.653  1.00  0.00           C  
ATOM    566  CD  LYS A 173     -33.206  -0.906 -15.991  1.00  0.00           C  
ATOM    567  CE  LYS A 173     -32.077   0.115 -16.016  1.00  0.00           C  
ATOM    568  NZ  LYS A 173     -31.463   0.298 -14.671  1.00  0.00           N  
ATOM    569  N   LYS A 174     -35.525  -4.860 -13.051  1.00  0.00           N  
ATOM    570  CA  LYS A 174     -36.384  -5.991 -12.722  1.00  0.00           C  
ATOM    571  C   LYS A 174     -37.168  -5.702 -11.436  1.00  0.00           C  
ATOM    572  O   LYS A 174     -37.481  -4.548 -11.138  1.00  0.00           O  
ATOM    573  CB  LYS A 174     -35.519  -7.246 -12.549  1.00  0.00           C  
ATOM    574  CG  LYS A 174     -36.294  -8.550 -12.477  1.00  0.00           C  
ATOM    575  CD  LYS A 174     -35.396  -9.713 -12.084  1.00  0.00           C  
ATOM    576  CE  LYS A 174     -34.764  -9.500 -10.710  1.00  0.00           C  
ATOM    577  NZ  LYS A 174     -35.769  -9.319  -9.620  1.00  0.00           N  
ATOM    578  N   GLY A 175     -37.479  -6.756 -10.683  1.00  0.00           N  
ATOM    579  CA  GLY A 175     -38.215  -6.609  -9.437  1.00  0.00           C  
ATOM    580  C   GLY A 175     -37.470  -5.750  -8.432  1.00  0.00           C  
ATOM    581  O   GLY A 175     -38.076  -4.980  -7.690  1.00  0.00           O  
ATOM    582  N   GLU A 176     -36.151  -5.904  -8.398  1.00  0.00           N  
ATOM    583  CA  GLU A 176     -35.284  -5.128  -7.515  1.00  0.00           C  
ATOM    584  C   GLU A 176     -35.488  -5.310  -6.005  1.00  0.00           C  
ATOM    585  O   GLU A 176     -35.816  -4.360  -5.293  1.00  0.00           O  
ATOM    586  CB  GLU A 176     -35.395  -3.638  -7.878  1.00  0.00           C  
ATOM    587  CG  GLU A 176     -34.270  -2.759  -7.338  1.00  0.00           C  
ATOM    588  CD  GLU A 176     -34.310  -1.344  -7.892  1.00  0.00           C  
ATOM    589  OE1 GLU A 176     -33.400  -0.551  -7.570  1.00  0.00           O  
ATOM    590  OE2 GLU A 176     -35.249  -1.024  -8.652  1.00  0.00           O  
ATOM    591  N   PRO A 177     -35.313  -6.541  -5.500  1.00  0.00           N  
ATOM    592  CA  PRO A 177     -35.485  -6.755  -4.058  1.00  0.00           C  
ATOM    593  C   PRO A 177     -34.154  -6.444  -3.360  1.00  0.00           C  
ATOM    594  O   PRO A 177     -33.903  -6.891  -2.240  1.00  0.00           O  
ATOM    595  CB  PRO A 177     -35.844  -8.239  -3.968  1.00  0.00           C  
ATOM    596  CG  PRO A 177     -36.364  -8.572  -5.349  1.00  0.00           C  
ATOM    597  CD  PRO A 177     -35.420  -7.816  -6.226  1.00  0.00           C  
ATOM    598  N   VAL A 178     -33.316  -5.672  -4.050  1.00  0.00           N  
ATOM    599  CA  VAL A 178     -31.978  -5.273  -3.603  1.00  0.00           C  
ATOM    600  C   VAL A 178     -31.584  -5.371  -2.130  1.00  0.00           C  
ATOM    601  O   VAL A 178     -30.557  -5.964  -1.818  1.00  0.00           O  
ATOM    602  CB  VAL A 178     -31.655  -3.849  -4.073  1.00  0.00           C  
ATOM    603  CG1 VAL A 178     -31.546  -3.827  -5.584  1.00  0.00           C  
ATOM    604  CG2 VAL A 178     -32.726  -2.889  -3.602  1.00  0.00           C  
ATOM    605  N   ASP A 179     -32.384  -4.779  -1.245  1.00  0.00           N  
ATOM    606  CA  ASP A 179     -32.138  -4.769   0.203  1.00  0.00           C  
ATOM    607  C   ASP A 179     -31.004  -5.635   0.759  1.00  0.00           C  
ATOM    608  O   ASP A 179     -30.174  -5.160   1.538  1.00  0.00           O  
ATOM    609  CB  ASP A 179     -33.425  -5.122   0.951  1.00  0.00           C  
ATOM    610  CG  ASP A 179     -34.122  -3.905   1.511  1.00  0.00           C  
ATOM    611  OD1 ASP A 179     -35.066  -4.081   2.305  1.00  0.00           O  
ATOM    612  OD2 ASP A 179     -33.733  -2.771   1.164  1.00  0.00           O  
ATOM    613  N   GLU A 180     -30.988  -6.908   0.377  1.00  0.00           N  
ATOM    614  CA  GLU A 180     -29.970  -7.843   0.837  1.00  0.00           C  
ATOM    615  C   GLU A 180     -28.613  -7.461   0.247  1.00  0.00           C  
ATOM    616  O   GLU A 180     -27.643  -7.262   0.980  1.00  0.00           O  
ATOM    617  CB  GLU A 180     -30.347  -9.269   0.416  1.00  0.00           C  
ATOM    618  CG  GLU A 180     -29.689 -10.370   1.243  1.00  0.00           C  
ATOM    619  CD  GLU A 180     -30.105 -11.768   0.807  1.00  0.00           C  
ATOM    620  OE1 GLU A 180     -31.316 -11.986   0.563  1.00  0.00           O  
ATOM    621  OE2 GLU A 180     -29.221 -12.651   0.721  1.00  0.00           O  
ATOM    622  N   LEU A 181     -28.553  -7.367  -1.082  1.00  0.00           N  
ATOM    623  CA  LEU A 181     -27.329  -6.987  -1.778  1.00  0.00           C  
ATOM    624  C   LEU A 181     -26.706  -5.730  -1.151  1.00  0.00           C  
ATOM    625  O   LEU A 181     -25.493  -5.644  -0.998  1.00  0.00           O  
ATOM    626  CB  LEU A 181     -27.629  -6.766  -3.267  1.00  0.00           C  
ATOM    627  CG  LEU A 181     -27.880  -8.067  -4.043  1.00  0.00           C  
ATOM    628  CD1 LEU A 181     -28.285  -7.781  -5.482  1.00  0.00           C  
ATOM    629  CD2 LEU A 181     -26.614  -8.912  -4.024  1.00  0.00           C  
ATOM    630  N   LEU A 182     -27.551  -4.772  -0.773  1.00  0.00           N  
ATOM    631  CA  LEU A 182     -27.101  -3.537  -0.145  1.00  0.00           C  
ATOM    632  C   LEU A 182     -26.445  -3.799   1.204  1.00  0.00           C  
ATOM    633  O   LEU A 182     -25.546  -3.064   1.617  1.00  0.00           O  
ATOM    634  CB  LEU A 182     -28.275  -2.567   0.022  1.00  0.00           C  
ATOM    635  CG  LEU A 182     -28.735  -1.893  -1.277  1.00  0.00           C  
ATOM    636  CD1 LEU A 182     -30.073  -1.198  -1.076  1.00  0.00           C  
ATOM    637  CD2 LEU A 182     -27.670  -0.894  -1.734  1.00  0.00           C  
ATOM    638  N   ALA A 183     -26.895  -4.842   1.896  1.00  0.00           N  
ATOM    639  CA  ALA A 183     -26.321  -5.195   3.199  1.00  0.00           C  
ATOM    640  C   ALA A 183     -25.031  -6.004   2.998  1.00  0.00           C  
ATOM    641  O   ALA A 183     -24.093  -5.912   3.799  1.00  0.00           O  
ATOM    642  CB  ALA A 183     -27.325  -5.997   4.032  1.00  0.00           C  
ATOM    643  N   LYS A 184     -24.982  -6.795   1.931  1.00  0.00           N  
ATOM    644  CA  LYS A 184     -23.778  -7.564   1.651  1.00  0.00           C  
ATOM    645  C   LYS A 184     -22.732  -6.521   1.247  1.00  0.00           C  
ATOM    646  O   LYS A 184     -21.568  -6.585   1.644  1.00  0.00           O  
ATOM    647  CB  LYS A 184     -24.023  -8.566   0.517  1.00  0.00           C  
ATOM    648  CG  LYS A 184     -22.994  -9.687   0.452  1.00  0.00           C  
ATOM    649  CD  LYS A 184     -23.304 -10.670  -0.682  1.00  0.00           C  
ATOM    650  CE  LYS A 184     -24.653 -11.384  -0.496  1.00  0.00           C  
ATOM    651  NZ  LYS A 184     -25.008 -12.270  -1.648  1.00  0.00           N  
ATOM    652  N   SER A 185     -23.172  -5.536   0.472  1.00  0.00           N  
ATOM    653  CA  SER A 185     -22.301  -4.453   0.044  1.00  0.00           C  
ATOM    654  C   SER A 185     -21.679  -3.775   1.265  1.00  0.00           C  
ATOM    655  O   SER A 185     -20.479  -3.511   1.292  1.00  0.00           O  
ATOM    656  CB  SER A 185     -23.103  -3.439  -0.765  1.00  0.00           C  
ATOM    657  OG  SER A 185     -23.531  -4.013  -1.983  1.00  0.00           O  
ATOM    658  N   ARG A 186     -22.508  -3.511   2.271  1.00  0.00           N  
ATOM    659  CA  ARG A 186     -22.073  -2.870   3.506  1.00  0.00           C  
ATOM    660  C   ARG A 186     -21.021  -3.693   4.260  1.00  0.00           C  
ATOM    661  O   ARG A 186     -20.154  -3.135   4.945  1.00  0.00           O  
ATOM    662  CB  ARG A 186     -23.286  -2.613   4.410  1.00  0.00           C  
ATOM    663  CG  ARG A 186     -24.178  -1.444   3.981  1.00  0.00           C  
ATOM    664  CD  ARG A 186     -25.612  -1.591   4.480  1.00  0.00           C  
ATOM    665  NE  ARG A 186     -25.678  -1.953   5.896  1.00  0.00           N  
ATOM    666  CZ  ARG A 186     -26.775  -2.397   6.508  1.00  0.00           C  
ATOM    667  NH1 ARG A 186     -27.911  -2.535   5.831  1.00  0.00           N  
ATOM    668  NH2 ARG A 186     -26.732  -2.716   7.797  1.00  0.00           N  
ATOM    669  N   GLU A 195     -21.080  -5.016   4.141  1.00  0.00           N  
ATOM    670  CA  GLU A 195     -20.098  -5.820   4.844  1.00  0.00           C  
ATOM    671  C   GLU A 195     -18.774  -5.876   4.075  1.00  0.00           C  
ATOM    672  O   GLU A 195     -17.710  -6.009   4.684  1.00  0.00           O  
ATOM    673  CB  GLU A 195     -20.630  -7.243   5.151  1.00  0.00           C  
ATOM    674  CG  GLU A 195     -21.071  -8.081   3.956  1.00  0.00           C  
ATOM    675  CD  GLU A 195     -21.097  -9.592   4.248  1.00  0.00           C  
ATOM    676  OE1 GLU A 195     -21.570  -9.982   5.339  1.00  0.00           O  
ATOM    677  OE2 GLU A 195     -20.655 -10.389   3.380  1.00  0.00           O  
ATOM    678  N   ILE A 196     -18.825  -5.753   2.750  1.00  0.00           N  
ATOM    679  CA  ILE A 196     -17.596  -5.793   1.976  1.00  0.00           C  
ATOM    680  C   ILE A 196     -16.713  -4.587   2.315  1.00  0.00           C  
ATOM    681  O   ILE A 196     -15.515  -4.744   2.577  1.00  0.00           O  
ATOM    682  CB  ILE A 196     -17.888  -5.871   0.454  1.00  0.00           C  
ATOM    683  CG1 ILE A 196     -18.494  -7.243   0.126  1.00  0.00           C  
ATOM    684  CG2 ILE A 196     -16.591  -5.688  -0.345  1.00  0.00           C  
ATOM    685  CD1 ILE A 196     -18.958  -7.398  -1.295  1.00  0.00           C  
ATOM    686  N   VAL A 197     -17.292  -3.391   2.343  1.00  0.00           N  
ATOM    687  CA  VAL A 197     -16.498  -2.219   2.698  1.00  0.00           C  
ATOM    688  C   VAL A 197     -15.986  -2.339   4.135  1.00  0.00           C  
ATOM    689  O   VAL A 197     -14.829  -2.012   4.412  1.00  0.00           O  
ATOM    690  CB  VAL A 197     -17.285  -0.870   2.547  1.00  0.00           C  
ATOM    691  CG1 VAL A 197     -16.764  -0.098   1.339  1.00  0.00           C  
ATOM    692  CG2 VAL A 197     -18.766  -1.124   2.405  1.00  0.00           C  
ATOM    693  N   LYS A 198     -16.845  -2.803   5.042  1.00  0.00           N  
ATOM    694  CA  LYS A 198     -16.457  -2.985   6.447  1.00  0.00           C  
ATOM    695  C   LYS A 198     -15.261  -3.913   6.522  1.00  0.00           C  
ATOM    696  O   LYS A 198     -14.291  -3.647   7.233  1.00  0.00           O  
ATOM    697  CB  LYS A 198     -17.608  -3.601   7.267  1.00  0.00           C  
ATOM    698  CG  LYS A 198     -17.243  -4.001   8.717  1.00  0.00           C  
ATOM    699  CD  LYS A 198     -18.499  -4.293   9.571  1.00  0.00           C  
ATOM    700  CE  LYS A 198     -18.182  -4.761  11.006  1.00  0.00           C  
ATOM    701  NZ  LYS A 198     -17.718  -6.194  11.093  1.00  0.00           N  
ATOM    702  N   ARG A 199     -15.345  -4.995   5.758  1.00  0.00           N  
ATOM    703  CA  ARG A 199     -14.305  -6.007   5.730  1.00  0.00           C  
ATOM    704  C   ARG A 199     -13.033  -5.497   5.069  1.00  0.00           C  
ATOM    705  O   ARG A 199     -11.932  -5.684   5.603  1.00  0.00           O  
ATOM    706  CB  ARG A 199     -14.826  -7.267   5.014  1.00  0.00           C  
ATOM    707  CG  ARG A 199     -13.898  -8.474   5.132  1.00  0.00           C  
ATOM    708  CD  ARG A 199     -13.541  -8.760   6.591  1.00  0.00           C  
ATOM    709  NE  ARG A 199     -12.423  -9.688   6.704  1.00  0.00           N  
ATOM    710  CZ  ARG A 199     -11.617  -9.751   7.759  1.00  0.00           C  
ATOM    711  NH1 ARG A 199     -11.805  -8.940   8.797  1.00  0.00           N  
ATOM    712  NH2 ARG A 199     -10.612 -10.616   7.769  1.00  0.00           N  
ATOM    713  N   ILE A 200     -13.197  -4.859   3.908  1.00  0.00           N  
ATOM    714  CA  ILE A 200     -12.079  -4.307   3.155  1.00  0.00           C  
ATOM    715  C   ILE A 200     -11.232  -3.398   4.058  1.00  0.00           C  
ATOM    716  O   ILE A 200     -10.001  -3.529   4.107  1.00  0.00           O  
ATOM    717  CB  ILE A 200     -12.591  -3.534   1.891  1.00  0.00           C  
ATOM    718  CG1 ILE A 200     -12.712  -4.503   0.707  1.00  0.00           C  
ATOM    719  CG2 ILE A 200     -11.645  -2.409   1.524  1.00  0.00           C  
ATOM    720  CD1 ILE A 200     -13.202  -3.862  -0.562  1.00  0.00           C  
ATOM    721  N   GLY A 201     -11.889  -2.497   4.786  1.00  0.00           N  
ATOM    722  CA  GLY A 201     -11.164  -1.609   5.675  1.00  0.00           C  
ATOM    723  C   GLY A 201     -10.345  -2.374   6.702  1.00  0.00           C  
ATOM    724  O   GLY A 201      -9.163  -2.080   6.915  1.00  0.00           O  
ATOM    725  N   GLU A 202     -10.972  -3.362   7.341  1.00  0.00           N  
ATOM    726  CA  GLU A 202     -10.306  -4.170   8.354  1.00  0.00           C  
ATOM    727  C   GLU A 202      -9.067  -4.820   7.784  1.00  0.00           C  
ATOM    728  O   GLU A 202      -7.981  -4.719   8.359  1.00  0.00           O  
ATOM    729  CB  GLU A 202     -11.252  -5.242   8.897  1.00  0.00           C  
ATOM    730  CG  GLU A 202     -12.343  -4.692   9.813  1.00  0.00           C  
ATOM    731  CD  GLU A 202     -13.513  -5.657  10.016  1.00  0.00           C  
ATOM    732  OE1 GLU A 202     -14.479  -5.271  10.722  1.00  0.00           O  
ATOM    733  OE2 GLU A 202     -13.468  -6.786   9.469  1.00  0.00           O  
ATOM    734  N   LEU A 203      -9.222  -5.489   6.651  1.00  0.00           N  
ATOM    735  CA  LEU A 203      -8.081  -6.134   6.022  1.00  0.00           C  
ATOM    736  C   LEU A 203      -6.980  -5.099   5.767  1.00  0.00           C  
ATOM    737  O   LEU A 203      -5.808  -5.345   6.041  1.00  0.00           O  
ATOM    738  CB  LEU A 203      -8.514  -6.808   4.717  1.00  0.00           C  
ATOM    739  CG  LEU A 203      -9.451  -7.985   5.005  1.00  0.00           C  
ATOM    740  CD1 LEU A 203     -10.054  -8.541   3.706  1.00  0.00           C  
ATOM    741  CD2 LEU A 203      -8.666  -9.060   5.778  1.00  0.00           C  
ATOM    742  N   GLU A 205      -7.368  -3.929   5.267  1.00  0.00           N  
ATOM    743  CA  GLU A 205      -6.403  -2.879   4.983  1.00  0.00           C  
ATOM    744  C   GLU A 205      -5.625  -2.484   6.229  1.00  0.00           C  
ATOM    745  O   GLU A 205      -4.395  -2.401   6.214  1.00  0.00           O  
ATOM    746  CB  GLU A 205      -7.111  -1.666   4.382  1.00  0.00           C  
ATOM    747  CG  GLU A 205      -7.518  -1.867   2.931  1.00  0.00           C  
ATOM    748  CD  GLU A 205      -8.264  -0.676   2.362  1.00  0.00           C  
ATOM    749  OE1 GLU A 205      -8.424  -0.619   1.121  1.00  0.00           O  
ATOM    750  OE2 GLU A 205      -8.699   0.198   3.151  1.00  0.00           O  
ATOM    751  N   ASN A 206      -6.333  -2.261   7.319  1.00  0.00           N  
ATOM    752  CA  ASN A 206      -5.656  -1.887   8.538  1.00  0.00           C  
ATOM    753  C   ASN A 206      -4.881  -3.064   9.096  1.00  0.00           C  
ATOM    754  O   ASN A 206      -3.873  -2.880   9.775  1.00  0.00           O  
ATOM    755  CB  ASN A 206      -6.669  -1.346   9.543  1.00  0.00           C  
ATOM    756  CG  ASN A 206      -7.399  -0.123   9.009  1.00  0.00           C  
ATOM    757  OD1 ASN A 206      -6.774   0.834   8.539  1.00  0.00           O  
ATOM    758  ND2 ASN A 206      -8.724  -0.152   9.068  1.00  0.00           N  
ATOM    759  N   GLU A 207      -5.333  -4.280   8.814  1.00  0.00           N  
ATOM    760  CA  GLU A 207      -4.604  -5.446   9.297  1.00  0.00           C  
ATOM    761  C   GLU A 207      -3.316  -5.574   8.488  1.00  0.00           C  
ATOM    762  O   GLU A 207      -2.288  -6.020   9.002  1.00  0.00           O  
ATOM    763  CB  GLU A 207      -5.440  -6.728   9.156  1.00  0.00           C  
ATOM    764  CG  GLU A 207      -6.482  -6.943  10.266  1.00  0.00           C  
ATOM    765  CD  GLU A 207      -7.379  -8.172  10.038  1.00  0.00           C  
ATOM    766  OE1 GLU A 207      -8.402  -8.300  10.750  1.00  0.00           O  
ATOM    767  OE2 GLU A 207      -7.069  -9.007   9.156  1.00  0.00           O  
ATOM    768  N   VAL A 208      -3.369  -5.171   7.222  1.00  0.00           N  
ATOM    769  CA  VAL A 208      -2.199  -5.255   6.361  1.00  0.00           C  
ATOM    770  C   VAL A 208      -1.183  -4.192   6.745  1.00  0.00           C  
ATOM    771  O   VAL A 208       0.016  -4.378   6.565  1.00  0.00           O  
ATOM    772  CB  VAL A 208      -2.588  -5.111   4.883  1.00  0.00           C  
ATOM    773  CG1 VAL A 208      -1.357  -4.858   4.029  1.00  0.00           C  
ATOM    774  CG2 VAL A 208      -3.278  -6.385   4.420  1.00  0.00           C  
ATOM    775  N   GLU A 209      -1.650  -3.074   7.278  1.00  0.00           N  
ATOM    776  CA  GLU A 209      -0.716  -2.048   7.704  1.00  0.00           C  
ATOM    777  C   GLU A 209       0.089  -2.579   8.879  1.00  0.00           C  
ATOM    778  O   GLU A 209       1.317  -2.621   8.829  1.00  0.00           O  
ATOM    779  CB  GLU A 209      -1.442  -0.791   8.158  1.00  0.00           C  
ATOM    780  CG  GLU A 209      -1.812   0.177   7.077  1.00  0.00           C  
ATOM    781  CD  GLU A 209      -2.385   1.445   7.678  1.00  0.00           C  
ATOM    782  OE1 GLU A 209      -1.672   2.069   8.500  1.00  0.00           O  
ATOM    783  OE2 GLU A 209      -3.539   1.808   7.344  1.00  0.00           O  
ATOM    784  N   GLU A 210      -0.616  -2.984   9.934  1.00  0.00           N  
ATOM    785  CA  GLU A 210       0.029  -3.496  11.136  1.00  0.00           C  
ATOM    786  C   GLU A 210       1.047  -4.569  10.773  1.00  0.00           C  
ATOM    787  O   GLU A 210       2.128  -4.627  11.358  1.00  0.00           O  
ATOM    788  CB  GLU A 210      -1.005  -4.051  12.128  1.00  0.00           C  
ATOM    789  CG  GLU A 210      -1.820  -5.226  11.595  1.00  0.00           C  
ATOM    790  CD  GLU A 210      -2.461  -6.080  12.695  1.00  0.00           C  
ATOM    791  OE1 GLU A 210      -1.706  -6.705  13.480  1.00  0.00           O  
ATOM    792  OE2 GLU A 210      -3.715  -6.129  12.769  1.00  0.00           O  
ATOM    793  N   LEU A 211       0.708  -5.403   9.799  1.00  0.00           N  
ATOM    794  CA  LEU A 211       1.607  -6.460   9.359  1.00  0.00           C  
ATOM    795  C   LEU A 211       2.897  -5.884   8.757  1.00  0.00           C  
ATOM    796  O   LEU A 211       3.996  -6.350   9.080  1.00  0.00           O  
ATOM    797  CB  LEU A 211       0.889  -7.346   8.344  1.00  0.00           C  
ATOM    798  CG  LEU A 211       0.494  -8.776   8.734  1.00  0.00           C  
ATOM    799  CD1 LEU A 211       0.164  -8.907  10.215  1.00  0.00           C  
ATOM    800  CD2 LEU A 211      -0.679  -9.165   7.868  1.00  0.00           C  
ATOM    801  N   LYS A 212       2.773  -4.875   7.894  1.00  0.00           N  
ATOM    802  CA  LYS A 212       3.950  -4.251   7.289  1.00  0.00           C  
ATOM    803  C   LYS A 212       4.808  -3.635   8.394  1.00  0.00           C  
ATOM    804  O   LYS A 212       6.036  -3.618   8.327  1.00  0.00           O  
ATOM    805  CB  LYS A 212       3.542  -3.150   6.306  1.00  0.00           C  
ATOM    806  CG  LYS A 212       2.905  -3.645   5.020  1.00  0.00           C  
ATOM    807  CD  LYS A 212       2.432  -2.481   4.141  1.00  0.00           C  
ATOM    808  CE  LYS A 212       1.780  -2.969   2.846  1.00  0.00           C  
ATOM    809  NZ  LYS A 212       1.166  -1.858   2.063  1.00  0.00           N  
ATOM    810  N   LYS A 213       4.142  -3.131   9.418  1.00  0.00           N  
ATOM    811  CA  LYS A 213       4.824  -2.506  10.525  1.00  0.00           C  
ATOM    812  C   LYS A 213       5.730  -3.517  11.242  1.00  0.00           C  
ATOM    813  O   LYS A 213       6.899  -3.235  11.506  1.00  0.00           O  
ATOM    814  CB  LYS A 213       3.769  -1.922  11.476  1.00  0.00           C  
ATOM    815  CG  LYS A 213       4.240  -0.807  12.407  1.00  0.00           C  
ATOM    816  CD  LYS A 213       3.079   0.131  12.729  1.00  0.00           C  
ATOM    817  CE  LYS A 213       2.538   0.792  11.450  1.00  0.00           C  
ATOM    818  NZ  LYS A 213       1.315   1.640  11.652  1.00  0.00           N  
ATOM    819  N   LYS A 214       5.191  -4.695  11.549  1.00  0.00           N  
ATOM    820  CA  LYS A 214       5.956  -5.731  12.241  1.00  0.00           C  
ATOM    821  C   LYS A 214       7.076  -6.249  11.346  1.00  0.00           C  
ATOM    822  O   LYS A 214       8.170  -6.563  11.820  1.00  0.00           O  
ATOM    823  CB  LYS A 214       5.041  -6.892  12.654  1.00  0.00           C  
ATOM    824  CG  LYS A 214       3.882  -6.493  13.571  1.00  0.00           C  
ATOM    825  CD  LYS A 214       2.940  -7.674  13.836  1.00  0.00           C  
ATOM    826  CE  LYS A 214       1.560  -7.230  14.351  1.00  0.00           C  
ATOM    827  NZ  LYS A 214       0.501  -8.283  14.154  1.00  0.00           N  
ATOM    828  N   ILE A 215       6.811  -6.332  10.048  1.00  0.00           N  
ATOM    829  CA  ILE A 215       7.828  -6.816   9.136  1.00  0.00           C  
ATOM    830  C   ILE A 215       9.018  -5.858   9.083  1.00  0.00           C  
ATOM    831  O   ILE A 215      10.173  -6.280   9.231  1.00  0.00           O  
ATOM    832  CB  ILE A 215       7.258  -6.997   7.710  1.00  0.00           C  
ATOM    833  CG1 ILE A 215       6.259  -8.149   7.694  1.00  0.00           C  
ATOM    834  CG2 ILE A 215       8.378  -7.270   6.721  1.00  0.00           C  
ATOM    835  CD1 ILE A 215       5.382  -8.154   6.476  1.00  0.00           C  
ATOM    836  N   ASP A 216       8.736  -4.571   8.870  1.00  0.00           N  
ATOM    837  CA  ASP A 216       9.789  -3.568   8.781  1.00  0.00           C  
ATOM    838  C   ASP A 216      10.588  -3.456  10.071  1.00  0.00           C  
ATOM    839  O   ASP A 216      11.800  -3.242  10.033  1.00  0.00           O  
ATOM    840  CB  ASP A 216       9.217  -2.204   8.407  1.00  0.00           C  
ATOM    841  CG  ASP A 216       8.773  -2.137   6.964  1.00  0.00           C  
ATOM    842  OD1 ASP A 216       9.438  -2.763   6.107  1.00  0.00           O  
ATOM    843  OD2 ASP A 216       7.770  -1.445   6.681  1.00  0.00           O  
ATOM    844  N   TYR A 217       9.914  -3.594  11.208  1.00  0.00           N  
ATOM    845  CA  TYR A 217      10.587  -3.540  12.505  1.00  0.00           C  
ATOM    846  C   TYR A 217      11.795  -4.472  12.504  1.00  0.00           C  
ATOM    847  O   TYR A 217      12.873  -4.105  12.957  1.00  0.00           O  
ATOM    848  CB  TYR A 217       9.636  -3.961  13.607  1.00  0.00           C  
ATOM    849  CG  TYR A 217      10.286  -4.041  14.959  1.00  0.00           C  
ATOM    850  CD1 TYR A 217      10.291  -2.943  15.807  1.00  0.00           C  
ATOM    851  CD2 TYR A 217      10.865  -5.237  15.405  1.00  0.00           C  
ATOM    852  CE1 TYR A 217      10.850  -3.022  17.083  1.00  0.00           C  
ATOM    853  CE2 TYR A 217      11.427  -5.337  16.668  1.00  0.00           C  
ATOM    854  CZ  TYR A 217      11.416  -4.220  17.508  1.00  0.00           C  
ATOM    855  OH  TYR A 217      11.972  -4.293  18.767  1.00  0.00           O  
ATOM    856  N   TYR A 218      11.602  -5.685  11.998  1.00  0.00           N  
ATOM    857  CA  TYR A 218      12.685  -6.649  11.908  1.00  0.00           C  
ATOM    858  C   TYR A 218      13.651  -6.259  10.794  1.00  0.00           C  
ATOM    859  O   TYR A 218      14.877  -6.301  10.962  1.00  0.00           O  
ATOM    860  CB  TYR A 218      12.140  -8.046  11.621  1.00  0.00           C  
ATOM    861  CG  TYR A 218      11.296  -8.617  12.735  1.00  0.00           C  
ATOM    862  CD1 TYR A 218       9.943  -8.901  12.536  1.00  0.00           C  
ATOM    863  CD2 TYR A 218      11.850  -8.873  13.988  1.00  0.00           C  
ATOM    864  CE1 TYR A 218       9.167  -9.420  13.557  1.00  0.00           C  
ATOM    865  CE2 TYR A 218      11.088  -9.395  15.013  1.00  0.00           C  
ATOM    866  CZ  TYR A 218       9.746  -9.665  14.797  1.00  0.00           C  
ATOM    867  OH  TYR A 218       8.979 -10.162  15.823  1.00  0.00           O  
ATOM    868  N   LEU A 219      13.106  -5.875   9.646  1.00  0.00           N  
ATOM    869  CA  LEU A 219      13.970  -5.517   8.535  1.00  0.00           C  
ATOM    870  C   LEU A 219      14.986  -4.446   8.888  1.00  0.00           C  
ATOM    871  O   LEU A 219      16.116  -4.508   8.435  1.00  0.00           O  
ATOM    872  CB  LEU A 219      13.140  -5.067   7.327  1.00  0.00           C  
ATOM    873  CG  LEU A 219      12.380  -6.157   6.558  1.00  0.00           C  
ATOM    874  CD1 LEU A 219      11.644  -5.528   5.383  1.00  0.00           C  
ATOM    875  CD2 LEU A 219      13.357  -7.229   6.080  1.00  0.00           C  
ATOM    876  N   TRP A 220      14.582  -3.464   9.694  1.00  0.00           N  
ATOM    877  CA  TRP A 220      15.465  -2.363  10.082  1.00  0.00           C  
ATOM    878  C   TRP A 220      16.437  -2.793  11.141  1.00  0.00           C  
ATOM    879  O   TRP A 220      17.432  -2.123  11.401  1.00  0.00           O  
ATOM    880  CB  TRP A 220      14.670  -1.185  10.646  1.00  0.00           C  
ATOM    881  CG  TRP A 220      14.037  -0.327   9.615  1.00  0.00           C  
ATOM    882  CD1 TRP A 220      12.985  -0.653   8.803  1.00  0.00           C  
ATOM    883  CD2 TRP A 220      14.421   1.006   9.263  1.00  0.00           C  
ATOM    884  NE1 TRP A 220      12.694   0.395   7.969  1.00  0.00           N  
ATOM    885  CE2 TRP A 220      13.557   1.429   8.230  1.00  0.00           C  
ATOM    886  CE3 TRP A 220      15.414   1.886   9.721  1.00  0.00           C  
ATOM    887  CZ2 TRP A 220      13.652   2.702   7.645  1.00  0.00           C  
ATOM    888  CZ3 TRP A 220      15.511   3.145   9.143  1.00  0.00           C  
ATOM    889  CH2 TRP A 220      14.632   3.542   8.114  1.00  0.00           C  
ATOM    890  N   ARG A 221      16.131  -3.918  11.763  1.00  0.00           N  
ATOM    891  CA  ARG A 221      16.963  -4.400  12.827  1.00  0.00           C  
ATOM    892  C   ARG A 221      17.802  -5.610  12.450  1.00  0.00           C  
ATOM    893  O   ARG A 221      18.232  -6.372  13.312  1.00  0.00           O  
ATOM    894  CB  ARG A 221      16.083  -4.639  14.064  1.00  0.00           C  
ATOM    895  CG  ARG A 221      16.098  -3.437  15.031  1.00  0.00           C  
ATOM    896  CD  ARG A 221      14.828  -3.272  15.858  1.00  0.00           C  
ATOM    897  NE  ARG A 221      13.807  -2.676  15.020  1.00  0.00           N  
ATOM    898  CZ  ARG A 221      13.130  -1.583  15.332  1.00  0.00           C  
ATOM    899  NH1 ARG A 221      13.369  -0.972  16.476  1.00  0.00           N  
ATOM    900  NH2 ARG A 221      12.225  -1.103  14.486  1.00  0.00           N  
ATOM    901  N   LEU A 222      18.042  -5.774  11.151  1.00  0.00           N  
ATOM    902  CA  LEU A 222      18.869  -6.867  10.658  1.00  0.00           C  
ATOM    903  C   LEU A 222      20.115  -6.279   9.993  1.00  0.00           C  
ATOM    904  O   LEU A 222      20.039  -5.312   9.252  1.00  0.00           O  
ATOM    905  CB  LEU A 222      18.072  -7.750   9.688  1.00  0.00           C  
ATOM    906  CG  LEU A 222      17.020  -8.662  10.347  1.00  0.00           C  
ATOM    907  CD1 LEU A 222      16.173  -9.341   9.277  1.00  0.00           C  
ATOM    908  CD2 LEU A 222      17.713  -9.709  11.223  1.00  0.00           C  
ATOM    909  N   PRO A 223      21.287  -6.847  10.275  1.00  0.00           N  
ATOM    910  CA  PRO A 223      22.510  -6.320   9.676  1.00  0.00           C  
ATOM    911  C   PRO A 223      22.665  -6.637   8.212  1.00  0.00           C  
ATOM    912  O   PRO A 223      22.103  -7.606   7.716  1.00  0.00           O  
ATOM    913  CB  PRO A 223      23.615  -6.967  10.514  1.00  0.00           C  
ATOM    914  CG  PRO A 223      23.059  -8.298  10.795  1.00  0.00           C  
ATOM    915  CD  PRO A 223      21.590  -7.982  11.161  1.00  0.00           C  
ATOM    916  N   ASN A 224      23.465  -5.819   7.533  1.00  0.00           N  
ATOM    917  CA  ASN A 224      23.722  -6.006   6.121  1.00  0.00           C  
ATOM    918  C   ASN A 224      24.345  -7.378   5.914  1.00  0.00           C  
ATOM    919  O   ASN A 224      25.062  -7.880   6.777  1.00  0.00           O  
ATOM    920  CB  ASN A 224      24.672  -4.930   5.594  1.00  0.00           C  
ATOM    921  CG  ASN A 224      24.519  -4.712   4.094  1.00  0.00           C  
ATOM    922  OD1 ASN A 224      25.134  -3.817   3.511  1.00  0.00           O  
ATOM    923  ND2 ASN A 224      23.683  -5.535   3.463  1.00  0.00           N  
ATOM    924  N   ILE A 225      24.040  -7.987   4.773  1.00  0.00           N  
ATOM    925  CA  ILE A 225      24.582  -9.281   4.437  1.00  0.00           C  
ATOM    926  C   ILE A 225      26.041  -9.035   4.097  1.00  0.00           C  
ATOM    927  O   ILE A 225      26.361  -8.106   3.350  1.00  0.00           O  
ATOM    928  CB  ILE A 225      23.869  -9.882   3.218  1.00  0.00           C  
ATOM    929  CG1 ILE A 225      22.372  -9.997   3.499  1.00  0.00           C  
ATOM    930  CG2 ILE A 225      24.444 -11.265   2.901  1.00  0.00           C  
ATOM    931  CD1 ILE A 225      22.048 -10.870   4.679  1.00  0.00           C  
ATOM    932  N   THR A 226      26.922  -9.862   4.656  1.00  0.00           N  
ATOM    933  CA  THR A 226      28.353  -9.728   4.421  1.00  0.00           C  
ATOM    934  C   THR A 226      28.730 -10.214   3.034  1.00  0.00           C  
ATOM    935  O   THR A 226      28.069 -11.085   2.457  1.00  0.00           O  
ATOM    936  CB  THR A 226      29.192 -10.554   5.431  1.00  0.00           C  
ATOM    937  OG1 THR A 226      29.057 -11.951   5.135  1.00  0.00           O  
ATOM    938  CG2 THR A 226      28.734 -10.290   6.867  1.00  0.00           C  
ATOM    939  N   HIS A 227      29.810  -9.645   2.518  1.00  0.00           N  
ATOM    940  CA  HIS A 227      30.340 -10.013   1.225  1.00  0.00           C  
ATOM    941  C   HIS A 227      31.107 -11.332   1.364  1.00  0.00           C  
ATOM    942  O   HIS A 227      31.622 -11.676   2.442  1.00  0.00           O  
ATOM    943  CB  HIS A 227      31.269  -8.920   0.713  1.00  0.00           C  
ATOM    944  CG  HIS A 227      31.776  -9.162  -0.674  1.00  0.00           C  
ATOM    945  ND1 HIS A 227      32.772 -10.074  -0.953  1.00  0.00           N  
ATOM    946  CD2 HIS A 227      31.414  -8.622  -1.863  1.00  0.00           C  
ATOM    947  CE1 HIS A 227      33.005 -10.079  -2.253  1.00  0.00           C  
ATOM    948  NE2 HIS A 227      32.195  -9.207  -2.827  1.00  0.00           N  
ATOM    949  N   PRO A 228      31.173 -12.108   0.272  1.00  0.00           N  
ATOM    950  CA  PRO A 228      31.885 -13.386   0.313  1.00  0.00           C  
ATOM    951  C   PRO A 228      33.349 -13.250   0.723  1.00  0.00           C  
ATOM    952  O   PRO A 228      33.915 -14.172   1.304  1.00  0.00           O  
ATOM    953  CB  PRO A 228      31.722 -13.895  -1.106  1.00  0.00           C  
ATOM    954  CG  PRO A 228      30.346 -13.410  -1.445  1.00  0.00           C  
ATOM    955  CD  PRO A 228      30.408 -11.985  -0.980  1.00  0.00           C  
ATOM    956  N   SER A 229      33.948 -12.094   0.444  1.00  0.00           N  
ATOM    957  CA  SER A 229      35.350 -11.876   0.767  1.00  0.00           C  
ATOM    958  C   SER A 229      35.662 -11.615   2.235  1.00  0.00           C  
ATOM    959  O   SER A 229      36.834 -11.645   2.631  1.00  0.00           O  
ATOM    960  CB  SER A 229      35.932 -10.734  -0.089  1.00  0.00           C  
ATOM    961  OG  SER A 229      35.277  -9.502   0.141  1.00  0.00           O  
ATOM    962  N   VAL A 230      34.646 -11.350   3.050  1.00  0.00           N  
ATOM    963  CA  VAL A 230      34.941 -11.097   4.450  1.00  0.00           C  
ATOM    964  C   VAL A 230      35.122 -12.412   5.149  1.00  0.00           C  
ATOM    965  O   VAL A 230      34.257 -13.290   5.087  1.00  0.00           O  
ATOM    966  CB  VAL A 230      33.853 -10.207   5.188  1.00  0.00           C  
ATOM    967  CG1 VAL A 230      32.698  -9.906   4.281  1.00  0.00           C  
ATOM    968  CG2 VAL A 230      33.371 -10.873   6.489  1.00  0.00           C  
ATOM    969  N   PRO A 231      36.278 -12.574   5.810  1.00  0.00           N  
ATOM    970  CA  PRO A 231      36.669 -13.771   6.561  1.00  0.00           C  
ATOM    971  C   PRO A 231      35.747 -14.011   7.741  1.00  0.00           C  
ATOM    972  O   PRO A 231      35.221 -13.057   8.307  1.00  0.00           O  
ATOM    973  CB  PRO A 231      38.089 -13.446   7.004  1.00  0.00           C  
ATOM    974  CG  PRO A 231      38.060 -11.943   7.153  1.00  0.00           C  
ATOM    975  CD  PRO A 231      37.313 -11.528   5.913  1.00  0.00           C  
ATOM    976  N   VAL A 232      35.548 -15.275   8.111  1.00  0.00           N  
ATOM    977  CA  VAL A 232      34.683 -15.594   9.245  1.00  0.00           C  
ATOM    978  C   VAL A 232      35.455 -15.564  10.558  1.00  0.00           C  
ATOM    979  O   VAL A 232      36.596 -16.009  10.629  1.00  0.00           O  
ATOM    980  CB  VAL A 232      34.018 -16.966   9.083  1.00  0.00           C  
ATOM    981  CG1 VAL A 232      32.977 -17.175  10.199  1.00  0.00           C  
ATOM    982  CG2 VAL A 232      33.358 -17.049   7.714  1.00  0.00           C  
ATOM    983  N   GLY A 233      34.822 -15.026  11.596  1.00  0.00           N  
ATOM    984  CA  GLY A 233      35.479 -14.919  12.884  1.00  0.00           C  
ATOM    985  C   GLY A 233      34.557 -14.529  14.022  1.00  0.00           C  
ATOM    986  O   GLY A 233      33.406 -14.130  13.821  1.00  0.00           O  
ATOM    987  N   LYS A 234      35.085 -14.636  15.235  1.00  0.00           N  
ATOM    988  CA  LYS A 234      34.331 -14.338  16.431  1.00  0.00           C  
ATOM    989  C   LYS A 234      34.481 -12.870  16.827  1.00  0.00           C  
ATOM    990  O   LYS A 234      33.501 -12.223  17.205  1.00  0.00           O  
ATOM    991  CB  LYS A 234      34.826 -15.247  17.563  1.00  0.00           C  
ATOM    992  CG  LYS A 234      33.812 -15.524  18.672  1.00  0.00           C  
ATOM    993  CD  LYS A 234      34.435 -16.359  19.804  1.00  0.00           C  
ATOM    994  CE  LYS A 234      33.379 -16.878  20.789  1.00  0.00           C  
ATOM    995  NZ  LYS A 234      32.488 -17.921  20.187  1.00  0.00           N  
ATOM    996  N   ASP A 235      35.703 -12.347  16.718  1.00  0.00           N  
ATOM    997  CA  ASP A 235      35.995 -10.963  17.107  1.00  0.00           C  
ATOM    998  C   ASP A 235      37.281 -10.376  16.491  1.00  0.00           C  
ATOM    999  O   ASP A 235      37.821 -10.918  15.534  1.00  0.00           O  
ATOM   1000  CB  ASP A 235      36.073 -10.889  18.642  1.00  0.00           C  
ATOM   1001  CG  ASP A 235      36.746 -12.119  19.260  1.00  0.00           C  
ATOM   1002  OD1 ASP A 235      37.895 -12.435  18.864  1.00  0.00           O  
ATOM   1003  OD2 ASP A 235      36.119 -12.766  20.139  1.00  0.00           O  
ATOM   1004  N   GLU A 236      37.770  -9.273  17.061  1.00  0.00           N  
ATOM   1005  CA  GLU A 236      38.978  -8.594  16.572  1.00  0.00           C  
ATOM   1006  C   GLU A 236      40.211  -9.492  16.406  1.00  0.00           C  
ATOM   1007  O   GLU A 236      41.117  -9.185  15.634  1.00  0.00           O  
ATOM   1008  CB  GLU A 236      39.319  -7.382  17.470  1.00  0.00           C  
ATOM   1009  CG  GLU A 236      39.315  -7.657  18.975  1.00  0.00           C  
ATOM   1010  CD  GLU A 236      37.907  -7.831  19.543  1.00  0.00           C  
ATOM   1011  OE1 GLU A 236      37.755  -8.390  20.653  1.00  0.00           O  
ATOM   1012  OE2 GLU A 236      36.942  -7.399  18.877  1.00  0.00           O  
ATOM   1013  N   ASN A 237      40.245 -10.614  17.113  1.00  0.00           N  
ATOM   1014  CA  ASN A 237      41.384 -11.516  16.996  1.00  0.00           C  
ATOM   1015  C   ASN A 237      41.325 -12.365  15.741  1.00  0.00           C  
ATOM   1016  O   ASN A 237      42.298 -13.035  15.400  1.00  0.00           O  
ATOM   1017  CB  ASN A 237      41.486 -12.421  18.224  1.00  0.00           C  
ATOM   1018  CG  ASN A 237      41.860 -11.652  19.472  1.00  0.00           C  
ATOM   1019  OD1 ASN A 237      41.010 -11.351  20.320  1.00  0.00           O  
ATOM   1020  ND2 ASN A 237      43.138 -11.307  19.582  1.00  0.00           N  
ATOM   1021  N   ASP A 238      40.184 -12.339  15.056  1.00  0.00           N  
ATOM   1022  CA  ASP A 238      40.019 -13.108  13.829  1.00  0.00           C  
ATOM   1023  C   ASP A 238      40.107 -12.196  12.603  1.00  0.00           C  
ATOM   1024  O   ASP A 238      39.979 -12.636  11.455  1.00  0.00           O  
ATOM   1025  CB  ASP A 238      38.690 -13.878  13.861  1.00  0.00           C  
ATOM   1026  CG  ASP A 238      38.746 -15.113  14.762  1.00  0.00           C  
ATOM   1027  OD1 ASP A 238      37.707 -15.462  15.370  1.00  0.00           O  
ATOM   1028  OD2 ASP A 238      39.823 -15.746  14.857  1.00  0.00           O  
ATOM   1029  N   ASN A 239      40.332 -10.914  12.845  1.00  0.00           N  
ATOM   1030  CA  ASN A 239      40.463 -10.003  11.729  1.00  0.00           C  
ATOM   1031  C   ASN A 239      41.701 -10.453  10.971  1.00  0.00           C  
ATOM   1032  O   ASN A 239      42.655 -10.948  11.566  1.00  0.00           O  
ATOM   1033  CB  ASN A 239      40.604  -8.569  12.225  1.00  0.00           C  
ATOM   1034  CG  ASN A 239      39.287  -7.996  12.684  1.00  0.00           C  
ATOM   1035  OD1 ASN A 239      38.254  -8.663  12.608  1.00  0.00           O  
ATOM   1036  ND2 ASN A 239      39.310  -6.753  13.159  1.00  0.00           N  
ATOM   1037  N   VAL A 240      41.692 -10.279   9.658  1.00  0.00           N  
ATOM   1038  CA  VAL A 240      42.812 -10.725   8.864  1.00  0.00           C  
ATOM   1039  C   VAL A 240      43.651  -9.617   8.268  1.00  0.00           C  
ATOM   1040  O   VAL A 240      43.149  -8.768   7.539  1.00  0.00           O  
ATOM   1041  CB  VAL A 240      42.318 -11.644   7.715  1.00  0.00           C  
ATOM   1042  CG1 VAL A 240      43.470 -12.017   6.811  1.00  0.00           C  
ATOM   1043  CG2 VAL A 240      41.663 -12.896   8.287  1.00  0.00           C  
ATOM   1044  N   PRO A 241      44.957  -9.608   8.580  1.00  0.00           N  
ATOM   1045  CA  PRO A 241      45.888  -8.594   8.056  1.00  0.00           C  
ATOM   1046  C   PRO A 241      46.071  -8.954   6.592  1.00  0.00           C  
ATOM   1047  O   PRO A 241      46.203 -10.131   6.276  1.00  0.00           O  
ATOM   1048  CB  PRO A 241      47.167  -8.834   8.860  1.00  0.00           C  
ATOM   1049  CG  PRO A 241      46.678  -9.482  10.122  1.00  0.00           C  
ATOM   1050  CD  PRO A 241      45.598 -10.423   9.623  1.00  0.00           C  
ATOM   1051  N   ILE A 242      46.083  -7.969   5.700  1.00  0.00           N  
ATOM   1052  CA  ILE A 242      46.213  -8.269   4.277  1.00  0.00           C  
ATOM   1053  C   ILE A 242      47.247  -7.421   3.584  1.00  0.00           C  
ATOM   1054  O   ILE A 242      47.515  -7.600   2.405  1.00  0.00           O  
ATOM   1055  CB  ILE A 242      44.874  -8.049   3.537  1.00  0.00           C  
ATOM   1056  CG1 ILE A 242      44.421  -6.595   3.704  1.00  0.00           C  
ATOM   1057  CG2 ILE A 242      43.802  -8.999   4.071  1.00  0.00           C  
ATOM   1058  CD1 ILE A 242      43.166  -6.270   2.941  1.00  0.00           C  
ATOM   1059  N   ARG A 243      47.846  -6.503   4.319  1.00  0.00           N  
ATOM   1060  CA  ARG A 243      48.810  -5.603   3.722  1.00  0.00           C  
ATOM   1061  C   ARG A 243      49.593  -4.878   4.828  1.00  0.00           C  
ATOM   1062  O   ARG A 243      49.058  -4.589   5.896  1.00  0.00           O  
ATOM   1063  CB  ARG A 243      48.034  -4.624   2.817  1.00  0.00           C  
ATOM   1064  CG  ARG A 243      48.867  -3.546   2.169  1.00  0.00           C  
ATOM   1065  CD  ARG A 243      48.269  -3.014   0.855  1.00  0.00           C  
ATOM   1066  NE  ARG A 243      46.980  -2.302   0.916  1.00  0.00           N  
ATOM   1067  CZ  ARG A 243      45.782  -2.887   0.972  1.00  0.00           C  
ATOM   1068  NH1 ARG A 243      45.678  -4.201   0.998  1.00  0.00           N  
ATOM   1069  NH2 ARG A 243      44.676  -2.158   0.934  1.00  0.00           N  
ATOM   1070  N   PHE A 244      50.869  -4.612   4.583  1.00  0.00           N  
ATOM   1071  CA  PHE A 244      51.697  -3.930   5.562  1.00  0.00           C  
ATOM   1072  C   PHE A 244      52.535  -2.881   4.869  1.00  0.00           C  
ATOM   1073  O   PHE A 244      52.929  -3.069   3.725  1.00  0.00           O  
ATOM   1074  CB  PHE A 244      52.640  -4.908   6.253  1.00  0.00           C  
ATOM   1075  CG  PHE A 244      51.948  -6.028   6.949  1.00  0.00           C  
ATOM   1076  CD1 PHE A 244      51.590  -7.175   6.254  1.00  0.00           C  
ATOM   1077  CD2 PHE A 244      51.687  -5.952   8.318  1.00  0.00           C  
ATOM   1078  CE1 PHE A 244      50.986  -8.235   6.907  1.00  0.00           C  
ATOM   1079  CE2 PHE A 244      51.085  -7.003   8.986  1.00  0.00           C  
ATOM   1080  CZ  PHE A 244      50.732  -8.155   8.282  1.00  0.00           C  
ATOM   1081  N   TRP A 245      52.838  -1.790   5.566  1.00  0.00           N  
ATOM   1082  CA  TRP A 245      53.634  -0.732   4.965  1.00  0.00           C  
ATOM   1083  C   TRP A 245      54.535  -0.066   6.006  1.00  0.00           C  
ATOM   1084  O   TRP A 245      54.138   0.072   7.156  1.00  0.00           O  
ATOM   1085  CB  TRP A 245      52.687   0.309   4.337  1.00  0.00           C  
ATOM   1086  CG  TRP A 245      53.408   1.423   3.633  1.00  0.00           C  
ATOM   1087  CD1 TRP A 245      53.808   1.448   2.323  1.00  0.00           C  
ATOM   1088  CD2 TRP A 245      53.971   2.592   4.243  1.00  0.00           C  
ATOM   1089  NE1 TRP A 245      54.598   2.552   2.087  1.00  0.00           N  
ATOM   1090  CE2 TRP A 245      54.716   3.269   3.248  1.00  0.00           C  
ATOM   1091  CE3 TRP A 245      53.927   3.128   5.538  1.00  0.00           C  
ATOM   1092  CZ2 TRP A 245      55.411   4.450   3.509  1.00  0.00           C  
ATOM   1093  CZ3 TRP A 245      54.624   4.307   5.796  1.00  0.00           C  
ATOM   1094  CH2 TRP A 245      55.355   4.951   4.785  1.00  0.00           C  
ATOM   1095  N   GLY A 246      55.746   0.329   5.610  1.00  0.00           N  
ATOM   1096  CA  GLY A 246      56.647   1.038   6.518  1.00  0.00           C  
ATOM   1097  C   GLY A 246      57.660   0.292   7.372  1.00  0.00           C  
ATOM   1098  O   GLY A 246      57.672  -0.941   7.426  1.00  0.00           O  
ATOM   1099  N   LYS A 247      58.519   1.056   8.047  1.00  0.00           N  
ATOM   1100  CA  LYS A 247      59.558   0.491   8.916  1.00  0.00           C  
ATOM   1101  C   LYS A 247      59.301   0.869  10.368  1.00  0.00           C  
ATOM   1102  O   LYS A 247      59.642   1.965  10.823  1.00  0.00           O  
ATOM   1103  CB  LYS A 247      60.938   0.993   8.500  1.00  0.00           C  
ATOM   1104  CG  LYS A 247      62.070   0.541   9.407  1.00  0.00           C  
ATOM   1105  CD  LYS A 247      63.408   0.950   8.807  1.00  0.00           C  
ATOM   1106  CE  LYS A 247      64.595   0.451   9.613  1.00  0.00           C  
ATOM   1107  NZ  LYS A 247      65.891   0.940   9.038  1.00  0.00           N  
ATOM   1108  N   ALA A 248      58.700  -0.071  11.083  1.00  0.00           N  
ATOM   1109  CA  ALA A 248      58.348   0.107  12.477  1.00  0.00           C  
ATOM   1110  C   ALA A 248      59.529   0.198  13.412  1.00  0.00           C  
ATOM   1111  O   ALA A 248      60.528  -0.502  13.263  1.00  0.00           O  
ATOM   1112  CB  ALA A 248      57.437  -1.030  12.927  1.00  0.00           C  
ATOM   1113  N   ARG A 249      59.397   1.079  14.390  1.00  0.00           N  
ATOM   1114  CA  ARG A 249      60.421   1.239  15.395  1.00  0.00           C  
ATOM   1115  C   ARG A 249      59.861   0.501  16.607  1.00  0.00           C  
ATOM   1116  O   ARG A 249      58.916   0.950  17.235  1.00  0.00           O  
ATOM   1117  CB  ARG A 249      60.641   2.716  15.669  1.00  0.00           C  
ATOM   1118  CG  ARG A 249      61.046   3.476  14.394  1.00  0.00           C  
ATOM   1119  CD  ARG A 249      61.054   5.003  14.574  1.00  0.00           C  
ATOM   1120  NE  ARG A 249      61.968   5.450  15.616  1.00  0.00           N  
ATOM   1121  CZ  ARG A 249      61.786   6.558  16.331  1.00  0.00           C  
ATOM   1122  NH1 ARG A 249      60.722   7.325  16.111  1.00  0.00           N  
ATOM   1123  NH2 ARG A 249      62.656   6.897  17.279  1.00  0.00           N  
ATOM   1124  N   VAL A 250      60.443  -0.659  16.894  1.00  0.00           N  
ATOM   1125  CA  VAL A 250      60.030  -1.520  17.993  1.00  0.00           C  
ATOM   1126  C   VAL A 250      60.980  -1.546  19.190  1.00  0.00           C  
ATOM   1127  O   VAL A 250      62.199  -1.643  19.045  1.00  0.00           O  
ATOM   1128  CB  VAL A 250      59.879  -2.993  17.505  1.00  0.00           C  
ATOM   1129  CG1 VAL A 250      59.282  -3.868  18.618  1.00  0.00           C  
ATOM   1130  CG2 VAL A 250      59.027  -3.046  16.225  1.00  0.00           C  
ATOM   1131  N   TRP A 251      60.401  -1.472  20.380  1.00  0.00           N  
ATOM   1132  CA  TRP A 251      61.166  -1.557  21.621  1.00  0.00           C  
ATOM   1133  C   TRP A 251      61.588  -3.014  21.798  1.00  0.00           C  
ATOM   1134  O   TRP A 251      60.803  -3.924  21.500  1.00  0.00           O  
ATOM   1135  CB  TRP A 251      60.291  -1.187  22.796  1.00  0.00           C  
ATOM   1136  CG  TRP A 251      60.958  -1.337  24.121  1.00  0.00           C  
ATOM   1137  CD1 TRP A 251      62.197  -0.858  24.486  1.00  0.00           C  
ATOM   1138  CD2 TRP A 251      60.361  -1.856  25.311  1.00  0.00           C  
ATOM   1139  NE1 TRP A 251      62.391  -1.037  25.839  1.00  0.00           N  
ATOM   1140  CE2 TRP A 251      61.282  -1.646  26.371  1.00  0.00           C  
ATOM   1141  CE3 TRP A 251      59.131  -2.471  25.592  1.00  0.00           C  
ATOM   1142  CZ2 TRP A 251      61.005  -2.033  27.705  1.00  0.00           C  
ATOM   1143  CZ3 TRP A 251      58.849  -2.858  26.926  1.00  0.00           C  
ATOM   1144  CH2 TRP A 251      59.789  -2.632  27.961  1.00  0.00           C  
ATOM   1145  N   LYS A 252      62.804  -3.239  22.296  1.00  0.00           N  
ATOM   1146  CA  LYS A 252      63.284  -4.607  22.500  1.00  0.00           C  
ATOM   1147  C   LYS A 252      62.231  -5.452  23.233  1.00  0.00           C  
ATOM   1148  O   LYS A 252      62.071  -6.626  22.916  1.00  0.00           O  
ATOM   1149  CB  LYS A 252      64.613  -4.616  23.280  1.00  0.00           C  
ATOM   1150  CG  LYS A 252      65.192  -6.020  23.520  1.00  0.00           C  
ATOM   1151  CD  LYS A 252      66.500  -5.937  24.287  1.00  0.00           C  
ATOM   1152  CE  LYS A 252      67.019  -7.312  24.659  1.00  0.00           C  
ATOM   1153  NZ  LYS A 252      68.084  -7.265  25.716  1.00  0.00           N  
ATOM   1154  N   GLY A 253      61.497  -4.830  24.163  1.00  0.00           N  
ATOM   1155  CA  GLY A 253      60.480  -5.521  24.943  1.00  0.00           C  
ATOM   1156  C   GLY A 253      59.129  -5.827  24.305  1.00  0.00           C  
ATOM   1157  O   GLY A 253      58.257  -6.414  24.953  1.00  0.00           O  
ATOM   1158  N   HIS A 254      58.945  -5.453  23.042  1.00  0.00           N  
ATOM   1159  CA  HIS A 254      57.679  -5.691  22.330  1.00  0.00           C  
ATOM   1160  C   HIS A 254      57.914  -6.545  21.090  1.00  0.00           C  
ATOM   1161  O   HIS A 254      57.004  -6.807  20.318  1.00  0.00           O  
ATOM   1162  CB  HIS A 254      57.070  -4.351  21.894  1.00  0.00           C  
ATOM   1163  CG  HIS A 254      56.535  -3.526  23.023  1.00  0.00           C  
ATOM   1164  ND1 HIS A 254      56.680  -2.157  23.074  1.00  0.00           N  
ATOM   1165  CD2 HIS A 254      55.837  -3.872  24.134  1.00  0.00           C  
ATOM   1166  CE1 HIS A 254      56.097  -1.695  24.170  1.00  0.00           C  
ATOM   1167  NE2 HIS A 254      55.580  -2.716  24.831  1.00  0.00           N  
ATOM   1168  N   LEU A 255      59.158  -6.965  20.918  1.00  0.00           N  
ATOM   1169  CA  LEU A 255      59.597  -7.744  19.776  1.00  0.00           C  
ATOM   1170  C   LEU A 255      58.742  -8.951  19.393  1.00  0.00           C  
ATOM   1171  O   LEU A 255      58.464  -9.175  18.204  1.00  0.00           O  
ATOM   1172  CB  LEU A 255      61.045  -8.172  20.017  1.00  0.00           C  
ATOM   1173  CG  LEU A 255      61.897  -8.766  18.890  1.00  0.00           C  
ATOM   1174  CD1 LEU A 255      61.612 -10.235  18.768  1.00  0.00           C  
ATOM   1175  CD2 LEU A 255      61.657  -8.020  17.592  1.00  0.00           C  
ATOM   1176  N   GLU A 256      58.323  -9.744  20.371  1.00  0.00           N  
ATOM   1177  CA  GLU A 256      57.519 -10.898  20.012  1.00  0.00           C  
ATOM   1178  C   GLU A 256      56.141 -10.433  19.580  1.00  0.00           C  
ATOM   1179  O   GLU A 256      55.660 -10.838  18.525  1.00  0.00           O  
ATOM   1180  CB  GLU A 256      57.410 -11.909  21.168  1.00  0.00           C  
ATOM   1181  CG  GLU A 256      56.632 -13.165  20.778  1.00  0.00           C  
ATOM   1182  CD  GLU A 256      57.065 -14.408  21.529  1.00  0.00           C  
ATOM   1183  OE1 GLU A 256      56.452 -15.476  21.303  1.00  0.00           O  
ATOM   1184  OE2 GLU A 256      58.018 -14.322  22.334  1.00  0.00           O  
ATOM   1185  N   ARG A 257      55.510  -9.574  20.379  1.00  0.00           N  
ATOM   1186  CA  ARG A 257      54.191  -9.088  20.016  1.00  0.00           C  
ATOM   1187  C   ARG A 257      54.256  -8.488  18.617  1.00  0.00           C  
ATOM   1188  O   ARG A 257      53.450  -8.824  17.748  1.00  0.00           O  
ATOM   1189  CB  ARG A 257      53.685  -8.040  21.016  1.00  0.00           C  
ATOM   1190  CG  ARG A 257      52.325  -7.436  20.626  1.00  0.00           C  
ATOM   1191  CD  ARG A 257      51.541  -6.916  21.818  1.00  0.00           C  
ATOM   1192  NE  ARG A 257      52.166  -5.757  22.440  1.00  0.00           N  
ATOM   1193  CZ  ARG A 257      51.971  -5.386  23.700  1.00  0.00           C  
ATOM   1194  NH1 ARG A 257      51.162  -6.090  24.492  1.00  0.00           N  
ATOM   1195  NH2 ARG A 257      52.592  -4.309  24.170  1.00  0.00           N  
ATOM   1196  N   PHE A 258      55.225  -7.614  18.385  1.00  0.00           N  
ATOM   1197  CA  PHE A 258      55.332  -7.008  17.079  1.00  0.00           C  
ATOM   1198  C   PHE A 258      55.408  -8.045  15.969  1.00  0.00           C  
ATOM   1199  O   PHE A 258      54.684  -7.952  14.976  1.00  0.00           O  
ATOM   1200  CB  PHE A 258      56.558  -6.104  16.986  1.00  0.00           C  
ATOM   1201  CG  PHE A 258      56.850  -5.664  15.581  1.00  0.00           C  
ATOM   1202  CD1 PHE A 258      57.676  -6.426  14.751  1.00  0.00           C  
ATOM   1203  CD2 PHE A 258      56.200  -4.562  15.041  1.00  0.00           C  
ATOM   1204  CE1 PHE A 258      57.840  -6.104  13.407  1.00  0.00           C  
ATOM   1205  CE2 PHE A 258      56.360  -4.236  13.695  1.00  0.00           C  
ATOM   1206  CZ  PHE A 258      57.182  -5.013  12.876  1.00  0.00           C  
ATOM   1207  N   LEU A 259      56.283  -9.036  16.135  1.00  0.00           N  
ATOM   1208  CA  LEU A 259      56.476 -10.057  15.110  1.00  0.00           C  
ATOM   1209  C   LEU A 259      55.266 -10.915  14.816  1.00  0.00           C  
ATOM   1210  O   LEU A 259      55.036 -11.295  13.659  1.00  0.00           O  
ATOM   1211  CB  LEU A 259      57.675 -10.927  15.471  1.00  0.00           C  
ATOM   1212  CG  LEU A 259      59.006 -10.203  15.231  1.00  0.00           C  
ATOM   1213  CD1 LEU A 259      60.160 -10.964  15.863  1.00  0.00           C  
ATOM   1214  CD2 LEU A 259      59.220 -10.051  13.741  1.00  0.00           C  
ATOM   1215  N   GLU A 261      54.491 -11.207  15.856  1.00  0.00           N  
ATOM   1216  CA  GLU A 261      53.287 -12.010  15.717  1.00  0.00           C  
ATOM   1217  C   GLU A 261      52.248 -11.184  14.979  1.00  0.00           C  
ATOM   1218  O   GLU A 261      51.596 -11.668  14.057  1.00  0.00           O  
ATOM   1219  CB  GLU A 261      52.736 -12.391  17.091  1.00  0.00           C  
ATOM   1220  CG  GLU A 261      52.581 -13.889  17.319  1.00  0.00           C  
ATOM   1221  CD  GLU A 261      51.341 -14.473  16.665  1.00  0.00           C  
ATOM   1222  OE1 GLU A 261      50.239 -13.946  16.924  1.00  0.00           O  
ATOM   1223  OE2 GLU A 261      51.466 -15.461  15.907  1.00  0.00           O  
ATOM   1224  N   GLN A 262      52.106  -9.925  15.376  1.00  0.00           N  
ATOM   1225  CA  GLN A 262      51.130  -9.052  14.758  1.00  0.00           C  
ATOM   1226  C   GLN A 262      51.480  -8.689  13.310  1.00  0.00           C  
ATOM   1227  O   GLN A 262      50.595  -8.481  12.468  1.00  0.00           O  
ATOM   1228  CB  GLN A 262      50.975  -7.806  15.624  1.00  0.00           C  
ATOM   1229  CG  GLN A 262      50.343  -8.079  16.989  1.00  0.00           C  
ATOM   1230  CD  GLN A 262      48.857  -8.430  16.894  1.00  0.00           C  
ATOM   1231  OE1 GLN A 262      48.462  -9.615  16.860  1.00  0.00           O  
ATOM   1232  NE2 GLN A 262      48.023  -7.392  16.834  1.00  0.00           N  
ATOM   1233  N   SER A 263      52.771  -8.622  13.010  1.00  0.00           N  
ATOM   1234  CA  SER A 263      53.188  -8.285  11.656  1.00  0.00           C  
ATOM   1235  C   SER A 263      53.349  -9.534  10.793  1.00  0.00           C  
ATOM   1236  O   SER A 263      53.474  -9.437   9.578  1.00  0.00           O  
ATOM   1237  CB  SER A 263      54.500  -7.501  11.681  1.00  0.00           C  
ATOM   1238  OG  SER A 263      55.463  -8.143  12.507  1.00  0.00           O  
ATOM   1239  N   GLN A 264      53.337 -10.705  11.419  1.00  0.00           N  
ATOM   1240  CA  GLN A 264      53.492 -11.948  10.674  1.00  0.00           C  
ATOM   1241  C   GLN A 264      54.835 -11.940   9.944  1.00  0.00           C  
ATOM   1242  O   GLN A 264      54.950 -12.490   8.846  1.00  0.00           O  
ATOM   1243  CB  GLN A 264      52.389 -12.105   9.622  1.00  0.00           C  
ATOM   1244  CG  GLN A 264      50.957 -11.862  10.067  1.00  0.00           C  
ATOM   1245  CD  GLN A 264      49.977 -11.967   8.899  1.00  0.00           C  
ATOM   1246  OE1 GLN A 264      50.210 -11.411   7.824  1.00  0.00           O  
ATOM   1247  NE2 GLN A 264      48.880 -12.671   9.107  1.00  0.00           N  
ATOM   1248  N   GLY A 266      55.836 -11.292  10.533  1.00  0.00           N  
ATOM   1249  CA  GLY A 266      57.150 -11.232   9.910  1.00  0.00           C  
ATOM   1250  C   GLY A 266      57.171 -10.579   8.539  1.00  0.00           C  
ATOM   1251  O   GLY A 266      58.226 -10.463   7.909  1.00  0.00           O  
ATOM   1252  N   LYS A 267      56.007 -10.128   8.088  1.00  0.00           N  
ATOM   1253  CA  LYS A 267      55.867  -9.493   6.790  1.00  0.00           C  
ATOM   1254  C   LYS A 267      56.126  -7.983   6.788  1.00  0.00           C  
ATOM   1255  O   LYS A 267      55.841  -7.324   5.799  1.00  0.00           O  
ATOM   1256  CB  LYS A 267      54.461  -9.758   6.250  1.00  0.00           C  
ATOM   1257  CG  LYS A 267      54.075 -11.243   6.142  1.00  0.00           C  
ATOM   1258  CD  LYS A 267      52.670 -11.403   5.545  1.00  0.00           C  
ATOM   1259  CE  LYS A 267      52.306 -12.863   5.216  1.00  0.00           C  
ATOM   1260  NZ  LYS A 267      52.125 -13.760   6.402  1.00  0.00           N  
ATOM   1261  N   MET A 268      56.676  -7.429   7.866  1.00  0.00           N  
ATOM   1262  CA  MET A 268      56.907  -5.983   7.921  1.00  0.00           C  
ATOM   1263  C   MET A 268      58.318  -5.610   8.371  1.00  0.00           C  
ATOM   1264  O   MET A 268      58.830  -6.150   9.356  1.00  0.00           O  
ATOM   1265  CB  MET A 268      55.863  -5.335   8.856  1.00  0.00           C  
ATOM   1266  CG  MET A 268      56.088  -3.857   9.196  1.00  0.00           C  
ATOM   1267  SD  MET A 268      54.733  -3.148  10.191  1.00  0.00           S  
ATOM   1268  CE  MET A 268      54.708  -1.545   9.610  1.00  0.00           C  
ATOM   1269  N   GLU A 269      58.939  -4.671   7.657  1.00  0.00           N  
ATOM   1270  CA  GLU A 269      60.290  -4.250   7.994  1.00  0.00           C  
ATOM   1271  C   GLU A 269      60.274  -3.534   9.332  1.00  0.00           C  
ATOM   1272  O   GLU A 269      59.247  -2.973   9.711  1.00  0.00           O  
ATOM   1273  CB  GLU A 269      60.864  -3.352   6.891  1.00  0.00           C  
ATOM   1274  CG  GLU A 269      62.386  -3.267   6.936  1.00  0.00           C  
ATOM   1275  CD  GLU A 269      63.035  -4.637   7.190  1.00  0.00           C  
ATOM   1276  OE1 GLU A 269      62.899  -5.529   6.322  1.00  0.00           O  
ATOM   1277  OE2 GLU A 269      63.670  -4.832   8.260  1.00  0.00           O  
ATOM   1278  N   TYR A 270      61.392  -3.557  10.059  1.00  0.00           N  
ATOM   1279  CA  TYR A 270      61.425  -2.901  11.362  1.00  0.00           C  
ATOM   1280  C   TYR A 270      62.804  -2.678  11.938  1.00  0.00           C  
ATOM   1281  O   TYR A 270      63.741  -3.399  11.651  1.00  0.00           O  
ATOM   1282  CB  TYR A 270      60.606  -3.700  12.371  1.00  0.00           C  
ATOM   1283  CG  TYR A 270      61.249  -5.004  12.757  1.00  0.00           C  
ATOM   1284  CD1 TYR A 270      62.044  -5.109  13.905  1.00  0.00           C  
ATOM   1285  CD2 TYR A 270      61.060  -6.145  11.982  1.00  0.00           C  
ATOM   1286  CE1 TYR A 270      62.624  -6.329  14.272  1.00  0.00           C  
ATOM   1287  CE2 TYR A 270      61.634  -7.362  12.338  1.00  0.00           C  
ATOM   1288  CZ  TYR A 270      62.405  -7.449  13.482  1.00  0.00           C  
ATOM   1289  OH  TYR A 270      62.904  -8.673  13.845  1.00  0.00           O  
ATOM   1290  N   GLU A 271      62.897  -1.678  12.796  1.00  0.00           N  
ATOM   1291  CA  GLU A 271      64.138  -1.307  13.441  1.00  0.00           C  
ATOM   1292  C   GLU A 271      63.932  -1.479  14.944  1.00  0.00           C  
ATOM   1293  O   GLU A 271      62.874  -1.147  15.467  1.00  0.00           O  
ATOM   1294  CB  GLU A 271      64.431   0.149  13.087  1.00  0.00           C  
ATOM   1295  CG  GLU A 271      65.659   0.758  13.695  1.00  0.00           C  
ATOM   1296  CD  GLU A 271      65.887   2.168  13.172  1.00  0.00           C  
ATOM   1297  OE1 GLU A 271      66.276   2.314  11.983  1.00  0.00           O  
ATOM   1298  OE2 GLU A 271      65.661   3.127  13.947  1.00  0.00           O  
ATOM   1299  N   ILE A 272      64.928  -2.024  15.633  1.00  0.00           N  
ATOM   1300  CA  ILE A 272      64.832  -2.225  17.069  1.00  0.00           C  
ATOM   1301  C   ILE A 272      65.317  -0.971  17.751  1.00  0.00           C  
ATOM   1302  O   ILE A 272      66.329  -0.394  17.354  1.00  0.00           O  
ATOM   1303  CB  ILE A 272      65.702  -3.389  17.544  1.00  0.00           C  
ATOM   1304  CG1 ILE A 272      65.152  -4.698  16.989  1.00  0.00           C  
ATOM   1305  CG2 ILE A 272      65.766  -3.410  19.075  1.00  0.00           C  
ATOM   1306  CD1 ILE A 272      63.726  -4.978  17.392  1.00  0.00           C  
ATOM   1307  N   LEU A 273      64.588  -0.544  18.776  1.00  0.00           N  
ATOM   1308  CA  LEU A 273      64.953   0.657  19.500  1.00  0.00           C  
ATOM   1309  C   LEU A 273      65.634   0.314  20.796  1.00  0.00           C  
ATOM   1310  O   LEU A 273      65.221  -0.625  21.515  1.00  0.00           O  
ATOM   1311  CB  LEU A 273      63.727   1.499  19.821  1.00  0.00           C  
ATOM   1312  CG  LEU A 273      62.927   2.139  18.693  1.00  0.00           C  
ATOM   1313  CD1 LEU A 273      61.577   2.603  19.262  1.00  0.00           C  
ATOM   1314  CD2 LEU A 273      63.706   3.287  18.075  1.00  0.00           C  
ATOM   1315  N   GLU A 274      66.666   1.106  21.086  1.00  0.00           N  
ATOM   1316  CA  GLU A 274      67.453   0.980  22.302  1.00  0.00           C  
ATOM   1317  C   GLU A 274      66.567   1.306  23.507  1.00  0.00           C  
ATOM   1318  O   GLU A 274      66.129   0.418  24.266  1.00  0.00           O  
ATOM   1319  CB  GLU A 274      68.620   1.977  22.285  1.00  0.00           C  
ATOM   1320  CG  GLU A 274      69.620   1.839  21.141  1.00  0.00           C  
ATOM   1321  CD  GLU A 274      69.328   2.764  19.965  1.00  0.00           C  
ATOM   1322  OE1 GLU A 274      70.284   3.086  19.219  1.00  0.00           O  
ATOM   1323  OE2 GLU A 274      68.151   3.160  19.781  1.00  0.00           O  
ATOM   1324  N   TRP A 275      66.331   2.607  23.658  1.00  0.00           N  
ATOM   1325  CA  TRP A 275      65.527   3.179  24.727  1.00  0.00           C  
ATOM   1326  C   TRP A 275      64.066   2.789  24.606  1.00  0.00           C  
ATOM   1327  O   TRP A 275      63.610   2.334  23.554  1.00  0.00           O  
ATOM   1328  CB  TRP A 275      65.658   4.696  24.681  1.00  0.00           C  
ATOM   1329  CG  TRP A 275      65.520   5.246  23.294  1.00  0.00           C  
ATOM   1330  CD1 TRP A 275      66.413   5.126  22.270  1.00  0.00           C  
ATOM   1331  CD2 TRP A 275      64.413   5.980  22.773  1.00  0.00           C  
ATOM   1332  NE1 TRP A 275      65.933   5.741  21.138  1.00  0.00           N  
ATOM   1333  CE2 TRP A 275      64.705   6.275  21.420  1.00  0.00           C  
ATOM   1334  CE3 TRP A 275      63.202   6.416  23.315  1.00  0.00           C  
ATOM   1335  CZ2 TRP A 275      63.831   6.987  20.606  1.00  0.00           C  
ATOM   1336  CZ3 TRP A 275      62.334   7.122  22.509  1.00  0.00           C  
ATOM   1337  CH2 TRP A 275      62.653   7.402  21.163  1.00  0.00           C  
ATOM   1338  N   LYS A 276      63.319   2.970  25.685  1.00  0.00           N  
ATOM   1339  CA  LYS A 276      61.904   2.631  25.637  1.00  0.00           C  
ATOM   1340  C   LYS A 276      61.056   3.809  25.126  1.00  0.00           C  
ATOM   1341  O   LYS A 276      61.051   4.885  25.708  1.00  0.00           O  
ATOM   1342  CB  LYS A 276      61.413   2.185  27.015  1.00  0.00           C  
ATOM   1343  CG  LYS A 276      60.044   1.577  26.940  1.00  0.00           C  
ATOM   1344  CD  LYS A 276      59.562   1.086  28.276  1.00  0.00           C  
ATOM   1345  CE  LYS A 276      58.142   0.543  28.125  1.00  0.00           C  
ATOM   1346  NZ  LYS A 276      57.510   0.153  29.414  1.00  0.00           N  
ATOM   1347  N   PRO A 277      60.352   3.618  24.005  1.00  0.00           N  
ATOM   1348  CA  PRO A 277      59.515   4.693  23.450  1.00  0.00           C  
ATOM   1349  C   PRO A 277      58.329   5.009  24.371  1.00  0.00           C  
ATOM   1350  O   PRO A 277      57.717   4.104  24.941  1.00  0.00           O  
ATOM   1351  CB  PRO A 277      59.083   4.127  22.101  1.00  0.00           C  
ATOM   1352  CG  PRO A 277      59.044   2.633  22.357  1.00  0.00           C  
ATOM   1353  CD  PRO A 277      60.308   2.411  23.159  1.00  0.00           C  
ATOM   1354  N   LYS A 278      58.014   6.295  24.513  1.00  0.00           N  
ATOM   1355  CA  LYS A 278      56.930   6.733  25.386  1.00  0.00           C  
ATOM   1356  C   LYS A 278      55.513   6.660  24.795  1.00  0.00           C  
ATOM   1357  O   LYS A 278      55.313   6.597  23.574  1.00  0.00           O  
ATOM   1358  CB  LYS A 278      57.209   8.166  25.868  1.00  0.00           C  
ATOM   1359  CG  LYS A 278      58.573   8.347  26.538  1.00  0.00           C  
ATOM   1360  CD  LYS A 278      58.714   9.700  27.260  1.00  0.00           C  
ATOM   1361  CE  LYS A 278      60.099   9.888  27.907  1.00  0.00           C  
ATOM   1362  NZ  LYS A 278      61.230  10.211  26.936  1.00  0.00           N  
ATOM   1363  N   LEU A 279      54.533   6.657  25.689  1.00  0.00           N  
ATOM   1364  CA  LEU A 279      53.127   6.628  25.301  1.00  0.00           C  
ATOM   1365  C   LEU A 279      52.735   8.037  24.893  1.00  0.00           C  
ATOM   1366  O   LEU A 279      53.279   9.026  25.423  1.00  0.00           O  
ATOM   1367  CB  LEU A 279      52.281   6.195  26.473  1.00  0.00           C  
ATOM   1368  CG  LEU A 279      52.376   4.691  26.665  1.00  0.00           C  
ATOM   1369  CD1 LEU A 279      51.673   4.350  27.984  1.00  0.00           C  
ATOM   1370  CD2 LEU A 279      51.760   3.957  25.450  1.00  0.00           C  
ATOM   1371  N   HIS A 281      51.781   8.141  23.971  1.00  0.00           N  
ATOM   1372  CA  HIS A 281      51.391   9.464  23.495  1.00  0.00           C  
ATOM   1373  C   HIS A 281      50.954  10.416  24.616  1.00  0.00           C  
ATOM   1374  O   HIS A 281      51.261  11.622  24.579  1.00  0.00           O  
ATOM   1375  CB  HIS A 281      50.301   9.355  22.416  1.00  0.00           C  
ATOM   1376  CG  HIS A 281      48.908   9.423  22.949  1.00  0.00           C  
ATOM   1377  ND1 HIS A 281      48.240   8.320  23.429  1.00  0.00           N  
ATOM   1378  CD2 HIS A 281      48.049  10.462  23.058  1.00  0.00           C  
ATOM   1379  CE1 HIS A 281      47.027   8.675  23.805  1.00  0.00           C  
ATOM   1380  NE2 HIS A 281      46.886   9.969  23.590  1.00  0.00           N  
ATOM   1381  N   VAL A 282      50.266   9.871  25.620  1.00  0.00           N  
ATOM   1382  CA  VAL A 282      49.799  10.675  26.733  1.00  0.00           C  
ATOM   1383  C   VAL A 282      50.995  11.346  27.398  1.00  0.00           C  
ATOM   1384  O   VAL A 282      51.000  12.547  27.640  1.00  0.00           O  
ATOM   1385  CB  VAL A 282      49.079   9.819  27.777  1.00  0.00           C  
ATOM   1386  CG1 VAL A 282      48.258  10.710  28.681  1.00  0.00           C  
ATOM   1387  CG2 VAL A 282      48.209   8.765  27.088  1.00  0.00           C  
ATOM   1388  N   ASP A 283      52.031  10.573  27.680  1.00  0.00           N  
ATOM   1389  CA  ASP A 283      53.193  11.155  28.316  1.00  0.00           C  
ATOM   1390  C   ASP A 283      53.869  12.190  27.439  1.00  0.00           C  
ATOM   1391  O   ASP A 283      54.357  13.204  27.937  1.00  0.00           O  
ATOM   1392  CB  ASP A 283      54.152  10.046  28.748  1.00  0.00           C  
ATOM   1393  CG  ASP A 283      53.553   9.192  29.863  1.00  0.00           C  
ATOM   1394  OD1 ASP A 283      53.234   9.777  30.934  1.00  0.00           O  
ATOM   1395  OD2 ASP A 283      53.376   7.961  29.674  1.00  0.00           O  
ATOM   1396  N   LEU A 291      53.878  11.954  26.130  1.00  0.00           N  
ATOM   1397  CA  LEU A 291      54.480  12.896  25.209  1.00  0.00           C  
ATOM   1398  C   LEU A 291      53.680  14.218  25.208  1.00  0.00           C  
ATOM   1399  O   LEU A 291      54.258  15.304  25.164  1.00  0.00           O  
ATOM   1400  CB  LEU A 291      54.559  12.273  23.806  1.00  0.00           C  
ATOM   1401  CG  LEU A 291      55.721  11.267  23.639  1.00  0.00           C  
ATOM   1402  CD1 LEU A 291      55.512  10.410  22.400  1.00  0.00           C  
ATOM   1403  CD2 LEU A 291      57.076  12.014  23.547  1.00  0.00           C  
ATOM   1404  N   LEU A 292      52.356  14.151  25.292  1.00  0.00           N  
ATOM   1405  CA  LEU A 292      51.605  15.402  25.291  1.00  0.00           C  
ATOM   1406  C   LEU A 292      52.024  16.260  26.463  1.00  0.00           C  
ATOM   1407  O   LEU A 292      52.066  17.492  26.359  1.00  0.00           O  
ATOM   1408  CB  LEU A 292      50.101  15.160  25.357  1.00  0.00           C  
ATOM   1409  CG  LEU A 292      49.446  14.648  24.079  1.00  0.00           C  
ATOM   1410  CD1 LEU A 292      48.104  14.031  24.419  1.00  0.00           C  
ATOM   1411  CD2 LEU A 292      49.279  15.790  23.082  1.00  0.00           C  
ATOM   1412  N   GLU A 293      52.344  15.592  27.568  1.00  0.00           N  
ATOM   1413  CA  GLU A 293      52.752  16.238  28.809  1.00  0.00           C  
ATOM   1414  C   GLU A 293      54.110  16.907  28.684  1.00  0.00           C  
ATOM   1415  O   GLU A 293      54.246  18.091  28.954  1.00  0.00           O  
ATOM   1416  CB  GLU A 293      52.802  15.205  29.934  1.00  0.00           C  
ATOM   1417  CG  GLU A 293      52.192  15.642  31.269  1.00  0.00           C  
ATOM   1418  CD  GLU A 293      52.861  16.865  31.881  1.00  0.00           C  
ATOM   1419  OE1 GLU A 293      52.636  17.995  31.392  1.00  0.00           O  
ATOM   1420  OE2 GLU A 293      53.615  16.690  32.861  1.00  0.00           O  
ATOM   1421  N   ILE A 296      55.119  16.150  28.259  1.00  0.00           N  
ATOM   1422  CA  ILE A 296      56.453  16.708  28.137  1.00  0.00           C  
ATOM   1423  C   ILE A 296      56.485  17.793  27.051  1.00  0.00           C  
ATOM   1424  O   ILE A 296      57.298  18.712  27.096  1.00  0.00           O  
ATOM   1425  CB  ILE A 296      57.510  15.585  27.857  1.00  0.00           C  
ATOM   1426  CG1 ILE A 296      57.546  15.219  26.384  1.00  0.00           C  
ATOM   1427  CG2 ILE A 296      57.179  14.325  28.644  1.00  0.00           C  
ATOM   1428  CD1 ILE A 296      58.784  15.732  25.700  1.00  0.00           C  
ATOM   1429  N   LEU A 297      55.575  17.692  26.090  1.00  0.00           N  
ATOM   1430  CA  LEU A 297      55.488  18.656  25.007  1.00  0.00           C  
ATOM   1431  C   LEU A 297      54.600  19.865  25.340  1.00  0.00           C  
ATOM   1432  O   LEU A 297      54.524  20.808  24.558  1.00  0.00           O  
ATOM   1433  CB  LEU A 297      54.955  17.958  23.762  1.00  0.00           C  
ATOM   1434  CG  LEU A 297      55.903  17.740  22.586  1.00  0.00           C  
ATOM   1435  CD1 LEU A 297      57.258  17.321  23.102  1.00  0.00           C  
ATOM   1436  CD2 LEU A 297      55.323  16.688  21.631  1.00  0.00           C  
ATOM   1437  N   GLY A 298      53.940  19.831  26.498  1.00  0.00           N  
ATOM   1438  CA  GLY A 298      53.054  20.906  26.904  1.00  0.00           C  
ATOM   1439  C   GLY A 298      51.868  21.063  25.964  1.00  0.00           C  
ATOM   1440  O   GLY A 298      51.376  22.181  25.759  1.00  0.00           O  
ATOM   1441  N   GLY A 303      51.386  19.942  25.415  1.00  0.00           N  
ATOM   1442  CA  GLY A 303      50.299  19.993  24.452  1.00  0.00           C  
ATOM   1443  C   GLY A 303      48.888  19.653  24.856  1.00  0.00           C  
ATOM   1444  O   GLY A 303      47.997  19.607  24.012  1.00  0.00           O  
ATOM   1445  N   ALA A 305      48.662  19.419  26.135  1.00  0.00           N  
ATOM   1446  CA  ALA A 305      47.322  19.091  26.593  1.00  0.00           C  
ATOM   1447  C   ALA A 305      47.156  19.331  28.081  1.00  0.00           C  
ATOM   1448  O   ALA A 305      48.125  19.451  28.829  1.00  0.00           O  
ATOM   1449  CB  ALA A 305      47.011  17.643  26.278  1.00  0.00           C  
ATOM   1450  N   ASP A 306      45.911  19.443  28.507  1.00  0.00           N  
ATOM   1451  CA  ASP A 306      45.630  19.597  29.921  1.00  0.00           C  
ATOM   1452  C   ASP A 306      44.388  18.731  30.093  1.00  0.00           C  
ATOM   1453  O   ASP A 306      43.306  19.052  29.600  1.00  0.00           O  
ATOM   1454  CB  ASP A 306      45.370  21.060  30.304  1.00  0.00           C  
ATOM   1455  CG  ASP A 306      45.150  21.259  31.817  1.00  0.00           C  
ATOM   1456  OD1 ASP A 306      44.722  20.321  32.535  1.00  0.00           O  
ATOM   1457  OD2 ASP A 306      45.383  22.391  32.281  1.00  0.00           O  
ATOM   1458  N   PHE A 307      44.585  17.600  30.758  1.00  0.00           N  
ATOM   1459  CA  PHE A 307      43.529  16.660  31.000  1.00  0.00           C  
ATOM   1460  C   PHE A 307      42.790  16.958  32.289  1.00  0.00           C  
ATOM   1461  O   PHE A 307      41.552  16.976  32.343  1.00  0.00           O  
ATOM   1462  CB  PHE A 307      44.108  15.249  31.030  1.00  0.00           C  
ATOM   1463  CG  PHE A 307      44.522  14.743  29.674  1.00  0.00           C  
ATOM   1464  CD1 PHE A 307      45.859  14.682  29.316  1.00  0.00           C  
ATOM   1465  CD2 PHE A 307      43.558  14.340  28.739  1.00  0.00           C  
ATOM   1466  CE1 PHE A 307      46.233  14.230  28.050  1.00  0.00           C  
ATOM   1467  CE2 PHE A 307      43.928  13.891  27.477  1.00  0.00           C  
ATOM   1468  CZ  PHE A 307      45.267  13.836  27.132  1.00  0.00           C  
ATOM   1469  N   ALA A 308      43.552  17.221  33.329  1.00  0.00           N  
ATOM   1470  CA  ALA A 308      42.949  17.460  34.622  1.00  0.00           C  
ATOM   1471  C   ALA A 308      41.933  18.583  34.600  1.00  0.00           C  
ATOM   1472  O   ALA A 308      40.865  18.453  35.179  1.00  0.00           O  
ATOM   1473  CB  ALA A 308      44.039  17.722  35.687  1.00  0.00           C  
ATOM   1474  N   ARG A 309      42.226  19.677  33.912  1.00  0.00           N  
ATOM   1475  CA  ARG A 309      41.253  20.753  33.924  1.00  0.00           C  
ATOM   1476  C   ARG A 309      40.038  20.409  33.039  1.00  0.00           C  
ATOM   1477  O   ARG A 309      38.953  20.935  33.215  1.00  0.00           O  
ATOM   1478  CB  ARG A 309      41.935  22.059  33.518  1.00  0.00           C  
ATOM   1479  CG  ARG A 309      43.019  22.494  34.500  1.00  0.00           C  
ATOM   1480  CD  ARG A 309      43.390  23.943  34.258  1.00  0.00           C  
ATOM   1481  NE  ARG A 309      44.277  24.463  35.287  1.00  0.00           N  
ATOM   1482  CZ  ARG A 309      45.588  24.231  35.344  1.00  0.00           C  
ATOM   1483  NH1 ARG A 309      46.309  24.749  36.322  1.00  0.00           N  
ATOM   1484  NH2 ARG A 309      46.184  23.504  34.413  1.00  0.00           N  
ATOM   1485  N   ALA A 310      40.218  19.494  32.103  1.00  0.00           N  
ATOM   1486  CA  ALA A 310      39.106  19.094  31.271  1.00  0.00           C  
ATOM   1487  C   ALA A 310      38.135  18.231  32.094  1.00  0.00           C  
ATOM   1488  O   ALA A 310      36.920  18.347  31.954  1.00  0.00           O  
ATOM   1489  CB  ALA A 310      39.608  18.339  30.076  1.00  0.00           C  
ATOM   1490  N   ALA A 311      38.682  17.387  32.964  1.00  0.00           N  
ATOM   1491  CA  ALA A 311      37.869  16.516  33.809  1.00  0.00           C  
ATOM   1492  C   ALA A 311      37.001  17.334  34.778  1.00  0.00           C  
ATOM   1493  O   ALA A 311      35.857  16.962  35.074  1.00  0.00           O  
ATOM   1494  CB  ALA A 311      38.776  15.544  34.588  1.00  0.00           C  
ATOM   1495  N   LYS A 312      37.563  18.443  35.267  1.00  0.00           N  
ATOM   1496  CA  LYS A 312      36.874  19.363  36.179  1.00  0.00           C  
ATOM   1497  C   LYS A 312      35.716  20.095  35.464  1.00  0.00           C  
ATOM   1498  O   LYS A 312      34.629  20.269  36.003  1.00  0.00           O  
ATOM   1499  CB  LYS A 312      37.881  20.397  36.716  1.00  0.00           C  
ATOM   1500  CG  LYS A 312      37.233  21.563  37.447  1.00  0.00           C  
ATOM   1501  CD  LYS A 312      38.246  22.604  37.902  1.00  0.00           C  
ATOM   1502  CE  LYS A 312      38.968  23.272  36.748  1.00  0.00           C  
ATOM   1503  NZ  LYS A 312      40.053  24.210  37.218  1.00  0.00           N  
ATOM   1504  N   VAL A 313      35.972  20.502  34.232  1.00  0.00           N  
ATOM   1505  CA  VAL A 313      35.016  21.232  33.431  1.00  0.00           C  
ATOM   1506  C   VAL A 313      33.957  20.381  32.740  1.00  0.00           C  
ATOM   1507  O   VAL A 313      32.809  20.787  32.630  1.00  0.00           O  
ATOM   1508  CB  VAL A 313      35.785  22.078  32.374  1.00  0.00           C  
ATOM   1509  CG1 VAL A 313      34.909  22.387  31.213  1.00  0.00           C  
ATOM   1510  CG2 VAL A 313      36.279  23.362  33.007  1.00  0.00           C  
ATOM   1511  N   SER A 314      34.336  19.191  32.295  1.00  0.00           N  
ATOM   1512  CA  SER A 314      33.409  18.342  31.555  1.00  0.00           C  
ATOM   1513  C   SER A 314      33.282  16.891  32.015  1.00  0.00           C  
ATOM   1514  O   SER A 314      32.237  16.268  31.838  1.00  0.00           O  
ATOM   1515  CB  SER A 314      33.807  18.358  30.075  1.00  0.00           C  
ATOM   1516  OG  SER A 314      34.013  19.686  29.650  1.00  0.00           O  
ATOM   1517  N   GLY A 315      34.336  16.345  32.598  1.00  0.00           N  
ATOM   1518  CA  GLY A 315      34.267  14.965  33.015  1.00  0.00           C  
ATOM   1519  C   GLY A 315      35.369  14.218  32.305  1.00  0.00           C  
ATOM   1520  O   GLY A 315      36.116  14.812  31.539  1.00  0.00           O  
ATOM   1521  N   SER A 316      35.460  12.915  32.539  1.00  0.00           N  
ATOM   1522  CA  SER A 316      36.511  12.099  31.956  1.00  0.00           C  
ATOM   1523  C   SER A 316      36.424  11.932  30.443  1.00  0.00           C  
ATOM   1524  O   SER A 316      35.348  12.006  29.853  1.00  0.00           O  
ATOM   1525  CB  SER A 316      36.509  10.734  32.627  1.00  0.00           C  
ATOM   1526  OG  SER A 316      35.205  10.204  32.562  1.00  0.00           O  
ATOM   1527  N   ARG A 317      37.582  11.694  29.831  1.00  0.00           N  
ATOM   1528  CA  ARG A 317      37.689  11.511  28.389  1.00  0.00           C  
ATOM   1529  C   ARG A 317      37.337  12.735  27.514  1.00  0.00           C  
ATOM   1530  O   ARG A 317      36.930  12.602  26.365  1.00  0.00           O  
ATOM   1531  CB  ARG A 317      36.926  10.251  27.972  1.00  0.00           C  
ATOM   1532  CG  ARG A 317      37.525   9.003  28.654  1.00  0.00           C  
ATOM   1533  CD  ARG A 317      37.144   7.640  28.040  1.00  0.00           C  
ATOM   1534  NE  ARG A 317      35.731   7.373  28.205  1.00  0.00           N  
ATOM   1535  CZ  ARG A 317      35.097   6.336  27.676  1.00  0.00           C  
ATOM   1536  NH1 ARG A 317      33.788   6.192  27.888  1.00  0.00           N  
ATOM   1537  NH2 ARG A 317      35.771   5.452  26.939  1.00  0.00           N  
ATOM   1538  N   PHE A 318      37.494  13.919  28.106  1.00  0.00           N  
ATOM   1539  CA  PHE A 318      37.370  15.211  27.434  1.00  0.00           C  
ATOM   1540  C   PHE A 318      38.772  15.806  27.647  1.00  0.00           C  
ATOM   1541  O   PHE A 318      39.524  15.322  28.475  1.00  0.00           O  
ATOM   1542  CB  PHE A 318      36.350  16.119  28.106  1.00  0.00           C  
ATOM   1543  CG  PHE A 318      34.954  15.905  27.633  1.00  0.00           C  
ATOM   1544  CD1 PHE A 318      34.053  15.173  28.390  1.00  0.00           C  
ATOM   1545  CD2 PHE A 318      34.539  16.434  26.419  1.00  0.00           C  
ATOM   1546  CE1 PHE A 318      32.761  14.978  27.946  1.00  0.00           C  
ATOM   1547  CE2 PHE A 318      33.245  16.242  25.970  1.00  0.00           C  
ATOM   1548  CZ  PHE A 318      32.349  15.511  26.735  1.00  0.00           C  
ATOM   1549  N   TYR A 319      39.132  16.855  26.936  1.00  0.00           N  
ATOM   1550  CA  TYR A 319      40.455  17.425  27.114  1.00  0.00           C  
ATOM   1551  C   TYR A 319      40.568  18.847  26.560  1.00  0.00           C  
ATOM   1552  O   TYR A 319      39.698  19.291  25.811  1.00  0.00           O  
ATOM   1553  CB  TYR A 319      41.448  16.578  26.346  1.00  0.00           C  
ATOM   1554  CG  TYR A 319      40.993  16.405  24.927  1.00  0.00           C  
ATOM   1555  CD1 TYR A 319      40.188  15.324  24.575  1.00  0.00           C  
ATOM   1556  CD2 TYR A 319      41.259  17.378  23.955  1.00  0.00           C  
ATOM   1557  CE1 TYR A 319      39.654  15.211  23.305  1.00  0.00           C  
ATOM   1558  CE2 TYR A 319      40.723  17.272  22.656  1.00  0.00           C  
ATOM   1559  CZ  TYR A 319      39.922  16.178  22.345  1.00  0.00           C  
ATOM   1560  OH  TYR A 319      39.399  16.003  21.084  1.00  0.00           O  
ATOM   1561  N   TYR A 320      41.631  19.554  26.959  1.00  0.00           N  
ATOM   1562  CA  TYR A 320      41.943  20.862  26.390  1.00  0.00           C  
ATOM   1563  C   TYR A 320      43.209  20.462  25.627  1.00  0.00           C  
ATOM   1564  O   TYR A 320      44.072  19.764  26.170  1.00  0.00           O  
ATOM   1565  CB  TYR A 320      42.352  21.944  27.417  1.00  0.00           C  
ATOM   1566  CG  TYR A 320      41.241  22.563  28.224  1.00  0.00           C  
ATOM   1567  CD1 TYR A 320      40.753  21.928  29.372  1.00  0.00           C  
ATOM   1568  CD2 TYR A 320      40.666  23.781  27.841  1.00  0.00           C  
ATOM   1569  CE1 TYR A 320      39.734  22.478  30.110  1.00  0.00           C  
ATOM   1570  CE2 TYR A 320      39.635  24.348  28.583  1.00  0.00           C  
ATOM   1571  CZ  TYR A 320      39.176  23.687  29.717  1.00  0.00           C  
ATOM   1572  OH  TYR A 320      38.171  24.223  30.478  1.00  0.00           O  
ATOM   1573  N   LEU A 321      43.302  20.864  24.368  1.00  0.00           N  
ATOM   1574  CA  LEU A 321      44.484  20.592  23.567  1.00  0.00           C  
ATOM   1575  C   LEU A 321      45.192  21.973  23.490  1.00  0.00           C  
ATOM   1576  O   LEU A 321      44.533  23.023  23.348  1.00  0.00           O  
ATOM   1577  CB  LEU A 321      44.051  20.092  22.204  1.00  0.00           C  
ATOM   1578  CG  LEU A 321      44.551  18.754  21.681  1.00  0.00           C  
ATOM   1579  CD1 LEU A 321      44.429  17.628  22.720  1.00  0.00           C  
ATOM   1580  CD2 LEU A 321      43.734  18.450  20.443  1.00  0.00           C  
ATOM   1581  N   LEU A 322      46.519  21.973  23.612  1.00  0.00           N  
ATOM   1582  CA  LEU A 322      47.286  23.217  23.635  1.00  0.00           C  
ATOM   1583  C   LEU A 322      48.429  23.356  22.638  1.00  0.00           C  
ATOM   1584  O   LEU A 322      48.886  22.378  22.034  1.00  0.00           O  
ATOM   1585  CB  LEU A 322      47.867  23.432  25.036  1.00  0.00           C  
ATOM   1586  CG  LEU A 322      46.943  23.247  26.242  1.00  0.00           C  
ATOM   1587  CD1 LEU A 322      47.783  23.015  27.483  1.00  0.00           C  
ATOM   1588  CD2 LEU A 322      46.054  24.470  26.438  1.00  0.00           C  
ATOM   1589  N   ASN A 323      48.873  24.607  22.489  1.00  0.00           N  
ATOM   1590  CA  ASN A 323      49.981  24.989  21.626  1.00  0.00           C  
ATOM   1591  C   ASN A 323      50.148  24.327  20.263  1.00  0.00           C  
ATOM   1592  O   ASN A 323      49.205  24.272  19.462  1.00  0.00           O  
ATOM   1593  CB  ASN A 323      51.279  24.856  22.408  1.00  0.00           C  
ATOM   1594  CG  ASN A 323      51.217  25.590  23.710  1.00  0.00           C  
ATOM   1595  OD1 ASN A 323      51.296  24.991  24.765  1.00  0.00           O  
ATOM   1596  ND2 ASN A 323      51.040  26.900  23.644  1.00  0.00           N  
ATOM   1597  N   GLU A 324      51.349  23.828  19.997  1.00  0.00           N  
ATOM   1598  CA  GLU A 324      51.601  23.253  18.700  1.00  0.00           C  
ATOM   1599  C   GLU A 324      50.678  22.098  18.364  1.00  0.00           C  
ATOM   1600  O   GLU A 324      50.397  21.853  17.191  1.00  0.00           O  
ATOM   1601  CB  GLU A 324      53.081  22.880  18.551  1.00  0.00           C  
ATOM   1602  CG  GLU A 324      53.747  22.573  19.864  1.00  0.00           C  
ATOM   1603  CD  GLU A 324      54.300  23.796  20.563  1.00  0.00           C  
ATOM   1604  OE1 GLU A 324      54.003  23.966  21.760  1.00  0.00           O  
ATOM   1605  OE2 GLU A 324      55.046  24.571  19.934  1.00  0.00           O  
ATOM   1606  N   ILE A 325      50.145  21.420  19.373  1.00  0.00           N  
ATOM   1607  CA  ILE A 325      49.241  20.316  19.083  1.00  0.00           C  
ATOM   1608  C   ILE A 325      47.942  20.842  18.444  1.00  0.00           C  
ATOM   1609  O   ILE A 325      47.296  20.140  17.667  1.00  0.00           O  
ATOM   1610  CB  ILE A 325      48.916  19.519  20.354  1.00  0.00           C  
ATOM   1611  CG1 ILE A 325      50.209  18.947  20.949  1.00  0.00           C  
ATOM   1612  CG2 ILE A 325      47.931  18.399  20.019  1.00  0.00           C  
ATOM   1613  CD1 ILE A 325      50.958  17.966  20.003  1.00  0.00           C  
ATOM   1614  N   VAL A 332      47.556  22.075  18.775  1.00  0.00           N  
ATOM   1615  CA  VAL A 332      46.357  22.653  18.177  1.00  0.00           C  
ATOM   1616  C   VAL A 332      46.656  22.926  16.707  1.00  0.00           C  
ATOM   1617  O   VAL A 332      45.824  22.660  15.835  1.00  0.00           O  
ATOM   1618  CB  VAL A 332      45.931  23.973  18.878  1.00  0.00           C  
ATOM   1619  CG1 VAL A 332      44.786  24.617  18.125  1.00  0.00           C  
ATOM   1620  CG2 VAL A 332      45.490  23.688  20.309  1.00  0.00           C  
ATOM   1621  N   ILE A 333      47.850  23.445  16.423  1.00  0.00           N  
ATOM   1622  CA  ILE A 333      48.213  23.707  15.041  1.00  0.00           C  
ATOM   1623  C   ILE A 333      48.309  22.391  14.277  1.00  0.00           C  
ATOM   1624  O   ILE A 333      47.902  22.300  13.121  1.00  0.00           O  
ATOM   1625  CB  ILE A 333      49.561  24.481  14.924  1.00  0.00           C  
ATOM   1626  CG1 ILE A 333      49.313  25.989  14.815  1.00  0.00           C  
ATOM   1627  CG2 ILE A 333      50.256  24.117  13.632  1.00  0.00           C  
ATOM   1628  CD1 ILE A 333      48.398  26.548  15.836  1.00  0.00           C  
ATOM   1629  N   LEU A 334      48.846  21.368  14.931  1.00  0.00           N  
ATOM   1630  CA  LEU A 334      48.987  20.065  14.293  1.00  0.00           C  
ATOM   1631  C   LEU A 334      47.622  19.465  13.903  1.00  0.00           C  
ATOM   1632  O   LEU A 334      47.467  18.870  12.828  1.00  0.00           O  
ATOM   1633  CB  LEU A 334      49.748  19.109  15.228  1.00  0.00           C  
ATOM   1634  CG  LEU A 334      49.942  17.710  14.668  1.00  0.00           C  
ATOM   1635  CD1 LEU A 334      50.719  17.786  13.357  1.00  0.00           C  
ATOM   1636  CD2 LEU A 334      50.664  16.868  15.675  1.00  0.00           C  
ATOM   1637  N   ASP A 335      46.645  19.627  14.796  1.00  0.00           N  
ATOM   1638  CA  ASP A 335      45.298  19.132  14.593  1.00  0.00           C  
ATOM   1639  C   ASP A 335      44.733  19.808  13.344  1.00  0.00           C  
ATOM   1640  O   ASP A 335      44.309  19.118  12.405  1.00  0.00           O  
ATOM   1641  CB  ASP A 335      44.436  19.459  15.818  1.00  0.00           C  
ATOM   1642  CG  ASP A 335      43.020  18.891  15.729  1.00  0.00           C  
ATOM   1643  OD1 ASP A 335      42.555  18.311  16.723  1.00  0.00           O  
ATOM   1644  OD2 ASP A 335      42.353  19.031  14.689  1.00  0.00           O  
ATOM   1645  N   LEU A 336      44.730  21.143  13.325  1.00  0.00           N  
ATOM   1646  CA  LEU A 336      44.220  21.850  12.152  1.00  0.00           C  
ATOM   1647  C   LEU A 336      44.976  21.489  10.886  1.00  0.00           C  
ATOM   1648  O   LEU A 336      44.367  21.343   9.824  1.00  0.00           O  
ATOM   1649  CB  LEU A 336      44.286  23.363  12.312  1.00  0.00           C  
ATOM   1650  CG  LEU A 336      43.465  24.007  13.427  1.00  0.00           C  
ATOM   1651  CD1 LEU A 336      43.417  25.501  13.123  1.00  0.00           C  
ATOM   1652  CD2 LEU A 336      42.035  23.405  13.525  1.00  0.00           C  
ATOM   1653  N   ALA A 337      46.293  21.353  11.004  1.00  0.00           N  
ATOM   1654  CA  ALA A 337      47.131  21.013   9.861  1.00  0.00           C  
ATOM   1655  C   ALA A 337      46.706  19.687   9.256  1.00  0.00           C  
ATOM   1656  O   ALA A 337      46.600  19.570   8.029  1.00  0.00           O  
ATOM   1657  CB  ALA A 337      48.601  20.959  10.278  1.00  0.00           C  
ATOM   1658  N   LEU A 338      46.449  18.700  10.115  1.00  0.00           N  
ATOM   1659  CA  LEU A 338      46.026  17.379   9.655  1.00  0.00           C  
ATOM   1660  C   LEU A 338      44.704  17.432   8.870  1.00  0.00           C  
ATOM   1661  O   LEU A 338      44.542  16.719   7.890  1.00  0.00           O  
ATOM   1662  CB  LEU A 338      45.931  16.419  10.853  1.00  0.00           C  
ATOM   1663  CG  LEU A 338      47.273  15.831  11.322  1.00  0.00           C  
ATOM   1664  CD1 LEU A 338      47.161  15.118  12.686  1.00  0.00           C  
ATOM   1665  CD2 LEU A 338      47.735  14.855  10.271  1.00  0.00           C  
ATOM   1666  N   ILE A 339      43.778  18.288   9.300  1.00  0.00           N  
ATOM   1667  CA  ILE A 339      42.504  18.486   8.632  1.00  0.00           C  
ATOM   1668  C   ILE A 339      42.762  19.045   7.207  1.00  0.00           C  
ATOM   1669  O   ILE A 339      42.303  18.471   6.224  1.00  0.00           O  
ATOM   1670  CB  ILE A 339      41.617  19.479   9.443  1.00  0.00           C  
ATOM   1671  CG1 ILE A 339      41.073  18.790  10.691  1.00  0.00           C  
ATOM   1672  CG2 ILE A 339      40.434  20.008   8.591  1.00  0.00           C  
ATOM   1673  CD1 ILE A 339      40.344  19.763  11.641  1.00  0.00           C  
ATOM   1674  N   ARG A 340      43.490  20.156   7.106  1.00  0.00           N  
ATOM   1675  CA  ARG A 340      43.806  20.761   5.816  1.00  0.00           C  
ATOM   1676  C   ARG A 340      44.516  19.806   4.860  1.00  0.00           C  
ATOM   1677  O   ARG A 340      44.165  19.725   3.685  1.00  0.00           O  
ATOM   1678  CB  ARG A 340      44.667  22.018   5.986  1.00  0.00           C  
ATOM   1679  CG  ARG A 340      43.877  23.307   6.190  1.00  0.00           C  
ATOM   1680  CD  ARG A 340      42.707  23.455   5.199  1.00  0.00           C  
ATOM   1681  NE  ARG A 340      43.074  23.571   3.781  1.00  0.00           N  
ATOM   1682  CZ  ARG A 340      43.413  24.711   3.176  1.00  0.00           C  
ATOM   1683  NH1 ARG A 340      43.716  24.705   1.885  1.00  0.00           N  
ATOM   1684  NH2 ARG A 340      43.458  25.856   3.860  1.00  0.00           N  
ATOM   1685  N   PHE A 341      45.516  19.091   5.361  1.00  0.00           N  
ATOM   1686  CA  PHE A 341      46.239  18.122   4.546  1.00  0.00           C  
ATOM   1687  C   PHE A 341      45.249  17.097   3.966  1.00  0.00           C  
ATOM   1688  O   PHE A 341      45.142  16.947   2.750  1.00  0.00           O  
ATOM   1689  CB  PHE A 341      47.300  17.441   5.407  1.00  0.00           C  
ATOM   1690  CG  PHE A 341      47.906  16.228   4.792  1.00  0.00           C  
ATOM   1691  CD1 PHE A 341      48.628  16.314   3.611  1.00  0.00           C  
ATOM   1692  CD2 PHE A 341      47.770  14.987   5.409  1.00  0.00           C  
ATOM   1693  CE1 PHE A 341      49.208  15.173   3.054  1.00  0.00           C  
ATOM   1694  CE2 PHE A 341      48.348  13.836   4.861  1.00  0.00           C  
ATOM   1695  CZ  PHE A 341      49.066  13.927   3.686  1.00  0.00           C  
ATOM   1696  N   ALA A 342      44.506  16.415   4.835  1.00  0.00           N  
ATOM   1697  CA  ALA A 342      43.529  15.425   4.386  1.00  0.00           C  
ATOM   1698  C   ALA A 342      42.598  16.057   3.380  1.00  0.00           C  
ATOM   1699  O   ALA A 342      42.378  15.538   2.293  1.00  0.00           O  
ATOM   1700  CB  ALA A 342      42.719  14.904   5.563  1.00  0.00           C  
ATOM   1701  N   LEU A 343      42.045  17.190   3.778  1.00  0.00           N  
ATOM   1702  CA  LEU A 343      41.123  17.944   2.954  1.00  0.00           C  
ATOM   1703  C   LEU A 343      41.678  18.222   1.562  1.00  0.00           C  
ATOM   1704  O   LEU A 343      41.005  17.978   0.568  1.00  0.00           O  
ATOM   1705  CB  LEU A 343      40.806  19.256   3.652  1.00  0.00           C  
ATOM   1706  CG  LEU A 343      39.363  19.720   3.607  1.00  0.00           C  
ATOM   1707  CD1 LEU A 343      38.395  18.538   3.685  1.00  0.00           C  
ATOM   1708  CD2 LEU A 343      39.157  20.652   4.778  1.00  0.00           C  
ATOM   1709  N   ASP A 344      42.908  18.725   1.504  1.00  0.00           N  
ATOM   1710  CA  ASP A 344      43.553  19.061   0.241  1.00  0.00           C  
ATOM   1711  C   ASP A 344      43.696  17.876  -0.701  1.00  0.00           C  
ATOM   1712  O   ASP A 344      43.327  17.933  -1.880  1.00  0.00           O  
ATOM   1713  CB  ASP A 344      44.937  19.671   0.504  1.00  0.00           C  
ATOM   1714  CG  ASP A 344      44.869  21.146   0.883  1.00  0.00           C  
ATOM   1715  OD1 ASP A 344      43.772  21.760   0.844  1.00  0.00           O  
ATOM   1716  OD2 ASP A 344      45.926  21.706   1.222  1.00  0.00           O  
ATOM   1717  N   ARG A 345      44.233  16.793  -0.176  1.00  0.00           N  
ATOM   1718  CA  ARG A 345      44.435  15.623  -0.985  1.00  0.00           C  
ATOM   1719  C   ARG A 345      43.150  15.030  -1.562  1.00  0.00           C  
ATOM   1720  O   ARG A 345      43.125  14.669  -2.733  1.00  0.00           O  
ATOM   1721  CB  ARG A 345      45.190  14.571  -0.186  1.00  0.00           C  
ATOM   1722  CG  ARG A 345      46.491  14.182  -0.826  1.00  0.00           C  
ATOM   1723  CD  ARG A 345      47.413  15.361  -0.880  1.00  0.00           C  
ATOM   1724  NE  ARG A 345      48.804  14.942  -0.789  1.00  0.00           N  
ATOM   1725  CZ  ARG A 345      49.810  15.781  -0.554  1.00  0.00           C  
ATOM   1726  NH1 ARG A 345      49.583  17.090  -0.395  1.00  0.00           N  
ATOM   1727  NH2 ARG A 345      51.046  15.310  -0.441  1.00  0.00           N  
ATOM   1728  N   LEU A 347      42.094  14.908  -0.762  1.00  0.00           N  
ATOM   1729  CA  LEU A 347      40.848  14.357  -1.282  1.00  0.00           C  
ATOM   1730  C   LEU A 347      40.288  15.303  -2.330  1.00  0.00           C  
ATOM   1731  O   LEU A 347      39.716  14.859  -3.334  1.00  0.00           O  
ATOM   1732  CB  LEU A 347      39.820  14.135  -0.177  1.00  0.00           C  
ATOM   1733  CG  LEU A 347      39.872  12.757   0.489  1.00  0.00           C  
ATOM   1734  CD1 LEU A 347      39.460  11.703  -0.522  1.00  0.00           C  
ATOM   1735  CD2 LEU A 347      41.259  12.461   1.022  1.00  0.00           C  
ATOM   1736  N   ILE A 348      40.461  16.605  -2.109  1.00  0.00           N  
ATOM   1737  CA  ILE A 348      39.996  17.590  -3.083  1.00  0.00           C  
ATOM   1738  C   ILE A 348      40.734  17.400  -4.413  1.00  0.00           C  
ATOM   1739  O   ILE A 348      40.125  17.445  -5.475  1.00  0.00           O  
ATOM   1740  CB  ILE A 348      40.213  19.028  -2.599  1.00  0.00           C  
ATOM   1741  CG1 ILE A 348      39.184  19.378  -1.529  1.00  0.00           C  
ATOM   1742  CG2 ILE A 348      40.051  19.994  -3.747  1.00  0.00           C  
ATOM   1743  CD1 ILE A 348      39.317  20.800  -1.035  1.00  0.00           C  
ATOM   1744  N   GLU A 349      42.042  17.187  -4.367  1.00  0.00           N  
ATOM   1745  CA  GLU A 349      42.765  16.962  -5.611  1.00  0.00           C  
ATOM   1746  C   GLU A 349      42.204  15.713  -6.323  1.00  0.00           C  
ATOM   1747  O   GLU A 349      42.194  15.653  -7.546  1.00  0.00           O  
ATOM   1748  CB  GLU A 349      44.264  16.755  -5.357  1.00  0.00           C  
ATOM   1749  CG  GLU A 349      44.945  17.825  -4.532  1.00  0.00           C  
ATOM   1750  CD  GLU A 349      46.350  17.416  -4.089  1.00  0.00           C  
ATOM   1751  OE1 GLU A 349      46.972  18.168  -3.301  1.00  0.00           O  
ATOM   1752  OE2 GLU A 349      46.831  16.341  -4.527  1.00  0.00           O  
ATOM   1753  N   LYS A 352      41.744  14.718  -5.567  1.00  0.00           N  
ATOM   1754  CA  LYS A 352      41.214  13.504  -6.181  1.00  0.00           C  
ATOM   1755  C   LYS A 352      39.771  13.638  -6.629  1.00  0.00           C  
ATOM   1756  O   LYS A 352      39.132  12.633  -6.947  1.00  0.00           O  
ATOM   1757  CB  LYS A 352      41.319  12.319  -5.219  1.00  0.00           C  
ATOM   1758  CG  LYS A 352      42.745  11.913  -4.883  1.00  0.00           C  
ATOM   1759  CD  LYS A 352      42.790  10.648  -4.041  1.00  0.00           C  
ATOM   1760  CE  LYS A 352      44.184  10.065  -4.077  1.00  0.00           C  
ATOM   1761  NZ  LYS A 352      44.351   8.918  -3.152  1.00  0.00           N  
ATOM   1762  N   GLY A 361      39.247  14.864  -6.615  1.00  0.00           N  
ATOM   1763  CA  GLY A 361      37.879  15.089  -7.044  1.00  0.00           C  
ATOM   1764  C   GLY A 361      36.730  15.125  -6.048  1.00  0.00           C  
ATOM   1765  O   GLY A 361      35.554  15.119  -6.456  1.00  0.00           O  
ATOM   1766  N   PHE A 362      37.028  15.167  -4.752  1.00  0.00           N  
ATOM   1767  CA  PHE A 362      35.948  15.207  -3.755  1.00  0.00           C  
ATOM   1768  C   PHE A 362      35.501  16.633  -3.407  1.00  0.00           C  
ATOM   1769  O   PHE A 362      36.337  17.520  -3.169  1.00  0.00           O  
ATOM   1770  CB  PHE A 362      36.387  14.480  -2.490  1.00  0.00           C  
ATOM   1771  CG  PHE A 362      36.502  13.012  -2.662  1.00  0.00           C  
ATOM   1772  CD1 PHE A 362      37.377  12.477  -3.610  1.00  0.00           C  
ATOM   1773  CD2 PHE A 362      35.714  12.148  -1.897  1.00  0.00           C  
ATOM   1774  CE1 PHE A 362      37.463  11.090  -3.798  1.00  0.00           C  
ATOM   1775  CE2 PHE A 362      35.788  10.765  -2.072  1.00  0.00           C  
ATOM   1776  CZ  PHE A 362      36.669  10.227  -3.031  1.00  0.00           C  
ATOM   1777  N   THR A 363      34.193  16.867  -3.404  1.00  0.00           N  
ATOM   1778  CA  THR A 363      33.679  18.195  -3.059  1.00  0.00           C  
ATOM   1779  C   THR A 363      33.712  18.315  -1.532  1.00  0.00           C  
ATOM   1780  O   THR A 363      33.116  17.514  -0.794  1.00  0.00           O  
ATOM   1781  CB  THR A 363      32.231  18.446  -3.627  1.00  0.00           C  
ATOM   1782  OG1 THR A 363      31.494  17.224  -3.640  1.00  0.00           O  
ATOM   1783  CG2 THR A 363      32.296  18.976  -5.066  1.00  0.00           C  
ATOM   1784  N   PRO A 364      34.453  19.297  -1.037  1.00  0.00           N  
ATOM   1785  CA  PRO A 364      34.534  19.458   0.412  1.00  0.00           C  
ATOM   1786  C   PRO A 364      33.262  19.989   1.061  1.00  0.00           C  
ATOM   1787  O   PRO A 364      32.575  20.840   0.511  1.00  0.00           O  
ATOM   1788  CB  PRO A 364      35.738  20.399   0.588  1.00  0.00           C  
ATOM   1789  CG  PRO A 364      35.693  21.232  -0.629  1.00  0.00           C  
ATOM   1790  CD  PRO A 364      35.352  20.235  -1.733  1.00  0.00           C  
ATOM   1791  N   VAL A 365      32.953  19.485   2.246  1.00  0.00           N  
ATOM   1792  CA  VAL A 365      31.773  19.953   2.934  1.00  0.00           C  
ATOM   1793  C   VAL A 365      31.875  20.009   4.454  1.00  0.00           C  
ATOM   1794  O   VAL A 365      32.547  19.194   5.080  1.00  0.00           O  
ATOM   1795  CB  VAL A 365      30.551  19.117   2.504  1.00  0.00           C  
ATOM   1796  CG1 VAL A 365      31.001  17.752   2.096  1.00  0.00           C  
ATOM   1797  CG2 VAL A 365      29.516  19.039   3.616  1.00  0.00           C  
ATOM   1798  N   ILE A 366      31.249  21.037   5.018  1.00  0.00           N  
ATOM   1799  CA  ILE A 366      31.135  21.215   6.450  1.00  0.00           C  
ATOM   1800  C   ILE A 366      29.621  20.995   6.660  1.00  0.00           C  
ATOM   1801  O   ILE A 366      28.796  21.838   6.327  1.00  0.00           O  
ATOM   1802  CB  ILE A 366      31.516  22.639   6.902  1.00  0.00           C  
ATOM   1803  CG1 ILE A 366      33.033  22.831   6.802  1.00  0.00           C  
ATOM   1804  CG2 ILE A 366      31.014  22.867   8.334  1.00  0.00           C  
ATOM   1805  CD1 ILE A 366      33.492  24.271   7.040  1.00  0.00           C  
ATOM   1806  N   PRO A 368      29.241  19.843   7.209  1.00  0.00           N  
ATOM   1807  CA  PRO A 368      27.827  19.522   7.443  1.00  0.00           C  
ATOM   1808  C   PRO A 368      27.273  20.049   8.754  1.00  0.00           C  
ATOM   1809  O   PRO A 368      27.975  20.696   9.522  1.00  0.00           O  
ATOM   1810  CB  PRO A 368      27.853  18.011   7.485  1.00  0.00           C  
ATOM   1811  CG  PRO A 368      29.117  17.802   8.342  1.00  0.00           C  
ATOM   1812  CD  PRO A 368      30.111  18.733   7.646  1.00  0.00           C  
ATOM   1813  N   PRO A 370      25.977  19.808   9.002  1.00  0.00           N  
ATOM   1814  CA  PRO A 370      25.386  20.254  10.267  1.00  0.00           C  
ATOM   1815  C   PRO A 370      26.036  19.302  11.291  1.00  0.00           C  
ATOM   1816  O   PRO A 370      26.373  18.169  10.949  1.00  0.00           O  
ATOM   1817  CB  PRO A 370      23.897  19.955  10.078  1.00  0.00           C  
ATOM   1818  CG  PRO A 370      23.699  20.171   8.644  1.00  0.00           C  
ATOM   1819  CD  PRO A 370      24.916  19.508   8.019  1.00  0.00           C  
ATOM   1820  N   TYR A 371      26.220  19.742  12.523  1.00  0.00           N  
ATOM   1821  CA  TYR A 371      26.853  18.889  13.526  1.00  0.00           C  
ATOM   1822  C   TYR A 371      25.780  18.225  14.383  1.00  0.00           C  
ATOM   1823  O   TYR A 371      26.067  17.327  15.180  1.00  0.00           O  
ATOM   1824  CB  TYR A 371      27.781  19.737  14.402  1.00  0.00           C  
ATOM   1825  CG  TYR A 371      28.931  20.386  13.647  1.00  0.00           C  
ATOM   1826  CD1 TYR A 371      29.567  21.524  14.159  1.00  0.00           C  
ATOM   1827  CD2 TYR A 371      29.392  19.859  12.436  1.00  0.00           C  
ATOM   1828  CE1 TYR A 371      30.633  22.128  13.482  1.00  0.00           C  
ATOM   1829  CE2 TYR A 371      30.466  20.451  11.748  1.00  0.00           C  
ATOM   1830  CZ  TYR A 371      31.072  21.586  12.285  1.00  0.00           C  
ATOM   1831  OH  TYR A 371      32.099  22.196  11.624  1.00  0.00           O  
ATOM   1832  N   MET A 372      24.547  18.699  14.212  1.00  0.00           N  
ATOM   1833  CA  MET A 372      23.384  18.187  14.926  1.00  0.00           C  
ATOM   1834  C   MET A 372      22.383  17.825  13.848  1.00  0.00           C  
ATOM   1835  O   MET A 372      22.095  18.633  12.965  1.00  0.00           O  
ATOM   1836  CB  MET A 372      22.757  19.254  15.846  1.00  0.00           C  
ATOM   1837  CG  MET A 372      23.619  19.674  17.034  1.00  0.00           C  
ATOM   1838  SD  MET A 372      22.794  20.808  18.215  1.00  0.00           S  
ATOM   1839  CE  MET A 372      23.003  22.283  17.405  1.00  0.00           C  
ATOM   1840  N   VAL A 373      21.857  16.611  13.901  1.00  0.00           N  
ATOM   1841  CA  VAL A 373      20.884  16.207  12.906  1.00  0.00           C  
ATOM   1842  C   VAL A 373      19.659  15.610  13.573  1.00  0.00           C  
ATOM   1843  O   VAL A 373      19.672  15.303  14.775  1.00  0.00           O  
ATOM   1844  CB  VAL A 373      21.470  15.177  11.908  1.00  0.00           C  
ATOM   1845  CG1 VAL A 373      22.659  15.765  11.215  1.00  0.00           C  
ATOM   1846  CG2 VAL A 373      21.862  13.898  12.626  1.00  0.00           C  
ATOM   1847  N   ARG A 374      18.616  15.448  12.758  1.00  0.00           N  
ATOM   1848  CA  ARG A 374      17.319  14.891  13.146  1.00  0.00           C  
ATOM   1849  C   ARG A 374      17.417  13.365  13.332  1.00  0.00           C  
ATOM   1850  O   ARG A 374      18.183  12.694  12.647  1.00  0.00           O  
ATOM   1851  CB  ARG A 374      16.317  15.232  12.047  1.00  0.00           C  
ATOM   1852  CG  ARG A 374      14.901  15.324  12.494  1.00  0.00           C  
ATOM   1853  CD  ARG A 374      14.402  16.745  12.431  1.00  0.00           C  
ATOM   1854  NE  ARG A 374      14.468  17.271  11.074  1.00  0.00           N  
ATOM   1855  CZ  ARG A 374      13.921  18.421  10.692  1.00  0.00           C  
ATOM   1856  NH1 ARG A 374      14.041  18.814   9.431  1.00  0.00           N  
ATOM   1857  NH2 ARG A 374      13.252  19.175  11.565  1.00  0.00           N  
ATOM   1858  N   ARG A 375      16.642  12.809  14.255  1.00  0.00           N  
ATOM   1859  CA  ARG A 375      16.709  11.370  14.510  1.00  0.00           C  
ATOM   1860  C   ARG A 375      16.692  10.432  13.283  1.00  0.00           C  
ATOM   1861  O   ARG A 375      17.402   9.421  13.249  1.00  0.00           O  
ATOM   1862  CB  ARG A 375      15.581  10.940  15.460  1.00  0.00           C  
ATOM   1863  CG  ARG A 375      15.772   9.511  15.964  1.00  0.00           C  
ATOM   1864  CD  ARG A 375      14.607   8.988  16.770  1.00  0.00           C  
ATOM   1865  NE  ARG A 375      14.914   7.680  17.348  1.00  0.00           N  
ATOM   1866  CZ  ARG A 375      15.644   7.479  18.449  1.00  0.00           C  
ATOM   1867  NH1 ARG A 375      15.868   6.240  18.878  1.00  0.00           N  
ATOM   1868  NH2 ARG A 375      16.138   8.509  19.131  1.00  0.00           N  
ATOM   1869  N   PHE A 376      15.881  10.748  12.282  1.00  0.00           N  
ATOM   1870  CA  PHE A 376      15.795   9.867  11.122  1.00  0.00           C  
ATOM   1871  C   PHE A 376      17.109   9.707  10.375  1.00  0.00           C  
ATOM   1872  O   PHE A 376      17.382   8.633   9.865  1.00  0.00           O  
ATOM   1873  CB  PHE A 376      14.676  10.320  10.169  1.00  0.00           C  
ATOM   1874  CG  PHE A 376      15.091  11.361   9.200  1.00  0.00           C  
ATOM   1875  CD1 PHE A 376      15.506  11.003   7.923  1.00  0.00           C  
ATOM   1876  CD2 PHE A 376      15.031  12.714   9.543  1.00  0.00           C  
ATOM   1877  CE1 PHE A 376      15.853  11.972   6.975  1.00  0.00           C  
ATOM   1878  CE2 PHE A 376      15.375  13.690   8.609  1.00  0.00           C  
ATOM   1879  CZ  PHE A 376      15.786  13.316   7.313  1.00  0.00           C  
ATOM   1880  N   VAL A 377      17.937  10.745  10.310  1.00  0.00           N  
ATOM   1881  CA  VAL A 377      19.194  10.563   9.614  1.00  0.00           C  
ATOM   1882  C   VAL A 377      20.136   9.673  10.430  1.00  0.00           C  
ATOM   1883  O   VAL A 377      21.034   9.049   9.864  1.00  0.00           O  
ATOM   1884  CB  VAL A 377      19.857  11.923   9.218  1.00  0.00           C  
ATOM   1885  CG1 VAL A 377      18.947  13.064   9.602  1.00  0.00           C  
ATOM   1886  CG2 VAL A 377      21.250  12.053   9.805  1.00  0.00           C  
ATOM   1887  N   GLU A 378      19.920   9.595  11.747  1.00  0.00           N  
ATOM   1888  CA  GLU A 378      20.750   8.736  12.591  1.00  0.00           C  
ATOM   1889  C   GLU A 378      20.278   7.311  12.457  1.00  0.00           C  
ATOM   1890  O   GLU A 378      21.095   6.389  12.365  1.00  0.00           O  
ATOM   1891  CB  GLU A 378      20.707   9.124  14.076  1.00  0.00           C  
ATOM   1892  CG  GLU A 378      21.653  10.247  14.430  1.00  0.00           C  
ATOM   1893  CD  GLU A 378      23.039  10.065  13.824  1.00  0.00           C  
ATOM   1894  OE1 GLU A 378      23.812   9.189  14.291  1.00  0.00           O  
ATOM   1895  OE2 GLU A 378      23.351  10.802  12.867  1.00  0.00           O  
ATOM   1896  N   GLU A 388      18.961   7.107  12.443  1.00  0.00           N  
ATOM   1897  CA  GLU A 388      18.494   5.743  12.298  1.00  0.00           C  
ATOM   1898  C   GLU A 388      18.627   5.294  10.849  1.00  0.00           C  
ATOM   1899  O   GLU A 388      18.594   4.105  10.547  1.00  0.00           O  
ATOM   1900  CB  GLU A 388      17.078   5.572  12.861  1.00  0.00           C  
ATOM   1901  CG  GLU A 388      15.992   6.351  12.230  1.00  0.00           C  
ATOM   1902  CD  GLU A 388      14.791   6.495  13.162  1.00  0.00           C  
ATOM   1903  OE1 GLU A 388      13.798   7.139  12.742  1.00  0.00           O  
ATOM   1904  OE2 GLU A 388      14.841   5.977  14.309  1.00  0.00           O  
ATOM   1905  N   GLY A 389      18.860   6.250   9.962  1.00  0.00           N  
ATOM   1906  CA  GLY A 389      19.026   5.899   8.571  1.00  0.00           C  
ATOM   1907  C   GLY A 389      20.466   5.531   8.298  1.00  0.00           C  
ATOM   1908  O   GLY A 389      20.765   4.922   7.273  1.00  0.00           O  
ATOM   1909  N   SER A 396      21.354   5.856   9.237  1.00  0.00           N  
ATOM   1910  CA  SER A 396      22.789   5.618   9.065  1.00  0.00           C  
ATOM   1911  C   SER A 396      23.459   4.471   9.815  1.00  0.00           C  
ATOM   1912  O   SER A 396      24.531   4.013   9.393  1.00  0.00           O  
ATOM   1913  CB  SER A 396      23.554   6.905   9.391  1.00  0.00           C  
ATOM   1914  OG  SER A 396      23.180   7.991   8.557  1.00  0.00           O  
ATOM   1915  N   THR A 397      22.870   4.026  10.924  1.00  0.00           N  
ATOM   1916  CA  THR A 397      23.455   2.930  11.717  1.00  0.00           C  
ATOM   1917  C   THR A 397      22.392   2.090  12.370  1.00  0.00           C  
ATOM   1918  O   THR A 397      21.210   2.241  12.085  1.00  0.00           O  
ATOM   1919  CB  THR A 397      24.367   3.409  12.891  1.00  0.00           C  
ATOM   1920  OG1 THR A 397      23.716   4.464  13.611  1.00  0.00           O  
ATOM   1921  CG2 THR A 397      25.695   3.867  12.389  1.00  0.00           C  
ATOM   1922  N   SER A 403      22.825   1.206  13.263  1.00  0.00           N  
ATOM   1923  CA  SER A 403      21.888   0.349  13.959  1.00  0.00           C  
ATOM   1924  C   SER A 403      21.401   1.077  15.202  1.00  0.00           C  
ATOM   1925  O   SER A 403      22.110   1.912  15.779  1.00  0.00           O  
ATOM   1926  CB  SER A 403      22.529  -0.994  14.331  1.00  0.00           C  
ATOM   1927  OG  SER A 403      23.627  -0.821  15.192  1.00  0.00           O  
ATOM   1928  N   PHE A 404      20.177   0.765  15.593  1.00  0.00           N  
ATOM   1929  CA  PHE A 404      19.556   1.392  16.736  1.00  0.00           C  
ATOM   1930  C   PHE A 404      20.328   1.272  18.047  1.00  0.00           C  
ATOM   1931  O   PHE A 404      20.146   2.094  18.940  1.00  0.00           O  
ATOM   1932  CB  PHE A 404      18.135   0.854  16.875  1.00  0.00           C  
ATOM   1933  CG  PHE A 404      17.239   1.241  15.732  1.00  0.00           C  
ATOM   1934  CD1 PHE A 404      16.894   2.566  15.527  1.00  0.00           C  
ATOM   1935  CD2 PHE A 404      16.756   0.288  14.855  1.00  0.00           C  
ATOM   1936  CE1 PHE A 404      16.082   2.930  14.464  1.00  0.00           C  
ATOM   1937  CE2 PHE A 404      15.943   0.648  13.787  1.00  0.00           C  
ATOM   1938  CZ  PHE A 404      15.606   1.966  13.591  1.00  0.00           C  
ATOM   1939  N   GLU A 406      21.198   0.271  18.166  1.00  0.00           N  
ATOM   1940  CA  GLU A 406      21.981   0.110  19.392  1.00  0.00           C  
ATOM   1941  C   GLU A 406      22.858   1.337  19.638  1.00  0.00           C  
ATOM   1942  O   GLU A 406      23.161   1.675  20.788  1.00  0.00           O  
ATOM   1943  CB  GLU A 406      22.863  -1.137  19.323  1.00  0.00           C  
ATOM   1944  CG  GLU A 406      22.092  -2.437  19.314  1.00  0.00           C  
ATOM   1945  CD  GLU A 406      22.014  -3.050  17.925  1.00  0.00           C  
ATOM   1946  OE1 GLU A 406      21.639  -2.321  16.977  1.00  0.00           O  
ATOM   1947  OE2 GLU A 406      22.325  -4.257  17.780  1.00  0.00           O  
ATOM   1948  N   ASP A 473      23.260   1.999  18.553  1.00  0.00           N  
ATOM   1949  CA  ASP A 473      24.098   3.183  18.652  1.00  0.00           C  
ATOM   1950  C   ASP A 473      23.479   4.307  19.498  1.00  0.00           C  
ATOM   1951  O   ASP A 473      24.224   5.078  20.115  1.00  0.00           O  
ATOM   1952  CB  ASP A 473      24.439   3.716  17.260  1.00  0.00           C  
ATOM   1953  CG  ASP A 473      25.668   3.056  16.655  1.00  0.00           C  
ATOM   1954  OD1 ASP A 473      26.147   3.562  15.624  1.00  0.00           O  
ATOM   1955  OD2 ASP A 473      26.154   2.040  17.191  1.00  0.00           O  
ATOM   1956  N   PHE A 479      22.142   4.407  19.531  1.00  0.00           N  
ATOM   1957  CA  PHE A 479      21.484   5.453  20.329  1.00  0.00           C  
ATOM   1958  C   PHE A 479      21.779   5.268  21.799  1.00  0.00           C  
ATOM   1959  O   PHE A 479      21.778   6.217  22.567  1.00  0.00           O  
ATOM   1960  CB  PHE A 479      19.956   5.467  20.151  1.00  0.00           C  
ATOM   1961  CG  PHE A 479      19.498   6.064  18.859  1.00  0.00           C  
ATOM   1962  CD1 PHE A 479      19.197   5.250  17.767  1.00  0.00           C  
ATOM   1963  CD2 PHE A 479      19.451   7.444  18.704  1.00  0.00           C  
ATOM   1964  CE1 PHE A 479      18.864   5.807  16.531  1.00  0.00           C  
ATOM   1965  CE2 PHE A 479      19.122   8.018  17.476  1.00  0.00           C  
ATOM   1966  CZ  PHE A 479      18.829   7.194  16.381  1.00  0.00           C  
ATOM   1967  N   GLU A 488      22.051   4.040  22.198  1.00  0.00           N  
ATOM   1968  CA  GLU A 488      22.341   3.791  23.597  1.00  0.00           C  
ATOM   1969  C   GLU A 488      23.843   3.924  23.878  1.00  0.00           C  
ATOM   1970  O   GLU A 488      24.256   4.526  24.867  1.00  0.00           O  
ATOM   1971  CB  GLU A 488      21.844   2.389  23.958  1.00  0.00           C  
ATOM   1972  CG  GLU A 488      21.746   2.088  25.440  1.00  0.00           C  
ATOM   1973  CD  GLU A 488      21.354   0.634  25.710  1.00  0.00           C  
ATOM   1974  OE1 GLU A 488      21.341   0.230  26.896  1.00  0.00           O  
ATOM   1975  OE2 GLU A 488      21.059  -0.105  24.739  1.00  0.00           O  
ATOM   1976  N   ASP A 495      24.655   3.409  22.963  1.00  0.00           N  
ATOM   1977  CA  ASP A 495      26.099   3.394  23.140  1.00  0.00           C  
ATOM   1978  C   ASP A 495      26.956   4.530  22.627  1.00  0.00           C  
ATOM   1979  O   ASP A 495      27.947   4.883  23.260  1.00  0.00           O  
ATOM   1980  CB  ASP A 495      26.637   2.091  22.567  1.00  0.00           C  
ATOM   1981  CG  ASP A 495      26.073   0.891  23.275  1.00  0.00           C  
ATOM   1982  OD1 ASP A 495      26.064  -0.202  22.672  1.00  0.00           O  
ATOM   1983  OD2 ASP A 495      25.639   1.046  24.443  1.00  0.00           O  
ATOM   1984  N   VAL A 496      26.600   5.103  21.487  1.00  0.00           N  
ATOM   1985  CA  VAL A 496      27.436   6.146  20.959  1.00  0.00           C  
ATOM   1986  C   VAL A 496      26.831   7.537  20.835  1.00  0.00           C  
ATOM   1987  O   VAL A 496      27.497   8.528  21.103  1.00  0.00           O  
ATOM   1988  CB  VAL A 496      28.045   5.726  19.556  1.00  0.00           C  
ATOM   1989  CG1 VAL A 496      27.776   4.292  19.248  1.00  0.00           C  
ATOM   1990  CG2 VAL A 496      27.494   6.569  18.476  1.00  0.00           C  
ATOM   1991  N   ILE A 497      25.564   7.613  20.462  1.00  0.00           N  
ATOM   1992  CA  ILE A 497      24.926   8.892  20.201  1.00  0.00           C  
ATOM   1993  C   ILE A 497      24.283   9.689  21.319  1.00  0.00           C  
ATOM   1994  O   ILE A 497      23.467   9.177  22.070  1.00  0.00           O  
ATOM   1995  CB  ILE A 497      23.899   8.697  19.091  1.00  0.00           C  
ATOM   1996  CG1 ILE A 497      24.599   8.087  17.892  1.00  0.00           C  
ATOM   1997  CG2 ILE A 497      23.244  10.021  18.704  1.00  0.00           C  
ATOM   1998  CD1 ILE A 497      23.620   7.556  16.870  1.00  0.00           C  
ATOM   1999  N   TYR A 498      24.657  10.966  21.387  1.00  0.00           N  
ATOM   2000  CA  TYR A 498      24.122  11.918  22.362  1.00  0.00           C  
ATOM   2001  C   TYR A 498      22.904  12.604  21.753  1.00  0.00           C  
ATOM   2002  O   TYR A 498      22.938  13.034  20.585  1.00  0.00           O  
ATOM   2003  CB  TYR A 498      25.110  13.049  22.665  1.00  0.00           C  
ATOM   2004  CG  TYR A 498      26.304  12.709  23.511  1.00  0.00           C  
ATOM   2005  CD1 TYR A 498      26.160  12.420  24.868  1.00  0.00           C  
ATOM   2006  CD2 TYR A 498      27.592  12.743  22.976  1.00  0.00           C  
ATOM   2007  CE1 TYR A 498      27.269  12.178  25.682  1.00  0.00           C  
ATOM   2008  CE2 TYR A 498      28.712  12.502  23.785  1.00  0.00           C  
ATOM   2009  CZ  TYR A 498      28.539  12.219  25.135  1.00  0.00           C  
ATOM   2010  OH  TYR A 498      29.625  11.944  25.927  1.00  0.00           O  
ATOM   2011  N   LYS A 499      21.837  12.714  22.539  1.00  0.00           N  
ATOM   2012  CA  LYS A 499      20.659  13.414  22.073  1.00  0.00           C  
ATOM   2013  C   LYS A 499      20.591  14.726  22.852  1.00  0.00           C  
ATOM   2014  O   LYS A 499      21.004  14.777  24.018  1.00  0.00           O  
ATOM   2015  CB  LYS A 499      19.390  12.607  22.320  1.00  0.00           C  
ATOM   2016  CG  LYS A 499      18.142  13.346  21.841  1.00  0.00           C  
ATOM   2017  CD  LYS A 499      16.893  12.550  22.093  1.00  0.00           C  
ATOM   2018  CE  LYS A 499      15.654  13.284  21.618  1.00  0.00           C  
ATOM   2019  NZ  LYS A 499      15.341  14.419  22.526  1.00  0.00           N  
ATOM   2020  N   VAL A 500      20.108  15.793  22.216  1.00  0.00           N  
ATOM   2021  CA  VAL A 500      19.999  17.055  22.933  1.00  0.00           C  
ATOM   2022  C   VAL A 500      18.581  17.150  23.495  1.00  0.00           C  
ATOM   2023  O   VAL A 500      17.608  16.765  22.850  1.00  0.00           O  
ATOM   2024  CB  VAL A 500      20.373  18.301  22.029  1.00  0.00           C  
ATOM   2025  CG1 VAL A 500      21.019  17.849  20.761  1.00  0.00           C  
ATOM   2026  CG2 VAL A 500      19.186  19.155  21.758  1.00  0.00           C  
ATOM   2027  N   GLU A 501      18.482  17.631  24.724  1.00  0.00           N  
ATOM   2028  CA  GLU A 501      17.201  17.750  25.401  1.00  0.00           C  
ATOM   2029  C   GLU A 501      16.136  18.530  24.640  1.00  0.00           C  
ATOM   2030  O   GLU A 501      16.450  19.491  23.935  1.00  0.00           O  
ATOM   2031  CB  GLU A 501      17.414  18.389  26.767  1.00  0.00           C  
ATOM   2032  CG  GLU A 501      16.886  17.561  27.905  1.00  0.00           C  
ATOM   2033  CD  GLU A 501      17.354  18.056  29.252  1.00  0.00           C  
ATOM   2034  OE1 GLU A 501      17.092  19.233  29.592  1.00  0.00           O  
ATOM   2035  OE2 GLU A 501      17.983  17.258  29.968  1.00  0.00           O  
ATOM   2036  N   ASP A 652      14.885  18.075  24.769  1.00  0.00           N  
ATOM   2037  CA  ASP A 652      13.714  18.721  24.170  1.00  0.00           C  
ATOM   2038  C   ASP A 652      13.759  19.098  22.693  1.00  0.00           C  
ATOM   2039  O   ASP A 652      13.133  20.079  22.304  1.00  0.00           O  
ATOM   2040  CB  ASP A 652      13.384  19.992  24.962  1.00  0.00           C  
ATOM   2041  CG  ASP A 652      13.276  19.742  26.464  1.00  0.00           C  
ATOM   2042  OD1 ASP A 652      13.528  20.697  27.230  1.00  0.00           O  
ATOM   2043  OD2 ASP A 652      12.935  18.607  26.884  1.00  0.00           O  
ATOM   2044  N   GLU A 653      14.485  18.342  21.875  1.00  0.00           N  
ATOM   2045  CA  GLU A 653      14.584  18.640  20.451  1.00  0.00           C  
ATOM   2046  C   GLU A 653      14.780  17.358  19.659  1.00  0.00           C  
ATOM   2047  O   GLU A 653      15.209  16.337  20.197  1.00  0.00           O  
ATOM   2048  CB  GLU A 653      15.807  19.515  20.146  1.00  0.00           C  
ATOM   2049  CG  GLU A 653      16.033  20.691  21.037  1.00  0.00           C  
ATOM   2050  CD  GLU A 653      15.325  21.928  20.558  1.00  0.00           C  
ATOM   2051  OE1 GLU A 653      15.480  22.977  21.229  1.00  0.00           O  
ATOM   2052  OE2 GLU A 653      14.619  21.851  19.523  1.00  0.00           O  
ATOM   2053  N   ASP A 654      14.474  17.412  18.370  1.00  0.00           N  
ATOM   2054  CA  ASP A 654      14.731  16.259  17.542  1.00  0.00           C  
ATOM   2055  C   ASP A 654      16.117  16.596  16.924  1.00  0.00           C  
ATOM   2056  O   ASP A 654      16.248  16.898  15.737  1.00  0.00           O  
ATOM   2057  CB  ASP A 654      13.642  16.089  16.476  1.00  0.00           C  
ATOM   2058  CG  ASP A 654      13.898  14.890  15.534  1.00  0.00           C  
ATOM   2059  OD1 ASP A 654      13.278  14.853  14.442  1.00  0.00           O  
ATOM   2060  OD2 ASP A 654      14.700  13.985  15.869  1.00  0.00           O  
ATOM   2061  N   LEU A 655      17.136  16.573  17.779  1.00  0.00           N  
ATOM   2062  CA  LEU A 655      18.513  16.846  17.381  1.00  0.00           C  
ATOM   2063  C   LEU A 655      19.490  15.893  18.072  1.00  0.00           C  
ATOM   2064  O   LEU A 655      19.408  15.631  19.276  1.00  0.00           O  
ATOM   2065  CB  LEU A 655      18.885  18.292  17.704  1.00  0.00           C  
ATOM   2066  CG  LEU A 655      18.185  19.373  16.873  1.00  0.00           C  
ATOM   2067  CD1 LEU A 655      18.507  20.741  17.436  1.00  0.00           C  
ATOM   2068  CD2 LEU A 655      18.639  19.278  15.412  1.00  0.00           C  
ATOM   2069  N   TYR A 656      20.413  15.362  17.286  1.00  0.00           N  
ATOM   2070  CA  TYR A 656      21.412  14.433  17.790  1.00  0.00           C  
ATOM   2071  C   TYR A 656      22.800  14.907  17.338  1.00  0.00           C  
ATOM   2072  O   TYR A 656      22.960  15.367  16.210  1.00  0.00           O  
ATOM   2073  CB  TYR A 656      21.112  13.044  17.239  1.00  0.00           C  
ATOM   2074  CG  TYR A 656      19.778  12.517  17.701  1.00  0.00           C  
ATOM   2075  CD1 TYR A 656      18.577  13.001  17.170  1.00  0.00           C  
ATOM   2076  CD2 TYR A 656      19.709  11.583  18.740  1.00  0.00           C  
ATOM   2077  CE1 TYR A 656      17.354  12.573  17.671  1.00  0.00           C  
ATOM   2078  CE2 TYR A 656      18.497  11.150  19.238  1.00  0.00           C  
ATOM   2079  CZ  TYR A 656      17.334  11.642  18.704  1.00  0.00           C  
ATOM   2080  OH  TYR A 656      16.164  11.162  19.192  1.00  0.00           O  
ATOM   2081  N   LEU A 657      23.787  14.835  18.226  1.00  0.00           N  
ATOM   2082  CA  LEU A 657      25.145  15.240  17.875  1.00  0.00           C  
ATOM   2083  C   LEU A 657      25.697  14.130  17.000  1.00  0.00           C  
ATOM   2084  O   LEU A 657      25.582  12.949  17.333  1.00  0.00           O  
ATOM   2085  CB  LEU A 657      26.016  15.432  19.131  1.00  0.00           C  
ATOM   2086  CG  LEU A 657      25.542  16.560  20.055  1.00  0.00           C  
ATOM   2087  CD1 LEU A 657      26.491  16.701  21.213  1.00  0.00           C  
ATOM   2088  CD2 LEU A 657      25.452  17.867  19.285  1.00  0.00           C  
ATOM   2089  N   ILE A 658      26.280  14.502  15.872  1.00  0.00           N  
ATOM   2090  CA  ILE A 658      26.790  13.499  14.962  1.00  0.00           C  
ATOM   2091  C   ILE A 658      28.046  12.834  15.491  1.00  0.00           C  
ATOM   2092  O   ILE A 658      28.880  13.474  16.121  1.00  0.00           O  
ATOM   2093  CB  ILE A 658      27.075  14.108  13.570  1.00  0.00           C  
ATOM   2094  CG1 ILE A 658      28.131  15.200  13.674  1.00  0.00           C  
ATOM   2095  CG2 ILE A 658      25.802  14.734  12.995  1.00  0.00           C  
ATOM   2096  CD1 ILE A 658      28.585  15.681  12.329  1.00  0.00           C  
ATOM   2097  N   PRO A 659      28.166  11.516  15.284  1.00  0.00           N  
ATOM   2098  CA  PRO A 659      29.329  10.739  15.726  1.00  0.00           C  
ATOM   2099  C   PRO A 659      30.374  10.655  14.633  1.00  0.00           C  
ATOM   2100  O   PRO A 659      31.447  10.111  14.833  1.00  0.00           O  
ATOM   2101  CB  PRO A 659      28.728   9.371  16.047  1.00  0.00           C  
ATOM   2102  CG  PRO A 659      27.642   9.257  15.033  1.00  0.00           C  
ATOM   2103  CD  PRO A 659      27.004  10.630  15.059  1.00  0.00           C  
ATOM   2104  N   THR A 660      30.048  11.213  13.477  1.00  0.00           N  
ATOM   2105  CA  THR A 660      30.924  11.202  12.309  1.00  0.00           C  
ATOM   2106  C   THR A 660      30.205  11.968  11.213  1.00  0.00           C  
ATOM   2107  O   THR A 660      28.980  11.926  11.153  1.00  0.00           O  
ATOM   2108  CB  THR A 660      31.170   9.768  11.794  1.00  0.00           C  
ATOM   2109  OG1 THR A 660      31.507   9.817  10.405  1.00  0.00           O  
ATOM   2110  CG2 THR A 660      29.950   8.910  11.976  1.00  0.00           C  
ATOM   2111  N   ALA A 661      30.953  12.658  10.351  1.00  0.00           N  
ATOM   2112  CA  ALA A 661      30.351  13.439   9.276  1.00  0.00           C  
ATOM   2113  C   ALA A 661      29.612  12.496   8.342  1.00  0.00           C  
ATOM   2114  O   ALA A 661      28.734  12.916   7.591  1.00  0.00           O  
ATOM   2115  CB  ALA A 661      31.424  14.224   8.508  1.00  0.00           C  
ATOM   2116  N   GLU A 662      29.985  11.219   8.399  1.00  0.00           N  
ATOM   2117  CA  GLU A 662      29.351  10.172   7.599  1.00  0.00           C  
ATOM   2118  C   GLU A 662      27.813  10.284   7.627  1.00  0.00           C  
ATOM   2119  O   GLU A 662      27.167  10.338   6.567  1.00  0.00           O  
ATOM   2120  CB  GLU A 662      29.757   8.795   8.132  1.00  0.00           C  
ATOM   2121  CG  GLU A 662      29.218   7.623   7.344  1.00  0.00           C  
ATOM   2122  CD  GLU A 662      29.130   6.348   8.156  1.00  0.00           C  
ATOM   2123  OE1 GLU A 662      30.027   6.114   8.999  1.00  0.00           O  
ATOM   2124  OE2 GLU A 662      28.171   5.567   7.935  1.00  0.00           O  
ATOM   2125  N   HIS A 663      27.239  10.320   8.832  1.00  0.00           N  
ATOM   2126  CA  HIS A 663      25.780  10.405   8.999  1.00  0.00           C  
ATOM   2127  C   HIS A 663      25.100  11.591   8.316  1.00  0.00           C  
ATOM   2128  O   HIS A 663      24.138  11.385   7.587  1.00  0.00           O  
ATOM   2129  CB  HIS A 663      25.394  10.369  10.479  1.00  0.00           C  
ATOM   2130  CG  HIS A 663      25.821   9.119  11.182  1.00  0.00           C  
ATOM   2131  ND1 HIS A 663      26.475   8.087  10.534  1.00  0.00           N  
ATOM   2132  CD2 HIS A 663      25.645   8.710  12.461  1.00  0.00           C  
ATOM   2133  CE1 HIS A 663      26.675   7.096  11.384  1.00  0.00           C  
ATOM   2134  NE2 HIS A 663      26.179   7.449  12.558  1.00  0.00           N  
ATOM   2135  N   PRO A 664      25.553  12.844   8.564  1.00  0.00           N  
ATOM   2136  CA  PRO A 664      24.898  13.982   7.887  1.00  0.00           C  
ATOM   2137  C   PRO A 664      25.170  13.952   6.374  1.00  0.00           C  
ATOM   2138  O   PRO A 664      24.359  14.428   5.571  1.00  0.00           O  
ATOM   2139  CB  PRO A 664      25.506  15.210   8.574  1.00  0.00           C  
ATOM   2140  CG  PRO A 664      26.818  14.710   9.103  1.00  0.00           C  
ATOM   2141  CD  PRO A 664      26.484  13.326   9.602  1.00  0.00           C  
ATOM   2142  N   LEU A 665      26.313  13.383   5.997  1.00  0.00           N  
ATOM   2143  CA  LEU A 665      26.676  13.237   4.593  1.00  0.00           C  
ATOM   2144  C   LEU A 665      25.719  12.257   3.900  1.00  0.00           C  
ATOM   2145  O   LEU A 665      25.413  12.419   2.722  1.00  0.00           O  
ATOM   2146  CB  LEU A 665      28.098  12.712   4.463  1.00  0.00           C  
ATOM   2147  CG  LEU A 665      29.183  13.630   3.919  1.00  0.00           C  
ATOM   2148  CD1 LEU A 665      28.679  15.060   3.731  1.00  0.00           C  
ATOM   2149  CD2 LEU A 665      30.374  13.549   4.870  1.00  0.00           C  
ATOM   2150  N   ALA A 666      25.252  11.237   4.617  1.00  0.00           N  
ATOM   2151  CA  ALA A 666      24.321  10.284   4.020  1.00  0.00           C  
ATOM   2152  C   ALA A 666      22.896  10.854   4.027  1.00  0.00           C  
ATOM   2153  O   ALA A 666      22.147  10.689   3.069  1.00  0.00           O  
ATOM   2154  CB  ALA A 666      24.359   8.952   4.764  1.00  0.00           C  
ATOM   2155  N   GLY A 667      22.513  11.527   5.099  1.00  0.00           N  
ATOM   2156  CA  GLY A 667      21.182  12.089   5.125  1.00  0.00           C  
ATOM   2157  C   GLY A 667      21.035  13.209   4.104  1.00  0.00           C  
ATOM   2158  O   GLY A 667      19.922  13.542   3.701  1.00  0.00           O  
ATOM   2159  N   MET A 668      22.155  13.784   3.678  1.00  0.00           N  
ATOM   2160  CA  MET A 668      22.150  14.883   2.709  1.00  0.00           C  
ATOM   2161  C   MET A 668      21.238  14.683   1.489  1.00  0.00           C  
ATOM   2162  O   MET A 668      20.625  15.628   1.007  1.00  0.00           O  
ATOM   2163  CB  MET A 668      23.583  15.164   2.232  1.00  0.00           C  
ATOM   2164  CG  MET A 668      23.706  16.257   1.174  1.00  0.00           C  
ATOM   2165  SD  MET A 668      25.425  16.519   0.631  1.00  0.00           S  
ATOM   2166  CE  MET A 668      25.619  18.211   0.997  1.00  0.00           C  
ATOM   2167  N   HIS A 669      21.159  13.457   0.985  1.00  0.00           N  
ATOM   2168  CA  HIS A 669      20.326  13.172  -0.173  1.00  0.00           C  
ATOM   2169  C   HIS A 669      19.180  12.215   0.141  1.00  0.00           C  
ATOM   2170  O   HIS A 669      18.705  11.498  -0.734  1.00  0.00           O  
ATOM   2171  CB  HIS A 669      21.181  12.604  -1.309  1.00  0.00           C  
ATOM   2172  CG  HIS A 669      22.128  13.596  -1.905  1.00  0.00           C  
ATOM   2173  ND1 HIS A 669      21.700  14.703  -2.609  1.00  0.00           N  
ATOM   2174  CD2 HIS A 669      23.482  13.648  -1.906  1.00  0.00           C  
ATOM   2175  CE1 HIS A 669      22.751  15.395  -3.018  1.00  0.00           C  
ATOM   2176  NE2 HIS A 669      23.844  14.776  -2.605  1.00  0.00           N  
ATOM   2177  N   ALA A 670      18.750  12.196   1.397  1.00  0.00           N  
ATOM   2178  CA  ALA A 670      17.640  11.342   1.809  1.00  0.00           C  
ATOM   2179  C   ALA A 670      16.420  11.737   0.980  1.00  0.00           C  
ATOM   2180  O   ALA A 670      16.191  12.920   0.746  1.00  0.00           O  
ATOM   2181  CB  ALA A 670      17.336  11.540   3.303  1.00  0.00           C  
ATOM   2182  N   ASN A 671      15.655  10.739   0.541  1.00  0.00           N  
ATOM   2183  CA  ASN A 671      14.443  10.933  -0.255  1.00  0.00           C  
ATOM   2184  C   ASN A 671      14.695  11.617  -1.601  1.00  0.00           C  
ATOM   2185  O   ASN A 671      14.027  12.577  -1.954  1.00  0.00           O  
ATOM   2186  CB  ASN A 671      13.402  11.728   0.547  1.00  0.00           C  
ATOM   2187  CG  ASN A 671      12.864  10.957   1.737  1.00  0.00           C  
ATOM   2188  OD1 ASN A 671      12.626  11.529   2.804  1.00  0.00           O  
ATOM   2189  ND2 ASN A 671      12.656   9.655   1.563  1.00  0.00           N  
ATOM   2190  N   GLU A 672      15.679  11.137  -2.343  1.00  0.00           N  
ATOM   2191  CA  GLU A 672      15.961  11.709  -3.647  1.00  0.00           C  
ATOM   2192  C   GLU A 672      16.122  10.584  -4.635  1.00  0.00           C  
ATOM   2193  O   GLU A 672      16.437   9.446  -4.270  1.00  0.00           O  
ATOM   2194  CB  GLU A 672      17.267  12.524  -3.664  1.00  0.00           C  
ATOM   2195  CG  GLU A 672      17.301  13.754  -2.765  1.00  0.00           C  
ATOM   2196  CD  GLU A 672      18.545  14.606  -2.990  1.00  0.00           C  
ATOM   2197  OE1 GLU A 672      18.860  15.450  -2.128  1.00  0.00           O  
ATOM   2198  OE2 GLU A 672      19.209  14.442  -4.036  1.00  0.00           O  
ATOM   2199  N   ILE A 675      15.865  10.905  -5.891  1.00  0.00           N  
ATOM   2200  CA  ILE A 675      16.082   9.955  -6.955  1.00  0.00           C  
ATOM   2201  C   ILE A 675      17.166  10.715  -7.672  1.00  0.00           C  
ATOM   2202  O   ILE A 675      16.909  11.755  -8.264  1.00  0.00           O  
ATOM   2203  CB  ILE A 675      14.866   9.794  -7.862  1.00  0.00           C  
ATOM   2204  CG1 ILE A 675      13.751   9.085  -7.088  1.00  0.00           C  
ATOM   2205  CG2 ILE A 675      15.268   9.012  -9.122  1.00  0.00           C  
ATOM   2206  CD1 ILE A 675      12.438   9.012  -7.821  1.00  0.00           C  
ATOM   2207  N   LEU A 677      18.392  10.234  -7.554  1.00  0.00           N  
ATOM   2208  CA  LEU A 677      19.504  10.910  -8.181  1.00  0.00           C  
ATOM   2209  C   LEU A 677      19.493  10.666  -9.677  1.00  0.00           C  
ATOM   2210  O   LEU A 677      18.855   9.731 -10.161  1.00  0.00           O  
ATOM   2211  CB  LEU A 677      20.820  10.416  -7.577  1.00  0.00           C  
ATOM   2212  CG  LEU A 677      21.045  10.741  -6.097  1.00  0.00           C  
ATOM   2213  CD1 LEU A 677      22.294  10.016  -5.626  1.00  0.00           C  
ATOM   2214  CD2 LEU A 677      21.187  12.264  -5.885  1.00  0.00           C  
ATOM   2215  N   ASP A 678      20.184  11.534 -10.406  1.00  0.00           N  
ATOM   2216  CA  ASP A 678      20.309  11.400 -11.845  1.00  0.00           C  
ATOM   2217  C   ASP A 678      21.619  10.622 -12.017  1.00  0.00           C  
ATOM   2218  O   ASP A 678      22.685  11.094 -11.619  1.00  0.00           O  
ATOM   2219  CB  ASP A 678      20.406  12.783 -12.493  1.00  0.00           C  
ATOM   2220  CG  ASP A 678      20.355  12.727 -14.014  1.00  0.00           C  
ATOM   2221  OD1 ASP A 678      21.231  12.064 -14.623  1.00  0.00           O  
ATOM   2222  OD2 ASP A 678      19.438  13.354 -14.596  1.00  0.00           O  
ATOM   2223  N   GLY A 681      21.528   9.425 -12.587  1.00  0.00           N  
ATOM   2224  CA  GLY A 681      22.703   8.589 -12.775  1.00  0.00           C  
ATOM   2225  C   GLY A 681      23.894   9.221 -13.482  1.00  0.00           C  
ATOM   2226  O   GLY A 681      25.041   8.760 -13.336  1.00  0.00           O  
ATOM   2227  N   LYS A 683      23.650  10.272 -14.256  1.00  0.00           N  
ATOM   2228  CA  LYS A 683      24.760  10.887 -14.952  1.00  0.00           C  
ATOM   2229  C   LYS A 683      25.738  11.542 -13.994  1.00  0.00           C  
ATOM   2230  O   LYS A 683      26.884  11.790 -14.361  1.00  0.00           O  
ATOM   2231  CB  LYS A 683      24.262  11.901 -15.985  1.00  0.00           C  
ATOM   2232  CG  LYS A 683      23.592  11.249 -17.188  1.00  0.00           C  
ATOM   2233  CD  LYS A 683      24.432  10.092 -17.759  1.00  0.00           C  
ATOM   2234  CE  LYS A 683      25.704  10.565 -18.467  1.00  0.00           C  
ATOM   2235  NZ  LYS A 683      25.414  11.242 -19.768  1.00  0.00           N  
ATOM   2236  N   ASP A 684      25.288  11.810 -12.767  1.00  0.00           N  
ATOM   2237  CA  ASP A 684      26.128  12.450 -11.749  1.00  0.00           C  
ATOM   2238  C   ASP A 684      26.978  11.471 -10.924  1.00  0.00           C  
ATOM   2239  O   ASP A 684      28.107  11.793 -10.545  1.00  0.00           O  
ATOM   2240  CB  ASP A 684      25.268  13.294 -10.810  1.00  0.00           C  
ATOM   2241  CG  ASP A 684      24.583  14.440 -11.524  1.00  0.00           C  
ATOM   2242  OD1 ASP A 684      25.286  15.205 -12.223  1.00  0.00           O  
ATOM   2243  OD2 ASP A 684      23.346  14.574 -11.376  1.00  0.00           O  
ATOM   2244  N   LEU A 685      26.433  10.290 -10.638  1.00  0.00           N  
ATOM   2245  CA  LEU A 685      27.170   9.285  -9.893  1.00  0.00           C  
ATOM   2246  C   LEU A 685      28.554   9.100 -10.529  1.00  0.00           C  
ATOM   2247  O   LEU A 685      28.707   9.177 -11.738  1.00  0.00           O  
ATOM   2248  CB  LEU A 685      26.404   7.962  -9.896  1.00  0.00           C  
ATOM   2249  CG  LEU A 685      25.363   7.694  -8.803  1.00  0.00           C  
ATOM   2250  CD1 LEU A 685      24.401   8.839  -8.701  1.00  0.00           C  
ATOM   2251  CD2 LEU A 685      24.614   6.394  -9.125  1.00  0.00           C  
ATOM   2252  N   PRO A 686      29.592   8.904  -9.708  1.00  0.00           N  
ATOM   2253  CA  PRO A 686      29.514   8.857  -8.244  1.00  0.00           C  
ATOM   2254  C   PRO A 686      29.557  10.259  -7.620  1.00  0.00           C  
ATOM   2255  O   PRO A 686      30.233  11.143  -8.124  1.00  0.00           O  
ATOM   2256  CB  PRO A 686      30.735   8.022  -7.872  1.00  0.00           C  
ATOM   2257  CG  PRO A 686      31.744   8.488  -8.867  1.00  0.00           C  
ATOM   2258  CD  PRO A 686      30.952   8.578 -10.175  1.00  0.00           C  
ATOM   2259  N   LEU A 687      28.799  10.464  -6.548  1.00  0.00           N  
ATOM   2260  CA  LEU A 687      28.818  11.744  -5.850  1.00  0.00           C  
ATOM   2261  C   LEU A 687      29.934  11.567  -4.836  1.00  0.00           C  
ATOM   2262  O   LEU A 687      29.884  10.661  -4.011  1.00  0.00           O  
ATOM   2263  CB  LEU A 687      27.496  11.993  -5.128  1.00  0.00           C  
ATOM   2264  CG  LEU A 687      26.225  12.093  -5.978  1.00  0.00           C  
ATOM   2265  CD1 LEU A 687      25.042  12.444  -5.081  1.00  0.00           C  
ATOM   2266  CD2 LEU A 687      26.393  13.153  -7.039  1.00  0.00           C  
ATOM   2267  N   LEU A 688      30.950  12.412  -4.907  1.00  0.00           N  
ATOM   2268  CA  LEU A 688      32.069  12.284  -3.988  1.00  0.00           C  
ATOM   2269  C   LEU A 688      32.177  13.410  -2.958  1.00  0.00           C  
ATOM   2270  O   LEU A 688      32.417  14.577  -3.285  1.00  0.00           O  
ATOM   2271  CB  LEU A 688      33.373  12.177  -4.776  1.00  0.00           C  
ATOM   2272  CG  LEU A 688      33.328  11.159  -5.923  1.00  0.00           C  
ATOM   2273  CD1 LEU A 688      34.553  11.401  -6.783  1.00  0.00           C  
ATOM   2274  CD2 LEU A 688      33.262   9.696  -5.417  1.00  0.00           C  
ATOM   2275  N   TYR A 689      32.008  13.048  -1.694  1.00  0.00           N  
ATOM   2276  CA  TYR A 689      32.107  14.038  -0.644  1.00  0.00           C  
ATOM   2277  C   TYR A 689      33.230  13.794   0.352  1.00  0.00           C  
ATOM   2278  O   TYR A 689      33.536  12.664   0.721  1.00  0.00           O  
ATOM   2279  CB  TYR A 689      30.780  14.123   0.109  1.00  0.00           C  
ATOM   2280  CG  TYR A 689      29.636  14.580  -0.751  1.00  0.00           C  
ATOM   2281  CD1 TYR A 689      29.592  15.878  -1.253  1.00  0.00           C  
ATOM   2282  CD2 TYR A 689      28.579  13.724  -1.043  1.00  0.00           C  
ATOM   2283  CE1 TYR A 689      28.522  16.317  -2.020  1.00  0.00           C  
ATOM   2284  CE2 TYR A 689      27.501  14.149  -1.805  1.00  0.00           C  
ATOM   2285  CZ  TYR A 689      27.477  15.447  -2.289  1.00  0.00           C  
ATOM   2286  OH  TYR A 689      26.390  15.867  -3.014  1.00  0.00           O  
ATOM   2287  N   VAL A 690      33.855  14.880   0.765  1.00  0.00           N  
ATOM   2288  CA  VAL A 690      34.870  14.813   1.791  1.00  0.00           C  
ATOM   2289  C   VAL A 690      34.464  15.857   2.826  1.00  0.00           C  
ATOM   2290  O   VAL A 690      34.587  17.059   2.597  1.00  0.00           O  
ATOM   2291  CB  VAL A 690      36.288  15.097   1.256  1.00  0.00           C  
ATOM   2292  CG1 VAL A 690      36.311  16.364   0.369  1.00  0.00           C  
ATOM   2293  CG2 VAL A 690      37.230  15.225   2.428  1.00  0.00           C  
ATOM   2294  N   GLY A 691      33.940  15.389   3.955  1.00  0.00           N  
ATOM   2295  CA  GLY A 691      33.520  16.303   4.997  1.00  0.00           C  
ATOM   2296  C   GLY A 691      34.519  16.439   6.130  1.00  0.00           C  
ATOM   2297  O   GLY A 691      35.400  15.583   6.315  1.00  0.00           O  
ATOM   2298  N   VAL A 692      34.386  17.541   6.871  1.00  0.00           N  
ATOM   2299  CA  VAL A 692      35.208  17.836   8.048  1.00  0.00           C  
ATOM   2300  C   VAL A 692      34.170  18.129   9.103  1.00  0.00           C  
ATOM   2301  O   VAL A 692      33.161  18.772   8.815  1.00  0.00           O  
ATOM   2302  CB  VAL A 692      36.019  19.157   7.965  1.00  0.00           C  
ATOM   2303  CG1 VAL A 692      37.209  19.086   8.907  1.00  0.00           C  
ATOM   2304  CG2 VAL A 692      36.416  19.451   6.573  1.00  0.00           C  
ATOM   2305  N   SER A 693      34.410  17.680  10.324  1.00  0.00           N  
ATOM   2306  CA  SER A 693      33.468  17.967  11.384  1.00  0.00           C  
ATOM   2307  C   SER A 693      33.930  17.422  12.703  1.00  0.00           C  
ATOM   2308  O   SER A 693      34.724  16.492  12.751  1.00  0.00           O  
ATOM   2309  CB  SER A 693      32.101  17.347  11.087  1.00  0.00           C  
ATOM   2310  OG  SER A 693      32.007  16.042  11.637  1.00  0.00           O  
ATOM   2311  N   PRO A 695      33.480  18.039  13.799  1.00  0.00           N  
ATOM   2312  CA  PRO A 695      33.914  17.462  15.063  1.00  0.00           C  
ATOM   2313  C   PRO A 695      33.010  16.222  15.168  1.00  0.00           C  
ATOM   2314  O   PRO A 695      32.044  16.092  14.412  1.00  0.00           O  
ATOM   2315  CB  PRO A 695      33.589  18.563  16.088  1.00  0.00           C  
ATOM   2316  CG  PRO A 695      32.453  19.309  15.455  1.00  0.00           C  
ATOM   2317  CD  PRO A 695      32.846  19.354  13.996  1.00  0.00           C  
ATOM   2318  N   CYS A 696      33.342  15.300  16.063  1.00  0.00           N  
ATOM   2319  CA  CYS A 696      32.555  14.083  16.247  1.00  0.00           C  
ATOM   2320  C   CYS A 696      32.322  13.862  17.718  1.00  0.00           C  
ATOM   2321  O   CYS A 696      33.239  14.036  18.526  1.00  0.00           O  
ATOM   2322  CB  CYS A 696      33.292  12.870  15.675  1.00  0.00           C  
ATOM   2323  SG  CYS A 696      33.676  12.982  13.917  1.00  0.00           S  
ATOM   2324  N   PHE A 697      31.108  13.450  18.069  1.00  0.00           N  
ATOM   2325  CA  PHE A 697      30.768  13.222  19.464  1.00  0.00           C  
ATOM   2326  C   PHE A 697      30.260  11.822  19.681  1.00  0.00           C  
ATOM   2327  O   PHE A 697      29.346  11.375  18.991  1.00  0.00           O  
ATOM   2328  CB  PHE A 697      29.708  14.230  19.923  1.00  0.00           C  
ATOM   2329  CG  PHE A 697      30.020  15.638  19.550  1.00  0.00           C  
ATOM   2330  CD1 PHE A 697      29.678  16.127  18.286  1.00  0.00           C  
ATOM   2331  CD2 PHE A 697      30.694  16.474  20.434  1.00  0.00           C  
ATOM   2332  CE1 PHE A 697      30.004  17.427  17.909  1.00  0.00           C  
ATOM   2333  CE2 PHE A 697      31.029  17.790  20.068  1.00  0.00           C  
ATOM   2334  CZ  PHE A 697      30.684  18.265  18.803  1.00  0.00           C  
ATOM   2335  N   ARG A 698      30.863  11.123  20.636  1.00  0.00           N  
ATOM   2336  CA  ARG A 698      30.432   9.767  20.943  1.00  0.00           C  
ATOM   2337  C   ARG A 698      30.450   9.541  22.446  1.00  0.00           C  
ATOM   2338  O   ARG A 698      31.327  10.006  23.164  1.00  0.00           O  
ATOM   2339  CB  ARG A 698      31.301   8.708  20.235  1.00  0.00           C  
ATOM   2340  CG  ARG A 698      32.207   9.237  19.163  1.00  0.00           C  
ATOM   2341  CD  ARG A 698      31.878   8.774  17.766  1.00  0.00           C  
ATOM   2342  NE  ARG A 698      32.445   7.475  17.433  1.00  0.00           N  
ATOM   2343  CZ  ARG A 698      32.756   7.101  16.193  1.00  0.00           C  
ATOM   2344  NH1 ARG A 698      32.570   7.932  15.181  1.00  0.00           N  
ATOM   2345  NH2 ARG A 698      33.220   5.887  15.945  1.00  0.00           N  
ATOM   2346  N   LYS A 699      29.436   8.834  22.913  1.00  0.00           N  
ATOM   2347  CA  LYS A 699      29.291   8.524  24.324  1.00  0.00           C  
ATOM   2348  C   LYS A 699      30.349   7.532  24.798  1.00  0.00           C  
ATOM   2349  O   LYS A 699      30.791   7.600  25.939  1.00  0.00           O  
ATOM   2350  CB  LYS A 699      27.916   7.911  24.589  1.00  0.00           C  
ATOM   2351  CG  LYS A 699      26.720   8.854  24.543  1.00  0.00           C  
ATOM   2352  CD  LYS A 699      25.432   8.023  24.663  1.00  0.00           C  
ATOM   2353  CE  LYS A 699      24.193   8.867  24.833  1.00  0.00           C  
ATOM   2354  NZ  LYS A 699      22.959   8.030  24.674  1.00  0.00           N  
ATOM   2355  N   GLU A 700      30.761   6.629  23.912  1.00  0.00           N  
ATOM   2356  CA  GLU A 700      31.708   5.583  24.275  1.00  0.00           C  
ATOM   2357  C   GLU A 700      31.200   4.953  25.569  1.00  0.00           C  
ATOM   2358  O   GLU A 700      31.969   4.721  26.502  1.00  0.00           O  
ATOM   2359  CB  GLU A 700      33.114   6.140  24.486  1.00  0.00           C  
ATOM   2360  CG  GLU A 700      33.791   6.620  23.210  1.00  0.00           C  
ATOM   2361  CD  GLU A 700      33.917   5.542  22.121  1.00  0.00           C  
ATOM   2362  OE1 GLU A 700      34.086   4.347  22.454  1.00  0.00           O  
ATOM   2363  OE2 GLU A 700      33.867   5.904  20.924  1.00  0.00           O  
ATOM   2364  N   ALA A 703      29.899   4.674  25.617  1.00  0.00           N  
ATOM   2365  CA  ALA A 703      29.288   4.101  26.812  1.00  0.00           C  
ATOM   2366  C   ALA A 703      29.863   2.744  27.220  1.00  0.00           C  
ATOM   2367  O   ALA A 703      30.201   2.536  28.385  1.00  0.00           O  
ATOM   2368  CB  ALA A 703      27.790   4.005  26.625  1.00  0.00           C  
ATOM   2369  N   GLY A 704      29.985   1.826  26.268  1.00  0.00           N  
ATOM   2370  CA  GLY A 704      30.530   0.515  26.582  1.00  0.00           C  
ATOM   2371  C   GLY A 704      31.772   0.568  27.463  1.00  0.00           C  
ATOM   2372  O   GLY A 704      32.035  -0.345  28.243  1.00  0.00           O  
ATOM   2373  N   THR A 705      32.544   1.641  27.338  1.00  0.00           N  
ATOM   2374  CA  THR A 705      33.760   1.815  28.119  1.00  0.00           C  
ATOM   2375  C   THR A 705      33.603   3.022  29.054  1.00  0.00           C  
ATOM   2376  O   THR A 705      32.548   3.652  29.071  1.00  0.00           O  
ATOM   2377  CB  THR A 705      34.964   2.004  27.178  1.00  0.00           C  
ATOM   2378  OG1 THR A 705      36.035   2.616  27.894  1.00  0.00           O  
ATOM   2379  CG2 THR A 705      34.584   2.861  25.976  1.00  0.00           C  
ATOM   2380  N   ALA A 708      34.629   3.329  29.846  1.00  0.00           N  
ATOM   2381  CA  ALA A 708      34.597   4.467  30.781  1.00  0.00           C  
ATOM   2382  C   ALA A 708      36.001   4.613  31.373  1.00  0.00           C  
ATOM   2383  O   ALA A 708      36.393   5.677  31.865  1.00  0.00           O  
ATOM   2384  CB  ALA A 708      33.553   4.224  31.909  1.00  0.00           C  
ATOM   2385  N   GLY A 709      36.744   3.512  31.297  1.00  0.00           N  
ATOM   2386  CA  GLY A 709      38.103   3.452  31.795  1.00  0.00           C  
ATOM   2387  C   GLY A 709      38.743   2.143  31.358  1.00  0.00           C  
ATOM   2388  O   GLY A 709      38.890   1.221  32.163  1.00  0.00           O  
ATOM   2389  N   LYS A 710      39.111   2.046  30.079  1.00  0.00           N  
ATOM   2390  CA  LYS A 710      39.746   0.835  29.559  1.00  0.00           C  
ATOM   2391  C   LYS A 710      41.271   0.827  29.749  1.00  0.00           C  
ATOM   2392  O   LYS A 710      41.784  -0.013  30.493  1.00  0.00           O  
ATOM   2393  CB  LYS A 710      39.409   0.625  28.075  1.00  0.00           C  
ATOM   2394  CG  LYS A 710      37.984   0.154  27.799  1.00  0.00           C  
ATOM   2395  CD  LYS A 710      37.860  -0.450  26.401  1.00  0.00           C  
ATOM   2396  CE  LYS A 710      38.530  -1.813  26.325  1.00  0.00           C  
ATOM   2397  NZ  LYS A 710      37.874  -2.770  27.263  1.00  0.00           N  
ATOM   2398  N   ASP A 711      41.995   1.739  29.085  1.00  0.00           N  
ATOM   2399  CA  ASP A 711      43.461   1.798  29.226  1.00  0.00           C  
ATOM   2400  C   ASP A 711      44.226   3.050  28.728  1.00  0.00           C  
ATOM   2401  O   ASP A 711      44.826   3.754  29.546  1.00  0.00           O  
ATOM   2402  CB  ASP A 711      44.092   0.540  28.622  1.00  0.00           C  
ATOM   2403  CG  ASP A 711      44.852  -0.277  29.656  1.00  0.00           C  
ATOM   2404  OD1 ASP A 711      44.248  -0.652  30.684  1.00  0.00           O  
ATOM   2405  OD2 ASP A 711      46.054  -0.544  29.445  1.00  0.00           O  
ATOM   2406  N   THR A 712      44.245   3.324  27.420  1.00  0.00           N  
ATOM   2407  CA  THR A 712      44.953   4.516  26.914  1.00  0.00           C  
ATOM   2408  C   THR A 712      44.221   5.740  27.468  1.00  0.00           C  
ATOM   2409  O   THR A 712      43.050   5.948  27.142  1.00  0.00           O  
ATOM   2410  CB  THR A 712      44.948   4.577  25.376  1.00  0.00           C  
ATOM   2411  OG1 THR A 712      45.462   3.352  24.839  1.00  0.00           O  
ATOM   2412  CG2 THR A 712      45.819   5.723  24.903  1.00  0.00           C  
ATOM   2413  N   LYS A 713      44.916   6.553  28.274  1.00  0.00           N  
ATOM   2414  CA  LYS A 713      44.311   7.713  28.963  1.00  0.00           C  
ATOM   2415  C   LYS A 713      44.362   9.137  28.402  1.00  0.00           C  
ATOM   2416  O   LYS A 713      44.005  10.095  29.104  1.00  0.00           O  
ATOM   2417  CB  LYS A 713      44.817   7.758  30.415  1.00  0.00           C  
ATOM   2418  CG  LYS A 713      45.832   6.679  30.767  1.00  0.00           C  
ATOM   2419  CD  LYS A 713      47.120   6.804  29.955  1.00  0.00           C  
ATOM   2420  CE  LYS A 713      47.940   5.515  30.032  1.00  0.00           C  
ATOM   2421  NZ  LYS A 713      49.165   5.563  29.195  1.00  0.00           N  
ATOM   2422  N   GLY A 714      44.771   9.285  27.151  1.00  0.00           N  
ATOM   2423  CA  GLY A 714      44.835  10.614  26.572  1.00  0.00           C  
ATOM   2424  C   GLY A 714      43.767  10.968  25.547  1.00  0.00           C  
ATOM   2425  O   GLY A 714      42.623  11.227  25.895  1.00  0.00           O  
ATOM   2426  N   ILE A 715      44.140  10.985  24.273  1.00  0.00           N  
ATOM   2427  CA  ILE A 715      43.200  11.343  23.222  1.00  0.00           C  
ATOM   2428  C   ILE A 715      42.957  10.238  22.210  1.00  0.00           C  
ATOM   2429  O   ILE A 715      42.596  10.489  21.054  1.00  0.00           O  
ATOM   2430  CB  ILE A 715      43.669  12.596  22.472  1.00  0.00           C  
ATOM   2431  CG1 ILE A 715      45.013  12.336  21.784  1.00  0.00           C  
ATOM   2432  CG2 ILE A 715      43.753  13.755  23.423  1.00  0.00           C  
ATOM   2433  CD1 ILE A 715      45.583  13.566  21.022  1.00  0.00           C  
ATOM   2434  N   PHE A 716      43.157   9.007  22.650  1.00  0.00           N  
ATOM   2435  CA  PHE A 716      42.945   7.868  21.780  1.00  0.00           C  
ATOM   2436  C   PHE A 716      41.457   7.529  21.661  1.00  0.00           C  
ATOM   2437  O   PHE A 716      40.962   7.216  20.583  1.00  0.00           O  
ATOM   2438  CB  PHE A 716      43.674   6.654  22.332  1.00  0.00           C  
ATOM   2439  CG  PHE A 716      43.588   5.469  21.446  1.00  0.00           C  
ATOM   2440  CD1 PHE A 716      44.353   5.407  20.272  1.00  0.00           C  
ATOM   2441  CD2 PHE A 716      42.692   4.433  21.729  1.00  0.00           C  
ATOM   2442  CE1 PHE A 716      44.224   4.329  19.382  1.00  0.00           C  
ATOM   2443  CE2 PHE A 716      42.554   3.341  20.841  1.00  0.00           C  
ATOM   2444  CZ  PHE A 716      43.329   3.299  19.661  1.00  0.00           C  
ATOM   2445  N   ARG A 718      40.758   7.562  22.787  1.00  0.00           N  
ATOM   2446  CA  ARG A 718      39.343   7.243  22.808  1.00  0.00           C  
ATOM   2447  C   ARG A 718      38.655   8.253  23.725  1.00  0.00           C  
ATOM   2448  O   ARG A 718      38.601   8.095  24.948  1.00  0.00           O  
ATOM   2449  CB  ARG A 718      39.133   5.799  23.302  1.00  0.00           C  
ATOM   2450  CG  ARG A 718      37.678   5.438  23.513  1.00  0.00           C  
ATOM   2451  CD  ARG A 718      37.523   4.049  24.081  1.00  0.00           C  
ATOM   2452  NE  ARG A 718      37.643   3.037  23.048  1.00  0.00           N  
ATOM   2453  CZ  ARG A 718      38.646   2.171  22.959  1.00  0.00           C  
ATOM   2454  NH1 ARG A 718      39.630   2.191  23.851  1.00  0.00           N  
ATOM   2455  NH2 ARG A 718      38.654   1.276  21.979  1.00  0.00           N  
ATOM   2456  N   VAL A 723      38.119   9.294  23.109  1.00  0.00           N  
ATOM   2457  CA  VAL A 723      37.488  10.350  23.849  1.00  0.00           C  
ATOM   2458  C   VAL A 723      36.079  10.646  23.364  1.00  0.00           C  
ATOM   2459  O   VAL A 723      35.579  10.051  22.405  1.00  0.00           O  
ATOM   2460  CB  VAL A 723      38.328  11.599  23.719  1.00  0.00           C  
ATOM   2461  CG1 VAL A 723      39.620  11.430  24.498  1.00  0.00           C  
ATOM   2462  CG2 VAL A 723      38.660  11.829  22.225  1.00  0.00           C  
ATOM   2463  N   HIS A 724      35.445  11.589  24.033  1.00  0.00           N  
ATOM   2464  CA  HIS A 724      34.099  11.970  23.677  1.00  0.00           C  
ATOM   2465  C   HIS A 724      33.985  12.884  22.444  1.00  0.00           C  
ATOM   2466  O   HIS A 724      32.933  12.882  21.770  1.00  0.00           O  
ATOM   2467  CB  HIS A 724      33.427  12.606  24.891  1.00  0.00           C  
ATOM   2468  CG  HIS A 724      33.141  11.623  25.968  1.00  0.00           C  
ATOM   2469  ND1 HIS A 724      32.418  10.471  25.734  1.00  0.00           N  
ATOM   2470  CD2 HIS A 724      33.503  11.592  27.273  1.00  0.00           C  
ATOM   2471  CE1 HIS A 724      32.346   9.775  26.853  1.00  0.00           C  
ATOM   2472  NE2 HIS A 724      32.994  10.434  27.799  1.00  0.00           N  
ATOM   2473  N   GLN A 725      35.031  13.672  22.171  1.00  0.00           N  
ATOM   2474  CA  GLN A 725      35.025  14.546  21.001  1.00  0.00           C  
ATOM   2475  C   GLN A 725      36.363  14.518  20.282  1.00  0.00           C  
ATOM   2476  O   GLN A 725      37.425  14.503  20.911  1.00  0.00           O  
ATOM   2477  CB  GLN A 725      34.672  16.008  21.367  1.00  0.00           C  
ATOM   2478  CG  GLN A 725      35.818  16.822  21.883  1.00  0.00           C  
ATOM   2479  CD  GLN A 725      35.476  18.288  22.208  1.00  0.00           C  
ATOM   2480  OE1 GLN A 725      34.511  18.575  22.924  1.00  0.00           O  
ATOM   2481  NE2 GLN A 725      36.308  19.213  21.716  1.00  0.00           N  
ATOM   2482  N   PHE A 726      36.285  14.481  18.958  1.00  0.00           N  
ATOM   2483  CA  PHE A 726      37.454  14.500  18.090  1.00  0.00           C  
ATOM   2484  C   PHE A 726      37.076  15.025  16.713  1.00  0.00           C  
ATOM   2485  O   PHE A 726      35.893  15.043  16.317  1.00  0.00           O  
ATOM   2486  CB  PHE A 726      38.084  13.116  17.939  1.00  0.00           C  
ATOM   2487  CG  PHE A 726      37.174  12.086  17.332  1.00  0.00           C  
ATOM   2488  CD1 PHE A 726      36.253  11.398  18.117  1.00  0.00           C  
ATOM   2489  CD2 PHE A 726      37.267  11.769  15.980  1.00  0.00           C  
ATOM   2490  CE1 PHE A 726      35.444  10.404  17.562  1.00  0.00           C  
ATOM   2491  CE2 PHE A 726      36.463  10.771  15.415  1.00  0.00           C  
ATOM   2492  CZ  PHE A 726      35.552  10.089  16.207  1.00  0.00           C  
ATOM   2493  N   HIS A 728      38.094  15.452  15.986  1.00  0.00           N  
ATOM   2494  CA  HIS A 728      37.917  15.989  14.649  1.00  0.00           C  
ATOM   2495  C   HIS A 728      38.227  14.913  13.617  1.00  0.00           C  
ATOM   2496  O   HIS A 728      39.166  14.126  13.794  1.00  0.00           O  
ATOM   2497  CB  HIS A 728      38.845  17.180  14.479  1.00  0.00           C  
ATOM   2498  CG  HIS A 728      38.500  18.327  15.367  1.00  0.00           C  
ATOM   2499  ND1 HIS A 728      39.418  19.285  15.738  1.00  0.00           N  
ATOM   2500  CD2 HIS A 728      37.321  18.695  15.928  1.00  0.00           C  
ATOM   2501  CE1 HIS A 728      38.820  20.193  16.491  1.00  0.00           C  
ATOM   2502  NE2 HIS A 728      37.547  19.859  16.622  1.00  0.00           N  
ATOM   2503  N   LYS A 730      37.434  14.869  12.549  1.00  0.00           N  
ATOM   2504  CA  LYS A 730      37.644  13.891  11.493  1.00  0.00           C  
ATOM   2505  C   LYS A 730      37.283  14.348  10.083  1.00  0.00           C  
ATOM   2506  O   LYS A 730      36.209  14.874   9.837  1.00  0.00           O  
ATOM   2507  CB  LYS A 730      36.886  12.604  11.812  1.00  0.00           C  
ATOM   2508  CG  LYS A 730      37.133  11.497  10.809  1.00  0.00           C  
ATOM   2509  CD  LYS A 730      36.599  10.150  11.311  1.00  0.00           C  
ATOM   2510  CE  LYS A 730      35.112  10.236  11.678  1.00  0.00           C  
ATOM   2511  NZ  LYS A 730      34.262  10.698  10.532  1.00  0.00           N  
ATOM   2512  N   VAL A 731      38.218  14.157   9.164  1.00  0.00           N  
ATOM   2513  CA  VAL A 731      38.013  14.480   7.763  1.00  0.00           C  
ATOM   2514  C   VAL A 731      37.492  13.153   7.217  1.00  0.00           C  
ATOM   2515  O   VAL A 731      38.170  12.126   7.326  1.00  0.00           O  
ATOM   2516  CB  VAL A 731      39.341  14.848   7.090  1.00  0.00           C  
ATOM   2517  CG1 VAL A 731      39.152  15.027   5.585  1.00  0.00           C  
ATOM   2518  CG2 VAL A 731      39.883  16.118   7.710  1.00  0.00           C  
ATOM   2519  N   GLU A 732      36.296  13.174   6.635  1.00  0.00           N  
ATOM   2520  CA  GLU A 732      35.651  11.954   6.151  1.00  0.00           C  
ATOM   2521  C   GLU A 732      35.367  11.844   4.656  1.00  0.00           C  
ATOM   2522  O   GLU A 732      34.922  12.802   4.027  1.00  0.00           O  
ATOM   2523  CB  GLU A 732      34.325  11.792   6.910  1.00  0.00           C  
ATOM   2524  CG  GLU A 732      33.465  10.622   6.480  1.00  0.00           C  
ATOM   2525  CD  GLU A 732      33.825   9.359   7.209  1.00  0.00           C  
ATOM   2526  OE1 GLU A 732      34.956   9.286   7.724  1.00  0.00           O  
ATOM   2527  OE2 GLU A 732      32.980   8.440   7.261  1.00  0.00           O  
ATOM   2528  N   GLN A 733      35.595  10.652   4.106  1.00  0.00           N  
ATOM   2529  CA  GLN A 733      35.312  10.371   2.694  1.00  0.00           C  
ATOM   2530  C   GLN A 733      33.942   9.707   2.627  1.00  0.00           C  
ATOM   2531  O   GLN A 733      33.675   8.762   3.375  1.00  0.00           O  
ATOM   2532  CB  GLN A 733      36.297   9.355   2.097  1.00  0.00           C  
ATOM   2533  CG  GLN A 733      37.761   9.742   1.989  1.00  0.00           C  
ATOM   2534  CD  GLN A 733      38.584   8.566   1.496  1.00  0.00           C  
ATOM   2535  OE1 GLN A 733      39.318   7.919   2.261  1.00  0.00           O  
ATOM   2536  NE2 GLN A 733      38.441   8.258   0.218  1.00  0.00           N  
ATOM   2537  N   PHE A 734      33.072  10.177   1.740  1.00  0.00           N  
ATOM   2538  CA  PHE A 734      31.770   9.533   1.590  1.00  0.00           C  
ATOM   2539  C   PHE A 734      31.466   9.447   0.106  1.00  0.00           C  
ATOM   2540  O   PHE A 734      31.689  10.409  -0.643  1.00  0.00           O  
ATOM   2541  CB  PHE A 734      30.690  10.303   2.317  1.00  0.00           C  
ATOM   2542  CG  PHE A 734      29.378   9.564   2.424  1.00  0.00           C  
ATOM   2543  CD1 PHE A 734      28.502   9.490   1.329  1.00  0.00           C  
ATOM   2544  CD2 PHE A 734      28.989   8.991   3.642  1.00  0.00           C  
ATOM   2545  CE1 PHE A 734      27.260   8.865   1.456  1.00  0.00           C  
ATOM   2546  CE2 PHE A 734      27.754   8.364   3.781  1.00  0.00           C  
ATOM   2547  CZ  PHE A 734      26.879   8.299   2.686  1.00  0.00           C  
ATOM   2548  N   VAL A 735      30.946   8.285  -0.297  1.00  0.00           N  
ATOM   2549  CA  VAL A 735      30.653   7.964  -1.689  1.00  0.00           C  
ATOM   2550  C   VAL A 735      29.282   7.375  -2.008  1.00  0.00           C  
ATOM   2551  O   VAL A 735      28.779   6.474  -1.320  1.00  0.00           O  
ATOM   2552  CB  VAL A 735      31.705   6.965  -2.225  1.00  0.00           C  
ATOM   2553  CG1 VAL A 735      31.345   6.505  -3.624  1.00  0.00           C  
ATOM   2554  CG2 VAL A 735      33.073   7.612  -2.225  1.00  0.00           C  
ATOM   2555  N   TYR A 736      28.688   7.900  -3.078  1.00  0.00           N  
ATOM   2556  CA  TYR A 736      27.409   7.422  -3.588  1.00  0.00           C  
ATOM   2557  C   TYR A 736      27.802   6.885  -4.944  1.00  0.00           C  
ATOM   2558  O   TYR A 736      28.299   7.642  -5.772  1.00  0.00           O  
ATOM   2559  CB  TYR A 736      26.420   8.556  -3.827  1.00  0.00           C  
ATOM   2560  CG  TYR A 736      25.834   9.218  -2.610  1.00  0.00           C  
ATOM   2561  CD1 TYR A 736      26.558  10.167  -1.883  1.00  0.00           C  
ATOM   2562  CD2 TYR A 736      24.521   8.956  -2.224  1.00  0.00           C  
ATOM   2563  CE1 TYR A 736      25.979  10.845  -0.809  1.00  0.00           C  
ATOM   2564  CE2 TYR A 736      23.933   9.631  -1.146  1.00  0.00           C  
ATOM   2565  CZ  TYR A 736      24.669  10.574  -0.447  1.00  0.00           C  
ATOM   2566  OH  TYR A 736      24.085  11.251   0.605  1.00  0.00           O  
ATOM   2567  N   SER A 737      27.606   5.593  -5.179  1.00  0.00           N  
ATOM   2568  CA  SER A 737      27.951   5.027  -6.481  1.00  0.00           C  
ATOM   2569  C   SER A 737      26.876   4.078  -7.019  1.00  0.00           C  
ATOM   2570  O   SER A 737      25.861   3.797  -6.360  1.00  0.00           O  
ATOM   2571  CB  SER A 737      29.286   4.270  -6.412  1.00  0.00           C  
ATOM   2572  OG  SER A 737      29.107   2.959  -5.897  1.00  0.00           O  
ATOM   2573  N   ARG A 738      27.102   3.603  -8.238  1.00  0.00           N  
ATOM   2574  CA  ARG A 738      26.194   2.647  -8.845  1.00  0.00           C  
ATOM   2575  C   ARG A 738      26.561   1.340  -8.161  1.00  0.00           C  
ATOM   2576  O   ARG A 738      27.729   1.089  -7.877  1.00  0.00           O  
ATOM   2577  CB  ARG A 738      26.482   2.508 -10.339  1.00  0.00           C  
ATOM   2578  CG  ARG A 738      26.491   3.812 -11.087  1.00  0.00           C  
ATOM   2579  CD  ARG A 738      27.078   3.673 -12.487  1.00  0.00           C  
ATOM   2580  NE  ARG A 738      26.502   4.698 -13.346  1.00  0.00           N  
ATOM   2581  CZ  ARG A 738      25.249   4.665 -13.795  1.00  0.00           C  
ATOM   2582  NH1 ARG A 738      24.451   3.645 -13.483  1.00  0.00           N  
ATOM   2583  NH2 ARG A 738      24.777   5.681 -14.507  1.00  0.00           N  
ATOM   2584  N   PRO A 739      25.573   0.496  -7.876  1.00  0.00           N  
ATOM   2585  CA  PRO A 739      25.876  -0.779  -7.228  1.00  0.00           C  
ATOM   2586  C   PRO A 739      27.044  -1.518  -7.903  1.00  0.00           C  
ATOM   2587  O   PRO A 739      27.868  -2.161  -7.233  1.00  0.00           O  
ATOM   2588  CB  PRO A 739      24.554  -1.529  -7.347  1.00  0.00           C  
ATOM   2589  CG  PRO A 739      23.554  -0.418  -7.140  1.00  0.00           C  
ATOM   2590  CD  PRO A 739      24.120   0.707  -7.993  1.00  0.00           C  
ATOM   2591  N   GLU A 742      27.117  -1.398  -9.227  1.00  0.00           N  
ATOM   2592  CA  GLU A 742      28.148  -2.051 -10.033  1.00  0.00           C  
ATOM   2593  C   GLU A 742      29.533  -1.400  -9.913  1.00  0.00           C  
ATOM   2594  O   GLU A 742      30.523  -1.925 -10.430  1.00  0.00           O  
ATOM   2595  CB  GLU A 742      27.707  -2.075 -11.509  1.00  0.00           C  
ATOM   2596  CG  GLU A 742      26.227  -2.453 -11.738  1.00  0.00           C  
ATOM   2597  CD  GLU A 742      25.250  -1.285 -11.491  1.00  0.00           C  
ATOM   2598  OE1 GLU A 742      24.032  -1.534 -11.283  1.00  0.00           O  
ATOM   2599  OE2 GLU A 742      25.701  -0.116 -11.522  1.00  0.00           O  
ATOM   2600  N   GLU A 743      29.609  -0.266  -9.223  1.00  0.00           N  
ATOM   2601  CA  GLU A 743      30.878   0.453  -9.043  1.00  0.00           C  
ATOM   2602  C   GLU A 743      31.385   0.522  -7.573  1.00  0.00           C  
ATOM   2603  O   GLU A 743      32.538   0.903  -7.309  1.00  0.00           O  
ATOM   2604  CB  GLU A 743      30.713   1.887  -9.559  1.00  0.00           C  
ATOM   2605  CG  GLU A 743      30.461   2.024 -11.042  1.00  0.00           C  
ATOM   2606  CD  GLU A 743      31.632   1.526 -11.863  1.00  0.00           C  
ATOM   2607  OE1 GLU A 743      32.787   1.759 -11.449  1.00  0.00           O  
ATOM   2608  OE2 GLU A 743      31.400   0.912 -12.926  1.00  0.00           O  
ATOM   2609  N   SER A 786      30.526   0.139  -6.629  1.00  0.00           N  
ATOM   2610  CA  SER A 786      30.844   0.252  -5.213  1.00  0.00           C  
ATOM   2611  C   SER A 786      32.071  -0.488  -4.715  1.00  0.00           C  
ATOM   2612  O   SER A 786      32.898   0.089  -3.993  1.00  0.00           O  
ATOM   2613  CB  SER A 786      29.614  -0.105  -4.370  1.00  0.00           C  
ATOM   2614  OG  SER A 786      29.296  -1.473  -4.469  1.00  0.00           O  
ATOM   2615  N   TRP A 787      32.212  -1.749  -5.102  1.00  0.00           N  
ATOM   2616  CA  TRP A 787      33.365  -2.509  -4.660  1.00  0.00           C  
ATOM   2617  C   TRP A 787      34.651  -1.884  -5.179  1.00  0.00           C  
ATOM   2618  O   TRP A 787      35.689  -1.922  -4.512  1.00  0.00           O  
ATOM   2619  CB  TRP A 787      33.243  -3.974  -5.088  1.00  0.00           C  
ATOM   2620  CG  TRP A 787      32.139  -4.635  -4.363  1.00  0.00           C  
ATOM   2621  CD1 TRP A 787      30.926  -4.993  -4.868  1.00  0.00           C  
ATOM   2622  CD2 TRP A 787      32.058  -4.842  -2.947  1.00  0.00           C  
ATOM   2623  NE1 TRP A 787      30.083  -5.395  -3.856  1.00  0.00           N  
ATOM   2624  CE2 TRP A 787      30.752  -5.313  -2.666  1.00  0.00           C  
ATOM   2625  CE3 TRP A 787      32.958  -4.666  -1.886  1.00  0.00           C  
ATOM   2626  CZ2 TRP A 787      30.325  -5.609  -1.372  1.00  0.00           C  
ATOM   2627  CZ3 TRP A 787      32.528  -4.964  -0.591  1.00  0.00           C  
ATOM   2628  CH2 TRP A 787      31.223  -5.429  -0.350  1.00  0.00           C  
ATOM   2629  N   GLU A 788      34.595  -1.284  -6.356  1.00  0.00           N  
ATOM   2630  CA  GLU A 788      35.796  -0.661  -6.871  1.00  0.00           C  
ATOM   2631  C   GLU A 788      36.085   0.600  -6.044  1.00  0.00           C  
ATOM   2632  O   GLU A 788      37.245   0.923  -5.759  1.00  0.00           O  
ATOM   2633  CB  GLU A 788      35.606  -0.298  -8.331  1.00  0.00           C  
ATOM   2634  CG  GLU A 788      36.902  -0.010  -9.052  1.00  0.00           C  
ATOM   2635  CD  GLU A 788      36.665   0.532 -10.436  1.00  0.00           C  
ATOM   2636  OE1 GLU A 788      35.658   0.119 -11.062  1.00  0.00           O  
ATOM   2637  OE2 GLU A 788      37.486   1.359 -10.893  1.00  0.00           O  
ATOM   2638  N   TRP A 789      35.024   1.312  -5.663  1.00  0.00           N  
ATOM   2639  CA  TRP A 789      35.177   2.516  -4.858  1.00  0.00           C  
ATOM   2640  C   TRP A 789      35.735   2.181  -3.485  1.00  0.00           C  
ATOM   2641  O   TRP A 789      36.643   2.862  -2.980  1.00  0.00           O  
ATOM   2642  CB  TRP A 789      33.838   3.243  -4.722  1.00  0.00           C  
ATOM   2643  CG  TRP A 789      33.711   4.271  -5.785  1.00  0.00           C  
ATOM   2644  CD1 TRP A 789      32.848   4.258  -6.852  1.00  0.00           C  
ATOM   2645  CD2 TRP A 789      34.610   5.357  -6.010  1.00  0.00           C  
ATOM   2646  NE1 TRP A 789      33.172   5.257  -7.733  1.00  0.00           N  
ATOM   2647  CE2 TRP A 789      34.250   5.949  -7.246  1.00  0.00           C  
ATOM   2648  CE3 TRP A 789      35.696   5.887  -5.288  1.00  0.00           C  
ATOM   2649  CZ2 TRP A 789      34.936   7.044  -7.784  1.00  0.00           C  
ATOM   2650  CZ3 TRP A 789      36.382   6.980  -5.820  1.00  0.00           C  
ATOM   2651  CH2 TRP A 789      35.998   7.547  -7.061  1.00  0.00           C  
ATOM   2652  N   HIS A 790      35.181   1.127  -2.893  1.00  0.00           N  
ATOM   2653  CA  HIS A 790      35.608   0.661  -1.587  1.00  0.00           C  
ATOM   2654  C   HIS A 790      37.115   0.549  -1.629  1.00  0.00           C  
ATOM   2655  O   HIS A 790      37.844   1.057  -0.774  1.00  0.00           O  
ATOM   2656  CB  HIS A 790      35.021  -0.725  -1.302  1.00  0.00           C  
ATOM   2657  CG  HIS A 790      35.299  -1.227   0.081  1.00  0.00           C  
ATOM   2658  ND1 HIS A 790      35.134  -2.546   0.442  1.00  0.00           N  
ATOM   2659  CD2 HIS A 790      35.692  -0.578   1.204  1.00  0.00           C  
ATOM   2660  CE1 HIS A 790      35.411  -2.687   1.727  1.00  0.00           C  
ATOM   2661  NE2 HIS A 790      35.753  -1.507   2.212  1.00  0.00           N  
ATOM   2662  N   GLU A 791      37.580  -0.121  -2.660  1.00  0.00           N  
ATOM   2663  CA  GLU A 791      38.987  -0.333  -2.818  1.00  0.00           C  
ATOM   2664  C   GLU A 791      39.769   0.968  -2.989  1.00  0.00           C  
ATOM   2665  O   GLU A 791      40.929   1.047  -2.593  1.00  0.00           O  
ATOM   2666  CB  GLU A 791      39.195  -1.271  -3.996  1.00  0.00           C  
ATOM   2667  CG  GLU A 791      40.273  -2.279  -3.755  1.00  0.00           C  
ATOM   2668  CD  GLU A 791      40.036  -3.113  -2.519  1.00  0.00           C  
ATOM   2669  OE1 GLU A 791      39.002  -3.819  -2.458  1.00  0.00           O  
ATOM   2670  OE2 GLU A 791      40.899  -3.059  -1.611  1.00  0.00           O  
ATOM   2671  N   LYS A 792      39.150   1.996  -3.566  1.00  0.00           N  
ATOM   2672  CA  LYS A 792      39.869   3.255  -3.755  1.00  0.00           C  
ATOM   2673  C   LYS A 792      39.948   4.108  -2.486  1.00  0.00           C  
ATOM   2674  O   LYS A 792      41.001   4.703  -2.198  1.00  0.00           O  
ATOM   2675  CB  LYS A 792      39.235   4.106  -4.848  1.00  0.00           C  
ATOM   2676  CG  LYS A 792      39.262   3.538  -6.247  1.00  0.00           C  
ATOM   2677  CD  LYS A 792      38.594   4.545  -7.183  1.00  0.00           C  
ATOM   2678  CE  LYS A 792      38.285   3.960  -8.543  1.00  0.00           C  
ATOM   2679  NZ  LYS A 792      37.361   4.838  -9.325  1.00  0.00           N  
ATOM   2680  N   ILE A 793      38.854   4.178  -1.724  1.00  0.00           N  
ATOM   2681  CA  ILE A 793      38.894   5.000  -0.532  1.00  0.00           C  
ATOM   2682  C   ILE A 793      39.892   4.505   0.499  1.00  0.00           C  
ATOM   2683  O   ILE A 793      40.603   5.326   1.107  1.00  0.00           O  
ATOM   2684  CB  ILE A 793      37.497   5.199   0.100  1.00  0.00           C  
ATOM   2685  CG1 ILE A 793      36.956   3.896   0.660  1.00  0.00           C  
ATOM   2686  CG2 ILE A 793      36.552   5.793  -0.931  1.00  0.00           C  
ATOM   2687  CD1 ILE A 793      35.488   4.012   1.046  1.00  0.00           C  
ATOM   2688  N   ILE A 794      39.983   3.191   0.697  1.00  0.00           N  
ATOM   2689  CA  ILE A 794      40.964   2.669   1.658  1.00  0.00           C  
ATOM   2690  C   ILE A 794      42.388   3.041   1.203  1.00  0.00           C  
ATOM   2691  O   ILE A 794      43.255   3.335   2.029  1.00  0.00           O  
ATOM   2692  CB  ILE A 794      40.850   1.116   1.847  1.00  0.00           C  
ATOM   2693  CG1 ILE A 794      41.821   0.635   2.930  1.00  0.00           C  
ATOM   2694  CG2 ILE A 794      41.165   0.397   0.551  1.00  0.00           C  
ATOM   2695  CD1 ILE A 794      41.534   1.140   4.333  1.00  0.00           C  
ATOM   2696  N   ARG A 795      42.616   3.057  -0.110  1.00  0.00           N  
ATOM   2697  CA  ARG A 795      43.926   3.408  -0.642  1.00  0.00           C  
ATOM   2698  C   ARG A 795      44.141   4.896  -0.449  1.00  0.00           C  
ATOM   2699  O   ARG A 795      45.274   5.364  -0.272  1.00  0.00           O  
ATOM   2700  CB  ARG A 795      44.026   3.074  -2.131  1.00  0.00           C  
ATOM   2701  CG  ARG A 795      43.824   1.606  -2.486  1.00  0.00           C  
ATOM   2702  CD  ARG A 795      45.095   0.791  -2.344  1.00  0.00           C  
ATOM   2703  NE  ARG A 795      44.883  -0.630  -2.634  1.00  0.00           N  
ATOM   2704  CZ  ARG A 795      45.853  -1.545  -2.600  1.00  0.00           C  
ATOM   2705  NH1 ARG A 795      47.101  -1.188  -2.290  1.00  0.00           N  
ATOM   2706  NH2 ARG A 795      45.580  -2.819  -2.869  1.00  0.00           N  
ATOM   2707  N   ASN A 796      43.051   5.649  -0.503  1.00  0.00           N  
ATOM   2708  CA  ASN A 796      43.147   7.092  -0.316  1.00  0.00           C  
ATOM   2709  C   ASN A 796      43.623   7.356   1.097  1.00  0.00           C  
ATOM   2710  O   ASN A 796      44.456   8.231   1.300  1.00  0.00           O  
ATOM   2711  CB  ASN A 796      41.797   7.775  -0.560  1.00  0.00           C  
ATOM   2712  CG  ASN A 796      41.458   7.895  -2.035  1.00  0.00           C  
ATOM   2713  OD1 ASN A 796      40.351   8.274  -2.392  1.00  0.00           O  
ATOM   2714  ND2 ASN A 796      42.411   7.571  -2.894  1.00  0.00           N  
ATOM   2715  N   ALA A 797      43.106   6.598   2.072  1.00  0.00           N  
ATOM   2716  CA  ALA A 797      43.540   6.769   3.467  1.00  0.00           C  
ATOM   2717  C   ALA A 797      44.966   6.258   3.629  1.00  0.00           C  
ATOM   2718  O   ALA A 797      45.766   6.879   4.318  1.00  0.00           O  
ATOM   2719  CB  ALA A 797      42.630   6.039   4.412  1.00  0.00           C  
ATOM   2720  N   GLU A 798      45.290   5.135   2.989  1.00  0.00           N  
ATOM   2721  CA  GLU A 798      46.652   4.584   3.065  1.00  0.00           C  
ATOM   2722  C   GLU A 798      47.696   5.591   2.603  1.00  0.00           C  
ATOM   2723  O   GLU A 798      48.772   5.679   3.193  1.00  0.00           O  
ATOM   2724  CB  GLU A 798      46.796   3.315   2.209  1.00  0.00           C  
ATOM   2725  CG  GLU A 798      46.077   2.115   2.751  1.00  0.00           C  
ATOM   2726  CD  GLU A 798      46.322   0.865   1.948  1.00  0.00           C  
ATOM   2727  OE1 GLU A 798      47.488   0.418   1.882  1.00  0.00           O  
ATOM   2728  OE2 GLU A 798      45.342   0.322   1.391  1.00  0.00           O  
ATOM   2729  N   GLU A 799      47.380   6.347   1.548  1.00  0.00           N  
ATOM   2730  CA  GLU A 799      48.320   7.329   1.020  1.00  0.00           C  
ATOM   2731  C   GLU A 799      48.644   8.394   2.029  1.00  0.00           C  
ATOM   2732  O   GLU A 799      49.805   8.799   2.160  1.00  0.00           O  
ATOM   2733  CB  GLU A 799      47.776   7.994  -0.237  1.00  0.00           C  
ATOM   2734  CG  GLU A 799      47.982   7.202  -1.514  1.00  0.00           C  
ATOM   2735  CD  GLU A 799      47.360   7.897  -2.718  1.00  0.00           C  
ATOM   2736  OE1 GLU A 799      47.577   9.119  -2.860  1.00  0.00           O  
ATOM   2737  OE2 GLU A 799      46.662   7.231  -3.520  1.00  0.00           O  
ATOM   2738  N   LEU A 800      47.622   8.856   2.745  1.00  0.00           N  
ATOM   2739  CA  LEU A 800      47.835   9.899   3.734  1.00  0.00           C  
ATOM   2740  C   LEU A 800      48.808   9.460   4.804  1.00  0.00           C  
ATOM   2741  O   LEU A 800      49.756  10.185   5.127  1.00  0.00           O  
ATOM   2742  CB  LEU A 800      46.516  10.316   4.381  1.00  0.00           C  
ATOM   2743  CG  LEU A 800      45.549  10.971   3.406  1.00  0.00           C  
ATOM   2744  CD1 LEU A 800      44.228  11.216   4.108  1.00  0.00           C  
ATOM   2745  CD2 LEU A 800      46.160  12.263   2.871  1.00  0.00           C  
ATOM   2746  N   PHE A 801      48.590   8.271   5.354  1.00  0.00           N  
ATOM   2747  CA  PHE A 801      49.482   7.799   6.395  1.00  0.00           C  
ATOM   2748  C   PHE A 801      50.877   7.488   5.895  1.00  0.00           C  
ATOM   2749  O   PHE A 801      51.844   7.585   6.652  1.00  0.00           O  
ATOM   2750  CB  PHE A 801      48.842   6.634   7.139  1.00  0.00           C  
ATOM   2751  CG  PHE A 801      47.739   7.078   8.061  1.00  0.00           C  
ATOM   2752  CD1 PHE A 801      48.015   7.366   9.412  1.00  0.00           C  
ATOM   2753  CD2 PHE A 801      46.439   7.310   7.556  1.00  0.00           C  
ATOM   2754  CE1 PHE A 801      47.019   7.883  10.252  1.00  0.00           C  
ATOM   2755  CE2 PHE A 801      45.435   7.825   8.375  1.00  0.00           C  
ATOM   2756  CZ  PHE A 801      45.718   8.117   9.740  1.00  0.00           C  
ATOM   2757  N   GLN A 802      51.003   7.139   4.619  1.00  0.00           N  
ATOM   2758  CA  GLN A 802      52.337   6.917   4.075  1.00  0.00           C  
ATOM   2759  C   GLN A 802      53.057   8.276   4.010  1.00  0.00           C  
ATOM   2760  O   GLN A 802      54.223   8.380   4.413  1.00  0.00           O  
ATOM   2761  CB  GLN A 802      52.272   6.265   2.701  1.00  0.00           C  
ATOM   2762  CG  GLN A 802      51.748   4.852   2.758  1.00  0.00           C  
ATOM   2763  CD  GLN A 802      51.567   4.240   1.391  1.00  0.00           C  
ATOM   2764  OE1 GLN A 802      51.023   3.145   1.257  1.00  0.00           O  
ATOM   2765  NE2 GLN A 802      52.023   4.938   0.370  1.00  0.00           N  
ATOM   2766  N   GLU A 803      52.374   9.326   3.548  1.00  0.00           N  
ATOM   2767  CA  GLU A 803      53.020  10.644   3.503  1.00  0.00           C  
ATOM   2768  C   GLU A 803      53.368  11.113   4.929  1.00  0.00           C  
ATOM   2769  O   GLU A 803      54.381  11.785   5.160  1.00  0.00           O  
ATOM   2770  CB  GLU A 803      52.122  11.669   2.798  1.00  0.00           C  
ATOM   2771  CG  GLU A 803      51.800  11.288   1.339  1.00  0.00           C  
ATOM   2772  CD  GLU A 803      51.499  12.486   0.434  1.00  0.00           C  
ATOM   2773  OE1 GLU A 803      50.312  12.721   0.102  1.00  0.00           O  
ATOM   2774  OE2 GLU A 803      52.462  13.189   0.057  1.00  0.00           O  
ATOM   2775  N   LEU A 807      52.514  10.746   5.881  1.00  0.00           N  
ATOM   2776  CA  LEU A 807      52.699  11.083   7.282  1.00  0.00           C  
ATOM   2777  C   LEU A 807      53.798  10.188   7.876  1.00  0.00           C  
ATOM   2778  O   LEU A 807      54.148  10.310   9.057  1.00  0.00           O  
ATOM   2779  CB  LEU A 807      51.378  10.873   8.025  1.00  0.00           C  
ATOM   2780  CG  LEU A 807      50.590  12.100   8.476  1.00  0.00           C  
ATOM   2781  CD1 LEU A 807      51.057  13.307   7.752  1.00  0.00           C  
ATOM   2782  CD2 LEU A 807      49.116  11.876   8.269  1.00  0.00           C  
ATOM   2783  N   GLU A 808      54.326   9.291   7.040  1.00  0.00           N  
ATOM   2784  CA  GLU A 808      55.391   8.365   7.425  1.00  0.00           C  
ATOM   2785  C   GLU A 808      54.988   7.532   8.646  1.00  0.00           C  
ATOM   2786  O   GLU A 808      55.739   7.427   9.628  1.00  0.00           O  
ATOM   2787  CB  GLU A 808      56.683   9.137   7.732  1.00  0.00           C  
ATOM   2788  CG  GLU A 808      57.183  10.062   6.622  1.00  0.00           C  
ATOM   2789  CD  GLU A 808      58.373  10.920   7.057  1.00  0.00           C  
ATOM   2790  OE1 GLU A 808      58.527  12.064   6.554  1.00  0.00           O  
ATOM   2791  OE2 GLU A 808      59.165  10.448   7.906  1.00  0.00           O  
ATOM   2792  N   ILE A1153      53.799   6.940   8.582  1.00  0.00           N  
ATOM   2793  CA  ILE A1153      53.318   6.121   9.688  1.00  0.00           C  
ATOM   2794  C   ILE A1153      53.176   4.663   9.271  1.00  0.00           C  
ATOM   2795  O   ILE A1153      52.292   4.310   8.483  1.00  0.00           O  
ATOM   2796  CB  ILE A1153      51.950   6.620  10.232  1.00  0.00           C  
ATOM   2797  CG1 ILE A1153      52.065   8.082  10.691  1.00  0.00           C  
ATOM   2798  CG2 ILE A1153      51.524   5.755  11.426  1.00  0.00           C  
ATOM   2799  CD1 ILE A1153      53.006   8.303  11.897  1.00  0.00           C  
ATOM   2800  N   PRO A1154      54.044   3.793   9.801  1.00  0.00           N  
ATOM   2801  CA  PRO A1154      53.944   2.381   9.426  1.00  0.00           C  
ATOM   2802  C   PRO A1154      52.599   1.812   9.904  1.00  0.00           C  
ATOM   2803  O   PRO A1154      52.077   2.201  10.941  1.00  0.00           O  
ATOM   2804  CB  PRO A1154      55.183   1.756  10.080  1.00  0.00           C  
ATOM   2805  CG  PRO A1154      55.377   2.606  11.318  1.00  0.00           C  
ATOM   2806  CD  PRO A1154      55.064   4.019  10.844  1.00  0.00           C  
ATOM   2807  N   TYR A1155      52.035   0.899   9.127  1.00  0.00           N  
ATOM   2808  CA  TYR A1155      50.727   0.348   9.444  1.00  0.00           C  
ATOM   2809  C   TYR A1155      50.520  -0.983   8.743  1.00  0.00           C  
ATOM   2810  O   TYR A1155      51.370  -1.463   7.988  1.00  0.00           O  
ATOM   2811  CB  TYR A1155      49.644   1.329   8.967  1.00  0.00           C  
ATOM   2812  CG  TYR A1155      49.565   1.487   7.446  1.00  0.00           C  
ATOM   2813  CD1 TYR A1155      48.878   0.561   6.664  1.00  0.00           C  
ATOM   2814  CD2 TYR A1155      50.216   2.541   6.789  1.00  0.00           C  
ATOM   2815  CE1 TYR A1155      48.838   0.665   5.266  1.00  0.00           C  
ATOM   2816  CE2 TYR A1155      50.185   2.659   5.381  1.00  0.00           C  
ATOM   2817  CZ  TYR A1155      49.496   1.712   4.628  1.00  0.00           C  
ATOM   2818  OH  TYR A1155      49.495   1.782   3.246  1.00  0.00           O  
ATOM   2819  N   ARG A1156      49.362  -1.562   8.998  1.00  0.00           N  
ATOM   2820  CA  ARG A1156      48.972  -2.808   8.382  1.00  0.00           C  
ATOM   2821  C   ARG A1156      47.462  -2.618   8.156  1.00  0.00           C  
ATOM   2822  O   ARG A1156      46.786  -2.024   8.993  1.00  0.00           O  
ATOM   2823  CB  ARG A1156      49.257  -3.984   9.336  1.00  0.00           C  
ATOM   2824  CG  ARG A1156      48.342  -4.047  10.547  1.00  0.00           C  
ATOM   2825  CD  ARG A1156      48.625  -5.214  11.466  1.00  0.00           C  
ATOM   2826  NE  ARG A1156      47.481  -5.394  12.351  1.00  0.00           N  
ATOM   2827  CZ  ARG A1156      47.182  -6.517  12.993  1.00  0.00           C  
ATOM   2828  NH1 ARG A1156      46.103  -6.573  13.764  1.00  0.00           N  
ATOM   2829  NH2 ARG A1156      47.958  -7.584  12.863  1.00  0.00           N  
ATOM   2830  N   VAL A1157      46.925  -3.044   7.020  1.00  0.00           N  
ATOM   2831  CA  VAL A1157      45.491  -2.872   6.855  1.00  0.00           C  
ATOM   2832  C   VAL A1157      44.874  -4.234   7.038  1.00  0.00           C  
ATOM   2833  O   VAL A1157      45.428  -5.251   6.629  1.00  0.00           O  
ATOM   2834  CB  VAL A1157      45.083  -2.215   5.492  1.00  0.00           C  
ATOM   2835  CG1 VAL A1157      46.308  -1.809   4.713  1.00  0.00           C  
ATOM   2836  CG2 VAL A1157      44.147  -3.116   4.723  1.00  0.00           C  
ATOM   2837  N   VAL A1158      43.713  -4.240   7.666  1.00  0.00           N  
ATOM   2838  CA  VAL A1158      43.050  -5.474   7.997  1.00  0.00           C  
ATOM   2839  C   VAL A1158      41.670  -5.653   7.382  1.00  0.00           C  
ATOM   2840  O   VAL A1158      40.954  -4.688   7.154  1.00  0.00           O  
ATOM   2841  CB  VAL A1158      42.962  -5.561   9.547  1.00  0.00           C  
ATOM   2842  CG1 VAL A1158      41.962  -6.594   9.973  1.00  0.00           C  
ATOM   2843  CG2 VAL A1158      44.333  -5.879  10.122  1.00  0.00           C  
ATOM   2844  N   ASN A1159      41.313  -6.897   7.084  1.00  0.00           N  
ATOM   2845  CA  ASN A1159      39.990  -7.181   6.578  1.00  0.00           C  
ATOM   2846  C   ASN A1159      39.255  -7.648   7.823  1.00  0.00           C  
ATOM   2847  O   ASN A1159      39.599  -8.656   8.439  1.00  0.00           O  
ATOM   2848  CB  ASN A1159      40.011  -8.290   5.535  1.00  0.00           C  
ATOM   2849  CG  ASN A1159      38.630  -8.548   4.925  1.00  0.00           C  
ATOM   2850  OD1 ASN A1159      37.622  -7.930   5.317  1.00  0.00           O  
ATOM   2851  ND2 ASN A1159      38.579  -9.470   3.964  1.00  0.00           N  
ATOM   2852  N   ILE A1160      38.247  -6.892   8.209  1.00  0.00           N  
ATOM   2853  CA  ILE A1160      37.504  -7.211   9.396  1.00  0.00           C  
ATOM   2854  C   ILE A1160      36.592  -8.383   9.179  1.00  0.00           C  
ATOM   2855  O   ILE A1160      35.916  -8.465   8.156  1.00  0.00           O  
ATOM   2856  CB  ILE A1160      36.752  -5.970   9.853  1.00  0.00           C  
ATOM   2857  CG1 ILE A1160      37.803  -4.941  10.285  1.00  0.00           C  
ATOM   2858  CG2 ILE A1160      35.734  -6.315  10.965  1.00  0.00           C  
ATOM   2859  CD1 ILE A1160      37.228  -3.605  10.587  1.00  0.00           C  
ATOM   2860  N   CYS A1161      36.591  -9.287  10.155  1.00  0.00           N  
ATOM   2861  CA  CYS A1161      35.797 -10.503  10.097  1.00  0.00           C  
ATOM   2862  C   CYS A1161      34.320 -10.307  10.422  1.00  0.00           C  
ATOM   2863  O   CYS A1161      33.905  -9.250  10.915  1.00  0.00           O  
ATOM   2864  CB  CYS A1161      36.422 -11.601  10.989  1.00  0.00           C  
ATOM   2865  SG  CYS A1161      36.349 -11.409  12.809  1.00  0.00           S  
ATOM   2866  N   THR A1162      33.540 -11.343  10.121  1.00  0.00           N  
ATOM   2867  CA  THR A1162      32.102 -11.328  10.316  1.00  0.00           C  
ATOM   2868  C   THR A1162      31.648 -10.914  11.705  1.00  0.00           C  
ATOM   2869  O   THR A1162      30.698 -10.125  11.837  1.00  0.00           O  
ATOM   2870  CB  THR A1162      31.481 -12.709   9.978  1.00  0.00           C  
ATOM   2871  OG1 THR A1162      32.219 -13.740  10.644  1.00  0.00           O  
ATOM   2872  CG2 THR A1162      31.495 -12.961   8.464  1.00  0.00           C  
ATOM   2873  N   GLY A1189      32.328 -11.435  12.729  1.00  0.00           N  
ATOM   2874  CA  GLY A1189      31.971 -11.126  14.106  1.00  0.00           C  
ATOM   2875  C   GLY A1189      32.357  -9.745  14.619  1.00  0.00           C  
ATOM   2876  O   GLY A1189      31.784  -9.254  15.590  1.00  0.00           O  
ATOM   2877  N   ASP A1393      33.316  -9.098  13.973  1.00  0.00           N  
ATOM   2878  CA  ASP A1393      33.744  -7.782  14.421  1.00  0.00           C  
ATOM   2879  C   ASP A1393      33.340  -6.749  13.388  1.00  0.00           C  
ATOM   2880  O   ASP A1393      33.802  -5.611  13.430  1.00  0.00           O  
ATOM   2881  CB  ASP A1393      35.269  -7.791  14.590  1.00  0.00           C  
ATOM   2882  CG  ASP A1393      35.791  -6.577  15.329  1.00  0.00           C  
ATOM   2883  OD1 ASP A1393      35.168  -6.184  16.344  1.00  0.00           O  
ATOM   2884  OD2 ASP A1393      36.837  -6.034  14.903  1.00  0.00           O  
ATOM   2885  N   LEU A1418      32.453  -7.138  12.475  1.00  0.00           N  
ATOM   2886  CA  LEU A1418      32.065  -6.245  11.399  1.00  0.00           C  
ATOM   2887  C   LEU A1418      31.064  -5.119  11.642  1.00  0.00           C  
ATOM   2888  O   LEU A1418      31.248  -4.008  11.119  1.00  0.00           O  
ATOM   2889  CB  LEU A1418      31.624  -7.060  10.181  1.00  0.00           C  
ATOM   2890  CG  LEU A1418      31.364  -6.227   8.910  1.00  0.00           C  
ATOM   2891  CD1 LEU A1418      32.554  -5.298   8.646  1.00  0.00           C  
ATOM   2892  CD2 LEU A1418      31.095  -7.156   7.705  1.00  0.00           C  
ATOM   2893  N   GLY A1420      30.010  -5.354  12.409  1.00  0.00           N  
ATOM   2894  CA  GLY A1420      29.073  -4.256  12.595  1.00  0.00           C  
ATOM   2895  C   GLY A1420      27.949  -4.306  11.572  1.00  0.00           C  
ATOM   2896  O   GLY A1420      28.131  -4.789  10.454  1.00  0.00           O  
ATOM   2897  N   TYR A1421      26.788  -3.792  11.962  1.00  0.00           N  
ATOM   2898  CA  TYR A1421      25.585  -3.812  11.142  1.00  0.00           C  
ATOM   2899  C   TYR A1421      25.547  -3.141   9.774  1.00  0.00           C  
ATOM   2900  O   TYR A1421      24.971  -3.675   8.835  1.00  0.00           O  
ATOM   2901  CB  TYR A1421      24.416  -3.266  11.967  1.00  0.00           C  
ATOM   2902  CG  TYR A1421      23.770  -4.288  12.866  1.00  0.00           C  
ATOM   2903  CD1 TYR A1421      24.554  -5.132  13.655  1.00  0.00           C  
ATOM   2904  CD2 TYR A1421      22.375  -4.438  12.906  1.00  0.00           C  
ATOM   2905  CE1 TYR A1421      23.979  -6.106  14.455  1.00  0.00           C  
ATOM   2906  CE2 TYR A1421      21.782  -5.408  13.709  1.00  0.00           C  
ATOM   2907  CZ  TYR A1421      22.599  -6.247  14.485  1.00  0.00           C  
ATOM   2908  OH  TYR A1421      22.057  -7.238  15.285  1.00  0.00           O  
ATOM   2909  N   VAL A1422      26.156  -1.976   9.648  1.00  0.00           N  
ATOM   2910  CA  VAL A1422      26.067  -1.255   8.396  1.00  0.00           C  
ATOM   2911  C   VAL A1422      26.872  -1.775   7.219  1.00  0.00           C  
ATOM   2912  O   VAL A1422      26.383  -1.789   6.088  1.00  0.00           O  
ATOM   2913  CB  VAL A1422      26.423   0.226   8.610  1.00  0.00           C  
ATOM   2914  CG1 VAL A1422      26.038   1.023   7.376  1.00  0.00           C  
ATOM   2915  CG2 VAL A1422      25.713   0.752   9.852  1.00  0.00           C  
ATOM   2916  N   ALA A1423      28.094  -2.223   7.469  1.00  0.00           N  
ATOM   2917  CA  ALA A1423      28.933  -2.658   6.367  1.00  0.00           C  
ATOM   2918  C   ALA A1423      28.746  -4.069   5.847  1.00  0.00           C  
ATOM   2919  O   ALA A1423      28.322  -4.973   6.563  1.00  0.00           O  
ATOM   2920  CB  ALA A1423      30.394  -2.442   6.731  1.00  0.00           C  
ATOM   2921  N   ALA A1456      29.061  -4.232   4.571  1.00  0.00           N  
ATOM   2922  CA  ALA A1456      29.024  -5.535   3.922  1.00  0.00           C  
ATOM   2923  C   ALA A1456      30.457  -6.069   4.025  1.00  0.00           C  
ATOM   2924  O   ALA A1456      30.678  -7.265   4.159  1.00  0.00           O  
ATOM   2925  CB  ALA A1456      28.629  -5.393   2.458  1.00  0.00           C  
ATOM   2926  N   LYS A1457      31.423  -5.159   3.950  1.00  0.00           N  
ATOM   2927  CA  LYS A1457      32.845  -5.482   4.049  1.00  0.00           C  
ATOM   2928  C   LYS A1457      33.555  -4.241   4.586  1.00  0.00           C  
ATOM   2929  O   LYS A1457      33.179  -3.104   4.259  1.00  0.00           O  
ATOM   2930  CB  LYS A1457      33.420  -5.862   2.683  1.00  0.00           C  
ATOM   2931  CG  LYS A1457      34.891  -6.207   2.721  1.00  0.00           C  
ATOM   2932  CD  LYS A1457      35.416  -6.629   1.365  1.00  0.00           C  
ATOM   2933  CE  LYS A1457      36.833  -7.151   1.441  1.00  0.00           C  
ATOM   2934  NZ  LYS A1457      37.272  -7.643   0.099  1.00  0.00           N  
ATOM   2935  N   LYS A1458      34.575  -4.452   5.412  1.00  0.00           N  
ATOM   2936  CA  LYS A1458      35.289  -3.329   5.998  1.00  0.00           C  
ATOM   2937  C   LYS A1458      36.797  -3.511   6.119  1.00  0.00           C  
ATOM   2938  O   LYS A1458      37.278  -4.580   6.504  1.00  0.00           O  
ATOM   2939  CB  LYS A1458      34.686  -3.025   7.372  1.00  0.00           C  
ATOM   2940  CG  LYS A1458      35.389  -1.926   8.159  1.00  0.00           C  
ATOM   2941  CD  LYS A1458      34.416  -1.168   9.059  1.00  0.00           C  
ATOM   2942  CE  LYS A1458      33.798  -2.016  10.152  1.00  0.00           C  
ATOM   2943  NZ  LYS A1458      32.546  -1.367  10.680  1.00  0.00           N  
ATOM   2944  N   TYR A1459      37.541  -2.463   5.770  1.00  0.00           N  
ATOM   2945  CA  TYR A1459      38.995  -2.481   5.894  1.00  0.00           C  
ATOM   2946  C   TYR A1459      39.375  -1.445   6.943  1.00  0.00           C  
ATOM   2947  O   TYR A1459      38.812  -0.357   6.971  1.00  0.00           O  
ATOM   2948  CB  TYR A1459      39.682  -2.101   4.589  1.00  0.00           C  
ATOM   2949  CG  TYR A1459      39.577  -3.104   3.478  1.00  0.00           C  
ATOM   2950  CD1 TYR A1459      39.246  -2.696   2.191  1.00  0.00           C  
ATOM   2951  CD2 TYR A1459      39.871  -4.450   3.688  1.00  0.00           C  
ATOM   2952  CE1 TYR A1459      39.215  -3.598   1.134  1.00  0.00           C  
ATOM   2953  CE2 TYR A1459      39.841  -5.370   2.631  1.00  0.00           C  
ATOM   2954  CZ  TYR A1459      39.514  -4.928   1.355  1.00  0.00           C  
ATOM   2955  OH  TYR A1459      39.503  -5.797   0.291  1.00  0.00           O  
ATOM   2956  N   ASP A1460      40.329  -1.784   7.802  1.00  0.00           N  
ATOM   2957  CA  ASP A1460      40.808  -0.859   8.821  1.00  0.00           C  
ATOM   2958  C   ASP A1460      42.301  -0.617   8.640  1.00  0.00           C  
ATOM   2959  O   ASP A1460      43.049  -1.495   8.205  1.00  0.00           O  
ATOM   2960  CB  ASP A1460      40.611  -1.431  10.232  1.00  0.00           C  
ATOM   2961  CG  ASP A1460      39.199  -1.254  10.767  1.00  0.00           C  
ATOM   2962  OD1 ASP A1460      38.270  -0.967   9.981  1.00  0.00           O  
ATOM   2963  OD2 ASP A1460      39.017  -1.426  11.993  1.00  0.00           O  
ATOM   2964  N   ILE A1461      42.741   0.584   8.957  1.00  0.00           N  
ATOM   2965  CA  ILE A1461      44.157   0.849   8.917  1.00  0.00           C  
ATOM   2966  C   ILE A1461      44.574   0.915  10.383  1.00  0.00           C  
ATOM   2967  O   ILE A1461      44.127   1.805  11.114  1.00  0.00           O  
ATOM   2968  CB  ILE A1461      44.485   2.184   8.272  1.00  0.00           C  
ATOM   2969  CG1 ILE A1461      44.037   2.175   6.808  1.00  0.00           C  
ATOM   2970  CG2 ILE A1461      45.987   2.446   8.409  1.00  0.00           C  
ATOM   2971  CD1 ILE A1461      44.349   3.449   6.046  1.00  0.00           C  
ATOM   2972  N   GLU A1462      45.398  -0.036  10.819  1.00  0.00           N  
ATOM   2973  CA  GLU A1462      45.877  -0.057  12.200  1.00  0.00           C  
ATOM   2974  C   GLU A1462      47.320   0.348  12.162  1.00  0.00           C  
ATOM   2975  O   GLU A1462      48.144  -0.355  11.585  1.00  0.00           O  
ATOM   2976  CB  GLU A1462      45.747  -1.447  12.817  1.00  0.00           C  
ATOM   2977  CG  GLU A1462      44.299  -1.904  13.027  1.00  0.00           C  
ATOM   2978  CD  GLU A1462      44.191  -3.393  13.350  1.00  0.00           C  
ATOM   2979  OE1 GLU A1462      43.084  -3.878  13.669  1.00  0.00           O  
ATOM   2980  OE2 GLU A1462      45.221  -4.091  13.278  1.00  0.00           O  
ATOM   2981  N   ALA A1463      47.620   1.503  12.748  1.00  0.00           N  
ATOM   2982  CA  ALA A1463      48.991   2.024  12.781  1.00  0.00           C  
ATOM   2983  C   ALA A1463      49.771   1.392  13.877  1.00  0.00           C  
ATOM   2984  O   ALA A1463      49.231   1.060  14.924  1.00  0.00           O  
ATOM   2985  CB  ALA A1463      49.010   3.521  12.994  1.00  0.00           C  
ATOM   2986  N   TRP A1464      51.056   1.230  13.617  1.00  0.00           N  
ATOM   2987  CA  TRP A1464      51.963   0.682  14.592  1.00  0.00           C  
ATOM   2988  C   TRP A1464      52.167   1.813  15.609  1.00  0.00           C  
ATOM   2989  O   TRP A1464      52.431   2.953  15.236  1.00  0.00           O  
ATOM   2990  CB  TRP A1464      53.301   0.312  13.930  1.00  0.00           C  
ATOM   2991  CG  TRP A1464      54.277  -0.132  14.962  1.00  0.00           C  
ATOM   2992  CD1 TRP A1464      55.422   0.509  15.347  1.00  0.00           C  
ATOM   2993  CD2 TRP A1464      54.119  -1.244  15.848  1.00  0.00           C  
ATOM   2994  NE1 TRP A1464      55.988  -0.133  16.426  1.00  0.00           N  
ATOM   2995  CE2 TRP A1464      55.208  -1.214  16.756  1.00  0.00           C  
ATOM   2996  CE3 TRP A1464      53.163  -2.261  15.965  1.00  0.00           C  
ATOM   2997  CZ2 TRP A1464      55.367  -2.172  17.776  1.00  0.00           C  
ATOM   2998  CZ3 TRP A1464      53.317  -3.212  16.972  1.00  0.00           C  
ATOM   2999  CH2 TRP A1464      54.415  -3.159  17.866  1.00  0.00           C  
ATOM   3000  N   MET A1465      52.032   1.509  16.890  1.00  0.00           N  
ATOM   3001  CA  MET A1465      52.204   2.527  17.911  1.00  0.00           C  
ATOM   3002  C   MET A1465      53.408   2.151  18.762  1.00  0.00           C  
ATOM   3003  O   MET A1465      53.306   1.416  19.748  1.00  0.00           O  
ATOM   3004  CB  MET A1465      50.929   2.630  18.765  1.00  0.00           C  
ATOM   3005  CG  MET A1465      49.662   2.981  17.966  1.00  0.00           C  
ATOM   3006  SD  MET A1465      49.662   4.690  17.262  1.00  0.00           S  
ATOM   3007  CE  MET A1465      47.930   4.855  16.805  1.00  0.00           C  
ATOM   3008  N   PRO A1475      54.584   2.657  18.382  1.00  0.00           N  
ATOM   3009  CA  PRO A1475      55.815   2.360  19.117  1.00  0.00           C  
ATOM   3010  C   PRO A1475      55.684   2.285  20.644  1.00  0.00           C  
ATOM   3011  O   PRO A1475      56.156   1.335  21.257  1.00  0.00           O  
ATOM   3012  CB  PRO A1475      56.758   3.462  18.650  1.00  0.00           C  
ATOM   3013  CG  PRO A1475      56.317   3.671  17.211  1.00  0.00           C  
ATOM   3014  CD  PRO A1475      54.817   3.651  17.317  1.00  0.00           C  
ATOM   3015  N   GLY A1476      55.047   3.284  21.249  1.00  0.00           N  
ATOM   3016  CA  GLY A1476      54.883   3.306  22.694  1.00  0.00           C  
ATOM   3017  C   GLY A1476      54.000   2.203  23.250  1.00  0.00           C  
ATOM   3018  O   GLY A1476      54.332   1.570  24.241  1.00  0.00           O  
ATOM   3019  N   GLN A1683      52.861   1.975  22.622  1.00  0.00           N  
ATOM   3020  CA  GLN A1683      51.949   0.936  23.064  1.00  0.00           C  
ATOM   3021  C   GLN A1683      52.481  -0.454  22.732  1.00  0.00           C  
ATOM   3022  O   GLN A1683      52.084  -1.445  23.347  1.00  0.00           O  
ATOM   3023  CB  GLN A1683      50.605   1.091  22.370  1.00  0.00           C  
ATOM   3024  CG  GLN A1683      49.691   2.157  22.945  1.00  0.00           C  
ATOM   3025  CD  GLN A1683      48.354   2.161  22.238  1.00  0.00           C  
ATOM   3026  OE1 GLN A1683      47.789   1.105  21.957  1.00  0.00           O  
ATOM   3027  NE2 GLN A1683      47.845   3.341  21.941  1.00  0.00           N  
ATOM   3028  N   GLY A1690      53.367  -0.529  21.745  1.00  0.00           N  
ATOM   3029  CA  GLY A1690      53.874  -1.816  21.342  1.00  0.00           C  
ATOM   3030  C   GLY A1690      52.793  -2.576  20.592  1.00  0.00           C  
ATOM   3031  O   GLY A1690      52.731  -3.792  20.675  1.00  0.00           O  
ATOM   3032  N   LYS A1692      51.920  -1.877  19.873  1.00  0.00           N  
ATOM   3033  CA  LYS A1692      50.873  -2.562  19.103  1.00  0.00           C  
ATOM   3034  C   LYS A1692      50.260  -1.791  17.913  1.00  0.00           C  
ATOM   3035  O   LYS A1692      50.485  -0.599  17.740  1.00  0.00           O  
ATOM   3036  CB  LYS A1692      49.754  -3.038  20.046  1.00  0.00           C  
ATOM   3037  CG  LYS A1692      49.269  -2.015  21.011  1.00  0.00           C  
ATOM   3038  CD  LYS A1692      48.259  -2.601  21.989  1.00  0.00           C  
ATOM   3039  CE  LYS A1692      48.887  -3.543  23.010  1.00  0.00           C  
ATOM   3040  NZ  LYS A1692      47.920  -3.853  24.124  1.00  0.00           N  
ATOM   3041  N   PHE A1693      49.525  -2.500  17.066  1.00  0.00           N  
ATOM   3042  CA  PHE A1693      48.855  -1.856  15.944  1.00  0.00           C  
ATOM   3043  C   PHE A1693      47.482  -1.379  16.443  1.00  0.00           C  
ATOM   3044  O   PHE A1693      46.750  -2.135  17.072  1.00  0.00           O  
ATOM   3045  CB  PHE A1693      48.657  -2.831  14.787  1.00  0.00           C  
ATOM   3046  CG  PHE A1693      49.919  -3.196  14.065  1.00  0.00           C  
ATOM   3047  CD1 PHE A1693      50.687  -4.285  14.478  1.00  0.00           C  
ATOM   3048  CD2 PHE A1693      50.323  -2.473  12.939  1.00  0.00           C  
ATOM   3049  CE1 PHE A1693      51.840  -4.650  13.774  1.00  0.00           C  
ATOM   3050  CE2 PHE A1693      51.472  -2.823  12.227  1.00  0.00           C  
ATOM   3051  CZ  PHE A1693      52.234  -3.912  12.642  1.00  0.00           C  
ATOM   3052  N   ARG A1700      47.127  -0.129  16.176  1.00  0.00           N  
ATOM   3053  CA  ARG A1700      45.831   0.366  16.637  1.00  0.00           C  
ATOM   3054  C   ARG A1700      45.047   0.994  15.494  1.00  0.00           C  
ATOM   3055  O   ARG A1700      45.621   1.726  14.670  1.00  0.00           O  
ATOM   3056  CB  ARG A1700      46.011   1.408  17.753  1.00  0.00           C  
ATOM   3057  CG  ARG A1700      46.890   0.986  18.934  1.00  0.00           C  
ATOM   3058  CD  ARG A1700      46.430  -0.313  19.564  1.00  0.00           C  
ATOM   3059  NE  ARG A1700      44.999  -0.373  19.903  1.00  0.00           N  
ATOM   3060  CZ  ARG A1700      44.447   0.079  21.036  1.00  0.00           C  
ATOM   3061  NH1 ARG A1700      43.139  -0.044  21.231  1.00  0.00           N  
ATOM   3062  NH2 ARG A1700      45.181   0.661  21.977  1.00  0.00           N  
ATOM   3063  N   GLU A1701      43.742   0.701  15.457  1.00  0.00           N  
ATOM   3064  CA  GLU A1701      42.843   1.243  14.445  1.00  0.00           C  
ATOM   3065  C   GLU A1701      43.017   2.733  14.372  1.00  0.00           C  
ATOM   3066  O   GLU A1701      43.024   3.422  15.397  1.00  0.00           O  
ATOM   3067  CB  GLU A1701      41.372   0.968  14.763  1.00  0.00           C  
ATOM   3068  CG  GLU A1701      40.422   1.673  13.777  1.00  0.00           C  
ATOM   3069  CD  GLU A1701      38.955   1.447  14.078  1.00  0.00           C  
ATOM   3070  OE1 GLU A1701      38.109   2.054  13.378  1.00  0.00           O  
ATOM   3071  OE2 GLU A1701      38.643   0.663  15.004  1.00  0.00           O  
ATOM   3072  N   VAL A1702      43.125   3.227  13.148  1.00  0.00           N  
ATOM   3073  CA  VAL A1702      43.322   4.635  12.934  1.00  0.00           C  
ATOM   3074  C   VAL A1702      42.365   5.128  11.823  1.00  0.00           C  
ATOM   3075  O   VAL A1702      42.137   6.324  11.678  1.00  0.00           O  
ATOM   3076  CB  VAL A1702      44.822   4.870  12.632  1.00  0.00           C  
ATOM   3077  CG1 VAL A1702      45.106   4.819  11.115  1.00  0.00           C  
ATOM   3078  CG2 VAL A1702      45.273   6.143  13.302  1.00  0.00           C  
ATOM   3079  N   VAL A1703      41.811   4.193  11.047  1.00  0.00           N  
ATOM   3080  CA  VAL A1703      40.831   4.507  10.002  1.00  0.00           C  
ATOM   3081  C   VAL A1703      39.993   3.288   9.639  1.00  0.00           C  
ATOM   3082  O   VAL A1703      40.426   2.152   9.778  1.00  0.00           O  
ATOM   3083  CB  VAL A1703      41.454   5.099   8.664  1.00  0.00           C  
ATOM   3084  CG1 VAL A1703      42.942   5.101   8.721  1.00  0.00           C  
ATOM   3085  CG2 VAL A1703      40.972   4.306   7.438  1.00  0.00           C  
ATOM   3086  N   SER A1704      38.778   3.548   9.170  1.00  0.00           N  
ATOM   3087  CA  SER A1704      37.855   2.506   8.763  1.00  0.00           C  
ATOM   3088  C   SER A1704      37.245   2.888   7.416  1.00  0.00           C  
ATOM   3089  O   SER A1704      36.859   4.047   7.202  1.00  0.00           O  
ATOM   3090  CB  SER A1704      36.752   2.365   9.807  1.00  0.00           C  
ATOM   3091  OG  SER A1704      36.601   1.011  10.177  1.00  0.00           O  
ATOM   3092  N   ALA A1705      37.178   1.917   6.509  1.00  0.00           N  
ATOM   3093  CA  ALA A1705      36.591   2.110   5.173  1.00  0.00           C  
ATOM   3094  C   ALA A1705      35.525   1.033   4.971  1.00  0.00           C  
ATOM   3095  O   ALA A1705      35.820  -0.154   4.967  1.00  0.00           O  
ATOM   3096  CB  ALA A1705      37.664   1.995   4.096  1.00  0.00           C  
ATOM   3097  N   SER A1706      34.284   1.450   4.789  1.00  0.00           N  
ATOM   3098  CA  SER A1706      33.191   0.501   4.623  1.00  0.00           C  
ATOM   3099  C   SER A1706      32.444   0.616   3.301  1.00  0.00           C  
ATOM   3100  O   SER A1706      32.301   1.700   2.732  1.00  0.00           O  
ATOM   3101  CB  SER A1706      32.163   0.701   5.744  1.00  0.00           C  
ATOM   3102  OG  SER A1706      32.771   0.663   7.021  1.00  0.00           O  
ATOM   3103  N   ASN A1707      31.979  -0.514   2.796  1.00  0.00           N  
ATOM   3104  CA  ASN A1707      31.146  -0.473   1.621  1.00  0.00           C  
ATOM   3105  C   ASN A1707      29.792  -0.811   2.242  1.00  0.00           C  
ATOM   3106  O   ASN A1707      29.567  -1.912   2.770  1.00  0.00           O  
ATOM   3107  CB  ASN A1707      31.525  -1.523   0.590  1.00  0.00           C  
ATOM   3108  CG  ASN A1707      30.609  -1.483  -0.628  1.00  0.00           C  
ATOM   3109  OD1 ASN A1707      29.558  -0.821  -0.615  1.00  0.00           O  
ATOM   3110  ND2 ASN A1707      30.994  -2.194  -1.679  1.00  0.00           N  
ATOM   3111  N   CYS A1708      28.887   0.144   2.209  1.00  0.00           N  
ATOM   3112  CA  CYS A1708      27.600  -0.102   2.817  1.00  0.00           C  
ATOM   3113  C   CYS A1708      26.553  -0.680   1.900  1.00  0.00           C  
ATOM   3114  O   CYS A1708      25.405  -0.855   2.323  1.00  0.00           O  
ATOM   3115  CB  CYS A1708      27.090   1.186   3.455  1.00  0.00           C  
ATOM   3116  SG  CYS A1708      28.159   1.710   4.791  1.00  0.00           S  
ATOM   3117  N   THR A1709      26.926  -0.971   0.650  1.00  0.00           N  
ATOM   3118  CA  THR A1709      25.963  -1.543  -0.279  1.00  0.00           C  
ATOM   3119  C   THR A1709      24.746  -0.614  -0.314  1.00  0.00           C  
ATOM   3120  O   THR A1709      24.904   0.612  -0.355  1.00  0.00           O  
ATOM   3121  CB  THR A1709      25.575  -2.963   0.220  1.00  0.00           C  
ATOM   3122  OG1 THR A1709      26.703  -3.822   0.050  1.00  0.00           O  
ATOM   3123  CG2 THR A1709      24.401  -3.533  -0.532  1.00  0.00           C  
ATOM   3124  N   ASP A1710      23.547  -1.193  -0.270  1.00  0.00           N  
ATOM   3125  CA  ASP A1710      22.312  -0.424  -0.279  1.00  0.00           C  
ATOM   3126  C   ASP A1710      21.639  -0.374   1.087  1.00  0.00           C  
ATOM   3127  O   ASP A1710      20.453  -0.058   1.171  1.00  0.00           O  
ATOM   3128  CB  ASP A1710      21.322  -1.027  -1.287  1.00  0.00           C  
ATOM   3129  CG  ASP A1710      20.896  -2.458  -0.937  1.00  0.00           C  
ATOM   3130  OD1 ASP A1710      20.025  -3.000  -1.646  1.00  0.00           O  
ATOM   3131  OD2 ASP A1710      21.416  -3.054   0.028  1.00  0.00           O  
ATOM   3132  N   TRP A1711      22.378  -0.682   2.155  1.00  0.00           N  
ATOM   3133  CA  TRP A1711      21.795  -0.713   3.505  1.00  0.00           C  
ATOM   3134  C   TRP A1711      21.283   0.633   3.998  1.00  0.00           C  
ATOM   3135  O   TRP A1711      20.239   0.697   4.642  1.00  0.00           O  
ATOM   3136  CB  TRP A1711      22.817  -1.245   4.504  1.00  0.00           C  
ATOM   3137  CG  TRP A1711      22.229  -1.776   5.801  1.00  0.00           C  
ATOM   3138  CD1 TRP A1711      21.736  -3.020   6.014  1.00  0.00           C  
ATOM   3139  CD2 TRP A1711      22.091  -1.073   7.046  1.00  0.00           C  
ATOM   3140  NE1 TRP A1711      21.296  -3.147   7.305  1.00  0.00           N  
ATOM   3141  CE2 TRP A1711      21.500  -1.966   7.963  1.00  0.00           C  
ATOM   3142  CE3 TRP A1711      22.407   0.223   7.472  1.00  0.00           C  
ATOM   3143  CZ2 TRP A1711      21.213  -1.608   9.288  1.00  0.00           C  
ATOM   3144  CZ3 TRP A1711      22.122   0.582   8.788  1.00  0.00           C  
ATOM   3145  CH2 TRP A1711      21.530  -0.335   9.681  1.00  0.00           C  
ATOM   3146  N   GLN A1725      22.028   1.702   3.719  1.00  0.00           N  
ATOM   3147  CA  GLN A1725      21.623   3.034   4.147  1.00  0.00           C  
ATOM   3148  C   GLN A1725      20.634   3.583   3.142  1.00  0.00           C  
ATOM   3149  O   GLN A1725      19.610   4.176   3.516  1.00  0.00           O  
ATOM   3150  CB  GLN A1725      22.841   3.965   4.258  1.00  0.00           C  
ATOM   3151  CG  GLN A1725      23.909   3.435   5.195  1.00  0.00           C  
ATOM   3152  CD  GLN A1725      25.034   4.406   5.412  1.00  0.00           C  
ATOM   3153  OE1 GLN A1725      25.679   4.866   4.464  1.00  0.00           O  
ATOM   3154  NE2 GLN A1725      25.291   4.722   6.672  1.00  0.00           N  
ATOM   3155  N   ALA A1726      20.947   3.373   1.865  1.00  0.00           N  
ATOM   3156  CA  ALA A1726      20.091   3.826   0.774  1.00  0.00           C  
ATOM   3157  C   ALA A1726      18.662   3.348   0.957  1.00  0.00           C  
ATOM   3158  O   ALA A1726      17.718   4.110   0.767  1.00  0.00           O  
ATOM   3159  CB  ALA A1726      20.625   3.333  -0.553  1.00  0.00           C  
ATOM   3160  N   ARG A1727      18.490   2.093   1.342  1.00  0.00           N  
ATOM   3161  CA  ARG A1727      17.141   1.573   1.513  1.00  0.00           C  
ATOM   3162  C   ARG A1727      16.436   2.225   2.698  1.00  0.00           C  
ATOM   3163  O   ARG A1727      15.216   2.294   2.719  1.00  0.00           O  
ATOM   3164  CB  ARG A1727      17.187   0.053   1.676  1.00  0.00           C  
ATOM   3165  CG  ARG A1727      15.911  -0.685   1.281  1.00  0.00           C  
ATOM   3166  CD  ARG A1727      16.158  -2.199   1.212  1.00  0.00           C  
ATOM   3167  NE  ARG A1727      17.006  -2.589   0.079  1.00  0.00           N  
ATOM   3168  CZ  ARG A1727      16.544  -2.874  -1.140  1.00  0.00           C  
ATOM   3169  NH1 ARG A1727      17.388  -3.220  -2.104  1.00  0.00           N  
ATOM   3170  NH2 ARG A1727      15.236  -2.823  -1.405  1.00  0.00           N  
ATOM   3171  N   ARG A1728      17.199   2.722   3.671  1.00  0.00           N  
ATOM   3172  CA  ARG A1728      16.606   3.363   4.847  1.00  0.00           C  
ATOM   3173  C   ARG A1728      16.297   4.816   4.582  1.00  0.00           C  
ATOM   3174  O   ARG A1728      15.231   5.305   4.915  1.00  0.00           O  
ATOM   3175  CB  ARG A1728      17.547   3.284   6.058  1.00  0.00           C  
ATOM   3176  CG  ARG A1728      17.709   1.896   6.648  1.00  0.00           C  
ATOM   3177  CD  ARG A1728      19.085   1.712   7.299  1.00  0.00           C  
ATOM   3178  NE  ARG A1728      19.051   1.870   8.750  1.00  0.00           N  
ATOM   3179  CZ  ARG A1728      18.638   0.936   9.598  1.00  0.00           C  
ATOM   3180  NH1 ARG A1728      18.639   1.187  10.904  1.00  0.00           N  
ATOM   3181  NH2 ARG A1728      18.241  -0.250   9.148  1.00  0.00           N  
ATOM   3182  N   LEU A1729      17.245   5.511   3.979  1.00  0.00           N  
ATOM   3183  CA  LEU A1729      17.076   6.925   3.694  1.00  0.00           C  
ATOM   3184  C   LEU A1729      16.367   7.202   2.371  1.00  0.00           C  
ATOM   3185  O   LEU A1729      16.176   8.358   1.995  1.00  0.00           O  
ATOM   3186  CB  LEU A1729      18.444   7.598   3.708  1.00  0.00           C  
ATOM   3187  CG  LEU A1729      19.126   7.435   5.063  1.00  0.00           C  
ATOM   3188  CD1 LEU A1729      20.574   7.936   5.007  1.00  0.00           C  
ATOM   3189  CD2 LEU A1729      18.295   8.182   6.103  1.00  0.00           C  
ATOM   3190  N   ASN A1730      15.963   6.135   1.687  1.00  0.00           N  
ATOM   3191  CA  ASN A1730      15.292   6.229   0.390  1.00  0.00           C  
ATOM   3192  C   ASN A1730      16.130   7.002  -0.617  1.00  0.00           C  
ATOM   3193  O   ASN A1730      15.704   8.020  -1.145  1.00  0.00           O  
ATOM   3194  CB  ASN A1730      13.920   6.890   0.534  1.00  0.00           C  
ATOM   3195  CG  ASN A1730      13.167   6.982  -0.792  1.00  0.00           C  
ATOM   3196  OD1 ASN A1730      12.069   7.535  -0.848  1.00  0.00           O  
ATOM   3197  ND2 ASN A1730      13.758   6.444  -1.866  1.00  0.00           N  
ATOM   3198  N   ILE A1731      17.332   6.515  -0.876  1.00  0.00           N  
ATOM   3199  CA  ILE A1731      18.210   7.172  -1.816  1.00  0.00           C  
ATOM   3200  C   ILE A1731      18.352   6.290  -3.039  1.00  0.00           C  
ATOM   3201  O   ILE A1731      19.093   5.301  -3.040  1.00  0.00           O  
ATOM   3202  CB  ILE A1731      19.579   7.429  -1.196  1.00  0.00           C  
ATOM   3203  CG1 ILE A1731      19.419   8.350   0.011  1.00  0.00           C  
ATOM   3204  CG2 ILE A1731      20.504   8.058  -2.213  1.00  0.00           C  
ATOM   3205  CD1 ILE A1731      20.713   8.645   0.692  1.00  0.00           C  
ATOM   3206  N   ARG A1732      17.619   6.659  -4.081  1.00  0.00           N  
ATOM   3207  CA  ARG A1732      17.634   5.923  -5.327  1.00  0.00           C  
ATOM   3208  C   ARG A1732      18.164   6.796  -6.442  1.00  0.00           C  
ATOM   3209  O   ARG A1732      18.478   7.977  -6.240  1.00  0.00           O  
ATOM   3210  CB  ARG A1732      16.219   5.460  -5.665  1.00  0.00           C  
ATOM   3211  CG  ARG A1732      15.620   4.551  -4.616  1.00  0.00           C  
ATOM   3212  CD  ARG A1732      14.214   4.185  -4.956  1.00  0.00           C  
ATOM   3213  NE  ARG A1732      13.341   5.350  -4.952  1.00  0.00           N  
ATOM   3214  CZ  ARG A1732      12.054   5.314  -5.286  1.00  0.00           C  
ATOM   3215  NH1 ARG A1732      11.329   6.422  -5.246  1.00  0.00           N  
ATOM   3216  NH2 ARG A1732      11.495   4.169  -5.672  1.00  0.00           N  
ATOM   3217  N   PHE A1739      18.265   6.200  -7.623  1.00  0.00           N  
ATOM   3218  CA  PHE A1739      18.733   6.909  -8.800  1.00  0.00           C  
ATOM   3219  C   PHE A1739      18.108   6.255 -10.024  1.00  0.00           C  
ATOM   3220  O   PHE A1739      17.699   5.094  -9.973  1.00  0.00           O  
ATOM   3221  CB  PHE A1739      20.252   6.827  -8.902  1.00  0.00           C  
ATOM   3222  CG  PHE A1739      20.753   5.483  -9.333  1.00  0.00           C  
ATOM   3223  CD1 PHE A1739      20.514   4.359  -8.553  1.00  0.00           C  
ATOM   3224  CD2 PHE A1739      21.438   5.340 -10.535  1.00  0.00           C  
ATOM   3225  CE1 PHE A1739      20.945   3.102  -8.959  1.00  0.00           C  
ATOM   3226  CE2 PHE A1739      21.879   4.089 -10.958  1.00  0.00           C  
ATOM   3227  CZ  PHE A1739      21.632   2.960 -10.166  1.00  0.00           C  
ATOM   3228  N   ARG A1740      18.024   7.011 -11.115  1.00  0.00           N  
ATOM   3229  CA  ARG A1740      17.476   6.504 -12.371  1.00  0.00           C  
ATOM   3230  C   ARG A1740      18.409   7.012 -13.467  1.00  0.00           C  
ATOM   3231  O   ARG A1740      18.856   8.158 -13.435  1.00  0.00           O  
ATOM   3232  CB  ARG A1740      16.032   7.002 -12.575  1.00  0.00           C  
ATOM   3233  CG  ARG A1740      15.872   8.336 -13.307  1.00  0.00           C  
ATOM   3234  CD  ARG A1740      14.594   9.055 -12.887  1.00  0.00           C  
ATOM   3235  NE  ARG A1740      13.436   8.162 -12.835  1.00  0.00           N  
ATOM   3236  CZ  ARG A1740      12.285   8.468 -12.235  1.00  0.00           C  
ATOM   3237  NH1 ARG A1740      11.276   7.601 -12.236  1.00  0.00           N  
ATOM   3238  NH2 ARG A1740      12.144   9.640 -11.622  1.00  0.00           N  
ATOM   3239  N   ASP A1758      18.735   6.150 -14.420  1.00  0.00           N  
ATOM   3240  CA  ASP A1758      19.632   6.534 -15.510  1.00  0.00           C  
ATOM   3241  C   ASP A1758      18.901   7.188 -16.678  1.00  0.00           C  
ATOM   3242  O   ASP A1758      19.460   8.022 -17.389  1.00  0.00           O  
ATOM   3243  CB  ASP A1758      20.401   5.308 -15.997  1.00  0.00           C  
ATOM   3244  CG  ASP A1758      21.803   5.259 -15.454  1.00  0.00           C  
ATOM   3245  OD1 ASP A1758      22.418   4.176 -15.499  1.00  0.00           O  
ATOM   3246  OD2 ASP A1758      22.297   6.308 -14.992  1.00  0.00           O  
ATOM   3247  N   ARG A1759      17.647   6.789 -16.861  1.00  0.00           N  
ATOM   3248  CA  ARG A1759      16.785   7.304 -17.913  1.00  0.00           C  
ATOM   3249  C   ARG A1759      15.468   7.700 -17.229  1.00  0.00           C  
ATOM   3250  O   ARG A1759      14.886   6.910 -16.477  1.00  0.00           O  
ATOM   3251  CB  ARG A1759      16.562   6.207 -18.968  1.00  0.00           C  
ATOM   3252  CG  ARG A1759      15.607   6.545 -20.112  1.00  0.00           C  
ATOM   3253  CD  ARG A1759      16.176   7.551 -21.109  1.00  0.00           C  
ATOM   3254  NE  ARG A1759      16.222   8.910 -20.577  1.00  0.00           N  
ATOM   3255  CZ  ARG A1759      16.373  10.001 -21.323  1.00  0.00           C  
ATOM   3256  NH1 ARG A1759      16.491   9.892 -22.642  1.00  0.00           N  
ATOM   3257  NH2 ARG A1759      16.397  11.202 -20.752  1.00  0.00           N  
ATOM   3258  N   THR A1760      15.018   8.931 -17.466  1.00  0.00           N  
ATOM   3259  CA  THR A1760      13.775   9.430 -16.873  1.00  0.00           C  
ATOM   3260  C   THR A1760      12.646   8.434 -17.107  1.00  0.00           C  
ATOM   3261  O   THR A1760      11.575   8.533 -16.508  1.00  0.00           O  
ATOM   3262  CB  THR A1760      13.379  10.808 -17.466  1.00  0.00           C  
ATOM   3263  OG1 THR A1760      13.503  10.772 -18.894  1.00  0.00           O  
ATOM   3264  CG2 THR A1760      14.275  11.908 -16.906  1.00  0.00           C  
ATOM   3265  N   ASP A1761      12.913   7.478 -17.992  1.00  0.00           N  
ATOM   3266  CA  ASP A1761      11.982   6.416 -18.335  1.00  0.00           C  
ATOM   3267  C   ASP A1761      11.287   5.910 -17.071  1.00  0.00           C  
ATOM   3268  O   ASP A1761      10.133   6.266 -16.811  1.00  0.00           O  
ATOM   3269  CB  ASP A1761      12.752   5.274 -18.999  1.00  0.00           C  
ATOM   3270  CG  ASP A1761      11.869   4.101 -19.355  1.00  0.00           C  
ATOM   3271  OD1 ASP A1761      12.416   3.005 -19.598  1.00  0.00           O  
ATOM   3272  OD2 ASP A1761      10.632   4.273 -19.401  1.00  0.00           O  
ATOM   3273  N   GLU A1765      11.990   5.083 -16.291  1.00  0.00           N  
ATOM   3274  CA  GLU A1765      11.435   4.544 -15.047  1.00  0.00           C  
ATOM   3275  C   GLU A1765      12.336   3.571 -14.282  1.00  0.00           C  
ATOM   3276  O   GLU A1765      13.472   3.294 -14.666  1.00  0.00           O  
ATOM   3277  CB  GLU A1765      10.086   3.863 -15.328  1.00  0.00           C  
ATOM   3278  CG  GLU A1765      10.174   2.654 -16.260  1.00  0.00           C  
ATOM   3279  CD  GLU A1765       8.810   2.204 -16.785  1.00  0.00           C  
ATOM   3280  OE1 GLU A1765       7.911   1.913 -15.963  1.00  0.00           O  
ATOM   3281  OE2 GLU A1765       8.640   2.140 -18.024  1.00  0.00           O  
ATOM   3282  N   LYS A1768      11.791   3.074 -13.180  1.00  0.00           N  
ATOM   3283  CA  LYS A1768      12.442   2.112 -12.303  1.00  0.00           C  
ATOM   3284  C   LYS A1768      13.658   2.592 -11.528  1.00  0.00           C  
ATOM   3285  O   LYS A1768      14.782   2.158 -11.788  1.00  0.00           O  
ATOM   3286  CB  LYS A1768      12.829   0.858 -13.081  1.00  0.00           C  
ATOM   3287  CG  LYS A1768      12.380  -0.433 -12.408  1.00  0.00           C  
ATOM   3288  CD  LYS A1768      12.647  -0.430 -10.904  1.00  0.00           C  
ATOM   3289  CE  LYS A1768      11.341  -0.398 -10.099  1.00  0.00           C  
ATOM   3290  NZ  LYS A1768      10.513   0.823 -10.336  1.00  0.00           N  
ATOM   3291  N   PRO A1770      13.451   3.495 -10.557  1.00  0.00           N  
ATOM   3292  CA  PRO A1770      14.607   3.961  -9.793  1.00  0.00           C  
ATOM   3293  C   PRO A1770      15.147   2.839  -8.903  1.00  0.00           C  
ATOM   3294  O   PRO A1770      14.386   2.082  -8.293  1.00  0.00           O  
ATOM   3295  CB  PRO A1770      14.046   5.146  -9.004  1.00  0.00           C  
ATOM   3296  CG  PRO A1770      12.600   4.795  -8.837  1.00  0.00           C  
ATOM   3297  CD  PRO A1770      12.238   4.249 -10.191  1.00  0.00           C  
ATOM   3298  N   ARG A1771      16.469   2.722  -8.865  1.00  0.00           N  
ATOM   3299  CA  ARG A1771      17.129   1.704  -8.059  1.00  0.00           C  
ATOM   3300  C   ARG A1771      17.964   2.353  -6.948  1.00  0.00           C  
ATOM   3301  O   ARG A1771      18.441   3.487  -7.091  1.00  0.00           O  
ATOM   3302  CB  ARG A1771      18.041   0.844  -8.935  1.00  0.00           C  
ATOM   3303  CG  ARG A1771      17.345   0.114 -10.060  1.00  0.00           C  
ATOM   3304  CD  ARG A1771      18.354  -0.745 -10.815  1.00  0.00           C  
ATOM   3305  NE  ARG A1771      19.377   0.053 -11.489  1.00  0.00           N  
ATOM   3306  CZ  ARG A1771      20.682  -0.229 -11.485  1.00  0.00           C  
ATOM   3307  NH1 ARG A1771      21.528   0.563 -12.136  1.00  0.00           N  
ATOM   3308  NH2 ARG A1771      21.155  -1.288 -10.822  1.00  0.00           N  
ATOM   3309  N   TYR A1772      18.133   1.625  -5.846  1.00  0.00           N  
ATOM   3310  CA  TYR A1772      18.913   2.114  -4.715  1.00  0.00           C  
ATOM   3311  C   TYR A1772      20.382   2.258  -5.076  1.00  0.00           C  
ATOM   3312  O   TYR A1772      20.942   1.486  -5.846  1.00  0.00           O  
ATOM   3313  CB  TYR A1772      18.742   1.185  -3.507  1.00  0.00           C  
ATOM   3314  CG  TYR A1772      17.364   1.291  -2.898  1.00  0.00           C  
ATOM   3315  CD1 TYR A1772      16.981   2.438  -2.201  1.00  0.00           C  
ATOM   3316  CD2 TYR A1772      16.428   0.267  -3.047  1.00  0.00           C  
ATOM   3317  CE1 TYR A1772      15.704   2.558  -1.664  1.00  0.00           C  
ATOM   3318  CE2 TYR A1772      15.145   0.380  -2.514  1.00  0.00           C  
ATOM   3319  CZ  TYR A1772      14.797   1.525  -1.819  1.00  0.00           C  
ATOM   3320  OH  TYR A1772      13.568   1.616  -1.214  1.00  0.00           O  
ATOM   3321  N   VAL A1773      20.997   3.289  -4.534  1.00  0.00           N  
ATOM   3322  CA  VAL A1773      22.400   3.561  -4.789  1.00  0.00           C  
ATOM   3323  C   VAL A1773      23.213   2.777  -3.764  1.00  0.00           C  
ATOM   3324  O   VAL A1773      22.668   2.105  -2.871  1.00  0.00           O  
ATOM   3325  CB  VAL A1773      22.676   5.067  -4.588  1.00  0.00           C  
ATOM   3326  CG1 VAL A1773      21.610   5.916  -5.337  1.00  0.00           C  
ATOM   3327  CG2 VAL A1773      22.615   5.400  -3.090  1.00  0.00           C  
ATOM   3328  N   HIS A1774      24.522   2.820  -3.905  1.00  0.00           N  
ATOM   3329  CA  HIS A1774      25.356   2.162  -2.912  1.00  0.00           C  
ATOM   3330  C   HIS A1774      26.087   3.286  -2.204  1.00  0.00           C  
ATOM   3331  O   HIS A1774      26.431   4.291  -2.822  1.00  0.00           O  
ATOM   3332  CB  HIS A1774      26.349   1.188  -3.547  1.00  0.00           C  
ATOM   3333  CG  HIS A1774      25.803  -0.194  -3.719  1.00  0.00           C  
ATOM   3334  ND1 HIS A1774      26.604  -1.282  -4.002  1.00  0.00           N  
ATOM   3335  CD2 HIS A1774      24.536  -0.671  -3.618  1.00  0.00           C  
ATOM   3336  CE1 HIS A1774      25.852  -2.369  -4.061  1.00  0.00           C  
ATOM   3337  NE2 HIS A1774      24.595  -2.027  -3.831  1.00  0.00           N  
ATOM   3338  N   THR A1775      26.283   3.150  -0.904  1.00  0.00           N  
ATOM   3339  CA  THR A1775      26.994   4.184  -0.172  1.00  0.00           C  
ATOM   3340  C   THR A1775      28.245   3.604   0.436  1.00  0.00           C  
ATOM   3341  O   THR A1775      28.288   2.434   0.811  1.00  0.00           O  
ATOM   3342  CB  THR A1775      26.135   4.804   0.965  1.00  0.00           C  
ATOM   3343  OG1 THR A1775      25.810   3.802   1.938  1.00  0.00           O  
ATOM   3344  CG2 THR A1775      24.866   5.385   0.404  1.00  0.00           C  
ATOM   3345  N   LEU A1776      29.275   4.431   0.507  1.00  0.00           N  
ATOM   3346  CA  LEU A1776      30.522   4.026   1.121  1.00  0.00           C  
ATOM   3347  C   LEU A1776      31.072   5.173   1.963  1.00  0.00           C  
ATOM   3348  O   LEU A1776      30.724   6.340   1.749  1.00  0.00           O  
ATOM   3349  CB  LEU A1776      31.549   3.624   0.062  1.00  0.00           C  
ATOM   3350  CG  LEU A1776      31.256   2.330  -0.695  1.00  0.00           C  
ATOM   3351  CD1 LEU A1776      30.349   2.618  -1.889  1.00  0.00           C  
ATOM   3352  CD2 LEU A1776      32.560   1.740  -1.162  1.00  0.00           C  
ATOM   3353  N   ASN A1777      31.900   4.837   2.947  1.00  0.00           N  
ATOM   3354  CA  ASN A1777      32.523   5.859   3.774  1.00  0.00           C  
ATOM   3355  C   ASN A1777      33.867   5.357   4.250  1.00  0.00           C  
ATOM   3356  O   ASN A1777      34.129   4.151   4.321  1.00  0.00           O  
ATOM   3357  CB  ASN A1777      31.629   6.246   4.961  1.00  0.00           C  
ATOM   3358  CG  ASN A1777      31.481   5.136   5.973  1.00  0.00           C  
ATOM   3359  OD1 ASN A1777      32.399   4.852   6.738  1.00  0.00           O  
ATOM   3360  ND2 ASN A1777      30.321   4.505   5.988  1.00  0.00           N  
ATOM   3361  N   SER A1778      34.738   6.297   4.545  1.00  0.00           N  
ATOM   3362  CA  SER A1778      36.053   5.949   5.011  1.00  0.00           C  
ATOM   3363  C   SER A1778      36.719   7.128   5.651  1.00  0.00           C  
ATOM   3364  O   SER A1778      36.604   8.275   5.207  1.00  0.00           O  
ATOM   3365  CB  SER A1778      36.920   5.465   3.853  1.00  0.00           C  
ATOM   3366  OG  SER A1778      38.246   5.183   4.270  1.00  0.00           O  
ATOM   3367  N   THR A1779      37.428   6.833   6.716  1.00  0.00           N  
ATOM   3368  CA  THR A1779      38.166   7.864   7.393  1.00  0.00           C  
ATOM   3369  C   THR A1779      39.224   8.351   6.414  1.00  0.00           C  
ATOM   3370  O   THR A1779      39.778   7.554   5.655  1.00  0.00           O  
ATOM   3371  CB  THR A1779      38.926   7.283   8.600  1.00  0.00           C  
ATOM   3372  OG1 THR A1779      38.048   6.450   9.359  1.00  0.00           O  
ATOM   3373  CG2 THR A1779      39.483   8.401   9.478  1.00  0.00           C  
ATOM   3374  N   ALA A1780      39.477   9.652   6.398  1.00  0.00           N  
ATOM   3375  CA  ALA A1780      40.592  10.168   5.609  1.00  0.00           C  
ATOM   3376  C   ALA A1780      41.555  10.322   6.789  1.00  0.00           C  
ATOM   3377  O   ALA A1780      42.562   9.645   6.873  1.00  0.00           O  
ATOM   3378  CB  ALA A1780      40.276  11.512   4.997  1.00  0.00           C  
ATOM   3379  N   ILE A1782      41.216  11.198   7.724  1.00  0.00           N  
ATOM   3380  CA  ILE A1782      42.030  11.366   8.926  1.00  0.00           C  
ATOM   3381  C   ILE A1782      41.206  11.767  10.146  1.00  0.00           C  
ATOM   3382  O   ILE A1782      40.487  12.767  10.140  1.00  0.00           O  
ATOM   3383  CB  ILE A1782      43.104  12.448   8.787  1.00  0.00           C  
ATOM   3384  CG1 ILE A1782      44.199  11.994   7.835  1.00  0.00           C  
ATOM   3385  CG2 ILE A1782      43.707  12.754  10.173  1.00  0.00           C  
ATOM   3386  CD1 ILE A1782      45.334  13.045   7.664  1.00  0.00           C  
ATOM   3387  N   ALA A1783      41.296  10.976  11.197  1.00  0.00           N  
ATOM   3388  CA  ALA A1783      40.609  11.339  12.418  1.00  0.00           C  
ATOM   3389  C   ALA A1783      41.837  11.881  13.167  1.00  0.00           C  
ATOM   3390  O   ALA A1783      42.735  11.120  13.523  1.00  0.00           O  
ATOM   3391  CB  ALA A1783      40.019  10.094  13.082  1.00  0.00           C  
ATOM   3392  N   THR A1784      41.892  13.195  13.365  1.00  0.00           N  
ATOM   3393  CA  THR A1784      43.056  13.838  13.998  1.00  0.00           C  
ATOM   3394  C   THR A1784      43.490  13.263  15.340  1.00  0.00           C  
ATOM   3395  O   THR A1784      44.680  13.130  15.598  1.00  0.00           O  
ATOM   3396  CB  THR A1784      42.854  15.365  14.167  1.00  0.00           C  
ATOM   3397  OG1 THR A1784      41.845  15.611  15.144  1.00  0.00           O  
ATOM   3398  CG2 THR A1784      42.423  15.999  12.870  1.00  0.00           C  
ATOM   3399  N   SER A1785      42.529  12.941  16.197  1.00  0.00           N  
ATOM   3400  CA  SER A1785      42.820  12.364  17.509  1.00  0.00           C  
ATOM   3401  C   SER A1785      43.906  11.274  17.389  1.00  0.00           C  
ATOM   3402  O   SER A1785      45.029  11.427  17.872  1.00  0.00           O  
ATOM   3403  CB  SER A1785      41.542  11.745  18.084  1.00  0.00           C  
ATOM   3404  OG  SER A1785      40.929  10.896  17.106  1.00  0.00           O  
ATOM   3405  N   ARG A1786      43.564  10.181  16.722  1.00  0.00           N  
ATOM   3406  CA  ARG A1786      44.503   9.084  16.575  1.00  0.00           C  
ATOM   3407  C   ARG A1786      45.656   9.321  15.633  1.00  0.00           C  
ATOM   3408  O   ARG A1786      46.658   8.616  15.715  1.00  0.00           O  
ATOM   3409  CB  ARG A1786      43.760   7.817  16.193  1.00  0.00           C  
ATOM   3410  CG  ARG A1786      42.741   7.489  17.267  1.00  0.00           C  
ATOM   3411  CD  ARG A1786      42.144   6.157  17.088  1.00  0.00           C  
ATOM   3412  NE  ARG A1786      41.341   5.828  18.241  1.00  0.00           N  
ATOM   3413  CZ  ARG A1786      40.635   4.716  18.362  1.00  0.00           C  
ATOM   3414  NH1 ARG A1786      39.936   4.507  19.472  1.00  0.00           N  
ATOM   3415  NH2 ARG A1786      40.630   3.823  17.373  1.00  0.00           N  
ATOM   3416  N   ALA A1787      45.533  10.297  14.739  1.00  0.00           N  
ATOM   3417  CA  ALA A1787      46.629  10.589  13.828  1.00  0.00           C  
ATOM   3418  C   ALA A1787      47.714  11.261  14.693  1.00  0.00           C  
ATOM   3419  O   ALA A1787      48.926  11.016  14.556  1.00  0.00           O  
ATOM   3420  CB  ALA A1787      46.158  11.527  12.741  1.00  0.00           C  
ATOM   3421  N   ILE A1788      47.257  12.095  15.614  1.00  0.00           N  
ATOM   3422  CA  ILE A1788      48.164  12.795  16.488  1.00  0.00           C  
ATOM   3423  C   ILE A1788      48.890  11.788  17.372  1.00  0.00           C  
ATOM   3424  O   ILE A1788      50.088  11.932  17.593  1.00  0.00           O  
ATOM   3425  CB  ILE A1788      47.399  13.862  17.341  1.00  0.00           C  
ATOM   3426  CG1 ILE A1788      47.065  15.072  16.464  1.00  0.00           C  
ATOM   3427  CG2 ILE A1788      48.226  14.305  18.556  1.00  0.00           C  
ATOM   3428  CD1 ILE A1788      46.295  16.150  17.204  1.00  0.00           C  
ATOM   3429  N   VAL A1789      48.189  10.764  17.870  1.00  0.00           N  
ATOM   3430  CA  VAL A1789      48.876   9.784  18.708  1.00  0.00           C  
ATOM   3431  C   VAL A1789      49.893   9.060  17.828  1.00  0.00           C  
ATOM   3432  O   VAL A1789      51.069   8.944  18.200  1.00  0.00           O  
ATOM   3433  CB  VAL A1789      47.919   8.721  19.398  1.00  0.00           C  
ATOM   3434  CG1 VAL A1789      46.860   9.408  20.209  1.00  0.00           C  
ATOM   3435  CG2 VAL A1789      47.281   7.843  18.389  1.00  0.00           C  
ATOM   3436  N   ALA A1790      49.464   8.617  16.647  1.00  0.00           N  
ATOM   3437  CA  ALA A1790      50.390   7.912  15.775  1.00  0.00           C  
ATOM   3438  C   ALA A1790      51.636   8.748  15.479  1.00  0.00           C  
ATOM   3439  O   ALA A1790      52.754   8.217  15.486  1.00  0.00           O  
ATOM   3440  CB  ALA A1790      49.707   7.488  14.480  1.00  0.00           C  
ATOM   3441  N   ILE A1791      51.459  10.051  15.253  1.00  0.00           N  
ATOM   3442  CA  ILE A1791      52.600  10.904  14.947  1.00  0.00           C  
ATOM   3443  C   ILE A1791      53.506  11.085  16.148  1.00  0.00           C  
ATOM   3444  O   ILE A1791      54.726  11.043  16.008  1.00  0.00           O  
ATOM   3445  CB  ILE A1791      52.149  12.284  14.393  1.00  0.00           C  
ATOM   3446  CG1 ILE A1791      51.551  12.084  12.996  1.00  0.00           C  
ATOM   3447  CG2 ILE A1791      53.322  13.281  14.362  1.00  0.00           C  
ATOM   3448  CD1 ILE A1791      51.032  13.340  12.359  1.00  0.00           C  
ATOM   3449  N   LEU A1792      52.924  11.260  17.329  1.00  0.00           N  
ATOM   3450  CA  LEU A1792      53.737  11.445  18.535  1.00  0.00           C  
ATOM   3451  C   LEU A1792      54.522  10.174  18.864  1.00  0.00           C  
ATOM   3452  O   LEU A1792      55.713  10.223  19.172  1.00  0.00           O  
ATOM   3453  CB  LEU A1792      52.867  11.824  19.745  1.00  0.00           C  
ATOM   3454  CG  LEU A1792      52.159  13.184  19.758  1.00  0.00           C  
ATOM   3455  CD1 LEU A1792      51.334  13.368  21.029  1.00  0.00           C  
ATOM   3456  CD2 LEU A1792      53.215  14.265  19.665  1.00  0.00           C  
ATOM   3457  N   GLU A1793      53.855   9.032  18.795  1.00  0.00           N  
ATOM   3458  CA  GLU A1793      54.528   7.804  19.128  1.00  0.00           C  
ATOM   3459  C   GLU A1793      55.508   7.323  18.074  1.00  0.00           C  
ATOM   3460  O   GLU A1793      56.530   6.763  18.415  1.00  0.00           O  
ATOM   3461  CB  GLU A1793      53.503   6.713  19.498  1.00  0.00           C  
ATOM   3462  CG  GLU A1793      52.966   6.896  20.933  1.00  0.00           C  
ATOM   3463  CD  GLU A1793      52.091   5.748  21.469  1.00  0.00           C  
ATOM   3464  OE1 GLU A1793      52.238   4.583  21.016  1.00  0.00           O  
ATOM   3465  OE2 GLU A1793      51.268   6.016  22.387  1.00  0.00           O  
ATOM   3466  N   ASN A1794      55.235   7.591  16.806  1.00  0.00           N  
ATOM   3467  CA  ASN A1794      56.120   7.133  15.739  1.00  0.00           C  
ATOM   3468  C   ASN A1794      57.273   8.056  15.374  1.00  0.00           C  
ATOM   3469  O   ASN A1794      58.253   7.606  14.772  1.00  0.00           O  
ATOM   3470  CB  ASN A1794      55.307   6.842  14.483  1.00  0.00           C  
ATOM   3471  CG  ASN A1794      54.638   5.489  14.532  1.00  0.00           C  
ATOM   3472  OD1 ASN A1794      55.307   4.458  14.530  1.00  0.00           O  
ATOM   3473  ND2 ASN A1794      53.310   5.481  14.586  1.00  0.00           N  
ATOM   3474  N   HIS A1795      57.178   9.336  15.728  1.00  0.00           N  
ATOM   3475  CA  HIS A1795      58.242  10.268  15.383  1.00  0.00           C  
ATOM   3476  C   HIS A1795      58.928  10.891  16.600  1.00  0.00           C  
ATOM   3477  O   HIS A1795      59.544  11.967  16.489  1.00  0.00           O  
ATOM   3478  CB  HIS A1795      57.716  11.385  14.468  1.00  0.00           C  
ATOM   3479  CG  HIS A1795      57.150  10.902  13.167  1.00  0.00           C  
ATOM   3480  ND1 HIS A1795      57.920  10.319  12.188  1.00  0.00           N  
ATOM   3481  CD2 HIS A1795      55.893  10.956  12.667  1.00  0.00           C  
ATOM   3482  CE1 HIS A1795      57.168  10.040  11.138  1.00  0.00           C  
ATOM   3483  NE2 HIS A1795      55.933  10.417  11.403  1.00  0.00           N  
ATOM   3484  N   GLN A1796      58.823  10.225  17.750  1.00  0.00           N  
ATOM   3485  CA  GLN A1796      59.464  10.719  18.968  1.00  0.00           C  
ATOM   3486  C   GLN A1796      60.945  10.338  18.988  1.00  0.00           C  
ATOM   3487  O   GLN A1796      61.357   9.383  18.347  1.00  0.00           O  
ATOM   3488  CB  GLN A1796      58.823  10.104  20.201  1.00  0.00           C  
ATOM   3489  CG  GLN A1796      59.034   8.606  20.284  1.00  0.00           C  
ATOM   3490  CD  GLN A1796      58.405   8.024  21.522  1.00  0.00           C  
ATOM   3491  OE1 GLN A1796      58.795   8.360  22.640  1.00  0.00           O  
ATOM   3492  NE2 GLN A1796      57.413   7.151  21.334  1.00  0.00           N  
ATOM   3493  N   GLU A1797      61.724  11.093  19.747  1.00  0.00           N  
ATOM   3494  CA  GLU A1797      63.141  10.855  19.902  1.00  0.00           C  
ATOM   3495  C   GLU A1797      63.300  10.554  21.393  1.00  0.00           C  
ATOM   3496  O   GLU A1797      62.319  10.669  22.145  1.00  0.00           O  
ATOM   3497  CB  GLU A1797      63.927  12.101  19.465  1.00  0.00           C  
ATOM   3498  CG  GLU A1797      63.994  12.275  17.936  1.00  0.00           C  
ATOM   3499  CD  GLU A1797      64.531  13.650  17.485  1.00  0.00           C  
ATOM   3500  OE1 GLU A1797      64.713  14.551  18.344  1.00  0.00           O  
ATOM   3501  OE2 GLU A1797      64.761  13.833  16.262  1.00  0.00           O  
ATOM   3502  N   GLU A1798      64.501  10.166  21.827  1.00  0.00           N  
ATOM   3503  CA  GLU A1798      64.707   9.817  23.234  1.00  0.00           C  
ATOM   3504  C   GLU A1798      64.307  10.893  24.212  1.00  0.00           C  
ATOM   3505  O   GLU A1798      63.740  10.604  25.273  1.00  0.00           O  
ATOM   3506  CB  GLU A1798      66.162   9.495  23.535  1.00  0.00           C  
ATOM   3507  CG  GLU A1798      66.800   8.403  22.719  1.00  0.00           C  
ATOM   3508  CD  GLU A1798      68.201   8.084  23.226  1.00  0.00           C  
ATOM   3509  OE1 GLU A1798      68.318   7.675  24.404  1.00  0.00           O  
ATOM   3510  OE2 GLU A1798      69.175   8.251  22.456  1.00  0.00           O  
ATOM   3511  N   ASP A1799      64.620  12.135  23.868  1.00  0.00           N  
ATOM   3512  CA  ASP A1799      64.335  13.253  24.754  1.00  0.00           C  
ATOM   3513  C   ASP A1799      62.886  13.726  24.786  1.00  0.00           C  
ATOM   3514  O   ASP A1799      62.549  14.593  25.601  1.00  0.00           O  
ATOM   3515  CB  ASP A1799      65.238  14.434  24.403  1.00  0.00           C  
ATOM   3516  CG  ASP A1799      65.009  14.936  22.998  1.00  0.00           C  
ATOM   3517  OD1 ASP A1799      65.834  15.734  22.504  1.00  0.00           O  
ATOM   3518  OD2 ASP A1799      63.998  14.533  22.387  1.00  0.00           O  
ATOM   3519  N   GLY A1800      62.035  13.172  23.917  1.00  0.00           N  
ATOM   3520  CA  GLY A1800      60.636  13.590  23.888  1.00  0.00           C  
ATOM   3521  C   GLY A1800      60.305  14.457  22.677  1.00  0.00           C  
ATOM   3522  O   GLY A1800      59.144  14.637  22.308  1.00  0.00           O  
ATOM   3523  N   THR A1801      61.342  15.011  22.063  1.00  0.00           N  
ATOM   3524  CA  THR A1801      61.165  15.815  20.883  1.00  0.00           C  
ATOM   3525  C   THR A1801      60.439  14.977  19.860  1.00  0.00           C  
ATOM   3526  O   THR A1801      60.757  13.804  19.656  1.00  0.00           O  
ATOM   3527  CB  THR A1801      62.486  16.202  20.282  1.00  0.00           C  
ATOM   3528  OG1 THR A1801      63.242  16.928  21.253  1.00  0.00           O  
ATOM   3529  CG2 THR A1801      62.271  17.055  19.036  1.00  0.00           C  
ATOM   3530  N   VAL A1802      59.463  15.586  19.207  1.00  0.00           N  
ATOM   3531  CA  VAL A1802      58.692  14.887  18.207  1.00  0.00           C  
ATOM   3532  C   VAL A1802      58.863  15.578  16.879  1.00  0.00           C  
ATOM   3533  O   VAL A1802      58.557  16.752  16.743  1.00  0.00           O  
ATOM   3534  CB  VAL A1802      57.217  14.843  18.610  1.00  0.00           C  
ATOM   3535  CG1 VAL A1802      56.345  14.496  17.407  1.00  0.00           C  
ATOM   3536  CG2 VAL A1802      57.041  13.822  19.707  1.00  0.00           C  
ATOM   3537  N   ARG A1803      59.371  14.843  15.900  1.00  0.00           N  
ATOM   3538  CA  ARG A1803      59.586  15.406  14.575  1.00  0.00           C  
ATOM   3539  C   ARG A1803      58.290  15.303  13.806  1.00  0.00           C  
ATOM   3540  O   ARG A1803      57.591  14.299  13.904  1.00  0.00           O  
ATOM   3541  CB  ARG A1803      60.723  14.667  13.853  1.00  0.00           C  
ATOM   3542  CG  ARG A1803      62.074  14.887  14.527  1.00  0.00           C  
ATOM   3543  CD  ARG A1803      63.212  14.186  13.813  1.00  0.00           C  
ATOM   3544  NE  ARG A1803      63.889  15.070  12.866  1.00  0.00           N  
ATOM   3545  CZ  ARG A1803      64.906  14.701  12.093  1.00  0.00           C  
ATOM   3546  NH1 ARG A1803      65.463  15.573  11.263  1.00  0.00           N  
ATOM   3547  NH2 ARG A1803      65.364  13.456  12.146  1.00  0.00           N  
ATOM   3548  N   ILE A1804      57.937  16.348  13.067  1.00  0.00           N  
ATOM   3549  CA  ILE A1804      56.701  16.273  12.317  1.00  0.00           C  
ATOM   3550  C   ILE A1804      57.023  16.010  10.848  1.00  0.00           C  
ATOM   3551  O   ILE A1804      57.923  16.608  10.289  1.00  0.00           O  
ATOM   3552  CB  ILE A1804      55.786  17.551  12.558  1.00  0.00           C  
ATOM   3553  CG1 ILE A1804      55.715  18.410  11.325  1.00  0.00           C  
ATOM   3554  CG2 ILE A1804      56.253  18.346  13.754  1.00  0.00           C  
ATOM   3555  CD1 ILE A1804      54.592  17.986  10.449  1.00  0.00           C  
ATOM   3556  N   PRO A1805      56.306  15.062  10.225  1.00  0.00           N  
ATOM   3557  CA  PRO A1805      56.471  14.663   8.818  1.00  0.00           C  
ATOM   3558  C   PRO A1805      56.574  15.859   7.874  1.00  0.00           C  
ATOM   3559  O   PRO A1805      55.747  16.766   7.933  1.00  0.00           O  
ATOM   3560  CB  PRO A1805      55.214  13.844   8.533  1.00  0.00           C  
ATOM   3561  CG  PRO A1805      54.839  13.293   9.879  1.00  0.00           C  
ATOM   3562  CD  PRO A1805      55.118  14.424  10.828  1.00  0.00           C  
ATOM   3563  N   LYS A1806      57.564  15.834   6.985  1.00  0.00           N  
ATOM   3564  CA  LYS A1806      57.795  16.922   6.025  1.00  0.00           C  
ATOM   3565  C   LYS A1806      56.527  17.387   5.276  1.00  0.00           C  
ATOM   3566  O   LYS A1806      56.327  18.571   5.061  1.00  0.00           O  
ATOM   3567  CB  LYS A1806      58.892  16.506   5.015  1.00  0.00           C  
ATOM   3568  CG  LYS A1806      60.133  15.896   5.706  1.00  0.00           C  
ATOM   3569  CD  LYS A1806      61.108  15.191   4.738  1.00  0.00           C  
ATOM   3570  CE  LYS A1806      62.142  14.297   5.473  1.00  0.00           C  
ATOM   3571  NZ  LYS A1806      63.171  15.041   6.255  1.00  0.00           N  
ATOM   3572  N   VAL A1807      55.674  16.454   4.894  1.00  0.00           N  
ATOM   3573  CA  VAL A1807      54.463  16.798   4.175  1.00  0.00           C  
ATOM   3574  C   VAL A1807      53.607  17.830   4.901  1.00  0.00           C  
ATOM   3575  O   VAL A1807      52.881  18.580   4.248  1.00  0.00           O  
ATOM   3576  CB  VAL A1807      53.569  15.564   3.940  1.00  0.00           C  
ATOM   3577  CG1 VAL A1807      52.602  15.840   2.798  1.00  0.00           C  
ATOM   3578  CG2 VAL A1807      54.427  14.348   3.662  1.00  0.00           C  
ATOM   3579  N   LEU A1808      53.675  17.862   6.233  1.00  0.00           N  
ATOM   3580  CA  LEU A1808      52.869  18.813   7.008  1.00  0.00           C  
ATOM   3581  C   LEU A1808      53.535  20.160   7.278  1.00  0.00           C  
ATOM   3582  O   LEU A1808      52.868  21.102   7.714  1.00  0.00           O  
ATOM   3583  CB  LEU A1808      52.428  18.201   8.352  1.00  0.00           C  
ATOM   3584  CG  LEU A1808      51.607  16.911   8.310  1.00  0.00           C  
ATOM   3585  CD1 LEU A1808      51.428  16.341   9.684  1.00  0.00           C  
ATOM   3586  CD2 LEU A1808      50.267  17.190   7.664  1.00  0.00           C  
ATOM   3587  N   TRP A1809      54.836  20.265   7.024  1.00  0.00           N  
ATOM   3588  CA  TRP A1809      55.563  21.519   7.268  1.00  0.00           C  
ATOM   3589  C   TRP A1809      54.899  22.760   6.640  1.00  0.00           C  
ATOM   3590  O   TRP A1809      54.914  23.848   7.229  1.00  0.00           O  
ATOM   3591  CB  TRP A1809      57.001  21.417   6.757  1.00  0.00           C  
ATOM   3592  CG  TRP A1809      57.875  20.415   7.459  1.00  0.00           C  
ATOM   3593  CD1 TRP A1809      57.549  19.640   8.535  1.00  0.00           C  
ATOM   3594  CD2 TRP A1809      59.227  20.092   7.132  1.00  0.00           C  
ATOM   3595  NE1 TRP A1809      58.614  18.855   8.900  1.00  0.00           N  
ATOM   3596  CE2 TRP A1809      59.659  19.112   8.056  1.00  0.00           C  
ATOM   3597  CE3 TRP A1809      60.117  20.534   6.146  1.00  0.00           C  
ATOM   3598  CZ2 TRP A1809      60.945  18.568   8.023  1.00  0.00           C  
ATOM   3599  CZ3 TRP A1809      61.392  19.993   6.110  1.00  0.00           C  
ATOM   3600  CH2 TRP A1809      61.797  19.019   7.044  1.00  0.00           C  
ATOM   3601  N   LYS A1810      54.325  22.610   5.447  1.00  0.00           N  
ATOM   3602  CA  LYS A1810      53.684  23.745   4.811  1.00  0.00           C  
ATOM   3603  C   LYS A1810      52.453  24.159   5.609  1.00  0.00           C  
ATOM   3604  O   LYS A1810      52.053  25.327   5.585  1.00  0.00           O  
ATOM   3605  CB  LYS A1810      53.313  23.442   3.350  1.00  0.00           C  
ATOM   3606  CG  LYS A1810      52.369  22.268   3.116  1.00  0.00           C  
ATOM   3607  CD  LYS A1810      52.203  22.049   1.608  1.00  0.00           C  
ATOM   3608  CE  LYS A1810      51.489  20.742   1.245  1.00  0.00           C  
ATOM   3609  NZ  LYS A1810      52.375  19.526   1.241  1.00  0.00           N  
ATOM   3610  N   TYR A1811      51.877  23.220   6.357  1.00  0.00           N  
ATOM   3611  CA  TYR A1811      50.686  23.535   7.144  1.00  0.00           C  
ATOM   3612  C   TYR A1811      50.957  23.987   8.571  1.00  0.00           C  
ATOM   3613  O   TYR A1811      50.230  24.835   9.096  1.00  0.00           O  
ATOM   3614  CB  TYR A1811      49.745  22.336   7.200  1.00  0.00           C  
ATOM   3615  CG  TYR A1811      49.273  21.846   5.862  1.00  0.00           C  
ATOM   3616  CD1 TYR A1811      49.825  20.707   5.293  1.00  0.00           C  
ATOM   3617  CD2 TYR A1811      48.246  22.502   5.175  1.00  0.00           C  
ATOM   3618  CE1 TYR A1811      49.367  20.218   4.066  1.00  0.00           C  
ATOM   3619  CE2 TYR A1811      47.776  22.017   3.943  1.00  0.00           C  
ATOM   3620  CZ  TYR A1811      48.342  20.873   3.400  1.00  0.00           C  
ATOM   3621  OH  TYR A1811      47.879  20.356   2.212  1.00  0.00           O  
ATOM   3622  N   THR A1812      51.993  23.422   9.194  1.00  0.00           N  
ATOM   3623  CA  THR A1812      52.331  23.746  10.582  1.00  0.00           C  
ATOM   3624  C   THR A1812      53.282  24.908  10.809  1.00  0.00           C  
ATOM   3625  O   THR A1812      53.107  25.685  11.747  1.00  0.00           O  
ATOM   3626  CB  THR A1812      52.970  22.539  11.304  1.00  0.00           C  
ATOM   3627  OG1 THR A1812      54.141  22.120  10.587  1.00  0.00           O  
ATOM   3628  CG2 THR A1812      51.988  21.399  11.407  1.00  0.00           C  
ATOM   3629  N   GLY A1813      54.305  24.999   9.971  1.00  0.00           N  
ATOM   3630  CA  GLY A1813      55.299  26.033  10.134  1.00  0.00           C  
ATOM   3631  C   GLY A1813      56.499  25.342  10.741  1.00  0.00           C  
ATOM   3632  O   GLY A1813      57.518  25.132  10.082  1.00  0.00           O  
ATOM   3633  N   PHE A1814      56.364  24.945  11.994  1.00  0.00           N  
ATOM   3634  CA  PHE A1814      57.430  24.273  12.707  1.00  0.00           C  
ATOM   3635  C   PHE A1814      57.691  22.871  12.150  1.00  0.00           C  
ATOM   3636  O   PHE A1814      56.808  22.269  11.576  1.00  0.00           O  
ATOM   3637  CB  PHE A1814      57.050  24.212  14.171  1.00  0.00           C  
ATOM   3638  CG  PHE A1814      55.725  23.540  14.426  1.00  0.00           C  
ATOM   3639  CD1 PHE A1814      55.643  22.153  14.559  1.00  0.00           C  
ATOM   3640  CD2 PHE A1814      54.567  24.300  14.595  1.00  0.00           C  
ATOM   3641  CE1 PHE A1814      54.420  21.544  14.867  1.00  0.00           C  
ATOM   3642  CE2 PHE A1814      53.337  23.697  14.904  1.00  0.00           C  
ATOM   3643  CZ  PHE A1814      53.257  22.323  15.042  1.00  0.00           C  
ATOM   3644  N   LYS A1815      58.905  22.352  12.325  1.00  0.00           N  
ATOM   3645  CA  LYS A1815      59.243  21.019  11.809  1.00  0.00           C  
ATOM   3646  C   LYS A1815      59.288  19.959  12.902  1.00  0.00           C  
ATOM   3647  O   LYS A1815      59.290  18.761  12.626  1.00  0.00           O  
ATOM   3648  CB  LYS A1815      60.588  21.051  11.089  1.00  0.00           C  
ATOM   3649  CG  LYS A1815      60.631  21.966   9.866  1.00  0.00           C  
ATOM   3650  CD  LYS A1815      61.952  21.832   9.136  1.00  0.00           C  
ATOM   3651  CE  LYS A1815      62.062  22.841   8.015  1.00  0.00           C  
ATOM   3652  NZ  LYS A1815      61.890  24.227   8.516  1.00  0.00           N  
ATOM   3653  N   GLU A1816      59.314  20.400  14.150  1.00  0.00           N  
ATOM   3654  CA  GLU A1816      59.337  19.469  15.258  1.00  0.00           C  
ATOM   3655  C   GLU A1816      58.738  20.150  16.477  1.00  0.00           C  
ATOM   3656  O   GLU A1816      58.506  21.361  16.477  1.00  0.00           O  
ATOM   3657  CB  GLU A1816      60.775  19.061  15.567  1.00  0.00           C  
ATOM   3658  CG  GLU A1816      61.728  20.248  15.727  1.00  0.00           C  
ATOM   3659  CD  GLU A1816      63.112  19.837  16.215  1.00  0.00           C  
ATOM   3660  OE1 GLU A1816      63.671  18.843  15.678  1.00  0.00           O  
ATOM   3661  OE2 GLU A1816      63.643  20.517  17.128  1.00  0.00           O  
ATOM   3662  N   ILE A1817      58.465  19.369  17.513  1.00  0.00           N  
ATOM   3663  CA  ILE A1817      57.935  19.939  18.735  1.00  0.00           C  
ATOM   3664  C   ILE A1817      58.882  19.514  19.837  1.00  0.00           C  
ATOM   3665  O   ILE A1817      59.087  18.327  20.057  1.00  0.00           O  
ATOM   3666  CB  ILE A1817      56.499  19.446  19.052  1.00  0.00           C  
ATOM   3667  CG1 ILE A1817      55.579  19.707  17.846  1.00  0.00           C  
ATOM   3668  CG2 ILE A1817      55.982  20.186  20.297  1.00  0.00           C  
ATOM   3669  CD1 ILE A1817      54.220  19.075  17.944  1.00  0.00           C  
ATOM   3670  N   VAL A1818      59.470  20.488  20.517  1.00  0.00           N  
ATOM   3671  CA  VAL A1818      60.409  20.180  21.582  1.00  0.00           C  
ATOM   3672  C   VAL A1818      59.799  20.277  22.970  1.00  0.00           C  
ATOM   3673  O   VAL A1818      58.840  21.017  23.209  1.00  0.00           O  
ATOM   3674  CB  VAL A1818      61.667  21.103  21.505  1.00  0.00           C  
ATOM   3675  CG1 VAL A1818      62.174  21.130  20.082  1.00  0.00           C  
ATOM   3676  CG2 VAL A1818      61.348  22.518  21.977  1.00  0.00           C  
ATOM   3677  N   PRO A1819      60.343  19.508  23.910  1.00  0.00           N  
ATOM   3678  CA  PRO A1819      59.830  19.532  25.278  1.00  0.00           C  
ATOM   3679  C   PRO A1819      59.991  20.906  25.885  1.00  0.00           C  
ATOM   3680  O   PRO A1819      60.886  21.652  25.499  1.00  0.00           O  
ATOM   3681  CB  PRO A1819      60.678  18.478  25.991  1.00  0.00           C  
ATOM   3682  CG  PRO A1819      61.883  18.395  25.194  1.00  0.00           C  
ATOM   3683  CD  PRO A1819      61.403  18.502  23.774  1.00  0.00           C  
ATOM   3684  N   VAL A1820      59.107  21.238  26.820  1.00  0.00           N  
ATOM   3685  CA  VAL A1820      59.159  22.526  27.490  1.00  0.00           C  
ATOM   3686  C   VAL A1820      59.960  22.324  28.764  1.00  0.00           C  
ATOM   3687  O   VAL A1820      60.131  21.192  29.217  1.00  0.00           O  
ATOM   3688  CB  VAL A1820      57.720  23.051  27.808  1.00  0.00           C  
ATOM   3689  CG1 VAL A1820      56.896  23.000  26.563  1.00  0.00           C  
ATOM   3690  CG2 VAL A1820      57.047  22.243  28.876  1.00  0.00           C  
ATOM   3691  N   GLU A1821      60.464  23.412  29.334  1.00  0.00           N  
ATOM   3692  CA  GLU A1821      61.247  23.322  30.564  1.00  0.00           C  
ATOM   3693  C   GLU A1821      61.195  24.601  31.391  1.00  0.00           C  
ATOM   3694  O   GLU A1821      61.022  24.456  32.619  1.00  0.00           O  
ATOM   3695  CB  GLU A1821      62.699  22.988  30.230  1.00  0.00           C  
ATOM   3696  CG  GLU A1821      62.901  21.595  29.666  1.00  0.00           C  
ATOM   3697  CD  GLU A1821      64.147  21.508  28.820  1.00  0.00           C  
ATOM   3698  OE1 GLU A1821      65.229  21.876  29.326  1.00  0.00           O  
ATOM   3699  OE2 GLU A1821      64.045  21.080  27.650  1.00  0.00           O  
HETATM 3700  N10 SSA A1001      32.281   6.996   9.304  1.00  0.00           N  
HETATM 3701  CA  SSA A1001      33.226   5.900   9.585  1.00  0.00           C  
HETATM 3702  CB  SSA A1001      34.482   6.044   8.769  1.00  0.00           C  
HETATM 3703  OG  SSA A1001      35.306   7.123   9.224  1.00  0.00           O  
HETATM 3704  C9  SSA A1001      33.642   5.820  11.049  1.00  0.00           C  
HETATM 3705  O9  SSA A1001      33.311   6.690  11.850  1.00  0.00           O  
HETATM 3706  N8  SSA A1001      34.361   4.751  11.413  1.00  0.00           N  
HETATM 3707  S1  SSA A1001      34.889   4.606  12.924  1.00  0.00           S  
HETATM 3708  O1S SSA A1001      33.691   4.534  13.748  1.00  0.00           O  
HETATM 3709  O2S SSA A1001      35.839   3.500  12.912  1.00  0.00           O  
HETATM 3710  O5' SSA A1001      35.626   5.963  13.197  1.00  0.00           O  
HETATM 3711  C5' SSA A1001      36.695   6.351  12.356  1.00  0.00           C  
HETATM 3712  C4' SSA A1001      37.937   6.649  13.136  1.00  0.00           C  
HETATM 3713  O4' SSA A1001      37.718   7.745  14.045  1.00  0.00           O  
HETATM 3714  C3' SSA A1001      38.509   5.558  14.019  1.00  0.00           C  
HETATM 3715  O3' SSA A1001      39.208   4.619  13.228  1.00  0.00           O  
HETATM 3716  C2' SSA A1001      39.470   6.390  14.849  1.00  0.00           C  
HETATM 3717  O2' SSA A1001      40.621   6.811  14.157  1.00  0.00           O  
HETATM 3718  C1' SSA A1001      38.584   7.603  15.163  1.00  0.00           C  
HETATM 3719  N9  SSA A1001      37.731   7.434  16.336  1.00  0.00           N  
HETATM 3720  C8  SSA A1001      36.561   6.705  16.476  1.00  0.00           C  
HETATM 3721  N7  SSA A1001      36.046   6.766  17.677  1.00  0.00           N  
HETATM 3722  C5  SSA A1001      36.930   7.581  18.378  1.00  0.00           C  
HETATM 3723  C6  SSA A1001      36.960   8.030  19.725  1.00  0.00           C  
HETATM 3724  N6  SSA A1001      36.035   7.702  20.622  1.00  0.00           N  
HETATM 3725  N1  SSA A1001      37.984   8.854  20.107  1.00  0.00           N  
HETATM 3726  C2  SSA A1001      38.915   9.193  19.188  1.00  0.00           C  
HETATM 3727  N3  SSA A1001      38.993   8.824  17.889  1.00  0.00           N  
HETATM 3728  C4  SSA A1001      37.970   8.004  17.555  1.00  0.00           C  
TER
END
