# Supplementary material for: Backbone Brackets and Arginine Tweezers delineate Class I and Class II aminoacyl tRNA synthetases
Source: PLoS Comput Biol. 2018 Apr 16;14(4):e1006101. doi: 10.1371/journal.pcbi.1006101 (PMC5919687; doi:10.1371/journal.pcbi.1006101)
Supplement: S12 File — All structures of Class II aaRS with residues renumbered according to the MSA. (GZ) [file pcbi.1006101.s024.tar.gz › 2dq0_B_renum.pdb]

ATOM      1  N   MET B  97      28.377  37.171  39.400  1.00  0.00           N  
ATOM      2  CA  MET B  97      27.924  37.364  40.813  1.00  0.00           C  
ATOM      3  C   MET B  97      28.485  38.613  41.454  1.00  0.00           C  
ATOM      4  O   MET B  97      29.675  38.901  41.345  1.00  0.00           O  
ATOM      5  CB  MET B  97      28.350  36.203  41.696  1.00  0.00           C  
ATOM      6  CG  MET B  97      27.892  36.371  43.136  1.00  0.00           C  
ATOM      7  SD  MET B  97      28.523  35.107  44.230  1.00  0.00           S  
ATOM      8  CE  MET B  97      30.120  35.898  44.720  1.00  0.00           C  
ATOM      9  N   LEU B  98      27.629  39.336  42.160  1.00  0.00           N  
ATOM     10  CA  LEU B  98      28.041  40.544  42.838  1.00  0.00           C  
ATOM     11  C   LEU B  98      28.487  40.198  44.250  1.00  0.00           C  
ATOM     12  O   LEU B  98      27.931  39.296  44.862  1.00  0.00           O  
ATOM     13  CB  LEU B  98      26.882  41.529  42.860  1.00  0.00           C  
ATOM     14  CG  LEU B  98      27.043  42.786  42.001  1.00  0.00           C  
ATOM     15  CD1 LEU B  98      27.611  42.464  40.630  1.00  0.00           C  
ATOM     16  CD2 LEU B  98      25.694  43.471  41.904  1.00  0.00           C  
ATOM     17  N   ASP B  99      29.510  40.911  44.735  1.00  0.00           N  
ATOM     18  CA  ASP B  99      30.083  40.754  46.083  1.00  0.00           C  
ATOM     19  C   ASP B  99      29.138  41.337  47.138  1.00  0.00           C  
ATOM     20  O   ASP B  99      28.771  42.517  47.086  1.00  0.00           O  
ATOM     21  CB  ASP B  99      31.438  41.476  46.155  1.00  0.00           C  
ATOM     22  CG  ASP B  99      32.078  41.426  47.548  1.00  0.00           C  
ATOM     23  OD1 ASP B  99      31.829  40.466  48.331  1.00  0.00           O  
ATOM     24  OD2 ASP B  99      32.863  42.359  47.839  1.00  0.00           O  
ATOM     25  N   ILE B 100      28.748  40.520  48.104  1.00  0.00           N  
ATOM     26  CA  ILE B 100      27.835  41.009  49.103  1.00  0.00           C  
ATOM     27  C   ILE B 100      28.421  42.149  49.929  1.00  0.00           C  
ATOM     28  O   ILE B 100      27.672  43.004  50.399  1.00  0.00           O  
ATOM     29  CB  ILE B 100      27.364  39.883  50.032  1.00  0.00           C  
ATOM     30  CG1 ILE B 100      26.202  40.408  50.895  1.00  0.00           C  
ATOM     31  CG2 ILE B 100      28.561  39.323  50.840  1.00  0.00           C  
ATOM     32  CD1 ILE B 100      25.591  39.371  51.789  1.00  0.00           C  
ATOM     33  N   LYS B 101      29.741  42.177  50.121  1.00  0.00           N  
ATOM     34  CA  LYS B 101      30.341  43.286  50.879  1.00  0.00           C  
ATOM     35  C   LYS B 101      30.001  44.573  50.119  1.00  0.00           C  
ATOM     36  O   LYS B 101      29.658  45.588  50.715  1.00  0.00           O  
ATOM     37  CB  LYS B 101      31.863  43.136  50.997  1.00  0.00           C  
ATOM     38  CG  LYS B 101      32.330  42.188  52.084  1.00  0.00           C  
ATOM     39  CD  LYS B 101      33.713  41.602  51.778  1.00  0.00           C  
ATOM     40  CE  LYS B 101      33.691  40.709  50.508  1.00  0.00           C  
ATOM     41  NZ  LYS B 101      35.002  40.068  50.146  1.00  0.00           N  
ATOM     42  N   LEU B 102      30.065  44.503  48.790  1.00  0.00           N  
ATOM     43  CA  LEU B 102      29.756  45.639  47.921  1.00  0.00           C  
ATOM     44  C   LEU B 102      28.328  46.134  48.100  1.00  0.00           C  
ATOM     45  O   LEU B 102      28.097  47.338  48.115  1.00  0.00           O  
ATOM     46  CB  LEU B 102      29.978  45.242  46.457  1.00  0.00           C  
ATOM     47  CG  LEU B 102      29.768  46.176  45.251  1.00  0.00           C  
ATOM     48  CD1 LEU B 102      28.307  46.228  44.862  1.00  0.00           C  
ATOM     49  CD2 LEU B 102      30.307  47.543  45.563  1.00  0.00           C  
ATOM     50  N   ILE B 103      27.363  45.224  48.234  1.00  0.00           N  
ATOM     51  CA  ILE B 103      25.990  45.682  48.389  1.00  0.00           C  
ATOM     52  C   ILE B 103      25.703  46.185  49.813  1.00  0.00           C  
ATOM     53  O   ILE B 103      24.796  46.987  50.016  1.00  0.00           O  
ATOM     54  CB  ILE B 103      24.951  44.596  47.945  1.00  0.00           C  
ATOM     55  CG1 ILE B 103      24.740  43.589  49.051  1.00  0.00           C  
ATOM     56  CG2 ILE B 103      25.409  43.894  46.660  1.00  0.00           C  
ATOM     57  CD1 ILE B 103      23.646  44.005  50.005  1.00  0.00           C  
ATOM     58  N   ARG B 104      26.493  45.741  50.788  1.00  0.00           N  
ATOM     59  CA  ARG B 104      26.325  46.181  52.172  1.00  0.00           C  
ATOM     60  C   ARG B 104      26.879  47.599  52.367  1.00  0.00           C  
ATOM     61  O   ARG B 104      26.207  48.444  52.938  1.00  0.00           O  
ATOM     62  CB  ARG B 104      27.027  45.224  53.155  1.00  0.00           C  
ATOM     63  CG  ARG B 104      26.470  43.811  53.151  1.00  0.00           C  
ATOM     64  CD  ARG B 104      26.727  43.007  54.445  1.00  0.00           C  
ATOM     65  NE  ARG B 104      28.049  42.392  54.531  1.00  0.00           N  
ATOM     66  CZ  ARG B 104      28.266  41.084  54.681  1.00  0.00           C  
ATOM     67  NH1 ARG B 104      29.509  40.619  54.752  1.00  0.00           N  
ATOM     68  NH2 ARG B 104      27.253  40.232  54.746  1.00  0.00           N  
ATOM     69  N   GLU B 109      28.086  47.872  51.871  1.00  0.00           N  
ATOM     70  CA  GLU B 109      28.710  49.196  52.031  1.00  0.00           C  
ATOM     71  C   GLU B 109      28.275  50.274  51.044  1.00  0.00           C  
ATOM     72  O   GLU B 109      28.385  51.457  51.348  1.00  0.00           O  
ATOM     73  CB  GLU B 109      30.232  49.073  51.950  1.00  0.00           C  
ATOM     74  CG  GLU B 109      30.802  47.843  52.652  1.00  0.00           C  
ATOM     75  CD  GLU B 109      32.166  47.430  52.100  1.00  0.00           C  
ATOM     76  OE1 GLU B 109      32.628  46.323  52.445  1.00  0.00           O  
ATOM     77  OE2 GLU B 109      32.778  48.206  51.326  1.00  0.00           O  
ATOM     78  N   ASN B 110      27.799  49.877  49.864  1.00  0.00           N  
ATOM     79  CA  ASN B 110      27.387  50.838  48.836  1.00  0.00           C  
ATOM     80  C   ASN B 110      26.117  50.494  48.090  1.00  0.00           C  
ATOM     81  O   ASN B 110      26.083  50.527  46.850  1.00  0.00           O  
ATOM     82  CB  ASN B 110      28.483  51.026  47.798  1.00  0.00           C  
ATOM     83  CG  ASN B 110      29.556  51.945  48.267  1.00  0.00           C  
ATOM     84  OD1 ASN B 110      30.651  51.512  48.625  1.00  0.00           O  
ATOM     85  ND2 ASN B 110      29.250  53.234  48.288  1.00  0.00           N  
ATOM     86  N   PRO B 111      25.044  50.188  48.826  1.00  0.00           N  
ATOM     87  CA  PRO B 111      23.776  49.842  48.183  1.00  0.00           C  
ATOM     88  C   PRO B 111      23.271  50.849  47.146  1.00  0.00           C  
ATOM     89  O   PRO B 111      22.665  50.452  46.141  1.00  0.00           O  
ATOM     90  CB  PRO B 111      22.825  49.682  49.363  1.00  0.00           C  
ATOM     91  CG  PRO B 111      23.452  50.529  50.418  1.00  0.00           C  
ATOM     92  CD  PRO B 111      24.897  50.243  50.288  1.00  0.00           C  
ATOM     93  N   GLU B 112      23.510  52.142  47.365  1.00  0.00           N  
ATOM     94  CA  GLU B 112      23.022  53.122  46.387  1.00  0.00           C  
ATOM     95  C   GLU B 112      23.754  52.932  45.079  1.00  0.00           C  
ATOM     96  O   GLU B 112      23.160  53.016  43.995  1.00  0.00           O  
ATOM     97  CB  GLU B 112      23.190  54.572  46.877  1.00  0.00           C  
ATOM     98  CG  GLU B 112      22.243  54.949  48.034  1.00  0.00           C  
ATOM     99  CD  GLU B 112      20.805  54.440  47.846  1.00  0.00           C  
ATOM    100  OE1 GLU B 112      20.350  53.651  48.711  1.00  0.00           O  
ATOM    101  OE2 GLU B 112      20.141  54.820  46.844  1.00  0.00           O  
ATOM    102  N   LEU B 113      25.048  52.650  45.193  1.00  0.00           N  
ATOM    103  CA  LEU B 113      25.869  52.437  44.032  1.00  0.00           C  
ATOM    104  C   LEU B 113      25.239  51.356  43.155  1.00  0.00           C  
ATOM    105  O   LEU B 113      25.016  51.585  41.966  1.00  0.00           O  
ATOM    106  CB  LEU B 113      27.280  52.042  44.462  1.00  0.00           C  
ATOM    107  CG  LEU B 113      28.216  51.589  43.340  1.00  0.00           C  
ATOM    108  CD1 LEU B 113      28.317  52.653  42.256  1.00  0.00           C  
ATOM    109  CD2 LEU B 113      29.556  51.312  43.927  1.00  0.00           C  
ATOM    110  N   VAL B 114      24.916  50.196  43.732  1.00  0.00           N  
ATOM    111  CA  VAL B 114      24.340  49.152  42.903  1.00  0.00           C  
ATOM    112  C   VAL B 114      22.898  49.391  42.436  1.00  0.00           C  
ATOM    113  O   VAL B 114      22.561  49.031  41.302  1.00  0.00           O  
ATOM    114  CB  VAL B 114      24.559  47.703  43.528  1.00  0.00           C  
ATOM    115  CG1 VAL B 114      25.041  47.814  44.944  1.00  0.00           C  
ATOM    116  CG2 VAL B 114      23.302  46.842  43.402  1.00  0.00           C  
ATOM    117  N   LYS B 115      22.043  50.009  43.250  1.00  0.00           N  
ATOM    118  CA  LYS B 115      20.704  50.266  42.737  1.00  0.00           C  
ATOM    119  C   LYS B 115      20.765  51.351  41.654  1.00  0.00           C  
ATOM    120  O   LYS B 115      19.993  51.310  40.690  1.00  0.00           O  
ATOM    121  CB  LYS B 115      19.693  50.602  43.853  1.00  0.00           C  
ATOM    122  CG  LYS B 115      20.163  51.533  44.911  1.00  0.00           C  
ATOM    123  CD  LYS B 115      19.079  51.722  45.971  1.00  0.00           C  
ATOM    124  CE  LYS B 115      18.806  50.446  46.766  1.00  0.00           C  
ATOM    125  NZ  LYS B 115      17.933  50.716  47.961  1.00  0.00           N  
ATOM    126  N   ASN B 116      21.705  52.291  41.773  1.00  0.00           N  
ATOM    127  CA  ASN B 116      21.855  53.321  40.739  1.00  0.00           C  
ATOM    128  C   ASN B 116      22.341  52.671  39.445  1.00  0.00           C  
ATOM    129  O   ASN B 116      21.923  53.050  38.343  1.00  0.00           O  
ATOM    130  CB  ASN B 116      22.842  54.407  41.167  1.00  0.00           C  
ATOM    131  CG  ASN B 116      22.266  55.337  42.242  1.00  0.00           C  
ATOM    132  OD1 ASN B 116      21.043  55.411  42.443  1.00  0.00           O  
ATOM    133  ND2 ASN B 116      23.148  56.065  42.925  1.00  0.00           N  
ATOM    134  N   ASP B 117      23.216  51.675  39.555  1.00  0.00           N  
ATOM    135  CA  ASP B 117      23.658  51.026  38.336  1.00  0.00           C  
ATOM    136  C   ASP B 117      22.496  50.223  37.754  1.00  0.00           C  
ATOM    137  O   ASP B 117      22.344  50.139  36.536  1.00  0.00           O  
ATOM    138  CB  ASP B 117      24.877  50.131  38.576  1.00  0.00           C  
ATOM    139  CG  ASP B 117      25.603  49.787  37.277  1.00  0.00           C  
ATOM    140  OD1 ASP B 117      25.519  48.618  36.834  1.00  0.00           O  
ATOM    141  OD2 ASP B 117      26.239  50.697  36.694  1.00  0.00           O  
ATOM    142  N   LEU B 118      21.664  49.650  38.621  1.00  0.00           N  
ATOM    143  CA  LEU B 118      20.499  48.884  38.159  1.00  0.00           C  
ATOM    144  C   LEU B 118      19.509  49.786  37.418  1.00  0.00           C  
ATOM    145  O   LEU B 118      18.899  49.385  36.425  1.00  0.00           O  
ATOM    146  CB  LEU B 118      19.805  48.223  39.345  1.00  0.00           C  
ATOM    147  CG  LEU B 118      20.610  47.066  39.926  1.00  0.00           C  
ATOM    148  CD1 LEU B 118      20.133  46.705  41.335  1.00  0.00           C  
ATOM    149  CD2 LEU B 118      20.494  45.903  38.980  1.00  0.00           C  
ATOM    150  N   ILE B 119      19.355  51.012  37.909  1.00  0.00           N  
ATOM    151  CA  ILE B 119      18.463  51.972  37.276  1.00  0.00           C  
ATOM    152  C   ILE B 119      19.104  52.436  35.967  1.00  0.00           C  
ATOM    153  O   ILE B 119      18.393  52.661  34.999  1.00  0.00           O  
ATOM    154  CB  ILE B 119      18.193  53.196  38.206  1.00  0.00           C  
ATOM    155  CG1 ILE B 119      17.413  52.752  39.440  1.00  0.00           C  
ATOM    156  CG2 ILE B 119      17.433  54.283  37.464  1.00  0.00           C  
ATOM    157  CD1 ILE B 119      17.520  53.714  40.580  1.00  0.00           C  
ATOM    158  N   LYS B 120      20.434  52.590  35.933  1.00  0.00           N  
ATOM    159  CA  LYS B 120      21.105  52.999  34.688  1.00  0.00           C  
ATOM    160  C   LYS B 120      20.733  51.921  33.669  1.00  0.00           C  
ATOM    161  O   LYS B 120      20.271  52.220  32.568  1.00  0.00           O  
ATOM    162  CB  LYS B 120      22.645  53.053  34.840  1.00  0.00           C  
ATOM    163  CG  LYS B 120      23.268  54.418  35.202  1.00  0.00           C  
ATOM    164  CD  LYS B 120      24.842  54.387  35.268  1.00  0.00           C  
ATOM    165  CE  LYS B 120      25.480  55.675  35.938  1.00  0.00           C  
ATOM    166  NZ  LYS B 120      27.018  55.795  35.993  1.00  0.00           N  
ATOM    167  N   ARG B 121      20.906  50.662  34.077  1.00  0.00           N  
ATOM    168  CA  ARG B 121      20.628  49.485  33.244  1.00  0.00           C  
ATOM    169  C   ARG B 121      19.149  49.309  32.907  1.00  0.00           C  
ATOM    170  O   ARG B 121      18.797  48.488  32.059  1.00  0.00           O  
ATOM    171  CB  ARG B 121      21.143  48.208  33.938  1.00  0.00           C  
ATOM    172  CG  ARG B 121      22.646  47.927  33.795  1.00  0.00           C  
ATOM    173  CD  ARG B 121      23.075  46.748  34.656  1.00  0.00           C  
ATOM    174  NE  ARG B 121      24.395  46.219  34.328  1.00  0.00           N  
ATOM    175  CZ  ARG B 121      24.720  45.602  33.189  1.00  0.00           C  
ATOM    176  NH1 ARG B 121      25.957  45.158  33.016  1.00  0.00           N  
ATOM    177  NH2 ARG B 121      23.832  45.430  32.216  1.00  0.00           N  
ATOM    178  N   GLY B 122      18.285  50.076  33.568  1.00  0.00           N  
ATOM    179  CA  GLY B 122      16.866  49.968  33.297  1.00  0.00           C  
ATOM    180  C   GLY B 122      16.446  48.597  33.747  1.00  0.00           C  
ATOM    181  O   GLY B 122      16.018  47.761  32.955  1.00  0.00           O  
ATOM    182  N   GLU B 123      16.595  48.376  35.040  1.00  0.00           N  
ATOM    183  CA  GLU B 123      16.286  47.107  35.660  1.00  0.00           C  
ATOM    184  C   GLU B 123      15.540  47.510  36.910  1.00  0.00           C  
ATOM    185  O   GLU B 123      15.862  47.070  38.015  1.00  0.00           O  
ATOM    186  CB  GLU B 123      17.591  46.409  36.040  1.00  0.00           C  
ATOM    187  CG  GLU B 123      17.577  44.904  36.005  1.00  0.00           C  
ATOM    188  CD  GLU B 123      17.716  44.365  34.613  1.00  0.00           C  
ATOM    189  OE1 GLU B 123      18.360  45.041  33.793  1.00  0.00           O  
ATOM    190  OE2 GLU B 123      17.204  43.266  34.337  1.00  0.00           O  
ATOM    191  N   LEU B 130      14.552  48.379  36.730  1.00  0.00           N  
ATOM    192  CA  LEU B 130      13.767  48.860  37.848  1.00  0.00           C  
ATOM    193  C   LEU B 130      13.224  47.710  38.669  1.00  0.00           C  
ATOM    194  O   LEU B 130      13.063  47.830  39.871  1.00  0.00           O  
ATOM    195  CB  LEU B 130      12.619  49.743  37.361  1.00  0.00           C  
ATOM    196  CG  LEU B 130      13.010  51.025  36.622  1.00  0.00           C  
ATOM    197  CD1 LEU B 130      14.337  51.553  37.186  1.00  0.00           C  
ATOM    198  CD2 LEU B 130      13.149  50.738  35.136  1.00  0.00           C  
ATOM    199  N   GLU B 131      12.958  46.588  38.023  1.00  0.00           N  
ATOM    200  CA  GLU B 131      12.439  45.427  38.729  1.00  0.00           C  
ATOM    201  C   GLU B 131      13.367  44.986  39.866  1.00  0.00           C  
ATOM    202  O   GLU B 131      12.950  44.915  41.030  1.00  0.00           O  
ATOM    203  CB  GLU B 131      12.236  44.261  37.757  1.00  0.00           C  
ATOM    204  CG  GLU B 131      11.231  44.526  36.640  1.00  0.00           C  
ATOM    205  CD  GLU B 131      11.538  43.723  35.376  1.00  0.00           C  
ATOM    206  OE1 GLU B 131      11.601  42.472  35.457  1.00  0.00           O  
ATOM    207  OE2 GLU B 131      11.721  44.348  34.304  1.00  0.00           O  
ATOM    208  N   LYS B 133      14.629  44.704  39.554  1.00  0.00           N  
ATOM    209  CA  LYS B 133      15.501  44.247  40.617  1.00  0.00           C  
ATOM    210  C   LYS B 133      16.165  45.289  41.510  1.00  0.00           C  
ATOM    211  O   LYS B 133      16.995  44.945  42.347  1.00  0.00           O  
ATOM    212  CB  LYS B 133      16.526  43.237  40.080  1.00  0.00           C  
ATOM    213  CG  LYS B 133      17.089  43.545  38.741  1.00  0.00           C  
ATOM    214  CD  LYS B 133      17.706  42.299  38.123  1.00  0.00           C  
ATOM    215  CE  LYS B 133      16.648  41.256  37.781  1.00  0.00           C  
ATOM    216  NZ  LYS B 133      17.186  40.172  36.904  1.00  0.00           N  
ATOM    217  N   VAL B 134      15.806  46.558  41.358  1.00  0.00           N  
ATOM    218  CA  VAL B 134      16.368  47.556  42.256  1.00  0.00           C  
ATOM    219  C   VAL B 134      15.877  47.168  43.662  1.00  0.00           C  
ATOM    220  O   VAL B 134      16.534  47.429  44.684  1.00  0.00           O  
ATOM    221  CB  VAL B 134      15.864  48.972  41.922  1.00  0.00           C  
ATOM    222  CG1 VAL B 134      16.193  49.910  43.065  1.00  0.00           C  
ATOM    223  CG2 VAL B 134      16.515  49.479  40.637  1.00  0.00           C  
ATOM    224  N   LYS B 135      14.720  46.514  43.693  1.00  0.00           N  
ATOM    225  CA  LYS B 135      14.106  46.082  44.939  1.00  0.00           C  
ATOM    226  C   LYS B 135      14.989  45.065  45.659  1.00  0.00           C  
ATOM    227  O   LYS B 135      15.041  45.043  46.891  1.00  0.00           O  
ATOM    228  CB  LYS B 135      12.719  45.470  44.666  1.00  0.00           C  
ATOM    229  CG  LYS B 135      11.836  46.296  43.702  1.00  0.00           C  
ATOM    230  CD  LYS B 135      10.399  45.754  43.568  1.00  0.00           C  
ATOM    231  CE  LYS B 135      10.288  44.512  42.663  1.00  0.00           C  
ATOM    232  NZ  LYS B 135       9.789  44.794  41.269  1.00  0.00           N  
ATOM    233  N   TRP B 136      15.697  44.232  44.900  1.00  0.00           N  
ATOM    234  CA  TRP B 136      16.543  43.210  45.518  1.00  0.00           C  
ATOM    235  C   TRP B 136      17.608  43.731  46.481  1.00  0.00           C  
ATOM    236  O   TRP B 136      17.928  43.077  47.466  1.00  0.00           O  
ATOM    237  CB  TRP B 136      17.243  42.355  44.457  1.00  0.00           C  
ATOM    238  CG  TRP B 136      16.331  41.536  43.609  1.00  0.00           C  
ATOM    239  CD1 TRP B 136      14.970  41.474  43.686  1.00  0.00           C  
ATOM    240  CD2 TRP B 136      16.713  40.670  42.533  1.00  0.00           C  
ATOM    241  NE1 TRP B 136      14.480  40.626  42.721  1.00  0.00           N  
ATOM    242  CE2 TRP B 136      15.528  40.119  41.999  1.00  0.00           C  
ATOM    243  CE3 TRP B 136      17.940  40.307  41.969  1.00  0.00           C  
ATOM    244  CZ2 TRP B 136      15.535  39.221  40.923  1.00  0.00           C  
ATOM    245  CZ3 TRP B 136      17.947  39.412  40.896  1.00  0.00           C  
ATOM    246  CH2 TRP B 136      16.749  38.881  40.387  1.00  0.00           C  
ATOM    247  N   VAL B 137      18.170  44.896  46.200  1.00  0.00           N  
ATOM    248  CA  VAL B 137      19.211  45.408  47.062  1.00  0.00           C  
ATOM    249  C   VAL B 137      18.702  45.519  48.505  1.00  0.00           C  
ATOM    250  O   VAL B 137      19.336  45.048  49.448  1.00  0.00           O  
ATOM    251  CB  VAL B 137      19.708  46.769  46.530  1.00  0.00           C  
ATOM    252  CG1 VAL B 137      20.819  47.315  47.390  1.00  0.00           C  
ATOM    253  CG2 VAL B 137      20.180  46.606  45.120  1.00  0.00           C  
ATOM    254  N   ASP B 138      17.545  46.132  48.688  1.00  0.00           N  
ATOM    255  CA  ASP B 138      17.023  46.262  50.037  1.00  0.00           C  
ATOM    256  C   ASP B 138      16.718  44.888  50.606  1.00  0.00           C  
ATOM    257  O   ASP B 138      17.027  44.601  51.771  1.00  0.00           O  
ATOM    258  CB  ASP B 138      15.772  47.136  50.028  1.00  0.00           C  
ATOM    259  CG  ASP B 138      16.076  48.554  49.618  1.00  0.00           C  
ATOM    260  OD1 ASP B 138      16.868  49.218  50.335  1.00  0.00           O  
ATOM    261  OD2 ASP B 138      15.537  48.993  48.573  1.00  0.00           O  
ATOM    262  N   GLU B 139      16.127  44.043  49.763  1.00  0.00           N  
ATOM    263  CA  GLU B 139      15.767  42.688  50.146  1.00  0.00           C  
ATOM    264  C   GLU B 139      16.943  41.864  50.648  1.00  0.00           C  
ATOM    265  O   GLU B 139      16.875  41.309  51.738  1.00  0.00           O  
ATOM    266  CB  GLU B 139      15.106  41.964  48.977  1.00  0.00           C  
ATOM    267  CG  GLU B 139      14.717  40.541  49.305  1.00  0.00           C  
ATOM    268  CD  GLU B 139      13.561  40.458  50.290  1.00  0.00           C  
ATOM    269  OE1 GLU B 139      13.550  41.225  51.277  1.00  0.00           O  
ATOM    270  OE2 GLU B 139      12.666  39.609  50.077  1.00  0.00           O  
ATOM    271  N   ILE B 140      18.022  41.772  49.872  1.00  0.00           N  
ATOM    272  CA  ILE B 140      19.159  40.991  50.332  1.00  0.00           C  
ATOM    273  C   ILE B 140      19.833  41.655  51.550  1.00  0.00           C  
ATOM    274  O   ILE B 140      20.410  40.973  52.409  1.00  0.00           O  
ATOM    275  CB  ILE B 140      20.201  40.684  49.167  1.00  0.00           C  
ATOM    276  CG1 ILE B 140      21.494  41.453  49.372  1.00  0.00           C  
ATOM    277  CG2 ILE B 140      19.619  41.001  47.795  1.00  0.00           C  
ATOM    278  CD1 ILE B 140      22.499  41.104  48.309  1.00  0.00           C  
ATOM    279  N   LEU B 141      19.752  42.977  51.643  1.00  0.00           N  
ATOM    280  CA  LEU B 141      20.317  43.662  52.807  1.00  0.00           C  
ATOM    281  C   LEU B 141      19.608  43.174  54.083  1.00  0.00           C  
ATOM    282  O   LEU B 141      20.256  42.830  55.067  1.00  0.00           O  
ATOM    283  CB  LEU B 141      20.149  45.187  52.685  1.00  0.00           C  
ATOM    284  CG  LEU B 141      21.162  45.936  51.803  1.00  0.00           C  
ATOM    285  CD1 LEU B 141      20.704  47.358  51.563  1.00  0.00           C  
ATOM    286  CD2 LEU B 141      22.518  45.945  52.465  1.00  0.00           C  
ATOM    287  N   LYS B 142      18.274  43.131  54.048  1.00  0.00           N  
ATOM    288  CA  LYS B 142      17.477  42.721  55.198  1.00  0.00           C  
ATOM    289  C   LYS B 142      17.647  41.234  55.491  1.00  0.00           C  
ATOM    290  O   LYS B 142      17.698  40.812  56.657  1.00  0.00           O  
ATOM    291  CB  LYS B 142      15.998  43.135  54.972  1.00  0.00           C  
ATOM    292  CG  LYS B 142      14.963  42.056  54.650  1.00  0.00           C  
ATOM    293  CD  LYS B 142      14.497  41.309  55.909  1.00  0.00           C  
ATOM    294  CE  LYS B 142      13.194  40.534  55.685  1.00  0.00           C  
ATOM    295  NZ  LYS B 142      12.013  41.448  55.669  1.00  0.00           N  
ATOM    296  N   LEU B 143      17.760  40.443  54.432  1.00  0.00           N  
ATOM    297  CA  LEU B 143      17.969  39.006  54.584  1.00  0.00           C  
ATOM    298  C   LEU B 143      19.367  38.759  55.148  1.00  0.00           C  
ATOM    299  O   LEU B 143      19.562  37.880  55.992  1.00  0.00           O  
ATOM    300  CB  LEU B 143      17.836  38.304  53.233  1.00  0.00           C  
ATOM    301  CG  LEU B 143      16.436  38.298  52.602  1.00  0.00           C  
ATOM    302  CD1 LEU B 143      16.532  37.932  51.120  1.00  0.00           C  
ATOM    303  CD2 LEU B 143      15.540  37.313  53.335  1.00  0.00           C  
ATOM    304  N   ASP B 144      20.336  39.545  54.682  1.00  0.00           N  
ATOM    305  CA  ASP B 144      21.713  39.399  55.131  1.00  0.00           C  
ATOM    306  C   ASP B 144      21.873  39.871  56.572  1.00  0.00           C  
ATOM    307  O   ASP B 144      22.810  39.476  57.266  1.00  0.00           O  
ATOM    308  CB  ASP B 144      22.678  40.181  54.209  1.00  0.00           C  
ATOM    309  CG  ASP B 144      24.118  40.165  54.730  1.00  0.00           C  
ATOM    310  OD1 ASP B 144      24.790  39.118  54.603  1.00  0.00           O  
ATOM    311  OD2 ASP B 144      24.571  41.192  55.290  1.00  0.00           O  
ATOM    312  N   THR B 145      20.962  40.726  57.023  1.00  0.00           N  
ATOM    313  CA  THR B 145      21.038  41.224  58.389  1.00  0.00           C  
ATOM    314  C   THR B 145      20.574  40.135  59.335  1.00  0.00           C  
ATOM    315  O   THR B 145      21.211  39.862  60.357  1.00  0.00           O  
ATOM    316  CB  THR B 145      20.166  42.467  58.580  1.00  0.00           C  
ATOM    317  OG1 THR B 145      20.472  43.415  57.553  1.00  0.00           O  
ATOM    318  CG2 THR B 145      20.456  43.111  59.934  1.00  0.00           C  
ATOM    319  N   GLU B 146      19.455  39.514  58.976  1.00  0.00           N  
ATOM    320  CA  GLU B 146      18.889  38.428  59.758  1.00  0.00           C  
ATOM    321  C   GLU B 146      19.940  37.310  59.798  1.00  0.00           C  
ATOM    322  O   GLU B 146      20.286  36.786  60.860  1.00  0.00           O  
ATOM    323  CB  GLU B 146      17.591  37.970  59.088  1.00  0.00           C  
ATOM    324  CG  GLU B 146      16.865  36.803  59.741  1.00  0.00           C  
ATOM    325  CD  GLU B 146      15.552  36.475  59.027  1.00  0.00           C  
ATOM    326  OE1 GLU B 146      14.936  35.431  59.347  1.00  0.00           O  
ATOM    327  OE2 GLU B 146      15.137  37.269  58.145  1.00  0.00           O  
ATOM    328  N   TRP B 147      20.465  36.979  58.623  1.00  0.00           N  
ATOM    329  CA  TRP B 147      21.486  35.953  58.482  1.00  0.00           C  
ATOM    330  C   TRP B 147      22.673  36.248  59.409  1.00  0.00           C  
ATOM    331  O   TRP B 147      23.098  35.377  60.173  1.00  0.00           O  
ATOM    332  CB  TRP B 147      21.963  35.902  57.018  1.00  0.00           C  
ATOM    333  CG  TRP B 147      23.051  34.904  56.745  1.00  0.00           C  
ATOM    334  CD1 TRP B 147      22.909  33.549  56.613  1.00  0.00           C  
ATOM    335  CD2 TRP B 147      24.446  35.181  56.558  1.00  0.00           C  
ATOM    336  NE1 TRP B 147      24.126  32.968  56.351  1.00  0.00           N  
ATOM    337  CE2 TRP B 147      25.089  33.944  56.310  1.00  0.00           C  
ATOM    338  CE3 TRP B 147      25.217  36.353  56.576  1.00  0.00           C  
ATOM    339  CZ2 TRP B 147      26.477  33.845  56.077  1.00  0.00           C  
ATOM    340  CZ3 TRP B 147      26.605  36.254  56.347  1.00  0.00           C  
ATOM    341  CH2 TRP B 147      27.214  35.005  56.100  1.00  0.00           C  
ATOM    342  N   ARG B 148      23.208  37.471  59.338  1.00  0.00           N  
ATOM    343  CA  ARG B 148      24.344  37.846  60.169  1.00  0.00           C  
ATOM    344  C   ARG B 148      24.007  37.791  61.661  1.00  0.00           C  
ATOM    345  O   ARG B 148      24.824  37.346  62.484  1.00  0.00           O  
ATOM    346  CB  ARG B 148      24.859  39.240  59.790  1.00  0.00           C  
ATOM    347  CG  ARG B 148      25.631  39.272  58.471  1.00  0.00           C  
ATOM    348  CD  ARG B 148      26.347  40.594  58.205  1.00  0.00           C  
ATOM    349  NE  ARG B 148      25.466  41.742  58.379  1.00  0.00           N  
ATOM    350  CZ  ARG B 148      25.276  42.351  59.544  1.00  0.00           C  
ATOM    351  NH1 ARG B 148      25.917  41.916  60.622  1.00  0.00           N  
ATOM    352  NH2 ARG B 148      24.437  43.377  59.640  1.00  0.00           N  
ATOM    353  N   THR B 149      22.797  38.216  62.011  1.00  0.00           N  
ATOM    354  CA  THR B 149      22.391  38.198  63.409  1.00  0.00           C  
ATOM    355  C   THR B 149      22.201  36.786  63.960  1.00  0.00           C  
ATOM    356  O   THR B 149      22.781  36.430  64.991  1.00  0.00           O  
ATOM    357  CB  THR B 149      21.100  38.965  63.612  1.00  0.00           C  
ATOM    358  OG1 THR B 149      21.283  40.313  63.156  1.00  0.00           O  
ATOM    359  CG2 THR B 149      20.711  38.943  65.090  1.00  0.00           C  
ATOM    360  N   LYS B 150      21.387  35.981  63.283  1.00  0.00           N  
ATOM    361  CA  LYS B 150      21.165  34.628  63.752  1.00  0.00           C  
ATOM    362  C   LYS B 150      22.511  33.921  63.936  1.00  0.00           C  
ATOM    363  O   LYS B 150      22.690  33.116  64.848  1.00  0.00           O  
ATOM    364  CB  LYS B 150      20.283  33.882  62.765  1.00  0.00           C  
ATOM    365  CG  LYS B 150      18.907  34.506  62.602  1.00  0.00           C  
ATOM    366  CD  LYS B 150      18.015  33.601  61.785  1.00  0.00           C  
ATOM    367  CE  LYS B 150      16.590  33.609  62.313  1.00  0.00           C  
ATOM    368  NZ  LYS B 150      15.887  34.840  61.945  1.00  0.00           N  
ATOM    369  N   LEU B 151      23.464  34.254  63.074  1.00  0.00           N  
ATOM    370  CA  LEU B 151      24.797  33.671  63.127  1.00  0.00           C  
ATOM    371  C   LEU B 151      25.438  34.065  64.459  1.00  0.00           C  
ATOM    372  O   LEU B 151      26.111  33.250  65.108  1.00  0.00           O  
ATOM    373  CB  LEU B 151      25.617  34.200  61.949  1.00  0.00           C  
ATOM    374  CG  LEU B 151      26.332  33.254  60.977  1.00  0.00           C  
ATOM    375  CD1 LEU B 151      25.488  32.019  60.654  1.00  0.00           C  
ATOM    376  CD2 LEU B 151      26.653  34.044  59.708  1.00  0.00           C  
ATOM    377  N   LYS B 152      25.218  35.320  64.854  1.00  0.00           N  
ATOM    378  CA  LYS B 152      25.728  35.861  66.115  1.00  0.00           C  
ATOM    379  C   LYS B 152      25.110  35.029  67.252  1.00  0.00           C  
ATOM    380  O   LYS B 152      25.818  34.537  68.143  1.00  0.00           O  
ATOM    381  CB  LYS B 152      25.308  37.334  66.240  1.00  0.00           C  
ATOM    382  CG  LYS B 152      25.821  38.088  67.458  1.00  0.00           C  
ATOM    383  CD  LYS B 152      27.329  38.325  67.413  1.00  0.00           C  
ATOM    384  CE  LYS B 152      27.743  39.505  68.301  1.00  0.00           C  
ATOM    385  NZ  LYS B 152      27.279  39.371  69.713  1.00  0.00           N  
ATOM    386  N   GLU B 153      23.784  34.885  67.188  1.00  0.00           N  
ATOM    387  CA  GLU B 153      22.979  34.120  68.138  1.00  0.00           C  
ATOM    388  C   GLU B 153      23.582  32.718  68.346  1.00  0.00           C  
ATOM    389  O   GLU B 153      23.807  32.276  69.485  1.00  0.00           O  
ATOM    390  CB  GLU B 153      21.564  33.981  67.572  1.00  0.00           C  
ATOM    391  CG  GLU B 153      20.469  34.696  68.321  1.00  0.00           C  
ATOM    392  CD  GLU B 153      20.259  34.124  69.703  1.00  0.00           C  
ATOM    393  OE1 GLU B 153      21.168  34.304  70.543  1.00  0.00           O  
ATOM    394  OE2 GLU B 153      19.197  33.493  69.943  1.00  0.00           O  
ATOM    395  N   ILE B 154      23.820  32.026  67.231  1.00  0.00           N  
ATOM    396  CA  ILE B 154      24.395  30.697  67.237  1.00  0.00           C  
ATOM    397  C   ILE B 154      25.604  30.633  68.156  1.00  0.00           C  
ATOM    398  O   ILE B 154      25.636  29.801  69.057  1.00  0.00           O  
ATOM    399  CB  ILE B 154      24.838  30.274  65.835  1.00  0.00           C  
ATOM    400  CG1 ILE B 154      23.725  30.531  64.823  1.00  0.00           C  
ATOM    401  CG2 ILE B 154      25.181  28.796  65.826  1.00  0.00           C  
ATOM    402  CD1 ILE B 154      22.569  29.646  64.978  1.00  0.00           C  
ATOM    403  N   ASN B 155      26.603  31.488  67.939  1.00  0.00           N  
ATOM    404  CA  ASN B 155      27.790  31.487  68.813  1.00  0.00           C  
ATOM    405  C   ASN B 155      27.453  31.869  70.257  1.00  0.00           C  
ATOM    406  O   ASN B 155      27.992  31.295  71.198  1.00  0.00           O  
ATOM    407  CB  ASN B 155      28.862  32.430  68.282  1.00  0.00           C  
ATOM    408  CG  ASN B 155      29.586  31.860  67.084  1.00  0.00           C  
ATOM    409  OD1 ASN B 155      28.962  31.501  66.081  1.00  0.00           O  
ATOM    410  ND2 ASN B 155      30.912  31.770  67.177  1.00  0.00           N  
ATOM    411  N   ARG B 156      26.562  32.840  70.433  1.00  0.00           N  
ATOM    412  CA  ARG B 156      26.154  33.249  71.772  1.00  0.00           C  
ATOM    413  C   ARG B 156      25.718  31.971  72.500  1.00  0.00           C  
ATOM    414  O   ARG B 156      26.313  31.571  73.505  1.00  0.00           O  
ATOM    415  CB  ARG B 156      24.979  34.225  71.691  1.00  0.00           C  
ATOM    416  CG  ARG B 156      24.771  35.047  72.943  1.00  0.00           C  
ATOM    417  CD  ARG B 156      23.335  35.516  73.063  1.00  0.00           C  
ATOM    418  NE  ARG B 156      22.494  34.498  73.684  1.00  0.00           N  
ATOM    419  CZ  ARG B 156      21.170  34.571  73.777  1.00  0.00           C  
ATOM    420  NH1 ARG B 156      20.518  35.620  73.282  1.00  0.00           N  
ATOM    421  NH2 ARG B 156      20.494  33.598  74.374  1.00  0.00           N  
ATOM    422  N   LEU B 157      24.681  31.332  71.961  1.00  0.00           N  
ATOM    423  CA  LEU B 157      24.147  30.096  72.511  1.00  0.00           C  
ATOM    424  C   LEU B 157      25.210  29.014  72.688  1.00  0.00           C  
ATOM    425  O   LEU B 157      25.248  28.351  73.720  1.00  0.00           O  
ATOM    426  CB  LEU B 157      23.046  29.564  71.605  1.00  0.00           C  
ATOM    427  CG  LEU B 157      21.826  30.464  71.550  1.00  0.00           C  
ATOM    428  CD1 LEU B 157      21.008  30.158  70.319  1.00  0.00           C  
ATOM    429  CD2 LEU B 157      21.021  30.266  72.819  1.00  0.00           C  
ATOM    430  N   ARG B 158      26.064  28.821  71.689  1.00  0.00           N  
ATOM    431  CA  ARG B 158      27.084  27.792  71.803  1.00  0.00           C  
ATOM    432  C   ARG B 158      27.955  28.016  73.016  1.00  0.00           C  
ATOM    433  O   ARG B 158      28.138  27.113  73.824  1.00  0.00           O  
ATOM    434  CB  ARG B 158      27.957  27.729  70.544  1.00  0.00           C  
ATOM    435  CG  ARG B 158      27.420  26.787  69.482  1.00  0.00           C  
ATOM    436  CD  ARG B 158      28.211  26.840  68.188  1.00  0.00           C  
ATOM    437  NE  ARG B 158      27.542  26.058  67.148  1.00  0.00           N  
ATOM    438  CZ  ARG B 158      27.713  26.236  65.839  1.00  0.00           C  
ATOM    439  NH1 ARG B 158      28.540  27.174  65.386  1.00  0.00           N  
ATOM    440  NH2 ARG B 158      27.041  25.485  64.977  1.00  0.00           N  
ATOM    441  N   HIS B 159      28.483  29.227  73.149  1.00  0.00           N  
ATOM    442  CA  HIS B 159      29.351  29.545  74.267  1.00  0.00           C  
ATOM    443  C   HIS B 159      28.567  29.415  75.564  1.00  0.00           C  
ATOM    444  O   HIS B 159      29.113  29.004  76.586  1.00  0.00           O  
ATOM    445  CB  HIS B 159      29.909  30.960  74.117  1.00  0.00           C  
ATOM    446  CG  HIS B 159      31.202  31.175  74.837  1.00  0.00           C  
ATOM    447  ND1 HIS B 159      32.348  30.472  74.529  1.00  0.00           N  
ATOM    448  CD2 HIS B 159      31.536  32.018  75.843  1.00  0.00           C  
ATOM    449  CE1 HIS B 159      33.332  30.875  75.313  1.00  0.00           C  
ATOM    450  NE2 HIS B 159      32.866  31.813  76.119  1.00  0.00           N  
ATOM    451  N   GLU B 160      27.282  29.753  75.521  1.00  0.00           N  
ATOM    452  CA  GLU B 160      26.439  29.652  76.712  1.00  0.00           C  
ATOM    453  C   GLU B 160      26.217  28.189  77.112  1.00  0.00           C  
ATOM    454  O   GLU B 160      26.226  27.835  78.294  1.00  0.00           O  
ATOM    455  CB  GLU B 160      25.086  30.333  76.475  1.00  0.00           C  
ATOM    456  CG  GLU B 160      24.073  30.088  77.591  1.00  0.00           C  
ATOM    457  CD  GLU B 160      22.860  30.998  77.507  1.00  0.00           C  
ATOM    458  OE1 GLU B 160      22.231  31.068  76.429  1.00  0.00           O  
ATOM    459  OE2 GLU B 160      22.535  31.640  78.528  1.00  0.00           O  
ATOM    460  N   ARG B 161      26.019  27.344  76.113  1.00  0.00           N  
ATOM    461  CA  ARG B 161      25.800  25.931  76.343  1.00  0.00           C  
ATOM    462  C   ARG B 161      26.971  25.328  77.122  1.00  0.00           C  
ATOM    463  O   ARG B 161      26.766  24.494  78.004  1.00  0.00           O  
ATOM    464  CB  ARG B 161      25.638  25.227  74.999  1.00  0.00           C  
ATOM    465  CG  ARG B 161      25.382  23.748  75.069  1.00  0.00           C  
ATOM    466  CD  ARG B 161      25.745  23.146  73.740  1.00  0.00           C  
ATOM    467  NE  ARG B 161      27.169  23.318  73.476  1.00  0.00           N  
ATOM    468  CZ  ARG B 161      27.729  23.184  72.277  1.00  0.00           C  
ATOM    469  NH1 ARG B 161      26.975  22.877  71.223  1.00  0.00           N  
ATOM    470  NH2 ARG B 161      29.041  23.354  72.134  1.00  0.00           N  
ATOM    471  N   ASN B 162      28.189  25.761  76.807  1.00  0.00           N  
ATOM    472  CA  ASN B 162      29.383  25.242  77.475  1.00  0.00           C  
ATOM    473  C   ASN B 162      29.499  25.731  78.903  1.00  0.00           C  
ATOM    474  O   ASN B 162      29.791  24.958  79.817  1.00  0.00           O  
ATOM    475  CB  ASN B 162      30.649  25.645  76.716  1.00  0.00           C  
ATOM    476  CG  ASN B 162      30.616  25.222  75.265  1.00  0.00           C  
ATOM    477  OD1 ASN B 162      30.154  24.127  74.935  1.00  0.00           O  
ATOM    478  ND2 ASN B 162      31.116  26.084  74.385  1.00  0.00           N  
ATOM    479  N   LYS B 163      29.283  27.028  79.075  1.00  0.00           N  
ATOM    480  CA  LYS B 163      29.353  27.687  80.371  1.00  0.00           C  
ATOM    481  C   LYS B 163      28.210  27.198  81.276  1.00  0.00           C  
ATOM    482  O   LYS B 163      28.272  27.329  82.499  1.00  0.00           O  
ATOM    483  CB  LYS B 163      29.280  29.205  80.140  1.00  0.00           C  
ATOM    484  CG  LYS B 163      29.318  30.092  81.372  1.00  0.00           C  
ATOM    485  CD  LYS B 163      29.138  31.554  80.953  1.00  0.00           C  
ATOM    486  CE  LYS B 163      28.895  32.479  82.142  1.00  0.00           C  
ATOM    487  NZ  LYS B 163      28.584  33.872  81.702  1.00  0.00           N  
ATOM    488  N   ILE B 164      27.179  26.618  80.663  1.00  0.00           N  
ATOM    489  CA  ILE B 164      26.015  26.108  81.389  1.00  0.00           C  
ATOM    490  C   ILE B 164      26.189  24.637  81.740  1.00  0.00           C  
ATOM    491  O   ILE B 164      25.514  24.117  82.625  1.00  0.00           O  
ATOM    492  CB  ILE B 164      24.712  26.283  80.551  1.00  0.00           C  
ATOM    493  CG1 ILE B 164      24.390  27.777  80.383  1.00  0.00           C  
ATOM    494  CG2 ILE B 164      23.551  25.547  81.204  1.00  0.00           C  
ATOM    495  CD1 ILE B 164      24.248  28.562  81.687  1.00  0.00           C  
ATOM    496  N   ALA B 165      27.099  23.973  81.039  1.00  0.00           N  
ATOM    497  CA  ALA B 165      27.380  22.563  81.279  1.00  0.00           C  
ATOM    498  C   ALA B 165      28.579  22.430  82.209  1.00  0.00           C  
ATOM    499  O   ALA B 165      28.863  21.348  82.719  1.00  0.00           O  
ATOM    500  CB  ALA B 165      27.660  21.852  79.968  1.00  0.00           C  
ATOM    501  N   VAL B 166      29.285  23.536  82.421  1.00  0.00           N  
ATOM    502  CA  VAL B 166      30.448  23.545  83.301  1.00  0.00           C  
ATOM    503  C   VAL B 166      29.971  23.873  84.710  1.00  0.00           C  
ATOM    504  O   VAL B 166      30.628  23.546  85.696  1.00  0.00           O  
ATOM    505  CB  VAL B 166      31.481  24.608  82.862  1.00  0.00           C  
ATOM    506  CG1 VAL B 166      30.930  26.004  83.097  1.00  0.00           C  
ATOM    507  CG2 VAL B 166      32.778  24.415  83.620  1.00  0.00           C  
ATOM    508  N   GLU B 167      28.819  24.528  84.790  1.00  0.00           N  
ATOM    509  CA  GLU B 167      28.236  24.902  86.071  1.00  0.00           C  
ATOM    510  C   GLU B 167      27.218  23.871  86.530  1.00  0.00           C  
ATOM    511  O   GLU B 167      26.744  23.915  87.667  1.00  0.00           O  
ATOM    512  CB  GLU B 167      27.571  26.277  85.972  1.00  0.00           C  
ATOM    513  CG  GLU B 167      28.514  27.448  86.229  1.00  0.00           C  
ATOM    514  CD  GLU B 167      28.916  27.566  87.692  1.00  0.00           C  
ATOM    515  OE1 GLU B 167      28.024  27.777  88.543  1.00  0.00           O  
ATOM    516  OE2 GLU B 167      30.123  27.448  87.990  1.00  0.00           O  
ATOM    517  N   ILE B 168      26.877  22.950  85.637  1.00  0.00           N  
ATOM    518  CA  ILE B 168      25.931  21.894  85.966  1.00  0.00           C  
ATOM    519  C   ILE B 168      26.748  20.774  86.616  1.00  0.00           C  
ATOM    520  O   ILE B 168      26.243  20.007  87.440  1.00  0.00           O  
ATOM    521  CB  ILE B 168      25.204  21.375  84.692  1.00  0.00           C  
ATOM    522  CG1 ILE B 168      24.041  20.465  85.082  1.00  0.00           C  
ATOM    523  CG2 ILE B 168      26.180  20.633  83.792  1.00  0.00           C  
ATOM    524  CD1 ILE B 168      23.208  20.000  83.910  1.00  0.00           C  
ATOM    525  N   GLY B 169      28.024  20.708  86.244  1.00  0.00           N  
ATOM    526  CA  GLY B 169      28.910  19.704  86.797  1.00  0.00           C  
ATOM    527  C   GLY B 169      29.506  20.216  88.090  1.00  0.00           C  
ATOM    528  O   GLY B 169      29.862  19.442  88.977  1.00  0.00           O  
ATOM    529  N   LYS B 170      29.624  21.537  88.188  1.00  0.00           N  
ATOM    530  CA  LYS B 170      30.157  22.170  89.387  1.00  0.00           C  
ATOM    531  C   LYS B 170      29.158  21.941  90.520  1.00  0.00           C  
ATOM    532  O   LYS B 170      29.479  22.124  91.694  1.00  0.00           O  
ATOM    533  CB  LYS B 170      30.366  23.668  89.142  1.00  0.00           C  
ATOM    534  CG  LYS B 170      31.803  24.062  88.824  1.00  0.00           C  
ATOM    535  CD  LYS B 170      32.595  24.244  90.101  1.00  0.00           C  
ATOM    536  CE  LYS B 170      31.965  25.331  90.966  1.00  0.00           C  
ATOM    537  NZ  LYS B 170      32.631  25.477  92.288  1.00  0.00           N  
ATOM    538  N   ARG B 171      27.944  21.541  90.148  1.00  0.00           N  
ATOM    539  CA  ARG B 171      26.894  21.253  91.117  1.00  0.00           C  
ATOM    540  C   ARG B 171      26.933  19.771  91.460  1.00  0.00           C  
ATOM    541  O   ARG B 171      26.251  19.317  92.378  1.00  0.00           O  
ATOM    542  CB  ARG B 171      25.516  21.605  90.561  1.00  0.00           C  
ATOM    543  CG  ARG B 171      25.232  23.084  90.488  1.00  0.00           C  
ATOM    544  CD  ARG B 171      23.745  23.328  90.644  1.00  0.00           C  
ATOM    545  NE  ARG B 171      23.388  24.737  90.506  1.00  0.00           N  
ATOM    546  CZ  ARG B 171      22.171  25.222  90.729  1.00  0.00           C  
ATOM    547  NH1 ARG B 171      21.192  24.414  91.109  1.00  0.00           N  
ATOM    548  NH2 ARG B 171      21.927  26.512  90.558  1.00  0.00           N  
ATOM    549  N   ARG B 172      27.730  19.021  90.706  1.00  0.00           N  
ATOM    550  CA  ARG B 172      27.888  17.590  90.937  1.00  0.00           C  
ATOM    551  C   ARG B 172      28.622  17.424  92.268  1.00  0.00           C  
ATOM    552  O   ARG B 172      28.485  16.408  92.953  1.00  0.00           O  
ATOM    553  CB  ARG B 172      28.695  16.966  89.791  1.00  0.00           C  
ATOM    554  CG  ARG B 172      28.927  15.467  89.901  1.00  0.00           C  
ATOM    555  CD  ARG B 172      30.062  15.134  90.851  1.00  0.00           C  
ATOM    556  NE  ARG B 172      30.260  13.693  90.957  1.00  0.00           N  
ATOM    557  CZ  ARG B 172      31.203  13.119  91.695  1.00  0.00           C  
ATOM    558  NH1 ARG B 172      32.044  13.864  92.402  1.00  0.00           N  
ATOM    559  NH2 ARG B 172      31.304  11.797  91.725  1.00  0.00           N  
ATOM    560  N   LYS B 173      29.401  18.443  92.622  1.00  0.00           N  
ATOM    561  CA  LYS B 173      30.154  18.455  93.870  1.00  0.00           C  
ATOM    562  C   LYS B 173      29.335  19.186  94.935  1.00  0.00           C  
ATOM    563  O   LYS B 173      29.706  19.203  96.105  1.00  0.00           O  
ATOM    564  CB  LYS B 173      31.493  19.176  93.676  1.00  0.00           C  
ATOM    565  CG  LYS B 173      32.454  18.525  92.685  1.00  0.00           C  
ATOM    566  CD  LYS B 173      32.922  17.159  93.169  1.00  0.00           C  
ATOM    567  CE  LYS B 173      34.173  16.699  92.430  1.00  0.00           C  
ATOM    568  NZ  LYS B 173      33.977  16.660  90.958  1.00  0.00           N  
ATOM    569  N   LYS B 174      28.221  19.787  94.519  1.00  0.00           N  
ATOM    570  CA  LYS B 174      27.351  20.536  95.430  1.00  0.00           C  
ATOM    571  C   LYS B 174      25.938  19.941  95.476  1.00  0.00           C  
ATOM    572  O   LYS B 174      25.745  18.754  95.209  1.00  0.00           O  
ATOM    573  CB  LYS B 174      27.276  22.012  94.995  1.00  0.00           C  
ATOM    574  CG  LYS B 174      26.980  23.006  96.124  1.00  0.00           C  
ATOM    575  CD  LYS B 174      26.753  24.417  95.592  1.00  0.00           C  
ATOM    576  CE  LYS B 174      25.392  24.536  94.940  1.00  0.00           C  
ATOM    577  NZ  LYS B 174      24.314  24.240  95.920  1.00  0.00           N  
ATOM    578  N   GLY B 175      24.959  20.782  95.809  1.00  0.00           N  
ATOM    579  CA  GLY B 175      23.575  20.342  95.903  1.00  0.00           C  
ATOM    580  C   GLY B 175      23.032  19.738  94.627  1.00  0.00           C  
ATOM    581  O   GLY B 175      22.180  18.854  94.663  1.00  0.00           O  
ATOM    582  N   GLU B 176      23.525  20.233  93.498  1.00  0.00           N  
ATOM    583  CA  GLU B 176      23.131  19.763  92.171  1.00  0.00           C  
ATOM    584  C   GLU B 176      21.638  19.810  91.811  1.00  0.00           C  
ATOM    585  O   GLU B 176      21.119  18.867  91.208  1.00  0.00           O  
ATOM    586  CB  GLU B 176      23.643  18.330  91.930  1.00  0.00           C  
ATOM    587  CG  GLU B 176      23.871  18.003  90.446  1.00  0.00           C  
ATOM    588  CD  GLU B 176      23.896  16.513  90.141  1.00  0.00           C  
ATOM    589  OE1 GLU B 176      22.817  15.878  90.137  1.00  0.00           O  
ATOM    590  OE2 GLU B 176      24.997  15.978  89.902  1.00  0.00           O  
ATOM    591  N   PRO B 177      20.921  20.886  92.182  1.00  0.00           N  
ATOM    592  CA  PRO B 177      19.499  20.901  91.806  1.00  0.00           C  
ATOM    593  C   PRO B 177      19.401  21.253  90.312  1.00  0.00           C  
ATOM    594  O   PRO B 177      18.505  21.980  89.876  1.00  0.00           O  
ATOM    595  CB  PRO B 177      18.914  21.990  92.703  1.00  0.00           C  
ATOM    596  CG  PRO B 177      19.834  21.983  93.895  1.00  0.00           C  
ATOM    597  CD  PRO B 177      21.186  21.873  93.242  1.00  0.00           C  
ATOM    598  N   VAL B 178      20.348  20.708  89.551  1.00  0.00           N  
ATOM    599  CA  VAL B 178      20.499  20.920  88.114  1.00  0.00           C  
ATOM    600  C   VAL B 178      19.304  20.685  87.194  1.00  0.00           C  
ATOM    601  O   VAL B 178      19.420  20.862  85.984  1.00  0.00           O  
ATOM    602  CB  VAL B 178      21.670  20.072  87.583  1.00  0.00           C  
ATOM    603  CG1 VAL B 178      22.957  20.481  88.277  1.00  0.00           C  
ATOM    604  CG2 VAL B 178      21.393  18.597  87.820  1.00  0.00           C  
ATOM    605  N   ASP B 179      18.162  20.294  87.744  1.00  0.00           N  
ATOM    606  CA  ASP B 179      16.990  20.045  86.911  1.00  0.00           C  
ATOM    607  C   ASP B 179      16.612  21.243  86.044  1.00  0.00           C  
ATOM    608  O   ASP B 179      16.295  21.084  84.866  1.00  0.00           O  
ATOM    609  CB  ASP B 179      15.802  19.637  87.781  1.00  0.00           C  
ATOM    610  CG  ASP B 179      16.030  18.318  88.490  1.00  0.00           C  
ATOM    611  OD1 ASP B 179      15.141  17.896  89.261  1.00  0.00           O  
ATOM    612  OD2 ASP B 179      17.098  17.703  88.275  1.00  0.00           O  
ATOM    613  N   GLU B 180      16.645  22.437  86.630  1.00  0.00           N  
ATOM    614  CA  GLU B 180      16.310  23.659  85.902  1.00  0.00           C  
ATOM    615  C   GLU B 180      17.331  23.890  84.801  1.00  0.00           C  
ATOM    616  O   GLU B 180      16.988  24.266  83.680  1.00  0.00           O  
ATOM    617  CB  GLU B 180      16.323  24.869  86.838  1.00  0.00           C  
ATOM    618  CG  GLU B 180      15.260  24.863  87.918  1.00  0.00           C  
ATOM    619  CD  GLU B 180      15.237  26.163  88.706  1.00  0.00           C  
ATOM    620  OE1 GLU B 180      14.384  26.301  89.607  1.00  0.00           O  
ATOM    621  OE2 GLU B 180      16.072  27.049  88.423  1.00  0.00           O  
ATOM    622  N   LEU B 181      18.593  23.667  85.151  1.00  0.00           N  
ATOM    623  CA  LEU B 181      19.712  23.836  84.238  1.00  0.00           C  
ATOM    624  C   LEU B 181      19.607  22.850  83.070  1.00  0.00           C  
ATOM    625  O   LEU B 181      19.627  23.251  81.906  1.00  0.00           O  
ATOM    626  CB  LEU B 181      21.015  23.624  85.011  1.00  0.00           C  
ATOM    627  CG  LEU B 181      22.363  23.995  84.396  1.00  0.00           C  
ATOM    628  CD1 LEU B 181      23.410  24.003  85.499  1.00  0.00           C  
ATOM    629  CD2 LEU B 181      22.741  23.026  83.289  1.00  0.00           C  
ATOM    630  N   LEU B 182      19.483  21.565  83.393  1.00  0.00           N  
ATOM    631  CA  LEU B 182      19.370  20.510  82.393  1.00  0.00           C  
ATOM    632  C   LEU B 182      18.313  20.890  81.360  1.00  0.00           C  
ATOM    633  O   LEU B 182      18.412  20.535  80.188  1.00  0.00           O  
ATOM    634  CB  LEU B 182      18.975  19.195  83.071  1.00  0.00           C  
ATOM    635  CG  LEU B 182      19.391  17.853  82.447  1.00  0.00           C  
ATOM    636  CD1 LEU B 182      18.848  17.704  81.016  1.00  0.00           C  
ATOM    637  CD2 LEU B 182      20.913  17.757  82.465  1.00  0.00           C  
ATOM    638  N   ALA B 183      17.306  21.626  81.805  1.00  0.00           N  
ATOM    639  CA  ALA B 183      16.225  22.047  80.933  1.00  0.00           C  
ATOM    640  C   ALA B 183      16.616  23.164  79.975  1.00  0.00           C  
ATOM    641  O   ALA B 183      16.154  23.186  78.835  1.00  0.00           O  
ATOM    642  CB  ALA B 183      15.037  22.480  81.768  1.00  0.00           C  
ATOM    643  N   LYS B 184      17.449  24.097  80.438  1.00  0.00           N  
ATOM    644  CA  LYS B 184      17.893  25.223  79.605  1.00  0.00           C  
ATOM    645  C   LYS B 184      18.890  24.747  78.554  1.00  0.00           C  
ATOM    646  O   LYS B 184      18.881  25.221  77.412  1.00  0.00           O  
ATOM    647  CB  LYS B 184      18.555  26.315  80.459  1.00  0.00           C  
ATOM    648  CG  LYS B 184      17.626  27.026  81.442  1.00  0.00           C  
ATOM    649  CD  LYS B 184      16.480  27.763  80.741  1.00  0.00           C  
ATOM    650  CE  LYS B 184      15.135  27.032  80.889  1.00  0.00           C  
ATOM    651  NZ  LYS B 184      14.591  27.037  82.287  1.00  0.00           N  
ATOM    652  N   SER B 185      19.749  23.814  78.965  1.00  0.00           N  
ATOM    653  CA  SER B 185      20.766  23.231  78.100  1.00  0.00           C  
ATOM    654  C   SER B 185      20.098  22.535  76.917  1.00  0.00           C  
ATOM    655  O   SER B 185      20.684  22.398  75.850  1.00  0.00           O  
ATOM    656  CB  SER B 185      21.595  22.212  78.878  1.00  0.00           C  
ATOM    657  OG  SER B 185      20.830  21.049  79.152  1.00  0.00           O  
ATOM    658  N   ARG B 186      18.868  22.085  77.126  1.00  0.00           N  
ATOM    659  CA  ARG B 186      18.116  21.423  76.082  1.00  0.00           C  
ATOM    660  C   ARG B 186      17.410  22.474  75.215  1.00  0.00           C  
ATOM    661  O   ARG B 186      17.181  22.257  74.025  1.00  0.00           O  
ATOM    662  CB  ARG B 186      17.099  20.454  76.702  1.00  0.00           C  
ATOM    663  CG  ARG B 186      16.162  19.808  75.683  1.00  0.00           C  
ATOM    664  CD  ARG B 186      14.688  19.962  76.087  1.00  0.00           C  
ATOM    665  NE  ARG B 186      13.745  19.709  74.988  1.00  0.00           N  
ATOM    666  CZ  ARG B 186      13.469  20.571  74.007  1.00  0.00           C  
ATOM    667  NH1 ARG B 186      14.061  21.758  73.977  1.00  0.00           N  
ATOM    668  NH2 ARG B 186      12.599  20.245  73.052  1.00  0.00           N  
ATOM    669  N   GLU B 195      17.064  23.611  75.812  1.00  0.00           N  
ATOM    670  CA  GLU B 195      16.397  24.684  75.073  1.00  0.00           C  
ATOM    671  C   GLU B 195      17.442  25.313  74.180  1.00  0.00           C  
ATOM    672  O   GLU B 195      17.151  25.740  73.062  1.00  0.00           O  
ATOM    673  CB  GLU B 195      15.834  25.750  76.022  1.00  0.00           C  
ATOM    674  CG  GLU B 195      14.934  25.199  77.119  1.00  0.00           C  
ATOM    675  CD  GLU B 195      13.701  24.469  76.589  1.00  0.00           C  
ATOM    676  OE1 GLU B 195      13.846  23.526  75.775  1.00  0.00           O  
ATOM    677  OE2 GLU B 195      12.579  24.838  77.005  1.00  0.00           O  
ATOM    678  N   ILE B 196      18.668  25.356  74.688  1.00  0.00           N  
ATOM    679  CA  ILE B 196      19.780  25.915  73.947  1.00  0.00           C  
ATOM    680  C   ILE B 196      20.036  25.135  72.660  1.00  0.00           C  
ATOM    681  O   ILE B 196      20.015  25.726  71.584  1.00  0.00           O  
ATOM    682  CB  ILE B 196      21.056  25.952  74.819  1.00  0.00           C  
ATOM    683  CG1 ILE B 196      20.902  27.041  75.893  1.00  0.00           C  
ATOM    684  CG2 ILE B 196      22.296  26.177  73.948  1.00  0.00           C  
ATOM    685  CD1 ILE B 196      22.004  27.034  76.958  1.00  0.00           C  
ATOM    686  N   VAL B 197      20.247  23.820  72.747  1.00  0.00           N  
ATOM    687  CA  VAL B 197      20.506  23.044  71.534  1.00  0.00           C  
ATOM    688  C   VAL B 197      19.342  23.073  70.559  1.00  0.00           C  
ATOM    689  O   VAL B 197      19.542  23.146  69.348  1.00  0.00           O  
ATOM    690  CB  VAL B 197      20.860  21.566  71.817  1.00  0.00           C  
ATOM    691  CG1 VAL B 197      21.916  21.482  72.908  1.00  0.00           C  
ATOM    692  CG2 VAL B 197      19.623  20.781  72.141  1.00  0.00           C  
ATOM    693  N   LYS B 198      18.126  23.010  71.074  1.00  0.00           N  
ATOM    694  CA  LYS B 198      16.970  23.056  70.200  1.00  0.00           C  
ATOM    695  C   LYS B 198      16.966  24.400  69.484  1.00  0.00           C  
ATOM    696  O   LYS B 198      16.584  24.504  68.326  1.00  0.00           O  
ATOM    697  CB  LYS B 198      15.683  22.871  71.013  1.00  0.00           C  
ATOM    698  CG  LYS B 198      14.400  23.134  70.232  1.00  0.00           C  
ATOM    699  CD  LYS B 198      13.197  22.437  70.863  1.00  0.00           C  
ATOM    700  CE  LYS B 198      11.891  22.938  70.253  1.00  0.00           C  
ATOM    701  NZ  LYS B 198      11.702  24.403  70.485  1.00  0.00           N  
ATOM    702  N   ARG B 199      17.410  25.437  70.180  1.00  0.00           N  
ATOM    703  CA  ARG B 199      17.451  26.773  69.593  1.00  0.00           C  
ATOM    704  C   ARG B 199      18.526  26.851  68.490  1.00  0.00           C  
ATOM    705  O   ARG B 199      18.265  27.297  67.370  1.00  0.00           O  
ATOM    706  CB  ARG B 199      17.732  27.798  70.696  1.00  0.00           C  
ATOM    707  CG  ARG B 199      17.515  29.223  70.276  1.00  0.00           C  
ATOM    708  CD  ARG B 199      16.198  29.395  69.518  1.00  0.00           C  
ATOM    709  NE  ARG B 199      16.067  30.773  69.054  1.00  0.00           N  
ATOM    710  CZ  ARG B 199      15.297  31.154  68.042  1.00  0.00           C  
ATOM    711  NH1 ARG B 199      14.578  30.260  67.379  1.00  0.00           N  
ATOM    712  NH2 ARG B 199      15.266  32.431  67.678  1.00  0.00           N  
ATOM    713  N   ILE B 200      19.734  26.412  68.832  1.00  0.00           N  
ATOM    714  CA  ILE B 200      20.856  26.395  67.915  1.00  0.00           C  
ATOM    715  C   ILE B 200      20.463  25.653  66.644  1.00  0.00           C  
ATOM    716  O   ILE B 200      20.794  26.078  65.535  1.00  0.00           O  
ATOM    717  CB  ILE B 200      22.059  25.684  68.555  1.00  0.00           C  
ATOM    718  CG1 ILE B 200      22.611  26.543  69.698  1.00  0.00           C  
ATOM    719  CG2 ILE B 200      23.112  25.364  67.482  1.00  0.00           C  
ATOM    720  CD1 ILE B 200      23.817  25.946  70.407  1.00  0.00           C  
ATOM    721  N   GLY B 201      19.745  24.547  66.819  1.00  0.00           N  
ATOM    722  CA  GLY B 201      19.316  23.746  65.691  1.00  0.00           C  
ATOM    723  C   GLY B 201      18.408  24.469  64.715  1.00  0.00           C  
ATOM    724  O   GLY B 201      18.656  24.450  63.512  1.00  0.00           O  
ATOM    725  N   GLU B 202      17.352  25.105  65.211  1.00  0.00           N  
ATOM    726  CA  GLU B 202      16.454  25.815  64.311  1.00  0.00           C  
ATOM    727  C   GLU B 202      17.103  27.050  63.715  1.00  0.00           C  
ATOM    728  O   GLU B 202      16.814  27.426  62.576  1.00  0.00           O  
ATOM    729  CB  GLU B 202      15.158  26.196  65.016  1.00  0.00           C  
ATOM    730  CG  GLU B 202      15.321  26.645  66.430  1.00  0.00           C  
ATOM    731  CD  GLU B 202      13.997  26.639  67.150  1.00  0.00           C  
ATOM    732  OE1 GLU B 202      13.336  25.576  67.156  1.00  0.00           O  
ATOM    733  OE2 GLU B 202      13.617  27.691  67.702  1.00  0.00           O  
ATOM    734  N   LEU B 203      17.983  27.683  64.477  1.00  0.00           N  
ATOM    735  CA  LEU B 203      18.655  28.861  63.967  1.00  0.00           C  
ATOM    736  C   LEU B 203      19.485  28.426  62.762  1.00  0.00           C  
ATOM    737  O   LEU B 203      19.378  29.002  61.676  1.00  0.00           O  
ATOM    738  CB  LEU B 203      19.544  29.468  65.049  1.00  0.00           C  
ATOM    739  CG  LEU B 203      18.862  30.400  66.054  1.00  0.00           C  
ATOM    740  CD1 LEU B 203      19.883  30.929  67.053  1.00  0.00           C  
ATOM    741  CD2 LEU B 203      18.206  31.547  65.307  1.00  0.00           C  
ATOM    742  N   GLU B 205      20.291  27.386  62.955  1.00  0.00           N  
ATOM    743  CA  GLU B 205      21.128  26.864  61.882  1.00  0.00           C  
ATOM    744  C   GLU B 205      20.355  26.653  60.586  1.00  0.00           C  
ATOM    745  O   GLU B 205      20.820  27.015  59.510  1.00  0.00           O  
ATOM    746  CB  GLU B 205      21.786  25.559  62.316  1.00  0.00           C  
ATOM    747  CG  GLU B 205      22.978  25.768  63.241  1.00  0.00           C  
ATOM    748  CD  GLU B 205      23.590  24.458  63.719  1.00  0.00           C  
ATOM    749  OE1 GLU B 205      24.725  24.487  64.243  1.00  0.00           O  
ATOM    750  OE2 GLU B 205      22.934  23.398  63.585  1.00  0.00           O  
ATOM    751  N   ASN B 206      19.169  26.075  60.680  1.00  0.00           N  
ATOM    752  CA  ASN B 206      18.380  25.860  59.477  1.00  0.00           C  
ATOM    753  C   ASN B 206      17.890  27.178  58.909  1.00  0.00           C  
ATOM    754  O   ASN B 206      17.865  27.364  57.696  1.00  0.00           O  
ATOM    755  CB  ASN B 206      17.193  24.925  59.757  1.00  0.00           C  
ATOM    756  CG  ASN B 206      17.608  23.453  59.806  1.00  0.00           C  
ATOM    757  OD1 ASN B 206      18.345  23.016  60.702  1.00  0.00           O  
ATOM    758  ND2 ASN B 206      17.140  22.684  58.829  1.00  0.00           N  
ATOM    759  N   GLU B 207      17.503  28.096  59.784  1.00  0.00           N  
ATOM    760  CA  GLU B 207      17.023  29.395  59.335  1.00  0.00           C  
ATOM    761  C   GLU B 207      18.142  30.051  58.530  1.00  0.00           C  
ATOM    762  O   GLU B 207      17.908  30.664  57.483  1.00  0.00           O  
ATOM    763  CB  GLU B 207      16.676  30.292  60.526  1.00  0.00           C  
ATOM    764  CG  GLU B 207      15.713  29.701  61.542  1.00  0.00           C  
ATOM    765  CD  GLU B 207      15.104  30.769  62.435  1.00  0.00           C  
ATOM    766  OE1 GLU B 207      14.104  31.397  62.021  1.00  0.00           O  
ATOM    767  OE2 GLU B 207      15.640  30.996  63.539  1.00  0.00           O  
ATOM    768  N   VAL B 208      19.361  29.922  59.041  1.00  0.00           N  
ATOM    769  CA  VAL B 208      20.526  30.486  58.388  1.00  0.00           C  
ATOM    770  C   VAL B 208      20.699  29.928  56.962  1.00  0.00           C  
ATOM    771  O   VAL B 208      20.788  30.693  56.000  1.00  0.00           O  
ATOM    772  CB  VAL B 208      21.794  30.216  59.246  1.00  0.00           C  
ATOM    773  CG1 VAL B 208      23.050  30.458  58.438  1.00  0.00           C  
ATOM    774  CG2 VAL B 208      21.791  31.124  60.468  1.00  0.00           C  
ATOM    775  N   GLU B 209      20.728  28.604  56.817  1.00  0.00           N  
ATOM    776  CA  GLU B 209      20.904  28.009  55.498  1.00  0.00           C  
ATOM    777  C   GLU B 209      19.830  28.444  54.524  1.00  0.00           C  
ATOM    778  O   GLU B 209      20.093  28.658  53.350  1.00  0.00           O  
ATOM    779  CB  GLU B 209      20.941  26.494  55.604  1.00  0.00           C  
ATOM    780  CG  GLU B 209      22.164  26.025  56.355  1.00  0.00           C  
ATOM    781  CD  GLU B 209      22.229  24.522  56.481  1.00  0.00           C  
ATOM    782  OE1 GLU B 209      23.025  24.037  57.323  1.00  0.00           O  
ATOM    783  OE2 GLU B 209      21.488  23.833  55.736  1.00  0.00           O  
ATOM    784  N   GLU B 210      18.615  28.579  55.019  1.00  0.00           N  
ATOM    785  CA  GLU B 210      17.517  29.022  54.193  1.00  0.00           C  
ATOM    786  C   GLU B 210      17.785  30.469  53.770  1.00  0.00           C  
ATOM    787  O   GLU B 210      17.552  30.845  52.623  1.00  0.00           O  
ATOM    788  CB  GLU B 210      16.227  28.893  55.000  1.00  0.00           C  
ATOM    789  CG  GLU B 210      15.124  29.877  54.677  1.00  0.00           C  
ATOM    790  CD  GLU B 210      14.356  30.270  55.935  1.00  0.00           C  
ATOM    791  OE1 GLU B 210      14.918  31.015  56.779  1.00  0.00           O  
ATOM    792  OE2 GLU B 210      13.199  29.815  56.085  1.00  0.00           O  
ATOM    793  N   LEU B 211      18.292  31.274  54.698  1.00  0.00           N  
ATOM    794  CA  LEU B 211      18.606  32.673  54.428  1.00  0.00           C  
ATOM    795  C   LEU B 211      19.705  32.799  53.357  1.00  0.00           C  
ATOM    796  O   LEU B 211      19.574  33.573  52.404  1.00  0.00           O  
ATOM    797  CB  LEU B 211      19.039  33.360  55.730  1.00  0.00           C  
ATOM    798  CG  LEU B 211      18.102  34.301  56.520  1.00  0.00           C  
ATOM    799  CD1 LEU B 211      16.697  34.286  55.975  1.00  0.00           C  
ATOM    800  CD2 LEU B 211      18.121  33.905  57.992  1.00  0.00           C  
ATOM    801  N   LYS B 212      20.775  32.021  53.515  1.00  0.00           N  
ATOM    802  CA  LYS B 212      21.890  32.017  52.563  1.00  0.00           C  
ATOM    803  C   LYS B 212      21.414  31.653  51.168  1.00  0.00           C  
ATOM    804  O   LYS B 212      21.938  32.148  50.176  1.00  0.00           O  
ATOM    805  CB  LYS B 212      22.964  30.998  52.964  1.00  0.00           C  
ATOM    806  CG  LYS B 212      23.644  31.268  54.293  1.00  0.00           C  
ATOM    807  CD  LYS B 212      24.495  30.069  54.732  1.00  0.00           C  
ATOM    808  CE  LYS B 212      25.223  30.316  56.057  1.00  0.00           C  
ATOM    809  NZ  LYS B 212      25.858  29.074  56.571  1.00  0.00           N  
ATOM    810  N   LYS B 213      20.426  30.776  51.086  1.00  0.00           N  
ATOM    811  CA  LYS B 213      19.944  30.371  49.785  1.00  0.00           C  
ATOM    812  C   LYS B 213      19.172  31.485  49.116  1.00  0.00           C  
ATOM    813  O   LYS B 213      19.317  31.700  47.912  1.00  0.00           O  
ATOM    814  CB  LYS B 213      19.081  29.115  49.892  1.00  0.00           C  
ATOM    815  CG  LYS B 213      19.871  27.889  50.334  1.00  0.00           C  
ATOM    816  CD  LYS B 213      18.986  26.656  50.456  1.00  0.00           C  
ATOM    817  CE  LYS B 213      19.749  25.495  51.068  1.00  0.00           C  
ATOM    818  NZ  LYS B 213      18.885  24.289  51.166  1.00  0.00           N  
ATOM    819  N   LYS B 214      18.362  32.201  49.890  1.00  0.00           N  
ATOM    820  CA  LYS B 214      17.588  33.284  49.319  1.00  0.00           C  
ATOM    821  C   LYS B 214      18.485  34.430  48.849  1.00  0.00           C  
ATOM    822  O   LYS B 214      18.256  34.987  47.764  1.00  0.00           O  
ATOM    823  CB  LYS B 214      16.559  33.823  50.322  1.00  0.00           C  
ATOM    824  CG  LYS B 214      15.389  32.903  50.646  1.00  0.00           C  
ATOM    825  CD  LYS B 214      14.246  33.713  51.282  1.00  0.00           C  
ATOM    826  CE  LYS B 214      13.076  32.840  51.732  1.00  0.00           C  
ATOM    827  NZ  LYS B 214      13.432  31.960  52.901  1.00  0.00           N  
ATOM    828  N   ILE B 215      19.498  34.793  49.643  1.00  0.00           N  
ATOM    829  CA  ILE B 215      20.336  35.892  49.210  1.00  0.00           C  
ATOM    830  C   ILE B 215      21.155  35.490  47.984  1.00  0.00           C  
ATOM    831  O   ILE B 215      21.288  36.288  47.043  1.00  0.00           O  
ATOM    832  CB  ILE B 215      21.305  36.463  50.333  1.00  0.00           C  
ATOM    833  CG1 ILE B 215      22.733  35.987  50.077  1.00  0.00           C  
ATOM    834  CG2 ILE B 215      20.820  36.099  51.737  1.00  0.00           C  
ATOM    835  CD1 ILE B 215      23.767  36.589  50.990  1.00  0.00           C  
ATOM    836  N   ASP B 216      21.679  34.260  47.975  1.00  0.00           N  
ATOM    837  CA  ASP B 216      22.491  33.791  46.844  1.00  0.00           C  
ATOM    838  C   ASP B 216      21.691  33.783  45.568  1.00  0.00           C  
ATOM    839  O   ASP B 216      22.206  34.103  44.500  1.00  0.00           O  
ATOM    840  CB  ASP B 216      23.066  32.392  47.095  1.00  0.00           C  
ATOM    841  CG  ASP B 216      24.210  32.409  48.098  1.00  0.00           C  
ATOM    842  OD1 ASP B 216      24.763  33.511  48.358  1.00  0.00           O  
ATOM    843  OD2 ASP B 216      24.560  31.327  48.621  1.00  0.00           O  
ATOM    844  N   TYR B 217      20.424  33.435  45.695  1.00  0.00           N  
ATOM    845  CA  TYR B 217      19.520  33.401  44.566  1.00  0.00           C  
ATOM    846  C   TYR B 217      19.613  34.730  43.828  1.00  0.00           C  
ATOM    847  O   TYR B 217      19.690  34.776  42.591  1.00  0.00           O  
ATOM    848  CB  TYR B 217      18.079  33.182  45.049  1.00  0.00           C  
ATOM    849  CG  TYR B 217      17.071  33.299  43.935  1.00  0.00           C  
ATOM    850  CD1 TYR B 217      16.678  32.176  43.189  1.00  0.00           C  
ATOM    851  CD2 TYR B 217      16.565  34.547  43.568  1.00  0.00           C  
ATOM    852  CE1 TYR B 217      15.810  32.299  42.105  1.00  0.00           C  
ATOM    853  CE2 TYR B 217      15.701  34.681  42.479  1.00  0.00           C  
ATOM    854  CZ  TYR B 217      15.333  33.561  41.754  1.00  0.00           C  
ATOM    855  OH  TYR B 217      14.528  33.736  40.654  1.00  0.00           O  
ATOM    856  N   TYR B 218      19.614  35.804  44.608  1.00  0.00           N  
ATOM    857  CA  TYR B 218      19.674  37.156  44.070  1.00  0.00           C  
ATOM    858  C   TYR B 218      21.080  37.533  43.643  1.00  0.00           C  
ATOM    859  O   TYR B 218      21.294  38.048  42.538  1.00  0.00           O  
ATOM    860  CB  TYR B 218      19.171  38.170  45.108  1.00  0.00           C  
ATOM    861  CG  TYR B 218      17.705  38.049  45.489  1.00  0.00           C  
ATOM    862  CD1 TYR B 218      17.326  37.858  46.820  1.00  0.00           C  
ATOM    863  CD2 TYR B 218      16.698  38.191  44.532  1.00  0.00           C  
ATOM    864  CE1 TYR B 218      15.987  37.821  47.189  1.00  0.00           C  
ATOM    865  CE2 TYR B 218      15.354  38.155  44.892  1.00  0.00           C  
ATOM    866  CZ  TYR B 218      15.008  37.971  46.225  1.00  0.00           C  
ATOM    867  OH  TYR B 218      13.686  37.949  46.596  1.00  0.00           O  
ATOM    868  N   LEU B 219      22.036  37.278  44.525  1.00  0.00           N  
ATOM    869  CA  LEU B 219      23.417  37.599  44.222  1.00  0.00           C  
ATOM    870  C   LEU B 219      23.811  37.049  42.858  1.00  0.00           C  
ATOM    871  O   LEU B 219      24.558  37.695  42.122  1.00  0.00           O  
ATOM    872  CB  LEU B 219      24.356  37.042  45.302  1.00  0.00           C  
ATOM    873  CG  LEU B 219      24.421  37.821  46.620  1.00  0.00           C  
ATOM    874  CD1 LEU B 219      25.481  37.240  47.534  1.00  0.00           C  
ATOM    875  CD2 LEU B 219      24.720  39.259  46.332  1.00  0.00           C  
ATOM    876  N   TRP B 220      23.290  35.867  42.520  1.00  0.00           N  
ATOM    877  CA  TRP B 220      23.608  35.216  41.255  1.00  0.00           C  
ATOM    878  C   TRP B 220      22.788  35.654  40.074  1.00  0.00           C  
ATOM    879  O   TRP B 220      23.076  35.256  38.953  1.00  0.00           O  
ATOM    880  CB  TRP B 220      23.487  33.696  41.364  1.00  0.00           C  
ATOM    881  CG  TRP B 220      24.649  33.011  42.014  1.00  0.00           C  
ATOM    882  CD1 TRP B 220      24.946  32.976  43.346  1.00  0.00           C  
ATOM    883  CD2 TRP B 220      25.662  32.249  41.355  1.00  0.00           C  
ATOM    884  NE1 TRP B 220      26.080  32.232  43.560  1.00  0.00           N  
ATOM    885  CE2 TRP B 220      26.544  31.775  42.355  1.00  0.00           C  
ATOM    886  CE3 TRP B 220      25.916  31.925  40.020  1.00  0.00           C  
ATOM    887  CZ2 TRP B 220      27.667  30.987  42.054  1.00  0.00           C  
ATOM    888  CZ3 TRP B 220      27.030  31.147  39.719  1.00  0.00           C  
ATOM    889  CH2 TRP B 220      27.888  30.687  40.734  1.00  0.00           C  
ATOM    890  N   ARG B 221      21.763  36.456  40.301  1.00  0.00           N  
ATOM    891  CA  ARG B 221      20.951  36.902  39.176  1.00  0.00           C  
ATOM    892  C   ARG B 221      21.112  38.405  38.895  1.00  0.00           C  
ATOM    893  O   ARG B 221      20.431  38.970  38.043  1.00  0.00           O  
ATOM    894  CB  ARG B 221      19.483  36.516  39.420  1.00  0.00           C  
ATOM    895  CG  ARG B 221      19.116  35.167  38.791  1.00  0.00           C  
ATOM    896  CD  ARG B 221      17.909  34.461  39.420  1.00  0.00           C  
ATOM    897  NE  ARG B 221      18.369  33.562  40.469  1.00  0.00           N  
ATOM    898  CZ  ARG B 221      18.389  32.242  40.367  1.00  0.00           C  
ATOM    899  NH1 ARG B 221      17.961  31.652  39.263  1.00  0.00           N  
ATOM    900  NH2 ARG B 221      18.873  31.515  41.361  1.00  0.00           N  
ATOM    901  N   LEU B 222      22.064  39.022  39.590  1.00  0.00           N  
ATOM    902  CA  LEU B 222      22.341  40.456  39.484  1.00  0.00           C  
ATOM    903  C   LEU B 222      23.433  40.811  38.468  1.00  0.00           C  
ATOM    904  O   LEU B 222      24.540  40.298  38.528  1.00  0.00           O  
ATOM    905  CB  LEU B 222      22.764  40.953  40.863  1.00  0.00           C  
ATOM    906  CG  LEU B 222      22.070  42.062  41.666  1.00  0.00           C  
ATOM    907  CD1 LEU B 222      20.612  42.260  41.317  1.00  0.00           C  
ATOM    908  CD2 LEU B 222      22.235  41.685  43.135  1.00  0.00           C  
ATOM    909  N   PRO B 223      23.142  41.724  37.542  1.00  0.00           N  
ATOM    910  CA  PRO B 223      24.120  42.143  36.519  1.00  0.00           C  
ATOM    911  C   PRO B 223      25.392  42.797  37.076  1.00  0.00           C  
ATOM    912  O   PRO B 223      25.394  43.342  38.183  1.00  0.00           O  
ATOM    913  CB  PRO B 223      23.323  43.126  35.662  1.00  0.00           C  
ATOM    914  CG  PRO B 223      22.397  43.748  36.673  1.00  0.00           C  
ATOM    915  CD  PRO B 223      21.930  42.560  37.495  1.00  0.00           C  
ATOM    916  N   ASN B 224      26.459  42.761  36.285  1.00  0.00           N  
ATOM    917  CA  ASN B 224      27.744  43.354  36.662  1.00  0.00           C  
ATOM    918  C   ASN B 224      27.628  44.889  36.739  1.00  0.00           C  
ATOM    919  O   ASN B 224      26.838  45.478  36.005  1.00  0.00           O  
ATOM    920  CB  ASN B 224      28.800  42.982  35.616  1.00  0.00           C  
ATOM    921  CG  ASN B 224      30.222  43.172  36.126  1.00  0.00           C  
ATOM    922  OD1 ASN B 224      31.204  42.974  35.397  1.00  0.00           O  
ATOM    923  ND2 ASN B 224      30.338  43.549  37.386  1.00  0.00           N  
ATOM    924  N   ILE B 225      28.397  45.538  37.618  1.00  0.00           N  
ATOM    925  CA  ILE B 225      28.344  47.002  37.701  1.00  0.00           C  
ATOM    926  C   ILE B 225      29.096  47.536  36.490  1.00  0.00           C  
ATOM    927  O   ILE B 225      30.256  47.176  36.264  1.00  0.00           O  
ATOM    928  CB  ILE B 225      29.047  47.610  38.950  1.00  0.00           C  
ATOM    929  CG1 ILE B 225      28.503  47.005  40.238  1.00  0.00           C  
ATOM    930  CG2 ILE B 225      28.830  49.133  38.964  1.00  0.00           C  
ATOM    931  CD1 ILE B 225      27.000  47.156  40.404  1.00  0.00           C  
ATOM    932  N   THR B 226      28.420  48.401  35.739  1.00  0.00           N  
ATOM    933  CA  THR B 226      28.950  49.016  34.534  1.00  0.00           C  
ATOM    934  C   THR B 226      29.959  50.107  34.856  1.00  0.00           C  
ATOM    935  O   THR B 226      29.880  50.768  35.896  1.00  0.00           O  
ATOM    936  CB  THR B 226      27.819  49.673  33.692  1.00  0.00           C  
ATOM    937  OG1 THR B 226      27.304  50.807  34.392  1.00  0.00           O  
ATOM    938  CG2 THR B 226      26.688  48.707  33.442  1.00  0.00           C  
ATOM    939  N   HIS B 227      30.903  50.289  33.943  1.00  0.00           N  
ATOM    940  CA  HIS B 227      31.921  51.310  34.076  1.00  0.00           C  
ATOM    941  C   HIS B 227      31.258  52.621  33.678  1.00  0.00           C  
ATOM    942  O   HIS B 227      30.536  52.684  32.675  1.00  0.00           O  
ATOM    943  CB  HIS B 227      33.094  51.004  33.158  1.00  0.00           C  
ATOM    944  CG  HIS B 227      34.227  51.969  33.282  1.00  0.00           C  
ATOM    945  ND1 HIS B 227      34.239  53.187  32.640  1.00  0.00           N  
ATOM    946  CD2 HIS B 227      35.376  51.905  33.992  1.00  0.00           C  
ATOM    947  CE1 HIS B 227      35.349  53.833  32.952  1.00  0.00           C  
ATOM    948  NE2 HIS B 227      36.056  53.078  33.773  1.00  0.00           N  
ATOM    949  N   PRO B 228      31.481  53.685  34.471  1.00  0.00           N  
ATOM    950  CA  PRO B 228      30.889  54.995  34.191  1.00  0.00           C  
ATOM    951  C   PRO B 228      30.850  55.396  32.726  1.00  0.00           C  
ATOM    952  O   PRO B 228      29.908  56.044  32.305  1.00  0.00           O  
ATOM    953  CB  PRO B 228      31.706  55.946  35.062  1.00  0.00           C  
ATOM    954  CG  PRO B 228      32.865  55.116  35.566  1.00  0.00           C  
ATOM    955  CD  PRO B 228      32.340  53.747  35.662  1.00  0.00           C  
ATOM    956  N   SER B 229      31.848  54.985  31.948  1.00  0.00           N  
ATOM    957  CA  SER B 229      31.905  55.298  30.514  1.00  0.00           C  
ATOM    958  C   SER B 229      30.880  54.537  29.641  1.00  0.00           C  
ATOM    959  O   SER B 229      30.801  54.775  28.436  1.00  0.00           O  
ATOM    960  CB  SER B 229      33.308  55.011  29.966  1.00  0.00           C  
ATOM    961  OG  SER B 229      33.645  53.640  30.113  1.00  0.00           O  
ATOM    962  N   VAL B 230      30.117  53.608  30.208  1.00  0.00           N  
ATOM    963  CA  VAL B 230      29.134  52.917  29.385  1.00  0.00           C  
ATOM    964  C   VAL B 230      27.926  53.822  29.231  1.00  0.00           C  
ATOM    965  O   VAL B 230      27.298  54.201  30.214  1.00  0.00           O  
ATOM    966  CB  VAL B 230      28.676  51.564  30.008  1.00  0.00           C  
ATOM    967  CG1 VAL B 230      29.880  50.650  30.204  1.00  0.00           C  
ATOM    968  CG2 VAL B 230      27.981  51.793  31.326  1.00  0.00           C  
ATOM    969  N   PRO B 231      27.587  54.202  27.992  1.00  0.00           N  
ATOM    970  CA  PRO B 231      26.419  55.077  27.810  1.00  0.00           C  
ATOM    971  C   PRO B 231      25.081  54.461  28.197  1.00  0.00           C  
ATOM    972  O   PRO B 231      24.843  53.259  27.994  1.00  0.00           O  
ATOM    973  CB  PRO B 231      26.474  55.437  26.322  1.00  0.00           C  
ATOM    974  CG  PRO B 231      27.180  54.264  25.707  1.00  0.00           C  
ATOM    975  CD  PRO B 231      28.277  53.966  26.710  1.00  0.00           C  
ATOM    976  N   VAL B 232      24.215  55.294  28.770  1.00  0.00           N  
ATOM    977  CA  VAL B 232      22.868  54.867  29.161  1.00  0.00           C  
ATOM    978  C   VAL B 232      22.085  54.783  27.860  1.00  0.00           C  
ATOM    979  O   VAL B 232      22.261  55.638  27.000  1.00  0.00           O  
ATOM    980  CB  VAL B 232      22.157  55.918  30.056  1.00  0.00           C  
ATOM    981  CG1 VAL B 232      20.761  55.407  30.435  1.00  0.00           C  
ATOM    982  CG2 VAL B 232      23.004  56.245  31.292  1.00  0.00           C  
ATOM    983  N   GLY B 233      21.230  53.777  27.708  1.00  0.00           N  
ATOM    984  CA  GLY B 233      20.467  53.643  26.479  1.00  0.00           C  
ATOM    985  C   GLY B 233      19.534  52.474  26.666  1.00  0.00           C  
ATOM    986  O   GLY B 233      19.738  51.689  27.582  1.00  0.00           O  
ATOM    987  N   LYS B 234      18.540  52.326  25.802  1.00  0.00           N  
ATOM    988  CA  LYS B 234      17.569  51.251  25.950  1.00  0.00           C  
ATOM    989  C   LYS B 234      17.781  50.002  25.101  1.00  0.00           C  
ATOM    990  O   LYS B 234      17.461  48.900  25.533  1.00  0.00           O  
ATOM    991  CB  LYS B 234      16.160  51.817  25.703  1.00  0.00           C  
ATOM    992  CG  LYS B 234      15.007  50.790  25.716  1.00  0.00           C  
ATOM    993  CD  LYS B 234      14.851  50.042  27.057  1.00  0.00           C  
ATOM    994  CE  LYS B 234      13.635  49.109  27.028  1.00  0.00           C  
ATOM    995  NZ  LYS B 234      13.577  48.168  28.185  1.00  0.00           N  
ATOM    996  N   ASP B 235      18.311  50.157  23.899  1.00  0.00           N  
ATOM    997  CA  ASP B 235      18.526  49.005  23.025  1.00  0.00           C  
ATOM    998  C   ASP B 235      19.660  49.308  22.054  1.00  0.00           C  
ATOM    999  O   ASP B 235      20.395  50.278  22.245  1.00  0.00           O  
ATOM   1000  CB  ASP B 235      17.252  48.714  22.234  1.00  0.00           C  
ATOM   1001  CG  ASP B 235      16.761  49.932  21.458  1.00  0.00           C  
ATOM   1002  OD1 ASP B 235      16.492  50.980  22.087  1.00  0.00           O  
ATOM   1003  OD2 ASP B 235      16.649  49.845  20.218  1.00  0.00           O  
ATOM   1004  N   GLU B 236      19.788  48.489  21.011  1.00  0.00           N  
ATOM   1005  CA  GLU B 236      20.832  48.686  20.012  1.00  0.00           C  
ATOM   1006  C   GLU B 236      20.918  50.113  19.485  1.00  0.00           C  
ATOM   1007  O   GLU B 236      22.012  50.633  19.300  1.00  0.00           O  
ATOM   1008  CB  GLU B 236      20.635  47.753  18.817  1.00  0.00           C  
ATOM   1009  CG  GLU B 236      21.228  46.371  18.981  1.00  0.00           C  
ATOM   1010  CD  GLU B 236      20.223  45.364  19.498  1.00  0.00           C  
ATOM   1011  OE1 GLU B 236      19.219  45.119  18.794  1.00  0.00           O  
ATOM   1012  OE2 GLU B 236      20.435  44.818  20.604  1.00  0.00           O  
ATOM   1013  N   ASN B 237      19.779  50.754  19.244  1.00  0.00           N  
ATOM   1014  CA  ASN B 237      19.801  52.112  18.704  1.00  0.00           C  
ATOM   1015  C   ASN B 237      20.575  53.124  19.529  1.00  0.00           C  
ATOM   1016  O   ASN B 237      21.140  54.074  18.987  1.00  0.00           O  
ATOM   1017  CB  ASN B 237      18.384  52.637  18.499  1.00  0.00           C  
ATOM   1018  CG  ASN B 237      17.539  51.698  17.693  1.00  0.00           C  
ATOM   1019  OD1 ASN B 237      18.015  51.073  16.740  1.00  0.00           O  
ATOM   1020  ND2 ASN B 237      16.273  51.589  18.064  1.00  0.00           N  
ATOM   1021  N   ASP B 238      20.609  52.933  20.837  1.00  0.00           N  
ATOM   1022  CA  ASP B 238      21.315  53.879  21.677  1.00  0.00           C  
ATOM   1023  C   ASP B 238      22.803  53.563  21.839  1.00  0.00           C  
ATOM   1024  O   ASP B 238      23.495  54.205  22.634  1.00  0.00           O  
ATOM   1025  CB  ASP B 238      20.605  53.984  23.026  1.00  0.00           C  
ATOM   1026  CG  ASP B 238      19.144  54.412  22.880  1.00  0.00           C  
ATOM   1027  OD1 ASP B 238      18.336  53.657  22.285  1.00  0.00           O  
ATOM   1028  OD2 ASP B 238      18.803  55.514  23.359  1.00  0.00           O  
ATOM   1029  N   ASN B 239      23.291  52.576  21.083  1.00  0.00           N  
ATOM   1030  CA  ASN B 239      24.702  52.226  21.126  1.00  0.00           C  
ATOM   1031  C   ASN B 239      25.453  53.330  20.400  1.00  0.00           C  
ATOM   1032  O   ASN B 239      25.023  53.808  19.348  1.00  0.00           O  
ATOM   1033  CB  ASN B 239      24.983  50.882  20.447  1.00  0.00           C  
ATOM   1034  CG  ASN B 239      24.609  49.699  21.320  1.00  0.00           C  
ATOM   1035  OD1 ASN B 239      24.409  49.844  22.531  1.00  0.00           O  
ATOM   1036  ND2 ASN B 239      24.520  48.519  20.713  1.00  0.00           N  
ATOM   1037  N   VAL B 240      26.597  53.698  20.953  1.00  0.00           N  
ATOM   1038  CA  VAL B 240      27.383  54.785  20.420  1.00  0.00           C  
ATOM   1039  C   VAL B 240      28.633  54.513  19.561  1.00  0.00           C  
ATOM   1040  O   VAL B 240      29.591  53.904  20.024  1.00  0.00           O  
ATOM   1041  CB  VAL B 240      27.784  55.695  21.587  1.00  0.00           C  
ATOM   1042  CG1 VAL B 240      28.510  56.913  21.076  1.00  0.00           C  
ATOM   1043  CG2 VAL B 240      26.550  56.062  22.378  1.00  0.00           C  
ATOM   1044  N   PRO B 241      28.620  54.964  18.286  1.00  0.00           N  
ATOM   1045  CA  PRO B 241      29.781  54.755  17.418  1.00  0.00           C  
ATOM   1046  C   PRO B 241      30.929  55.659  17.870  1.00  0.00           C  
ATOM   1047  O   PRO B 241      30.753  56.851  18.039  1.00  0.00           O  
ATOM   1048  CB  PRO B 241      29.248  55.084  16.022  1.00  0.00           C  
ATOM   1049  CG  PRO B 241      27.951  55.780  16.243  1.00  0.00           C  
ATOM   1050  CD  PRO B 241      27.403  55.221  17.488  1.00  0.00           C  
ATOM   1051  N   ILE B 242      32.106  55.079  18.076  1.00  0.00           N  
ATOM   1052  CA  ILE B 242      33.259  55.824  18.558  1.00  0.00           C  
ATOM   1053  C   ILE B 242      34.443  55.762  17.616  1.00  0.00           C  
ATOM   1054  O   ILE B 242      35.492  56.326  17.914  1.00  0.00           O  
ATOM   1055  CB  ILE B 242      33.763  55.239  19.873  1.00  0.00           C  
ATOM   1056  CG1 ILE B 242      34.133  53.768  19.633  1.00  0.00           C  
ATOM   1057  CG2 ILE B 242      32.708  55.382  20.967  1.00  0.00           C  
ATOM   1058  CD1 ILE B 242      34.604  53.014  20.851  1.00  0.00           C  
ATOM   1059  N   ARG B 243      34.291  55.100  16.480  1.00  0.00           N  
ATOM   1060  CA  ARG B 243      35.435  54.949  15.602  1.00  0.00           C  
ATOM   1061  C   ARG B 243      34.971  54.292  14.292  1.00  0.00           C  
ATOM   1062  O   ARG B 243      34.059  53.450  14.292  1.00  0.00           O  
ATOM   1063  CB  ARG B 243      36.421  54.056  16.358  1.00  0.00           C  
ATOM   1064  CG  ARG B 243      37.866  54.058  15.944  1.00  0.00           C  
ATOM   1065  CD  ARG B 243      38.725  53.597  17.145  1.00  0.00           C  
ATOM   1066  NE  ARG B 243      38.631  52.172  17.475  1.00  0.00           N  
ATOM   1067  CZ  ARG B 243      38.492  51.700  18.718  1.00  0.00           C  
ATOM   1068  NH1 ARG B 243      38.411  52.512  19.755  1.00  0.00           N  
ATOM   1069  NH2 ARG B 243      38.475  50.400  18.942  1.00  0.00           N  
ATOM   1070  N   PHE B 244      35.577  54.671  13.173  1.00  0.00           N  
ATOM   1071  CA  PHE B 244      35.171  54.074  11.910  1.00  0.00           C  
ATOM   1072  C   PHE B 244      36.443  53.747  11.195  1.00  0.00           C  
ATOM   1073  O   PHE B 244      37.481  54.263  11.566  1.00  0.00           O  
ATOM   1074  CB  PHE B 244      34.329  55.042  11.063  1.00  0.00           C  
ATOM   1075  CG  PHE B 244      33.065  55.521  11.740  1.00  0.00           C  
ATOM   1076  CD1 PHE B 244      33.109  56.515  12.714  1.00  0.00           C  
ATOM   1077  CD2 PHE B 244      31.829  54.976  11.396  1.00  0.00           C  
ATOM   1078  CE1 PHE B 244      31.930  56.966  13.341  1.00  0.00           C  
ATOM   1079  CE2 PHE B 244      30.649  55.413  12.009  1.00  0.00           C  
ATOM   1080  CZ  PHE B 244      30.700  56.417  12.991  1.00  0.00           C  
ATOM   1081  N   TRP B 245      36.377  52.875  10.191  1.00  0.00           N  
ATOM   1082  CA  TRP B 245      37.571  52.499   9.439  1.00  0.00           C  
ATOM   1083  C   TRP B 245      37.203  51.953   8.082  1.00  0.00           C  
ATOM   1084  O   TRP B 245      36.187  51.266   7.940  1.00  0.00           O  
ATOM   1085  CB  TRP B 245      38.383  51.417  10.176  1.00  0.00           C  
ATOM   1086  CG  TRP B 245      39.690  51.085   9.467  1.00  0.00           C  
ATOM   1087  CD1 TRP B 245      40.880  51.748   9.600  1.00  0.00           C  
ATOM   1088  CD2 TRP B 245      39.887  50.130   8.405  1.00  0.00           C  
ATOM   1089  NE1 TRP B 245      41.788  51.279   8.687  1.00  0.00           N  
ATOM   1090  CE2 TRP B 245      41.206  50.291   7.938  1.00  0.00           C  
ATOM   1091  CE3 TRP B 245      39.076  49.172   7.802  1.00  0.00           C  
ATOM   1092  CZ2 TRP B 245      41.730  49.530   6.887  1.00  0.00           C  
ATOM   1093  CZ3 TRP B 245      39.600  48.407   6.744  1.00  0.00           C  
ATOM   1094  CH2 TRP B 245      40.911  48.597   6.302  1.00  0.00           C  
ATOM   1095  N   GLY B 246      38.041  52.248   7.091  1.00  0.00           N  
ATOM   1096  CA  GLY B 246      37.812  51.734   5.752  1.00  0.00           C  
ATOM   1097  C   GLY B 246      36.940  52.582   4.836  1.00  0.00           C  
ATOM   1098  O   GLY B 246      36.328  53.577   5.256  1.00  0.00           O  
ATOM   1099  N   LYS B 247      36.906  52.180   3.566  1.00  0.00           N  
ATOM   1100  CA  LYS B 247      36.112  52.855   2.557  1.00  0.00           C  
ATOM   1101  C   LYS B 247      34.959  51.932   2.115  1.00  0.00           C  
ATOM   1102  O   LYS B 247      35.169  50.919   1.447  1.00  0.00           O  
ATOM   1103  CB  LYS B 247      37.003  53.248   1.368  1.00  0.00           C  
ATOM   1104  CG  LYS B 247      36.298  54.109   0.313  1.00  0.00           C  
ATOM   1105  CD  LYS B 247      37.285  54.812  -0.600  1.00  0.00           C  
ATOM   1106  CE  LYS B 247      36.583  55.500  -1.762  1.00  0.00           C  
ATOM   1107  NZ  LYS B 247      37.505  56.360  -2.550  1.00  0.00           N  
ATOM   1108  N   ALA B 248      33.739  52.299   2.500  1.00  0.00           N  
ATOM   1109  CA  ALA B 248      32.544  51.511   2.190  1.00  0.00           C  
ATOM   1110  C   ALA B 248      32.047  51.661   0.751  1.00  0.00           C  
ATOM   1111  O   ALA B 248      32.191  52.712   0.124  1.00  0.00           O  
ATOM   1112  CB  ALA B 248      31.428  51.878   3.154  1.00  0.00           C  
ATOM   1113  N   ARG B 249      31.483  50.589   0.222  1.00  0.00           N  
ATOM   1114  CA  ARG B 249      30.946  50.627  -1.114  1.00  0.00           C  
ATOM   1115  C   ARG B 249      29.474  50.658  -0.784  1.00  0.00           C  
ATOM   1116  O   ARG B 249      28.950  49.714  -0.211  1.00  0.00           O  
ATOM   1117  CB  ARG B 249      31.314  49.362  -1.900  1.00  0.00           C  
ATOM   1118  CG  ARG B 249      32.817  49.159  -2.084  1.00  0.00           C  
ATOM   1119  CD  ARG B 249      33.121  47.776  -2.647  1.00  0.00           C  
ATOM   1120  NE  ARG B 249      32.882  47.728  -4.088  1.00  0.00           N  
ATOM   1121  CZ  ARG B 249      32.637  46.618  -4.780  1.00  0.00           C  
ATOM   1122  NH1 ARG B 249      32.594  45.444  -4.158  1.00  0.00           N  
ATOM   1123  NH2 ARG B 249      32.433  46.688  -6.096  1.00  0.00           N  
ATOM   1124  N   VAL B 250      28.815  51.761  -1.113  1.00  0.00           N  
ATOM   1125  CA  VAL B 250      27.404  51.906  -0.807  1.00  0.00           C  
ATOM   1126  C   VAL B 250      26.493  51.985  -2.032  1.00  0.00           C  
ATOM   1127  O   VAL B 250      26.707  52.798  -2.936  1.00  0.00           O  
ATOM   1128  CB  VAL B 250      27.179  53.170   0.046  1.00  0.00           C  
ATOM   1129  CG1 VAL B 250      25.754  53.197   0.581  1.00  0.00           C  
ATOM   1130  CG2 VAL B 250      28.213  53.230   1.170  1.00  0.00           C  
ATOM   1131  N   TRP B 251      25.475  51.136  -2.063  1.00  0.00           N  
ATOM   1132  CA  TRP B 251      24.506  51.181  -3.154  1.00  0.00           C  
ATOM   1133  C   TRP B 251      23.785  52.519  -3.025  1.00  0.00           C  
ATOM   1134  O   TRP B 251      23.505  52.958  -1.904  1.00  0.00           O  
ATOM   1135  CB  TRP B 251      23.471  50.076  -3.002  1.00  0.00           C  
ATOM   1136  CG  TRP B 251      22.428  50.081  -4.078  1.00  0.00           C  
ATOM   1137  CD1 TRP B 251      22.644  50.147  -5.431  1.00  0.00           C  
ATOM   1138  CD2 TRP B 251      21.019  49.877  -3.906  1.00  0.00           C  
ATOM   1139  NE1 TRP B 251      21.462  49.982  -6.105  1.00  0.00           N  
ATOM   1140  CE2 TRP B 251      20.447  49.813  -5.197  1.00  0.00           C  
ATOM   1141  CE3 TRP B 251      20.186  49.734  -2.788  1.00  0.00           C  
ATOM   1142  CZ2 TRP B 251      19.070  49.606  -5.403  1.00  0.00           C  
ATOM   1143  CZ3 TRP B 251      18.812  49.529  -2.992  1.00  0.00           C  
ATOM   1144  CH2 TRP B 251      18.273  49.466  -4.293  1.00  0.00           C  
ATOM   1145  N   LYS B 252      23.479  53.164  -4.150  1.00  0.00           N  
ATOM   1146  CA  LYS B 252      22.769  54.452  -4.120  1.00  0.00           C  
ATOM   1147  C   LYS B 252      21.460  54.382  -3.295  1.00  0.00           C  
ATOM   1148  O   LYS B 252      21.136  55.315  -2.547  1.00  0.00           O  
ATOM   1149  CB  LYS B 252      22.481  54.919  -5.552  1.00  0.00           C  
ATOM   1150  CG  LYS B 252      21.689  53.921  -6.406  1.00  0.00           C  
ATOM   1151  CD  LYS B 252      21.416  54.463  -7.794  1.00  0.00           C  
ATOM   1152  CE  LYS B 252      20.485  53.544  -8.579  1.00  0.00           C  
ATOM   1153  NZ  LYS B 252      20.279  53.988  -9.995  1.00  0.00           N  
ATOM   1154  N   GLY B 253      20.730  53.267  -3.398  1.00  0.00           N  
ATOM   1155  CA  GLY B 253      19.484  53.126  -2.656  1.00  0.00           C  
ATOM   1156  C   GLY B 253      19.627  52.953  -1.153  1.00  0.00           C  
ATOM   1157  O   GLY B 253      18.627  52.855  -0.425  1.00  0.00           O  
ATOM   1158  N   HIS B 254      20.872  52.922  -0.684  1.00  0.00           N  
ATOM   1159  CA  HIS B 254      21.177  52.744   0.729  1.00  0.00           C  
ATOM   1160  C   HIS B 254      21.866  53.961   1.312  1.00  0.00           C  
ATOM   1161  O   HIS B 254      22.182  53.987   2.500  1.00  0.00           O  
ATOM   1162  CB  HIS B 254      22.092  51.534   0.904  1.00  0.00           C  
ATOM   1163  CG  HIS B 254      21.409  50.220   0.696  1.00  0.00           C  
ATOM   1164  ND1 HIS B 254      22.089  49.080   0.322  1.00  0.00           N  
ATOM   1165  CD2 HIS B 254      20.122  49.844   0.883  1.00  0.00           C  
ATOM   1166  CE1 HIS B 254      21.251  48.059   0.293  1.00  0.00           C  
ATOM   1167  NE2 HIS B 254      20.052  48.495   0.631  1.00  0.00           N  
ATOM   1168  N   LEU B 255      22.091  54.966   0.468  1.00  0.00           N  
ATOM   1169  CA  LEU B 255      22.792  56.195   0.858  1.00  0.00           C  
ATOM   1170  C   LEU B 255      22.381  56.824   2.180  1.00  0.00           C  
ATOM   1171  O   LEU B 255      23.232  57.218   2.976  1.00  0.00           O  
ATOM   1172  CB  LEU B 255      22.661  57.245  -0.252  1.00  0.00           C  
ATOM   1173  CG  LEU B 255      23.696  58.374  -0.386  1.00  0.00           C  
ATOM   1174  CD1 LEU B 255      22.994  59.720  -0.277  1.00  0.00           C  
ATOM   1175  CD2 LEU B 255      24.792  58.242   0.652  1.00  0.00           C  
ATOM   1176  N   GLU B 256      21.082  56.910   2.430  1.00  0.00           N  
ATOM   1177  CA  GLU B 256      20.624  57.549   3.659  1.00  0.00           C  
ATOM   1178  C   GLU B 256      20.988  56.811   4.939  1.00  0.00           C  
ATOM   1179  O   GLU B 256      21.499  57.409   5.885  1.00  0.00           O  
ATOM   1180  CB  GLU B 256      19.115  57.765   3.622  1.00  0.00           C  
ATOM   1181  CG  GLU B 256      18.645  58.776   4.640  1.00  0.00           C  
ATOM   1182  CD  GLU B 256      17.144  58.813   4.761  1.00  0.00           C  
ATOM   1183  OE1 GLU B 256      16.456  58.728   3.716  1.00  0.00           O  
ATOM   1184  OE2 GLU B 256      16.658  58.937   5.903  1.00  0.00           O  
ATOM   1185  N   ARG B 257      20.707  55.516   4.968  1.00  0.00           N  
ATOM   1186  CA  ARG B 257      20.997  54.707   6.137  1.00  0.00           C  
ATOM   1187  C   ARG B 257      22.508  54.624   6.328  1.00  0.00           C  
ATOM   1188  O   ARG B 257      22.989  54.593   7.468  1.00  0.00           O  
ATOM   1189  CB  ARG B 257      20.397  53.312   5.963  1.00  0.00           C  
ATOM   1190  CG  ARG B 257      20.381  52.454   7.232  1.00  0.00           C  
ATOM   1191  CD  ARG B 257      19.397  51.283   7.078  1.00  0.00           C  
ATOM   1192  NE  ARG B 257      19.671  50.527   5.857  1.00  0.00           N  
ATOM   1193  CZ  ARG B 257      18.829  49.675   5.285  1.00  0.00           C  
ATOM   1194  NH1 ARG B 257      17.634  49.455   5.824  1.00  0.00           N  
ATOM   1195  NH2 ARG B 257      19.185  49.053   4.162  1.00  0.00           N  
ATOM   1196  N   PHE B 258      23.257  54.601   5.224  1.00  0.00           N  
ATOM   1197  CA  PHE B 258      24.702  54.533   5.337  1.00  0.00           C  
ATOM   1198  C   PHE B 258      25.268  55.793   5.981  1.00  0.00           C  
ATOM   1199  O   PHE B 258      26.187  55.707   6.796  1.00  0.00           O  
ATOM   1200  CB  PHE B 258      25.393  54.314   3.980  1.00  0.00           C  
ATOM   1201  CG  PHE B 258      26.867  54.634   4.015  1.00  0.00           C  
ATOM   1202  CD1 PHE B 258      27.316  55.923   3.741  1.00  0.00           C  
ATOM   1203  CD2 PHE B 258      27.784  53.698   4.476  1.00  0.00           C  
ATOM   1204  CE1 PHE B 258      28.638  56.270   3.938  1.00  0.00           C  
ATOM   1205  CE2 PHE B 258      29.123  54.042   4.678  1.00  0.00           C  
ATOM   1206  CZ  PHE B 258      29.544  55.325   4.413  1.00  0.00           C  
ATOM   1207  N   LEU B 259      24.746  56.961   5.611  1.00  0.00           N  
ATOM   1208  CA  LEU B 259      25.251  58.206   6.192  1.00  0.00           C  
ATOM   1209  C   LEU B 259      24.747  58.323   7.618  1.00  0.00           C  
ATOM   1210  O   LEU B 259      25.430  58.838   8.502  1.00  0.00           O  
ATOM   1211  CB  LEU B 259      24.795  59.420   5.362  1.00  0.00           C  
ATOM   1212  CG  LEU B 259      25.425  59.599   3.967  1.00  0.00           C  
ATOM   1213  CD1 LEU B 259      24.578  60.560   3.154  1.00  0.00           C  
ATOM   1214  CD2 LEU B 259      26.870  60.102   4.079  1.00  0.00           C  
ATOM   1215  N   GLU B 261      23.539  57.822   7.830  1.00  0.00           N  
ATOM   1216  CA  GLU B 261      22.903  57.830   9.138  1.00  0.00           C  
ATOM   1217  C   GLU B 261      23.818  57.066  10.096  1.00  0.00           C  
ATOM   1218  O   GLU B 261      24.327  57.635  11.064  1.00  0.00           O  
ATOM   1219  CB  GLU B 261      21.527  57.157   9.030  1.00  0.00           C  
ATOM   1220  CG  GLU B 261      20.503  57.509  10.115  1.00  0.00           C  
ATOM   1221  CD  GLU B 261      20.742  56.788  11.433  1.00  0.00           C  
ATOM   1222  OE1 GLU B 261      20.868  55.538  11.424  1.00  0.00           O  
ATOM   1223  OE2 GLU B 261      20.789  57.471  12.481  1.00  0.00           O  
ATOM   1224  N   GLN B 262      24.052  55.787   9.800  1.00  0.00           N  
ATOM   1225  CA  GLN B 262      24.901  54.950  10.640  1.00  0.00           C  
ATOM   1226  C   GLN B 262      26.415  55.264  10.603  1.00  0.00           C  
ATOM   1227  O   GLN B 262      27.151  54.869  11.507  1.00  0.00           O  
ATOM   1228  CB  GLN B 262      24.648  53.479  10.305  1.00  0.00           C  
ATOM   1229  CG  GLN B 262      23.394  52.921  10.937  1.00  0.00           C  
ATOM   1230  CD  GLN B 262      22.878  51.658  10.245  1.00  0.00           C  
ATOM   1231  OE1 GLN B 262      23.629  50.721   9.961  1.00  0.00           O  
ATOM   1232  NE2 GLN B 262      21.575  51.629   9.985  1.00  0.00           N  
ATOM   1233  N   SER B 263      26.878  55.981   9.581  1.00  0.00           N  
ATOM   1234  CA  SER B 263      28.302  56.327   9.480  1.00  0.00           C  
ATOM   1235  C   SER B 263      28.583  57.706  10.055  1.00  0.00           C  
ATOM   1236  O   SER B 263      29.746  58.088  10.238  1.00  0.00           O  
ATOM   1237  CB  SER B 263      28.780  56.292   8.017  1.00  0.00           C  
ATOM   1238  OG  SER B 263      28.153  57.293   7.228  1.00  0.00           O  
ATOM   1239  N   GLN B 264      27.514  58.445  10.341  1.00  0.00           N  
ATOM   1240  CA  GLN B 264      27.637  59.792  10.867  1.00  0.00           C  
ATOM   1241  C   GLN B 264      28.305  60.692   9.828  1.00  0.00           C  
ATOM   1242  O   GLN B 264      28.597  61.854  10.089  1.00  0.00           O  
ATOM   1243  CB  GLN B 264      28.472  59.793  12.145  1.00  0.00           C  
ATOM   1244  CG  GLN B 264      27.732  59.374  13.398  1.00  0.00           C  
ATOM   1245  CD  GLN B 264      28.497  59.758  14.658  1.00  0.00           C  
ATOM   1246  OE1 GLN B 264      28.946  60.899  14.797  1.00  0.00           O  
ATOM   1247  NE2 GLN B 264      28.641  58.816  15.583  1.00  0.00           N  
ATOM   1248  N   GLY B 266      28.543  60.145   8.644  1.00  0.00           N  
ATOM   1249  CA  GLY B 266      29.193  60.907   7.604  1.00  0.00           C  
ATOM   1250  C   GLY B 266      30.648  61.167   7.945  1.00  0.00           C  
ATOM   1251  O   GLY B 266      31.236  62.125   7.453  1.00  0.00           O  
ATOM   1252  N   LYS B 267      31.226  60.319   8.793  1.00  0.00           N  
ATOM   1253  CA  LYS B 267      32.625  60.442   9.205  1.00  0.00           C  
ATOM   1254  C   LYS B 267      33.464  59.372   8.511  1.00  0.00           C  
ATOM   1255  O   LYS B 267      34.654  59.223   8.784  1.00  0.00           O  
ATOM   1256  CB  LYS B 267      32.745  60.245  10.716  1.00  0.00           C  
ATOM   1257  CG  LYS B 267      32.390  61.449  11.557  1.00  0.00           C  
ATOM   1258  CD  LYS B 267      32.257  61.058  13.032  1.00  0.00           C  
ATOM   1259  CE  LYS B 267      32.516  62.223  13.988  1.00  0.00           C  
ATOM   1260  NZ  LYS B 267      33.978  62.520  14.090  1.00  0.00           N  
ATOM   1261  N   MET B 268      32.840  58.656   7.588  1.00  0.00           N  
ATOM   1262  CA  MET B 268      33.489  57.539   6.902  1.00  0.00           C  
ATOM   1263  C   MET B 268      33.614  57.689   5.397  1.00  0.00           C  
ATOM   1264  O   MET B 268      32.644  58.008   4.713  1.00  0.00           O  
ATOM   1265  CB  MET B 268      32.705  56.253   7.233  1.00  0.00           C  
ATOM   1266  CG  MET B 268      33.213  54.992   6.610  1.00  0.00           C  
ATOM   1267  SD  MET B 268      32.503  53.547   7.450  1.00  0.00           S  
ATOM   1268  CE  MET B 268      33.040  52.271   6.336  1.00  0.00           C  
ATOM   1269  N   GLU B 269      34.813  57.440   4.888  1.00  0.00           N  
ATOM   1270  CA  GLU B 269      35.078  57.525   3.457  1.00  0.00           C  
ATOM   1271  C   GLU B 269      34.164  56.540   2.732  1.00  0.00           C  
ATOM   1272  O   GLU B 269      33.876  55.464   3.256  1.00  0.00           O  
ATOM   1273  CB  GLU B 269      36.547  57.173   3.198  1.00  0.00           C  
ATOM   1274  CG  GLU B 269      37.312  58.219   2.435  1.00  0.00           C  
ATOM   1275  CD  GLU B 269      37.151  59.624   3.012  1.00  0.00           C  
ATOM   1276  OE1 GLU B 269      36.913  60.550   2.209  1.00  0.00           O  
ATOM   1277  OE2 GLU B 269      37.266  59.812   4.248  1.00  0.00           O  
ATOM   1278  N   TYR B 270      33.680  56.893   1.547  1.00  0.00           N  
ATOM   1279  CA  TYR B 270      32.820  55.959   0.824  1.00  0.00           C  
ATOM   1280  C   TYR B 270      32.761  56.161  -0.679  1.00  0.00           C  
ATOM   1281  O   TYR B 270      33.461  57.006  -1.229  1.00  0.00           O  
ATOM   1282  CB  TYR B 270      31.407  55.921   1.436  1.00  0.00           C  
ATOM   1283  CG  TYR B 270      30.486  57.075   1.129  1.00  0.00           C  
ATOM   1284  CD1 TYR B 270      29.511  56.968   0.139  1.00  0.00           C  
ATOM   1285  CD2 TYR B 270      30.560  58.259   1.850  1.00  0.00           C  
ATOM   1286  CE1 TYR B 270      28.625  58.020  -0.120  1.00  0.00           C  
ATOM   1287  CE2 TYR B 270      29.690  59.312   1.602  1.00  0.00           C  
ATOM   1288  CZ  TYR B 270      28.723  59.190   0.616  1.00  0.00           C  
ATOM   1289  OH  TYR B 270      27.879  60.243   0.362  1.00  0.00           O  
ATOM   1290  N   GLU B 271      31.923  55.371  -1.338  1.00  0.00           N  
ATOM   1291  CA  GLU B 271      31.821  55.380  -2.795  1.00  0.00           C  
ATOM   1292  C   GLU B 271      30.485  54.751  -3.205  1.00  0.00           C  
ATOM   1293  O   GLU B 271      30.128  53.669  -2.729  1.00  0.00           O  
ATOM   1294  CB  GLU B 271      33.011  54.586  -3.352  1.00  0.00           C  
ATOM   1295  CG  GLU B 271      32.799  53.877  -4.664  1.00  0.00           C  
ATOM   1296  CD  GLU B 271      33.849  52.799  -4.936  1.00  0.00           C  
ATOM   1297  OE1 GLU B 271      33.851  52.260  -6.057  1.00  0.00           O  
ATOM   1298  OE2 GLU B 271      34.666  52.471  -4.042  1.00  0.00           O  
ATOM   1299  N   ILE B 272      29.758  55.431  -4.090  1.00  0.00           N  
ATOM   1300  CA  ILE B 272      28.439  54.984  -4.529  1.00  0.00           C  
ATOM   1301  C   ILE B 272      28.449  54.015  -5.692  1.00  0.00           C  
ATOM   1302  O   ILE B 272      29.037  54.289  -6.735  1.00  0.00           O  
ATOM   1303  CB  ILE B 272      27.556  56.180  -4.929  1.00  0.00           C  
ATOM   1304  CG1 ILE B 272      27.420  57.162  -3.763  1.00  0.00           C  
ATOM   1305  CG2 ILE B 272      26.181  55.689  -5.325  1.00  0.00           C  
ATOM   1306  CD1 ILE B 272      26.500  56.664  -2.664  1.00  0.00           C  
ATOM   1307  N   LEU B 273      27.780  52.882  -5.502  1.00  0.00           N  
ATOM   1308  CA  LEU B 273      27.679  51.856  -6.530  1.00  0.00           C  
ATOM   1309  C   LEU B 273      26.349  52.018  -7.257  1.00  0.00           C  
ATOM   1310  O   LEU B 273      25.305  52.176  -6.618  1.00  0.00           O  
ATOM   1311  CB  LEU B 273      27.734  50.452  -5.911  1.00  0.00           C  
ATOM   1312  CG  LEU B 273      29.029  49.915  -5.288  1.00  0.00           C  
ATOM   1313  CD1 LEU B 273      28.747  48.528  -4.722  1.00  0.00           C  
ATOM   1314  CD2 LEU B 273      30.146  49.851  -6.332  1.00  0.00           C  
ATOM   1315  N   GLU B 274      26.387  51.974  -8.588  1.00  0.00           N  
ATOM   1316  CA  GLU B 274      25.170  52.114  -9.366  1.00  0.00           C  
ATOM   1317  C   GLU B 274      24.426  50.788  -9.498  1.00  0.00           C  
ATOM   1318  O   GLU B 274      23.216  50.777  -9.775  1.00  0.00           O  
ATOM   1319  CB  GLU B 274      25.478  52.741 -10.732  1.00  0.00           C  
ATOM   1320  CG  GLU B 274      25.794  54.247 -10.627  1.00  0.00           C  
ATOM   1321  CD  GLU B 274      24.601  55.080 -10.137  1.00  0.00           C  
ATOM   1322  OE1 GLU B 274      24.807  56.220  -9.655  1.00  0.00           O  
ATOM   1323  OE2 GLU B 274      23.450  54.598 -10.241  1.00  0.00           O  
ATOM   1324  N   TRP B 275      25.137  49.673  -9.287  1.00  0.00           N  
ATOM   1325  CA  TRP B 275      24.496  48.352  -9.332  1.00  0.00           C  
ATOM   1326  C   TRP B 275      24.180  47.920  -7.902  1.00  0.00           C  
ATOM   1327  O   TRP B 275      24.852  48.348  -6.964  1.00  0.00           O  
ATOM   1328  CB  TRP B 275      25.381  47.313 -10.030  1.00  0.00           C  
ATOM   1329  CG  TRP B 275      26.779  47.207  -9.536  1.00  0.00           C  
ATOM   1330  CD1 TRP B 275      27.838  48.011  -9.864  1.00  0.00           C  
ATOM   1331  CD2 TRP B 275      27.297  46.191  -8.678  1.00  0.00           C  
ATOM   1332  NE1 TRP B 275      28.990  47.549  -9.269  1.00  0.00           N  
ATOM   1333  CE2 TRP B 275      28.686  46.432  -8.534  1.00  0.00           C  
ATOM   1334  CE3 TRP B 275      26.724  45.096  -8.016  1.00  0.00           C  
ATOM   1335  CZ2 TRP B 275      29.509  45.613  -7.757  1.00  0.00           C  
ATOM   1336  CZ3 TRP B 275      27.538  44.283  -7.248  1.00  0.00           C  
ATOM   1337  CH2 TRP B 275      28.920  44.545  -7.124  1.00  0.00           C  
ATOM   1338  N   LYS B 276      23.150  47.100  -7.722  1.00  0.00           N  
ATOM   1339  CA  LYS B 276      22.791  46.680  -6.372  1.00  0.00           C  
ATOM   1340  C   LYS B 276      23.631  45.492  -5.911  1.00  0.00           C  
ATOM   1341  O   LYS B 276      23.479  44.379  -6.425  1.00  0.00           O  
ATOM   1342  CB  LYS B 276      21.297  46.324  -6.276  1.00  0.00           C  
ATOM   1343  CG  LYS B 276      20.803  46.277  -4.837  1.00  0.00           C  
ATOM   1344  CD  LYS B 276      19.352  45.839  -4.675  1.00  0.00           C  
ATOM   1345  CE  LYS B 276      18.958  45.879  -3.190  1.00  0.00           C  
ATOM   1346  NZ  LYS B 276      17.554  45.467  -2.902  1.00  0.00           N  
ATOM   1347  N   PRO B 277      24.543  45.718  -4.936  1.00  0.00           N  
ATOM   1348  CA  PRO B 277      25.368  44.602  -4.465  1.00  0.00           C  
ATOM   1349  C   PRO B 277      24.436  43.573  -3.813  1.00  0.00           C  
ATOM   1350  O   PRO B 277      23.438  43.938  -3.169  1.00  0.00           O  
ATOM   1351  CB  PRO B 277      26.334  45.281  -3.493  1.00  0.00           C  
ATOM   1352  CG  PRO B 277      25.531  46.390  -2.932  1.00  0.00           C  
ATOM   1353  CD  PRO B 277      24.782  46.931  -4.126  1.00  0.00           C  
ATOM   1354  N   LYS B 278      24.752  42.295  -3.992  1.00  0.00           N  
ATOM   1355  CA  LYS B 278      23.914  41.220  -3.470  1.00  0.00           C  
ATOM   1356  C   LYS B 278      24.064  40.817  -1.986  1.00  0.00           C  
ATOM   1357  O   LYS B 278      25.000  41.222  -1.285  1.00  0.00           O  
ATOM   1358  CB  LYS B 278      24.102  39.995  -4.372  1.00  0.00           C  
ATOM   1359  CG  LYS B 278      24.407  40.389  -5.803  1.00  0.00           C  
ATOM   1360  CD  LYS B 278      24.344  39.221  -6.751  1.00  0.00           C  
ATOM   1361  CE  LYS B 278      24.979  39.615  -8.076  1.00  0.00           C  
ATOM   1362  NZ  LYS B 278      25.165  38.451  -8.994  1.00  0.00           N  
ATOM   1363  N   LEU B 279      23.102  40.035  -1.509  1.00  0.00           N  
ATOM   1364  CA  LEU B 279      23.134  39.548  -0.137  1.00  0.00           C  
ATOM   1365  C   LEU B 279      23.992  38.284  -0.119  1.00  0.00           C  
ATOM   1366  O   LEU B 279      23.981  37.505  -1.084  1.00  0.00           O  
ATOM   1367  CB  LEU B 279      21.719  39.243   0.345  1.00  0.00           C  
ATOM   1368  CG  LEU B 279      20.830  40.463   0.570  1.00  0.00           C  
ATOM   1369  CD1 LEU B 279      19.419  39.980   0.688  1.00  0.00           C  
ATOM   1370  CD2 LEU B 279      21.245  41.232   1.837  1.00  0.00           C  
ATOM   1371  N   HIS B 281      24.723  38.075   0.976  1.00  0.00           N  
ATOM   1372  CA  HIS B 281      25.616  36.927   1.078  1.00  0.00           C  
ATOM   1373  C   HIS B 281      24.930  35.597   0.745  1.00  0.00           C  
ATOM   1374  O   HIS B 281      25.534  34.705   0.151  1.00  0.00           O  
ATOM   1375  CB  HIS B 281      26.293  36.894   2.471  1.00  0.00           C  
ATOM   1376  CG  HIS B 281      25.536  36.127   3.504  1.00  0.00           C  
ATOM   1377  ND1 HIS B 281      24.461  36.653   4.184  1.00  0.00           N  
ATOM   1378  CD2 HIS B 281      25.656  34.844   3.922  1.00  0.00           C  
ATOM   1379  CE1 HIS B 281      23.946  35.725   4.972  1.00  0.00           C  
ATOM   1380  NE2 HIS B 281      24.653  34.619   4.832  1.00  0.00           N  
ATOM   1381  N   VAL B 282      23.660  35.476   1.085  1.00  0.00           N  
ATOM   1382  CA  VAL B 282      22.931  34.253   0.817  1.00  0.00           C  
ATOM   1383  C   VAL B 282      22.886  33.948  -0.687  1.00  0.00           C  
ATOM   1384  O   VAL B 282      23.034  32.796  -1.103  1.00  0.00           O  
ATOM   1385  CB  VAL B 282      21.481  34.343   1.354  1.00  0.00           C  
ATOM   1386  CG1 VAL B 282      20.954  32.954   1.630  1.00  0.00           C  
ATOM   1387  CG2 VAL B 282      21.428  35.212   2.616  1.00  0.00           C  
ATOM   1388  N   ASP B 283      22.678  34.976  -1.503  1.00  0.00           N  
ATOM   1389  CA  ASP B 283      22.608  34.788  -2.954  1.00  0.00           C  
ATOM   1390  C   ASP B 283      23.991  34.508  -3.495  1.00  0.00           C  
ATOM   1391  O   ASP B 283      24.153  33.690  -4.396  1.00  0.00           O  
ATOM   1392  CB  ASP B 283      22.045  36.031  -3.634  1.00  0.00           C  
ATOM   1393  CG  ASP B 283      20.707  36.458  -3.047  1.00  0.00           C  
ATOM   1394  OD1 ASP B 283      20.493  37.687  -2.933  1.00  0.00           O  
ATOM   1395  OD2 ASP B 283      19.869  35.580  -2.702  1.00  0.00           O  
ATOM   1396  N   LEU B 291      24.996  35.184  -2.947  1.00  0.00           N  
ATOM   1397  CA  LEU B 291      26.352  34.962  -3.409  1.00  0.00           C  
ATOM   1398  C   LEU B 291      26.714  33.503  -3.136  1.00  0.00           C  
ATOM   1399  O   LEU B 291      27.247  32.814  -4.022  1.00  0.00           O  
ATOM   1400  CB  LEU B 291      27.306  35.964  -2.742  1.00  0.00           C  
ATOM   1401  CG  LEU B 291      27.123  37.359  -3.386  1.00  0.00           C  
ATOM   1402  CD1 LEU B 291      27.754  38.499  -2.580  1.00  0.00           C  
ATOM   1403  CD2 LEU B 291      27.726  37.300  -4.810  1.00  0.00           C  
ATOM   1404  N   LEU B 292      26.383  33.017  -1.937  1.00  0.00           N  
ATOM   1405  CA  LEU B 292      26.660  31.621  -1.596  1.00  0.00           C  
ATOM   1406  C   LEU B 292      26.057  30.686  -2.641  1.00  0.00           C  
ATOM   1407  O   LEU B 292      26.651  29.650  -2.970  1.00  0.00           O  
ATOM   1408  CB  LEU B 292      26.118  31.265  -0.200  1.00  0.00           C  
ATOM   1409  CG  LEU B 292      26.965  31.690   1.013  1.00  0.00           C  
ATOM   1410  CD1 LEU B 292      26.162  31.522   2.274  1.00  0.00           C  
ATOM   1411  CD2 LEU B 292      28.271  30.883   1.070  1.00  0.00           C  
ATOM   1412  N   GLU B 293      24.885  31.048  -3.167  1.00  0.00           N  
ATOM   1413  CA  GLU B 293      24.220  30.237  -4.185  1.00  0.00           C  
ATOM   1414  C   GLU B 293      24.984  30.278  -5.497  1.00  0.00           C  
ATOM   1415  O   GLU B 293      25.351  29.233  -6.042  1.00  0.00           O  
ATOM   1416  CB  GLU B 293      22.801  30.735  -4.435  1.00  0.00           C  
ATOM   1417  CG  GLU B 293      21.696  29.771  -4.025  1.00  0.00           C  
ATOM   1418  CD  GLU B 293      21.382  28.715  -5.080  1.00  0.00           C  
ATOM   1419  OE1 GLU B 293      20.935  29.090  -6.188  1.00  0.00           O  
ATOM   1420  OE2 GLU B 293      21.574  27.508  -4.794  1.00  0.00           O  
ATOM   1421  N   ILE B 296      25.244  31.480  -6.004  1.00  0.00           N  
ATOM   1422  CA  ILE B 296      25.934  31.585  -7.276  1.00  0.00           C  
ATOM   1423  C   ILE B 296      27.329  30.965  -7.235  1.00  0.00           C  
ATOM   1424  O   ILE B 296      27.764  30.359  -8.215  1.00  0.00           O  
ATOM   1425  CB  ILE B 296      25.997  33.054  -7.783  1.00  0.00           C  
ATOM   1426  CG1 ILE B 296      27.300  33.707  -7.369  1.00  0.00           C  
ATOM   1427  CG2 ILE B 296      24.811  33.858  -7.250  1.00  0.00           C  
ATOM   1428  CD1 ILE B 296      27.412  35.117  -7.862  1.00  0.00           C  
ATOM   1429  N   LEU B 297      28.012  31.088  -6.098  1.00  0.00           N  
ATOM   1430  CA  LEU B 297      29.349  30.516  -5.951  1.00  0.00           C  
ATOM   1431  C   LEU B 297      29.363  29.024  -5.708  1.00  0.00           C  
ATOM   1432  O   LEU B 297      30.411  28.396  -5.808  1.00  0.00           O  
ATOM   1433  CB  LEU B 297      30.104  31.174  -4.805  1.00  0.00           C  
ATOM   1434  CG  LEU B 297      30.849  32.493  -5.007  1.00  0.00           C  
ATOM   1435  CD1 LEU B 297      30.836  32.947  -6.465  1.00  0.00           C  
ATOM   1436  CD2 LEU B 297      30.217  33.509  -4.108  1.00  0.00           C  
ATOM   1437  N   GLY B 298      28.211  28.451  -5.382  1.00  0.00           N  
ATOM   1438  CA  GLY B 298      28.155  27.023  -5.089  1.00  0.00           C  
ATOM   1439  C   GLY B 298      28.845  26.671  -3.765  1.00  0.00           C  
ATOM   1440  O   GLY B 298      29.444  25.601  -3.628  1.00  0.00           O  
ATOM   1441  N   GLY B 303      28.744  27.565  -2.778  1.00  0.00           N  
ATOM   1442  CA  GLY B 303      29.385  27.333  -1.498  1.00  0.00           C  
ATOM   1443  C   GLY B 303      28.508  26.915  -0.336  1.00  0.00           C  
ATOM   1444  O   GLY B 303      28.983  26.845   0.802  1.00  0.00           O  
ATOM   1445  N   ALA B 305      27.240  26.619  -0.602  1.00  0.00           N  
ATOM   1446  CA  ALA B 305      26.333  26.213   0.467  1.00  0.00           C  
ATOM   1447  C   ALA B 305      25.083  25.506  -0.054  1.00  0.00           C  
ATOM   1448  O   ALA B 305      24.732  25.638  -1.221  1.00  0.00           O  
ATOM   1449  CB  ALA B 305      25.922  27.450   1.300  1.00  0.00           C  
ATOM   1450  N   ASP B 306      24.444  24.726   0.813  1.00  0.00           N  
ATOM   1451  CA  ASP B 306      23.196  24.056   0.478  1.00  0.00           C  
ATOM   1452  C   ASP B 306      22.341  24.190   1.741  1.00  0.00           C  
ATOM   1453  O   ASP B 306      22.646  23.576   2.765  1.00  0.00           O  
ATOM   1454  CB  ASP B 306      23.404  22.570   0.146  1.00  0.00           C  
ATOM   1455  CG  ASP B 306      22.097  21.859  -0.319  1.00  0.00           C  
ATOM   1456  OD1 ASP B 306      21.015  22.056   0.292  1.00  0.00           O  
ATOM   1457  OD2 ASP B 306      22.163  21.072  -1.289  1.00  0.00           O  
ATOM   1458  N   PHE B 307      21.286  25.003   1.669  1.00  0.00           N  
ATOM   1459  CA  PHE B 307      20.422  25.197   2.815  1.00  0.00           C  
ATOM   1460  C   PHE B 307      19.236  24.254   2.857  1.00  0.00           C  
ATOM   1461  O   PHE B 307      18.872  23.748   3.918  1.00  0.00           O  
ATOM   1462  CB  PHE B 307      19.932  26.640   2.870  1.00  0.00           C  
ATOM   1463  CG  PHE B 307      21.019  27.636   3.156  1.00  0.00           C  
ATOM   1464  CD1 PHE B 307      21.609  28.365   2.116  1.00  0.00           C  
ATOM   1465  CD2 PHE B 307      21.457  27.846   4.473  1.00  0.00           C  
ATOM   1466  CE1 PHE B 307      22.613  29.287   2.378  1.00  0.00           C  
ATOM   1467  CE2 PHE B 307      22.468  28.772   4.759  1.00  0.00           C  
ATOM   1468  CZ  PHE B 307      23.050  29.497   3.706  1.00  0.00           C  
ATOM   1469  N   ALA B 308      18.628  24.014   1.705  1.00  0.00           N  
ATOM   1470  CA  ALA B 308      17.467  23.127   1.641  1.00  0.00           C  
ATOM   1471  C   ALA B 308      17.779  21.762   2.233  1.00  0.00           C  
ATOM   1472  O   ALA B 308      17.055  21.274   3.112  1.00  0.00           O  
ATOM   1473  CB  ALA B 308      17.001  22.973   0.201  1.00  0.00           C  
ATOM   1474  N   ARG B 309      18.852  21.134   1.765  1.00  0.00           N  
ATOM   1475  CA  ARG B 309      19.160  19.831   2.320  1.00  0.00           C  
ATOM   1476  C   ARG B 309      19.468  19.861   3.832  1.00  0.00           C  
ATOM   1477  O   ARG B 309      19.161  18.912   4.561  1.00  0.00           O  
ATOM   1478  CB  ARG B 309      20.269  19.180   1.517  1.00  0.00           C  
ATOM   1479  CG  ARG B 309      19.776  18.766   0.157  1.00  0.00           C  
ATOM   1480  CD  ARG B 309      20.834  18.011  -0.590  1.00  0.00           C  
ATOM   1481  NE  ARG B 309      20.320  17.461  -1.832  1.00  0.00           N  
ATOM   1482  CZ  ARG B 309      20.322  18.103  -2.996  1.00  0.00           C  
ATOM   1483  NH1 ARG B 309      19.829  17.505  -4.073  1.00  0.00           N  
ATOM   1484  NH2 ARG B 309      20.827  19.332  -3.089  1.00  0.00           N  
ATOM   1485  N   ALA B 310      20.034  20.962   4.307  1.00  0.00           N  
ATOM   1486  CA  ALA B 310      20.322  21.083   5.725  1.00  0.00           C  
ATOM   1487  C   ALA B 310      19.016  21.132   6.516  1.00  0.00           C  
ATOM   1488  O   ALA B 310      18.910  20.578   7.607  1.00  0.00           O  
ATOM   1489  CB  ALA B 310      21.122  22.319   5.971  1.00  0.00           C  
ATOM   1490  N   ALA B 311      18.017  21.805   5.961  1.00  0.00           N  
ATOM   1491  CA  ALA B 311      16.724  21.912   6.622  1.00  0.00           C  
ATOM   1492  C   ALA B 311      16.083  20.547   6.676  1.00  0.00           C  
ATOM   1493  O   ALA B 311      15.385  20.208   7.626  1.00  0.00           O  
ATOM   1494  CB  ALA B 311      15.838  22.856   5.869  1.00  0.00           C  
ATOM   1495  N   LYS B 312      16.334  19.751   5.652  1.00  0.00           N  
ATOM   1496  CA  LYS B 312      15.751  18.428   5.601  1.00  0.00           C  
ATOM   1497  C   LYS B 312      16.265  17.566   6.734  1.00  0.00           C  
ATOM   1498  O   LYS B 312      15.507  16.994   7.505  1.00  0.00           O  
ATOM   1499  CB  LYS B 312      16.078  17.762   4.250  1.00  0.00           C  
ATOM   1500  CG  LYS B 312      15.672  16.291   4.159  1.00  0.00           C  
ATOM   1501  CD  LYS B 312      15.987  15.682   2.797  1.00  0.00           C  
ATOM   1502  CE  LYS B 312      17.412  15.940   2.350  1.00  0.00           C  
ATOM   1503  NZ  LYS B 312      17.638  15.462   0.944  1.00  0.00           N  
ATOM   1504  N   VAL B 313      17.582  17.526   6.829  1.00  0.00           N  
ATOM   1505  CA  VAL B 313      18.295  16.714   7.775  1.00  0.00           C  
ATOM   1506  C   VAL B 313      18.389  17.216   9.224  1.00  0.00           C  
ATOM   1507  O   VAL B 313      18.528  16.406  10.151  1.00  0.00           O  
ATOM   1508  CB  VAL B 313      19.711  16.487   7.220  1.00  0.00           C  
ATOM   1509  CG1 VAL B 313      20.629  17.567   7.704  1.00  0.00           C  
ATOM   1510  CG2 VAL B 313      20.213  15.170   7.603  1.00  0.00           C  
ATOM   1511  N   SER B 314      18.302  18.527   9.434  1.00  0.00           N  
ATOM   1512  CA  SER B 314      18.461  19.070  10.785  1.00  0.00           C  
ATOM   1513  C   SER B 314      17.420  20.087  11.218  1.00  0.00           C  
ATOM   1514  O   SER B 314      17.121  20.218  12.396  1.00  0.00           O  
ATOM   1515  CB  SER B 314      19.855  19.723  10.939  1.00  0.00           C  
ATOM   1516  OG  SER B 314      20.900  18.848  10.558  1.00  0.00           O  
ATOM   1517  N   GLY B 315      16.866  20.815  10.269  1.00  0.00           N  
ATOM   1518  CA  GLY B 315      15.897  21.821  10.633  1.00  0.00           C  
ATOM   1519  C   GLY B 315      16.418  23.137  10.110  1.00  0.00           C  
ATOM   1520  O   GLY B 315      17.498  23.198   9.507  1.00  0.00           O  
ATOM   1521  N   SER B 316      15.676  24.208  10.338  1.00  0.00           N  
ATOM   1522  CA  SER B 316      16.120  25.485   9.818  1.00  0.00           C  
ATOM   1523  C   SER B 316      17.319  26.064  10.567  1.00  0.00           C  
ATOM   1524  O   SER B 316      17.662  25.646  11.671  1.00  0.00           O  
ATOM   1525  CB  SER B 316      14.966  26.476   9.819  1.00  0.00           C  
ATOM   1526  OG  SER B 316      14.515  26.697  11.138  1.00  0.00           O  
ATOM   1527  N   ARG B 317      17.933  27.049   9.936  1.00  0.00           N  
ATOM   1528  CA  ARG B 317      19.089  27.729  10.452  1.00  0.00           C  
ATOM   1529  C   ARG B 317      20.290  26.810  10.713  1.00  0.00           C  
ATOM   1530  O   ARG B 317      21.068  27.012  11.637  1.00  0.00           O  
ATOM   1531  CB  ARG B 317      18.704  28.597  11.663  1.00  0.00           C  
ATOM   1532  CG  ARG B 317      17.752  29.761  11.256  1.00  0.00           C  
ATOM   1533  CD  ARG B 317      17.598  30.908  12.298  1.00  0.00           C  
ATOM   1534  NE  ARG B 317      16.994  30.477  13.559  1.00  0.00           N  
ATOM   1535  CZ  ARG B 317      16.866  31.254  14.632  1.00  0.00           C  
ATOM   1536  NH1 ARG B 317      16.303  30.771  15.748  1.00  0.00           N  
ATOM   1537  NH2 ARG B 317      17.306  32.516  14.587  1.00  0.00           N  
ATOM   1538  N   PHE B 318      20.411  25.803   9.852  1.00  0.00           N  
ATOM   1539  CA  PHE B 318      21.517  24.848   9.819  1.00  0.00           C  
ATOM   1540  C   PHE B 318      21.908  24.898   8.342  1.00  0.00           C  
ATOM   1541  O   PHE B 318      21.145  25.418   7.511  1.00  0.00           O  
ATOM   1542  CB  PHE B 318      21.078  23.424  10.194  1.00  0.00           C  
ATOM   1543  CG  PHE B 318      21.160  23.128  11.673  1.00  0.00           C  
ATOM   1544  CD1 PHE B 318      20.005  23.015  12.440  1.00  0.00           C  
ATOM   1545  CD2 PHE B 318      22.402  22.983  12.299  1.00  0.00           C  
ATOM   1546  CE1 PHE B 318      20.082  22.759  13.813  1.00  0.00           C  
ATOM   1547  CE2 PHE B 318      22.492  22.731  13.658  1.00  0.00           C  
ATOM   1548  CZ  PHE B 318      21.325  22.616  14.427  1.00  0.00           C  
ATOM   1549  N   TYR B 319      23.070  24.367   7.993  1.00  0.00           N  
ATOM   1550  CA  TYR B 319      23.489  24.435   6.606  1.00  0.00           C  
ATOM   1551  C   TYR B 319      24.602  23.471   6.291  1.00  0.00           C  
ATOM   1552  O   TYR B 319      25.156  22.865   7.185  1.00  0.00           O  
ATOM   1553  CB  TYR B 319      24.023  25.818   6.317  1.00  0.00           C  
ATOM   1554  CG  TYR B 319      25.129  26.175   7.272  1.00  0.00           C  
ATOM   1555  CD1 TYR B 319      24.841  26.830   8.465  1.00  0.00           C  
ATOM   1556  CD2 TYR B 319      26.448  25.751   7.052  1.00  0.00           C  
ATOM   1557  CE1 TYR B 319      25.819  27.049   9.423  1.00  0.00           C  
ATOM   1558  CE2 TYR B 319      27.443  25.966   8.016  1.00  0.00           C  
ATOM   1559  CZ  TYR B 319      27.110  26.613   9.203  1.00  0.00           C  
ATOM   1560  OH  TYR B 319      28.018  26.780  10.216  1.00  0.00           O  
ATOM   1561  N   TYR B 320      24.909  23.338   5.003  1.00  0.00           N  
ATOM   1562  CA  TYR B 320      26.049  22.550   4.562  1.00  0.00           C  
ATOM   1563  C   TYR B 320      26.866  23.606   3.848  1.00  0.00           C  
ATOM   1564  O   TYR B 320      26.328  24.344   3.031  1.00  0.00           O  
ATOM   1565  CB  TYR B 320      25.713  21.470   3.533  1.00  0.00           C  
ATOM   1566  CG  TYR B 320      25.007  20.232   4.048  1.00  0.00           C  
ATOM   1567  CD1 TYR B 320      23.647  20.256   4.318  1.00  0.00           C  
ATOM   1568  CD2 TYR B 320      25.690  19.017   4.192  1.00  0.00           C  
ATOM   1569  CE1 TYR B 320      22.973  19.114   4.711  1.00  0.00           C  
ATOM   1570  CE2 TYR B 320      25.018  17.854   4.590  1.00  0.00           C  
ATOM   1571  CZ  TYR B 320      23.651  17.924   4.847  1.00  0.00           C  
ATOM   1572  OH  TYR B 320      22.942  16.826   5.246  1.00  0.00           O  
ATOM   1573  N   LEU B 321      28.148  23.701   4.180  1.00  0.00           N  
ATOM   1574  CA  LEU B 321      29.051  24.639   3.531  1.00  0.00           C  
ATOM   1575  C   LEU B 321      29.814  23.810   2.475  1.00  0.00           C  
ATOM   1576  O   LEU B 321      30.139  22.639   2.691  1.00  0.00           O  
ATOM   1577  CB  LEU B 321      29.976  25.263   4.578  1.00  0.00           C  
ATOM   1578  CG  LEU B 321      29.888  26.785   4.852  1.00  0.00           C  
ATOM   1579  CD1 LEU B 321      28.454  27.325   4.859  1.00  0.00           C  
ATOM   1580  CD2 LEU B 321      30.542  27.075   6.180  1.00  0.00           C  
ATOM   1581  N   LEU B 322      30.062  24.394   1.308  1.00  0.00           N  
ATOM   1582  CA  LEU B 322      30.741  23.648   0.246  1.00  0.00           C  
ATOM   1583  C   LEU B 322      31.879  24.338  -0.490  1.00  0.00           C  
ATOM   1584  O   LEU B 322      32.039  25.566  -0.475  1.00  0.00           O  
ATOM   1585  CB  LEU B 322      29.722  23.197  -0.796  1.00  0.00           C  
ATOM   1586  CG  LEU B 322      28.444  22.521  -0.303  1.00  0.00           C  
ATOM   1587  CD1 LEU B 322      27.325  22.732  -1.337  1.00  0.00           C  
ATOM   1588  CD2 LEU B 322      28.718  21.030  -0.007  1.00  0.00           C  
ATOM   1589  N   ASN B 323      32.678  23.503  -1.133  1.00  0.00           N  
ATOM   1590  CA  ASN B 323      33.792  23.951  -1.937  1.00  0.00           C  
ATOM   1591  C   ASN B 323      34.642  25.044  -1.313  1.00  0.00           C  
ATOM   1592  O   ASN B 323      35.022  24.933  -0.146  1.00  0.00           O  
ATOM   1593  CB  ASN B 323      33.267  24.378  -3.303  1.00  0.00           C  
ATOM   1594  CG  ASN B 323      32.387  23.305  -3.936  1.00  0.00           C  
ATOM   1595  OD1 ASN B 323      31.189  23.511  -4.141  1.00  0.00           O  
ATOM   1596  ND2 ASN B 323      32.974  22.149  -4.227  1.00  0.00           N  
ATOM   1597  N   GLU B 324      34.937  26.099  -2.069  1.00  0.00           N  
ATOM   1598  CA  GLU B 324      35.810  27.135  -1.548  1.00  0.00           C  
ATOM   1599  C   GLU B 324      35.373  27.779  -0.261  1.00  0.00           C  
ATOM   1600  O   GLU B 324      36.225  28.239   0.511  1.00  0.00           O  
ATOM   1601  CB  GLU B 324      36.113  28.219  -2.599  1.00  0.00           C  
ATOM   1602  CG  GLU B 324      35.146  28.281  -3.735  1.00  0.00           C  
ATOM   1603  CD  GLU B 324      35.409  27.216  -4.755  1.00  0.00           C  
ATOM   1604  OE1 GLU B 324      34.456  26.496  -5.102  1.00  0.00           O  
ATOM   1605  OE2 GLU B 324      36.565  27.110  -5.204  1.00  0.00           O  
ATOM   1606  N   ILE B 325      34.066  27.811  -0.004  1.00  0.00           N  
ATOM   1607  CA  ILE B 325      33.591  28.405   1.237  1.00  0.00           C  
ATOM   1608  C   ILE B 325      34.141  27.590   2.424  1.00  0.00           C  
ATOM   1609  O   ILE B 325      34.464  28.153   3.484  1.00  0.00           O  
ATOM   1610  CB  ILE B 325      32.068  28.428   1.286  1.00  0.00           C  
ATOM   1611  CG1 ILE B 325      31.540  29.272   0.123  1.00  0.00           C  
ATOM   1612  CG2 ILE B 325      31.601  28.991   2.622  1.00  0.00           C  
ATOM   1613  CD1 ILE B 325      32.113  30.686   0.063  1.00  0.00           C  
ATOM   1614  N   VAL B 332      34.261  26.270   2.236  1.00  0.00           N  
ATOM   1615  CA  VAL B 332      34.791  25.411   3.278  1.00  0.00           C  
ATOM   1616  C   VAL B 332      36.253  25.792   3.606  1.00  0.00           C  
ATOM   1617  O   VAL B 332      36.639  25.953   4.790  1.00  0.00           O  
ATOM   1618  CB  VAL B 332      34.698  23.937   2.859  1.00  0.00           C  
ATOM   1619  CG1 VAL B 332      35.440  23.055   3.882  1.00  0.00           C  
ATOM   1620  CG2 VAL B 332      33.208  23.518   2.721  1.00  0.00           C  
ATOM   1621  N   ILE B 333      37.047  25.952   2.549  1.00  0.00           N  
ATOM   1622  CA  ILE B 333      38.443  26.320   2.673  1.00  0.00           C  
ATOM   1623  C   ILE B 333      38.557  27.711   3.280  1.00  0.00           C  
ATOM   1624  O   ILE B 333      39.385  27.929   4.162  1.00  0.00           O  
ATOM   1625  CB  ILE B 333      39.166  26.299   1.283  1.00  0.00           C  
ATOM   1626  CG1 ILE B 333      39.100  24.897   0.668  1.00  0.00           C  
ATOM   1627  CG2 ILE B 333      40.620  26.723   1.426  1.00  0.00           C  
ATOM   1628  CD1 ILE B 333      39.826  23.813   1.461  1.00  0.00           C  
ATOM   1629  N   LEU B 334      37.728  28.648   2.820  1.00  0.00           N  
ATOM   1630  CA  LEU B 334      37.775  30.008   3.348  1.00  0.00           C  
ATOM   1631  C   LEU B 334      37.510  29.977   4.859  1.00  0.00           C  
ATOM   1632  O   LEU B 334      38.179  30.653   5.631  1.00  0.00           O  
ATOM   1633  CB  LEU B 334      36.750  30.908   2.632  1.00  0.00           C  
ATOM   1634  CG  LEU B 334      36.529  32.350   3.164  1.00  0.00           C  
ATOM   1635  CD1 LEU B 334      37.803  33.195   3.132  1.00  0.00           C  
ATOM   1636  CD2 LEU B 334      35.475  33.023   2.335  1.00  0.00           C  
ATOM   1637  N   ASP B 335      36.542  29.167   5.266  1.00  0.00           N  
ATOM   1638  CA  ASP B 335      36.199  29.027   6.667  1.00  0.00           C  
ATOM   1639  C   ASP B 335      37.425  28.595   7.488  1.00  0.00           C  
ATOM   1640  O   ASP B 335      37.806  29.267   8.456  1.00  0.00           O  
ATOM   1641  CB  ASP B 335      35.066  28.008   6.823  1.00  0.00           C  
ATOM   1642  CG  ASP B 335      34.607  27.862   8.265  1.00  0.00           C  
ATOM   1643  OD1 ASP B 335      35.410  27.443   9.116  1.00  0.00           O  
ATOM   1644  OD2 ASP B 335      33.441  28.165   8.555  1.00  0.00           O  
ATOM   1645  N   LEU B 336      38.047  27.484   7.109  1.00  0.00           N  
ATOM   1646  CA  LEU B 336      39.225  27.030   7.838  1.00  0.00           C  
ATOM   1647  C   LEU B 336      40.366  28.060   7.763  1.00  0.00           C  
ATOM   1648  O   LEU B 336      41.064  28.287   8.750  1.00  0.00           O  
ATOM   1649  CB  LEU B 336      39.704  25.686   7.294  1.00  0.00           C  
ATOM   1650  CG  LEU B 336      38.669  24.551   7.253  1.00  0.00           C  
ATOM   1651  CD1 LEU B 336      39.388  23.323   6.756  1.00  0.00           C  
ATOM   1652  CD2 LEU B 336      38.048  24.250   8.626  1.00  0.00           C  
ATOM   1653  N   ALA B 337      40.545  28.685   6.601  1.00  0.00           N  
ATOM   1654  CA  ALA B 337      41.587  29.685   6.414  1.00  0.00           C  
ATOM   1655  C   ALA B 337      41.433  30.853   7.378  1.00  0.00           C  
ATOM   1656  O   ALA B 337      42.436  31.412   7.857  1.00  0.00           O  
ATOM   1657  CB  ALA B 337      41.590  30.191   4.978  1.00  0.00           C  
ATOM   1658  N   LEU B 338      40.187  31.228   7.664  1.00  0.00           N  
ATOM   1659  CA  LEU B 338      39.933  32.320   8.601  1.00  0.00           C  
ATOM   1660  C   LEU B 338      40.335  31.881  10.026  1.00  0.00           C  
ATOM   1661  O   LEU B 338      40.919  32.650  10.786  1.00  0.00           O  
ATOM   1662  CB  LEU B 338      38.457  32.760   8.545  1.00  0.00           C  
ATOM   1663  CG  LEU B 338      38.005  33.538   7.298  1.00  0.00           C  
ATOM   1664  CD1 LEU B 338      36.482  33.597   7.227  1.00  0.00           C  
ATOM   1665  CD2 LEU B 338      38.595  34.935   7.344  1.00  0.00           C  
ATOM   1666  N   ILE B 339      40.038  30.642  10.386  1.00  0.00           N  
ATOM   1667  CA  ILE B 339      40.431  30.169  11.695  1.00  0.00           C  
ATOM   1668  C   ILE B 339      41.962  30.207  11.822  1.00  0.00           C  
ATOM   1669  O   ILE B 339      42.483  30.707  12.827  1.00  0.00           O  
ATOM   1670  CB  ILE B 339      39.931  28.732  11.934  1.00  0.00           C  
ATOM   1671  CG1 ILE B 339      38.421  28.757  12.186  1.00  0.00           C  
ATOM   1672  CG2 ILE B 339      40.687  28.087  13.110  1.00  0.00           C  
ATOM   1673  CD1 ILE B 339      37.759  27.399  12.013  1.00  0.00           C  
ATOM   1674  N   ARG B 340      42.682  29.691  10.815  1.00  0.00           N  
ATOM   1675  CA  ARG B 340      44.151  29.685  10.891  1.00  0.00           C  
ATOM   1676  C   ARG B 340      44.731  31.081  10.893  1.00  0.00           C  
ATOM   1677  O   ARG B 340      45.696  31.357  11.600  1.00  0.00           O  
ATOM   1678  CB  ARG B 340      44.804  28.857   9.772  1.00  0.00           C  
ATOM   1679  CG  ARG B 340      45.251  27.474  10.235  1.00  0.00           C  
ATOM   1680  CD  ARG B 340      46.072  27.527  11.552  1.00  0.00           C  
ATOM   1681  NE  ARG B 340      47.502  27.813  11.400  1.00  0.00           N  
ATOM   1682  CZ  ARG B 340      48.351  27.016  10.751  1.00  0.00           C  
ATOM   1683  NH1 ARG B 340      49.642  27.341  10.662  1.00  0.00           N  
ATOM   1684  NH2 ARG B 340      47.902  25.898  10.172  1.00  0.00           N  
ATOM   1685  N   PHE B 341      44.135  31.966  10.108  1.00  0.00           N  
ATOM   1686  CA  PHE B 341      44.602  33.338  10.064  1.00  0.00           C  
ATOM   1687  C   PHE B 341      44.464  33.968  11.455  1.00  0.00           C  
ATOM   1688  O   PHE B 341      45.432  34.521  11.969  1.00  0.00           O  
ATOM   1689  CB  PHE B 341      43.821  34.108   9.003  1.00  0.00           C  
ATOM   1690  CG  PHE B 341      43.980  35.579   9.082  1.00  0.00           C  
ATOM   1691  CD1 PHE B 341      45.233  36.153   9.068  1.00  0.00           C  
ATOM   1692  CD2 PHE B 341      42.857  36.403   9.172  1.00  0.00           C  
ATOM   1693  CE1 PHE B 341      45.378  37.526   9.141  1.00  0.00           C  
ATOM   1694  CE2 PHE B 341      42.983  37.780   9.247  1.00  0.00           C  
ATOM   1695  CZ  PHE B 341      44.246  38.350   9.232  1.00  0.00           C  
ATOM   1696  N   ALA B 342      43.290  33.852  12.081  1.00  0.00           N  
ATOM   1697  CA  ALA B 342      43.082  34.423  13.423  1.00  0.00           C  
ATOM   1698  C   ALA B 342      44.027  33.822  14.471  1.00  0.00           C  
ATOM   1699  O   ALA B 342      44.587  34.544  15.306  1.00  0.00           O  
ATOM   1700  CB  ALA B 342      41.630  34.251  13.867  1.00  0.00           C  
ATOM   1701  N   LEU B 343      44.196  32.506  14.436  1.00  0.00           N  
ATOM   1702  CA  LEU B 343      45.116  31.847  15.358  1.00  0.00           C  
ATOM   1703  C   LEU B 343      46.554  32.356  15.186  1.00  0.00           C  
ATOM   1704  O   LEU B 343      47.178  32.778  16.158  1.00  0.00           O  
ATOM   1705  CB  LEU B 343      45.087  30.339  15.142  1.00  0.00           C  
ATOM   1706  CG  LEU B 343      44.465  29.404  16.184  1.00  0.00           C  
ATOM   1707  CD1 LEU B 343      43.498  30.112  17.127  1.00  0.00           C  
ATOM   1708  CD2 LEU B 343      43.751  28.313  15.418  1.00  0.00           C  
ATOM   1709  N   ASP B 344      47.085  32.334  13.964  1.00  0.00           N  
ATOM   1710  CA  ASP B 344      48.465  32.793  13.758  1.00  0.00           C  
ATOM   1711  C   ASP B 344      48.632  34.211  14.307  1.00  0.00           C  
ATOM   1712  O   ASP B 344      49.625  34.532  14.970  1.00  0.00           O  
ATOM   1713  CB  ASP B 344      48.880  32.780  12.264  1.00  0.00           C  
ATOM   1714  CG  ASP B 344      48.983  31.363  11.666  1.00  0.00           C  
ATOM   1715  OD1 ASP B 344      49.014  30.372  12.424  1.00  0.00           O  
ATOM   1716  OD2 ASP B 344      49.046  31.242  10.418  1.00  0.00           O  
ATOM   1717  N   ARG B 345      47.661  35.073  14.065  1.00  0.00           N  
ATOM   1718  CA  ARG B 345      47.831  36.423  14.564  1.00  0.00           C  
ATOM   1719  C   ARG B 345      47.825  36.494  16.069  1.00  0.00           C  
ATOM   1720  O   ARG B 345      48.664  37.167  16.645  1.00  0.00           O  
ATOM   1721  CB  ARG B 345      46.784  37.370  13.988  1.00  0.00           C  
ATOM   1722  CG  ARG B 345      47.410  38.564  13.282  1.00  0.00           C  
ATOM   1723  CD  ARG B 345      48.355  38.116  12.174  1.00  0.00           C  
ATOM   1724  NE  ARG B 345      48.483  39.137  11.139  1.00  0.00           N  
ATOM   1725  CZ  ARG B 345      48.931  38.900   9.905  1.00  0.00           C  
ATOM   1726  NH1 ARG B 345      49.312  37.675   9.527  1.00  0.00           N  
ATOM   1727  NH2 ARG B 345      48.973  39.889   9.029  1.00  0.00           N  
ATOM   1728  N   LEU B 347      46.904  35.802  16.725  1.00  0.00           N  
ATOM   1729  CA  LEU B 347      46.905  35.871  18.175  1.00  0.00           C  
ATOM   1730  C   LEU B 347      48.128  35.163  18.786  1.00  0.00           C  
ATOM   1731  O   LEU B 347      48.648  35.588  19.827  1.00  0.00           O  
ATOM   1732  CB  LEU B 347      45.587  35.328  18.732  1.00  0.00           C  
ATOM   1733  CG  LEU B 347      44.489  36.390  18.932  1.00  0.00           C  
ATOM   1734  CD1 LEU B 347      44.972  37.389  19.970  1.00  0.00           C  
ATOM   1735  CD2 LEU B 347      44.149  37.115  17.630  1.00  0.00           C  
ATOM   1736  N   ILE B 348      48.603  34.098  18.138  1.00  0.00           N  
ATOM   1737  CA  ILE B 348      49.795  33.399  18.621  1.00  0.00           C  
ATOM   1738  C   ILE B 348      51.016  34.354  18.569  1.00  0.00           C  
ATOM   1739  O   ILE B 348      51.797  34.414  19.522  1.00  0.00           O  
ATOM   1740  CB  ILE B 348      50.062  32.107  17.798  1.00  0.00           C  
ATOM   1741  CG1 ILE B 348      49.050  31.032  18.206  1.00  0.00           C  
ATOM   1742  CG2 ILE B 348      51.456  31.582  18.062  1.00  0.00           C  
ATOM   1743  CD1 ILE B 348      48.980  29.874  17.253  1.00  0.00           C  
ATOM   1744  N   GLU B 349      51.146  35.109  17.476  1.00  0.00           N  
ATOM   1745  CA  GLU B 349      52.228  36.073  17.324  1.00  0.00           C  
ATOM   1746  C   GLU B 349      52.153  37.057  18.489  1.00  0.00           C  
ATOM   1747  O   GLU B 349      53.195  37.477  19.008  1.00  0.00           O  
ATOM   1748  CB  GLU B 349      52.132  36.852  15.993  1.00  0.00           C  
ATOM   1749  CG  GLU B 349      52.094  35.994  14.706  1.00  0.00           C  
ATOM   1750  CD  GLU B 349      51.767  36.794  13.405  1.00  0.00           C  
ATOM   1751  OE1 GLU B 349      51.458  36.154  12.359  1.00  0.00           O  
ATOM   1752  OE2 GLU B 349      51.824  38.050  13.420  1.00  0.00           O  
ATOM   1753  N   LYS B 352      50.943  37.430  18.915  1.00  0.00           N  
ATOM   1754  CA  LYS B 352      50.814  38.361  20.041  1.00  0.00           C  
ATOM   1755  C   LYS B 352      50.972  37.696  21.398  1.00  0.00           C  
ATOM   1756  O   LYS B 352      50.738  38.320  22.429  1.00  0.00           O  
ATOM   1757  CB  LYS B 352      49.499  39.142  19.971  1.00  0.00           C  
ATOM   1758  CG  LYS B 352      49.482  40.190  18.836  1.00  0.00           C  
ATOM   1759  CD  LYS B 352      48.086  40.611  18.483  1.00  0.00           C  
ATOM   1760  CE  LYS B 352      48.039  41.515  17.258  1.00  0.00           C  
ATOM   1761  NZ  LYS B 352      48.393  42.884  17.637  1.00  0.00           N  
ATOM   1762  N   GLY B 361      51.375  36.427  21.393  1.00  0.00           N  
ATOM   1763  CA  GLY B 361      51.622  35.724  22.641  1.00  0.00           C  
ATOM   1764  C   GLY B 361      50.500  34.980  23.333  1.00  0.00           C  
ATOM   1765  O   GLY B 361      50.584  34.686  24.533  1.00  0.00           O  
ATOM   1766  N   PHE B 362      49.448  34.675  22.581  1.00  0.00           N  
ATOM   1767  CA  PHE B 362      48.327  33.945  23.126  1.00  0.00           C  
ATOM   1768  C   PHE B 362      48.581  32.441  22.968  1.00  0.00           C  
ATOM   1769  O   PHE B 362      49.124  31.990  21.947  1.00  0.00           O  
ATOM   1770  CB  PHE B 362      47.025  34.367  22.405  1.00  0.00           C  
ATOM   1771  CG  PHE B 362      46.503  35.713  22.831  1.00  0.00           C  
ATOM   1772  CD1 PHE B 362      47.249  36.884  22.588  1.00  0.00           C  
ATOM   1773  CD2 PHE B 362      45.292  35.814  23.526  1.00  0.00           C  
ATOM   1774  CE1 PHE B 362      46.795  38.141  23.040  1.00  0.00           C  
ATOM   1775  CE2 PHE B 362      44.822  37.067  23.987  1.00  0.00           C  
ATOM   1776  CZ  PHE B 362      45.574  38.233  23.746  1.00  0.00           C  
ATOM   1777  N   THR B 363      48.221  31.678  23.997  1.00  0.00           N  
ATOM   1778  CA  THR B 363      48.360  30.218  23.983  1.00  0.00           C  
ATOM   1779  C   THR B 363      47.153  29.673  23.213  1.00  0.00           C  
ATOM   1780  O   THR B 363      46.007  29.948  23.574  1.00  0.00           O  
ATOM   1781  CB  THR B 363      48.349  29.665  25.432  1.00  0.00           C  
ATOM   1782  OG1 THR B 363      49.519  30.121  26.110  1.00  0.00           O  
ATOM   1783  CG2 THR B 363      48.295  28.129  25.456  1.00  0.00           C  
ATOM   1784  N   PRO B 364      47.390  28.925  22.126  1.00  0.00           N  
ATOM   1785  CA  PRO B 364      46.261  28.382  21.357  1.00  0.00           C  
ATOM   1786  C   PRO B 364      45.649  27.164  22.048  1.00  0.00           C  
ATOM   1787  O   PRO B 364      46.376  26.302  22.543  1.00  0.00           O  
ATOM   1788  CB  PRO B 364      46.889  28.038  20.014  1.00  0.00           C  
ATOM   1789  CG  PRO B 364      48.277  27.651  20.382  1.00  0.00           C  
ATOM   1790  CD  PRO B 364      48.663  28.687  21.426  1.00  0.00           C  
ATOM   1791  N   VAL B 365      44.319  27.105  22.081  1.00  0.00           N  
ATOM   1792  CA  VAL B 365      43.639  26.003  22.740  1.00  0.00           C  
ATOM   1793  C   VAL B 365      42.368  25.521  22.053  1.00  0.00           C  
ATOM   1794  O   VAL B 365      41.638  26.306  21.449  1.00  0.00           O  
ATOM   1795  CB  VAL B 365      43.340  26.370  24.248  1.00  0.00           C  
ATOM   1796  CG1 VAL B 365      43.346  27.840  24.415  1.00  0.00           C  
ATOM   1797  CG2 VAL B 365      42.003  25.784  24.725  1.00  0.00           C  
ATOM   1798  N   ILE B 366      42.155  24.207  22.112  1.00  0.00           N  
ATOM   1799  CA  ILE B 366      40.951  23.571  21.582  1.00  0.00           C  
ATOM   1800  C   ILE B 366      40.346  23.005  22.860  1.00  0.00           C  
ATOM   1801  O   ILE B 366      40.863  22.053  23.433  1.00  0.00           O  
ATOM   1802  CB  ILE B 366      41.258  22.410  20.603  1.00  0.00           C  
ATOM   1803  CG1 ILE B 366      41.734  22.968  19.263  1.00  0.00           C  
ATOM   1804  CG2 ILE B 366      39.999  21.570  20.389  1.00  0.00           C  
ATOM   1805  CD1 ILE B 366      42.221  21.885  18.280  1.00  0.00           C  
ATOM   1806  N   PRO B 368      39.245  23.591  23.322  1.00  0.00           N  
ATOM   1807  CA  PRO B 368      38.548  23.183  24.542  1.00  0.00           C  
ATOM   1808  C   PRO B 368      37.516  22.102  24.369  1.00  0.00           C  
ATOM   1809  O   PRO B 368      37.296  21.573  23.274  1.00  0.00           O  
ATOM   1810  CB  PRO B 368      37.853  24.458  24.949  1.00  0.00           C  
ATOM   1811  CG  PRO B 368      37.318  24.899  23.600  1.00  0.00           C  
ATOM   1812  CD  PRO B 368      38.548  24.736  22.701  1.00  0.00           C  
ATOM   1813  N   PRO B 370      36.890  21.727  25.483  1.00  0.00           N  
ATOM   1814  CA  PRO B 370      35.849  20.708  25.377  1.00  0.00           C  
ATOM   1815  C   PRO B 370      34.686  21.499  24.774  1.00  0.00           C  
ATOM   1816  O   PRO B 370      34.535  22.697  25.078  1.00  0.00           O  
ATOM   1817  CB  PRO B 370      35.598  20.331  26.828  1.00  0.00           C  
ATOM   1818  CG  PRO B 370      36.977  20.445  27.409  1.00  0.00           C  
ATOM   1819  CD  PRO B 370      37.427  21.778  26.857  1.00  0.00           C  
ATOM   1820  N   TYR B 371      33.889  20.857  23.921  1.00  0.00           N  
ATOM   1821  CA  TYR B 371      32.769  21.536  23.305  1.00  0.00           C  
ATOM   1822  C   TYR B 371      31.500  21.351  24.121  1.00  0.00           C  
ATOM   1823  O   TYR B 371      30.475  21.985  23.838  1.00  0.00           O  
ATOM   1824  CB  TYR B 371      32.561  21.027  21.887  1.00  0.00           C  
ATOM   1825  CG  TYR B 371      33.777  21.172  21.009  1.00  0.00           C  
ATOM   1826  CD1 TYR B 371      33.878  20.466  19.803  1.00  0.00           C  
ATOM   1827  CD2 TYR B 371      34.821  22.029  21.358  1.00  0.00           C  
ATOM   1828  CE1 TYR B 371      34.968  20.617  18.974  1.00  0.00           C  
ATOM   1829  CE2 TYR B 371      35.922  22.178  20.530  1.00  0.00           C  
ATOM   1830  CZ  TYR B 371      35.985  21.472  19.339  1.00  0.00           C  
ATOM   1831  OH  TYR B 371      37.066  21.627  18.515  1.00  0.00           O  
ATOM   1832  N   MET B 372      31.574  20.467  25.118  1.00  0.00           N  
ATOM   1833  CA  MET B 372      30.458  20.182  26.053  1.00  0.00           C  
ATOM   1834  C   MET B 372      30.984  20.395  27.469  1.00  0.00           C  
ATOM   1835  O   MET B 372      32.049  19.884  27.829  1.00  0.00           O  
ATOM   1836  CB  MET B 372      29.964  18.728  25.934  1.00  0.00           C  
ATOM   1837  CG  MET B 372      29.182  18.392  24.666  1.00  0.00           C  
ATOM   1838  SD  MET B 372      29.105  16.609  24.377  1.00  0.00           S  
ATOM   1839  CE  MET B 372      27.511  16.232  24.889  1.00  0.00           C  
ATOM   1840  N   VAL B 373      30.258  21.151  28.277  1.00  0.00           N  
ATOM   1841  CA  VAL B 373      30.709  21.392  29.654  1.00  0.00           C  
ATOM   1842  C   VAL B 373      29.611  21.127  30.682  1.00  0.00           C  
ATOM   1843  O   VAL B 373      28.431  21.063  30.337  1.00  0.00           O  
ATOM   1844  CB  VAL B 373      31.145  22.845  29.856  1.00  0.00           C  
ATOM   1845  CG1 VAL B 373      32.374  23.142  29.040  1.00  0.00           C  
ATOM   1846  CG2 VAL B 373      29.996  23.763  29.473  1.00  0.00           C  
ATOM   1847  N   ARG B 374      30.016  20.983  31.946  1.00  0.00           N  
ATOM   1848  CA  ARG B 374      29.071  20.772  33.031  1.00  0.00           C  
ATOM   1849  C   ARG B 374      28.279  22.057  33.270  1.00  0.00           C  
ATOM   1850  O   ARG B 374      28.702  23.156  32.887  1.00  0.00           O  
ATOM   1851  CB  ARG B 374      29.792  20.389  34.314  1.00  0.00           C  
ATOM   1852  CG  ARG B 374      30.453  19.033  34.279  1.00  0.00           C  
ATOM   1853  CD  ARG B 374      30.701  18.557  35.702  1.00  0.00           C  
ATOM   1854  NE  ARG B 374      31.022  17.138  35.771  1.00  0.00           N  
ATOM   1855  CZ  ARG B 374      32.254  16.650  35.728  1.00  0.00           C  
ATOM   1856  NH1 ARG B 374      32.451  15.339  35.794  1.00  0.00           N  
ATOM   1857  NH2 ARG B 374      33.289  17.476  35.639  1.00  0.00           N  
ATOM   1858  N   ARG B 375      27.119  21.922  33.898  1.00  0.00           N  
ATOM   1859  CA  ARG B 375      26.310  23.082  34.167  1.00  0.00           C  
ATOM   1860  C   ARG B 375      27.064  24.181  34.935  1.00  0.00           C  
ATOM   1861  O   ARG B 375      26.931  25.361  34.623  1.00  0.00           O  
ATOM   1862  CB  ARG B 375      25.075  22.679  34.956  1.00  0.00           C  
ATOM   1863  CG  ARG B 375      24.010  23.758  34.954  1.00  0.00           C  
ATOM   1864  CD  ARG B 375      22.759  23.342  35.712  1.00  0.00           C  
ATOM   1865  NE  ARG B 375      21.763  24.409  35.683  1.00  0.00           N  
ATOM   1866  CZ  ARG B 375      20.964  24.677  34.654  1.00  0.00           C  
ATOM   1867  NH1 ARG B 375      20.106  25.681  34.739  1.00  0.00           N  
ATOM   1868  NH2 ARG B 375      21.002  23.937  33.546  1.00  0.00           N  
ATOM   1869  N   PHE B 376      27.866  23.816  35.932  1.00  0.00           N  
ATOM   1870  CA  PHE B 376      28.533  24.863  36.683  1.00  0.00           C  
ATOM   1871  C   PHE B 376      29.372  25.816  35.825  1.00  0.00           C  
ATOM   1872  O   PHE B 376      29.377  27.015  36.103  1.00  0.00           O  
ATOM   1873  CB  PHE B 376      29.352  24.295  37.866  1.00  0.00           C  
ATOM   1874  CG  PHE B 376      30.774  23.938  37.534  1.00  0.00           C  
ATOM   1875  CD1 PHE B 376      31.800  24.879  37.702  1.00  0.00           C  
ATOM   1876  CD2 PHE B 376      31.094  22.655  37.081  1.00  0.00           C  
ATOM   1877  CE1 PHE B 376      33.126  24.554  37.425  1.00  0.00           C  
ATOM   1878  CE2 PHE B 376      32.413  22.302  36.802  1.00  0.00           C  
ATOM   1879  CZ  PHE B 376      33.440  23.255  36.973  1.00  0.00           C  
ATOM   1880  N   VAL B 377      30.045  25.339  34.778  1.00  0.00           N  
ATOM   1881  CA  VAL B 377      30.834  26.306  34.018  1.00  0.00           C  
ATOM   1882  C   VAL B 377      29.933  27.260  33.262  1.00  0.00           C  
ATOM   1883  O   VAL B 377      30.244  28.440  33.152  1.00  0.00           O  
ATOM   1884  CB  VAL B 377      31.929  25.649  33.088  1.00  0.00           C  
ATOM   1885  CG1 VAL B 377      32.027  24.172  33.375  1.00  0.00           C  
ATOM   1886  CG2 VAL B 377      31.692  25.982  31.631  1.00  0.00           C  
ATOM   1887  N   GLU B 378      28.795  26.784  32.779  1.00  0.00           N  
ATOM   1888  CA  GLU B 378      27.889  27.693  32.100  1.00  0.00           C  
ATOM   1889  C   GLU B 378      27.341  28.737  33.077  1.00  0.00           C  
ATOM   1890  O   GLU B 378      27.315  29.930  32.753  1.00  0.00           O  
ATOM   1891  CB  GLU B 378      26.747  26.925  31.434  1.00  0.00           C  
ATOM   1892  CG  GLU B 378      27.224  26.135  30.218  1.00  0.00           C  
ATOM   1893  CD  GLU B 378      27.993  27.026  29.271  1.00  0.00           C  
ATOM   1894  OE1 GLU B 378      27.386  27.951  28.679  1.00  0.00           O  
ATOM   1895  OE2 GLU B 378      29.208  26.814  29.136  1.00  0.00           O  
ATOM   1896  N   GLU B 388      26.934  28.294  34.273  1.00  0.00           N  
ATOM   1897  CA  GLU B 388      26.389  29.192  35.281  1.00  0.00           C  
ATOM   1898  C   GLU B 388      27.443  30.192  35.751  1.00  0.00           C  
ATOM   1899  O   GLU B 388      27.123  31.286  36.260  1.00  0.00           O  
ATOM   1900  CB  GLU B 388      25.844  28.399  36.466  1.00  0.00           C  
ATOM   1901  CG  GLU B 388      24.675  27.495  36.105  1.00  0.00           C  
ATOM   1902  CD  GLU B 388      24.094  26.750  37.303  1.00  0.00           C  
ATOM   1903  OE1 GLU B 388      24.877  26.221  38.110  1.00  0.00           O  
ATOM   1904  OE2 GLU B 388      22.853  26.681  37.429  1.00  0.00           O  
ATOM   1905  N   GLY B 389      28.704  29.809  35.567  1.00  0.00           N  
ATOM   1906  CA  GLY B 389      29.809  30.673  35.936  1.00  0.00           C  
ATOM   1907  C   GLY B 389      30.151  31.725  34.885  1.00  0.00           C  
ATOM   1908  O   GLY B 389      30.661  32.785  35.235  1.00  0.00           O  
ATOM   1909  N   SER B 396      29.846  31.447  33.614  1.00  0.00           N  
ATOM   1910  CA  SER B 396      30.147  32.356  32.507  1.00  0.00           C  
ATOM   1911  C   SER B 396      29.041  33.354  32.083  1.00  0.00           C  
ATOM   1912  O   SER B 396      29.362  34.406  31.540  1.00  0.00           O  
ATOM   1913  CB  SER B 396      30.554  31.535  31.269  1.00  0.00           C  
ATOM   1914  OG  SER B 396      31.573  30.567  31.515  1.00  0.00           O  
ATOM   1915  N   THR B 397      27.755  33.031  32.274  1.00  0.00           N  
ATOM   1916  CA  THR B 397      26.676  33.970  31.888  1.00  0.00           C  
ATOM   1917  C   THR B 397      25.549  33.978  32.871  1.00  0.00           C  
ATOM   1918  O   THR B 397      25.590  33.313  33.897  1.00  0.00           O  
ATOM   1919  CB  THR B 397      25.931  33.666  30.549  1.00  0.00           C  
ATOM   1920  OG1 THR B 397      26.202  32.329  30.137  1.00  0.00           O  
ATOM   1921  CG2 THR B 397      26.254  34.685  29.486  1.00  0.00           C  
ATOM   1922  N   SER B 403      24.515  34.721  32.485  1.00  0.00           N  
ATOM   1923  CA  SER B 403      23.305  34.873  33.262  1.00  0.00           C  
ATOM   1924  C   SER B 403      22.471  33.612  33.034  1.00  0.00           C  
ATOM   1925  O   SER B 403      22.542  33.012  31.959  1.00  0.00           O  
ATOM   1926  CB  SER B 403      22.543  36.106  32.775  1.00  0.00           C  
ATOM   1927  OG  SER B 403      21.726  35.769  31.674  1.00  0.00           O  
ATOM   1928  N   PHE B 404      21.685  33.217  34.034  1.00  0.00           N  
ATOM   1929  CA  PHE B 404      20.848  32.015  33.923  1.00  0.00           C  
ATOM   1930  C   PHE B 404      19.861  32.092  32.773  1.00  0.00           C  
ATOM   1931  O   PHE B 404      19.454  31.077  32.223  1.00  0.00           O  
ATOM   1932  CB  PHE B 404      20.116  31.756  35.235  1.00  0.00           C  
ATOM   1933  CG  PHE B 404      21.034  31.516  36.392  1.00  0.00           C  
ATOM   1934  CD1 PHE B 404      20.564  31.579  37.685  1.00  0.00           C  
ATOM   1935  CD2 PHE B 404      22.380  31.229  36.180  1.00  0.00           C  
ATOM   1936  CE1 PHE B 404      21.419  31.361  38.760  1.00  0.00           C  
ATOM   1937  CE2 PHE B 404      23.239  31.013  37.251  1.00  0.00           C  
ATOM   1938  CZ  PHE B 404      22.755  31.080  38.544  1.00  0.00           C  
ATOM   1939  N   GLU B 406      19.499  33.309  32.402  1.00  0.00           N  
ATOM   1940  CA  GLU B 406      18.597  33.548  31.297  1.00  0.00           C  
ATOM   1941  C   GLU B 406      19.047  32.724  30.069  1.00  0.00           C  
ATOM   1942  O   GLU B 406      18.222  32.142  29.363  1.00  0.00           O  
ATOM   1943  CB  GLU B 406      18.619  35.048  30.981  1.00  0.00           C  
ATOM   1944  CG  GLU B 406      17.764  35.498  29.804  1.00  0.00           C  
ATOM   1945  CD  GLU B 406      16.270  35.437  30.092  1.00  0.00           C  
ATOM   1946  OE1 GLU B 406      15.724  34.318  30.230  1.00  0.00           O  
ATOM   1947  OE2 GLU B 406      15.644  36.518  30.183  1.00  0.00           O  
ATOM   1948  N   ASP B 473      20.359  32.658  29.843  1.00  0.00           N  
ATOM   1949  CA  ASP B 473      20.934  31.945  28.701  1.00  0.00           C  
ATOM   1950  C   ASP B 473      20.571  30.455  28.564  1.00  0.00           C  
ATOM   1951  O   ASP B 473      20.630  29.904  27.463  1.00  0.00           O  
ATOM   1952  CB  ASP B 473      22.464  32.116  28.703  1.00  0.00           C  
ATOM   1953  CG  ASP B 473      22.920  33.474  28.157  1.00  0.00           C  
ATOM   1954  OD1 ASP B 473      22.085  34.385  27.974  1.00  0.00           O  
ATOM   1955  OD2 ASP B 473      24.132  33.631  27.916  1.00  0.00           O  
ATOM   1956  N   PHE B 479      20.207  29.800  29.663  1.00  0.00           N  
ATOM   1957  CA  PHE B 479      19.816  28.389  29.598  1.00  0.00           C  
ATOM   1958  C   PHE B 479      18.535  28.169  28.794  1.00  0.00           C  
ATOM   1959  O   PHE B 479      18.335  27.129  28.165  1.00  0.00           O  
ATOM   1960  CB  PHE B 479      19.630  27.816  31.007  1.00  0.00           C  
ATOM   1961  CG  PHE B 479      20.924  27.495  31.687  1.00  0.00           C  
ATOM   1962  CD1 PHE B 479      21.418  28.312  32.708  1.00  0.00           C  
ATOM   1963  CD2 PHE B 479      21.705  26.428  31.236  1.00  0.00           C  
ATOM   1964  CE1 PHE B 479      22.671  28.076  33.260  1.00  0.00           C  
ATOM   1965  CE2 PHE B 479      22.956  26.186  31.783  1.00  0.00           C  
ATOM   1966  CZ  PHE B 479      23.446  27.017  32.803  1.00  0.00           C  
ATOM   1967  N   GLU B 488      17.679  29.175  28.812  1.00  0.00           N  
ATOM   1968  CA  GLU B 488      16.408  29.132  28.123  1.00  0.00           C  
ATOM   1969  C   GLU B 488      16.599  29.586  26.691  1.00  0.00           C  
ATOM   1970  O   GLU B 488      16.198  28.911  25.749  1.00  0.00           O  
ATOM   1971  CB  GLU B 488      15.421  30.050  28.877  1.00  0.00           C  
ATOM   1972  CG  GLU B 488      14.272  30.668  28.079  1.00  0.00           C  
ATOM   1973  CD  GLU B 488      13.157  29.681  27.766  1.00  0.00           C  
ATOM   1974  OE1 GLU B 488      12.722  28.974  28.706  1.00  0.00           O  
ATOM   1975  OE2 GLU B 488      12.711  29.621  26.589  1.00  0.00           O  
ATOM   1976  N   ASP B 495      17.264  30.715  26.525  1.00  0.00           N  
ATOM   1977  CA  ASP B 495      17.439  31.287  25.206  1.00  0.00           C  
ATOM   1978  C   ASP B 495      18.577  30.817  24.318  1.00  0.00           C  
ATOM   1979  O   ASP B 495      18.422  30.814  23.092  1.00  0.00           O  
ATOM   1980  CB  ASP B 495      17.525  32.808  25.333  1.00  0.00           C  
ATOM   1981  CG  ASP B 495      16.299  33.405  25.992  1.00  0.00           C  
ATOM   1982  OD1 ASP B 495      15.179  33.158  25.492  1.00  0.00           O  
ATOM   1983  OD2 ASP B 495      16.453  34.119  27.009  1.00  0.00           O  
ATOM   1984  N   VAL B 496      19.708  30.410  24.898  1.00  0.00           N  
ATOM   1985  CA  VAL B 496      20.826  30.053  24.043  1.00  0.00           C  
ATOM   1986  C   VAL B 496      21.473  28.672  24.121  1.00  0.00           C  
ATOM   1987  O   VAL B 496      21.768  28.076  23.087  1.00  0.00           O  
ATOM   1988  CB  VAL B 496      21.974  31.173  24.150  1.00  0.00           C  
ATOM   1989  CG1 VAL B 496      21.416  32.462  24.727  1.00  0.00           C  
ATOM   1990  CG2 VAL B 496      23.132  30.723  25.005  1.00  0.00           C  
ATOM   1991  N   ILE B 497      21.678  28.165  25.329  1.00  0.00           N  
ATOM   1992  CA  ILE B 497      22.384  26.917  25.538  1.00  0.00           C  
ATOM   1993  C   ILE B 497      21.644  25.584  25.418  1.00  0.00           C  
ATOM   1994  O   ILE B 497      20.688  25.338  26.136  1.00  0.00           O  
ATOM   1995  CB  ILE B 497      23.035  26.936  26.921  1.00  0.00           C  
ATOM   1996  CG1 ILE B 497      23.858  28.209  27.088  1.00  0.00           C  
ATOM   1997  CG2 ILE B 497      23.881  25.686  27.111  1.00  0.00           C  
ATOM   1998  CD1 ILE B 497      24.186  28.562  28.552  1.00  0.00           C  
ATOM   1999  N   TYR B 498      22.137  24.707  24.545  1.00  0.00           N  
ATOM   2000  CA  TYR B 498      21.559  23.371  24.357  1.00  0.00           C  
ATOM   2001  C   TYR B 498      22.070  22.437  25.447  1.00  0.00           C  
ATOM   2002  O   TYR B 498      23.279  22.387  25.705  1.00  0.00           O  
ATOM   2003  CB  TYR B 498      21.989  22.763  23.012  1.00  0.00           C  
ATOM   2004  CG  TYR B 498      21.382  23.383  21.779  1.00  0.00           C  
ATOM   2005  CD1 TYR B 498      20.093  23.031  21.341  1.00  0.00           C  
ATOM   2006  CD2 TYR B 498      22.109  24.303  21.022  1.00  0.00           C  
ATOM   2007  CE1 TYR B 498      19.555  23.581  20.177  1.00  0.00           C  
ATOM   2008  CE2 TYR B 498      21.582  24.857  19.864  1.00  0.00           C  
ATOM   2009  CZ  TYR B 498      20.308  24.499  19.447  1.00  0.00           C  
ATOM   2010  OH  TYR B 498      19.798  25.105  18.331  1.00  0.00           O  
ATOM   2011  N   LYS B 499      21.175  21.698  26.090  1.00  0.00           N  
ATOM   2012  CA  LYS B 499      21.610  20.743  27.113  1.00  0.00           C  
ATOM   2013  C   LYS B 499      21.537  19.332  26.522  1.00  0.00           C  
ATOM   2014  O   LYS B 499      20.668  19.048  25.697  1.00  0.00           O  
ATOM   2015  CB  LYS B 499      20.704  20.808  28.335  1.00  0.00           C  
ATOM   2016  CG  LYS B 499      21.022  19.754  29.362  1.00  0.00           C  
ATOM   2017  CD  LYS B 499      20.115  19.800  30.570  1.00  0.00           C  
ATOM   2018  CE  LYS B 499      20.588  18.771  31.598  1.00  0.00           C  
ATOM   2019  NZ  LYS B 499      20.451  17.358  31.102  1.00  0.00           N  
ATOM   2020  N   VAL B 500      22.452  18.448  26.911  1.00  0.00           N  
ATOM   2021  CA  VAL B 500      22.412  17.074  26.408  1.00  0.00           C  
ATOM   2022  C   VAL B 500      21.561  16.226  27.368  1.00  0.00           C  
ATOM   2023  O   VAL B 500      21.653  16.371  28.581  1.00  0.00           O  
ATOM   2024  CB  VAL B 500      23.847  16.473  26.257  1.00  0.00           C  
ATOM   2025  CG1 VAL B 500      24.627  16.720  27.488  1.00  0.00           C  
ATOM   2026  CG2 VAL B 500      23.783  14.963  26.040  1.00  0.00           C  
ATOM   2027  N   GLU B 501      20.716  15.363  26.810  1.00  0.00           N  
ATOM   2028  CA  GLU B 501      19.823  14.497  27.589  1.00  0.00           C  
ATOM   2029  C   GLU B 501      20.535  13.565  28.585  1.00  0.00           C  
ATOM   2030  O   GLU B 501      21.581  12.995  28.282  1.00  0.00           O  
ATOM   2031  CB  GLU B 501      18.967  13.652  26.624  1.00  0.00           C  
ATOM   2032  CG  GLU B 501      17.453  13.655  26.888  1.00  0.00           C  
ATOM   2033  CD  GLU B 501      16.672  12.967  25.770  1.00  0.00           C  
ATOM   2034  OE1 GLU B 501      16.886  11.756  25.558  1.00  0.00           O  
ATOM   2035  OE2 GLU B 501      15.858  13.630  25.089  1.00  0.00           O  
ATOM   2036  N   ASP B 652      19.950  13.418  29.773  1.00  0.00           N  
ATOM   2037  CA  ASP B 652      20.475  12.528  30.815  1.00  0.00           C  
ATOM   2038  C   ASP B 652      21.940  12.764  31.101  1.00  0.00           C  
ATOM   2039  O   ASP B 652      22.673  11.814  31.352  1.00  0.00           O  
ATOM   2040  CB  ASP B 652      20.310  11.068  30.387  1.00  0.00           C  
ATOM   2041  CG  ASP B 652      18.916  10.760  29.858  1.00  0.00           C  
ATOM   2042  OD1 ASP B 652      18.802   9.973  28.886  1.00  0.00           O  
ATOM   2043  OD2 ASP B 652      17.938  11.298  30.417  1.00  0.00           O  
ATOM   2044  N   GLU B 653      22.380  14.015  31.069  1.00  0.00           N  
ATOM   2045  CA  GLU B 653      23.791  14.310  31.299  1.00  0.00           C  
ATOM   2046  C   GLU B 653      24.028  15.711  31.820  1.00  0.00           C  
ATOM   2047  O   GLU B 653      23.320  16.639  31.467  1.00  0.00           O  
ATOM   2048  CB  GLU B 653      24.573  14.169  29.988  1.00  0.00           C  
ATOM   2049  CG  GLU B 653      24.609  12.779  29.370  1.00  0.00           C  
ATOM   2050  CD  GLU B 653      25.602  11.864  30.050  1.00  0.00           C  
ATOM   2051  OE1 GLU B 653      25.882  10.788  29.489  1.00  0.00           O  
ATOM   2052  OE2 GLU B 653      26.106  12.218  31.142  1.00  0.00           O  
ATOM   2053  N   ASP B 654      25.027  15.861  32.671  1.00  0.00           N  
ATOM   2054  CA  ASP B 654      25.399  17.183  33.147  1.00  0.00           C  
ATOM   2055  C   ASP B 654      26.451  17.662  32.108  1.00  0.00           C  
ATOM   2056  O   ASP B 654      27.657  17.777  32.406  1.00  0.00           O  
ATOM   2057  CB  ASP B 654      26.053  17.132  34.531  1.00  0.00           C  
ATOM   2058  CG  ASP B 654      26.441  18.521  35.039  1.00  0.00           C  
ATOM   2059  OD1 ASP B 654      27.299  18.609  35.956  1.00  0.00           O  
ATOM   2060  OD2 ASP B 654      25.879  19.525  34.522  1.00  0.00           O  
ATOM   2061  N   LEU B 655      25.977  17.856  30.879  1.00  0.00           N  
ATOM   2062  CA  LEU B 655      26.776  18.359  29.780  1.00  0.00           C  
ATOM   2063  C   LEU B 655      25.933  19.377  28.996  1.00  0.00           C  
ATOM   2064  O   LEU B 655      24.727  19.207  28.837  1.00  0.00           O  
ATOM   2065  CB  LEU B 655      27.219  17.225  28.855  1.00  0.00           C  
ATOM   2066  CG  LEU B 655      28.224  16.214  29.401  1.00  0.00           C  
ATOM   2067  CD1 LEU B 655      28.388  15.133  28.378  1.00  0.00           C  
ATOM   2068  CD2 LEU B 655      29.561  16.889  29.711  1.00  0.00           C  
ATOM   2069  N   TYR B 656      26.581  20.446  28.542  1.00  0.00           N  
ATOM   2070  CA  TYR B 656      25.941  21.498  27.766  1.00  0.00           C  
ATOM   2071  C   TYR B 656      26.843  21.859  26.600  1.00  0.00           C  
ATOM   2072  O   TYR B 656      28.062  21.898  26.737  1.00  0.00           O  
ATOM   2073  CB  TYR B 656      25.706  22.739  28.622  1.00  0.00           C  
ATOM   2074  CG  TYR B 656      24.827  22.467  29.788  1.00  0.00           C  
ATOM   2075  CD1 TYR B 656      25.300  21.702  30.864  1.00  0.00           C  
ATOM   2076  CD2 TYR B 656      23.490  22.899  29.800  1.00  0.00           C  
ATOM   2077  CE1 TYR B 656      24.482  21.359  31.924  1.00  0.00           C  
ATOM   2078  CE2 TYR B 656      22.642  22.566  30.871  1.00  0.00           C  
ATOM   2079  CZ  TYR B 656      23.153  21.790  31.928  1.00  0.00           C  
ATOM   2080  OH  TYR B 656      22.361  21.421  32.979  1.00  0.00           O  
ATOM   2081  N   LEU B 657      26.227  22.101  25.452  1.00  0.00           N  
ATOM   2082  CA  LEU B 657      26.946  22.458  24.240  1.00  0.00           C  
ATOM   2083  C   LEU B 657      27.427  23.879  24.389  1.00  0.00           C  
ATOM   2084  O   LEU B 657      26.651  24.771  24.746  1.00  0.00           O  
ATOM   2085  CB  LEU B 657      26.021  22.295  23.036  1.00  0.00           C  
ATOM   2086  CG  LEU B 657      25.853  20.814  22.651  1.00  0.00           C  
ATOM   2087  CD1 LEU B 657      24.831  20.629  21.553  1.00  0.00           C  
ATOM   2088  CD2 LEU B 657      27.190  20.311  22.160  1.00  0.00           C  
ATOM   2089  N   ILE B 658      28.709  24.111  24.134  1.00  0.00           N  
ATOM   2090  CA  ILE B 658      29.203  25.469  24.341  1.00  0.00           C  
ATOM   2091  C   ILE B 658      28.789  26.452  23.254  1.00  0.00           C  
ATOM   2092  O   ILE B 658      28.813  26.136  22.069  1.00  0.00           O  
ATOM   2093  CB  ILE B 658      30.735  25.502  24.521  1.00  0.00           C  
ATOM   2094  CG1 ILE B 658      31.431  25.199  23.191  1.00  0.00           C  
ATOM   2095  CG2 ILE B 658      31.134  24.514  25.625  1.00  0.00           C  
ATOM   2096  CD1 ILE B 658      32.866  25.499  23.219  1.00  0.00           C  
ATOM   2097  N   PRO B 659      28.380  27.660  23.658  1.00  0.00           N  
ATOM   2098  CA  PRO B 659      27.955  28.703  22.720  1.00  0.00           C  
ATOM   2099  C   PRO B 659      29.131  29.560  22.253  1.00  0.00           C  
ATOM   2100  O   PRO B 659      28.983  30.385  21.376  1.00  0.00           O  
ATOM   2101  CB  PRO B 659      26.955  29.506  23.544  1.00  0.00           C  
ATOM   2102  CG  PRO B 659      27.584  29.475  24.920  1.00  0.00           C  
ATOM   2103  CD  PRO B 659      28.088  28.045  25.054  1.00  0.00           C  
ATOM   2104  N   THR B 660      30.294  29.341  22.853  1.00  0.00           N  
ATOM   2105  CA  THR B 660      31.501  30.095  22.544  1.00  0.00           C  
ATOM   2106  C   THR B 660      32.650  29.524  23.370  1.00  0.00           C  
ATOM   2107  O   THR B 660      32.417  29.089  24.500  1.00  0.00           O  
ATOM   2108  CB  THR B 660      31.339  31.604  22.924  1.00  0.00           C  
ATOM   2109  OG1 THR B 660      32.631  32.208  23.066  1.00  0.00           O  
ATOM   2110  CG2 THR B 660      30.578  31.769  24.244  1.00  0.00           C  
ATOM   2111  N   ALA B 661      33.872  29.527  22.818  1.00  0.00           N  
ATOM   2112  CA  ALA B 661      35.047  29.037  23.549  1.00  0.00           C  
ATOM   2113  C   ALA B 661      35.279  29.818  24.850  1.00  0.00           C  
ATOM   2114  O   ALA B 661      35.983  29.360  25.738  1.00  0.00           O  
ATOM   2115  CB  ALA B 661      36.286  29.105  22.688  1.00  0.00           C  
ATOM   2116  N   GLU B 662      34.683  30.996  24.952  1.00  0.00           N  
ATOM   2117  CA  GLU B 662      34.790  31.802  26.155  1.00  0.00           C  
ATOM   2118  C   GLU B 662      34.398  31.006  27.441  1.00  0.00           C  
ATOM   2119  O   GLU B 662      35.071  31.100  28.481  1.00  0.00           O  
ATOM   2120  CB  GLU B 662      33.900  33.031  26.014  1.00  0.00           C  
ATOM   2121  CG  GLU B 662      33.700  33.793  27.322  1.00  0.00           C  
ATOM   2122  CD  GLU B 662      32.457  34.676  27.320  1.00  0.00           C  
ATOM   2123  OE1 GLU B 662      31.834  34.869  26.249  1.00  0.00           O  
ATOM   2124  OE2 GLU B 662      32.111  35.187  28.407  1.00  0.00           O  
ATOM   2125  N   HIS B 663      33.319  30.227  27.379  1.00  0.00           N  
ATOM   2126  CA  HIS B 663      32.882  29.460  28.545  1.00  0.00           C  
ATOM   2127  C   HIS B 663      33.892  28.404  29.045  1.00  0.00           C  
ATOM   2128  O   HIS B 663      34.314  28.456  30.190  1.00  0.00           O  
ATOM   2129  CB  HIS B 663      31.517  28.835  28.267  1.00  0.00           C  
ATOM   2130  CG  HIS B 663      30.426  29.844  28.107  1.00  0.00           C  
ATOM   2131  ND1 HIS B 663      30.670  31.204  28.062  1.00  0.00           N  
ATOM   2132  CD2 HIS B 663      29.091  29.696  27.956  1.00  0.00           C  
ATOM   2133  CE1 HIS B 663      29.529  31.847  27.888  1.00  0.00           C  
ATOM   2134  NE2 HIS B 663      28.557  30.955  27.821  1.00  0.00           N  
ATOM   2135  N   PRO B 664      34.290  27.434  28.202  1.00  0.00           N  
ATOM   2136  CA  PRO B 664      35.259  26.474  28.741  1.00  0.00           C  
ATOM   2137  C   PRO B 664      36.567  27.164  29.119  1.00  0.00           C  
ATOM   2138  O   PRO B 664      37.275  26.728  30.035  1.00  0.00           O  
ATOM   2139  CB  PRO B 664      35.427  25.459  27.603  1.00  0.00           C  
ATOM   2140  CG  PRO B 664      35.000  26.218  26.377  1.00  0.00           C  
ATOM   2141  CD  PRO B 664      33.846  27.031  26.856  1.00  0.00           C  
ATOM   2142  N   LEU B 665      36.881  28.247  28.419  1.00  0.00           N  
ATOM   2143  CA  LEU B 665      38.099  28.986  28.689  1.00  0.00           C  
ATOM   2144  C   LEU B 665      38.061  29.617  30.087  1.00  0.00           C  
ATOM   2145  O   LEU B 665      39.080  29.701  30.764  1.00  0.00           O  
ATOM   2146  CB  LEU B 665      38.294  30.057  27.621  1.00  0.00           C  
ATOM   2147  CG  LEU B 665      39.401  29.810  26.594  1.00  0.00           C  
ATOM   2148  CD1 LEU B 665      39.982  28.406  26.734  1.00  0.00           C  
ATOM   2149  CD2 LEU B 665      38.866  30.039  25.206  1.00  0.00           C  
ATOM   2150  N   ALA B 666      36.875  30.041  30.522  1.00  0.00           N  
ATOM   2151  CA  ALA B 666      36.712  30.626  31.847  1.00  0.00           C  
ATOM   2152  C   ALA B 666      36.653  29.491  32.875  1.00  0.00           C  
ATOM   2153  O   ALA B 666      37.201  29.590  33.988  1.00  0.00           O  
ATOM   2154  CB  ALA B 666      35.423  31.476  31.899  1.00  0.00           C  
ATOM   2155  N   GLY B 667      35.991  28.404  32.500  1.00  0.00           N  
ATOM   2156  CA  GLY B 667      35.883  27.275  33.401  1.00  0.00           C  
ATOM   2157  C   GLY B 667      37.235  26.634  33.669  1.00  0.00           C  
ATOM   2158  O   GLY B 667      37.457  26.050  34.741  1.00  0.00           O  
ATOM   2159  N   MET B 668      38.149  26.769  32.708  1.00  0.00           N  
ATOM   2160  CA  MET B 668      39.477  26.169  32.804  1.00  0.00           C  
ATOM   2161  C   MET B 668      40.203  26.343  34.147  1.00  0.00           C  
ATOM   2162  O   MET B 668      40.809  25.411  34.649  1.00  0.00           O  
ATOM   2163  CB  MET B 668      40.350  26.706  31.674  1.00  0.00           C  
ATOM   2164  CG  MET B 668      41.551  25.854  31.326  1.00  0.00           C  
ATOM   2165  SD  MET B 668      42.669  26.701  30.150  1.00  0.00           S  
ATOM   2166  CE  MET B 668      44.230  25.766  30.384  1.00  0.00           C  
ATOM   2167  N   HIS B 669      40.145  27.532  34.732  1.00  0.00           N  
ATOM   2168  CA  HIS B 669      40.824  27.777  35.991  1.00  0.00           C  
ATOM   2169  C   HIS B 669      39.895  27.961  37.193  1.00  0.00           C  
ATOM   2170  O   HIS B 669      40.263  28.575  38.196  1.00  0.00           O  
ATOM   2171  CB  HIS B 669      41.758  28.971  35.826  1.00  0.00           C  
ATOM   2172  CG  HIS B 669      42.953  28.673  34.978  1.00  0.00           C  
ATOM   2173  ND1 HIS B 669      43.968  27.837  35.397  1.00  0.00           N  
ATOM   2174  CD2 HIS B 669      43.263  29.038  33.711  1.00  0.00           C  
ATOM   2175  CE1 HIS B 669      44.848  27.698  34.423  1.00  0.00           C  
ATOM   2176  NE2 HIS B 669      44.447  28.417  33.390  1.00  0.00           N  
ATOM   2177  N   ALA B 670      38.689  27.411  37.089  1.00  0.00           N  
ATOM   2178  CA  ALA B 670      37.724  27.469  38.173  1.00  0.00           C  
ATOM   2179  C   ALA B 670      38.381  26.914  39.441  1.00  0.00           C  
ATOM   2180  O   ALA B 670      39.158  25.965  39.371  1.00  0.00           O  
ATOM   2181  CB  ALA B 670      36.513  26.644  37.818  1.00  0.00           C  
ATOM   2182  N   ASN B 671      38.074  27.506  40.593  1.00  0.00           N  
ATOM   2183  CA  ASN B 671      38.642  27.045  41.843  1.00  0.00           C  
ATOM   2184  C   ASN B 671      40.153  26.976  41.881  1.00  0.00           C  
ATOM   2185  O   ASN B 671      40.724  25.937  42.197  1.00  0.00           O  
ATOM   2186  CB  ASN B 671      38.114  25.673  42.196  1.00  0.00           C  
ATOM   2187  CG  ASN B 671      36.783  25.737  42.825  1.00  0.00           C  
ATOM   2188  OD1 ASN B 671      35.769  25.904  42.152  1.00  0.00           O  
ATOM   2189  ND2 ASN B 671      36.762  25.627  44.144  1.00  0.00           N  
ATOM   2190  N   GLU B 672      40.813  28.062  41.535  1.00  0.00           N  
ATOM   2191  CA  GLU B 672      42.256  28.064  41.620  1.00  0.00           C  
ATOM   2192  C   GLU B 672      42.717  29.402  42.206  1.00  0.00           C  
ATOM   2193  O   GLU B 672      41.973  30.396  42.196  1.00  0.00           O  
ATOM   2194  CB  GLU B 672      42.891  27.829  40.239  1.00  0.00           C  
ATOM   2195  CG  GLU B 672      42.445  26.542  39.557  1.00  0.00           C  
ATOM   2196  CD  GLU B 672      43.164  26.260  38.219  1.00  0.00           C  
ATOM   2197  OE1 GLU B 672      42.605  25.495  37.404  1.00  0.00           O  
ATOM   2198  OE2 GLU B 672      44.283  26.770  37.973  1.00  0.00           O  
ATOM   2199  N   ILE B 675      43.912  29.393  42.787  1.00  0.00           N  
ATOM   2200  CA  ILE B 675      44.525  30.604  43.305  1.00  0.00           C  
ATOM   2201  C   ILE B 675      45.684  30.637  42.333  1.00  0.00           C  
ATOM   2202  O   ILE B 675      46.615  29.838  42.464  1.00  0.00           O  
ATOM   2203  CB  ILE B 675      45.162  30.467  44.717  1.00  0.00           C  
ATOM   2204  CG1 ILE B 675      44.185  29.866  45.741  1.00  0.00           C  
ATOM   2205  CG2 ILE B 675      45.682  31.848  45.155  1.00  0.00           C  
ATOM   2206  CD1 ILE B 675      42.954  30.638  45.975  1.00  0.00           C  
ATOM   2207  N   LEU B 677      45.626  31.509  41.335  1.00  0.00           N  
ATOM   2208  CA  LEU B 677      46.720  31.570  40.381  1.00  0.00           C  
ATOM   2209  C   LEU B 677      47.897  32.251  41.043  1.00  0.00           C  
ATOM   2210  O   LEU B 677      47.742  32.922  42.072  1.00  0.00           O  
ATOM   2211  CB  LEU B 677      46.326  32.388  39.151  1.00  0.00           C  
ATOM   2212  CG  LEU B 677      45.122  31.853  38.406  1.00  0.00           C  
ATOM   2213  CD1 LEU B 677      44.677  32.892  37.360  1.00  0.00           C  
ATOM   2214  CD2 LEU B 677      45.498  30.481  37.782  1.00  0.00           C  
ATOM   2215  N   ASP B 678      49.072  32.073  40.450  1.00  0.00           N  
ATOM   2216  CA  ASP B 678      50.268  32.740  40.935  1.00  0.00           C  
ATOM   2217  C   ASP B 678      50.301  34.041  40.135  1.00  0.00           C  
ATOM   2218  O   ASP B 678      50.420  34.007  38.903  1.00  0.00           O  
ATOM   2219  CB  ASP B 678      51.514  31.932  40.612  1.00  0.00           C  
ATOM   2220  CG  ASP B 678      52.782  32.584  41.137  1.00  0.00           C  
ATOM   2221  OD1 ASP B 678      52.804  33.822  41.361  1.00  0.00           O  
ATOM   2222  OD2 ASP B 678      53.771  31.851  41.318  1.00  0.00           O  
ATOM   2223  N   GLY B 681      50.189  35.171  40.833  1.00  0.00           N  
ATOM   2224  CA  GLY B 681      50.194  36.470  40.176  1.00  0.00           C  
ATOM   2225  C   GLY B 681      51.293  36.657  39.152  1.00  0.00           C  
ATOM   2226  O   GLY B 681      51.128  37.339  38.148  1.00  0.00           O  
ATOM   2227  N   LYS B 683      52.432  36.047  39.425  1.00  0.00           N  
ATOM   2228  CA  LYS B 683      53.577  36.116  38.542  1.00  0.00           C  
ATOM   2229  C   LYS B 683      53.196  35.628  37.157  1.00  0.00           C  
ATOM   2230  O   LYS B 683      53.771  36.054  36.157  1.00  0.00           O  
ATOM   2231  CB  LYS B 683      54.719  35.255  39.106  1.00  0.00           C  
ATOM   2232  CG  LYS B 683      55.598  35.934  40.186  1.00  0.00           C  
ATOM   2233  CD  LYS B 683      54.840  36.518  41.413  1.00  0.00           C  
ATOM   2234  CE  LYS B 683      54.179  37.883  41.115  1.00  0.00           C  
ATOM   2235  NZ  LYS B 683      55.024  38.781  40.248  1.00  0.00           N  
ATOM   2236  N   ASP B 684      52.224  34.733  37.089  1.00  0.00           N  
ATOM   2237  CA  ASP B 684      51.815  34.211  35.799  1.00  0.00           C  
ATOM   2238  C   ASP B 684      50.852  35.117  35.024  1.00  0.00           C  
ATOM   2239  O   ASP B 684      50.689  34.963  33.809  1.00  0.00           O  
ATOM   2240  CB  ASP B 684      51.205  32.819  35.974  1.00  0.00           C  
ATOM   2241  CG  ASP B 684      52.233  31.782  36.408  1.00  0.00           C  
ATOM   2242  OD1 ASP B 684      53.340  31.747  35.824  1.00  0.00           O  
ATOM   2243  OD2 ASP B 684      51.931  30.994  37.326  1.00  0.00           O  
ATOM   2244  N   LEU B 685      50.237  36.071  35.716  1.00  0.00           N  
ATOM   2245  CA  LEU B 685      49.295  36.971  35.082  1.00  0.00           C  
ATOM   2246  C   LEU B 685      50.006  37.909  34.135  1.00  0.00           C  
ATOM   2247  O   LEU B 685      51.102  38.356  34.420  1.00  0.00           O  
ATOM   2248  CB  LEU B 685      48.511  37.731  36.155  1.00  0.00           C  
ATOM   2249  CG  LEU B 685      47.239  37.007  36.631  1.00  0.00           C  
ATOM   2250  CD1 LEU B 685      47.442  35.527  36.512  1.00  0.00           C  
ATOM   2251  CD2 LEU B 685      46.876  37.386  38.058  1.00  0.00           C  
ATOM   2252  N   PRO B 686      49.396  38.217  32.984  1.00  0.00           N  
ATOM   2253  CA  PRO B 686      48.091  37.757  32.493  1.00  0.00           C  
ATOM   2254  C   PRO B 686      48.104  36.418  31.782  1.00  0.00           C  
ATOM   2255  O   PRO B 686      49.081  36.062  31.144  1.00  0.00           O  
ATOM   2256  CB  PRO B 686      47.697  38.863  31.517  1.00  0.00           C  
ATOM   2257  CG  PRO B 686      49.031  39.138  30.844  1.00  0.00           C  
ATOM   2258  CD  PRO B 686      49.940  39.249  32.080  1.00  0.00           C  
ATOM   2259  N   LEU B 687      47.015  35.674  31.896  1.00  0.00           N  
ATOM   2260  CA  LEU B 687      46.915  34.429  31.148  1.00  0.00           C  
ATOM   2261  C   LEU B 687      46.228  34.851  29.851  1.00  0.00           C  
ATOM   2262  O   LEU B 687      45.171  35.467  29.876  1.00  0.00           O  
ATOM   2263  CB  LEU B 687      46.066  33.396  31.883  1.00  0.00           C  
ATOM   2264  CG  LEU B 687      46.615  32.957  33.238  1.00  0.00           C  
ATOM   2265  CD1 LEU B 687      45.787  31.796  33.770  1.00  0.00           C  
ATOM   2266  CD2 LEU B 687      48.080  32.564  33.122  1.00  0.00           C  
ATOM   2267  N   LEU B 688      46.870  34.549  28.734  1.00  0.00           N  
ATOM   2268  CA  LEU B 688      46.381  34.873  27.402  1.00  0.00           C  
ATOM   2269  C   LEU B 688      46.082  33.581  26.646  1.00  0.00           C  
ATOM   2270  O   LEU B 688      46.974  32.789  26.356  1.00  0.00           O  
ATOM   2271  CB  LEU B 688      47.437  35.670  26.619  1.00  0.00           C  
ATOM   2272  CG  LEU B 688      47.976  36.930  27.310  1.00  0.00           C  
ATOM   2273  CD1 LEU B 688      48.995  37.586  26.392  1.00  0.00           C  
ATOM   2274  CD2 LEU B 688      46.829  37.919  27.650  1.00  0.00           C  
ATOM   2275  N   TYR B 689      44.813  33.371  26.334  1.00  0.00           N  
ATOM   2276  CA  TYR B 689      44.406  32.197  25.592  1.00  0.00           C  
ATOM   2277  C   TYR B 689      43.615  32.627  24.361  1.00  0.00           C  
ATOM   2278  O   TYR B 689      42.853  33.610  24.401  1.00  0.00           O  
ATOM   2279  CB  TYR B 689      43.499  31.286  26.436  1.00  0.00           C  
ATOM   2280  CG  TYR B 689      44.135  30.661  27.644  1.00  0.00           C  
ATOM   2281  CD1 TYR B 689      45.040  29.596  27.522  1.00  0.00           C  
ATOM   2282  CD2 TYR B 689      43.815  31.114  28.920  1.00  0.00           C  
ATOM   2283  CE1 TYR B 689      45.602  28.997  28.654  1.00  0.00           C  
ATOM   2284  CE2 TYR B 689      44.367  30.535  30.052  1.00  0.00           C  
ATOM   2285  CZ  TYR B 689      45.258  29.476  29.919  1.00  0.00           C  
ATOM   2286  OH  TYR B 689      45.782  28.900  31.059  1.00  0.00           O  
ATOM   2287  N   VAL B 690      43.818  31.888  23.272  1.00  0.00           N  
ATOM   2288  CA  VAL B 690      43.076  32.092  22.042  1.00  0.00           C  
ATOM   2289  C   VAL B 690      42.501  30.718  21.732  1.00  0.00           C  
ATOM   2290  O   VAL B 690      43.231  29.808  21.358  1.00  0.00           O  
ATOM   2291  CB  VAL B 690      43.954  32.626  20.836  1.00  0.00           C  
ATOM   2292  CG1 VAL B 690      45.205  31.744  20.562  1.00  0.00           C  
ATOM   2293  CG2 VAL B 690      43.078  32.703  19.608  1.00  0.00           C  
ATOM   2294  N   GLY B 691      41.191  30.559  21.933  1.00  0.00           N  
ATOM   2295  CA  GLY B 691      40.569  29.275  21.670  1.00  0.00           C  
ATOM   2296  C   GLY B 691      39.892  29.174  20.322  1.00  0.00           C  
ATOM   2297  O   GLY B 691      39.510  30.185  19.734  1.00  0.00           O  
ATOM   2298  N   VAL B 692      39.774  27.952  19.810  1.00  0.00           N  
ATOM   2299  CA  VAL B 692      39.079  27.703  18.543  1.00  0.00           C  
ATOM   2300  C   VAL B 692      38.007  26.693  18.880  1.00  0.00           C  
ATOM   2301  O   VAL B 692      38.244  25.792  19.686  1.00  0.00           O  
ATOM   2302  CB  VAL B 692      39.899  26.954  17.477  1.00  0.00           C  
ATOM   2303  CG1 VAL B 692      39.313  27.250  16.128  1.00  0.00           C  
ATOM   2304  CG2 VAL B 692      41.342  27.260  17.556  1.00  0.00           C  
ATOM   2305  N   SER B 693      36.844  26.804  18.257  1.00  0.00           N  
ATOM   2306  CA  SER B 693      35.817  25.805  18.513  1.00  0.00           C  
ATOM   2307  C   SER B 693      34.519  26.071  17.785  1.00  0.00           C  
ATOM   2308  O   SER B 693      34.240  27.192  17.331  1.00  0.00           O  
ATOM   2309  CB  SER B 693      35.488  25.704  20.016  1.00  0.00           C  
ATOM   2310  OG  SER B 693      34.529  26.691  20.414  1.00  0.00           O  
ATOM   2311  N   PRO B 695      33.732  25.016  17.603  1.00  0.00           N  
ATOM   2312  CA  PRO B 695      32.457  25.258  16.944  1.00  0.00           C  
ATOM   2313  C   PRO B 695      31.663  25.848  18.115  1.00  0.00           C  
ATOM   2314  O   PRO B 695      32.060  25.681  19.277  1.00  0.00           O  
ATOM   2315  CB  PRO B 695      31.974  23.854  16.564  1.00  0.00           C  
ATOM   2316  CG  PRO B 695      32.648  22.975  17.597  1.00  0.00           C  
ATOM   2317  CD  PRO B 695      34.021  23.580  17.712  1.00  0.00           C  
ATOM   2318  N   CYS B 696      30.574  26.537  17.788  1.00  0.00           N  
ATOM   2319  CA  CYS B 696      29.684  27.186  18.750  1.00  0.00           C  
ATOM   2320  C   CYS B 696      28.233  26.844  18.462  1.00  0.00           C  
ATOM   2321  O   CYS B 696      27.799  26.873  17.317  1.00  0.00           O  
ATOM   2322  CB  CYS B 696      29.829  28.697  18.665  1.00  0.00           C  
ATOM   2323  SG  CYS B 696      31.411  29.320  19.138  1.00  0.00           S  
ATOM   2324  N   PHE B 697      27.483  26.574  19.516  1.00  0.00           N  
ATOM   2325  CA  PHE B 697      26.089  26.225  19.392  1.00  0.00           C  
ATOM   2326  C   PHE B 697      25.134  27.146  20.147  1.00  0.00           C  
ATOM   2327  O   PHE B 697      25.282  27.346  21.338  1.00  0.00           O  
ATOM   2328  CB  PHE B 697      25.910  24.798  19.866  1.00  0.00           C  
ATOM   2329  CG  PHE B 697      26.905  23.843  19.280  1.00  0.00           C  
ATOM   2330  CD1 PHE B 697      28.132  23.620  19.910  1.00  0.00           C  
ATOM   2331  CD2 PHE B 697      26.618  23.162  18.100  1.00  0.00           C  
ATOM   2332  CE1 PHE B 697      29.043  22.739  19.373  1.00  0.00           C  
ATOM   2333  CE2 PHE B 697      27.530  22.275  17.552  1.00  0.00           C  
ATOM   2334  CZ  PHE B 697      28.744  22.058  18.184  1.00  0.00           C  
ATOM   2335  N   ARG B 698      24.145  27.690  19.447  1.00  0.00           N  
ATOM   2336  CA  ARG B 698      23.166  28.576  20.071  1.00  0.00           C  
ATOM   2337  C   ARG B 698      21.718  28.221  19.649  1.00  0.00           C  
ATOM   2338  O   ARG B 698      21.442  27.849  18.496  1.00  0.00           O  
ATOM   2339  CB  ARG B 698      23.449  30.049  19.713  1.00  0.00           C  
ATOM   2340  CG  ARG B 698      24.895  30.405  19.403  1.00  0.00           C  
ATOM   2341  CD  ARG B 698      25.699  30.979  20.568  1.00  0.00           C  
ATOM   2342  NE  ARG B 698      25.777  32.439  20.565  1.00  0.00           N  
ATOM   2343  CZ  ARG B 698      26.830  33.158  20.976  1.00  0.00           C  
ATOM   2344  NH1 ARG B 698      27.935  32.576  21.419  1.00  0.00           N  
ATOM   2345  NH2 ARG B 698      26.767  34.482  21.000  1.00  0.00           N  
ATOM   2346  N   LYS B 699      20.788  28.340  20.593  1.00  0.00           N  
ATOM   2347  CA  LYS B 699      19.396  28.034  20.307  1.00  0.00           C  
ATOM   2348  C   LYS B 699      18.779  29.148  19.495  1.00  0.00           C  
ATOM   2349  O   LYS B 699      17.922  28.884  18.647  1.00  0.00           O  
ATOM   2350  CB  LYS B 699      18.588  27.884  21.581  1.00  0.00           C  
ATOM   2351  CG  LYS B 699      18.764  26.590  22.315  1.00  0.00           C  
ATOM   2352  CD  LYS B 699      18.069  26.735  23.653  1.00  0.00           C  
ATOM   2353  CE  LYS B 699      18.232  25.541  24.551  1.00  0.00           C  
ATOM   2354  NZ  LYS B 699      17.528  25.805  25.850  1.00  0.00           N  
ATOM   2355  N   GLU B 700      19.209  30.386  19.748  1.00  0.00           N  
ATOM   2356  CA  GLU B 700      18.658  31.546  19.032  1.00  0.00           C  
ATOM   2357  C   GLU B 700      17.121  31.516  19.135  1.00  0.00           C  
ATOM   2358  O   GLU B 700      16.414  31.778  18.147  1.00  0.00           O  
ATOM   2359  CB  GLU B 700      19.066  31.498  17.551  1.00  0.00           C  
ATOM   2360  CG  GLU B 700      20.527  31.776  17.267  1.00  0.00           C  
ATOM   2361  CD  GLU B 700      21.045  33.054  17.945  1.00  0.00           C  
ATOM   2362  OE1 GLU B 700      20.315  34.077  17.986  1.00  0.00           O  
ATOM   2363  OE2 GLU B 700      22.204  33.029  18.428  1.00  0.00           O  
ATOM   2364  N   ALA B 703      16.625  31.188  20.331  1.00  0.00           N  
ATOM   2365  CA  ALA B 703      15.188  31.056  20.610  1.00  0.00           C  
ATOM   2366  C   ALA B 703      14.311  32.280  20.359  1.00  0.00           C  
ATOM   2367  O   ALA B 703      13.175  32.136  19.915  1.00  0.00           O  
ATOM   2368  CB  ALA B 703      14.975  30.573  22.050  1.00  0.00           C  
ATOM   2369  N   GLY B 704      14.814  33.472  20.659  1.00  0.00           N  
ATOM   2370  CA  GLY B 704      14.018  34.668  20.440  1.00  0.00           C  
ATOM   2371  C   GLY B 704      13.638  34.889  18.981  1.00  0.00           C  
ATOM   2372  O   GLY B 704      12.899  35.821  18.654  1.00  0.00           O  
ATOM   2373  N   THR B 705      14.145  34.026  18.105  1.00  0.00           N  
ATOM   2374  CA  THR B 705      13.875  34.119  16.676  1.00  0.00           C  
ATOM   2375  C   THR B 705      13.502  32.759  16.072  1.00  0.00           C  
ATOM   2376  O   THR B 705      13.155  31.810  16.790  1.00  0.00           O  
ATOM   2377  CB  THR B 705      15.100  34.733  15.930  1.00  0.00           C  
ATOM   2378  OG1 THR B 705      16.326  34.228  16.489  1.00  0.00           O  
ATOM   2379  CG2 THR B 705      15.103  36.236  16.080  1.00  0.00           C  
ATOM   2380  N   ALA B 708      13.568  32.676  14.749  1.00  0.00           N  
ATOM   2381  CA  ALA B 708      13.228  31.455  14.003  1.00  0.00           C  
ATOM   2382  C   ALA B 708      13.137  31.911  12.554  1.00  0.00           C  
ATOM   2383  O   ALA B 708      13.384  31.152  11.609  1.00  0.00           O  
ATOM   2384  CB  ALA B 708      11.863  30.894  14.472  1.00  0.00           C  
ATOM   2385  N   GLY B 709      12.769  33.184  12.430  1.00  0.00           N  
ATOM   2386  CA  GLY B 709      12.621  33.865  11.162  1.00  0.00           C  
ATOM   2387  C   GLY B 709      12.616  35.344  11.516  1.00  0.00           C  
ATOM   2388  O   GLY B 709      11.630  35.858  12.037  1.00  0.00           O  
ATOM   2389  N   LYS B 710      13.731  36.023  11.262  1.00  0.00           N  
ATOM   2390  CA  LYS B 710      13.856  37.443  11.561  1.00  0.00           C  
ATOM   2391  C   LYS B 710      14.111  38.208  10.258  1.00  0.00           C  
ATOM   2392  O   LYS B 710      13.272  39.010   9.843  1.00  0.00           O  
ATOM   2393  CB  LYS B 710      14.998  37.664  12.562  1.00  0.00           C  
ATOM   2394  CG  LYS B 710      14.912  38.949  13.391  1.00  0.00           C  
ATOM   2395  CD  LYS B 710      16.011  38.967  14.455  1.00  0.00           C  
ATOM   2396  CE  LYS B 710      16.051  40.267  15.242  1.00  0.00           C  
ATOM   2397  NZ  LYS B 710      17.205  40.270  16.188  1.00  0.00           N  
ATOM   2398  N   ASP B 711      15.254  37.958   9.613  1.00  0.00           N  
ATOM   2399  CA  ASP B 711      15.591  38.622   8.344  1.00  0.00           C  
ATOM   2400  C   ASP B 711      16.657  37.938   7.465  1.00  0.00           C  
ATOM   2401  O   ASP B 711      16.315  37.300   6.464  1.00  0.00           O  
ATOM   2402  CB  ASP B 711      15.993  40.084   8.590  1.00  0.00           C  
ATOM   2403  CG  ASP B 711      14.808  41.037   8.509  1.00  0.00           C  
ATOM   2404  OD1 ASP B 711      14.120  41.046   7.463  1.00  0.00           O  
ATOM   2405  OD2 ASP B 711      14.564  41.777   9.487  1.00  0.00           O  
ATOM   2406  N   THR B 712      17.935  38.081   7.822  1.00  0.00           N  
ATOM   2407  CA  THR B 712      19.024  37.475   7.047  1.00  0.00           C  
ATOM   2408  C   THR B 712      18.888  35.954   7.121  1.00  0.00           C  
ATOM   2409  O   THR B 712      18.892  35.395   8.222  1.00  0.00           O  
ATOM   2410  CB  THR B 712      20.397  37.891   7.603  1.00  0.00           C  
ATOM   2411  OG1 THR B 712      20.382  39.287   7.937  1.00  0.00           O  
ATOM   2412  CG2 THR B 712      21.473  37.642   6.561  1.00  0.00           C  
ATOM   2413  N   LYS B 713      18.791  35.287   5.964  1.00  0.00           N  
ATOM   2414  CA  LYS B 713      18.583  33.828   5.938  1.00  0.00           C  
ATOM   2415  C   LYS B 713      19.701  32.883   5.462  1.00  0.00           C  
ATOM   2416  O   LYS B 713      19.414  31.775   4.993  1.00  0.00           O  
ATOM   2417  CB  LYS B 713      17.287  33.507   5.158  1.00  0.00           C  
ATOM   2418  CG  LYS B 713      15.985  34.007   5.823  1.00  0.00           C  
ATOM   2419  CD  LYS B 713      15.666  33.264   7.128  1.00  0.00           C  
ATOM   2420  CE  LYS B 713      14.742  32.084   6.890  1.00  0.00           C  
ATOM   2421  NZ  LYS B 713      14.588  31.258   8.121  1.00  0.00           N  
ATOM   2422  N   GLY B 714      20.959  33.299   5.608  1.00  0.00           N  
ATOM   2423  CA  GLY B 714      22.078  32.450   5.207  1.00  0.00           C  
ATOM   2424  C   GLY B 714      22.850  31.890   6.394  1.00  0.00           C  
ATOM   2425  O   GLY B 714      22.380  30.972   7.063  1.00  0.00           O  
ATOM   2426  N   ILE B 715      24.047  32.413   6.652  1.00  0.00           N  
ATOM   2427  CA  ILE B 715      24.841  31.945   7.800  1.00  0.00           C  
ATOM   2428  C   ILE B 715      25.191  33.091   8.748  1.00  0.00           C  
ATOM   2429  O   ILE B 715      26.218  33.063   9.426  1.00  0.00           O  
ATOM   2430  CB  ILE B 715      26.164  31.228   7.376  1.00  0.00           C  
ATOM   2431  CG1 ILE B 715      27.002  32.149   6.503  1.00  0.00           C  
ATOM   2432  CG2 ILE B 715      25.862  29.942   6.650  1.00  0.00           C  
ATOM   2433  CD1 ILE B 715      28.336  31.556   6.118  1.00  0.00           C  
ATOM   2434  N   PHE B 716      24.324  34.098   8.788  1.00  0.00           N  
ATOM   2435  CA  PHE B 716      24.516  35.265   9.662  1.00  0.00           C  
ATOM   2436  C   PHE B 716      24.044  34.991  11.108  1.00  0.00           C  
ATOM   2437  O   PHE B 716      24.695  35.403  12.067  1.00  0.00           O  
ATOM   2438  CB  PHE B 716      23.782  36.485   9.091  1.00  0.00           C  
ATOM   2439  CG  PHE B 716      23.949  37.731   9.918  1.00  0.00           C  
ATOM   2440  CD1 PHE B 716      25.072  38.539   9.761  1.00  0.00           C  
ATOM   2441  CD2 PHE B 716      23.001  38.068  10.894  1.00  0.00           C  
ATOM   2442  CE1 PHE B 716      25.253  39.661  10.567  1.00  0.00           C  
ATOM   2443  CE2 PHE B 716      23.172  39.184  11.700  1.00  0.00           C  
ATOM   2444  CZ  PHE B 716      24.302  39.987  11.541  1.00  0.00           C  
ATOM   2445  N   ARG B 718      22.906  34.316  11.248  1.00  0.00           N  
ATOM   2446  CA  ARG B 718      22.377  33.954  12.551  1.00  0.00           C  
ATOM   2447  C   ARG B 718      21.967  32.490  12.431  1.00  0.00           C  
ATOM   2448  O   ARG B 718      20.872  32.186  11.986  1.00  0.00           O  
ATOM   2449  CB  ARG B 718      21.173  34.823  12.937  1.00  0.00           C  
ATOM   2450  CG  ARG B 718      20.704  34.582  14.374  1.00  0.00           C  
ATOM   2451  CD  ARG B 718      19.535  35.476  14.806  1.00  0.00           C  
ATOM   2452  NE  ARG B 718      19.963  36.819  15.198  1.00  0.00           N  
ATOM   2453  CZ  ARG B 718      19.811  37.909  14.448  1.00  0.00           C  
ATOM   2454  NH1 ARG B 718      19.234  37.828  13.257  1.00  0.00           N  
ATOM   2455  NH2 ARG B 718      20.245  39.084  14.884  1.00  0.00           N  
ATOM   2456  N   VAL B 723      22.862  31.593  12.835  1.00  0.00           N  
ATOM   2457  CA  VAL B 723      22.620  30.165  12.733  1.00  0.00           C  
ATOM   2458  C   VAL B 723      22.824  29.489  14.061  1.00  0.00           C  
ATOM   2459  O   VAL B 723      23.214  30.139  15.022  1.00  0.00           O  
ATOM   2460  CB  VAL B 723      23.543  29.527  11.670  1.00  0.00           C  
ATOM   2461  CG1 VAL B 723      23.111  29.987  10.280  1.00  0.00           C  
ATOM   2462  CG2 VAL B 723      24.999  29.936  11.904  1.00  0.00           C  
ATOM   2463  N   HIS B 724      22.552  28.189  14.113  1.00  0.00           N  
ATOM   2464  CA  HIS B 724      22.669  27.401  15.342  1.00  0.00           C  
ATOM   2465  C   HIS B 724      24.062  26.884  15.555  1.00  0.00           C  
ATOM   2466  O   HIS B 724      24.407  26.442  16.667  1.00  0.00           O  
ATOM   2467  CB  HIS B 724      21.766  26.166  15.289  1.00  0.00           C  
ATOM   2468  CG  HIS B 724      20.313  26.488  15.269  1.00  0.00           C  
ATOM   2469  ND1 HIS B 724      19.695  27.184  16.286  1.00  0.00           N  
ATOM   2470  CD2 HIS B 724      19.359  26.244  14.341  1.00  0.00           C  
ATOM   2471  CE1 HIS B 724      18.422  27.356  15.983  1.00  0.00           C  
ATOM   2472  NE2 HIS B 724      18.194  26.796  14.808  1.00  0.00           N  
ATOM   2473  N   GLN B 725      24.850  26.923  14.484  1.00  0.00           N  
ATOM   2474  CA  GLN B 725      26.190  26.372  14.512  1.00  0.00           C  
ATOM   2475  C   GLN B 725      27.214  27.204  13.733  1.00  0.00           C  
ATOM   2476  O   GLN B 725      27.044  27.472  12.546  1.00  0.00           O  
ATOM   2477  CB  GLN B 725      26.107  24.914  13.973  1.00  0.00           C  
ATOM   2478  CG  GLN B 725      27.365  24.318  13.359  1.00  0.00           C  
ATOM   2479  CD  GLN B 725      27.140  22.968  12.667  1.00  0.00           C  
ATOM   2480  OE1 GLN B 725      26.267  22.200  13.044  1.00  0.00           O  
ATOM   2481  NE2 GLN B 725      27.955  22.672  11.660  1.00  0.00           N  
ATOM   2482  N   PHE B 726      28.275  27.631  14.407  1.00  0.00           N  
ATOM   2483  CA  PHE B 726      29.318  28.377  13.717  1.00  0.00           C  
ATOM   2484  C   PHE B 726      30.669  28.187  14.379  1.00  0.00           C  
ATOM   2485  O   PHE B 726      30.773  27.695  15.492  1.00  0.00           O  
ATOM   2486  CB  PHE B 726      28.994  29.873  13.628  1.00  0.00           C  
ATOM   2487  CG  PHE B 726      28.868  30.551  14.951  1.00  0.00           C  
ATOM   2488  CD1 PHE B 726      27.687  30.452  15.693  1.00  0.00           C  
ATOM   2489  CD2 PHE B 726      29.925  31.311  15.461  1.00  0.00           C  
ATOM   2490  CE1 PHE B 726      27.559  31.106  16.921  1.00  0.00           C  
ATOM   2491  CE2 PHE B 726      29.806  31.965  16.683  1.00  0.00           C  
ATOM   2492  CZ  PHE B 726      28.613  31.862  17.419  1.00  0.00           C  
ATOM   2493  N   HIS B 728      31.704  28.591  13.666  1.00  0.00           N  
ATOM   2494  CA  HIS B 728      33.059  28.479  14.138  1.00  0.00           C  
ATOM   2495  C   HIS B 728      33.550  29.845  14.594  1.00  0.00           C  
ATOM   2496  O   HIS B 728      33.269  30.849  13.959  1.00  0.00           O  
ATOM   2497  CB  HIS B 728      33.944  27.951  13.005  1.00  0.00           C  
ATOM   2498  CG  HIS B 728      33.580  26.576  12.543  1.00  0.00           C  
ATOM   2499  ND1 HIS B 728      34.043  26.041  11.359  1.00  0.00           N  
ATOM   2500  CD2 HIS B 728      32.846  25.602  13.129  1.00  0.00           C  
ATOM   2501  CE1 HIS B 728      33.612  24.799  11.235  1.00  0.00           C  
ATOM   2502  NE2 HIS B 728      32.882  24.506  12.296  1.00  0.00           N  
ATOM   2503  N   LYS B 730      34.290  29.893  15.693  1.00  0.00           N  
ATOM   2504  CA  LYS B 730      34.819  31.168  16.166  1.00  0.00           C  
ATOM   2505  C   LYS B 730      36.169  31.018  16.868  1.00  0.00           C  
ATOM   2506  O   LYS B 730      36.382  30.066  17.618  1.00  0.00           O  
ATOM   2507  CB  LYS B 730      33.809  31.817  17.116  1.00  0.00           C  
ATOM   2508  CG  LYS B 730      34.245  33.152  17.708  1.00  0.00           C  
ATOM   2509  CD  LYS B 730      33.072  33.827  18.392  1.00  0.00           C  
ATOM   2510  CE  LYS B 730      32.489  32.940  19.498  1.00  0.00           C  
ATOM   2511  NZ  LYS B 730      33.489  32.720  20.593  1.00  0.00           N  
ATOM   2512  N   VAL B 731      37.086  31.942  16.600  1.00  0.00           N  
ATOM   2513  CA  VAL B 731      38.386  31.953  17.280  1.00  0.00           C  
ATOM   2514  C   VAL B 731      38.221  33.066  18.333  1.00  0.00           C  
ATOM   2515  O   VAL B 731      38.039  34.232  17.999  1.00  0.00           O  
ATOM   2516  CB  VAL B 731      39.553  32.279  16.319  1.00  0.00           C  
ATOM   2517  CG1 VAL B 731      40.875  32.441  17.118  1.00  0.00           C  
ATOM   2518  CG2 VAL B 731      39.684  31.172  15.286  1.00  0.00           C  
ATOM   2519  N   GLU B 732      38.303  32.669  19.596  1.00  0.00           N  
ATOM   2520  CA  GLU B 732      38.085  33.521  20.768  1.00  0.00           C  
ATOM   2521  C   GLU B 732      39.323  33.995  21.535  1.00  0.00           C  
ATOM   2522  O   GLU B 732      40.266  33.233  21.739  1.00  0.00           O  
ATOM   2523  CB  GLU B 732      37.204  32.713  21.742  1.00  0.00           C  
ATOM   2524  CG  GLU B 732      36.789  33.424  22.978  1.00  0.00           C  
ATOM   2525  CD  GLU B 732      35.724  34.433  22.690  1.00  0.00           C  
ATOM   2526  OE1 GLU B 732      35.324  34.537  21.503  1.00  0.00           O  
ATOM   2527  OE2 GLU B 732      35.289  35.112  23.644  1.00  0.00           O  
ATOM   2528  N   GLN B 733      39.302  35.239  21.996  1.00  0.00           N  
ATOM   2529  CA  GLN B 733      40.402  35.765  22.803  1.00  0.00           C  
ATOM   2530  C   GLN B 733      39.934  35.755  24.253  1.00  0.00           C  
ATOM   2531  O   GLN B 733      38.848  36.232  24.554  1.00  0.00           O  
ATOM   2532  CB  GLN B 733      40.734  37.210  22.444  1.00  0.00           C  
ATOM   2533  CG  GLN B 733      41.179  37.489  21.037  1.00  0.00           C  
ATOM   2534  CD  GLN B 733      41.267  38.981  20.805  1.00  0.00           C  
ATOM   2535  OE1 GLN B 733      40.411  39.573  20.140  1.00  0.00           O  
ATOM   2536  NE2 GLN B 733      42.286  39.607  21.377  1.00  0.00           N  
ATOM   2537  N   PHE B 734      40.737  35.211  25.157  1.00  0.00           N  
ATOM   2538  CA  PHE B 734      40.336  35.199  26.566  1.00  0.00           C  
ATOM   2539  C   PHE B 734      41.512  35.700  27.399  1.00  0.00           C  
ATOM   2540  O   PHE B 734      42.669  35.379  27.120  1.00  0.00           O  
ATOM   2541  CB  PHE B 734      39.915  33.798  27.006  1.00  0.00           C  
ATOM   2542  CG  PHE B 734      39.152  33.778  28.296  1.00  0.00           C  
ATOM   2543  CD1 PHE B 734      39.817  33.881  29.523  1.00  0.00           C  
ATOM   2544  CD2 PHE B 734      37.756  33.735  28.288  1.00  0.00           C  
ATOM   2545  CE1 PHE B 734      39.096  33.950  30.714  1.00  0.00           C  
ATOM   2546  CE2 PHE B 734      37.025  33.807  29.484  1.00  0.00           C  
ATOM   2547  CZ  PHE B 734      37.694  33.916  30.694  1.00  0.00           C  
ATOM   2548  N   VAL B 735      41.221  36.520  28.401  1.00  0.00           N  
ATOM   2549  CA  VAL B 735      42.288  37.067  29.220  1.00  0.00           C  
ATOM   2550  C   VAL B 735      42.011  36.989  30.700  1.00  0.00           C  
ATOM   2551  O   VAL B 735      40.924  37.384  31.164  1.00  0.00           O  
ATOM   2552  CB  VAL B 735      42.581  38.570  28.850  1.00  0.00           C  
ATOM   2553  CG1 VAL B 735      43.521  39.193  29.857  1.00  0.00           C  
ATOM   2554  CG2 VAL B 735      43.202  38.663  27.487  1.00  0.00           C  
ATOM   2555  N   TYR B 736      42.983  36.451  31.436  1.00  0.00           N  
ATOM   2556  CA  TYR B 736      42.884  36.408  32.899  1.00  0.00           C  
ATOM   2557  C   TYR B 736      43.874  37.468  33.314  1.00  0.00           C  
ATOM   2558  O   TYR B 736      45.047  37.358  32.961  1.00  0.00           O  
ATOM   2559  CB  TYR B 736      43.380  35.102  33.493  1.00  0.00           C  
ATOM   2560  CG  TYR B 736      42.459  33.931  33.354  1.00  0.00           C  
ATOM   2561  CD1 TYR B 736      42.447  33.152  32.189  1.00  0.00           C  
ATOM   2562  CD2 TYR B 736      41.628  33.563  34.409  1.00  0.00           C  
ATOM   2563  CE1 TYR B 736      41.642  32.038  32.089  1.00  0.00           C  
ATOM   2564  CE2 TYR B 736      40.809  32.453  34.315  1.00  0.00           C  
ATOM   2565  CZ  TYR B 736      40.823  31.695  33.157  1.00  0.00           C  
ATOM   2566  OH  TYR B 736      40.018  30.592  33.090  1.00  0.00           O  
ATOM   2567  N   SER B 737      43.439  38.494  34.039  1.00  0.00           N  
ATOM   2568  CA  SER B 737      44.402  39.509  34.452  1.00  0.00           C  
ATOM   2569  C   SER B 737      44.187  40.102  35.825  1.00  0.00           C  
ATOM   2570  O   SER B 737      43.167  39.858  36.470  1.00  0.00           O  
ATOM   2571  CB  SER B 737      44.447  40.649  33.438  1.00  0.00           C  
ATOM   2572  OG  SER B 737      43.556  41.652  33.815  1.00  0.00           O  
ATOM   2573  N   ARG B 738      45.174  40.882  36.265  1.00  0.00           N  
ATOM   2574  CA  ARG B 738      45.107  41.563  37.559  1.00  0.00           C  
ATOM   2575  C   ARG B 738      44.059  42.671  37.373  1.00  0.00           C  
ATOM   2576  O   ARG B 738      43.959  43.271  36.297  1.00  0.00           O  
ATOM   2577  CB  ARG B 738      46.463  42.202  37.911  1.00  0.00           C  
ATOM   2578  CG  ARG B 738      47.694  41.467  37.371  1.00  0.00           C  
ATOM   2579  CD  ARG B 738      49.000  42.069  37.907  1.00  0.00           C  
ATOM   2580  NE  ARG B 738      49.081  41.926  39.359  1.00  0.00           N  
ATOM   2581  CZ  ARG B 738      49.980  41.186  40.003  1.00  0.00           C  
ATOM   2582  NH1 ARG B 738      50.938  40.495  39.341  1.00  0.00           N  
ATOM   2583  NH2 ARG B 738      49.882  41.106  41.324  1.00  0.00           N  
ATOM   2584  N   PRO B 739      43.269  42.962  38.411  1.00  0.00           N  
ATOM   2585  CA  PRO B 739      42.265  44.025  38.239  1.00  0.00           C  
ATOM   2586  C   PRO B 739      42.871  45.319  37.688  1.00  0.00           C  
ATOM   2587  O   PRO B 739      42.257  46.035  36.883  1.00  0.00           O  
ATOM   2588  CB  PRO B 739      41.710  44.213  39.650  1.00  0.00           C  
ATOM   2589  CG  PRO B 739      41.818  42.794  40.246  1.00  0.00           C  
ATOM   2590  CD  PRO B 739      43.224  42.388  39.770  1.00  0.00           C  
ATOM   2591  N   GLU B 742      44.092  45.606  38.110  1.00  0.00           N  
ATOM   2592  CA  GLU B 742      44.746  46.824  37.687  1.00  0.00           C  
ATOM   2593  C   GLU B 742      45.187  46.815  36.214  1.00  0.00           C  
ATOM   2594  O   GLU B 742      45.722  47.803  35.711  1.00  0.00           O  
ATOM   2595  CB  GLU B 742      45.920  47.126  38.643  1.00  0.00           C  
ATOM   2596  CG  GLU B 742      46.755  45.890  39.030  1.00  0.00           C  
ATOM   2597  CD  GLU B 742      46.201  45.091  40.222  1.00  0.00           C  
ATOM   2598  OE1 GLU B 742      45.011  45.231  40.564  1.00  0.00           O  
ATOM   2599  OE2 GLU B 742      46.973  44.301  40.815  1.00  0.00           O  
ATOM   2600  N   GLU B 743      44.942  45.721  35.503  1.00  0.00           N  
ATOM   2601  CA  GLU B 743      45.324  45.667  34.094  1.00  0.00           C  
ATOM   2602  C   GLU B 743      44.148  45.388  33.173  1.00  0.00           C  
ATOM   2603  O   GLU B 743      44.254  45.547  31.952  1.00  0.00           O  
ATOM   2604  CB  GLU B 743      46.374  44.584  33.851  1.00  0.00           C  
ATOM   2605  CG  GLU B 743      47.648  44.703  34.681  1.00  0.00           C  
ATOM   2606  CD  GLU B 743      48.341  46.043  34.522  1.00  0.00           C  
ATOM   2607  OE1 GLU B 743      48.569  46.473  33.369  1.00  0.00           O  
ATOM   2608  OE2 GLU B 743      48.670  46.663  35.558  1.00  0.00           O  
ATOM   2609  N   SER B 786      43.014  44.990  33.744  1.00  0.00           N  
ATOM   2610  CA  SER B 786      41.888  44.644  32.891  1.00  0.00           C  
ATOM   2611  C   SER B 786      41.442  45.718  31.909  1.00  0.00           C  
ATOM   2612  O   SER B 786      41.173  45.414  30.751  1.00  0.00           O  
ATOM   2613  CB  SER B 786      40.702  44.112  33.719  1.00  0.00           C  
ATOM   2614  OG  SER B 786      40.156  45.049  34.613  1.00  0.00           O  
ATOM   2615  N   TRP B 787      41.390  46.975  32.318  1.00  0.00           N  
ATOM   2616  CA  TRP B 787      40.948  47.978  31.352  1.00  0.00           C  
ATOM   2617  C   TRP B 787      41.904  48.189  30.200  1.00  0.00           C  
ATOM   2618  O   TRP B 787      41.487  48.422  29.066  1.00  0.00           O  
ATOM   2619  CB  TRP B 787      40.608  49.284  32.057  1.00  0.00           C  
ATOM   2620  CG  TRP B 787      39.430  49.060  32.949  1.00  0.00           C  
ATOM   2621  CD1 TRP B 787      39.428  48.967  34.302  1.00  0.00           C  
ATOM   2622  CD2 TRP B 787      38.076  48.830  32.529  1.00  0.00           C  
ATOM   2623  NE1 TRP B 787      38.158  48.693  34.764  1.00  0.00           N  
ATOM   2624  CE2 TRP B 787      37.310  48.609  33.690  1.00  0.00           C  
ATOM   2625  CE3 TRP B 787      37.442  48.790  31.283  1.00  0.00           C  
ATOM   2626  CZ2 TRP B 787      35.945  48.357  33.642  1.00  0.00           C  
ATOM   2627  CZ3 TRP B 787      36.091  48.538  31.235  1.00  0.00           C  
ATOM   2628  CH2 TRP B 787      35.353  48.324  32.407  1.00  0.00           C  
ATOM   2629  N   GLU B 788      43.193  48.086  30.459  1.00  0.00           N  
ATOM   2630  CA  GLU B 788      44.126  48.250  29.363  1.00  0.00           C  
ATOM   2631  C   GLU B 788      44.010  47.050  28.403  1.00  0.00           C  
ATOM   2632  O   GLU B 788      44.220  47.202  27.202  1.00  0.00           O  
ATOM   2633  CB  GLU B 788      45.536  48.385  29.908  1.00  0.00           C  
ATOM   2634  CG  GLU B 788      46.609  48.594  28.862  1.00  0.00           C  
ATOM   2635  CD  GLU B 788      47.957  48.897  29.501  1.00  0.00           C  
ATOM   2636  OE1 GLU B 788      48.970  48.924  28.772  1.00  0.00           O  
ATOM   2637  OE2 GLU B 788      47.994  49.114  30.740  1.00  0.00           O  
ATOM   2638  N   TRP B 789      43.672  45.867  28.925  1.00  0.00           N  
ATOM   2639  CA  TRP B 789      43.525  44.673  28.080  1.00  0.00           C  
ATOM   2640  C   TRP B 789      42.236  44.721  27.254  1.00  0.00           C  
ATOM   2641  O   TRP B 789      42.164  44.188  26.144  1.00  0.00           O  
ATOM   2642  CB  TRP B 789      43.539  43.383  28.931  1.00  0.00           C  
ATOM   2643  CG  TRP B 789      44.924  42.849  29.169  1.00  0.00           C  
ATOM   2644  CD1 TRP B 789      45.665  42.951  30.326  1.00  0.00           C  
ATOM   2645  CD2 TRP B 789      45.793  42.268  28.189  1.00  0.00           C  
ATOM   2646  NE1 TRP B 789      46.942  42.482  30.115  1.00  0.00           N  
ATOM   2647  CE2 TRP B 789      47.054  42.062  28.816  1.00  0.00           C  
ATOM   2648  CE3 TRP B 789      45.638  41.912  26.842  1.00  0.00           C  
ATOM   2649  CZ2 TRP B 789      48.151  41.522  28.137  1.00  0.00           C  
ATOM   2650  CZ3 TRP B 789      46.732  41.374  26.163  1.00  0.00           C  
ATOM   2651  CH2 TRP B 789      47.973  41.186  26.814  1.00  0.00           C  
ATOM   2652  N   HIS B 790      41.209  45.346  27.817  1.00  0.00           N  
ATOM   2653  CA  HIS B 790      39.949  45.477  27.118  1.00  0.00           C  
ATOM   2654  C   HIS B 790      40.307  46.225  25.850  1.00  0.00           C  
ATOM   2655  O   HIS B 790      39.998  45.792  24.745  1.00  0.00           O  
ATOM   2656  CB  HIS B 790      38.952  46.291  27.939  1.00  0.00           C  
ATOM   2657  CG  HIS B 790      37.569  46.288  27.369  1.00  0.00           C  
ATOM   2658  ND1 HIS B 790      36.612  47.216  27.727  1.00  0.00           N  
ATOM   2659  CD2 HIS B 790      36.969  45.442  26.496  1.00  0.00           C  
ATOM   2660  CE1 HIS B 790      35.481  46.940  27.103  1.00  0.00           C  
ATOM   2661  NE2 HIS B 790      35.670  45.870  26.351  1.00  0.00           N  
ATOM   2662  N   GLU B 791      41.004  47.341  26.021  1.00  0.00           N  
ATOM   2663  CA  GLU B 791      41.439  48.153  24.897  1.00  0.00           C  
ATOM   2664  C   GLU B 791      42.346  47.383  23.904  1.00  0.00           C  
ATOM   2665  O   GLU B 791      42.244  47.579  22.682  1.00  0.00           O  
ATOM   2666  CB  GLU B 791      42.134  49.402  25.440  1.00  0.00           C  
ATOM   2667  CG  GLU B 791      41.612  50.729  24.894  1.00  0.00           C  
ATOM   2668  CD  GLU B 791      40.084  50.870  24.920  1.00  0.00           C  
ATOM   2669  OE1 GLU B 791      39.484  50.818  26.017  1.00  0.00           O  
ATOM   2670  OE2 GLU B 791      39.487  51.043  23.827  1.00  0.00           O  
ATOM   2671  N   LYS B 792      43.205  46.488  24.395  1.00  0.00           N  
ATOM   2672  CA  LYS B 792      44.066  45.739  23.472  1.00  0.00           C  
ATOM   2673  C   LYS B 792      43.359  44.632  22.670  1.00  0.00           C  
ATOM   2674  O   LYS B 792      43.715  44.397  21.504  1.00  0.00           O  
ATOM   2675  CB  LYS B 792      45.254  45.093  24.196  1.00  0.00           C  
ATOM   2676  CG  LYS B 792      45.946  45.980  25.181  1.00  0.00           C  
ATOM   2677  CD  LYS B 792      47.069  45.265  25.901  1.00  0.00           C  
ATOM   2678  CE  LYS B 792      48.288  45.144  25.012  1.00  0.00           C  
ATOM   2679  NZ  LYS B 792      49.483  44.731  25.806  1.00  0.00           N  
ATOM   2680  N   ILE B 793      42.379  43.944  23.267  1.00  0.00           N  
ATOM   2681  CA  ILE B 793      41.756  42.859  22.522  1.00  0.00           C  
ATOM   2682  C   ILE B 793      40.798  43.315  21.433  1.00  0.00           C  
ATOM   2683  O   ILE B 793      40.695  42.655  20.378  1.00  0.00           O  
ATOM   2684  CB  ILE B 793      41.081  41.819  23.447  1.00  0.00           C  
ATOM   2685  CG1 ILE B 793      39.893  42.436  24.184  1.00  0.00           C  
ATOM   2686  CG2 ILE B 793      42.123  41.213  24.372  1.00  0.00           C  
ATOM   2687  CD1 ILE B 793      39.282  41.508  25.166  1.00  0.00           C  
ATOM   2688  N   ILE B 794      40.105  44.430  21.668  1.00  0.00           N  
ATOM   2689  CA  ILE B 794      39.225  44.980  20.648  1.00  0.00           C  
ATOM   2690  C   ILE B 794      40.136  45.391  19.448  1.00  0.00           C  
ATOM   2691  O   ILE B 794      39.844  45.103  18.275  1.00  0.00           O  
ATOM   2692  CB  ILE B 794      38.404  46.193  21.209  1.00  0.00           C  
ATOM   2693  CG1 ILE B 794      37.418  46.688  20.170  1.00  0.00           C  
ATOM   2694  CG2 ILE B 794      39.295  47.308  21.609  1.00  0.00           C  
ATOM   2695  CD1 ILE B 794      36.375  45.653  19.820  1.00  0.00           C  
ATOM   2696  N   ARG B 795      41.277  46.005  19.731  1.00  0.00           N  
ATOM   2697  CA  ARG B 795      42.146  46.375  18.626  1.00  0.00           C  
ATOM   2698  C   ARG B 795      42.747  45.161  17.932  1.00  0.00           C  
ATOM   2699  O   ARG B 795      43.018  45.195  16.733  1.00  0.00           O  
ATOM   2700  CB  ARG B 795      43.210  47.368  19.085  1.00  0.00           C  
ATOM   2701  CG  ARG B 795      42.634  48.768  19.156  1.00  0.00           C  
ATOM   2702  CD  ARG B 795      43.471  49.675  20.007  1.00  0.00           C  
ATOM   2703  NE  ARG B 795      42.705  50.170  21.143  1.00  0.00           N  
ATOM   2704  CZ  ARG B 795      41.819  51.150  21.069  1.00  0.00           C  
ATOM   2705  NH1 ARG B 795      41.593  51.751  19.907  1.00  0.00           N  
ATOM   2706  NH2 ARG B 795      41.145  51.510  22.151  1.00  0.00           N  
ATOM   2707  N   ASN B 796      42.935  44.078  18.673  1.00  0.00           N  
ATOM   2708  CA  ASN B 796      43.429  42.860  18.065  1.00  0.00           C  
ATOM   2709  C   ASN B 796      42.392  42.497  16.992  1.00  0.00           C  
ATOM   2710  O   ASN B 796      42.720  42.290  15.830  1.00  0.00           O  
ATOM   2711  CB  ASN B 796      43.527  41.753  19.119  1.00  0.00           C  
ATOM   2712  CG  ASN B 796      44.787  41.863  19.986  1.00  0.00           C  
ATOM   2713  OD1 ASN B 796      44.827  41.368  21.114  1.00  0.00           O  
ATOM   2714  ND2 ASN B 796      45.820  42.494  19.449  1.00  0.00           N  
ATOM   2715  N   ALA B 797      41.122  42.446  17.377  1.00  0.00           N  
ATOM   2716  CA  ALA B 797      40.084  42.112  16.416  1.00  0.00           C  
ATOM   2717  C   ALA B 797      39.993  43.130  15.267  1.00  0.00           C  
ATOM   2718  O   ALA B 797      39.805  42.743  14.122  1.00  0.00           O  
ATOM   2719  CB  ALA B 797      38.749  41.993  17.117  1.00  0.00           C  
ATOM   2720  N   GLU B 798      40.114  44.421  15.562  1.00  0.00           N  
ATOM   2721  CA  GLU B 798      40.039  45.419  14.497  1.00  0.00           C  
ATOM   2722  C   GLU B 798      41.105  45.143  13.456  1.00  0.00           C  
ATOM   2723  O   GLU B 798      40.862  45.191  12.245  1.00  0.00           O  
ATOM   2724  CB  GLU B 798      40.246  46.828  15.041  1.00  0.00           C  
ATOM   2725  CG  GLU B 798      39.067  47.384  15.799  1.00  0.00           C  
ATOM   2726  CD  GLU B 798      39.360  48.760  16.354  1.00  0.00           C  
ATOM   2727  OE1 GLU B 798      39.342  49.742  15.581  1.00  0.00           O  
ATOM   2728  OE2 GLU B 798      39.632  48.852  17.567  1.00  0.00           O  
ATOM   2729  N   GLU B 799      42.291  44.832  13.950  1.00  0.00           N  
ATOM   2730  CA  GLU B 799      43.426  44.554  13.101  1.00  0.00           C  
ATOM   2731  C   GLU B 799      43.117  43.435  12.086  1.00  0.00           C  
ATOM   2732  O   GLU B 799      43.431  43.551  10.888  1.00  0.00           O  
ATOM   2733  CB  GLU B 799      44.609  44.201  14.004  1.00  0.00           C  
ATOM   2734  CG  GLU B 799      45.957  44.219  13.339  1.00  0.00           C  
ATOM   2735  CD  GLU B 799      47.064  44.167  14.363  1.00  0.00           C  
ATOM   2736  OE1 GLU B 799      46.948  44.927  15.356  1.00  0.00           O  
ATOM   2737  OE2 GLU B 799      48.030  43.382  14.178  1.00  0.00           O  
ATOM   2738  N   LEU B 800      42.489  42.365  12.558  1.00  0.00           N  
ATOM   2739  CA  LEU B 800      42.175  41.265  11.681  1.00  0.00           C  
ATOM   2740  C   LEU B 800      41.241  41.734  10.586  1.00  0.00           C  
ATOM   2741  O   LEU B 800      41.443  41.423   9.394  1.00  0.00           O  
ATOM   2742  CB  LEU B 800      41.539  40.121  12.472  1.00  0.00           C  
ATOM   2743  CG  LEU B 800      42.431  39.487  13.552  1.00  0.00           C  
ATOM   2744  CD1 LEU B 800      41.659  38.369  14.270  1.00  0.00           C  
ATOM   2745  CD2 LEU B 800      43.713  38.923  12.892  1.00  0.00           C  
ATOM   2746  N   PHE B 801      40.226  42.500  10.981  1.00  0.00           N  
ATOM   2747  CA  PHE B 801      39.278  42.979  10.003  1.00  0.00           C  
ATOM   2748  C   PHE B 801      39.865  44.014   9.049  1.00  0.00           C  
ATOM   2749  O   PHE B 801      39.445  44.093   7.904  1.00  0.00           O  
ATOM   2750  CB  PHE B 801      38.007  43.456  10.705  1.00  0.00           C  
ATOM   2751  CG  PHE B 801      37.079  42.329  11.007  1.00  0.00           C  
ATOM   2752  CD1 PHE B 801      36.217  41.849  10.026  1.00  0.00           C  
ATOM   2753  CD2 PHE B 801      37.176  41.634  12.205  1.00  0.00           C  
ATOM   2754  CE1 PHE B 801      35.472  40.685  10.225  1.00  0.00           C  
ATOM   2755  CE2 PHE B 801      36.438  40.470  12.409  1.00  0.00           C  
ATOM   2756  CZ  PHE B 801      35.585  39.995  11.412  1.00  0.00           C  
ATOM   2757  N   GLN B 802      40.851  44.788   9.497  1.00  0.00           N  
ATOM   2758  CA  GLN B 802      41.479  45.734   8.589  1.00  0.00           C  
ATOM   2759  C   GLN B 802      42.322  45.008   7.547  1.00  0.00           C  
ATOM   2760  O   GLN B 802      42.332  45.412   6.378  1.00  0.00           O  
ATOM   2761  CB  GLN B 802      42.359  46.707   9.322  1.00  0.00           C  
ATOM   2762  CG  GLN B 802      41.602  47.632  10.198  1.00  0.00           C  
ATOM   2763  CD  GLN B 802      42.532  48.543  10.919  1.00  0.00           C  
ATOM   2764  OE1 GLN B 802      42.149  49.236  11.861  1.00  0.00           O  
ATOM   2765  NE2 GLN B 802      43.776  48.558  10.476  1.00  0.00           N  
ATOM   2766  N   GLU B 803      43.020  43.942   7.940  1.00  0.00           N  
ATOM   2767  CA  GLU B 803      43.827  43.216   6.949  1.00  0.00           C  
ATOM   2768  C   GLU B 803      42.881  42.484   6.005  1.00  0.00           C  
ATOM   2769  O   GLU B 803      43.194  42.257   4.834  1.00  0.00           O  
ATOM   2770  CB  GLU B 803      44.773  42.209   7.611  1.00  0.00           C  
ATOM   2771  CG  GLU B 803      45.743  42.828   8.598  1.00  0.00           C  
ATOM   2772  CD  GLU B 803      46.816  41.854   9.038  1.00  0.00           C  
ATOM   2773  OE1 GLU B 803      47.429  42.074  10.104  1.00  0.00           O  
ATOM   2774  OE2 GLU B 803      47.050  40.873   8.308  1.00  0.00           O  
ATOM   2775  N   LEU B 807      41.712  42.124   6.534  1.00  0.00           N  
ATOM   2776  CA  LEU B 807      40.704  41.431   5.757  1.00  0.00           C  
ATOM   2777  C   LEU B 807      40.030  42.447   4.823  1.00  0.00           C  
ATOM   2778  O   LEU B 807      39.217  42.084   3.957  1.00  0.00           O  
ATOM   2779  CB  LEU B 807      39.697  40.793   6.705  1.00  0.00           C  
ATOM   2780  CG  LEU B 807      39.537  39.268   6.668  1.00  0.00           C  
ATOM   2781  CD1 LEU B 807      40.867  38.578   6.567  1.00  0.00           C  
ATOM   2782  CD2 LEU B 807      38.789  38.815   7.910  1.00  0.00           C  
ATOM   2783  N   GLU B 808      40.396  43.720   5.002  1.00  0.00           N  
ATOM   2784  CA  GLU B 808      39.880  44.816   4.184  1.00  0.00           C  
ATOM   2785  C   GLU B 808      38.370  44.966   4.271  1.00  0.00           C  
ATOM   2786  O   GLU B 808      37.685  45.174   3.272  1.00  0.00           O  
ATOM   2787  CB  GLU B 808      40.293  44.622   2.722  1.00  0.00           C  
ATOM   2788  CG  GLU B 808      41.723  45.019   2.433  1.00  0.00           C  
ATOM   2789  CD  GLU B 808      42.351  44.200   1.321  1.00  0.00           C  
ATOM   2790  OE1 GLU B 808      41.610  43.764   0.408  1.00  0.00           O  
ATOM   2791  OE2 GLU B 808      43.591  43.998   1.360  1.00  0.00           O  
ATOM   2792  N   ILE B1153      37.852  44.866   5.477  1.00  0.00           N  
ATOM   2793  CA  ILE B1153      36.431  44.996   5.687  1.00  0.00           C  
ATOM   2794  C   ILE B1153      36.182  46.340   6.357  1.00  0.00           C  
ATOM   2795  O   ILE B1153      36.675  46.602   7.432  1.00  0.00           O  
ATOM   2796  CB  ILE B1153      35.928  43.842   6.570  1.00  0.00           C  
ATOM   2797  CG1 ILE B1153      36.288  42.501   5.902  1.00  0.00           C  
ATOM   2798  CG2 ILE B1153      34.436  43.975   6.816  1.00  0.00           C  
ATOM   2799  CD1 ILE B1153      35.588  42.217   4.559  1.00  0.00           C  
ATOM   2800  N   PRO B1154      35.438  47.231   5.697  1.00  0.00           N  
ATOM   2801  CA  PRO B1154      35.206  48.516   6.357  1.00  0.00           C  
ATOM   2802  C   PRO B1154      34.241  48.319   7.548  1.00  0.00           C  
ATOM   2803  O   PRO B1154      33.387  47.424   7.532  1.00  0.00           O  
ATOM   2804  CB  PRO B1154      34.693  49.410   5.214  1.00  0.00           C  
ATOM   2805  CG  PRO B1154      34.127  48.491   4.258  1.00  0.00           C  
ATOM   2806  CD  PRO B1154      34.946  47.229   4.313  1.00  0.00           C  
ATOM   2807  N   TYR B1155      34.391  49.136   8.585  1.00  0.00           N  
ATOM   2808  CA  TYR B1155      33.583  48.938   9.773  1.00  0.00           C  
ATOM   2809  C   TYR B1155      33.563  50.143  10.701  1.00  0.00           C  
ATOM   2810  O   TYR B1155      34.196  51.174  10.449  1.00  0.00           O  
ATOM   2811  CB  TYR B1155      34.145  47.735  10.542  1.00  0.00           C  
ATOM   2812  CG  TYR B1155      35.518  48.008  11.176  1.00  0.00           C  
ATOM   2813  CD1 TYR B1155      35.621  48.672  12.392  1.00  0.00           C  
ATOM   2814  CD2 TYR B1155      36.706  47.656  10.533  1.00  0.00           C  
ATOM   2815  CE1 TYR B1155      36.850  48.985  12.949  1.00  0.00           C  
ATOM   2816  CE2 TYR B1155      37.954  47.974  11.095  1.00  0.00           C  
ATOM   2817  CZ  TYR B1155      38.016  48.643  12.303  1.00  0.00           C  
ATOM   2818  OH  TYR B1155      39.233  49.016  12.860  1.00  0.00           O  
ATOM   2819  N   ARG B1156      32.814  50.006  11.782  1.00  0.00           N  
ATOM   2820  CA  ARG B1156      32.756  51.051  12.800  1.00  0.00           C  
ATOM   2821  C   ARG B1156      32.750  50.280  14.108  1.00  0.00           C  
ATOM   2822  O   ARG B1156      32.395  49.112  14.131  1.00  0.00           O  
ATOM   2823  CB  ARG B1156      31.485  51.891  12.676  1.00  0.00           C  
ATOM   2824  CG  ARG B1156      30.221  51.144  12.971  1.00  0.00           C  
ATOM   2825  CD  ARG B1156      28.995  52.023  12.846  1.00  0.00           C  
ATOM   2826  NE  ARG B1156      27.833  51.310  13.347  1.00  0.00           N  
ATOM   2827  CZ  ARG B1156      26.703  51.878  13.749  1.00  0.00           C  
ATOM   2828  NH1 ARG B1156      25.725  51.114  14.193  1.00  0.00           N  
ATOM   2829  NH2 ARG B1156      26.544  53.194  13.709  1.00  0.00           N  
ATOM   2830  N   VAL B1157      33.183  50.890  15.191  1.00  0.00           N  
ATOM   2831  CA  VAL B1157      33.149  50.158  16.422  1.00  0.00           C  
ATOM   2832  C   VAL B1157      32.234  50.929  17.326  1.00  0.00           C  
ATOM   2833  O   VAL B1157      32.202  52.152  17.278  1.00  0.00           O  
ATOM   2834  CB  VAL B1157      34.603  49.924  17.018  1.00  0.00           C  
ATOM   2835  CG1 VAL B1157      35.627  50.646  16.189  1.00  0.00           C  
ATOM   2836  CG2 VAL B1157      34.676  50.298  18.480  1.00  0.00           C  
ATOM   2837  N   VAL B1158      31.456  50.199  18.119  1.00  0.00           N  
ATOM   2838  CA  VAL B1158      30.518  50.816  19.034  1.00  0.00           C  
ATOM   2839  C   VAL B1158      30.664  50.441  20.519  1.00  0.00           C  
ATOM   2840  O   VAL B1158      30.935  49.284  20.897  1.00  0.00           O  
ATOM   2841  CB  VAL B1158      29.065  50.526  18.584  1.00  0.00           C  
ATOM   2842  CG1 VAL B1158      28.835  51.134  17.210  1.00  0.00           C  
ATOM   2843  CG2 VAL B1158      28.822  49.013  18.527  1.00  0.00           C  
ATOM   2844  N   ASN B1159      30.501  51.456  21.352  1.00  0.00           N  
ATOM   2845  CA  ASN B1159      30.533  51.284  22.784  1.00  0.00           C  
ATOM   2846  C   ASN B1159      29.040  51.012  23.090  1.00  0.00           C  
ATOM   2847  O   ASN B1159      28.162  51.836  22.817  1.00  0.00           O  
ATOM   2848  CB  ASN B1159      31.060  52.572  23.409  1.00  0.00           C  
ATOM   2849  CG  ASN B1159      31.039  52.552  24.908  1.00  0.00           C  
ATOM   2850  OD1 ASN B1159      30.757  51.530  25.526  1.00  0.00           O  
ATOM   2851  ND2 ASN B1159      31.331  53.694  25.510  1.00  0.00           N  
ATOM   2852  N   ILE B1160      28.774  49.822  23.614  1.00  0.00           N  
ATOM   2853  CA  ILE B1160      27.431  49.342  23.904  1.00  0.00           C  
ATOM   2854  C   ILE B1160      26.778  50.014  25.103  1.00  0.00           C  
ATOM   2855  O   ILE B1160      27.389  50.116  26.159  1.00  0.00           O  
ATOM   2856  CB  ILE B1160      27.481  47.811  24.106  1.00  0.00           C  
ATOM   2857  CG1 ILE B1160      28.129  47.164  22.862  1.00  0.00           C  
ATOM   2858  CG2 ILE B1160      26.079  47.257  24.435  1.00  0.00           C  
ATOM   2859  CD1 ILE B1160      27.425  47.450  21.529  1.00  0.00           C  
ATOM   2860  N   CYS B1161      25.538  50.470  24.926  1.00  0.00           N  
ATOM   2861  CA  CYS B1161      24.817  51.160  25.991  1.00  0.00           C  
ATOM   2862  C   CYS B1161      24.260  50.167  27.002  1.00  0.00           C  
ATOM   2863  O   CYS B1161      24.123  48.977  26.696  1.00  0.00           O  
ATOM   2864  CB  CYS B1161      23.677  52.014  25.406  1.00  0.00           C  
ATOM   2865  SG  CYS B1161      22.280  51.077  24.702  1.00  0.00           S  
ATOM   2866  N   THR B1162      23.942  50.663  28.198  1.00  0.00           N  
ATOM   2867  CA  THR B1162      23.427  49.828  29.287  1.00  0.00           C  
ATOM   2868  C   THR B1162      22.297  48.883  28.910  1.00  0.00           C  
ATOM   2869  O   THR B1162      22.230  47.759  29.419  1.00  0.00           O  
ATOM   2870  CB  THR B1162      22.928  50.680  30.450  1.00  0.00           C  
ATOM   2871  OG1 THR B1162      21.853  51.517  29.997  1.00  0.00           O  
ATOM   2872  CG2 THR B1162      24.062  51.537  31.004  1.00  0.00           C  
ATOM   2873  N   GLY B1189      21.407  49.336  28.030  1.00  0.00           N  
ATOM   2874  CA  GLY B1189      20.283  48.511  27.613  1.00  0.00           C  
ATOM   2875  C   GLY B1189      20.610  47.303  26.752  1.00  0.00           C  
ATOM   2876  O   GLY B1189      19.907  46.296  26.790  1.00  0.00           O  
ATOM   2877  N   ASP B1393      21.675  47.389  25.969  1.00  0.00           N  
ATOM   2878  CA  ASP B1393      22.073  46.291  25.092  1.00  0.00           C  
ATOM   2879  C   ASP B1393      23.347  45.621  25.661  1.00  0.00           C  
ATOM   2880  O   ASP B1393      23.903  44.678  25.083  1.00  0.00           O  
ATOM   2881  CB  ASP B1393      22.302  46.875  23.676  1.00  0.00           C  
ATOM   2882  CG  ASP B1393      22.727  45.832  22.647  1.00  0.00           C  
ATOM   2883  OD1 ASP B1393      22.092  44.761  22.586  1.00  0.00           O  
ATOM   2884  OD2 ASP B1393      23.690  46.090  21.883  1.00  0.00           O  
ATOM   2885  N   LEU B1418      23.790  46.086  26.822  1.00  0.00           N  
ATOM   2886  CA  LEU B1418      25.020  45.557  27.397  1.00  0.00           C  
ATOM   2887  C   LEU B1418      25.075  44.075  27.756  1.00  0.00           C  
ATOM   2888  O   LEU B1418      26.012  43.374  27.379  1.00  0.00           O  
ATOM   2889  CB  LEU B1418      25.427  46.383  28.619  1.00  0.00           C  
ATOM   2890  CG  LEU B1418      26.772  46.040  29.267  1.00  0.00           C  
ATOM   2891  CD1 LEU B1418      27.903  46.177  28.249  1.00  0.00           C  
ATOM   2892  CD2 LEU B1418      27.009  46.969  30.451  1.00  0.00           C  
ATOM   2893  N   GLY B1420      24.082  43.575  28.470  1.00  0.00           N  
ATOM   2894  CA  GLY B1420      24.170  42.186  28.863  1.00  0.00           C  
ATOM   2895  C   GLY B1420      24.567  42.147  30.332  1.00  0.00           C  
ATOM   2896  O   GLY B1420      25.059  43.134  30.894  1.00  0.00           O  
ATOM   2897  N   TYR B1421      24.380  40.993  30.949  1.00  0.00           N  
ATOM   2898  CA  TYR B1421      24.656  40.815  32.360  1.00  0.00           C  
ATOM   2899  C   TYR B1421      26.083  40.617  32.851  1.00  0.00           C  
ATOM   2900  O   TYR B1421      26.393  40.988  33.989  1.00  0.00           O  
ATOM   2901  CB  TYR B1421      23.801  39.654  32.874  1.00  0.00           C  
ATOM   2902  CG  TYR B1421      22.395  40.054  33.256  1.00  0.00           C  
ATOM   2903  CD1 TYR B1421      21.658  40.941  32.468  1.00  0.00           C  
ATOM   2904  CD2 TYR B1421      21.810  39.565  34.422  1.00  0.00           C  
ATOM   2905  CE1 TYR B1421      20.379  41.334  32.837  1.00  0.00           C  
ATOM   2906  CE2 TYR B1421      20.531  39.953  34.800  1.00  0.00           C  
ATOM   2907  CZ  TYR B1421      19.823  40.836  34.005  1.00  0.00           C  
ATOM   2908  OH  TYR B1421      18.565  41.226  34.389  1.00  0.00           O  
ATOM   2909  N   VAL B1422      26.967  40.043  32.039  1.00  0.00           N  
ATOM   2910  CA  VAL B1422      28.296  39.796  32.575  1.00  0.00           C  
ATOM   2911  C   VAL B1422      29.358  40.864  32.301  1.00  0.00           C  
ATOM   2912  O   VAL B1422      30.346  40.969  33.030  1.00  0.00           O  
ATOM   2913  CB  VAL B1422      28.783  38.355  32.196  1.00  0.00           C  
ATOM   2914  CG1 VAL B1422      27.770  37.674  31.269  1.00  0.00           C  
ATOM   2915  CG2 VAL B1422      30.134  38.388  31.583  1.00  0.00           C  
ATOM   2916  N   ALA B1423      29.130  41.699  31.299  1.00  0.00           N  
ATOM   2917  CA  ALA B1423      30.094  42.743  30.976  1.00  0.00           C  
ATOM   2918  C   ALA B1423      29.926  44.014  31.819  1.00  0.00           C  
ATOM   2919  O   ALA B1423      28.827  44.362  32.253  1.00  0.00           O  
ATOM   2920  CB  ALA B1423      30.013  43.089  29.469  1.00  0.00           C  
ATOM   2921  N   ALA B1456      31.043  44.685  32.067  1.00  0.00           N  
ATOM   2922  CA  ALA B1456      31.052  45.932  32.816  1.00  0.00           C  
ATOM   2923  C   ALA B1456      31.148  47.009  31.722  1.00  0.00           C  
ATOM   2924  O   ALA B1456      30.788  48.172  31.930  1.00  0.00           O  
ATOM   2925  CB  ALA B1456      32.268  45.979  33.754  1.00  0.00           C  
ATOM   2926  N   LYS B1457      31.646  46.587  30.557  1.00  0.00           N  
ATOM   2927  CA  LYS B1457      31.770  47.430  29.376  1.00  0.00           C  
ATOM   2928  C   LYS B1457      32.012  46.557  28.154  1.00  0.00           C  
ATOM   2929  O   LYS B1457      32.697  45.539  28.243  1.00  0.00           O  
ATOM   2930  CB  LYS B1457      32.899  48.444  29.517  1.00  0.00           C  
ATOM   2931  CG  LYS B1457      32.977  49.390  28.323  1.00  0.00           C  
ATOM   2932  CD  LYS B1457      34.048  50.478  28.508  1.00  0.00           C  
ATOM   2933  CE  LYS B1457      33.955  51.545  27.415  1.00  0.00           C  
ATOM   2934  NZ  LYS B1457      35.044  52.526  27.552  1.00  0.00           N  
ATOM   2935  N   LYS B1458      31.447  46.949  27.011  1.00  0.00           N  
ATOM   2936  CA  LYS B1458      31.610  46.167  25.802  1.00  0.00           C  
ATOM   2937  C   LYS B1458      31.729  46.984  24.518  1.00  0.00           C  
ATOM   2938  O   LYS B1458      31.047  48.000  24.358  1.00  0.00           O  
ATOM   2939  CB  LYS B1458      30.441  45.182  25.668  1.00  0.00           C  
ATOM   2940  CG  LYS B1458      30.581  44.173  24.529  1.00  0.00           C  
ATOM   2941  CD  LYS B1458      29.624  42.999  24.716  1.00  0.00           C  
ATOM   2942  CE  LYS B1458      28.226  43.277  24.215  1.00  0.00           C  
ATOM   2943  NZ  LYS B1458      27.233  42.333  24.810  1.00  0.00           N  
ATOM   2944  N   TYR B1459      32.618  46.541  23.623  1.00  0.00           N  
ATOM   2945  CA  TYR B1459      32.793  47.160  22.317  1.00  0.00           C  
ATOM   2946  C   TYR B1459      32.432  46.136  21.255  1.00  0.00           C  
ATOM   2947  O   TYR B1459      32.779  44.953  21.355  1.00  0.00           O  
ATOM   2948  CB  TYR B1459      34.232  47.583  22.051  1.00  0.00           C  
ATOM   2949  CG  TYR B1459      34.763  48.609  22.977  1.00  0.00           C  
ATOM   2950  CD1 TYR B1459      35.895  48.341  23.742  1.00  0.00           C  
ATOM   2951  CD2 TYR B1459      34.187  49.878  23.055  1.00  0.00           C  
ATOM   2952  CE1 TYR B1459      36.456  49.309  24.556  1.00  0.00           C  
ATOM   2953  CE2 TYR B1459      34.738  50.870  23.876  1.00  0.00           C  
ATOM   2954  CZ  TYR B1459      35.879  50.577  24.621  1.00  0.00           C  
ATOM   2955  OH  TYR B1459      36.471  51.522  25.420  1.00  0.00           O  
ATOM   2956  N   ASP B1460      31.733  46.594  20.227  1.00  0.00           N  
ATOM   2957  CA  ASP B1460      31.357  45.720  19.133  1.00  0.00           C  
ATOM   2958  C   ASP B1460      31.967  46.287  17.875  1.00  0.00           C  
ATOM   2959  O   ASP B1460      32.175  47.493  17.752  1.00  0.00           O  
ATOM   2960  CB  ASP B1460      29.839  45.679  18.962  1.00  0.00           C  
ATOM   2961  CG  ASP B1460      29.165  44.686  19.889  1.00  0.00           C  
ATOM   2962  OD1 ASP B1460      29.830  44.238  20.846  1.00  0.00           O  
ATOM   2963  OD2 ASP B1460      27.969  44.356  19.666  1.00  0.00           O  
ATOM   2964  N   ILE B1461      32.310  45.412  16.953  1.00  0.00           N  
ATOM   2965  CA  ILE B1461      32.789  45.885  15.679  1.00  0.00           C  
ATOM   2966  C   ILE B1461      31.636  45.535  14.748  1.00  0.00           C  
ATOM   2967  O   ILE B1461      31.175  44.369  14.683  1.00  0.00           O  
ATOM   2968  CB  ILE B1461      34.029  45.172  15.171  1.00  0.00           C  
ATOM   2969  CG1 ILE B1461      35.258  45.544  16.012  1.00  0.00           C  
ATOM   2970  CG2 ILE B1461      34.222  45.540  13.705  1.00  0.00           C  
ATOM   2971  CD1 ILE B1461      36.501  44.720  15.659  1.00  0.00           C  
ATOM   2972  N   GLU B1462      31.140  46.556  14.065  1.00  0.00           N  
ATOM   2973  CA  GLU B1462      30.064  46.364  13.123  1.00  0.00           C  
ATOM   2974  C   GLU B1462      30.625  46.577  11.725  1.00  0.00           C  
ATOM   2975  O   GLU B1462      31.103  47.645  11.372  1.00  0.00           O  
ATOM   2976  CB  GLU B1462      28.901  47.302  13.464  1.00  0.00           C  
ATOM   2977  CG  GLU B1462      28.175  46.840  14.725  1.00  0.00           C  
ATOM   2978  CD  GLU B1462      27.065  47.774  15.207  1.00  0.00           C  
ATOM   2979  OE1 GLU B1462      26.411  47.418  16.220  1.00  0.00           O  
ATOM   2980  OE2 GLU B1462      26.843  48.847  14.598  1.00  0.00           O  
ATOM   2981  N   ALA B1463      30.627  45.502  10.961  1.00  0.00           N  
ATOM   2982  CA  ALA B1463      31.120  45.534   9.596  1.00  0.00           C  
ATOM   2983  C   ALA B1463      30.043  46.087   8.674  1.00  0.00           C  
ATOM   2984  O   ALA B1463      28.860  45.736   8.789  1.00  0.00           O  
ATOM   2985  CB  ALA B1463      31.515  44.110   9.131  1.00  0.00           C  
ATOM   2986  N   TRP B1464      30.461  46.963   7.771  1.00  0.00           N  
ATOM   2987  CA  TRP B1464      29.552  47.519   6.796  1.00  0.00           C  
ATOM   2988  C   TRP B1464      29.240  46.345   5.882  1.00  0.00           C  
ATOM   2989  O   TRP B1464      30.157  45.614   5.482  1.00  0.00           O  
ATOM   2990  CB  TRP B1464      30.222  48.655   6.009  1.00  0.00           C  
ATOM   2991  CG  TRP B1464      29.427  49.057   4.832  1.00  0.00           C  
ATOM   2992  CD1 TRP B1464      29.730  48.817   3.521  1.00  0.00           C  
ATOM   2993  CD2 TRP B1464      28.116  49.634   4.842  1.00  0.00           C  
ATOM   2994  NE1 TRP B1464      28.684  49.197   2.715  1.00  0.00           N  
ATOM   2995  CE2 TRP B1464      27.678  49.702   3.497  1.00  0.00           C  
ATOM   2996  CE3 TRP B1464      27.260  50.090   5.857  1.00  0.00           C  
ATOM   2997  CZ2 TRP B1464      26.417  50.206   3.137  1.00  0.00           C  
ATOM   2998  CZ3 TRP B1464      25.998  50.590   5.495  1.00  0.00           C  
ATOM   2999  CH2 TRP B1464      25.595  50.640   4.146  1.00  0.00           C  
ATOM   3000  N   MET B1465      27.953  46.149   5.586  1.00  0.00           N  
ATOM   3001  CA  MET B1465      27.493  45.060   4.714  1.00  0.00           C  
ATOM   3002  C   MET B1465      26.780  45.658   3.497  1.00  0.00           C  
ATOM   3003  O   MET B1465      25.592  45.995   3.556  1.00  0.00           O  
ATOM   3004  CB  MET B1465      26.530  44.140   5.474  1.00  0.00           C  
ATOM   3005  CG  MET B1465      27.114  43.563   6.749  1.00  0.00           C  
ATOM   3006  SD  MET B1465      28.436  42.405   6.401  1.00  0.00           S  
ATOM   3007  CE  MET B1465      28.345  41.352   7.783  1.00  0.00           C  
ATOM   3008  N   PRO B1475      27.507  45.795   2.374  1.00  0.00           N  
ATOM   3009  CA  PRO B1475      27.002  46.353   1.117  1.00  0.00           C  
ATOM   3010  C   PRO B1475      25.643  45.833   0.665  1.00  0.00           C  
ATOM   3011  O   PRO B1475      24.772  46.612   0.288  1.00  0.00           O  
ATOM   3012  CB  PRO B1475      28.112  46.022   0.138  1.00  0.00           C  
ATOM   3013  CG  PRO B1475      29.332  46.173   1.000  1.00  0.00           C  
ATOM   3014  CD  PRO B1475      28.926  45.416   2.239  1.00  0.00           C  
ATOM   3015  N   GLY B1476      25.464  44.519   0.697  1.00  0.00           N  
ATOM   3016  CA  GLY B1476      24.197  43.945   0.287  1.00  0.00           C  
ATOM   3017  C   GLY B1476      23.043  44.311   1.208  1.00  0.00           C  
ATOM   3018  O   GLY B1476      21.954  44.663   0.758  1.00  0.00           O  
ATOM   3019  N   GLN B1683      23.283  44.229   2.510  1.00  0.00           N  
ATOM   3020  CA  GLN B1683      22.261  44.536   3.490  1.00  0.00           C  
ATOM   3021  C   GLN B1683      22.012  46.019   3.555  1.00  0.00           C  
ATOM   3022  O   GLN B1683      20.925  46.462   3.926  1.00  0.00           O  
ATOM   3023  CB  GLN B1683      22.695  44.065   4.872  1.00  0.00           C  
ATOM   3024  CG  GLN B1683      22.925  42.581   4.972  1.00  0.00           C  
ATOM   3025  CD  GLN B1683      22.813  42.089   6.397  1.00  0.00           C  
ATOM   3026  OE1 GLN B1683      23.078  40.927   6.681  1.00  0.00           O  
ATOM   3027  NE2 GLN B1683      22.408  42.972   7.303  1.00  0.00           N  
ATOM   3028  N   GLY B1690      23.038  46.780   3.198  1.00  0.00           N  
ATOM   3029  CA  GLY B1690      22.944  48.216   3.277  1.00  0.00           C  
ATOM   3030  C   GLY B1690      23.011  48.653   4.731  1.00  0.00           C  
ATOM   3031  O   GLY B1690      22.289  49.559   5.127  1.00  0.00           O  
ATOM   3032  N   LYS B1692      23.840  47.999   5.546  1.00  0.00           N  
ATOM   3033  CA  LYS B1692      23.975  48.389   6.957  1.00  0.00           C  
ATOM   3034  C   LYS B1692      25.125  47.753   7.714  1.00  0.00           C  
ATOM   3035  O   LYS B1692      25.735  46.810   7.247  1.00  0.00           O  
ATOM   3036  CB  LYS B1692      22.669  48.162   7.737  1.00  0.00           C  
ATOM   3037  CG  LYS B1692      21.814  46.995   7.306  1.00  0.00           C  
ATOM   3038  CD  LYS B1692      20.467  47.064   8.028  1.00  0.00           C  
ATOM   3039  CE  LYS B1692      19.518  45.926   7.630  1.00  0.00           C  
ATOM   3040  NZ  LYS B1692      18.193  46.014   8.340  1.00  0.00           N  
ATOM   3041  N   PHE B1693      25.424  48.306   8.881  1.00  0.00           N  
ATOM   3042  CA  PHE B1693      26.496  47.812   9.738  1.00  0.00           C  
ATOM   3043  C   PHE B1693      25.950  46.674  10.593  1.00  0.00           C  
ATOM   3044  O   PHE B1693      24.908  46.823  11.217  1.00  0.00           O  
ATOM   3045  CB  PHE B1693      27.019  48.929  10.664  1.00  0.00           C  
ATOM   3046  CG  PHE B1693      27.859  49.972   9.963  1.00  0.00           C  
ATOM   3047  CD1 PHE B1693      27.282  51.140   9.471  1.00  0.00           C  
ATOM   3048  CD2 PHE B1693      29.229  49.776   9.776  1.00  0.00           C  
ATOM   3049  CE1 PHE B1693      28.058  52.100   8.801  1.00  0.00           C  
ATOM   3050  CE2 PHE B1693      30.008  50.726   9.111  1.00  0.00           C  
ATOM   3051  CZ  PHE B1693      29.421  51.892   8.622  1.00  0.00           C  
ATOM   3052  N   ARG B1700      26.636  45.538  10.611  1.00  0.00           N  
ATOM   3053  CA  ARG B1700      26.188  44.409  11.426  1.00  0.00           C  
ATOM   3054  C   ARG B1700      27.297  43.917  12.354  1.00  0.00           C  
ATOM   3055  O   ARG B1700      28.473  43.872  11.969  1.00  0.00           O  
ATOM   3056  CB  ARG B1700      25.707  43.247  10.542  1.00  0.00           C  
ATOM   3057  CG  ARG B1700      24.555  43.598   9.583  1.00  0.00           C  
ATOM   3058  CD  ARG B1700      23.414  44.357  10.290  1.00  0.00           C  
ATOM   3059  NE  ARG B1700      22.793  43.605  11.386  1.00  0.00           N  
ATOM   3060  CZ  ARG B1700      21.873  42.648  11.234  1.00  0.00           C  
ATOM   3061  NH1 ARG B1700      21.383  42.032  12.297  1.00  0.00           N  
ATOM   3062  NH2 ARG B1700      21.433  42.302  10.030  1.00  0.00           N  
ATOM   3063  N   GLU B1701      26.913  43.566  13.583  1.00  0.00           N  
ATOM   3064  CA  GLU B1701      27.858  43.056  14.567  1.00  0.00           C  
ATOM   3065  C   GLU B1701      28.648  41.889  13.988  1.00  0.00           C  
ATOM   3066  O   GLU B1701      28.085  40.947  13.441  1.00  0.00           O  
ATOM   3067  CB  GLU B1701      27.142  42.572  15.820  1.00  0.00           C  
ATOM   3068  CG  GLU B1701      28.051  41.779  16.780  1.00  0.00           C  
ATOM   3069  CD  GLU B1701      27.340  41.326  18.050  1.00  0.00           C  
ATOM   3070  OE1 GLU B1701      27.875  40.438  18.741  1.00  0.00           O  
ATOM   3071  OE2 GLU B1701      26.255  41.860  18.372  1.00  0.00           O  
ATOM   3072  N   VAL B1702      29.963  41.941  14.122  1.00  0.00           N  
ATOM   3073  CA  VAL B1702      30.779  40.864  13.593  1.00  0.00           C  
ATOM   3074  C   VAL B1702      31.707  40.334  14.713  1.00  0.00           C  
ATOM   3075  O   VAL B1702      32.144  39.191  14.714  1.00  0.00           O  
ATOM   3076  CB  VAL B1702      31.519  41.406  12.329  1.00  0.00           C  
ATOM   3077  CG1 VAL B1702      32.930  41.768  12.632  1.00  0.00           C  
ATOM   3078  CG2 VAL B1702      31.373  40.443  11.193  1.00  0.00           C  
ATOM   3079  N   VAL B1703      31.964  41.191  15.691  1.00  0.00           N  
ATOM   3080  CA  VAL B1703      32.804  40.852  16.815  1.00  0.00           C  
ATOM   3081  C   VAL B1703      32.338  41.668  17.998  1.00  0.00           C  
ATOM   3082  O   VAL B1703      31.805  42.753  17.840  1.00  0.00           O  
ATOM   3083  CB  VAL B1703      34.336  41.150  16.537  1.00  0.00           C  
ATOM   3084  CG1 VAL B1703      34.489  42.059  15.376  1.00  0.00           C  
ATOM   3085  CG2 VAL B1703      34.993  41.804  17.758  1.00  0.00           C  
ATOM   3086  N   SER B1704      32.522  41.115  19.184  1.00  0.00           N  
ATOM   3087  CA  SER B1704      32.171  41.788  20.420  1.00  0.00           C  
ATOM   3088  C   SER B1704      33.309  41.546  21.460  1.00  0.00           C  
ATOM   3089  O   SER B1704      33.877  40.452  21.541  1.00  0.00           O  
ATOM   3090  CB  SER B1704      30.826  41.247  20.889  1.00  0.00           C  
ATOM   3091  OG  SER B1704      30.719  41.285  22.292  1.00  0.00           O  
ATOM   3092  N   ALA B1705      33.657  42.562  22.241  1.00  0.00           N  
ATOM   3093  CA  ALA B1705      34.738  42.416  23.229  1.00  0.00           C  
ATOM   3094  C   ALA B1705      34.319  42.962  24.587  1.00  0.00           C  
ATOM   3095  O   ALA B1705      33.836  44.080  24.687  1.00  0.00           O  
ATOM   3096  CB  ALA B1705      36.008  43.145  22.734  1.00  0.00           C  
ATOM   3097  N   SER B1706      34.562  42.197  25.643  1.00  0.00           N  
ATOM   3098  CA  SER B1706      34.131  42.632  26.967  1.00  0.00           C  
ATOM   3099  C   SER B1706      35.165  42.531  28.069  1.00  0.00           C  
ATOM   3100  O   SER B1706      36.140  41.815  27.966  1.00  0.00           O  
ATOM   3101  CB  SER B1706      32.928  41.798  27.427  1.00  0.00           C  
ATOM   3102  OG  SER B1706      31.879  41.785  26.482  1.00  0.00           O  
ATOM   3103  N   ASN B1707      34.916  43.277  29.130  1.00  0.00           N  
ATOM   3104  CA  ASN B1707      35.714  43.231  30.333  1.00  0.00           C  
ATOM   3105  C   ASN B1707      34.617  42.819  31.334  1.00  0.00           C  
ATOM   3106  O   ASN B1707      33.615  43.513  31.546  1.00  0.00           O  
ATOM   3107  CB  ASN B1707      36.312  44.597  30.687  1.00  0.00           C  
ATOM   3108  CG  ASN B1707      37.173  44.541  31.959  1.00  0.00           C  
ATOM   3109  OD1 ASN B1707      37.820  45.524  32.333  1.00  0.00           O  
ATOM   3110  ND2 ASN B1707      37.170  43.384  32.627  1.00  0.00           N  
ATOM   3111  N   CYS B1708      34.791  41.643  31.901  1.00  0.00           N  
ATOM   3112  CA  CYS B1708      33.814  41.094  32.815  1.00  0.00           C  
ATOM   3113  C   CYS B1708      34.201  41.377  34.228  1.00  0.00           C  
ATOM   3114  O   CYS B1708      33.563  40.891  35.156  1.00  0.00           O  
ATOM   3115  CB  CYS B1708      33.693  39.599  32.574  1.00  0.00           C  
ATOM   3116  SG  CYS B1708      33.248  39.264  30.860  1.00  0.00           S  
ATOM   3117  N   THR B1709      35.287  42.122  34.394  1.00  0.00           N  
ATOM   3118  CA  THR B1709      35.677  42.497  35.728  1.00  0.00           C  
ATOM   3119  C   THR B1709      35.831  41.235  36.600  1.00  0.00           C  
ATOM   3120  O   THR B1709      36.495  40.290  36.189  1.00  0.00           O  
ATOM   3121  CB  THR B1709      34.588  43.526  36.182  1.00  0.00           C  
ATOM   3122  OG1 THR B1709      35.171  44.831  36.160  1.00  0.00           O  
ATOM   3123  CG2 THR B1709      33.964  43.207  37.507  1.00  0.00           C  
ATOM   3124  N   ASP B1710      35.228  41.203  37.784  1.00  0.00           N  
ATOM   3125  CA  ASP B1710      35.327  40.041  38.663  1.00  0.00           C  
ATOM   3126  C   ASP B1710      34.033  39.243  38.741  1.00  0.00           C  
ATOM   3127  O   ASP B1710      33.884  38.390  39.614  1.00  0.00           O  
ATOM   3128  CB  ASP B1710      35.748  40.468  40.085  1.00  0.00           C  
ATOM   3129  CG  ASP B1710      34.729  41.370  40.756  1.00  0.00           C  
ATOM   3130  OD1 ASP B1710      34.961  41.777  41.913  1.00  0.00           O  
ATOM   3131  OD2 ASP B1710      33.694  41.676  40.136  1.00  0.00           O  
ATOM   3132  N   TRP B1711      33.107  39.527  37.828  1.00  0.00           N  
ATOM   3133  CA  TRP B1711      31.811  38.850  37.788  1.00  0.00           C  
ATOM   3134  C   TRP B1711      31.950  37.311  37.582  1.00  0.00           C  
ATOM   3135  O   TRP B1711      31.420  36.528  38.374  1.00  0.00           O  
ATOM   3136  CB  TRP B1711      30.963  39.477  36.675  1.00  0.00           C  
ATOM   3137  CG  TRP B1711      29.474  39.248  36.792  1.00  0.00           C  
ATOM   3138  CD1 TRP B1711      28.586  40.021  37.482  1.00  0.00           C  
ATOM   3139  CD2 TRP B1711      28.697  38.213  36.165  1.00  0.00           C  
ATOM   3140  NE1 TRP B1711      27.320  39.550  37.315  1.00  0.00           N  
ATOM   3141  CE2 TRP B1711      27.348  38.442  36.515  1.00  0.00           C  
ATOM   3142  CE3 TRP B1711      29.009  37.121  35.343  1.00  0.00           C  
ATOM   3143  CZ2 TRP B1711      26.300  37.623  36.072  1.00  0.00           C  
ATOM   3144  CZ3 TRP B1711      27.964  36.296  34.898  1.00  0.00           C  
ATOM   3145  CH2 TRP B1711      26.625  36.555  35.265  1.00  0.00           C  
ATOM   3146  N   GLN B1725      32.653  36.875  36.534  1.00  0.00           N  
ATOM   3147  CA  GLN B1725      32.832  35.449  36.313  1.00  0.00           C  
ATOM   3148  C   GLN B1725      33.785  34.884  37.330  1.00  0.00           C  
ATOM   3149  O   GLN B1725      33.592  33.772  37.808  1.00  0.00           O  
ATOM   3150  CB  GLN B1725      33.390  35.142  34.924  1.00  0.00           C  
ATOM   3151  CG  GLN B1725      32.528  35.629  33.780  1.00  0.00           C  
ATOM   3152  CD  GLN B1725      33.193  35.381  32.444  1.00  0.00           C  
ATOM   3153  OE1 GLN B1725      34.377  35.645  32.285  1.00  0.00           O  
ATOM   3154  NE2 GLN B1725      32.435  34.880  31.480  1.00  0.00           N  
ATOM   3155  N   ALA B1726      34.816  35.648  37.668  1.00  0.00           N  
ATOM   3156  CA  ALA B1726      35.803  35.174  38.633  1.00  0.00           C  
ATOM   3157  C   ALA B1726      35.164  34.862  39.984  1.00  0.00           C  
ATOM   3158  O   ALA B1726      35.521  33.878  40.626  1.00  0.00           O  
ATOM   3159  CB  ALA B1726      36.947  36.207  38.798  1.00  0.00           C  
ATOM   3160  N   ARG B1727      34.216  35.689  40.415  1.00  0.00           N  
ATOM   3161  CA  ARG B1727      33.559  35.446  41.693  1.00  0.00           C  
ATOM   3162  C   ARG B1727      32.685  34.202  41.633  1.00  0.00           C  
ATOM   3163  O   ARG B1727      32.539  33.519  42.625  1.00  0.00           O  
ATOM   3164  CB  ARG B1727      32.730  36.676  42.144  1.00  0.00           C  
ATOM   3165  CG  ARG B1727      33.587  37.720  42.898  1.00  0.00           C  
ATOM   3166  CD  ARG B1727      32.876  39.061  43.233  1.00  0.00           C  
ATOM   3167  NE  ARG B1727      33.790  39.952  43.955  1.00  0.00           N  
ATOM   3168  CZ  ARG B1727      34.192  39.747  45.211  1.00  0.00           C  
ATOM   3169  NH1 ARG B1727      35.044  40.582  45.804  1.00  0.00           N  
ATOM   3170  NH2 ARG B1727      33.711  38.716  45.898  1.00  0.00           N  
ATOM   3171  N   ARG B1728      32.120  33.898  40.470  1.00  0.00           N  
ATOM   3172  CA  ARG B1728      31.258  32.727  40.336  1.00  0.00           C  
ATOM   3173  C   ARG B1728      32.052  31.425  40.210  1.00  0.00           C  
ATOM   3174  O   ARG B1728      31.686  30.407  40.799  1.00  0.00           O  
ATOM   3175  CB  ARG B1728      30.334  32.876  39.115  1.00  0.00           C  
ATOM   3176  CG  ARG B1728      29.466  34.139  39.106  1.00  0.00           C  
ATOM   3177  CD  ARG B1728      28.923  34.467  37.707  1.00  0.00           C  
ATOM   3178  NE  ARG B1728      27.632  33.856  37.355  1.00  0.00           N  
ATOM   3179  CZ  ARG B1728      26.444  34.357  37.696  1.00  0.00           C  
ATOM   3180  NH1 ARG B1728      25.317  33.749  37.327  1.00  0.00           N  
ATOM   3181  NH2 ARG B1728      26.377  35.468  38.423  1.00  0.00           N  
ATOM   3182  N   LEU B1729      33.139  31.454  39.446  1.00  0.00           N  
ATOM   3183  CA  LEU B1729      33.938  30.254  39.240  1.00  0.00           C  
ATOM   3184  C   LEU B1729      35.047  30.100  40.270  1.00  0.00           C  
ATOM   3185  O   LEU B1729      35.823  29.138  40.208  1.00  0.00           O  
ATOM   3186  CB  LEU B1729      34.528  30.251  37.825  1.00  0.00           C  
ATOM   3187  CG  LEU B1729      33.437  30.338  36.765  1.00  0.00           C  
ATOM   3188  CD1 LEU B1729      34.035  30.650  35.359  1.00  0.00           C  
ATOM   3189  CD2 LEU B1729      32.648  29.057  36.809  1.00  0.00           C  
ATOM   3190  N   ASN B1730      35.099  31.048  41.209  1.00  0.00           N  
ATOM   3191  CA  ASN B1730      36.081  31.067  42.292  1.00  0.00           C  
ATOM   3192  C   ASN B1730      37.537  31.121  41.785  1.00  0.00           C  
ATOM   3193  O   ASN B1730      38.381  30.292  42.163  1.00  0.00           O  
ATOM   3194  CB  ASN B1730      35.872  29.839  43.188  1.00  0.00           C  
ATOM   3195  CG  ASN B1730      36.737  29.870  44.440  1.00  0.00           C  
ATOM   3196  OD1 ASN B1730      36.976  28.839  45.056  1.00  0.00           O  
ATOM   3197  ND2 ASN B1730      37.196  31.055  44.825  1.00  0.00           N  
ATOM   3198  N   ILE B1731      37.819  32.108  40.934  1.00  0.00           N  
ATOM   3199  CA  ILE B1731      39.149  32.294  40.354  1.00  0.00           C  
ATOM   3200  C   ILE B1731      39.847  33.457  41.009  1.00  0.00           C  
ATOM   3201  O   ILE B1731      39.456  34.603  40.813  1.00  0.00           O  
ATOM   3202  CB  ILE B1731      39.068  32.578  38.843  1.00  0.00           C  
ATOM   3203  CG1 ILE B1731      38.213  31.497  38.157  1.00  0.00           C  
ATOM   3204  CG2 ILE B1731      40.485  32.609  38.238  1.00  0.00           C  
ATOM   3205  CD1 ILE B1731      38.008  31.751  36.681  1.00  0.00           C  
ATOM   3206  N   ARG B1732      40.889  33.153  41.780  1.00  0.00           N  
ATOM   3207  CA  ARG B1732      41.653  34.177  42.490  1.00  0.00           C  
ATOM   3208  C   ARG B1732      43.149  34.065  42.201  1.00  0.00           C  
ATOM   3209  O   ARG B1732      43.602  33.128  41.556  1.00  0.00           O  
ATOM   3210  CB  ARG B1732      41.394  34.054  43.990  1.00  0.00           C  
ATOM   3211  CG  ARG B1732      39.921  33.866  44.336  1.00  0.00           C  
ATOM   3212  CD  ARG B1732      39.685  33.733  45.842  1.00  0.00           C  
ATOM   3213  NE  ARG B1732      40.020  32.401  46.345  1.00  0.00           N  
ATOM   3214  CZ  ARG B1732      40.122  32.084  47.634  1.00  0.00           C  
ATOM   3215  NH1 ARG B1732      40.435  30.849  47.986  1.00  0.00           N  
ATOM   3216  NH2 ARG B1732      39.928  33.000  48.571  1.00  0.00           N  
ATOM   3217  N   PHE B1739      43.912  35.054  42.644  1.00  0.00           N  
ATOM   3218  CA  PHE B1739      45.360  35.041  42.451  1.00  0.00           C  
ATOM   3219  C   PHE B1739      46.010  35.603  43.700  1.00  0.00           C  
ATOM   3220  O   PHE B1739      45.350  36.148  44.584  1.00  0.00           O  
ATOM   3221  CB  PHE B1739      45.785  35.867  41.233  1.00  0.00           C  
ATOM   3222  CG  PHE B1739      45.612  37.336  41.415  1.00  0.00           C  
ATOM   3223  CD1 PHE B1739      44.345  37.895  41.480  1.00  0.00           C  
ATOM   3224  CD2 PHE B1739      46.723  38.160  41.575  1.00  0.00           C  
ATOM   3225  CE1 PHE B1739      44.178  39.252  41.708  1.00  0.00           C  
ATOM   3226  CE2 PHE B1739      46.574  39.525  41.805  1.00  0.00           C  
ATOM   3227  CZ  PHE B1739      45.301  40.073  41.873  1.00  0.00           C  
ATOM   3228  N   ARG B1740      47.319  35.462  43.768  1.00  0.00           N  
ATOM   3229  CA  ARG B1740      48.066  35.932  44.911  1.00  0.00           C  
ATOM   3230  C   ARG B1740      49.515  36.037  44.479  1.00  0.00           C  
ATOM   3231  O   ARG B1740      50.009  35.162  43.789  1.00  0.00           O  
ATOM   3232  CB  ARG B1740      47.878  34.928  46.047  1.00  0.00           C  
ATOM   3233  CG  ARG B1740      49.126  34.519  46.723  1.00  0.00           C  
ATOM   3234  CD  ARG B1740      49.098  33.035  46.994  1.00  0.00           C  
ATOM   3235  NE  ARG B1740      48.123  32.653  48.016  1.00  0.00           N  
ATOM   3236  CZ  ARG B1740      47.727  31.398  48.211  1.00  0.00           C  
ATOM   3237  NH1 ARG B1740      46.845  31.122  49.160  1.00  0.00           N  
ATOM   3238  NH2 ARG B1740      48.205  30.419  47.436  1.00  0.00           N  
ATOM   3239  N   ASP B1758      50.191  37.118  44.851  1.00  0.00           N  
ATOM   3240  CA  ASP B1758      51.597  37.270  44.477  1.00  0.00           C  
ATOM   3241  C   ASP B1758      52.522  36.573  45.481  1.00  0.00           C  
ATOM   3242  O   ASP B1758      53.546  35.979  45.101  1.00  0.00           O  
ATOM   3243  CB  ASP B1758      51.972  38.747  44.371  1.00  0.00           C  
ATOM   3244  CG  ASP B1758      51.200  39.465  43.284  1.00  0.00           C  
ATOM   3245  OD1 ASP B1758      50.195  40.136  43.613  1.00  0.00           O  
ATOM   3246  OD2 ASP B1758      51.595  39.344  42.104  1.00  0.00           O  
ATOM   3247  N   ARG B1759      52.147  36.643  46.756  1.00  0.00           N  
ATOM   3248  CA  ARG B1759      52.914  36.029  47.824  1.00  0.00           C  
ATOM   3249  C   ARG B1759      52.006  35.040  48.514  1.00  0.00           C  
ATOM   3250  O   ARG B1759      50.861  35.360  48.823  1.00  0.00           O  
ATOM   3251  CB  ARG B1759      53.363  37.084  48.827  1.00  0.00           C  
ATOM   3252  CG  ARG B1759      54.243  38.160  48.238  1.00  0.00           C  
ATOM   3253  CD  ARG B1759      54.972  38.914  49.335  1.00  0.00           C  
ATOM   3254  NE  ARG B1759      55.591  37.993  50.291  1.00  0.00           N  
ATOM   3255  CZ  ARG B1759      56.453  37.029  49.971  1.00  0.00           C  
ATOM   3256  NH1 ARG B1759      56.821  36.846  48.709  1.00  0.00           N  
ATOM   3257  NH2 ARG B1759      56.929  36.230  50.916  1.00  0.00           N  
ATOM   3258  N   THR B1760      52.512  33.839  48.762  1.00  0.00           N  
ATOM   3259  CA  THR B1760      51.718  32.807  49.425  1.00  0.00           C  
ATOM   3260  C   THR B1760      51.187  33.302  50.771  1.00  0.00           C  
ATOM   3261  O   THR B1760      50.361  32.647  51.405  1.00  0.00           O  
ATOM   3262  CB  THR B1760      52.561  31.501  49.628  1.00  0.00           C  
ATOM   3263  OG1 THR B1760      53.917  31.843  49.956  1.00  0.00           O  
ATOM   3264  CG2 THR B1760      52.551  30.642  48.355  1.00  0.00           C  
ATOM   3265  N   ASP B1761      51.660  34.476  51.177  1.00  0.00           N  
ATOM   3266  CA  ASP B1761      51.290  35.114  52.443  1.00  0.00           C  
ATOM   3267  C   ASP B1761      49.925  35.813  52.428  1.00  0.00           C  
ATOM   3268  O   ASP B1761      49.113  35.624  53.334  1.00  0.00           O  
ATOM   3269  CB  ASP B1761      52.335  36.177  52.829  1.00  0.00           C  
ATOM   3270  CG  ASP B1761      53.773  35.677  52.725  1.00  0.00           C  
ATOM   3271  OD1 ASP B1761      54.169  35.154  51.655  1.00  0.00           O  
ATOM   3272  OD2 ASP B1761      54.518  35.829  53.719  1.00  0.00           O  
ATOM   3273  N   GLU B1765      49.698  36.630  51.395  1.00  0.00           N  
ATOM   3274  CA  GLU B1765      48.479  37.435  51.244  1.00  0.00           C  
ATOM   3275  C   GLU B1765      47.147  36.749  50.968  1.00  0.00           C  
ATOM   3276  O   GLU B1765      47.093  35.605  50.498  1.00  0.00           O  
ATOM   3277  CB  GLU B1765      48.717  38.527  50.181  1.00  0.00           C  
ATOM   3278  CG  GLU B1765      49.447  38.045  48.919  1.00  0.00           C  
ATOM   3279  CD  GLU B1765      49.734  39.164  47.916  1.00  0.00           C  
ATOM   3280  OE1 GLU B1765      48.832  39.522  47.118  1.00  0.00           O  
ATOM   3281  OE2 GLU B1765      50.871  39.687  47.938  1.00  0.00           O  
ATOM   3282  N   LYS B1768      46.072  37.469  51.292  1.00  0.00           N  
ATOM   3283  CA  LYS B1768      44.714  36.982  51.065  1.00  0.00           C  
ATOM   3284  C   LYS B1768      44.542  36.955  49.556  1.00  0.00           C  
ATOM   3285  O   LYS B1768      44.819  37.939  48.884  1.00  0.00           O  
ATOM   3286  CB  LYS B1768      43.679  37.934  51.679  1.00  0.00           C  
ATOM   3287  CG  LYS B1768      43.580  37.886  53.206  1.00  0.00           C  
ATOM   3288  CD  LYS B1768      42.508  36.892  53.684  1.00  0.00           C  
ATOM   3289  CE  LYS B1768      42.419  36.804  55.220  1.00  0.00           C  
ATOM   3290  NZ  LYS B1768      43.558  36.065  55.848  1.00  0.00           N  
ATOM   3291  N   PRO B1770      44.089  35.830  48.999  1.00  0.00           N  
ATOM   3292  CA  PRO B1770      43.925  35.795  47.543  1.00  0.00           C  
ATOM   3293  C   PRO B1770      42.813  36.734  47.091  1.00  0.00           C  
ATOM   3294  O   PRO B1770      41.785  36.830  47.757  1.00  0.00           O  
ATOM   3295  CB  PRO B1770      43.560  34.333  47.262  1.00  0.00           C  
ATOM   3296  CG  PRO B1770      44.033  33.581  48.511  1.00  0.00           C  
ATOM   3297  CD  PRO B1770      43.705  34.548  49.608  1.00  0.00           C  
ATOM   3298  N   ARG B1771      43.010  37.453  45.989  1.00  0.00           N  
ATOM   3299  CA  ARG B1771      41.924  38.292  45.509  1.00  0.00           C  
ATOM   3300  C   ARG B1771      41.484  37.862  44.111  1.00  0.00           C  
ATOM   3301  O   ARG B1771      42.211  37.158  43.401  1.00  0.00           O  
ATOM   3302  CB  ARG B1771      42.259  39.796  45.596  1.00  0.00           C  
ATOM   3303  CG  ARG B1771      43.545  40.296  45.016  1.00  0.00           C  
ATOM   3304  CD  ARG B1771      43.790  41.746  45.514  1.00  0.00           C  
ATOM   3305  NE  ARG B1771      44.770  42.468  44.699  1.00  0.00           N  
ATOM   3306  CZ  ARG B1771      44.467  43.423  43.817  1.00  0.00           C  
ATOM   3307  NH1 ARG B1771      45.440  43.993  43.117  1.00  0.00           N  
ATOM   3308  NH2 ARG B1771      43.207  43.833  43.650  1.00  0.00           N  
ATOM   3309  N   TYR B1772      40.264  38.235  43.747  1.00  0.00           N  
ATOM   3310  CA  TYR B1772      39.710  37.862  42.461  1.00  0.00           C  
ATOM   3311  C   TYR B1772      40.372  38.486  41.266  1.00  0.00           C  
ATOM   3312  O   TYR B1772      40.705  39.664  41.290  1.00  0.00           O  
ATOM   3313  CB  TYR B1772      38.234  38.198  42.425  1.00  0.00           C  
ATOM   3314  CG  TYR B1772      37.462  37.272  43.288  1.00  0.00           C  
ATOM   3315  CD1 TYR B1772      37.336  35.923  42.934  1.00  0.00           C  
ATOM   3316  CD2 TYR B1772      36.922  37.703  44.506  1.00  0.00           C  
ATOM   3317  CE1 TYR B1772      36.700  35.022  43.763  1.00  0.00           C  
ATOM   3318  CE2 TYR B1772      36.276  36.796  45.359  1.00  0.00           C  
ATOM   3319  CZ  TYR B1772      36.172  35.453  44.975  1.00  0.00           C  
ATOM   3320  OH  TYR B1772      35.552  34.534  45.785  1.00  0.00           O  
ATOM   3321  N   VAL B1773      40.564  37.689  40.219  1.00  0.00           N  
ATOM   3322  CA  VAL B1773      41.135  38.210  38.987  1.00  0.00           C  
ATOM   3323  C   VAL B1773      39.998  38.861  38.217  1.00  0.00           C  
ATOM   3324  O   VAL B1773      38.859  38.890  38.658  1.00  0.00           O  
ATOM   3325  CB  VAL B1773      41.682  37.093  38.056  1.00  0.00           C  
ATOM   3326  CG1 VAL B1773      42.794  36.284  38.752  1.00  0.00           C  
ATOM   3327  CG2 VAL B1773      40.534  36.194  37.611  1.00  0.00           C  
ATOM   3328  N   HIS B1774      40.327  39.402  37.063  1.00  0.00           N  
ATOM   3329  CA  HIS B1774      39.322  39.964  36.187  1.00  0.00           C  
ATOM   3330  C   HIS B1774      39.446  39.114  34.948  1.00  0.00           C  
ATOM   3331  O   HIS B1774      40.516  38.553  34.670  1.00  0.00           O  
ATOM   3332  CB  HIS B1774      39.610  41.420  35.816  1.00  0.00           C  
ATOM   3333  CG  HIS B1774      39.218  42.389  36.878  1.00  0.00           C  
ATOM   3334  ND1 HIS B1774      39.156  43.747  36.659  1.00  0.00           N  
ATOM   3335  CD2 HIS B1774      38.858  42.194  38.170  1.00  0.00           C  
ATOM   3336  CE1 HIS B1774      38.769  44.347  37.770  1.00  0.00           C  
ATOM   3337  NE2 HIS B1774      38.581  43.429  38.702  1.00  0.00           N  
ATOM   3338  N   THR B1775      38.358  39.005  34.203  1.00  0.00           N  
ATOM   3339  CA  THR B1775      38.421  38.232  32.988  1.00  0.00           C  
ATOM   3340  C   THR B1775      37.914  39.076  31.850  1.00  0.00           C  
ATOM   3341  O   THR B1775      37.163  40.012  32.046  1.00  0.00           O  
ATOM   3342  CB  THR B1775      37.589  36.954  33.093  1.00  0.00           C  
ATOM   3343  OG1 THR B1775      36.203  37.291  33.216  1.00  0.00           O  
ATOM   3344  CG2 THR B1775      38.030  36.170  34.288  1.00  0.00           C  
ATOM   3345  N   LEU B1776      38.367  38.746  30.655  1.00  0.00           N  
ATOM   3346  CA  LEU B1776      37.936  39.438  29.468  1.00  0.00           C  
ATOM   3347  C   LEU B1776      37.838  38.456  28.312  1.00  0.00           C  
ATOM   3348  O   LEU B1776      38.510  37.413  28.289  1.00  0.00           O  
ATOM   3349  CB  LEU B1776      38.916  40.547  29.096  1.00  0.00           C  
ATOM   3350  CG  LEU B1776      39.157  41.658  30.114  1.00  0.00           C  
ATOM   3351  CD1 LEU B1776      40.466  41.349  30.885  1.00  0.00           C  
ATOM   3352  CD2 LEU B1776      39.243  43.010  29.381  1.00  0.00           C  
ATOM   3353  N   ASN B1777      36.982  38.787  27.356  1.00  0.00           N  
ATOM   3354  CA  ASN B1777      36.853  37.961  26.181  1.00  0.00           C  
ATOM   3355  C   ASN B1777      36.516  38.848  24.991  1.00  0.00           C  
ATOM   3356  O   ASN B1777      35.915  39.929  25.117  1.00  0.00           O  
ATOM   3357  CB  ASN B1777      35.784  36.886  26.384  1.00  0.00           C  
ATOM   3358  CG  ASN B1777      34.410  37.457  26.499  1.00  0.00           C  
ATOM   3359  OD1 ASN B1777      33.762  37.783  25.496  1.00  0.00           O  
ATOM   3360  ND2 ASN B1777      33.938  37.586  27.727  1.00  0.00           N  
ATOM   3361  N   SER B1778      36.943  38.401  23.830  1.00  0.00           N  
ATOM   3362  CA  SER B1778      36.656  39.127  22.631  1.00  0.00           C  
ATOM   3363  C   SER B1778      36.795  38.246  21.430  1.00  0.00           C  
ATOM   3364  O   SER B1778      37.724  37.452  21.343  1.00  0.00           O  
ATOM   3365  CB  SER B1778      37.600  40.311  22.465  1.00  0.00           C  
ATOM   3366  OG  SER B1778      37.370  40.896  21.195  1.00  0.00           O  
ATOM   3367  N   THR B1779      35.869  38.399  20.496  1.00  0.00           N  
ATOM   3368  CA  THR B1779      35.925  37.646  19.261  1.00  0.00           C  
ATOM   3369  C   THR B1779      37.245  38.003  18.554  1.00  0.00           C  
ATOM   3370  O   THR B1779      37.700  39.140  18.640  1.00  0.00           O  
ATOM   3371  CB  THR B1779      34.791  38.083  18.300  1.00  0.00           C  
ATOM   3372  OG1 THR B1779      33.558  38.149  19.011  1.00  0.00           O  
ATOM   3373  CG2 THR B1779      34.671  37.110  17.101  1.00  0.00           C  
ATOM   3374  N   ALA B1780      37.872  37.032  17.900  1.00  0.00           N  
ATOM   3375  CA  ALA B1780      39.056  37.318  17.081  1.00  0.00           C  
ATOM   3376  C   ALA B1780      38.315  37.347  15.728  1.00  0.00           C  
ATOM   3377  O   ALA B1780      38.194  38.380  15.094  1.00  0.00           O  
ATOM   3378  CB  ALA B1780      40.082  36.159  17.128  1.00  0.00           C  
ATOM   3379  N   ILE B1782      37.816  36.185  15.315  1.00  0.00           N  
ATOM   3380  CA  ILE B1782      37.000  36.052  14.116  1.00  0.00           C  
ATOM   3381  C   ILE B1782      35.959  34.943  14.278  1.00  0.00           C  
ATOM   3382  O   ILE B1782      36.291  33.797  14.614  1.00  0.00           O  
ATOM   3383  CB  ILE B1782      37.778  35.667  12.846  1.00  0.00           C  
ATOM   3384  CG1 ILE B1782      38.812  36.731  12.493  1.00  0.00           C  
ATOM   3385  CG2 ILE B1782      36.768  35.458  11.680  1.00  0.00           C  
ATOM   3386  CD1 ILE B1782      39.425  36.514  11.123  1.00  0.00           C  
ATOM   3387  N   ALA B1783      34.700  35.295  14.056  1.00  0.00           N  
ATOM   3388  CA  ALA B1783      33.614  34.312  14.068  1.00  0.00           C  
ATOM   3389  C   ALA B1783      33.510  34.118  12.541  1.00  0.00           C  
ATOM   3390  O   ALA B1783      33.125  35.039  11.827  1.00  0.00           O  
ATOM   3391  CB  ALA B1783      32.328  34.940  14.655  1.00  0.00           C  
ATOM   3392  N   THR B1784      33.901  32.948  12.041  1.00  0.00           N  
ATOM   3393  CA  THR B1784      33.907  32.691  10.595  1.00  0.00           C  
ATOM   3394  C   THR B1784      32.603  32.915   9.847  1.00  0.00           C  
ATOM   3395  O   THR B1784      32.613  33.372   8.715  1.00  0.00           O  
ATOM   3396  CB  THR B1784      34.413  31.268  10.260  1.00  0.00           C  
ATOM   3397  OG1 THR B1784      33.451  30.288  10.670  1.00  0.00           O  
ATOM   3398  CG2 THR B1784      35.743  31.017  10.953  1.00  0.00           C  
ATOM   3399  N   SER B1785      31.485  32.603  10.472  1.00  0.00           N  
ATOM   3400  CA  SER B1785      30.194  32.801   9.826  1.00  0.00           C  
ATOM   3401  C   SER B1785      30.048  34.254   9.321  1.00  0.00           C  
ATOM   3402  O   SER B1785      29.897  34.496   8.127  1.00  0.00           O  
ATOM   3403  CB  SER B1785      29.082  32.503  10.827  1.00  0.00           C  
ATOM   3404  OG  SER B1785      29.387  33.188  12.052  1.00  0.00           O  
ATOM   3405  N   ARG B1786      30.102  35.218  10.238  1.00  0.00           N  
ATOM   3406  CA  ARG B1786      29.925  36.607   9.852  1.00  0.00           C  
ATOM   3407  C   ARG B1786      31.087  37.223   9.119  1.00  0.00           C  
ATOM   3408  O   ARG B1786      30.900  38.184   8.370  1.00  0.00           O  
ATOM   3409  CB  ARG B1786      29.525  37.446  11.059  1.00  0.00           C  
ATOM   3410  CG  ARG B1786      28.145  37.047  11.507  1.00  0.00           C  
ATOM   3411  CD  ARG B1786      27.518  37.984  12.478  1.00  0.00           C  
ATOM   3412  NE  ARG B1786      26.275  37.412  12.972  1.00  0.00           N  
ATOM   3413  CZ  ARG B1786      25.577  37.920  13.976  1.00  0.00           C  
ATOM   3414  NH1 ARG B1786      24.451  37.332  14.363  1.00  0.00           N  
ATOM   3415  NH2 ARG B1786      26.006  39.015  14.593  1.00  0.00           N  
ATOM   3416  N   ALA B1787      32.279  36.670   9.314  1.00  0.00           N  
ATOM   3417  CA  ALA B1787      33.430  37.189   8.599  1.00  0.00           C  
ATOM   3418  C   ALA B1787      33.224  36.784   7.136  1.00  0.00           C  
ATOM   3419  O   ALA B1787      33.579  37.509   6.217  1.00  0.00           O  
ATOM   3420  CB  ALA B1787      34.733  36.591   9.149  1.00  0.00           C  
ATOM   3421  N   ILE B1788      32.631  35.619   6.931  1.00  0.00           N  
ATOM   3422  CA  ILE B1788      32.390  35.160   5.594  1.00  0.00           C  
ATOM   3423  C   ILE B1788      31.300  36.002   4.911  1.00  0.00           C  
ATOM   3424  O   ILE B1788      31.425  36.334   3.716  1.00  0.00           O  
ATOM   3425  CB  ILE B1788      32.008  33.686   5.589  1.00  0.00           C  
ATOM   3426  CG1 ILE B1788      33.259  32.837   5.809  1.00  0.00           C  
ATOM   3427  CG2 ILE B1788      31.308  33.318   4.261  1.00  0.00           C  
ATOM   3428  CD1 ILE B1788      32.974  31.338   5.855  1.00  0.00           C  
ATOM   3429  N   VAL B1789      30.241  36.373   5.631  1.00  0.00           N  
ATOM   3430  CA  VAL B1789      29.247  37.179   4.938  1.00  0.00           C  
ATOM   3431  C   VAL B1789      29.892  38.540   4.619  1.00  0.00           C  
ATOM   3432  O   VAL B1789      29.665  39.099   3.546  1.00  0.00           O  
ATOM   3433  CB  VAL B1789      27.900  37.332   5.733  1.00  0.00           C  
ATOM   3434  CG1 VAL B1789      27.599  36.053   6.487  1.00  0.00           C  
ATOM   3435  CG2 VAL B1789      27.930  38.509   6.638  1.00  0.00           C  
ATOM   3436  N   ALA B1790      30.734  39.037   5.524  1.00  0.00           N  
ATOM   3437  CA  ALA B1790      31.414  40.315   5.308  1.00  0.00           C  
ATOM   3438  C   ALA B1790      32.348  40.276   4.086  1.00  0.00           C  
ATOM   3439  O   ALA B1790      32.430  41.229   3.297  1.00  0.00           O  
ATOM   3440  CB  ALA B1790      32.199  40.712   6.549  1.00  0.00           C  
ATOM   3441  N   ILE B1791      33.059  39.178   3.927  1.00  0.00           N  
ATOM   3442  CA  ILE B1791      33.948  39.068   2.801  1.00  0.00           C  
ATOM   3443  C   ILE B1791      33.133  38.932   1.513  1.00  0.00           C  
ATOM   3444  O   ILE B1791      33.438  39.580   0.511  1.00  0.00           O  
ATOM   3445  CB  ILE B1791      34.897  37.880   2.984  1.00  0.00           C  
ATOM   3446  CG1 ILE B1791      35.871  38.187   4.130  1.00  0.00           C  
ATOM   3447  CG2 ILE B1791      35.634  37.596   1.685  1.00  0.00           C  
ATOM   3448  CD1 ILE B1791      36.726  36.997   4.564  1.00  0.00           C  
ATOM   3449  N   LEU B1792      32.088  38.111   1.536  1.00  0.00           N  
ATOM   3450  CA  LEU B1792      31.259  37.951   0.345  1.00  0.00           C  
ATOM   3451  C   LEU B1792      30.608  39.280  -0.079  1.00  0.00           C  
ATOM   3452  O   LEU B1792      30.658  39.659  -1.249  1.00  0.00           O  
ATOM   3453  CB  LEU B1792      30.164  36.907   0.575  1.00  0.00           C  
ATOM   3454  CG  LEU B1792      30.552  35.427   0.728  1.00  0.00           C  
ATOM   3455  CD1 LEU B1792      29.312  34.616   1.106  1.00  0.00           C  
ATOM   3456  CD2 LEU B1792      31.130  34.894  -0.558  1.00  0.00           C  
ATOM   3457  N   GLU B1793      30.020  40.007   0.863  1.00  0.00           N  
ATOM   3458  CA  GLU B1793      29.364  41.242   0.496  1.00  0.00           C  
ATOM   3459  C   GLU B1793      30.251  42.453   0.193  1.00  0.00           C  
ATOM   3460  O   GLU B1793      29.879  43.277  -0.651  1.00  0.00           O  
ATOM   3461  CB  GLU B1793      28.276  41.580   1.530  1.00  0.00           C  
ATOM   3462  CG  GLU B1793      27.089  40.606   1.439  1.00  0.00           C  
ATOM   3463  CD  GLU B1793      25.913  40.966   2.344  1.00  0.00           C  
ATOM   3464  OE1 GLU B1793      25.786  42.148   2.727  1.00  0.00           O  
ATOM   3465  OE2 GLU B1793      25.097  40.067   2.658  1.00  0.00           O  
ATOM   3466  N   ASN B1794      31.411  42.564   0.839  1.00  0.00           N  
ATOM   3467  CA  ASN B1794      32.306  43.703   0.587  1.00  0.00           C  
ATOM   3468  C   ASN B1794      33.268  43.498  -0.562  1.00  0.00           C  
ATOM   3469  O   ASN B1794      33.822  44.464  -1.088  1.00  0.00           O  
ATOM   3470  CB  ASN B1794      33.150  44.039   1.810  1.00  0.00           C  
ATOM   3471  CG  ASN B1794      32.356  44.684   2.894  1.00  0.00           C  
ATOM   3472  OD1 ASN B1794      32.052  45.873   2.834  1.00  0.00           O  
ATOM   3473  ND2 ASN B1794      31.996  43.903   3.899  1.00  0.00           N  
ATOM   3474  N   HIS B1795      33.479  42.249  -0.947  1.00  0.00           N  
ATOM   3475  CA  HIS B1795      34.411  41.965  -2.018  1.00  0.00           C  
ATOM   3476  C   HIS B1795      33.789  41.347  -3.266  1.00  0.00           C  
ATOM   3477  O   HIS B1795      34.493  40.793  -4.106  1.00  0.00           O  
ATOM   3478  CB  HIS B1795      35.529  41.062  -1.500  1.00  0.00           C  
ATOM   3479  CG  HIS B1795      36.379  41.697  -0.450  1.00  0.00           C  
ATOM   3480  ND1 HIS B1795      37.232  42.745  -0.717  1.00  0.00           N  
ATOM   3481  CD2 HIS B1795      36.508  41.433   0.872  1.00  0.00           C  
ATOM   3482  CE1 HIS B1795      37.850  43.102   0.396  1.00  0.00           C  
ATOM   3483  NE2 HIS B1795      37.428  42.322   1.374  1.00  0.00           N  
ATOM   3484  N   GLN B1796      32.474  41.428  -3.390  1.00  0.00           N  
ATOM   3485  CA  GLN B1796      31.823  40.893  -4.580  1.00  0.00           C  
ATOM   3486  C   GLN B1796      32.026  41.882  -5.725  1.00  0.00           C  
ATOM   3487  O   GLN B1796      32.154  43.081  -5.513  1.00  0.00           O  
ATOM   3488  CB  GLN B1796      30.327  40.733  -4.350  1.00  0.00           C  
ATOM   3489  CG  GLN B1796      29.628  42.033  -3.998  1.00  0.00           C  
ATOM   3490  CD  GLN B1796      28.143  41.846  -3.793  1.00  0.00           C  
ATOM   3491  OE1 GLN B1796      27.403  41.482  -4.722  1.00  0.00           O  
ATOM   3492  NE2 GLN B1796      27.692  42.081  -2.567  1.00  0.00           N  
ATOM   3493  N   GLU B1797      32.077  41.375  -6.944  1.00  0.00           N  
ATOM   3494  CA  GLU B1797      32.214  42.251  -8.092  1.00  0.00           C  
ATOM   3495  C   GLU B1797      30.822  42.256  -8.684  1.00  0.00           C  
ATOM   3496  O   GLU B1797      29.929  41.564  -8.189  1.00  0.00           O  
ATOM   3497  CB  GLU B1797      33.241  41.707  -9.088  1.00  0.00           C  
ATOM   3498  CG  GLU B1797      34.588  41.396  -8.443  1.00  0.00           C  
ATOM   3499  CD  GLU B1797      35.682  41.086  -9.447  1.00  0.00           C  
ATOM   3500  OE1 GLU B1797      35.461  40.267 -10.379  1.00  0.00           O  
ATOM   3501  OE2 GLU B1797      36.775  41.667  -9.283  1.00  0.00           O  
ATOM   3502  N   GLU B1798      30.616  43.038  -9.729  1.00  0.00           N  
ATOM   3503  CA  GLU B1798      29.302  43.096 -10.322  1.00  0.00           C  
ATOM   3504  C   GLU B1798      28.874  41.758 -10.898  1.00  0.00           C  
ATOM   3505  O   GLU B1798      27.699  41.393 -10.793  1.00  0.00           O  
ATOM   3506  CB  GLU B1798      29.276  44.179 -11.393  1.00  0.00           C  
ATOM   3507  CG  GLU B1798      28.002  44.238 -12.209  1.00  0.00           C  
ATOM   3508  CD  GLU B1798      27.799  45.599 -12.844  1.00  0.00           C  
ATOM   3509  OE1 GLU B1798      28.809  46.328 -13.038  1.00  0.00           O  
ATOM   3510  OE2 GLU B1798      26.628  45.928 -13.152  1.00  0.00           O  
ATOM   3511  N   ASP B1799      29.818  41.013 -11.479  1.00  0.00           N  
ATOM   3512  CA  ASP B1799      29.471  39.724 -12.093  1.00  0.00           C  
ATOM   3513  C   ASP B1799      29.232  38.564 -11.140  1.00  0.00           C  
ATOM   3514  O   ASP B1799      28.938  37.452 -11.581  1.00  0.00           O  
ATOM   3515  CB  ASP B1799      30.519  39.306 -13.140  1.00  0.00           C  
ATOM   3516  CG  ASP B1799      31.822  38.855 -12.527  1.00  0.00           C  
ATOM   3517  OD1 ASP B1799      32.703  38.381 -13.281  1.00  0.00           O  
ATOM   3518  OD2 ASP B1799      31.970  38.977 -11.296  1.00  0.00           O  
ATOM   3519  N   GLY B1800      29.370  38.828  -9.841  1.00  0.00           N  
ATOM   3520  CA  GLY B1800      29.158  37.804  -8.835  1.00  0.00           C  
ATOM   3521  C   GLY B1800      30.408  37.173  -8.234  1.00  0.00           C  
ATOM   3522  O   GLY B1800      30.327  36.492  -7.206  1.00  0.00           O  
ATOM   3523  N   THR B1801      31.571  37.380  -8.842  1.00  0.00           N  
ATOM   3524  CA  THR B1801      32.736  36.749  -8.271  1.00  0.00           C  
ATOM   3525  C   THR B1801      33.184  37.523  -7.052  1.00  0.00           C  
ATOM   3526  O   THR B1801      32.956  38.733  -6.942  1.00  0.00           O  
ATOM   3527  CB  THR B1801      33.930  36.618  -9.273  1.00  0.00           C  
ATOM   3528  OG1 THR B1801      34.876  37.664  -9.041  1.00  0.00           O  
ATOM   3529  CG2 THR B1801      33.451  36.653 -10.711  1.00  0.00           C  
ATOM   3530  N   VAL B1802      33.801  36.811  -6.119  1.00  0.00           N  
ATOM   3531  CA  VAL B1802      34.288  37.447  -4.919  1.00  0.00           C  
ATOM   3532  C   VAL B1802      35.801  37.302  -4.892  1.00  0.00           C  
ATOM   3533  O   VAL B1802      36.338  36.224  -5.116  1.00  0.00           O  
ATOM   3534  CB  VAL B1802      33.646  36.815  -3.652  1.00  0.00           C  
ATOM   3535  CG1 VAL B1802      34.247  37.424  -2.395  1.00  0.00           C  
ATOM   3536  CG2 VAL B1802      32.120  37.044  -3.668  1.00  0.00           C  
ATOM   3537  N   ARG B1803      36.489  38.413  -4.674  1.00  0.00           N  
ATOM   3538  CA  ARG B1803      37.936  38.397  -4.596  1.00  0.00           C  
ATOM   3539  C   ARG B1803      38.247  38.210  -3.133  1.00  0.00           C  
ATOM   3540  O   ARG B1803      37.731  38.955  -2.299  1.00  0.00           O  
ATOM   3541  CB  ARG B1803      38.533  39.723  -5.092  1.00  0.00           C  
ATOM   3542  CG  ARG B1803      38.544  39.838  -6.603  1.00  0.00           C  
ATOM   3543  CD  ARG B1803      39.622  40.779  -7.115  1.00  0.00           C  
ATOM   3544  NE  ARG B1803      39.602  40.882  -8.578  1.00  0.00           N  
ATOM   3545  CZ  ARG B1803      39.743  39.855  -9.419  1.00  0.00           C  
ATOM   3546  NH1 ARG B1803      39.707  40.066 -10.730  1.00  0.00           N  
ATOM   3547  NH2 ARG B1803      39.922  38.618  -8.959  1.00  0.00           N  
ATOM   3548  N   ILE B1804      39.060  37.217  -2.792  1.00  0.00           N  
ATOM   3549  CA  ILE B1804      39.356  37.050  -1.386  1.00  0.00           C  
ATOM   3550  C   ILE B1804      40.565  37.953  -1.121  1.00  0.00           C  
ATOM   3551  O   ILE B1804      41.432  38.102  -1.976  1.00  0.00           O  
ATOM   3552  CB  ILE B1804      39.596  35.548  -1.017  1.00  0.00           C  
ATOM   3553  CG1 ILE B1804      41.030  35.146  -1.285  1.00  0.00           C  
ATOM   3554  CG2 ILE B1804      38.656  34.649  -1.803  1.00  0.00           C  
ATOM   3555  CD1 ILE B1804      41.875  35.219  -0.039  1.00  0.00           C  
ATOM   3556  N   PRO B1805      40.608  38.606   0.050  1.00  0.00           N  
ATOM   3557  CA  PRO B1805      41.704  39.506   0.423  1.00  0.00           C  
ATOM   3558  C   PRO B1805      43.067  38.819   0.363  1.00  0.00           C  
ATOM   3559  O   PRO B1805      43.161  37.619   0.602  1.00  0.00           O  
ATOM   3560  CB  PRO B1805      41.335  39.938   1.844  1.00  0.00           C  
ATOM   3561  CG  PRO B1805      39.839  39.737   1.894  1.00  0.00           C  
ATOM   3562  CD  PRO B1805      39.645  38.456   1.151  1.00  0.00           C  
ATOM   3563  N   LYS B1806      44.111  39.594   0.068  1.00  0.00           N  
ATOM   3564  CA  LYS B1806      45.486  39.089  -0.050  1.00  0.00           C  
ATOM   3565  C   LYS B1806      46.017  38.358   1.164  1.00  0.00           C  
ATOM   3566  O   LYS B1806      46.614  37.290   1.026  1.00  0.00           O  
ATOM   3567  CB  LYS B1806      46.479  40.223  -0.340  1.00  0.00           C  
ATOM   3568  CG  LYS B1806      46.578  40.677  -1.780  1.00  0.00           C  
ATOM   3569  CD  LYS B1806      47.581  41.830  -1.901  1.00  0.00           C  
ATOM   3570  CE  LYS B1806      47.401  42.623  -3.207  1.00  0.00           C  
ATOM   3571  NZ  LYS B1806      46.067  43.302  -3.306  1.00  0.00           N  
ATOM   3572  N   VAL B1807      45.829  38.944   2.344  1.00  0.00           N  
ATOM   3573  CA  VAL B1807      46.336  38.343   3.567  1.00  0.00           C  
ATOM   3574  C   VAL B1807      45.878  36.898   3.737  1.00  0.00           C  
ATOM   3575  O   VAL B1807      46.518  36.137   4.468  1.00  0.00           O  
ATOM   3576  CB  VAL B1807      45.947  39.156   4.819  1.00  0.00           C  
ATOM   3577  CG1 VAL B1807      44.476  38.939   5.170  1.00  0.00           C  
ATOM   3578  CG2 VAL B1807      46.828  38.754   5.966  1.00  0.00           C  
ATOM   3579  N   LEU B1808      44.788  36.517   3.064  1.00  0.00           N  
ATOM   3580  CA  LEU B1808      44.318  35.146   3.154  1.00  0.00           C  
ATOM   3581  C   LEU B1808      44.798  34.212   2.053  1.00  0.00           C  
ATOM   3582  O   LEU B1808      44.511  33.003   2.105  1.00  0.00           O  
ATOM   3583  CB  LEU B1808      42.801  35.084   3.165  1.00  0.00           C  
ATOM   3584  CG  LEU B1808      42.003  35.706   4.294  1.00  0.00           C  
ATOM   3585  CD1 LEU B1808      40.519  35.361   4.111  1.00  0.00           C  
ATOM   3586  CD2 LEU B1808      42.532  35.192   5.603  1.00  0.00           C  
ATOM   3587  N   TRP B1809      45.495  34.745   1.046  1.00  0.00           N  
ATOM   3588  CA  TRP B1809      45.981  33.916  -0.064  1.00  0.00           C  
ATOM   3589  C   TRP B1809      46.884  32.764   0.363  1.00  0.00           C  
ATOM   3590  O   TRP B1809      46.799  31.649  -0.175  1.00  0.00           O  
ATOM   3591  CB  TRP B1809      46.739  34.767  -1.062  1.00  0.00           C  
ATOM   3592  CG  TRP B1809      45.866  35.671  -1.838  1.00  0.00           C  
ATOM   3593  CD1 TRP B1809      44.503  35.767  -1.771  1.00  0.00           C  
ATOM   3594  CD2 TRP B1809      46.290  36.640  -2.782  1.00  0.00           C  
ATOM   3595  NE1 TRP B1809      44.053  36.746  -2.613  1.00  0.00           N  
ATOM   3596  CE2 TRP B1809      45.130  37.303  -3.250  1.00  0.00           C  
ATOM   3597  CE3 TRP B1809      47.542  37.024  -3.279  1.00  0.00           C  
ATOM   3598  CZ2 TRP B1809      45.187  38.333  -4.194  1.00  0.00           C  
ATOM   3599  CZ3 TRP B1809      47.597  38.042  -4.207  1.00  0.00           C  
ATOM   3600  CH2 TRP B1809      46.426  38.687  -4.656  1.00  0.00           C  
ATOM   3601  N   LYS B1810      47.750  33.043   1.331  1.00  0.00           N  
ATOM   3602  CA  LYS B1810      48.670  32.042   1.818  1.00  0.00           C  
ATOM   3603  C   LYS B1810      47.885  30.902   2.429  1.00  0.00           C  
ATOM   3604  O   LYS B1810      48.379  29.786   2.499  1.00  0.00           O  
ATOM   3605  CB  LYS B1810      49.639  32.659   2.845  1.00  0.00           C  
ATOM   3606  CG  LYS B1810      49.077  32.862   4.232  1.00  0.00           C  
ATOM   3607  CD  LYS B1810      50.059  33.658   5.097  1.00  0.00           C  
ATOM   3608  CE  LYS B1810      49.998  35.166   4.816  1.00  0.00           C  
ATOM   3609  NZ  LYS B1810      48.935  35.868   5.604  1.00  0.00           N  
ATOM   3610  N   TYR B1811      46.648  31.172   2.843  1.00  0.00           N  
ATOM   3611  CA  TYR B1811      45.821  30.136   3.451  1.00  0.00           C  
ATOM   3612  C   TYR B1811      44.857  29.445   2.502  1.00  0.00           C  
ATOM   3613  O   TYR B1811      44.730  28.223   2.530  1.00  0.00           O  
ATOM   3614  CB  TYR B1811      45.020  30.699   4.620  1.00  0.00           C  
ATOM   3615  CG  TYR B1811      45.853  31.305   5.727  1.00  0.00           C  
ATOM   3616  CD1 TYR B1811      46.040  32.684   5.818  1.00  0.00           C  
ATOM   3617  CD2 TYR B1811      46.434  30.497   6.702  1.00  0.00           C  
ATOM   3618  CE1 TYR B1811      46.787  33.241   6.865  1.00  0.00           C  
ATOM   3619  CE2 TYR B1811      47.181  31.044   7.749  1.00  0.00           C  
ATOM   3620  CZ  TYR B1811      47.350  32.405   7.822  1.00  0.00           C  
ATOM   3621  OH  TYR B1811      48.085  32.923   8.849  1.00  0.00           O  
ATOM   3622  N   THR B1812      44.178  30.217   1.660  1.00  0.00           N  
ATOM   3623  CA  THR B1812      43.199  29.640   0.747  1.00  0.00           C  
ATOM   3624  C   THR B1812      43.761  29.007  -0.515  1.00  0.00           C  
ATOM   3625  O   THR B1812      43.197  28.034  -1.022  1.00  0.00           O  
ATOM   3626  CB  THR B1812      42.169  30.682   0.293  1.00  0.00           C  
ATOM   3627  OG1 THR B1812      42.834  31.692  -0.456  1.00  0.00           O  
ATOM   3628  CG2 THR B1812      41.489  31.328   1.482  1.00  0.00           C  
ATOM   3629  N   GLY B1813      44.859  29.552  -1.031  1.00  0.00           N  
ATOM   3630  CA  GLY B1813      45.407  29.014  -2.262  1.00  0.00           C  
ATOM   3631  C   GLY B1813      44.833  29.777  -3.444  1.00  0.00           C  
ATOM   3632  O   GLY B1813      45.574  30.290  -4.272  1.00  0.00           O  
ATOM   3633  N   PHE B1814      43.512  29.869  -3.517  1.00  0.00           N  
ATOM   3634  CA  PHE B1814      42.860  30.594  -4.593  1.00  0.00           C  
ATOM   3635  C   PHE B1814      42.770  32.087  -4.297  1.00  0.00           C  
ATOM   3636  O   PHE B1814      42.660  32.485  -3.137  1.00  0.00           O  
ATOM   3637  CB  PHE B1814      41.471  30.033  -4.813  1.00  0.00           C  
ATOM   3638  CG  PHE B1814      40.688  29.845  -3.551  1.00  0.00           C  
ATOM   3639  CD1 PHE B1814      39.777  30.809  -3.130  1.00  0.00           C  
ATOM   3640  CD2 PHE B1814      40.798  28.662  -2.823  1.00  0.00           C  
ATOM   3641  CE1 PHE B1814      38.974  30.592  -2.006  1.00  0.00           C  
ATOM   3642  CE2 PHE B1814      39.996  28.435  -1.694  1.00  0.00           C  
ATOM   3643  CZ  PHE B1814      39.082  29.400  -1.288  1.00  0.00           C  
ATOM   3644  N   LYS B1815      42.804  32.916  -5.343  1.00  0.00           N  
ATOM   3645  CA  LYS B1815      42.744  34.359  -5.129  1.00  0.00           C  
ATOM   3646  C   LYS B1815      41.336  34.933  -5.198  1.00  0.00           C  
ATOM   3647  O   LYS B1815      41.117  36.088  -4.834  1.00  0.00           O  
ATOM   3648  CB  LYS B1815      43.663  35.102  -6.110  1.00  0.00           C  
ATOM   3649  CG  LYS B1815      45.166  34.874  -5.901  1.00  0.00           C  
ATOM   3650  CD  LYS B1815      45.957  35.646  -6.949  1.00  0.00           C  
ATOM   3651  CE  LYS B1815      47.243  34.947  -7.374  1.00  0.00           C  
ATOM   3652  NZ  LYS B1815      48.326  35.070  -6.356  1.00  0.00           N  
ATOM   3653  N   GLU B1816      40.376  34.139  -5.653  1.00  0.00           N  
ATOM   3654  CA  GLU B1816      39.006  34.626  -5.705  1.00  0.00           C  
ATOM   3655  C   GLU B1816      38.105  33.442  -5.940  1.00  0.00           C  
ATOM   3656  O   GLU B1816      38.601  32.336  -6.141  1.00  0.00           O  
ATOM   3657  CB  GLU B1816      38.816  35.654  -6.825  1.00  0.00           C  
ATOM   3658  CG  GLU B1816      38.319  35.073  -8.151  1.00  0.00           C  
ATOM   3659  CD  GLU B1816      39.375  35.083  -9.252  1.00  0.00           C  
ATOM   3660  OE1 GLU B1816      39.050  35.531 -10.385  1.00  0.00           O  
ATOM   3661  OE2 GLU B1816      40.519  34.636  -8.985  1.00  0.00           O  
ATOM   3662  N   ILE B1817      36.791  33.674  -5.910  1.00  0.00           N  
ATOM   3663  CA  ILE B1817      35.802  32.617  -6.125  1.00  0.00           C  
ATOM   3664  C   ILE B1817      34.851  33.047  -7.228  1.00  0.00           C  
ATOM   3665  O   ILE B1817      34.107  34.014  -7.082  1.00  0.00           O  
ATOM   3666  CB  ILE B1817      34.972  32.341  -4.853  1.00  0.00           C  
ATOM   3667  CG1 ILE B1817      35.907  32.118  -3.660  1.00  0.00           C  
ATOM   3668  CG2 ILE B1817      34.064  31.124  -5.070  1.00  0.00           C  
ATOM   3669  CD1 ILE B1817      35.204  31.628  -2.395  1.00  0.00           C  
ATOM   3670  N   VAL B1818      34.858  32.319  -8.330  1.00  0.00           N  
ATOM   3671  CA  VAL B1818      33.998  32.690  -9.441  1.00  0.00           C  
ATOM   3672  C   VAL B1818      32.749  31.835  -9.511  1.00  0.00           C  
ATOM   3673  O   VAL B1818      32.735  30.679  -9.095  1.00  0.00           O  
ATOM   3674  CB  VAL B1818      34.732  32.576 -10.798  1.00  0.00           C  
ATOM   3675  CG1 VAL B1818      36.125  33.201 -10.709  1.00  0.00           C  
ATOM   3676  CG2 VAL B1818      34.814  31.131 -11.214  1.00  0.00           C  
ATOM   3677  N   PRO B1819      31.679  32.401 -10.063  1.00  0.00           N  
ATOM   3678  CA  PRO B1819      30.392  31.730 -10.216  1.00  0.00           C  
ATOM   3679  C   PRO B1819      30.471  30.368 -10.894  1.00  0.00           C  
ATOM   3680  O   PRO B1819      31.457  30.021 -11.544  1.00  0.00           O  
ATOM   3681  CB  PRO B1819      29.597  32.724 -11.043  1.00  0.00           C  
ATOM   3682  CG  PRO B1819      30.132  34.036 -10.574  1.00  0.00           C  
ATOM   3683  CD  PRO B1819      31.612  33.784 -10.556  1.00  0.00           C  
ATOM   3684  N   VAL B1820      29.408  29.602 -10.723  1.00  0.00           N  
ATOM   3685  CA  VAL B1820      29.279  28.288 -11.329  1.00  0.00           C  
ATOM   3686  C   VAL B1820      28.034  28.444 -12.194  1.00  0.00           C  
ATOM   3687  O   VAL B1820      27.269  29.404 -12.015  1.00  0.00           O  
ATOM   3688  CB  VAL B1820      29.017  27.191 -10.260  1.00  0.00           C  
ATOM   3689  CG1 VAL B1820      30.144  27.165  -9.256  1.00  0.00           C  
ATOM   3690  CG2 VAL B1820      27.708  27.465  -9.538  1.00  0.00           C  
ATOM   3691  N   GLU B1821      27.820  27.515 -13.119  1.00  0.00           N  
ATOM   3692  CA  GLU B1821      26.643  27.582 -13.980  1.00  0.00           C  
ATOM   3693  C   GLU B1821      25.867  26.261 -14.053  1.00  0.00           C  
ATOM   3694  O   GLU B1821      26.507  25.198 -14.219  1.00  0.00           O  
ATOM   3695  CB  GLU B1821      27.057  28.029 -15.381  1.00  0.00           C  
ATOM   3696  CG  GLU B1821      28.109  27.149 -16.024  1.00  0.00           C  
ATOM   3697  CD  GLU B1821      28.595  27.706 -17.351  1.00  0.00           C  
ATOM   3698  OE1 GLU B1821      29.271  28.758 -17.340  1.00  0.00           O  
ATOM   3699  OE2 GLU B1821      28.295  27.096 -18.403  1.00  0.00           O  
HETATM 3700  N10 SSA B1002      32.537  35.111  23.753  1.00  0.00           N  
HETATM 3701  CA  SSA B1002      31.989  36.363  23.198  1.00  0.00           C  
HETATM 3702  CB  SSA B1002      33.004  37.009  22.316  1.00  0.00           C  
HETATM 3703  OG  SSA B1002      33.235  36.203  21.164  1.00  0.00           O  
HETATM 3704  C9  SSA B1002      30.736  36.174  22.342  1.00  0.00           C  
HETATM 3705  O9  SSA B1002      30.297  35.049  22.094  1.00  0.00           O  
HETATM 3706  N8  SSA B1002      30.133  37.299  21.907  1.00  0.00           N  
HETATM 3707  S1  SSA B1002      28.850  37.253  20.933  1.00  0.00           S  
HETATM 3708  O1S SSA B1002      27.797  36.579  21.679  1.00  0.00           O  
HETATM 3709  O2S SSA B1002      28.672  38.637  20.523  1.00  0.00           O  
HETATM 3710  O5' SSA B1002      29.299  36.399  19.687  1.00  0.00           O  
HETATM 3711  C5' SSA B1002      30.479  36.750  18.958  1.00  0.00           C  
HETATM 3712  C4' SSA B1002      30.258  36.744  17.466  1.00  0.00           C  
HETATM 3713  O4' SSA B1002      29.914  35.423  16.968  1.00  0.00           O  
HETATM 3714  C3' SSA B1002      29.168  37.644  16.917  1.00  0.00           C  
HETATM 3715  O3' SSA B1002      29.672  38.961  16.834  1.00  0.00           O  
HETATM 3716  C2' SSA B1002      28.995  37.057  15.524  1.00  0.00           C  
HETATM 3717  O2' SSA B1002      30.009  37.441  14.611  1.00  0.00           O  
HETATM 3718  C1' SSA B1002      29.054  35.556  15.841  1.00  0.00           C  
HETATM 3719  N9  SSA B1002      27.776  34.980  16.234  1.00  0.00           N  
HETATM 3720  C8  SSA B1002      27.126  35.072  17.452  1.00  0.00           C  
HETATM 3721  N7  SSA B1002      26.005  34.391  17.502  1.00  0.00           N  
HETATM 3722  C5  SSA B1002      25.903  33.820  16.236  1.00  0.00           C  
HETATM 3723  C6  SSA B1002      24.908  33.012  15.626  1.00  0.00           C  
HETATM 3724  N6  SSA B1002      23.831  32.543  16.273  1.00  0.00           N  
HETATM 3725  N1  SSA B1002      25.088  32.664  14.319  1.00  0.00           N  
HETATM 3726  C2  SSA B1002      26.195  33.093  13.685  1.00  0.00           C  
HETATM 3727  N3  SSA B1002      27.201  33.846  14.158  1.00  0.00           N  
HETATM 3728  C4  SSA B1002      26.989  34.179  15.445  1.00  0.00           C  
TER
END
