# Supplementary material for: Backbone Brackets and Arginine Tweezers delineate Class I and Class II aminoacyl tRNA synthetases
Source: PLoS Comput Biol. 2018 Apr 16;14(4):e1006101. doi: 10.1371/journal.pcbi.1006101 (PMC5919687; doi:10.1371/journal.pcbi.1006101)
Supplement: S12 File — All structures of Class II aaRS with residues renumbered according to the MSA. (GZ) [file pcbi.1006101.s024.tar.gz › 2dq3_A_renum.pdb]

ATOM      1  N   ILE A  98     -28.390  38.733   7.141  1.00  0.00           N  
ATOM      2  CA  ILE A  98     -28.686  37.403   6.626  1.00  0.00           C  
ATOM      3  C   ILE A  98     -30.149  37.067   6.883  1.00  0.00           C  
ATOM      4  O   ILE A  98     -30.816  37.720   7.690  1.00  0.00           O  
ATOM      5  CB  ILE A  98     -27.779  36.311   7.283  1.00  0.00           C  
ATOM      6  CG1 ILE A  98     -28.009  36.259   8.792  1.00  0.00           C  
ATOM      7  CG2 ILE A  98     -26.311  36.603   6.997  1.00  0.00           C  
ATOM      8  CD1 ILE A  98     -27.627  37.531   9.516  1.00  0.00           C  
ATOM      9  N   ASP A  99     -30.621  36.045   6.176  1.00  0.00           N  
ATOM     10  CA  ASP A  99     -31.990  35.548   6.243  1.00  0.00           C  
ATOM     11  C   ASP A  99     -32.361  34.981   7.620  1.00  0.00           C  
ATOM     12  O   ASP A  99     -31.608  34.204   8.201  1.00  0.00           O  
ATOM     13  CB  ASP A  99     -32.153  34.456   5.190  1.00  0.00           C  
ATOM     14  CG  ASP A  99     -33.556  34.351   4.682  1.00  0.00           C  
ATOM     15  OD1 ASP A  99     -34.487  34.707   5.437  1.00  0.00           O  
ATOM     16  OD2 ASP A  99     -33.723  33.900   3.529  1.00  0.00           O  
ATOM     17  N   ILE A 100     -33.531  35.361   8.126  1.00  0.00           N  
ATOM     18  CA  ILE A 100     -34.001  34.898   9.426  1.00  0.00           C  
ATOM     19  C   ILE A 100     -34.369  33.431   9.322  1.00  0.00           C  
ATOM     20  O   ILE A 100     -34.218  32.672  10.280  1.00  0.00           O  
ATOM     21  CB  ILE A 100     -35.237  35.705   9.872  1.00  0.00           C  
ATOM     22  CG1 ILE A 100     -35.806  35.145  11.179  1.00  0.00           C  
ATOM     23  CG2 ILE A 100     -36.271  35.698   8.762  1.00  0.00           C  
ATOM     24  CD1 ILE A 100     -34.878  35.249  12.366  1.00  0.00           C  
ATOM     25  N   ASN A 101     -34.858  33.044   8.147  1.00  0.00           N  
ATOM     26  CA  ASN A 101     -35.245  31.663   7.882  1.00  0.00           C  
ATOM     27  C   ASN A 101     -33.993  30.785   7.947  1.00  0.00           C  
ATOM     28  O   ASN A 101     -33.994  29.713   8.549  1.00  0.00           O  
ATOM     29  CB  ASN A 101     -35.869  31.545   6.489  1.00  0.00           C  
ATOM     30  CG  ASN A 101     -36.970  32.550   6.256  1.00  0.00           C  
ATOM     31  OD1 ASN A 101     -37.943  32.612   7.002  1.00  0.00           O  
ATOM     32  ND2 ASN A 101     -36.825  33.341   5.209  1.00  0.00           N  
ATOM     33  N   LEU A 102     -32.922  31.257   7.323  1.00  0.00           N  
ATOM     34  CA  LEU A 102     -31.663  30.530   7.306  1.00  0.00           C  
ATOM     35  C   LEU A 102     -31.224  30.191   8.726  1.00  0.00           C  
ATOM     36  O   LEU A 102     -30.616  29.149   8.969  1.00  0.00           O  
ATOM     37  CB  LEU A 102     -30.578  31.368   6.620  1.00  0.00           C  
ATOM     38  CG  LEU A 102     -29.614  30.591   5.723  1.00  0.00           C  
ATOM     39  CD1 LEU A 102     -28.833  29.565   6.535  1.00  0.00           C  
ATOM     40  CD2 LEU A 102     -30.423  29.906   4.612  1.00  0.00           C  
ATOM     41  N   ILE A 103     -31.532  31.072   9.666  1.00  0.00           N  
ATOM     42  CA  ILE A 103     -31.148  30.836  11.041  1.00  0.00           C  
ATOM     43  C   ILE A 103     -32.106  29.835  11.654  1.00  0.00           C  
ATOM     44  O   ILE A 103     -31.683  28.915  12.340  1.00  0.00           O  
ATOM     45  CB  ILE A 103     -31.171  32.124  11.852  1.00  0.00           C  
ATOM     46  CG1 ILE A 103     -30.494  33.244  11.063  1.00  0.00           C  
ATOM     47  CG2 ILE A 103     -30.427  31.909  13.148  1.00  0.00           C  
ATOM     48  CD1 ILE A 103     -30.660  34.630  11.657  1.00  0.00           C  
ATOM     49  N   ARG A 136     -33.398  30.009  11.392  1.00  0.00           N  
ATOM     50  CA  ARG A 136     -34.437  29.112  11.905  1.00  0.00           C  
ATOM     51  C   ARG A 136     -34.240  27.686  11.399  1.00  0.00           C  
ATOM     52  O   ARG A 136     -34.276  26.721  12.165  1.00  0.00           O  
ATOM     53  CB  ARG A 136     -35.821  29.566  11.425  1.00  0.00           C  
ATOM     54  CG  ARG A 136     -36.332  30.874  11.974  1.00  0.00           C  
ATOM     55  CD  ARG A 136     -37.519  31.355  11.160  1.00  0.00           C  
ATOM     56  NE  ARG A 136     -38.110  32.556  11.744  1.00  0.00           N  
ATOM     57  CZ  ARG A 136     -38.892  33.409  11.085  1.00  0.00           C  
ATOM     58  NH1 ARG A 136     -39.389  34.478  11.703  1.00  0.00           N  
ATOM     59  NH2 ARG A 136     -39.167  33.202   9.801  1.00  0.00           N  
ATOM     60  N   GLU A 137     -34.058  27.580  10.088  1.00  0.00           N  
ATOM     61  CA  GLU A 137     -33.897  26.305   9.406  1.00  0.00           C  
ATOM     62  C   GLU A 137     -32.566  25.591   9.616  1.00  0.00           C  
ATOM     63  O   GLU A 137     -32.524  24.360   9.622  1.00  0.00           O  
ATOM     64  CB  GLU A 137     -34.135  26.505   7.908  1.00  0.00           C  
ATOM     65  CG  GLU A 137     -35.502  27.078   7.581  1.00  0.00           C  
ATOM     66  CD  GLU A 137     -35.677  27.426   6.105  1.00  0.00           C  
ATOM     67  OE1 GLU A 137     -35.495  26.534   5.247  1.00  0.00           O  
ATOM     68  OE2 GLU A 137     -36.010  28.599   5.805  1.00  0.00           O  
ATOM     69  N   LYS A 138     -31.488  26.350   9.787  1.00  0.00           N  
ATOM     70  CA  LYS A 138     -30.172  25.759   9.961  1.00  0.00           C  
ATOM     71  C   LYS A 138     -29.335  26.464  11.019  1.00  0.00           C  
ATOM     72  O   LYS A 138     -28.179  26.797  10.770  1.00  0.00           O  
ATOM     73  CB  LYS A 138     -29.409  25.794   8.635  1.00  0.00           C  
ATOM     74  CG  LYS A 138     -29.918  24.837   7.570  1.00  0.00           C  
ATOM     75  CD  LYS A 138     -28.890  24.655   6.443  1.00  0.00           C  
ATOM     76  CE  LYS A 138     -29.358  23.654   5.367  1.00  0.00           C  
ATOM     77  NZ  LYS A 138     -29.346  22.207   5.770  1.00  0.00           N  
ATOM     78  N   PRO A 139     -29.887  26.675  12.224  1.00  0.00           N  
ATOM     79  CA  PRO A 139     -29.110  27.358  13.264  1.00  0.00           C  
ATOM     80  C   PRO A 139     -27.759  26.706  13.514  1.00  0.00           C  
ATOM     81  O   PRO A 139     -26.782  27.371  13.841  1.00  0.00           O  
ATOM     82  CB  PRO A 139     -30.040  27.301  14.474  1.00  0.00           C  
ATOM     83  CG  PRO A 139     -30.796  26.043  14.255  1.00  0.00           C  
ATOM     84  CD  PRO A 139     -31.115  26.088  12.789  1.00  0.00           C  
ATOM     85  N   ASP A 140     -27.714  25.392  13.360  1.00  0.00           N  
ATOM     86  CA  ASP A 140     -26.475  24.663  13.562  1.00  0.00           C  
ATOM     87  C   ASP A 140     -25.385  25.332  12.714  1.00  0.00           C  
ATOM     88  O   ASP A 140     -24.448  25.918  13.244  1.00  0.00           O  
ATOM     89  CB  ASP A 140     -26.656  23.187  13.142  1.00  0.00           C  
ATOM     90  CG  ASP A 140     -27.513  22.370  14.135  1.00  0.00           C  
ATOM     91  OD1 ASP A 140     -27.866  21.211  13.788  1.00  0.00           O  
ATOM     92  OD2 ASP A 140     -27.820  22.867  15.249  1.00  0.00           O  
ATOM     93  N   TYR A 141     -25.548  25.250  11.395  1.00  0.00           N  
ATOM     94  CA  TYR A 141     -24.618  25.806  10.418  1.00  0.00           C  
ATOM     95  C   TYR A 141     -24.287  27.285  10.636  1.00  0.00           C  
ATOM     96  O   TYR A 141     -23.121  27.658  10.685  1.00  0.00           O  
ATOM     97  CB  TYR A 141     -25.189  25.524   9.022  1.00  0.00           C  
ATOM     98  CG  TYR A 141     -24.795  26.449   7.894  1.00  0.00           C  
ATOM     99  CD1 TYR A 141     -25.765  27.206   7.224  1.00  0.00           C  
ATOM    100  CD2 TYR A 141     -23.478  26.529   7.450  1.00  0.00           C  
ATOM    101  CE1 TYR A 141     -25.434  28.017   6.134  1.00  0.00           C  
ATOM    102  CE2 TYR A 141     -23.131  27.342   6.354  1.00  0.00           C  
ATOM    103  CZ  TYR A 141     -24.114  28.079   5.704  1.00  0.00           C  
ATOM    104  OH  TYR A 141     -23.784  28.867   4.625  1.00  0.00           O  
ATOM    105  N   VAL A 142     -25.293  28.129  10.794  1.00  0.00           N  
ATOM    106  CA  VAL A 142     -25.021  29.538  11.003  1.00  0.00           C  
ATOM    107  C   VAL A 142     -24.023  29.715  12.141  1.00  0.00           C  
ATOM    108  O   VAL A 142     -23.092  30.498  12.047  1.00  0.00           O  
ATOM    109  CB  VAL A 142     -26.326  30.310  11.309  1.00  0.00           C  
ATOM    110  CG1 VAL A 142     -26.028  31.776  11.576  1.00  0.00           C  
ATOM    111  CG2 VAL A 142     -27.276  30.184  10.136  1.00  0.00           C  
ATOM    112  N   LYS A 143     -24.208  28.965  13.211  1.00  0.00           N  
ATOM    113  CA  LYS A 143     -23.324  29.056  14.360  1.00  0.00           C  
ATOM    114  C   LYS A 143     -21.888  28.591  14.097  1.00  0.00           C  
ATOM    115  O   LYS A 143     -20.947  29.133  14.675  1.00  0.00           O  
ATOM    116  CB  LYS A 143     -23.897  28.252  15.538  1.00  0.00           C  
ATOM    117  CG  LYS A 143     -25.143  28.818  16.183  1.00  0.00           C  
ATOM    118  CD  LYS A 143     -25.418  28.081  17.479  1.00  0.00           C  
ATOM    119  CE  LYS A 143     -26.584  28.704  18.253  1.00  0.00           C  
ATOM    120  NZ  LYS A 143     -26.898  27.998  19.538  1.00  0.00           N  
ATOM    121  N   GLU A 144     -21.707  27.584  13.246  1.00  0.00           N  
ATOM    122  CA  GLU A 144     -20.360  27.085  12.989  1.00  0.00           C  
ATOM    123  C   GLU A 144     -19.611  28.061  12.113  1.00  0.00           C  
ATOM    124  O   GLU A 144     -18.388  28.161  12.198  1.00  0.00           O  
ATOM    125  CB  GLU A 144     -20.380  25.697  12.325  1.00  0.00           C  
ATOM    126  CG  GLU A 144     -20.503  25.714  10.800  1.00  0.00           C  
ATOM    127  CD  GLU A 144     -19.164  25.573  10.046  1.00  0.00           C  
ATOM    128  OE1 GLU A 144     -18.105  26.029  10.545  1.00  0.00           O  
ATOM    129  OE2 GLU A 144     -19.192  25.007   8.927  1.00  0.00           O  
ATOM    130  N   ARG A 145     -20.341  28.791  11.279  1.00  0.00           N  
ATOM    131  CA  ARG A 145     -19.693  29.738  10.403  1.00  0.00           C  
ATOM    132  C   ARG A 145     -19.386  31.022  11.129  1.00  0.00           C  
ATOM    133  O   ARG A 145     -18.307  31.567  10.964  1.00  0.00           O  
ATOM    134  CB  ARG A 145     -20.534  29.969   9.150  1.00  0.00           C  
ATOM    135  CG  ARG A 145     -20.687  28.693   8.325  1.00  0.00           C  
ATOM    136  CD  ARG A 145     -20.304  28.863   6.859  1.00  0.00           C  
ATOM    137  NE  ARG A 145     -18.872  29.041   6.570  1.00  0.00           N  
ATOM    138  CZ  ARG A 145     -17.879  28.343   7.115  1.00  0.00           C  
ATOM    139  NH1 ARG A 145     -16.627  28.593   6.747  1.00  0.00           N  
ATOM    140  NH2 ARG A 145     -18.122  27.428   8.048  1.00  0.00           N  
ATOM    141  N   LEU A 146     -20.314  31.510  11.938  1.00  0.00           N  
ATOM    142  CA  LEU A 146     -20.035  32.709  12.701  1.00  0.00           C  
ATOM    143  C   LEU A 146     -18.888  32.370  13.627  1.00  0.00           C  
ATOM    144  O   LEU A 146     -18.056  33.206  13.944  1.00  0.00           O  
ATOM    145  CB  LEU A 146     -21.237  33.120  13.531  1.00  0.00           C  
ATOM    146  CG  LEU A 146     -22.412  33.637  12.721  1.00  0.00           C  
ATOM    147  CD1 LEU A 146     -23.447  34.232  13.649  1.00  0.00           C  
ATOM    148  CD2 LEU A 146     -21.922  34.698  11.764  1.00  0.00           C  
ATOM    149  N   ALA A 147     -18.843  31.117  14.050  1.00  0.00           N  
ATOM    150  CA  ALA A 147     -17.800  30.652  14.949  1.00  0.00           C  
ATOM    151  C   ALA A 147     -16.402  30.750  14.345  1.00  0.00           C  
ATOM    152  O   ALA A 147     -15.417  30.794  15.082  1.00  0.00           O  
ATOM    153  CB  ALA A 147     -18.084  29.227  15.368  1.00  0.00           C  
ATOM    154  N   THR A 148     -16.308  30.774  13.018  1.00  0.00           N  
ATOM    155  CA  THR A 148     -15.003  30.870  12.375  1.00  0.00           C  
ATOM    156  C   THR A 148     -14.529  32.313  12.369  1.00  0.00           C  
ATOM    157  O   THR A 148     -13.396  32.609  12.013  1.00  0.00           O  
ATOM    158  CB  THR A 148     -15.019  30.291  10.941  1.00  0.00           C  
ATOM    159  OG1 THR A 148     -16.042  30.921  10.164  1.00  0.00           O  
ATOM    160  CG2 THR A 148     -15.278  28.807  10.992  1.00  0.00           C  
ATOM    161  N   ARG A 149     -15.414  33.203  12.788  1.00  0.00           N  
ATOM    162  CA  ARG A 149     -15.101  34.618  12.872  1.00  0.00           C  
ATOM    163  C   ARG A 149     -14.755  34.886  14.332  1.00  0.00           C  
ATOM    164  O   ARG A 149     -13.715  35.460  14.659  1.00  0.00           O  
ATOM    165  CB  ARG A 149     -16.314  35.471  12.463  1.00  0.00           C  
ATOM    166  CG  ARG A 149     -16.533  35.680  10.951  1.00  0.00           C  
ATOM    167  CD  ARG A 149     -17.872  36.396  10.709  1.00  0.00           C  
ATOM    168  NE  ARG A 149     -18.074  36.959   9.369  1.00  0.00           N  
ATOM    169  CZ  ARG A 149     -17.315  37.904   8.824  1.00  0.00           C  
ATOM    170  NH1 ARG A 149     -16.290  38.386   9.498  1.00  0.00           N  
ATOM    171  NH2 ARG A 149     -17.597  38.395   7.623  1.00  0.00           N  
ATOM    172  N   ASP A 150     -15.640  34.444  15.213  1.00  0.00           N  
ATOM    173  CA  ASP A 150     -15.453  34.650  16.640  1.00  0.00           C  
ATOM    174  C   ASP A 150     -16.442  33.798  17.447  1.00  0.00           C  
ATOM    175  O   ASP A 150     -17.655  33.949  17.318  1.00  0.00           O  
ATOM    176  CB  ASP A 150     -15.665  36.130  16.960  1.00  0.00           C  
ATOM    177  CG  ASP A 150     -15.151  36.516  18.329  1.00  0.00           C  
ATOM    178  OD1 ASP A 150     -15.344  35.738  19.286  1.00  0.00           O  
ATOM    179  OD2 ASP A 150     -14.565  37.611  18.450  1.00  0.00           O  
ATOM    180  N   LYS A 151     -15.914  32.904  18.275  1.00  0.00           N  
ATOM    181  CA  LYS A 151     -16.738  32.041  19.114  1.00  0.00           C  
ATOM    182  C   LYS A 151     -17.792  32.830  19.899  1.00  0.00           C  
ATOM    183  O   LYS A 151     -18.824  32.281  20.290  1.00  0.00           O  
ATOM    184  CB  LYS A 151     -15.854  31.297  20.108  1.00  0.00           C  
ATOM    185  CG  LYS A 151     -14.913  32.226  20.866  1.00  0.00           C  
ATOM    186  CD  LYS A 151     -14.220  31.554  22.040  1.00  0.00           C  
ATOM    187  CE  LYS A 151     -15.162  31.412  23.239  1.00  0.00           C  
ATOM    188  NZ  LYS A 151     -15.654  32.729  23.762  1.00  0.00           N  
ATOM    189  N   GLU A 152     -17.522  34.111  20.139  1.00  0.00           N  
ATOM    190  CA  GLU A 152     -18.440  34.975  20.889  1.00  0.00           C  
ATOM    191  C   GLU A 152     -19.669  35.385  20.084  1.00  0.00           C  
ATOM    192  O   GLU A 152     -20.586  36.020  20.619  1.00  0.00           O  
ATOM    193  CB  GLU A 152     -17.727  36.256  21.342  1.00  0.00           C  
ATOM    194  CG  GLU A 152     -16.751  36.103  22.507  1.00  0.00           C  
ATOM    195  CD  GLU A 152     -17.438  35.742  23.812  1.00  0.00           C  
ATOM    196  OE1 GLU A 152     -18.364  36.475  24.225  1.00  0.00           O  
ATOM    197  OE2 GLU A 152     -17.044  34.728  24.426  1.00  0.00           O  
ATOM    198  N   LEU A 153     -19.671  35.036  18.797  1.00  0.00           N  
ATOM    199  CA  LEU A 153     -20.770  35.374  17.891  1.00  0.00           C  
ATOM    200  C   LEU A 153     -21.905  34.363  17.985  1.00  0.00           C  
ATOM    201  O   LEU A 153     -23.073  34.695  17.761  1.00  0.00           O  
ATOM    202  CB  LEU A 153     -20.246  35.442  16.451  1.00  0.00           C  
ATOM    203  CG  LEU A 153     -20.162  36.765  15.662  1.00  0.00           C  
ATOM    204  CD1 LEU A 153     -19.859  37.975  16.533  1.00  0.00           C  
ATOM    205  CD2 LEU A 153     -19.097  36.569  14.591  1.00  0.00           C  
ATOM    206  N   VAL A 154     -21.556  33.127  18.324  1.00  0.00           N  
ATOM    207  CA  VAL A 154     -22.544  32.062  18.458  1.00  0.00           C  
ATOM    208  C   VAL A 154     -23.748  32.518  19.301  1.00  0.00           C  
ATOM    209  O   VAL A 154     -24.874  32.104  19.053  1.00  0.00           O  
ATOM    210  CB  VAL A 154     -21.891  30.795  19.091  1.00  0.00           C  
ATOM    211  CG1 VAL A 154     -21.434  31.101  20.510  1.00  0.00           C  
ATOM    212  CG2 VAL A 154     -22.861  29.633  19.083  1.00  0.00           C  
ATOM    213  N   SER A 155     -23.510  33.393  20.274  1.00  0.00           N  
ATOM    214  CA  SER A 155     -24.579  33.882  21.149  1.00  0.00           C  
ATOM    215  C   SER A 155     -25.651  34.641  20.400  1.00  0.00           C  
ATOM    216  O   SER A 155     -26.815  34.597  20.768  1.00  0.00           O  
ATOM    217  CB  SER A 155     -24.020  34.811  22.218  1.00  0.00           C  
ATOM    218  OG  SER A 155     -24.066  36.146  21.770  1.00  0.00           O  
ATOM    219  N   LEU A 156     -25.240  35.357  19.359  1.00  0.00           N  
ATOM    220  CA  LEU A 156     -26.146  36.154  18.539  1.00  0.00           C  
ATOM    221  C   LEU A 156     -27.220  35.297  17.917  1.00  0.00           C  
ATOM    222  O   LEU A 156     -28.347  35.738  17.715  1.00  0.00           O  
ATOM    223  CB  LEU A 156     -25.374  36.862  17.432  1.00  0.00           C  
ATOM    224  CG  LEU A 156     -25.202  38.374  17.565  1.00  0.00           C  
ATOM    225  CD1 LEU A 156     -26.563  39.030  17.604  1.00  0.00           C  
ATOM    226  CD2 LEU A 156     -24.436  38.704  18.824  1.00  0.00           C  
ATOM    227  N   VAL A 157     -26.861  34.069  17.585  1.00  0.00           N  
ATOM    228  CA  VAL A 157     -27.834  33.166  17.005  1.00  0.00           C  
ATOM    229  C   VAL A 157     -28.840  32.777  18.081  1.00  0.00           C  
ATOM    230  O   VAL A 157     -30.044  32.772  17.856  1.00  0.00           O  
ATOM    231  CB  VAL A 157     -27.173  31.888  16.461  1.00  0.00           C  
ATOM    232  CG1 VAL A 157     -28.240  30.910  15.985  1.00  0.00           C  
ATOM    233  CG2 VAL A 157     -26.232  32.239  15.325  1.00  0.00           C  
ATOM    234  N   ASP A 158     -28.351  32.453  19.265  1.00  0.00           N  
ATOM    235  CA  ASP A 158     -29.264  32.066  20.322  1.00  0.00           C  
ATOM    236  C   ASP A 158     -30.234  33.194  20.659  1.00  0.00           C  
ATOM    237  O   ASP A 158     -31.416  32.952  20.856  1.00  0.00           O  
ATOM    238  CB  ASP A 158     -28.488  31.623  21.579  1.00  0.00           C  
ATOM    239  CG  ASP A 158     -27.810  30.254  21.408  1.00  0.00           C  
ATOM    240  OD1 ASP A 158     -28.443  29.308  20.883  1.00  0.00           O  
ATOM    241  OD2 ASP A 158     -26.641  30.122  21.819  1.00  0.00           O  
ATOM    242  N   LYS A 159     -29.743  34.427  20.696  1.00  0.00           N  
ATOM    243  CA  LYS A 159     -30.596  35.553  21.031  1.00  0.00           C  
ATOM    244  C   LYS A 159     -31.659  35.826  19.993  1.00  0.00           C  
ATOM    245  O   LYS A 159     -32.758  36.267  20.329  1.00  0.00           O  
ATOM    246  CB  LYS A 159     -29.780  36.819  21.233  1.00  0.00           C  
ATOM    247  CG  LYS A 159     -30.645  38.001  21.604  1.00  0.00           C  
ATOM    248  CD  LYS A 159     -29.840  39.295  21.636  1.00  0.00           C  
ATOM    249  CE  LYS A 159     -30.736  40.520  21.867  1.00  0.00           C  
ATOM    250  NZ  LYS A 159     -29.998  41.809  21.771  1.00  0.00           N  
ATOM    251  N   VAL A 160     -31.348  35.577  18.727  1.00  0.00           N  
ATOM    252  CA  VAL A 160     -32.341  35.835  17.693  1.00  0.00           C  
ATOM    253  C   VAL A 160     -33.379  34.717  17.717  1.00  0.00           C  
ATOM    254  O   VAL A 160     -34.549  34.937  17.419  1.00  0.00           O  
ATOM    255  CB  VAL A 160     -31.700  35.960  16.280  1.00  0.00           C  
ATOM    256  CG1 VAL A 160     -31.350  34.598  15.730  1.00  0.00           C  
ATOM    257  CG2 VAL A 160     -32.647  36.675  15.352  1.00  0.00           C  
ATOM    258  N   LEU A 161     -32.950  33.519  18.094  1.00  0.00           N  
ATOM    259  CA  LEU A 161     -33.866  32.385  18.173  1.00  0.00           C  
ATOM    260  C   LEU A 161     -34.835  32.624  19.335  1.00  0.00           C  
ATOM    261  O   LEU A 161     -36.055  32.493  19.186  1.00  0.00           O  
ATOM    262  CB  LEU A 161     -33.075  31.085  18.394  1.00  0.00           C  
ATOM    263  CG  LEU A 161     -32.142  30.658  17.259  1.00  0.00           C  
ATOM    264  CD1 LEU A 161     -31.186  29.567  17.689  1.00  0.00           C  
ATOM    265  CD2 LEU A 161     -32.988  30.203  16.102  1.00  0.00           C  
ATOM    266  N   GLU A 162     -34.270  32.982  20.488  1.00  0.00           N  
ATOM    267  CA  GLU A 162     -35.050  33.249  21.688  1.00  0.00           C  
ATOM    268  C   GLU A 162     -35.991  34.387  21.391  1.00  0.00           C  
ATOM    269  O   GLU A 162     -37.172  34.338  21.724  1.00  0.00           O  
ATOM    270  CB  GLU A 162     -34.146  33.632  22.880  1.00  0.00           C  
ATOM    271  CG  GLU A 162     -33.169  32.519  23.385  1.00  0.00           C  
ATOM    272  CD  GLU A 162     -33.725  31.073  23.274  1.00  0.00           C  
ATOM    273  OE1 GLU A 162     -33.345  30.357  22.309  1.00  0.00           O  
ATOM    274  OE2 GLU A 162     -34.537  30.652  24.143  1.00  0.00           O  
ATOM    275  N   LEU A 163     -35.460  35.416  20.749  1.00  0.00           N  
ATOM    276  CA  LEU A 163     -36.265  36.567  20.401  1.00  0.00           C  
ATOM    277  C   LEU A 163     -37.355  36.175  19.407  1.00  0.00           C  
ATOM    278  O   LEU A 163     -38.519  36.532  19.581  1.00  0.00           O  
ATOM    279  CB  LEU A 163     -35.376  37.671  19.820  1.00  0.00           C  
ATOM    280  CG  LEU A 163     -35.041  38.862  20.740  1.00  0.00           C  
ATOM    281  CD1 LEU A 163     -36.331  39.472  21.255  1.00  0.00           C  
ATOM    282  CD2 LEU A 163     -34.181  38.427  21.915  1.00  0.00           C  
ATOM    283  N   ASP A 164     -36.975  35.431  18.370  1.00  0.00           N  
ATOM    284  CA  ASP A 164     -37.921  34.983  17.346  1.00  0.00           C  
ATOM    285  C   ASP A 164     -39.029  34.143  17.970  1.00  0.00           C  
ATOM    286  O   ASP A 164     -40.193  34.265  17.591  1.00  0.00           O  
ATOM    287  CB  ASP A 164     -37.209  34.142  16.281  1.00  0.00           C  
ATOM    288  CG  ASP A 164     -38.150  33.673  15.184  1.00  0.00           C  
ATOM    289  OD1 ASP A 164     -37.870  32.619  14.579  1.00  0.00           O  
ATOM    290  OD2 ASP A 164     -39.166  34.357  14.921  1.00  0.00           O  
ATOM    291  N   LYS A 165     -38.661  33.291  18.922  1.00  0.00           N  
ATOM    292  CA  LYS A 165     -39.624  32.425  19.594  1.00  0.00           C  
ATOM    293  C   LYS A 165     -40.687  33.236  20.347  1.00  0.00           C  
ATOM    294  O   LYS A 165     -41.888  33.048  20.122  1.00  0.00           O  
ATOM    295  CB  LYS A 165     -38.886  31.483  20.553  1.00  0.00           C  
ATOM    296  CG  LYS A 165     -39.750  30.400  21.179  1.00  0.00           C  
ATOM    297  CD  LYS A 165     -38.919  29.428  22.021  1.00  0.00           C  
ATOM    298  CE  LYS A 165     -39.795  28.410  22.755  1.00  0.00           C  
ATOM    299  NZ  LYS A 165     -38.973  27.410  23.500  1.00  0.00           N  
ATOM    300  N   ARG A 166     -40.264  34.148  21.221  1.00  0.00           N  
ATOM    301  CA  ARG A 166     -41.244  34.937  21.960  1.00  0.00           C  
ATOM    302  C   ARG A 166     -42.137  35.728  21.018  1.00  0.00           C  
ATOM    303  O   ARG A 166     -43.283  36.013  21.332  1.00  0.00           O  
ATOM    304  CB  ARG A 166     -40.577  35.896  22.945  1.00  0.00           C  
ATOM    305  CG  ARG A 166     -41.590  36.542  23.893  1.00  0.00           C  
ATOM    306  CD  ARG A 166     -42.322  35.474  24.702  1.00  0.00           C  
ATOM    307  NE  ARG A 166     -43.505  35.968  25.400  1.00  0.00           N  
ATOM    308  CZ  ARG A 166     -43.506  36.952  26.296  1.00  0.00           C  
ATOM    309  NH1 ARG A 166     -42.378  37.575  26.622  1.00  0.00           N  
ATOM    310  NH2 ARG A 166     -44.644  37.311  26.878  1.00  0.00           N  
ATOM    311  N   ARG A 167     -41.604  36.080  19.861  1.00  0.00           N  
ATOM    312  CA  ARG A 167     -42.352  36.830  18.875  1.00  0.00           C  
ATOM    313  C   ARG A 167     -43.552  36.029  18.361  1.00  0.00           C  
ATOM    314  O   ARG A 167     -44.676  36.523  18.348  1.00  0.00           O  
ATOM    315  CB  ARG A 167     -41.423  37.198  17.708  1.00  0.00           C  
ATOM    316  CG  ARG A 167     -42.082  37.972  16.568  1.00  0.00           C  
ATOM    317  CD  ARG A 167     -41.697  37.377  15.241  1.00  0.00           C  
ATOM    318  NE  ARG A 167     -42.871  37.167  14.400  1.00  0.00           N  
ATOM    319  CZ  ARG A 167     -43.082  36.076  13.664  1.00  0.00           C  
ATOM    320  NH1 ARG A 167     -42.197  35.080  13.660  1.00  0.00           N  
ATOM    321  NH2 ARG A 167     -44.183  35.976  12.928  1.00  0.00           N  
ATOM    322  N   ARG A 168     -43.308  34.794  17.935  1.00  0.00           N  
ATOM    323  CA  ARG A 168     -44.371  33.957  17.390  1.00  0.00           C  
ATOM    324  C   ARG A 168     -45.267  33.412  18.473  1.00  0.00           C  
ATOM    325  O   ARG A 168     -46.370  32.951  18.191  1.00  0.00           O  
ATOM    326  CB  ARG A 168     -43.790  32.802  16.578  1.00  0.00           C  
ATOM    327  CG  ARG A 168     -42.863  31.888  17.356  1.00  0.00           C  
ATOM    328  CD  ARG A 168     -42.165  30.913  16.413  1.00  0.00           C  
ATOM    329  NE  ARG A 168     -41.535  31.622  15.300  1.00  0.00           N  
ATOM    330  CZ  ARG A 168     -40.905  31.034  14.286  1.00  0.00           C  
ATOM    331  NH1 ARG A 168     -40.369  31.781  13.326  1.00  0.00           N  
ATOM    332  NH2 ARG A 168     -40.812  29.707  14.226  1.00  0.00           N  
ATOM    333  N   GLU A 169     -44.782  33.472  19.714  1.00  0.00           N  
ATOM    334  CA  GLU A 169     -45.513  33.007  20.893  1.00  0.00           C  
ATOM    335  C   GLU A 169     -46.587  34.023  21.275  1.00  0.00           C  
ATOM    336  O   GLU A 169     -47.725  33.671  21.580  1.00  0.00           O  
ATOM    337  CB  GLU A 169     -44.534  32.830  22.041  1.00  0.00           C  
ATOM    338  CG  GLU A 169     -45.041  31.979  23.161  1.00  0.00           C  
ATOM    339  CD  GLU A 169     -43.926  31.169  23.782  1.00  0.00           C  
ATOM    340  OE1 GLU A 169     -43.413  30.244  23.094  1.00  0.00           O  
ATOM    341  OE2 GLU A 169     -43.562  31.470  24.948  1.00  0.00           O  
ATOM    342  N   ILE A 170     -46.205  35.294  21.252  1.00  0.00           N  
ATOM    343  CA  ILE A 170     -47.116  36.373  21.564  1.00  0.00           C  
ATOM    344  C   ILE A 170     -48.237  36.407  20.541  1.00  0.00           C  
ATOM    345  O   ILE A 170     -49.393  36.624  20.893  1.00  0.00           O  
ATOM    346  CB  ILE A 170     -46.397  37.721  21.564  1.00  0.00           C  
ATOM    347  CG1 ILE A 170     -45.462  37.808  22.776  1.00  0.00           C  
ATOM    348  CG2 ILE A 170     -47.403  38.839  21.579  1.00  0.00           C  
ATOM    349  CD1 ILE A 170     -44.711  39.122  22.908  1.00  0.00           C  
ATOM    350  N   ILE A 171     -47.914  36.178  19.275  1.00  0.00           N  
ATOM    351  CA  ILE A 171     -48.952  36.207  18.248  1.00  0.00           C  
ATOM    352  C   ILE A 171     -49.933  35.068  18.451  1.00  0.00           C  
ATOM    353  O   ILE A 171     -51.102  35.170  18.068  1.00  0.00           O  
ATOM    354  CB  ILE A 171     -48.369  36.145  16.790  1.00  0.00           C  
ATOM    355  CG1 ILE A 171     -47.679  34.801  16.531  1.00  0.00           C  
ATOM    356  CG2 ILE A 171     -47.386  37.279  16.568  1.00  0.00           C  
ATOM    357  CD1 ILE A 171     -48.615  33.656  16.134  1.00  0.00           C  
ATOM    358  N   LYS A 172     -49.466  33.980  19.056  1.00  0.00           N  
ATOM    359  CA  LYS A 172     -50.360  32.857  19.291  1.00  0.00           C  
ATOM    360  C   LYS A 172     -51.196  33.133  20.524  1.00  0.00           C  
ATOM    361  O   LYS A 172     -52.403  32.897  20.531  1.00  0.00           O  
ATOM    362  CB  LYS A 172     -49.578  31.538  19.444  1.00  0.00           C  
ATOM    363  CG  LYS A 172     -49.353  30.792  18.099  1.00  0.00           C  
ATOM    364  CD  LYS A 172     -50.681  30.278  17.456  1.00  0.00           C  
ATOM    365  CE  LYS A 172     -50.621  30.155  15.912  1.00  0.00           C  
ATOM    366  NZ  LYS A 172     -49.701  29.100  15.372  1.00  0.00           N  
ATOM    367  N   ARG A 173     -50.546  33.656  21.555  1.00  0.00           N  
ATOM    368  CA  ARG A 173     -51.215  33.975  22.804  1.00  0.00           C  
ATOM    369  C   ARG A 173     -52.260  35.054  22.554  1.00  0.00           C  
ATOM    370  O   ARG A 173     -53.337  35.048  23.151  1.00  0.00           O  
ATOM    371  CB  ARG A 173     -50.184  34.453  23.831  1.00  0.00           C  
ATOM    372  CG  ARG A 173     -50.779  34.855  25.169  1.00  0.00           C  
ATOM    373  CD  ARG A 173     -50.393  33.913  26.331  1.00  0.00           C  
ATOM    374  NE  ARG A 173     -50.812  34.486  27.613  1.00  0.00           N  
ATOM    375  CZ  ARG A 173     -52.078  34.750  27.929  1.00  0.00           C  
ATOM    376  NH1 ARG A 173     -52.384  35.284  29.105  1.00  0.00           N  
ATOM    377  NH2 ARG A 173     -53.045  34.462  27.069  1.00  0.00           N  
ATOM    378  N   LEU A 174     -51.935  35.977  21.655  1.00  0.00           N  
ATOM    379  CA  LEU A 174     -52.843  37.065  21.319  1.00  0.00           C  
ATOM    380  C   LEU A 174     -53.995  36.522  20.493  1.00  0.00           C  
ATOM    381  O   LEU A 174     -55.149  36.823  20.757  1.00  0.00           O  
ATOM    382  CB  LEU A 174     -52.092  38.146  20.546  1.00  0.00           C  
ATOM    383  CG  LEU A 174     -52.039  39.552  21.147  1.00  0.00           C  
ATOM    384  CD1 LEU A 174     -51.656  39.482  22.603  1.00  0.00           C  
ATOM    385  CD2 LEU A 174     -51.025  40.393  20.373  1.00  0.00           C  
ATOM    386  N   GLU A 175     -53.665  35.713  19.494  1.00  0.00           N  
ATOM    387  CA  GLU A 175     -54.655  35.086  18.615  1.00  0.00           C  
ATOM    388  C   GLU A 175     -55.786  34.445  19.433  1.00  0.00           C  
ATOM    389  O   GLU A 175     -56.904  34.266  18.934  1.00  0.00           O  
ATOM    390  CB  GLU A 175     -53.963  34.013  17.754  1.00  0.00           C  
ATOM    391  CG  GLU A 175     -54.904  33.075  16.986  1.00  0.00           C  
ATOM    392  CD  GLU A 175     -55.156  33.510  15.547  1.00  0.00           C  
ATOM    393  OE1 GLU A 175     -54.187  33.534  14.751  1.00  0.00           O  
ATOM    394  OE2 GLU A 175     -56.326  33.819  15.217  1.00  0.00           O  
ATOM    395  N   ALA A 176     -55.471  34.100  20.684  1.00  0.00           N  
ATOM    396  CA  ALA A 176     -56.417  33.479  21.615  1.00  0.00           C  
ATOM    397  C   ALA A 176     -57.190  34.558  22.360  1.00  0.00           C  
ATOM    398  O   ALA A 176     -58.424  34.566  22.359  1.00  0.00           O  
ATOM    399  CB  ALA A 176     -55.677  32.596  22.608  1.00  0.00           C  
ATOM    400  N   LEU A 177     -56.463  35.467  23.002  1.00  0.00           N  
ATOM    401  CA  LEU A 177     -57.107  36.547  23.731  1.00  0.00           C  
ATOM    402  C   LEU A 177     -58.066  37.290  22.796  1.00  0.00           C  
ATOM    403  O   LEU A 177     -59.152  37.711  23.203  1.00  0.00           O  
ATOM    404  CB  LEU A 177     -56.051  37.502  24.290  1.00  0.00           C  
ATOM    405  CG  LEU A 177     -55.720  37.380  25.781  1.00  0.00           C  
ATOM    406  CD1 LEU A 177     -55.491  35.929  26.157  1.00  0.00           C  
ATOM    407  CD2 LEU A 177     -54.496  38.226  26.095  1.00  0.00           C  
ATOM    408  N   ARG A 178     -57.656  37.440  21.540  1.00  0.00           N  
ATOM    409  CA  ARG A 178     -58.477  38.105  20.539  1.00  0.00           C  
ATOM    410  C   ARG A 178     -59.787  37.329  20.392  1.00  0.00           C  
ATOM    411  O   ARG A 178     -60.872  37.910  20.415  1.00  0.00           O  
ATOM    412  CB  ARG A 178     -57.745  38.140  19.183  1.00  0.00           C  
ATOM    413  CG  ARG A 178     -56.736  39.282  18.986  1.00  0.00           C  
ATOM    414  CD  ARG A 178     -57.309  40.375  18.080  1.00  0.00           C  
ATOM    415  NE  ARG A 178     -56.393  41.498  17.846  1.00  0.00           N  
ATOM    416  CZ  ARG A 178     -56.664  42.532  17.045  1.00  0.00           C  
ATOM    417  NH1 ARG A 178     -57.824  42.590  16.397  1.00  0.00           N  
ATOM    418  NH2 ARG A 178     -55.777  43.512  16.888  1.00  0.00           N  
ATOM    419  N   SER A 179     -59.673  36.011  20.250  1.00  0.00           N  
ATOM    420  CA  SER A 179     -60.837  35.143  20.077  1.00  0.00           C  
ATOM    421  C   SER A 179     -61.753  35.082  21.288  1.00  0.00           C  
ATOM    422  O   SER A 179     -62.974  35.018  21.142  1.00  0.00           O  
ATOM    423  CB  SER A 179     -60.395  33.722  19.730  1.00  0.00           C  
ATOM    424  OG  SER A 179     -61.490  32.823  19.810  1.00  0.00           O  
ATOM    425  N   GLU A 180     -61.168  35.093  22.481  1.00  0.00           N  
ATOM    426  CA  GLU A 180     -61.958  35.026  23.707  1.00  0.00           C  
ATOM    427  C   GLU A 180     -62.750  36.308  23.904  1.00  0.00           C  
ATOM    428  O   GLU A 180     -63.945  36.262  24.199  1.00  0.00           O  
ATOM    429  CB  GLU A 180     -61.051  34.793  24.917  1.00  0.00           C  
ATOM    430  CG  GLU A 180     -61.704  34.026  26.070  1.00  0.00           C  
ATOM    431  CD  GLU A 180     -60.666  33.468  27.037  1.00  0.00           C  
ATOM    432  OE1 GLU A 180     -60.136  34.245  27.863  1.00  0.00           O  
ATOM    433  OE2 GLU A 180     -60.366  32.254  26.957  1.00  0.00           O  
ATOM    434  N   ARG A 181     -62.088  37.451  23.739  1.00  0.00           N  
ATOM    435  CA  ARG A 181     -62.768  38.728  23.907  1.00  0.00           C  
ATOM    436  C   ARG A 181     -63.887  38.839  22.871  1.00  0.00           C  
ATOM    437  O   ARG A 181     -65.035  39.127  23.215  1.00  0.00           O  
ATOM    438  CB  ARG A 181     -61.779  39.891  23.775  1.00  0.00           C  
ATOM    439  CG  ARG A 181     -62.442  41.257  23.800  1.00  0.00           C  
ATOM    440  CD  ARG A 181     -61.448  42.424  23.722  1.00  0.00           C  
ATOM    441  NE  ARG A 181     -60.518  42.372  22.586  1.00  0.00           N  
ATOM    442  CZ  ARG A 181     -60.866  42.173  21.314  1.00  0.00           C  
ATOM    443  NH1 ARG A 181     -62.137  41.998  20.981  1.00  0.00           N  
ATOM    444  NH2 ARG A 181     -59.938  42.155  20.366  1.00  0.00           N  
ATOM    445  N   ASN A 182     -63.554  38.585  21.611  1.00  0.00           N  
ATOM    446  CA  ASN A 182     -64.536  38.652  20.546  1.00  0.00           C  
ATOM    447  C   ASN A 182     -65.708  37.711  20.816  1.00  0.00           C  
ATOM    448  O   ASN A 182     -66.849  38.004  20.443  1.00  0.00           O  
ATOM    449  CB  ASN A 182     -63.876  38.310  19.207  1.00  0.00           C  
ATOM    450  CG  ASN A 182     -63.074  39.477  18.635  1.00  0.00           C  
ATOM    451  OD1 ASN A 182     -62.195  40.034  19.303  1.00  0.00           O  
ATOM    452  ND2 ASN A 182     -63.374  39.849  17.392  1.00  0.00           N  
ATOM    453  N   LYS A 183     -65.435  36.583  21.466  1.00  0.00           N  
ATOM    454  CA  LYS A 183     -66.497  35.632  21.763  1.00  0.00           C  
ATOM    455  C   LYS A 183     -67.403  36.203  22.836  1.00  0.00           C  
ATOM    456  O   LYS A 183     -68.636  36.128  22.741  1.00  0.00           O  
ATOM    457  CB  LYS A 183     -65.932  34.301  22.268  1.00  0.00           C  
ATOM    458  CG  LYS A 183     -67.034  33.288  22.588  1.00  0.00           C  
ATOM    459  CD  LYS A 183     -66.560  32.151  23.465  1.00  0.00           C  
ATOM    460  CE  LYS A 183     -67.743  31.301  23.894  1.00  0.00           C  
ATOM    461  NZ  LYS A 183     -67.361  30.221  24.846  1.00  0.00           N  
ATOM    462  N   LEU A 184     -66.780  36.771  23.864  1.00  0.00           N  
ATOM    463  CA  LEU A 184     -67.521  37.343  24.977  1.00  0.00           C  
ATOM    464  C   LEU A 184     -68.291  38.608  24.645  1.00  0.00           C  
ATOM    465  O   LEU A 184     -69.466  38.719  24.983  1.00  0.00           O  
ATOM    466  CB  LEU A 184     -66.587  37.592  26.160  1.00  0.00           C  
ATOM    467  CG  LEU A 184     -66.655  36.465  27.195  1.00  0.00           C  
ATOM    468  CD1 LEU A 184     -66.422  35.117  26.507  1.00  0.00           C  
ATOM    469  CD2 LEU A 184     -65.643  36.721  28.300  1.00  0.00           C  
ATOM    470  N   SER A 185     -67.643  39.569  23.998  1.00  0.00           N  
ATOM    471  CA  SER A 185     -68.345  40.794  23.644  1.00  0.00           C  
ATOM    472  C   SER A 185     -69.568  40.411  22.813  1.00  0.00           C  
ATOM    473  O   SER A 185     -70.597  41.080  22.863  1.00  0.00           O  
ATOM    474  CB  SER A 185     -67.432  41.734  22.857  1.00  0.00           C  
ATOM    475  OG  SER A 185     -66.937  41.111  21.685  1.00  0.00           O  
ATOM    476  N   LYS A 186     -69.448  39.322  22.058  1.00  0.00           N  
ATOM    477  CA  LYS A 186     -70.547  38.823  21.235  1.00  0.00           C  
ATOM    478  C   LYS A 186     -71.617  38.274  22.176  1.00  0.00           C  
ATOM    479  O   LYS A 186     -72.819  38.404  21.928  1.00  0.00           O  
ATOM    480  CB  LYS A 186     -70.047  37.702  20.306  1.00  0.00           C  
ATOM    481  CG  LYS A 186     -71.151  36.858  19.629  1.00  0.00           C  
ATOM    482  CD  LYS A 186     -71.815  37.557  18.432  1.00  0.00           C  
ATOM    483  CE  LYS A 186     -70.918  37.592  17.180  1.00  0.00           C  
ATOM    484  NZ  LYS A 186     -70.768  36.272  16.484  1.00  0.00           N  
ATOM    485  N   GLU A 195     -71.154  37.664  23.263  1.00  0.00           N  
ATOM    486  CA  GLU A 195     -72.029  37.074  24.267  1.00  0.00           C  
ATOM    487  C   GLU A 195     -72.662  38.069  25.240  1.00  0.00           C  
ATOM    488  O   GLU A 195     -73.645  37.735  25.899  1.00  0.00           O  
ATOM    489  CB  GLU A 195     -71.273  35.995  25.048  1.00  0.00           C  
ATOM    490  CG  GLU A 195     -71.276  34.641  24.364  1.00  0.00           C  
ATOM    491  CD  GLU A 195     -72.661  34.020  24.350  1.00  0.00           C  
ATOM    492  OE1 GLU A 195     -73.606  34.688  23.880  1.00  0.00           O  
ATOM    493  OE2 GLU A 195     -72.805  32.867  24.811  1.00  0.00           O  
ATOM    494  N   ILE A 196     -72.107  39.274  25.347  1.00  0.00           N  
ATOM    495  CA  ILE A 196     -72.686  40.277  26.236  1.00  0.00           C  
ATOM    496  C   ILE A 196     -73.569  41.190  25.399  1.00  0.00           C  
ATOM    497  O   ILE A 196     -74.242  42.078  25.921  1.00  0.00           O  
ATOM    498  CB  ILE A 196     -71.609  41.127  26.944  1.00  0.00           C  
ATOM    499  CG1 ILE A 196     -70.844  41.980  25.931  1.00  0.00           C  
ATOM    500  CG2 ILE A 196     -70.651  40.218  27.691  1.00  0.00           C  
ATOM    501  CD1 ILE A 196     -69.731  42.799  26.551  1.00  0.00           C  
ATOM    502  N   GLY A 197     -73.561  40.957  24.090  1.00  0.00           N  
ATOM    503  CA  GLY A 197     -74.373  41.748  23.186  1.00  0.00           C  
ATOM    504  C   GLY A 197     -75.713  41.079  22.960  1.00  0.00           C  
ATOM    505  O   GLY A 197     -76.745  41.745  22.873  1.00  0.00           O  
ATOM    506  N   LYS A 198     -75.690  39.752  22.857  1.00  0.00           N  
ATOM    507  CA  LYS A 198     -76.901  38.960  22.652  1.00  0.00           C  
ATOM    508  C   LYS A 198     -77.607  38.881  23.995  1.00  0.00           C  
ATOM    509  O   LYS A 198     -78.797  38.572  24.077  1.00  0.00           O  
ATOM    510  CB  LYS A 198     -76.548  37.539  22.179  1.00  0.00           C  
ATOM    511  CG  LYS A 198     -77.053  37.163  20.779  1.00  0.00           C  
ATOM    512  CD  LYS A 198     -76.046  37.490  19.673  1.00  0.00           C  
ATOM    513  CE  LYS A 198     -75.813  38.994  19.491  1.00  0.00           C  
ATOM    514  NZ  LYS A 198     -77.026  39.758  19.069  1.00  0.00           N  
ATOM    515  N   LEU A 199     -76.847  39.168  25.046  1.00  0.00           N  
ATOM    516  CA  LEU A 199     -77.355  39.135  26.406  1.00  0.00           C  
ATOM    517  C   LEU A 199     -77.943  40.489  26.777  1.00  0.00           C  
ATOM    518  O   LEU A 199     -78.476  40.652  27.868  1.00  0.00           O  
ATOM    519  CB  LEU A 199     -76.229  38.766  27.376  1.00  0.00           C  
ATOM    520  CG  LEU A 199     -76.614  38.167  28.732  1.00  0.00           C  
ATOM    521  CD1 LEU A 199     -77.376  36.859  28.532  1.00  0.00           C  
ATOM    522  CD2 LEU A 199     -75.351  37.932  29.550  1.00  0.00           C  
ATOM    523  N   LYS A 200     -77.837  41.457  25.868  1.00  0.00           N  
ATOM    524  CA  LYS A 200     -78.392  42.791  26.101  1.00  0.00           C  
ATOM    525  C   LYS A 200     -79.901  42.642  26.282  1.00  0.00           C  
ATOM    526  O   LYS A 200     -80.534  43.433  26.990  1.00  0.00           O  
ATOM    527  CB  LYS A 200     -78.141  43.720  24.906  1.00  0.00           C  
ATOM    528  CG  LYS A 200     -79.107  43.502  23.728  1.00  0.00           C  
ATOM    529  CD  LYS A 200     -79.281  44.769  22.889  1.00  0.00           C  
ATOM    530  CE  LYS A 200     -80.342  44.594  21.801  1.00  0.00           C  
ATOM    531  NZ  LYS A 200     -80.529  45.834  20.995  1.00  0.00           N  
ATOM    532  N   ARG A 201     -80.471  41.637  25.609  1.00  0.00           N  
ATOM    533  CA  ARG A 201     -81.907  41.352  25.694  1.00  0.00           C  
ATOM    534  C   ARG A 201     -82.195  40.751  27.060  1.00  0.00           C  
ATOM    535  O   ARG A 201     -82.566  39.583  27.196  1.00  0.00           O  
ATOM    536  CB  ARG A 201     -82.364  40.387  24.586  1.00  0.00           C  
ATOM    537  CG  ARG A 201     -82.867  41.069  23.314  1.00  0.00           C  
ATOM    538  CD  ARG A 201     -81.727  41.479  22.400  1.00  0.00           C  
ATOM    539  NE  ARG A 201     -81.087  40.319  21.787  1.00  0.00           N  
ATOM    540  CZ  ARG A 201     -80.024  40.379  20.990  1.00  0.00           C  
ATOM    541  NH1 ARG A 201     -79.513  39.267  20.478  1.00  0.00           N  
ATOM    542  NH2 ARG A 201     -79.467  41.549  20.706  1.00  0.00           N  
ATOM    543  N   GLU A 202     -82.007  41.600  28.061  1.00  0.00           N  
ATOM    544  CA  GLU A 202     -82.184  41.293  29.469  1.00  0.00           C  
ATOM    545  C   GLU A 202     -81.422  40.102  30.049  1.00  0.00           C  
ATOM    546  O   GLU A 202     -81.608  38.938  29.670  1.00  0.00           O  
ATOM    547  CB  GLU A 202     -83.665  41.199  29.833  1.00  0.00           C  
ATOM    548  CG  GLU A 202     -83.885  41.579  31.293  1.00  0.00           C  
ATOM    549  CD  GLU A 202     -82.757  42.468  31.823  1.00  0.00           C  
ATOM    550  OE1 GLU A 202     -82.508  43.547  31.235  1.00  0.00           O  
ATOM    551  OE2 GLU A 202     -82.114  42.083  32.823  1.00  0.00           O  
ATOM    552  N   GLY A 203     -80.560  40.458  30.997  1.00  0.00           N  
ATOM    553  CA  GLY A 203     -79.702  39.533  31.705  1.00  0.00           C  
ATOM    554  C   GLY A 203     -78.784  40.460  32.477  1.00  0.00           C  
ATOM    555  O   GLY A 203     -78.616  41.616  32.088  1.00  0.00           O  
ATOM    556  N   LYS A 205     -78.202  39.987  33.571  1.00  0.00           N  
ATOM    557  CA  LYS A 205     -77.303  40.824  34.369  1.00  0.00           C  
ATOM    558  C   LYS A 205     -75.859  40.332  34.342  1.00  0.00           C  
ATOM    559  O   LYS A 205     -74.974  40.972  34.912  1.00  0.00           O  
ATOM    560  CB  LYS A 205     -77.771  40.883  35.829  1.00  0.00           C  
ATOM    561  CG  LYS A 205     -78.972  41.778  36.094  1.00  0.00           C  
ATOM    562  CD  LYS A 205     -79.307  41.842  37.588  1.00  0.00           C  
ATOM    563  CE  LYS A 205     -78.130  42.347  38.429  1.00  0.00           C  
ATOM    564  NZ  LYS A 205     -77.684  43.728  38.069  1.00  0.00           N  
ATOM    565  N   ASP A 206     -75.631  39.196  33.684  1.00  0.00           N  
ATOM    566  CA  ASP A 206     -74.300  38.600  33.588  1.00  0.00           C  
ATOM    567  C   ASP A 206     -73.261  39.615  33.125  1.00  0.00           C  
ATOM    568  O   ASP A 206     -72.063  39.436  33.353  1.00  0.00           O  
ATOM    569  CB  ASP A 206     -74.316  37.415  32.613  1.00  0.00           C  
ATOM    570  CG  ASP A 206     -72.980  36.673  32.558  1.00  0.00           C  
ATOM    571  OD1 ASP A 206     -72.781  35.877  31.615  1.00  0.00           O  
ATOM    572  OD2 ASP A 206     -72.136  36.870  33.460  1.00  0.00           O  
ATOM    573  N   THR A 207     -73.736  40.681  32.485  1.00  0.00           N  
ATOM    574  CA  THR A 207     -72.884  41.744  31.952  1.00  0.00           C  
ATOM    575  C   THR A 207     -72.007  42.521  32.964  1.00  0.00           C  
ATOM    576  O   THR A 207     -72.031  43.753  33.008  1.00  0.00           O  
ATOM    577  CB  THR A 207     -73.751  42.742  31.121  1.00  0.00           C  
ATOM    578  OG1 THR A 207     -72.930  43.806  30.626  1.00  0.00           O  
ATOM    579  CG2 THR A 207     -74.881  43.314  31.970  1.00  0.00           C  
ATOM    580  N   THR A 208     -71.234  41.790  33.767  1.00  0.00           N  
ATOM    581  CA  THR A 208     -70.318  42.385  34.745  1.00  0.00           C  
ATOM    582  C   THR A 208     -69.282  41.339  35.190  1.00  0.00           C  
ATOM    583  O   THR A 208     -68.095  41.644  35.306  1.00  0.00           O  
ATOM    584  CB  THR A 208     -71.065  42.964  35.983  1.00  0.00           C  
ATOM    585  OG1 THR A 208     -72.024  43.942  35.550  1.00  0.00           O  
ATOM    586  CG2 THR A 208     -70.070  43.637  36.949  1.00  0.00           C  
ATOM    587  N   GLU A 209     -69.728  40.109  35.435  1.00  0.00           N  
ATOM    588  CA  GLU A 209     -68.816  39.032  35.816  1.00  0.00           C  
ATOM    589  C   GLU A 209     -68.131  38.639  34.510  1.00  0.00           C  
ATOM    590  O   GLU A 209     -67.071  38.006  34.504  1.00  0.00           O  
ATOM    591  CB  GLU A 209     -69.592  37.829  36.360  1.00  0.00           C  
ATOM    592  CG  GLU A 209     -68.709  36.665  36.801  1.00  0.00           C  
ATOM    593  CD  GLU A 209     -69.410  35.312  36.710  1.00  0.00           C  
ATOM    594  OE1 GLU A 209     -69.725  34.882  35.580  1.00  0.00           O  
ATOM    595  OE2 GLU A 209     -69.643  34.673  37.761  1.00  0.00           O  
ATOM    596  N   ILE A 210     -68.773  39.026  33.407  1.00  0.00           N  
ATOM    597  CA  ILE A 210     -68.294  38.757  32.054  1.00  0.00           C  
ATOM    598  C   ILE A 210     -67.690  40.035  31.462  1.00  0.00           C  
ATOM    599  O   ILE A 210     -66.647  39.993  30.807  1.00  0.00           O  
ATOM    600  CB  ILE A 210     -69.459  38.248  31.139  1.00  0.00           C  
ATOM    601  CG1 ILE A 210     -68.930  37.843  29.760  1.00  0.00           C  
ATOM    602  CG2 ILE A 210     -70.509  39.329  30.978  1.00  0.00           C  
ATOM    603  CD1 ILE A 210     -69.989  37.246  28.840  1.00  0.00           C  
ATOM    604  N   GLN A 211     -68.335  41.172  31.706  1.00  0.00           N  
ATOM    605  CA  GLN A 211     -67.838  42.441  31.188  1.00  0.00           C  
ATOM    606  C   GLN A 211     -66.540  42.818  31.897  1.00  0.00           C  
ATOM    607  O   GLN A 211     -65.974  43.887  31.657  1.00  0.00           O  
ATOM    608  CB  GLN A 211     -68.869  43.550  31.386  1.00  0.00           C  
ATOM    609  CG  GLN A 211     -68.626  44.757  30.503  1.00  0.00           C  
ATOM    610  CD  GLN A 211     -68.984  46.064  31.182  1.00  0.00           C  
ATOM    611  OE1 GLN A 211     -68.300  46.503  32.112  1.00  0.00           O  
ATOM    612  NE2 GLN A 211     -70.062  46.693  30.723  1.00  0.00           N  
ATOM    613  N   ASN A 212     -66.086  41.949  32.796  1.00  0.00           N  
ATOM    614  CA  ASN A 212     -64.833  42.182  33.500  1.00  0.00           C  
ATOM    615  C   ASN A 212     -63.838  41.173  32.954  1.00  0.00           C  
ATOM    616  O   ASN A 212     -62.648  41.462  32.848  1.00  0.00           O  
ATOM    617  CB  ASN A 212     -64.974  41.995  35.012  1.00  0.00           C  
ATOM    618  CG  ASN A 212     -63.688  42.331  35.756  1.00  0.00           C  
ATOM    619  OD1 ASN A 212     -63.195  43.457  35.681  1.00  0.00           O  
ATOM    620  ND2 ASN A 212     -63.134  41.352  36.468  1.00  0.00           N  
ATOM    621  N   ARG A 213     -64.328  39.984  32.616  1.00  0.00           N  
ATOM    622  CA  ARG A 213     -63.465  38.962  32.043  1.00  0.00           C  
ATOM    623  C   ARG A 213     -63.058  39.476  30.666  1.00  0.00           C  
ATOM    624  O   ARG A 213     -62.062  39.030  30.102  1.00  0.00           O  
ATOM    625  CB  ARG A 213     -64.206  37.628  31.904  1.00  0.00           C  
ATOM    626  CG  ARG A 213     -64.443  36.882  33.212  1.00  0.00           C  
ATOM    627  CD  ARG A 213     -63.215  36.092  33.679  1.00  0.00           C  
ATOM    628  NE  ARG A 213     -62.594  36.649  34.885  1.00  0.00           N  
ATOM    629  CZ  ARG A 213     -61.765  35.975  35.681  1.00  0.00           C  
ATOM    630  NH1 ARG A 213     -61.245  36.560  36.752  1.00  0.00           N  
ATOM    631  NH2 ARG A 213     -61.467  34.711  35.413  1.00  0.00           N  
ATOM    632  N   VAL A 214     -63.834  40.420  30.136  1.00  0.00           N  
ATOM    633  CA  VAL A 214     -63.554  41.015  28.832  1.00  0.00           C  
ATOM    634  C   VAL A 214     -62.622  42.212  29.017  1.00  0.00           C  
ATOM    635  O   VAL A 214     -61.702  42.419  28.228  1.00  0.00           O  
ATOM    636  CB  VAL A 214     -64.863  41.474  28.123  1.00  0.00           C  
ATOM    637  CG1 VAL A 214     -64.542  42.195  26.815  1.00  0.00           C  
ATOM    638  CG2 VAL A 214     -65.742  40.268  27.835  1.00  0.00           C  
ATOM    639  N   LYS A 215     -62.856  42.988  30.070  1.00  0.00           N  
ATOM    640  CA  LYS A 215     -62.032  44.156  30.359  1.00  0.00           C  
ATOM    641  C   LYS A 215     -60.655  43.721  30.878  1.00  0.00           C  
ATOM    642  O   LYS A 215     -59.645  44.373  30.611  1.00  0.00           O  
ATOM    643  CB  LYS A 215     -62.751  45.042  31.383  1.00  0.00           C  
ATOM    644  CG  LYS A 215     -62.083  46.385  31.675  1.00  0.00           C  
ATOM    645  CD  LYS A 215     -63.116  47.412  32.129  1.00  0.00           C  
ATOM    646  CE  LYS A 215     -64.010  46.875  33.248  1.00  0.00           C  
ATOM    647  NZ  LYS A 215     -65.096  47.841  33.606  1.00  0.00           N  
ATOM    648  N   GLU A 216     -60.628  42.614  31.617  1.00  0.00           N  
ATOM    649  CA  GLU A 216     -59.389  42.053  32.167  1.00  0.00           C  
ATOM    650  C   GLU A 216     -58.597  41.498  30.973  1.00  0.00           C  
ATOM    651  O   GLU A 216     -57.367  41.592  30.902  1.00  0.00           O  
ATOM    652  CB  GLU A 216     -59.736  40.922  33.167  1.00  0.00           C  
ATOM    653  CG  GLU A 216     -58.574  40.367  34.025  1.00  0.00           C  
ATOM    654  CD  GLU A 216     -59.021  39.302  35.051  1.00  0.00           C  
ATOM    655  OE1 GLU A 216     -59.958  39.579  35.835  1.00  0.00           O  
ATOM    656  OE2 GLU A 216     -58.430  38.194  35.085  1.00  0.00           O  
ATOM    657  N   LEU A 217     -59.347  40.948  30.025  1.00  0.00           N  
ATOM    658  CA  LEU A 217     -58.821  40.343  28.810  1.00  0.00           C  
ATOM    659  C   LEU A 217     -58.198  41.347  27.843  1.00  0.00           C  
ATOM    660  O   LEU A 217     -57.059  41.172  27.420  1.00  0.00           O  
ATOM    661  CB  LEU A 217     -59.950  39.598  28.107  1.00  0.00           C  
ATOM    662  CG  LEU A 217     -59.577  38.474  27.156  1.00  0.00           C  
ATOM    663  CD1 LEU A 217     -58.749  37.432  27.896  1.00  0.00           C  
ATOM    664  CD2 LEU A 217     -60.848  37.854  26.602  1.00  0.00           C  
ATOM    665  N   LYS A 218     -58.948  42.390  27.483  1.00  0.00           N  
ATOM    666  CA  LYS A 218     -58.440  43.401  26.558  1.00  0.00           C  
ATOM    667  C   LYS A 218     -57.359  44.285  27.190  1.00  0.00           C  
ATOM    668  O   LYS A 218     -56.622  44.971  26.478  1.00  0.00           O  
ATOM    669  CB  LYS A 218     -59.579  44.281  26.015  1.00  0.00           C  
ATOM    670  CG  LYS A 218     -59.111  45.320  24.989  1.00  0.00           C  
ATOM    671  CD  LYS A 218     -60.250  46.157  24.412  1.00  0.00           C  
ATOM    672  CE  LYS A 218     -59.709  47.166  23.395  1.00  0.00           C  
ATOM    673  NZ  LYS A 218     -60.768  47.949  22.697  1.00  0.00           N  
ATOM    674  N   GLU A 219     -57.251  44.276  28.515  1.00  0.00           N  
ATOM    675  CA  GLU A 219     -56.227  45.093  29.136  1.00  0.00           C  
ATOM    676  C   GLU A 219     -54.887  44.388  29.065  1.00  0.00           C  
ATOM    677  O   GLU A 219     -53.864  44.956  29.432  1.00  0.00           O  
ATOM    678  CB  GLU A 219     -56.588  45.455  30.588  1.00  0.00           C  
ATOM    679  CG  GLU A 219     -57.736  46.479  30.716  1.00  0.00           C  
ATOM    680  CD  GLU A 219     -57.545  47.734  29.844  1.00  0.00           C  
ATOM    681  OE1 GLU A 219     -58.540  48.472  29.633  1.00  0.00           O  
ATOM    682  OE2 GLU A 219     -56.409  47.986  29.374  1.00  0.00           O  
ATOM    683  N   GLU A 220     -54.891  43.151  28.578  1.00  0.00           N  
ATOM    684  CA  GLU A 220     -53.646  42.403  28.441  1.00  0.00           C  
ATOM    685  C   GLU A 220     -53.258  42.173  26.979  1.00  0.00           C  
ATOM    686  O   GLU A 220     -52.094  41.910  26.683  1.00  0.00           O  
ATOM    687  CB  GLU A 220     -53.733  41.072  29.199  1.00  0.00           C  
ATOM    688  CG  GLU A 220     -53.116  41.117  30.611  1.00  0.00           C  
ATOM    689  CD  GLU A 220     -53.246  42.484  31.307  1.00  0.00           C  
ATOM    690  OE1 GLU A 220     -52.376  43.363  31.090  1.00  0.00           O  
ATOM    691  OE2 GLU A 220     -54.221  42.682  32.071  1.00  0.00           O  
ATOM    692  N   ILE A 221     -54.219  42.278  26.062  1.00  0.00           N  
ATOM    693  CA  ILE A 221     -53.895  42.092  24.656  1.00  0.00           C  
ATOM    694  C   ILE A 221     -53.027  43.266  24.253  1.00  0.00           C  
ATOM    695  O   ILE A 221     -52.064  43.105  23.506  1.00  0.00           O  
ATOM    696  CB  ILE A 221     -55.144  42.031  23.732  1.00  0.00           C  
ATOM    697  CG1 ILE A 221     -55.865  43.376  23.708  1.00  0.00           C  
ATOM    698  CG2 ILE A 221     -56.070  40.913  24.178  1.00  0.00           C  
ATOM    699  CD1 ILE A 221     -57.050  43.432  22.714  1.00  0.00           C  
ATOM    700  N   ASP A 222     -53.346  44.455  24.752  1.00  0.00           N  
ATOM    701  CA  ASP A 222     -52.508  45.590  24.413  1.00  0.00           C  
ATOM    702  C   ASP A 222     -51.181  45.458  25.167  1.00  0.00           C  
ATOM    703  O   ASP A 222     -50.129  45.804  24.627  1.00  0.00           O  
ATOM    704  CB  ASP A 222     -53.209  46.930  24.710  1.00  0.00           C  
ATOM    705  CG  ASP A 222     -53.810  46.991  26.093  1.00  0.00           C  
ATOM    706  OD1 ASP A 222     -53.064  46.820  27.086  1.00  0.00           O  
ATOM    707  OD2 ASP A 222     -55.037  47.222  26.178  1.00  0.00           O  
ATOM    708  N   ARG A 223     -51.227  44.927  26.392  1.00  0.00           N  
ATOM    709  CA  ARG A 223     -50.014  44.731  27.190  1.00  0.00           C  
ATOM    710  C   ARG A 223     -49.016  43.923  26.365  1.00  0.00           C  
ATOM    711  O   ARG A 223     -47.802  44.106  26.469  1.00  0.00           O  
ATOM    712  CB  ARG A 223     -50.337  43.969  28.482  1.00  0.00           C  
ATOM    713  CG  ARG A 223     -49.137  43.769  29.409  1.00  0.00           C  
ATOM    714  CD  ARG A 223     -49.473  42.909  30.645  1.00  0.00           C  
ATOM    715  NE  ARG A 223     -49.847  41.534  30.293  1.00  0.00           N  
ATOM    716  CZ  ARG A 223     -50.103  40.562  31.170  1.00  0.00           C  
ATOM    717  NH1 ARG A 223     -50.434  39.352  30.732  1.00  0.00           N  
ATOM    718  NH2 ARG A 223     -50.030  40.795  32.479  1.00  0.00           N  
ATOM    719  N   LEU A 224     -49.546  43.027  25.542  1.00  0.00           N  
ATOM    720  CA  LEU A 224     -48.715  42.188  24.705  1.00  0.00           C  
ATOM    721  C   LEU A 224     -48.421  42.846  23.367  1.00  0.00           C  
ATOM    722  O   LEU A 224     -47.292  42.775  22.894  1.00  0.00           O  
ATOM    723  CB  LEU A 224     -49.377  40.821  24.521  1.00  0.00           C  
ATOM    724  CG  LEU A 224     -49.404  39.997  25.823  1.00  0.00           C  
ATOM    725  CD1 LEU A 224     -50.051  38.639  25.577  1.00  0.00           C  
ATOM    726  CD2 LEU A 224     -47.983  39.816  26.357  1.00  0.00           C  
ATOM    727  N   GLU A 225     -49.422  43.491  22.764  1.00  0.00           N  
ATOM    728  CA  GLU A 225     -49.227  44.182  21.487  1.00  0.00           C  
ATOM    729  C   GLU A 225     -48.036  45.116  21.672  1.00  0.00           C  
ATOM    730  O   GLU A 225     -47.176  45.239  20.801  1.00  0.00           O  
ATOM    731  CB  GLU A 225     -50.462  45.017  21.133  1.00  0.00           C  
ATOM    732  CG  GLU A 225     -51.740  44.222  20.957  1.00  0.00           C  
ATOM    733  CD  GLU A 225     -52.979  45.097  20.717  1.00  0.00           C  
ATOM    734  OE1 GLU A 225     -53.443  45.782  21.657  1.00  0.00           O  
ATOM    735  OE2 GLU A 225     -53.497  45.095  19.579  1.00  0.00           O  
ATOM    736  N   GLU A 226     -48.004  45.753  22.842  1.00  0.00           N  
ATOM    737  CA  GLU A 226     -46.969  46.709  23.229  1.00  0.00           C  
ATOM    738  C   GLU A 226     -45.640  46.049  23.589  1.00  0.00           C  
ATOM    739  O   GLU A 226     -44.715  46.714  24.051  1.00  0.00           O  
ATOM    740  CB  GLU A 226     -47.460  47.544  24.415  1.00  0.00           C  
ATOM    741  CG  GLU A 226     -47.216  49.030  24.262  1.00  0.00           C  
ATOM    742  CD  GLU A 226     -45.769  49.349  23.942  1.00  0.00           C  
ATOM    743  OE1 GLU A 226     -44.893  49.054  24.782  1.00  0.00           O  
ATOM    744  OE2 GLU A 226     -45.504  49.890  22.846  1.00  0.00           O  
ATOM    745  N   GLU A 227     -45.560  44.737  23.394  1.00  0.00           N  
ATOM    746  CA  GLU A 227     -44.333  43.974  23.661  1.00  0.00           C  
ATOM    747  C   GLU A 227     -43.894  43.245  22.371  1.00  0.00           C  
ATOM    748  O   GLU A 227     -42.720  42.884  22.241  1.00  0.00           O  
ATOM    749  CB  GLU A 227     -44.545  42.936  24.782  1.00  0.00           C  
ATOM    750  CG  GLU A 227     -43.307  42.075  25.070  1.00  0.00           C  
ATOM    751  CD  GLU A 227     -43.611  40.763  25.816  1.00  0.00           C  
ATOM    752  OE1 GLU A 227     -42.683  39.932  25.973  1.00  0.00           O  
ATOM    753  OE2 GLU A 227     -44.767  40.556  26.246  1.00  0.00           O  
ATOM    754  N   LEU A 228     -44.842  43.016  21.445  1.00  0.00           N  
ATOM    755  CA  LEU A 228     -44.573  42.350  20.165  1.00  0.00           C  
ATOM    756  C   LEU A 228     -43.875  43.425  19.342  1.00  0.00           C  
ATOM    757  O   LEU A 228     -42.847  43.176  18.691  1.00  0.00           O  
ATOM    758  CB  LEU A 228     -45.890  41.926  19.512  1.00  0.00           C  
ATOM    759  CG  LEU A 228     -45.845  41.405  18.082  1.00  0.00           C  
ATOM    760  CD1 LEU A 228     -44.777  40.331  17.962  1.00  0.00           C  
ATOM    761  CD2 LEU A 228     -47.212  40.879  17.698  1.00  0.00           C  
ATOM    762  N   ARG A 229     -44.456  44.627  19.414  1.00  0.00           N  
ATOM    763  CA  ARG A 229     -43.954  45.826  18.758  1.00  0.00           C  
ATOM    764  C   ARG A 229     -42.518  45.878  19.258  1.00  0.00           C  
ATOM    765  O   ARG A 229     -41.561  45.840  18.480  1.00  0.00           O  
ATOM    766  CB  ARG A 229     -44.735  47.034  19.291  1.00  0.00           C  
ATOM    767  CG  ARG A 229     -44.815  48.245  18.383  1.00  0.00           C  
ATOM    768  CD  ARG A 229     -46.242  48.812  18.405  1.00  0.00           C  
ATOM    769  NE  ARG A 229     -46.816  48.780  19.754  1.00  0.00           N  
ATOM    770  CZ  ARG A 229     -48.070  49.110  20.060  1.00  0.00           C  
ATOM    771  NH1 ARG A 229     -48.485  49.036  21.320  1.00  0.00           N  
ATOM    772  NH2 ARG A 229     -48.910  49.516  19.114  1.00  0.00           N  
ATOM    773  N   LYS A 230     -42.386  45.914  20.577  1.00  0.00           N  
ATOM    774  CA  LYS A 230     -41.075  45.986  21.202  1.00  0.00           C  
ATOM    775  C   LYS A 230     -40.179  44.754  21.016  1.00  0.00           C  
ATOM    776  O   LYS A 230     -38.955  44.855  21.105  1.00  0.00           O  
ATOM    777  CB  LYS A 230     -41.221  46.305  22.698  1.00  0.00           C  
ATOM    778  CG  LYS A 230     -41.896  47.666  22.980  1.00  0.00           C  
ATOM    779  CD  LYS A 230     -41.363  48.381  24.253  1.00  0.00           C  
ATOM    780  CE  LYS A 230     -41.981  47.856  25.569  1.00  0.00           C  
ATOM    781  NZ  LYS A 230     -41.541  48.618  26.795  1.00  0.00           N  
ATOM    782  N   VAL A 231     -40.767  43.590  20.760  1.00  0.00           N  
ATOM    783  CA  VAL A 231     -39.953  42.396  20.578  1.00  0.00           C  
ATOM    784  C   VAL A 231     -39.471  42.308  19.147  1.00  0.00           C  
ATOM    785  O   VAL A 231     -38.385  41.790  18.870  1.00  0.00           O  
ATOM    786  CB  VAL A 231     -40.729  41.130  20.973  1.00  0.00           C  
ATOM    787  CG1 VAL A 231     -40.224  39.910  20.192  1.00  0.00           C  
ATOM    788  CG2 VAL A 231     -40.560  40.903  22.472  1.00  0.00           C  
ATOM    789  N   GLU A 232     -40.273  42.838  18.237  1.00  0.00           N  
ATOM    790  CA  GLU A 232     -39.884  42.823  16.853  1.00  0.00           C  
ATOM    791  C   GLU A 232     -38.790  43.863  16.627  1.00  0.00           C  
ATOM    792  O   GLU A 232     -37.972  43.702  15.724  1.00  0.00           O  
ATOM    793  CB  GLU A 232     -41.120  43.043  15.983  1.00  0.00           C  
ATOM    794  CG  GLU A 232     -42.051  41.847  16.065  1.00  0.00           C  
ATOM    795  CD  GLU A 232     -43.278  41.998  15.234  1.00  0.00           C  
ATOM    796  OE1 GLU A 232     -44.112  42.872  15.558  1.00  0.00           O  
ATOM    797  OE2 GLU A 232     -43.401  41.237  14.256  1.00  0.00           O  
ATOM    798  N   GLU A 233     -38.760  44.908  17.462  1.00  0.00           N  
ATOM    799  CA  GLU A 233     -37.720  45.937  17.354  1.00  0.00           C  
ATOM    800  C   GLU A 233     -36.391  45.279  17.661  1.00  0.00           C  
ATOM    801  O   GLU A 233     -35.496  45.244  16.820  1.00  0.00           O  
ATOM    802  CB  GLU A 233     -37.904  47.081  18.355  1.00  0.00           C  
ATOM    803  CG  GLU A 233     -36.720  48.079  18.342  1.00  0.00           C  
ATOM    804  CD  GLU A 233     -36.728  49.095  19.507  1.00  0.00           C  
ATOM    805  OE1 GLU A 233     -35.736  49.863  19.644  1.00  0.00           O  
ATOM    806  OE2 GLU A 233     -37.716  49.127  20.283  1.00  0.00           O  
ATOM    807  N   GLU A 234     -36.250  44.745  18.866  1.00  0.00           N  
ATOM    808  CA  GLU A 234     -34.986  44.109  19.194  1.00  0.00           C  
ATOM    809  C   GLU A 234     -34.638  42.948  18.259  1.00  0.00           C  
ATOM    810  O   GLU A 234     -33.477  42.543  18.193  1.00  0.00           O  
ATOM    811  CB  GLU A 234     -34.942  43.631  20.652  1.00  0.00           C  
ATOM    812  CG  GLU A 234     -33.602  42.961  21.003  1.00  0.00           C  
ATOM    813  CD  GLU A 234     -33.478  42.565  22.462  1.00  0.00           C  
ATOM    814  OE1 GLU A 234     -34.509  42.192  23.066  1.00  0.00           O  
ATOM    815  OE2 GLU A 234     -32.349  42.612  23.000  1.00  0.00           O  
ATOM    816  N   LEU A 235     -35.620  42.405  17.539  1.00  0.00           N  
ATOM    817  CA  LEU A 235     -35.317  41.310  16.614  1.00  0.00           C  
ATOM    818  C   LEU A 235     -34.613  41.903  15.406  1.00  0.00           C  
ATOM    819  O   LEU A 235     -33.542  41.450  15.008  1.00  0.00           O  
ATOM    820  CB  LEU A 235     -36.582  40.584  16.150  1.00  0.00           C  
ATOM    821  CG  LEU A 235     -36.308  39.449  15.156  1.00  0.00           C  
ATOM    822  CD1 LEU A 235     -35.385  38.444  15.784  1.00  0.00           C  
ATOM    823  CD2 LEU A 235     -37.595  38.777  14.753  1.00  0.00           C  
ATOM    824  N   LYS A 236     -35.230  42.931  14.837  1.00  0.00           N  
ATOM    825  CA  LYS A 236     -34.687  43.629  13.679  1.00  0.00           C  
ATOM    826  C   LYS A 236     -33.241  44.073  13.931  1.00  0.00           C  
ATOM    827  O   LYS A 236     -32.352  43.779  13.129  1.00  0.00           O  
ATOM    828  CB  LYS A 236     -35.573  44.838  13.361  1.00  0.00           C  
ATOM    829  CG  LYS A 236     -34.975  45.840  12.423  1.00  0.00           C  
ATOM    830  CD  LYS A 236     -35.810  47.086  12.436  1.00  0.00           C  
ATOM    831  CE  LYS A 236     -35.239  48.161  11.541  1.00  0.00           C  
ATOM    832  NZ  LYS A 236     -36.173  49.326  11.461  1.00  0.00           N  
ATOM    833  N   ASN A 237     -33.013  44.765  15.046  1.00  0.00           N  
ATOM    834  CA  ASN A 237     -31.680  45.260  15.404  1.00  0.00           C  
ATOM    835  C   ASN A 237     -30.649  44.137  15.563  1.00  0.00           C  
ATOM    836  O   ASN A 237     -29.528  44.199  15.029  1.00  0.00           O  
ATOM    837  CB  ASN A 237     -31.720  46.035  16.730  1.00  0.00           C  
ATOM    838  CG  ASN A 237     -32.637  47.245  16.690  1.00  0.00           C  
ATOM    839  OD1 ASN A 237     -32.712  48.010  17.655  1.00  0.00           O  
ATOM    840  ND2 ASN A 237     -33.343  47.422  15.582  1.00  0.00           N  
ATOM    841  N   THR A 238     -31.018  43.121  16.335  1.00  0.00           N  
ATOM    842  CA  THR A 238     -30.111  42.014  16.567  1.00  0.00           C  
ATOM    843  C   THR A 238     -29.622  41.470  15.244  1.00  0.00           C  
ATOM    844  O   THR A 238     -28.438  41.196  15.072  1.00  0.00           O  
ATOM    845  CB  THR A 238     -30.788  40.899  17.370  1.00  0.00           C  
ATOM    846  OG1 THR A 238     -31.023  41.369  18.701  1.00  0.00           O  
ATOM    847  CG2 THR A 238     -29.906  39.648  17.428  1.00  0.00           C  
ATOM    848  N   LEU A 239     -30.536  41.335  14.296  1.00  0.00           N  
ATOM    849  CA  LEU A 239     -30.181  40.813  12.995  1.00  0.00           C  
ATOM    850  C   LEU A 239     -29.151  41.690  12.292  1.00  0.00           C  
ATOM    851  O   LEU A 239     -28.213  41.180  11.679  1.00  0.00           O  
ATOM    852  CB  LEU A 239     -31.446  40.670  12.165  1.00  0.00           C  
ATOM    853  CG  LEU A 239     -32.365  39.549  12.658  1.00  0.00           C  
ATOM    854  CD1 LEU A 239     -33.793  39.819  12.215  1.00  0.00           C  
ATOM    855  CD2 LEU A 239     -31.867  38.214  12.142  1.00  0.00           C  
ATOM    856  N   LEU A 240     -29.307  43.006  12.396  1.00  0.00           N  
ATOM    857  CA  LEU A 240     -28.365  43.929  11.769  1.00  0.00           C  
ATOM    858  C   LEU A 240     -26.975  43.876  12.386  1.00  0.00           C  
ATOM    859  O   LEU A 240     -26.042  44.488  11.868  1.00  0.00           O  
ATOM    860  CB  LEU A 240     -28.885  45.364  11.842  1.00  0.00           C  
ATOM    861  CG  LEU A 240     -30.009  45.722  10.861  1.00  0.00           C  
ATOM    862  CD1 LEU A 240     -30.600  47.056  11.241  1.00  0.00           C  
ATOM    863  CD2 LEU A 240     -29.483  45.742   9.438  1.00  0.00           C  
ATOM    864  N   TRP A 241     -26.828  43.144  13.490  1.00  0.00           N  
ATOM    865  CA  TRP A 241     -25.530  43.027  14.166  1.00  0.00           C  
ATOM    866  C   TRP A 241     -24.770  41.755  13.845  1.00  0.00           C  
ATOM    867  O   TRP A 241     -23.650  41.553  14.311  1.00  0.00           O  
ATOM    868  CB  TRP A 241     -25.694  43.133  15.685  1.00  0.00           C  
ATOM    869  CG  TRP A 241     -25.806  44.536  16.177  1.00  0.00           C  
ATOM    870  CD1 TRP A 241     -26.907  45.343  16.119  1.00  0.00           C  
ATOM    871  CD2 TRP A 241     -24.750  45.329  16.742  1.00  0.00           C  
ATOM    872  NE1 TRP A 241     -26.599  46.601  16.610  1.00  0.00           N  
ATOM    873  CE2 TRP A 241     -25.284  46.618  16.996  1.00  0.00           C  
ATOM    874  CE3 TRP A 241     -23.403  45.078  17.050  1.00  0.00           C  
ATOM    875  CZ2 TRP A 241     -24.519  47.654  17.546  1.00  0.00           C  
ATOM    876  CZ3 TRP A 241     -22.637  46.106  17.596  1.00  0.00           C  
ATOM    877  CH2 TRP A 241     -23.202  47.384  17.838  1.00  0.00           C  
ATOM    878  N   ILE A 242     -25.375  40.890  13.051  1.00  0.00           N  
ATOM    879  CA  ILE A 242     -24.710  39.655  12.696  1.00  0.00           C  
ATOM    880  C   ILE A 242     -23.882  39.805  11.429  1.00  0.00           C  
ATOM    881  O   ILE A 242     -24.375  40.267  10.392  1.00  0.00           O  
ATOM    882  CB  ILE A 242     -25.724  38.500  12.472  1.00  0.00           C  
ATOM    883  CG1 ILE A 242     -26.499  38.209  13.759  1.00  0.00           C  
ATOM    884  CG2 ILE A 242     -24.990  37.242  12.027  1.00  0.00           C  
ATOM    885  CD1 ILE A 242     -27.566  37.145  13.580  1.00  0.00           C  
ATOM    886  N   PRO A 243     -22.594  39.453  11.507  1.00  0.00           N  
ATOM    887  CA  PRO A 243     -21.745  39.554  10.322  1.00  0.00           C  
ATOM    888  C   PRO A 243     -22.172  38.539   9.261  1.00  0.00           C  
ATOM    889  O   PRO A 243     -22.970  37.640   9.517  1.00  0.00           O  
ATOM    890  CB  PRO A 243     -20.335  39.280  10.868  1.00  0.00           C  
ATOM    891  CG  PRO A 243     -20.568  38.592  12.150  1.00  0.00           C  
ATOM    892  CD  PRO A 243     -21.775  39.275  12.712  1.00  0.00           C  
ATOM    893  N   ASN A 244     -21.630  38.695   8.066  1.00  0.00           N  
ATOM    894  CA  ASN A 244     -21.928  37.830   6.939  1.00  0.00           C  
ATOM    895  C   ASN A 244     -21.289  36.469   7.171  1.00  0.00           C  
ATOM    896  O   ASN A 244     -20.208  36.369   7.741  1.00  0.00           O  
ATOM    897  CB  ASN A 244     -21.334  38.466   5.696  1.00  0.00           C  
ATOM    898  CG  ASN A 244     -21.895  37.914   4.441  1.00  0.00           C  
ATOM    899  OD1 ASN A 244     -22.212  36.739   4.358  1.00  0.00           O  
ATOM    900  ND2 ASN A 244     -22.003  38.756   3.432  1.00  0.00           N  
ATOM    901  N   LEU A 245     -21.952  35.409   6.740  1.00  0.00           N  
ATOM    902  CA  LEU A 245     -21.379  34.075   6.898  1.00  0.00           C  
ATOM    903  C   LEU A 245     -20.283  33.906   5.837  1.00  0.00           C  
ATOM    904  O   LEU A 245     -20.518  34.075   4.632  1.00  0.00           O  
ATOM    905  CB  LEU A 245     -22.446  32.976   6.710  1.00  0.00           C  
ATOM    906  CG  LEU A 245     -23.582  32.782   7.710  1.00  0.00           C  
ATOM    907  CD1 LEU A 245     -23.044  32.174   8.963  1.00  0.00           C  
ATOM    908  CD2 LEU A 245     -24.241  34.105   8.006  1.00  0.00           C  
ATOM    909  N   PRO A 246     -19.059  33.609   6.278  1.00  0.00           N  
ATOM    910  CA  PRO A 246     -17.998  33.433   5.290  1.00  0.00           C  
ATOM    911  C   PRO A 246     -18.241  32.250   4.389  1.00  0.00           C  
ATOM    912  O   PRO A 246     -18.817  31.241   4.785  1.00  0.00           O  
ATOM    913  CB  PRO A 246     -16.735  33.288   6.134  1.00  0.00           C  
ATOM    914  CG  PRO A 246     -17.245  32.932   7.491  1.00  0.00           C  
ATOM    915  CD  PRO A 246     -18.501  33.740   7.626  1.00  0.00           C  
ATOM    916  N   HIS A 247     -17.801  32.403   3.155  1.00  0.00           N  
ATOM    917  CA  HIS A 247     -17.955  31.371   2.163  1.00  0.00           C  
ATOM    918  C   HIS A 247     -17.078  30.175   2.552  1.00  0.00           C  
ATOM    919  O   HIS A 247     -15.964  30.350   3.075  1.00  0.00           O  
ATOM    920  CB  HIS A 247     -17.562  31.956   0.816  1.00  0.00           C  
ATOM    921  CG  HIS A 247     -17.731  31.023  -0.336  1.00  0.00           C  
ATOM    922  ND1 HIS A 247     -16.793  30.074  -0.663  1.00  0.00           N  
ATOM    923  CD2 HIS A 247     -18.690  30.950  -1.284  1.00  0.00           C  
ATOM    924  CE1 HIS A 247     -17.164  29.459  -1.771  1.00  0.00           C  
ATOM    925  NE2 HIS A 247     -18.311  29.973  -2.169  1.00  0.00           N  
ATOM    926  N   PRO A 248     -17.581  28.942   2.332  1.00  0.00           N  
ATOM    927  CA  PRO A 248     -16.780  27.773   2.690  1.00  0.00           C  
ATOM    928  C   PRO A 248     -15.348  27.781   2.150  1.00  0.00           C  
ATOM    929  O   PRO A 248     -14.443  27.297   2.814  1.00  0.00           O  
ATOM    930  CB  PRO A 248     -17.624  26.601   2.167  1.00  0.00           C  
ATOM    931  CG  PRO A 248     -18.498  27.206   1.097  1.00  0.00           C  
ATOM    932  CD  PRO A 248     -18.844  28.538   1.681  1.00  0.00           C  
ATOM    933  N   SER A 249     -15.146  28.351   0.963  1.00  0.00           N  
ATOM    934  CA  SER A 249     -13.834  28.401   0.328  1.00  0.00           C  
ATOM    935  C   SER A 249     -12.803  29.149   1.151  1.00  0.00           C  
ATOM    936  O   SER A 249     -11.594  28.986   0.959  1.00  0.00           O  
ATOM    937  CB  SER A 249     -13.929  29.051  -1.047  1.00  0.00           C  
ATOM    938  OG  SER A 249     -13.955  30.456  -0.959  1.00  0.00           O  
ATOM    939  N   VAL A 250     -13.284  29.974   2.075  1.00  0.00           N  
ATOM    940  CA  VAL A 250     -12.403  30.757   2.924  1.00  0.00           C  
ATOM    941  C   VAL A 250     -11.692  29.913   3.982  1.00  0.00           C  
ATOM    942  O   VAL A 250     -12.311  29.087   4.657  1.00  0.00           O  
ATOM    943  CB  VAL A 250     -13.185  31.863   3.629  1.00  0.00           C  
ATOM    944  CG1 VAL A 250     -12.261  32.629   4.564  1.00  0.00           C  
ATOM    945  CG2 VAL A 250     -13.806  32.771   2.616  1.00  0.00           C  
ATOM    946  N   PRO A 251     -10.370  30.094   4.113  1.00  0.00           N  
ATOM    947  CA  PRO A 251      -9.572  29.358   5.096  1.00  0.00           C  
ATOM    948  C   PRO A 251      -9.905  29.856   6.494  1.00  0.00           C  
ATOM    949  O   PRO A 251     -10.243  31.026   6.670  1.00  0.00           O  
ATOM    950  CB  PRO A 251      -8.133  29.663   4.683  1.00  0.00           C  
ATOM    951  CG  PRO A 251      -8.233  30.971   3.981  1.00  0.00           C  
ATOM    952  CD  PRO A 251      -9.499  30.829   3.180  1.00  0.00           C  
ATOM    953  N   VAL A 252      -9.829  28.972   7.486  1.00  0.00           N  
ATOM    954  CA  VAL A 252     -10.159  29.370   8.850  1.00  0.00           C  
ATOM    955  C   VAL A 252      -8.950  29.919   9.561  1.00  0.00           C  
ATOM    956  O   VAL A 252      -7.847  29.431   9.391  1.00  0.00           O  
ATOM    957  CB  VAL A 252     -10.693  28.211   9.673  1.00  0.00           C  
ATOM    958  CG1 VAL A 252     -11.253  28.742  10.994  1.00  0.00           C  
ATOM    959  CG2 VAL A 252     -11.740  27.462   8.890  1.00  0.00           C  
ATOM    960  N   GLY A 253      -9.157  30.939  10.368  1.00  0.00           N  
ATOM    961  CA  GLY A 253      -8.037  31.515  11.070  1.00  0.00           C  
ATOM    962  C   GLY A 253      -8.526  32.419  12.171  1.00  0.00           C  
ATOM    963  O   GLY A 253      -9.687  32.830  12.156  1.00  0.00           O  
ATOM    964  N   GLU A 254      -7.639  32.727  13.118  1.00  0.00           N  
ATOM    965  CA  GLU A 254      -7.966  33.580  14.259  1.00  0.00           C  
ATOM    966  C   GLU A 254      -7.657  35.043  13.939  1.00  0.00           C  
ATOM    967  O   GLU A 254      -8.375  35.943  14.373  1.00  0.00           O  
ATOM    968  CB  GLU A 254      -7.171  33.121  15.498  1.00  0.00           C  
ATOM    969  CG  GLU A 254      -7.964  33.099  16.817  1.00  0.00           C  
ATOM    970  CD  GLU A 254      -8.860  31.862  16.976  1.00  0.00           C  
ATOM    971  OE1 GLU A 254      -9.756  31.633  16.122  1.00  0.00           O  
ATOM    972  OE2 GLU A 254      -8.664  31.120  17.970  1.00  0.00           O  
ATOM    973  N   ASP A 255      -6.591  35.287  13.185  1.00  0.00           N  
ATOM    974  CA  ASP A 255      -6.251  36.655  12.829  1.00  0.00           C  
ATOM    975  C   ASP A 255      -5.370  36.758  11.596  1.00  0.00           C  
ATOM    976  O   ASP A 255      -5.166  35.776  10.893  1.00  0.00           O  
ATOM    977  CB  ASP A 255      -5.620  37.385  14.030  1.00  0.00           C  
ATOM    978  CG  ASP A 255      -4.234  36.869  14.385  1.00  0.00           C  
ATOM    979  OD1 ASP A 255      -3.996  35.645  14.300  1.00  0.00           O  
ATOM    980  OD2 ASP A 255      -3.379  37.695  14.767  1.00  0.00           O  
ATOM    981  N   GLU A 256      -4.869  37.964  11.342  1.00  0.00           N  
ATOM    982  CA  GLU A 256      -4.027  38.284  10.184  1.00  0.00           C  
ATOM    983  C   GLU A 256      -2.898  37.328   9.867  1.00  0.00           C  
ATOM    984  O   GLU A 256      -2.491  37.204   8.720  1.00  0.00           O  
ATOM    985  CB  GLU A 256      -3.418  39.677  10.338  1.00  0.00           C  
ATOM    986  CG  GLU A 256      -4.423  40.791  10.517  1.00  0.00           C  
ATOM    987  CD  GLU A 256      -4.999  40.833  11.917  1.00  0.00           C  
ATOM    988  OE1 GLU A 256      -6.029  41.513  12.124  1.00  0.00           O  
ATOM    989  OE2 GLU A 256      -4.411  40.193  12.813  1.00  0.00           O  
ATOM    990  N   LYS A 257      -2.375  36.677  10.892  1.00  0.00           N  
ATOM    991  CA  LYS A 257      -1.272  35.737  10.736  1.00  0.00           C  
ATOM    992  C   LYS A 257      -1.707  34.491   9.976  1.00  0.00           C  
ATOM    993  O   LYS A 257      -0.884  33.757   9.428  1.00  0.00           O  
ATOM    994  CB  LYS A 257      -0.757  35.316  12.121  1.00  0.00           C  
ATOM    995  CG  LYS A 257      -0.268  36.448  13.015  1.00  0.00           C  
ATOM    996  CD  LYS A 257       0.973  37.110  12.430  1.00  0.00           C  
ATOM    997  CE  LYS A 257       1.541  38.152  13.376  1.00  0.00           C  
ATOM    998  NZ  LYS A 257       1.929  37.553  14.694  1.00  0.00           N  
ATOM    999  N   ASP A 258      -3.015  34.265   9.962  1.00  0.00           N  
ATOM   1000  CA  ASP A 258      -3.603  33.100   9.319  1.00  0.00           C  
ATOM   1001  C   ASP A 258      -4.174  33.353   7.935  1.00  0.00           C  
ATOM   1002  O   ASP A 258      -4.941  32.534   7.420  1.00  0.00           O  
ATOM   1003  CB  ASP A 258      -4.689  32.509  10.218  1.00  0.00           C  
ATOM   1004  CG  ASP A 258      -4.148  32.074  11.548  1.00  0.00           C  
ATOM   1005  OD1 ASP A 258      -4.565  32.627  12.587  1.00  0.00           O  
ATOM   1006  OD2 ASP A 258      -3.286  31.181  11.545  1.00  0.00           O  
ATOM   1007  N   ASN A 259      -3.816  34.494   7.350  1.00  0.00           N  
ATOM   1008  CA  ASN A 259      -4.242  34.827   5.994  1.00  0.00           C  
ATOM   1009  C   ASN A 259      -3.368  33.965   5.089  1.00  0.00           C  
ATOM   1010  O   ASN A 259      -2.266  33.603   5.473  1.00  0.00           O  
ATOM   1011  CB  ASN A 259      -3.979  36.299   5.668  1.00  0.00           C  
ATOM   1012  CG  ASN A 259      -4.924  37.233   6.374  1.00  0.00           C  
ATOM   1013  OD1 ASN A 259      -5.944  36.811   6.909  1.00  0.00           O  
ATOM   1014  ND2 ASN A 259      -4.604  38.518   6.357  1.00  0.00           N  
ATOM   1015  N   VAL A 261      -3.844  33.659   3.891  1.00  0.00           N  
ATOM   1016  CA  VAL A 261      -3.111  32.817   2.953  1.00  0.00           C  
ATOM   1017  C   VAL A 261      -2.660  33.556   1.707  1.00  0.00           C  
ATOM   1018  O   VAL A 261      -3.489  34.095   0.993  1.00  0.00           O  
ATOM   1019  CB  VAL A 261      -3.998  31.660   2.482  1.00  0.00           C  
ATOM   1020  CG1 VAL A 261      -3.334  30.918   1.371  1.00  0.00           C  
ATOM   1021  CG2 VAL A 261      -4.303  30.739   3.629  1.00  0.00           C  
ATOM   1022  N   GLU A 262      -1.362  33.565   1.417  1.00  0.00           N  
ATOM   1023  CA  GLU A 262      -0.874  34.243   0.218  1.00  0.00           C  
ATOM   1024  C   GLU A 262      -1.301  33.485  -1.044  1.00  0.00           C  
ATOM   1025  O   GLU A 262      -1.115  32.275  -1.130  1.00  0.00           O  
ATOM   1026  CB  GLU A 262       0.640  34.355   0.270  1.00  0.00           C  
ATOM   1027  CG  GLU A 262       1.240  34.864  -1.016  1.00  0.00           C  
ATOM   1028  CD  GLU A 262       2.705  35.197  -0.878  1.00  0.00           C  
ATOM   1029  OE1 GLU A 262       3.418  35.055  -1.894  1.00  0.00           O  
ATOM   1030  OE2 GLU A 262       3.133  35.608   0.234  1.00  0.00           O  
ATOM   1031  N   VAL A 263      -1.865  34.190  -2.027  1.00  0.00           N  
ATOM   1032  CA  VAL A 263      -2.334  33.532  -3.256  1.00  0.00           C  
ATOM   1033  C   VAL A 263      -1.521  33.755  -4.546  1.00  0.00           C  
ATOM   1034  O   VAL A 263      -1.718  33.024  -5.507  1.00  0.00           O  
ATOM   1035  CB  VAL A 263      -3.821  33.905  -3.583  1.00  0.00           C  
ATOM   1036  CG1 VAL A 263      -4.625  34.092  -2.323  1.00  0.00           C  
ATOM   1037  CG2 VAL A 263      -3.880  35.149  -4.413  1.00  0.00           C  
ATOM   1038  N   ARG A 264      -0.648  34.765  -4.573  1.00  0.00           N  
ATOM   1039  CA  ARG A 264       0.200  35.081  -5.738  1.00  0.00           C  
ATOM   1040  C   ARG A 264       0.951  36.395  -5.566  1.00  0.00           C  
ATOM   1041  O   ARG A 264       0.497  37.278  -4.849  1.00  0.00           O  
ATOM   1042  CB  ARG A 264      -0.619  35.176  -7.028  1.00  0.00           C  
ATOM   1043  CG  ARG A 264      -1.669  36.284  -7.088  1.00  0.00           C  
ATOM   1044  CD  ARG A 264      -2.303  36.301  -8.482  1.00  0.00           C  
ATOM   1045  NE  ARG A 264      -3.461  37.197  -8.636  1.00  0.00           N  
ATOM   1046  CZ  ARG A 264      -4.706  36.910  -8.249  1.00  0.00           C  
ATOM   1047  NH1 ARG A 264      -5.688  37.786  -8.439  1.00  0.00           N  
ATOM   1048  NH2 ARG A 264      -4.973  35.741  -7.676  1.00  0.00           N  
ATOM   1049  N   ARG A 266       2.096  36.522  -6.233  1.00  0.00           N  
ATOM   1050  CA  ARG A 266       2.914  37.730  -6.161  1.00  0.00           C  
ATOM   1051  C   ARG A 266       3.182  38.297  -7.539  1.00  0.00           C  
ATOM   1052  O   ARG A 266       2.892  37.670  -8.559  1.00  0.00           O  
ATOM   1053  CB  ARG A 266       4.275  37.457  -5.526  1.00  0.00           C  
ATOM   1054  CG  ARG A 266       4.243  37.039  -4.077  1.00  0.00           C  
ATOM   1055  CD  ARG A 266       5.634  37.082  -3.469  1.00  0.00           C  
ATOM   1056  NE  ARG A 266       5.596  36.754  -2.047  1.00  0.00           N  
ATOM   1057  CZ  ARG A 266       6.583  36.978  -1.194  1.00  0.00           C  
ATOM   1058  NH1 ARG A 266       7.694  37.540  -1.627  1.00  0.00           N  
ATOM   1059  NH2 ARG A 266       6.457  36.630   0.086  1.00  0.00           N  
ATOM   1060  N   TRP A 267       3.756  39.494  -7.561  1.00  0.00           N  
ATOM   1061  CA  TRP A 267       4.082  40.166  -8.808  1.00  0.00           C  
ATOM   1062  C   TRP A 267       5.158  41.179  -8.478  1.00  0.00           C  
ATOM   1063  O   TRP A 267       5.054  41.869  -7.461  1.00  0.00           O  
ATOM   1064  CB  TRP A 267       2.860  40.872  -9.387  1.00  0.00           C  
ATOM   1065  CG  TRP A 267       3.132  41.402 -10.737  1.00  0.00           C  
ATOM   1066  CD1 TRP A 267       2.933  40.762 -11.936  1.00  0.00           C  
ATOM   1067  CD2 TRP A 267       3.757  42.653 -11.043  1.00  0.00           C  
ATOM   1068  NE1 TRP A 267       3.397  41.536 -12.962  1.00  0.00           N  
ATOM   1069  CE2 TRP A 267       3.913  42.704 -12.449  1.00  0.00           C  
ATOM   1070  CE3 TRP A 267       4.201  43.741 -10.263  1.00  0.00           C  
ATOM   1071  CZ2 TRP A 267       4.505  43.804 -13.099  1.00  0.00           C  
ATOM   1072  CZ3 TRP A 267       4.780  44.827 -10.895  1.00  0.00           C  
ATOM   1073  CH2 TRP A 267       4.929  44.852 -12.310  1.00  0.00           C  
ATOM   1074  N   GLY A 268       6.184  41.240  -9.335  1.00  0.00           N  
ATOM   1075  CA  GLY A 268       7.315  42.139  -9.147  1.00  0.00           C  
ATOM   1076  C   GLY A 268       8.293  41.664  -8.073  1.00  0.00           C  
ATOM   1077  O   GLY A 268       7.913  40.923  -7.154  1.00  0.00           O  
ATOM   1078  N   GLU A 269       9.555  42.082  -8.184  1.00  0.00           N  
ATOM   1079  CA  GLU A 269      10.591  41.721  -7.209  1.00  0.00           C  
ATOM   1080  C   GLU A 269      11.029  42.983  -6.478  1.00  0.00           C  
ATOM   1081  O   GLU A 269      11.590  43.888  -7.092  1.00  0.00           O  
ATOM   1082  CB  GLU A 269      11.820  41.100  -7.896  1.00  0.00           C  
ATOM   1083  CG  GLU A 269      11.570  39.800  -8.673  1.00  0.00           C  
ATOM   1084  CD  GLU A 269      10.905  40.010 -10.052  1.00  0.00           C  
ATOM   1085  OE1 GLU A 269      10.683  38.996 -10.771  1.00  0.00           O  
ATOM   1086  OE2 GLU A 269      10.607  41.177 -10.421  1.00  0.00           O  
ATOM   1087  N   PRO A 270      10.782  43.065  -5.157  1.00  0.00           N  
ATOM   1088  CA  PRO A 270      11.184  44.266  -4.413  1.00  0.00           C  
ATOM   1089  C   PRO A 270      12.592  44.738  -4.685  1.00  0.00           C  
ATOM   1090  O   PRO A 270      13.539  43.986  -4.556  1.00  0.00           O  
ATOM   1091  CB  PRO A 270      10.950  43.889  -2.936  1.00  0.00           C  
ATOM   1092  CG  PRO A 270      10.751  42.389  -2.935  1.00  0.00           C  
ATOM   1093  CD  PRO A 270      10.082  42.121  -4.274  1.00  0.00           C  
ATOM   1094  N   ARG A 271      12.698  46.004  -5.074  1.00  0.00           N  
ATOM   1095  CA  ARG A 271      13.964  46.650  -5.388  1.00  0.00           C  
ATOM   1096  C   ARG A 271      15.045  46.387  -4.353  1.00  0.00           C  
ATOM   1097  O   ARG A 271      14.795  46.385  -3.152  1.00  0.00           O  
ATOM   1098  CB  ARG A 271      13.749  48.157  -5.524  1.00  0.00           C  
ATOM   1099  CG  ARG A 271      15.005  48.984  -5.416  1.00  0.00           C  
ATOM   1100  CD  ARG A 271      14.682  50.428  -5.556  1.00  0.00           C  
ATOM   1101  NE  ARG A 271      15.850  51.281  -5.414  1.00  0.00           N  
ATOM   1102  CZ  ARG A 271      15.871  52.575  -5.743  1.00  0.00           C  
ATOM   1103  NH1 ARG A 271      16.978  53.293  -5.584  1.00  0.00           N  
ATOM   1104  NH2 ARG A 271      14.787  53.156  -6.246  1.00  0.00           N  
ATOM   1105  N   LYS A 272      16.258  46.159  -4.836  1.00  0.00           N  
ATOM   1106  CA  LYS A 272      17.388  45.931  -3.957  1.00  0.00           C  
ATOM   1107  C   LYS A 272      18.092  47.291  -3.796  1.00  0.00           C  
ATOM   1108  O   LYS A 272      18.394  47.976  -4.788  1.00  0.00           O  
ATOM   1109  CB  LYS A 272      18.317  44.893  -4.589  1.00  0.00           C  
ATOM   1110  CG  LYS A 272      19.035  43.984  -3.596  1.00  0.00           C  
ATOM   1111  CD  LYS A 272      19.872  44.778  -2.594  1.00  0.00           C  
ATOM   1112  CE  LYS A 272      20.693  43.847  -1.708  1.00  0.00           C  
ATOM   1113  NZ  LYS A 272      21.359  44.571  -0.592  1.00  0.00           N  
ATOM   1114  N   PHE A 273      18.339  47.687  -2.553  1.00  0.00           N  
ATOM   1115  CA  PHE A 273      18.971  48.976  -2.282  1.00  0.00           C  
ATOM   1116  C   PHE A 273      20.484  48.968  -1.983  1.00  0.00           C  
ATOM   1117  O   PHE A 273      20.959  48.221  -1.117  1.00  0.00           O  
ATOM   1118  CB  PHE A 273      18.234  49.658  -1.121  1.00  0.00           C  
ATOM   1119  CG  PHE A 273      17.010  50.407  -1.538  1.00  0.00           C  
ATOM   1120  CD1 PHE A 273      17.110  51.715  -2.021  1.00  0.00           C  
ATOM   1121  CD2 PHE A 273      15.754  49.808  -1.473  1.00  0.00           C  
ATOM   1122  CE1 PHE A 273      15.967  52.424  -2.438  1.00  0.00           C  
ATOM   1123  CE2 PHE A 273      14.609  50.504  -1.887  1.00  0.00           C  
ATOM   1124  CZ  PHE A 273      14.721  51.817  -2.370  1.00  0.00           C  
ATOM   1125  N   ASP A 274      21.230  49.810  -2.701  1.00  0.00           N  
ATOM   1126  CA  ASP A 274      22.669  49.934  -2.479  1.00  0.00           C  
ATOM   1127  C   ASP A 274      22.877  51.101  -1.510  1.00  0.00           C  
ATOM   1128  O   ASP A 274      23.988  51.600  -1.330  1.00  0.00           O  
ATOM   1129  CB  ASP A 274      23.397  50.188  -3.792  1.00  0.00           C  
ATOM   1130  CG  ASP A 274      22.678  51.171  -4.643  1.00  0.00           C  
ATOM   1131  OD1 ASP A 274      21.647  50.777  -5.225  1.00  0.00           O  
ATOM   1132  OD2 ASP A 274      23.121  52.338  -4.706  1.00  0.00           O  
ATOM   1133  N   PHE A 275      21.779  51.527  -0.898  1.00  0.00           N  
ATOM   1134  CA  PHE A 275      21.791  52.588   0.090  1.00  0.00           C  
ATOM   1135  C   PHE A 275      20.532  52.417   0.919  1.00  0.00           C  
ATOM   1136  O   PHE A 275      19.486  52.080   0.375  1.00  0.00           O  
ATOM   1137  CB  PHE A 275      21.831  53.950  -0.590  1.00  0.00           C  
ATOM   1138  CG  PHE A 275      20.566  54.328  -1.301  1.00  0.00           C  
ATOM   1139  CD1 PHE A 275      19.495  54.875  -0.601  1.00  0.00           C  
ATOM   1140  CD2 PHE A 275      20.471  54.194  -2.685  1.00  0.00           C  
ATOM   1141  CE1 PHE A 275      18.360  55.285  -1.265  1.00  0.00           C  
ATOM   1142  CE2 PHE A 275      19.339  54.602  -3.360  1.00  0.00           C  
ATOM   1143  CZ  PHE A 275      18.280  55.150  -2.650  1.00  0.00           C  
ATOM   1144  N   GLU A 276      20.637  52.607   2.231  1.00  0.00           N  
ATOM   1145  CA  GLU A 276      19.488  52.454   3.121  1.00  0.00           C  
ATOM   1146  C   GLU A 276      18.345  53.345   2.600  1.00  0.00           C  
ATOM   1147  O   GLU A 276      18.460  54.575   2.556  1.00  0.00           O  
ATOM   1148  CB  GLU A 276      19.890  52.840   4.549  1.00  0.00           C  
ATOM   1149  CG  GLU A 276      18.827  52.597   5.634  1.00  0.00           C  
ATOM   1150  CD  GLU A 276      18.786  51.165   6.194  1.00  0.00           C  
ATOM   1151  OE1 GLU A 276      19.856  50.633   6.577  1.00  0.00           O  
ATOM   1152  OE2 GLU A 276      17.673  50.587   6.275  1.00  0.00           O  
ATOM   1153  N   PRO A 277      17.222  52.727   2.190  1.00  0.00           N  
ATOM   1154  CA  PRO A 277      16.078  53.474   1.665  1.00  0.00           C  
ATOM   1155  C   PRO A 277      15.359  54.249   2.771  1.00  0.00           C  
ATOM   1156  O   PRO A 277      15.250  53.771   3.911  1.00  0.00           O  
ATOM   1157  CB  PRO A 277      15.221  52.373   1.072  1.00  0.00           C  
ATOM   1158  CG  PRO A 277      15.389  51.293   2.086  1.00  0.00           C  
ATOM   1159  CD  PRO A 277      16.879  51.302   2.353  1.00  0.00           C  
ATOM   1160  N   LYS A 278      14.848  55.431   2.433  1.00  0.00           N  
ATOM   1161  CA  LYS A 278      14.164  56.257   3.425  1.00  0.00           C  
ATOM   1162  C   LYS A 278      12.637  56.121   3.459  1.00  0.00           C  
ATOM   1163  O   LYS A 278      12.002  55.784   2.462  1.00  0.00           O  
ATOM   1164  CB  LYS A 278      14.557  57.720   3.224  1.00  0.00           C  
ATOM   1165  CG  LYS A 278      16.064  57.906   3.077  1.00  0.00           C  
ATOM   1166  CD  LYS A 278      16.507  59.370   3.054  1.00  0.00           C  
ATOM   1167  CE  LYS A 278      17.908  59.523   2.444  1.00  0.00           C  
ATOM   1168  NZ  LYS A 278      18.940  58.757   3.204  1.00  0.00           N  
ATOM   1169  N   PRO A 279      12.033  56.370   4.632  1.00  0.00           N  
ATOM   1170  CA  PRO A 279      10.587  56.297   4.862  1.00  0.00           C  
ATOM   1171  C   PRO A 279       9.873  57.329   4.014  1.00  0.00           C  
ATOM   1172  O   PRO A 279      10.436  58.387   3.711  1.00  0.00           O  
ATOM   1173  CB  PRO A 279      10.450  56.623   6.343  1.00  0.00           C  
ATOM   1174  CG  PRO A 279      11.729  56.162   6.913  1.00  0.00           C  
ATOM   1175  CD  PRO A 279      12.733  56.637   5.897  1.00  0.00           C  
ATOM   1176  N   HIS A 281       8.622  57.049   3.670  1.00  0.00           N  
ATOM   1177  CA  HIS A 281       7.872  57.958   2.830  1.00  0.00           C  
ATOM   1178  C   HIS A 281       7.672  59.321   3.453  1.00  0.00           C  
ATOM   1179  O   HIS A 281       7.599  60.320   2.747  1.00  0.00           O  
ATOM   1180  CB  HIS A 281       6.533  57.318   2.384  1.00  0.00           C  
ATOM   1181  CG  HIS A 281       5.532  57.090   3.480  1.00  0.00           C  
ATOM   1182  ND1 HIS A 281       4.478  57.946   3.713  1.00  0.00           N  
ATOM   1183  CD2 HIS A 281       5.381  56.070   4.358  1.00  0.00           C  
ATOM   1184  CE1 HIS A 281       3.724  57.464   4.685  1.00  0.00           C  
ATOM   1185  NE2 HIS A 281       4.249  56.328   5.094  1.00  0.00           N  
ATOM   1186  N   TRP A 282       7.621  59.387   4.775  1.00  0.00           N  
ATOM   1187  CA  TRP A 282       7.433  60.683   5.419  1.00  0.00           C  
ATOM   1188  C   TRP A 282       8.686  61.545   5.386  1.00  0.00           C  
ATOM   1189  O   TRP A 282       8.591  62.759   5.306  1.00  0.00           O  
ATOM   1190  CB  TRP A 282       6.930  60.510   6.859  1.00  0.00           C  
ATOM   1191  CG  TRP A 282       7.784  59.675   7.740  1.00  0.00           C  
ATOM   1192  CD1 TRP A 282       8.944  60.042   8.343  1.00  0.00           C  
ATOM   1193  CD2 TRP A 282       7.560  58.311   8.094  1.00  0.00           C  
ATOM   1194  NE1 TRP A 282       9.462  58.993   9.054  1.00  0.00           N  
ATOM   1195  CE2 TRP A 282       8.631  57.914   8.917  1.00  0.00           C  
ATOM   1196  CE3 TRP A 282       6.557  57.383   7.797  1.00  0.00           C  
ATOM   1197  CZ2 TRP A 282       8.734  56.622   9.442  1.00  0.00           C  
ATOM   1198  CZ3 TRP A 282       6.655  56.110   8.315  1.00  0.00           C  
ATOM   1199  CH2 TRP A 282       7.737  55.737   9.133  1.00  0.00           C  
ATOM   1200  N   GLU A 283       9.862  60.930   5.429  1.00  0.00           N  
ATOM   1201  CA  GLU A 283      11.085  61.721   5.393  1.00  0.00           C  
ATOM   1202  C   GLU A 283      11.356  62.226   4.010  1.00  0.00           C  
ATOM   1203  O   GLU A 283      11.600  63.406   3.808  1.00  0.00           O  
ATOM   1204  CB  GLU A 283      12.273  60.921   5.880  1.00  0.00           C  
ATOM   1205  CG  GLU A 283      12.325  60.878   7.370  1.00  0.00           C  
ATOM   1206  CD  GLU A 283      13.434  60.002   7.869  1.00  0.00           C  
ATOM   1207  OE1 GLU A 283      13.502  59.795   9.109  1.00  0.00           O  
ATOM   1208  OE2 GLU A 283      14.232  59.527   7.017  1.00  0.00           O  
ATOM   1209  N   ILE A 291      11.307  61.332   3.046  1.00  0.00           N  
ATOM   1210  CA  ILE A 291      11.554  61.736   1.681  1.00  0.00           C  
ATOM   1211  C   ILE A 291      10.555  62.811   1.196  1.00  0.00           C  
ATOM   1212  O   ILE A 291      10.865  63.624   0.325  1.00  0.00           O  
ATOM   1213  CB  ILE A 291      11.530  60.489   0.769  1.00  0.00           C  
ATOM   1214  CG1 ILE A 291      11.473  60.896  -0.698  1.00  0.00           C  
ATOM   1215  CG2 ILE A 291      10.345  59.616   1.119  1.00  0.00           C  
ATOM   1216  CD1 ILE A 291      11.631  59.718  -1.612  1.00  0.00           C  
ATOM   1217  N   GLY A 292       9.370  62.834   1.793  1.00  0.00           N  
ATOM   1218  CA  GLY A 292       8.361  63.792   1.385  1.00  0.00           C  
ATOM   1219  C   GLY A 292       8.461  65.147   2.038  1.00  0.00           C  
ATOM   1220  O   GLY A 292       8.070  66.138   1.434  1.00  0.00           O  
ATOM   1221  N   GLU A 293       8.964  65.185   3.272  1.00  0.00           N  
ATOM   1222  CA  GLU A 293       9.138  66.437   4.024  1.00  0.00           C  
ATOM   1223  C   GLU A 293      10.331  67.188   3.458  1.00  0.00           C  
ATOM   1224  O   GLU A 293      10.315  68.400   3.320  1.00  0.00           O  
ATOM   1225  CB  GLU A 293       9.412  66.151   5.509  1.00  0.00           C  
ATOM   1226  CG  GLU A 293       8.272  66.467   6.478  1.00  0.00           C  
ATOM   1227  CD  GLU A 293       8.681  66.295   7.944  1.00  0.00           C  
ATOM   1228  OE1 GLU A 293       7.845  66.569   8.850  1.00  0.00           O  
ATOM   1229  OE2 GLU A 293       9.842  65.885   8.187  1.00  0.00           O  
ATOM   1230  N   ARG A 296      11.367  66.429   3.139  1.00  0.00           N  
ATOM   1231  CA  ARG A 296      12.595  66.960   2.598  1.00  0.00           C  
ATOM   1232  C   ARG A 296      12.330  67.522   1.213  1.00  0.00           C  
ATOM   1233  O   ARG A 296      13.053  68.405   0.759  1.00  0.00           O  
ATOM   1234  CB  ARG A 296      13.654  65.848   2.582  1.00  0.00           C  
ATOM   1235  CG  ARG A 296      15.060  66.248   2.104  1.00  0.00           C  
ATOM   1236  CD  ARG A 296      15.181  66.301   0.558  1.00  0.00           C  
ATOM   1237  NE  ARG A 296      14.272  65.356  -0.105  1.00  0.00           N  
ATOM   1238  CZ  ARG A 296      14.273  64.033   0.073  1.00  0.00           C  
ATOM   1239  NH1 ARG A 296      15.148  63.446   0.896  1.00  0.00           N  
ATOM   1240  NH2 ARG A 296      13.369  63.297  -0.561  1.00  0.00           N  
ATOM   1241  N   LEU A 297      11.289  67.024   0.551  1.00  0.00           N  
ATOM   1242  CA  LEU A 297      10.913  67.511  -0.778  1.00  0.00           C  
ATOM   1243  C   LEU A 297       9.853  68.573  -0.632  1.00  0.00           C  
ATOM   1244  O   LEU A 297       9.481  69.230  -1.603  1.00  0.00           O  
ATOM   1245  CB  LEU A 297      10.338  66.389  -1.632  1.00  0.00           C  
ATOM   1246  CG  LEU A 297      11.343  65.386  -2.164  1.00  0.00           C  
ATOM   1247  CD1 LEU A 297      10.622  64.311  -2.965  1.00  0.00           C  
ATOM   1248  CD2 LEU A 297      12.345  66.110  -3.014  1.00  0.00           C  
ATOM   1249  N   GLY A 298       9.359  68.702   0.596  1.00  0.00           N  
ATOM   1250  CA  GLY A 298       8.322  69.661   0.922  1.00  0.00           C  
ATOM   1251  C   GLY A 298       6.972  69.360   0.298  1.00  0.00           C  
ATOM   1252  O   GLY A 298       6.230  70.283  -0.028  1.00  0.00           O  
ATOM   1253  N   ILE A 303       6.644  68.080   0.122  1.00  0.00           N  
ATOM   1254  CA  ILE A 303       5.365  67.699  -0.488  1.00  0.00           C  
ATOM   1255  C   ILE A 303       4.447  66.991   0.494  1.00  0.00           C  
ATOM   1256  O   ILE A 303       3.324  66.615   0.154  1.00  0.00           O  
ATOM   1257  CB  ILE A 303       5.570  66.798  -1.749  1.00  0.00           C  
ATOM   1258  CG1 ILE A 303       6.445  65.588  -1.410  1.00  0.00           C  
ATOM   1259  CG2 ILE A 303       6.171  67.612  -2.866  1.00  0.00           C  
ATOM   1260  CD1 ILE A 303       6.788  64.713  -2.612  1.00  0.00           C  
ATOM   1261  N   LEU A 305       4.951  66.807   1.710  1.00  0.00           N  
ATOM   1262  CA  LEU A 305       4.210  66.183   2.804  1.00  0.00           C  
ATOM   1263  C   LEU A 305       4.422  67.077   4.016  1.00  0.00           C  
ATOM   1264  O   LEU A 305       5.483  67.074   4.606  1.00  0.00           O  
ATOM   1265  CB  LEU A 305       4.744  64.772   3.077  1.00  0.00           C  
ATOM   1266  CG  LEU A 305       3.916  63.574   2.568  1.00  0.00           C  
ATOM   1267  CD1 LEU A 305       3.510  63.797   1.110  1.00  0.00           C  
ATOM   1268  CD2 LEU A 305       4.718  62.268   2.744  1.00  0.00           C  
ATOM   1269  N   ASP A 306       3.415  67.857   4.376  1.00  0.00           N  
ATOM   1270  CA  ASP A 306       3.524  68.780   5.497  1.00  0.00           C  
ATOM   1271  C   ASP A 306       2.705  68.272   6.696  1.00  0.00           C  
ATOM   1272  O   ASP A 306       1.553  68.656   6.919  1.00  0.00           O  
ATOM   1273  CB  ASP A 306       3.061  70.167   5.029  1.00  0.00           C  
ATOM   1274  CG  ASP A 306       3.532  71.304   5.928  1.00  0.00           C  
ATOM   1275  OD1 ASP A 306       3.660  72.435   5.398  1.00  0.00           O  
ATOM   1276  OD2 ASP A 306       3.755  71.091   7.146  1.00  0.00           O  
ATOM   1277  N   PHE A 307       3.329  67.390   7.466  1.00  0.00           N  
ATOM   1278  CA  PHE A 307       2.710  66.812   8.634  1.00  0.00           C  
ATOM   1279  C   PHE A 307       2.500  67.896   9.679  1.00  0.00           C  
ATOM   1280  O   PHE A 307       1.448  67.965  10.319  1.00  0.00           O  
ATOM   1281  CB  PHE A 307       3.614  65.722   9.179  1.00  0.00           C  
ATOM   1282  CG  PHE A 307       3.896  64.626   8.189  1.00  0.00           C  
ATOM   1283  CD1 PHE A 307       3.003  63.570   8.023  1.00  0.00           C  
ATOM   1284  CD2 PHE A 307       5.039  64.665   7.400  1.00  0.00           C  
ATOM   1285  CE1 PHE A 307       3.245  62.579   7.089  1.00  0.00           C  
ATOM   1286  CE2 PHE A 307       5.289  63.684   6.466  1.00  0.00           C  
ATOM   1287  CZ  PHE A 307       4.395  62.638   6.306  1.00  0.00           C  
ATOM   1288  N   LYS A 308       3.503  68.753   9.843  1.00  0.00           N  
ATOM   1289  CA  LYS A 308       3.425  69.836  10.811  1.00  0.00           C  
ATOM   1290  C   LYS A 308       2.180  70.676  10.564  1.00  0.00           C  
ATOM   1291  O   LYS A 308       1.331  70.802  11.440  1.00  0.00           O  
ATOM   1292  CB  LYS A 308       4.668  70.713  10.705  1.00  0.00           C  
ATOM   1293  CG  LYS A 308       5.288  71.119  12.028  1.00  0.00           C  
ATOM   1294  CD  LYS A 308       6.795  70.848  12.012  1.00  0.00           C  
ATOM   1295  CE  LYS A 308       7.484  71.461  10.759  1.00  0.00           C  
ATOM   1296  NZ  LYS A 308       8.943  71.108  10.603  1.00  0.00           N  
ATOM   1297  N   ARG A 309       2.056  71.240   9.366  1.00  0.00           N  
ATOM   1298  CA  ARG A 309       0.898  72.088   9.063  1.00  0.00           C  
ATOM   1299  C   ARG A 309      -0.425  71.341   9.088  1.00  0.00           C  
ATOM   1300  O   ARG A 309      -1.469  71.902   9.477  1.00  0.00           O  
ATOM   1301  CB  ARG A 309       1.088  72.802   7.722  1.00  0.00           C  
ATOM   1302  CG  ARG A 309       2.268  73.766   7.769  1.00  0.00           C  
ATOM   1303  CD  ARG A 309       2.192  74.853   6.729  1.00  0.00           C  
ATOM   1304  NE  ARG A 309       3.164  75.893   7.028  1.00  0.00           N  
ATOM   1305  CZ  ARG A 309       4.472  75.791   6.817  1.00  0.00           C  
ATOM   1306  NH1 ARG A 309       4.982  74.686   6.282  1.00  0.00           N  
ATOM   1307  NH2 ARG A 309       5.273  76.787   7.184  1.00  0.00           N  
ATOM   1308  N   GLY A 310      -0.383  70.073   8.680  1.00  0.00           N  
ATOM   1309  CA  GLY A 310      -1.590  69.277   8.708  1.00  0.00           C  
ATOM   1310  C   GLY A 310      -2.110  69.249  10.131  1.00  0.00           C  
ATOM   1311  O   GLY A 310      -3.302  69.424  10.376  1.00  0.00           O  
ATOM   1312  N   ALA A 311      -1.204  69.046  11.079  1.00  0.00           N  
ATOM   1313  CA  ALA A 311      -1.599  68.983  12.477  1.00  0.00           C  
ATOM   1314  C   ALA A 311      -2.004  70.345  13.017  1.00  0.00           C  
ATOM   1315  O   ALA A 311      -2.895  70.442  13.869  1.00  0.00           O  
ATOM   1316  CB  ALA A 311      -0.482  68.403  13.308  1.00  0.00           C  
ATOM   1317  N   LYS A 312      -1.357  71.393  12.517  1.00  0.00           N  
ATOM   1318  CA  LYS A 312      -1.668  72.744  12.961  1.00  0.00           C  
ATOM   1319  C   LYS A 312      -3.103  73.089  12.618  1.00  0.00           C  
ATOM   1320  O   LYS A 312      -3.725  73.871  13.331  1.00  0.00           O  
ATOM   1321  CB  LYS A 312      -0.734  73.777  12.309  1.00  0.00           C  
ATOM   1322  CG  LYS A 312      -0.874  75.191  12.902  1.00  0.00           C  
ATOM   1323  CD  LYS A 312       0.208  76.131  12.420  1.00  0.00           C  
ATOM   1324  CE  LYS A 312       0.158  76.313  10.917  1.00  0.00           C  
ATOM   1325  NZ  LYS A 312       1.264  77.209  10.444  1.00  0.00           N  
ATOM   1326  N   LEU A 313      -3.605  72.508  11.523  1.00  0.00           N  
ATOM   1327  CA  LEU A 313      -4.972  72.737  11.049  1.00  0.00           C  
ATOM   1328  C   LEU A 313      -5.989  71.700  11.507  1.00  0.00           C  
ATOM   1329  O   LEU A 313      -7.144  72.043  11.756  1.00  0.00           O  
ATOM   1330  CB  LEU A 313      -5.028  72.747   9.527  1.00  0.00           C  
ATOM   1331  CG  LEU A 313      -4.505  73.941   8.748  1.00  0.00           C  
ATOM   1332  CD1 LEU A 313      -3.142  74.304   9.293  1.00  0.00           C  
ATOM   1333  CD2 LEU A 313      -4.435  73.607   7.248  1.00  0.00           C  
ATOM   1334  N   SER A 314      -5.577  70.441  11.627  1.00  0.00           N  
ATOM   1335  CA  SER A 314      -6.529  69.404  11.990  1.00  0.00           C  
ATOM   1336  C   SER A 314      -6.196  68.442  13.139  1.00  0.00           C  
ATOM   1337  O   SER A 314      -7.032  67.641  13.575  1.00  0.00           O  
ATOM   1338  CB  SER A 314      -6.814  68.623  10.731  1.00  0.00           C  
ATOM   1339  OG  SER A 314      -7.009  69.538   9.666  1.00  0.00           O  
ATOM   1340  N   GLY A 315      -4.984  68.526  13.653  1.00  0.00           N  
ATOM   1341  CA  GLY A 315      -4.622  67.618  14.712  1.00  0.00           C  
ATOM   1342  C   GLY A 315      -3.840  66.483  14.093  1.00  0.00           C  
ATOM   1343  O   GLY A 315      -3.399  66.575  12.943  1.00  0.00           O  
ATOM   1344  N   SER A 316      -3.669  65.399  14.835  1.00  0.00           N  
ATOM   1345  CA  SER A 316      -2.900  64.310  14.290  1.00  0.00           C  
ATOM   1346  C   SER A 316      -3.635  63.595  13.190  1.00  0.00           C  
ATOM   1347  O   SER A 316      -4.817  63.842  12.950  1.00  0.00           O  
ATOM   1348  CB  SER A 316      -2.514  63.316  15.371  1.00  0.00           C  
ATOM   1349  OG  SER A 316      -1.445  62.511  14.886  1.00  0.00           O  
ATOM   1350  N   ARG A 317      -2.904  62.721  12.513  1.00  0.00           N  
ATOM   1351  CA  ARG A 317      -3.455  61.922  11.437  1.00  0.00           C  
ATOM   1352  C   ARG A 317      -4.030  62.730  10.295  1.00  0.00           C  
ATOM   1353  O   ARG A 317      -4.976  62.306   9.633  1.00  0.00           O  
ATOM   1354  CB  ARG A 317      -4.503  60.936  11.988  1.00  0.00           C  
ATOM   1355  CG  ARG A 317      -3.854  59.844  12.815  1.00  0.00           C  
ATOM   1356  CD  ARG A 317      -4.713  58.640  13.043  1.00  0.00           C  
ATOM   1357  NE  ARG A 317      -4.087  57.766  14.036  1.00  0.00           N  
ATOM   1358  CZ  ARG A 317      -2.931  57.134  13.855  1.00  0.00           C  
ATOM   1359  NH1 ARG A 317      -2.266  57.272  12.710  1.00  0.00           N  
ATOM   1360  NH2 ARG A 317      -2.443  56.364  14.823  1.00  0.00           N  
ATOM   1361  N   PHE A 318      -3.453  63.900  10.070  1.00  0.00           N  
ATOM   1362  CA  PHE A 318      -3.868  64.760   8.976  1.00  0.00           C  
ATOM   1363  C   PHE A 318      -2.573  65.269   8.376  1.00  0.00           C  
ATOM   1364  O   PHE A 318      -1.689  65.712   9.087  1.00  0.00           O  
ATOM   1365  CB  PHE A 318      -4.723  65.922   9.492  1.00  0.00           C  
ATOM   1366  CG  PHE A 318      -6.187  65.623   9.526  1.00  0.00           C  
ATOM   1367  CD1 PHE A 318      -6.958  65.752   8.383  1.00  0.00           C  
ATOM   1368  CD2 PHE A 318      -6.793  65.182  10.687  1.00  0.00           C  
ATOM   1369  CE1 PHE A 318      -8.325  65.440   8.397  1.00  0.00           C  
ATOM   1370  CE2 PHE A 318      -8.152  64.870  10.711  1.00  0.00           C  
ATOM   1371  CZ  PHE A 318      -8.916  64.997   9.571  1.00  0.00           C  
ATOM   1372  N   THR A 319      -2.449  65.188   7.066  1.00  0.00           N  
ATOM   1373  CA  THR A 319      -1.236  65.646   6.397  1.00  0.00           C  
ATOM   1374  C   THR A 319      -1.564  66.456   5.141  1.00  0.00           C  
ATOM   1375  O   THR A 319      -2.353  66.011   4.309  1.00  0.00           O  
ATOM   1376  CB  THR A 319      -0.388  64.428   5.976  1.00  0.00           C  
ATOM   1377  OG1 THR A 319      -0.035  63.669   7.136  1.00  0.00           O  
ATOM   1378  CG2 THR A 319       0.858  64.858   5.265  1.00  0.00           C  
ATOM   1379  N   VAL A 320      -1.001  67.648   4.989  1.00  0.00           N  
ATOM   1380  CA  VAL A 320      -1.261  68.408   3.753  1.00  0.00           C  
ATOM   1381  C   VAL A 320      -0.236  67.984   2.707  1.00  0.00           C  
ATOM   1382  O   VAL A 320       0.948  67.936   2.998  1.00  0.00           O  
ATOM   1383  CB  VAL A 320      -1.143  69.946   3.940  1.00  0.00           C  
ATOM   1384  CG1 VAL A 320       0.143  70.291   4.582  1.00  0.00           C  
ATOM   1385  CG2 VAL A 320      -1.202  70.636   2.602  1.00  0.00           C  
ATOM   1386  N   ILE A 321      -0.699  67.645   1.507  1.00  0.00           N  
ATOM   1387  CA  ILE A 321       0.212  67.236   0.443  1.00  0.00           C  
ATOM   1388  C   ILE A 321       0.437  68.481  -0.414  1.00  0.00           C  
ATOM   1389  O   ILE A 321      -0.502  69.224  -0.663  1.00  0.00           O  
ATOM   1390  CB  ILE A 321      -0.391  66.097  -0.412  1.00  0.00           C  
ATOM   1391  CG1 ILE A 321      -0.848  64.943   0.496  1.00  0.00           C  
ATOM   1392  CG2 ILE A 321       0.657  65.600  -1.393  1.00  0.00           C  
ATOM   1393  CD1 ILE A 321      -1.481  63.740  -0.226  1.00  0.00           C  
ATOM   1394  N   ALA A 322       1.662  68.740  -0.859  1.00  0.00           N  
ATOM   1395  CA  ALA A 322       1.857  69.952  -1.640  1.00  0.00           C  
ATOM   1396  C   ALA A 322       2.785  69.890  -2.842  1.00  0.00           C  
ATOM   1397  O   ALA A 322       3.680  69.042  -2.942  1.00  0.00           O  
ATOM   1398  CB  ALA A 322       2.280  71.076  -0.729  1.00  0.00           C  
ATOM   1399  N   GLY A 323       2.523  70.811  -3.765  1.00  0.00           N  
ATOM   1400  CA  GLY A 323       3.305  70.931  -4.982  1.00  0.00           C  
ATOM   1401  C   GLY A 323       3.264  69.705  -5.846  1.00  0.00           C  
ATOM   1402  O   GLY A 323       2.192  69.247  -6.193  1.00  0.00           O  
ATOM   1403  N   TRP A 324       4.438  69.184  -6.191  1.00  0.00           N  
ATOM   1404  CA  TRP A 324       4.541  68.001  -7.023  1.00  0.00           C  
ATOM   1405  C   TRP A 324       3.869  66.879  -6.253  1.00  0.00           C  
ATOM   1406  O   TRP A 324       3.299  65.946  -6.837  1.00  0.00           O  
ATOM   1407  CB  TRP A 324       6.008  67.658  -7.299  1.00  0.00           C  
ATOM   1408  CG  TRP A 324       6.710  68.624  -8.190  1.00  0.00           C  
ATOM   1409  CD1 TRP A 324       7.612  69.579  -7.817  1.00  0.00           C  
ATOM   1410  CD2 TRP A 324       6.565  68.746  -9.614  1.00  0.00           C  
ATOM   1411  NE1 TRP A 324       8.037  70.296  -8.923  1.00  0.00           N  
ATOM   1412  CE2 TRP A 324       7.408  69.802 -10.035  1.00  0.00           C  
ATOM   1413  CE3 TRP A 324       5.801  68.068 -10.576  1.00  0.00           C  
ATOM   1414  CZ2 TRP A 324       7.514  70.184 -11.364  1.00  0.00           C  
ATOM   1415  CZ3 TRP A 324       5.909  68.459 -11.912  1.00  0.00           C  
ATOM   1416  CH2 TRP A 324       6.757  69.505 -12.285  1.00  0.00           C  
ATOM   1417  N   GLY A 325       3.924  66.985  -4.931  1.00  0.00           N  
ATOM   1418  CA  GLY A 325       3.291  65.980  -4.106  1.00  0.00           C  
ATOM   1419  C   GLY A 325       1.829  65.945  -4.470  1.00  0.00           C  
ATOM   1420  O   GLY A 325       1.280  64.897  -4.756  1.00  0.00           O  
ATOM   1421  N   ALA A 332       1.198  67.105  -4.480  1.00  0.00           N  
ATOM   1422  CA  ALA A 332      -0.209  67.175  -4.821  1.00  0.00           C  
ATOM   1423  C   ALA A 332      -0.413  66.865  -6.307  1.00  0.00           C  
ATOM   1424  O   ALA A 332      -1.245  66.046  -6.674  1.00  0.00           O  
ATOM   1425  CB  ALA A 332      -0.758  68.555  -4.481  1.00  0.00           C  
ATOM   1426  N   ARG A 333       0.351  67.510  -7.168  1.00  0.00           N  
ATOM   1427  CA  ARG A 333       0.191  67.262  -8.581  1.00  0.00           C  
ATOM   1428  C   ARG A 333       0.213  65.751  -8.841  1.00  0.00           C  
ATOM   1429  O   ARG A 333      -0.566  65.236  -9.661  1.00  0.00           O  
ATOM   1430  CB  ARG A 333       1.307  67.961  -9.373  1.00  0.00           C  
ATOM   1431  CG  ARG A 333       0.826  68.603 -10.675  1.00  0.00           C  
ATOM   1432  CD  ARG A 333       1.984  69.050 -11.567  1.00  0.00           C  
ATOM   1433  NE  ARG A 333       1.534  69.471 -12.902  1.00  0.00           N  
ATOM   1434  CZ  ARG A 333       0.733  70.508 -13.126  1.00  0.00           C  
ATOM   1435  NH1 ARG A 333       0.296  71.235 -12.099  1.00  0.00           N  
ATOM   1436  NH2 ARG A 333       0.364  70.810 -14.367  1.00  0.00           N  
ATOM   1437  N   LEU A 334       1.088  65.044  -8.125  1.00  0.00           N  
ATOM   1438  CA  LEU A 334       1.225  63.602  -8.304  1.00  0.00           C  
ATOM   1439  C   LEU A 334      -0.024  62.893  -7.813  1.00  0.00           C  
ATOM   1440  O   LEU A 334      -0.506  61.962  -8.440  1.00  0.00           O  
ATOM   1441  CB  LEU A 334       2.442  63.073  -7.536  1.00  0.00           C  
ATOM   1442  CG  LEU A 334       3.236  61.847  -8.033  1.00  0.00           C  
ATOM   1443  CD1 LEU A 334       3.918  61.204  -6.833  1.00  0.00           C  
ATOM   1444  CD2 LEU A 334       2.350  60.838  -8.739  1.00  0.00           C  
ATOM   1445  N   GLU A 335      -0.542  63.338  -6.679  1.00  0.00           N  
ATOM   1446  CA  GLU A 335      -1.734  62.742  -6.094  1.00  0.00           C  
ATOM   1447  C   GLU A 335      -2.873  62.810  -7.081  1.00  0.00           C  
ATOM   1448  O   GLU A 335      -3.565  61.822  -7.309  1.00  0.00           O  
ATOM   1449  CB  GLU A 335      -2.131  63.488  -4.823  1.00  0.00           C  
ATOM   1450  CG  GLU A 335      -1.974  62.704  -3.519  1.00  0.00           C  
ATOM   1451  CD  GLU A 335      -3.227  61.924  -3.120  1.00  0.00           C  
ATOM   1452  OE1 GLU A 335      -4.347  62.412  -3.346  1.00  0.00           O  
ATOM   1453  OE2 GLU A 335      -3.097  60.829  -2.555  1.00  0.00           O  
ATOM   1454  N   ARG A 336      -3.072  63.982  -7.671  1.00  0.00           N  
ATOM   1455  CA  ARG A 336      -4.152  64.156  -8.632  1.00  0.00           C  
ATOM   1456  C   ARG A 336      -3.920  63.204  -9.782  1.00  0.00           C  
ATOM   1457  O   ARG A 336      -4.831  62.482 -10.213  1.00  0.00           O  
ATOM   1458  CB  ARG A 336      -4.194  65.596  -9.148  1.00  0.00           C  
ATOM   1459  CG  ARG A 336      -5.250  65.835 -10.222  1.00  0.00           C  
ATOM   1460  CD  ARG A 336      -5.529  67.317 -10.372  1.00  0.00           C  
ATOM   1461  NE  ARG A 336      -4.306  68.108 -10.502  1.00  0.00           N  
ATOM   1462  CZ  ARG A 336      -3.936  68.727 -11.620  1.00  0.00           C  
ATOM   1463  NH1 ARG A 336      -4.703  68.639 -12.703  1.00  0.00           N  
ATOM   1464  NH2 ARG A 336      -2.812  69.433 -11.655  1.00  0.00           N  
ATOM   1465  N   ALA A 337      -2.678  63.201 -10.259  1.00  0.00           N  
ATOM   1466  CA  ALA A 337      -2.281  62.349 -11.366  1.00  0.00           C  
ATOM   1467  C   ALA A 337      -2.768  60.933 -11.115  1.00  0.00           C  
ATOM   1468  O   ALA A 337      -3.485  60.363 -11.943  1.00  0.00           O  
ATOM   1469  CB  ALA A 337      -0.767  62.372 -11.517  1.00  0.00           C  
ATOM   1470  N   LEU A 338      -2.387  60.379  -9.960  1.00  0.00           N  
ATOM   1471  CA  LEU A 338      -2.779  59.019  -9.563  1.00  0.00           C  
ATOM   1472  C   LEU A 338      -4.262  58.808  -9.764  1.00  0.00           C  
ATOM   1473  O   LEU A 338      -4.679  57.899 -10.494  1.00  0.00           O  
ATOM   1474  CB  LEU A 338      -2.435  58.771  -8.102  1.00  0.00           C  
ATOM   1475  CG  LEU A 338      -0.945  58.533  -7.855  1.00  0.00           C  
ATOM   1476  CD1 LEU A 338      -0.655  58.639  -6.359  1.00  0.00           C  
ATOM   1477  CD2 LEU A 338      -0.533  57.187  -8.428  1.00  0.00           C  
ATOM   1478  N   ILE A 339      -5.037  59.667  -9.109  1.00  0.00           N  
ATOM   1479  CA  ILE A 339      -6.489  59.660  -9.197  1.00  0.00           C  
ATOM   1480  C   ILE A 339      -6.981  59.629 -10.648  1.00  0.00           C  
ATOM   1481  O   ILE A 339      -7.879  58.852 -10.981  1.00  0.00           O  
ATOM   1482  CB  ILE A 339      -7.057  60.909  -8.493  1.00  0.00           C  
ATOM   1483  CG1 ILE A 339      -6.589  60.911  -7.045  1.00  0.00           C  
ATOM   1484  CG2 ILE A 339      -8.579  60.906  -8.513  1.00  0.00           C  
ATOM   1485  CD1 ILE A 339      -6.777  62.200  -6.346  1.00  0.00           C  
ATOM   1486  N   ASN A 340      -6.392  60.470 -11.504  1.00  0.00           N  
ATOM   1487  CA  ASN A 340      -6.765  60.540 -12.921  1.00  0.00           C  
ATOM   1488  C   ASN A 340      -6.325  59.280 -13.644  1.00  0.00           C  
ATOM   1489  O   ASN A 340      -7.102  58.681 -14.372  1.00  0.00           O  
ATOM   1490  CB  ASN A 340      -6.104  61.736 -13.597  1.00  0.00           C  
ATOM   1491  CG  ASN A 340      -6.752  63.068 -13.237  1.00  0.00           C  
ATOM   1492  OD1 ASN A 340      -6.050  64.054 -12.988  1.00  0.00           O  
ATOM   1493  ND2 ASN A 340      -8.086  63.114 -13.225  1.00  0.00           N  
ATOM   1494  N   PHE A 341      -5.071  58.882 -13.447  1.00  0.00           N  
ATOM   1495  CA  PHE A 341      -4.557  57.681 -14.094  1.00  0.00           C  
ATOM   1496  C   PHE A 341      -5.464  56.512 -13.799  1.00  0.00           C  
ATOM   1497  O   PHE A 341      -5.846  55.763 -14.688  1.00  0.00           O  
ATOM   1498  CB  PHE A 341      -3.161  57.344 -13.585  1.00  0.00           C  
ATOM   1499  CG  PHE A 341      -2.745  55.923 -13.880  1.00  0.00           C  
ATOM   1500  CD1 PHE A 341      -2.641  55.471 -15.184  1.00  0.00           C  
ATOM   1501  CD2 PHE A 341      -2.477  55.034 -12.855  1.00  0.00           C  
ATOM   1502  CE1 PHE A 341      -2.282  54.169 -15.460  1.00  0.00           C  
ATOM   1503  CE2 PHE A 341      -2.118  53.715 -13.119  1.00  0.00           C  
ATOM   1504  CZ  PHE A 341      -2.019  53.285 -14.419  1.00  0.00           C  
ATOM   1505  N   LEU A 343      -8.713  56.422 -12.511  1.00  0.00           N  
ATOM   1506  CA  LEU A 343     -10.067  56.490 -13.043  1.00  0.00           C  
ATOM   1507  C   LEU A 343     -10.153  56.178 -14.538  1.00  0.00           C  
ATOM   1508  O   LEU A 343     -11.046  55.455 -14.985  1.00  0.00           O  
ATOM   1509  CB  LEU A 343     -10.652  57.873 -12.798  1.00  0.00           C  
ATOM   1510  CG  LEU A 343     -11.110  58.168 -11.381  1.00  0.00           C  
ATOM   1511  CD1 LEU A 343     -11.387  59.655 -11.234  1.00  0.00           C  
ATOM   1512  CD2 LEU A 343     -12.349  57.343 -11.087  1.00  0.00           C  
ATOM   1513  N   ASP A 344      -9.228  56.740 -15.310  1.00  0.00           N  
ATOM   1514  CA  ASP A 344      -9.232  56.518 -16.740  1.00  0.00           C  
ATOM   1515  C   ASP A 344      -9.067  55.038 -17.043  1.00  0.00           C  
ATOM   1516  O   ASP A 344      -9.777  54.484 -17.887  1.00  0.00           O  
ATOM   1517  CB  ASP A 344      -8.126  57.328 -17.440  1.00  0.00           C  
ATOM   1518  CG  ASP A 344      -8.425  58.837 -17.492  1.00  0.00           C  
ATOM   1519  OD1 ASP A 344      -9.611  59.240 -17.468  1.00  0.00           O  
ATOM   1520  OD2 ASP A 344      -7.470  59.633 -17.570  1.00  0.00           O  
ATOM   1521  N   LEU A 345      -8.136  54.395 -16.351  1.00  0.00           N  
ATOM   1522  CA  LEU A 345      -7.876  52.976 -16.545  1.00  0.00           C  
ATOM   1523  C   LEU A 345      -9.151  52.131 -16.370  1.00  0.00           C  
ATOM   1524  O   LEU A 345      -9.487  51.312 -17.217  1.00  0.00           O  
ATOM   1525  CB  LEU A 345      -6.782  52.554 -15.551  1.00  0.00           C  
ATOM   1526  CG  LEU A 345      -6.153  51.161 -15.587  1.00  0.00           C  
ATOM   1527  CD1 LEU A 345      -7.002  50.197 -14.779  1.00  0.00           C  
ATOM   1528  CD2 LEU A 345      -5.997  50.690 -17.046  1.00  0.00           C  
ATOM   1529  N   HIS A 347      -9.857  52.359 -15.263  1.00  0.00           N  
ATOM   1530  CA  HIS A 347     -11.077  51.620 -14.933  1.00  0.00           C  
ATOM   1531  C   HIS A 347     -12.274  52.002 -15.775  1.00  0.00           C  
ATOM   1532  O   HIS A 347     -13.106  51.147 -16.055  1.00  0.00           O  
ATOM   1533  CB  HIS A 347     -11.477  51.793 -13.454  1.00  0.00           C  
ATOM   1534  CG  HIS A 347     -10.380  51.506 -12.478  1.00  0.00           C  
ATOM   1535  ND1 HIS A 347      -9.514  50.444 -12.622  1.00  0.00           N  
ATOM   1536  CD2 HIS A 347     -10.010  52.147 -11.342  1.00  0.00           C  
ATOM   1537  CE1 HIS A 347      -8.654  50.448 -11.617  1.00  0.00           C  
ATOM   1538  NE2 HIS A 347      -8.935  51.470 -10.826  1.00  0.00           N  
ATOM   1539  N   THR A 348     -12.393  53.274 -16.156  1.00  0.00           N  
ATOM   1540  CA  THR A 348     -13.537  53.657 -16.980  1.00  0.00           C  
ATOM   1541  C   THR A 348     -13.385  53.012 -18.360  1.00  0.00           C  
ATOM   1542  O   THR A 348     -14.343  52.483 -18.925  1.00  0.00           O  
ATOM   1543  CB  THR A 348     -13.687  55.185 -17.128  1.00  0.00           C  
ATOM   1544  OG1 THR A 348     -12.459  55.752 -17.563  1.00  0.00           O  
ATOM   1545  CG2 THR A 348     -14.071  55.806 -15.816  1.00  0.00           C  
ATOM   1546  N   LYS A 349     -12.167  53.028 -18.886  1.00  0.00           N  
ATOM   1547  CA  LYS A 349     -11.904  52.422 -20.179  1.00  0.00           C  
ATOM   1548  C   LYS A 349     -12.310  50.948 -20.146  1.00  0.00           C  
ATOM   1549  O   LYS A 349     -12.746  50.392 -21.154  1.00  0.00           O  
ATOM   1550  CB  LYS A 349     -10.419  52.544 -20.517  1.00  0.00           C  
ATOM   1551  CG  LYS A 349     -10.034  52.074 -21.896  1.00  0.00           C  
ATOM   1552  CD  LYS A 349      -8.606  52.532 -22.210  1.00  0.00           C  
ATOM   1553  CE  LYS A 349      -8.256  52.389 -23.710  1.00  0.00           C  
ATOM   1554  NZ  LYS A 349      -7.002  53.126 -24.140  1.00  0.00           N  
ATOM   1555  N   LYS A 352     -12.181  50.319 -18.981  1.00  0.00           N  
ATOM   1556  CA  LYS A 352     -12.510  48.909 -18.861  1.00  0.00           C  
ATOM   1557  C   LYS A 352     -13.989  48.683 -18.683  1.00  0.00           C  
ATOM   1558  O   LYS A 352     -14.436  47.558 -18.739  1.00  0.00           O  
ATOM   1559  CB  LYS A 352     -11.713  48.238 -17.717  1.00  0.00           C  
ATOM   1560  CG  LYS A 352     -10.179  48.210 -17.923  1.00  0.00           C  
ATOM   1561  CD  LYS A 352      -9.490  47.045 -17.172  1.00  0.00           C  
ATOM   1562  CE  LYS A 352      -9.714  47.057 -15.658  1.00  0.00           C  
ATOM   1563  NZ  LYS A 352      -8.847  48.028 -14.874  1.00  0.00           N  
ATOM   1564  N   GLY A 361     -14.762  49.737 -18.463  1.00  0.00           N  
ATOM   1565  CA  GLY A 361     -16.193  49.527 -18.319  1.00  0.00           C  
ATOM   1566  C   GLY A 361     -16.938  50.022 -17.093  1.00  0.00           C  
ATOM   1567  O   GLY A 361     -18.160  49.894 -17.028  1.00  0.00           O  
ATOM   1568  N   TYR A 362     -16.222  50.587 -16.128  1.00  0.00           N  
ATOM   1569  CA  TYR A 362     -16.829  51.091 -14.899  1.00  0.00           C  
ATOM   1570  C   TYR A 362     -17.420  52.478 -15.107  1.00  0.00           C  
ATOM   1571  O   TYR A 362     -16.820  53.290 -15.811  1.00  0.00           O  
ATOM   1572  CB  TYR A 362     -15.781  51.157 -13.801  1.00  0.00           C  
ATOM   1573  CG  TYR A 362     -15.325  49.820 -13.287  1.00  0.00           C  
ATOM   1574  CD1 TYR A 362     -14.277  49.149 -13.879  1.00  0.00           C  
ATOM   1575  CD2 TYR A 362     -15.931  49.247 -12.171  1.00  0.00           C  
ATOM   1576  CE1 TYR A 362     -13.833  47.938 -13.369  1.00  0.00           C  
ATOM   1577  CE2 TYR A 362     -15.505  48.049 -11.654  1.00  0.00           C  
ATOM   1578  CZ  TYR A 362     -14.454  47.396 -12.250  1.00  0.00           C  
ATOM   1579  OH  TYR A 362     -14.021  46.209 -11.715  1.00  0.00           O  
ATOM   1580  N   LYS A 363     -18.580  52.762 -14.507  1.00  0.00           N  
ATOM   1581  CA  LYS A 363     -19.212  54.078 -14.685  1.00  0.00           C  
ATOM   1582  C   LYS A 363     -18.694  55.086 -13.679  1.00  0.00           C  
ATOM   1583  O   LYS A 363     -18.884  54.937 -12.481  1.00  0.00           O  
ATOM   1584  CB  LYS A 363     -20.752  53.991 -14.600  1.00  0.00           C  
ATOM   1585  CG  LYS A 363     -21.466  55.319 -14.947  1.00  0.00           C  
ATOM   1586  CD  LYS A 363     -22.928  55.142 -15.410  1.00  0.00           C  
ATOM   1587  CE  LYS A 363     -23.871  54.641 -14.298  1.00  0.00           C  
ATOM   1588  NZ  LYS A 363     -25.179  54.048 -14.767  1.00  0.00           N  
ATOM   1589  N   GLU A 364     -18.016  56.113 -14.162  1.00  0.00           N  
ATOM   1590  CA  GLU A 364     -17.485  57.104 -13.257  1.00  0.00           C  
ATOM   1591  C   GLU A 364     -18.681  57.775 -12.624  1.00  0.00           C  
ATOM   1592  O   GLU A 364     -19.716  57.914 -13.265  1.00  0.00           O  
ATOM   1593  CB  GLU A 364     -16.638  58.113 -14.027  1.00  0.00           C  
ATOM   1594  CG  GLU A 364     -15.791  59.026 -13.150  1.00  0.00           C  
ATOM   1595  CD  GLU A 364     -14.739  59.813 -13.944  1.00  0.00           C  
ATOM   1596  OE1 GLU A 364     -14.231  59.278 -14.955  1.00  0.00           O  
ATOM   1597  OE2 GLU A 364     -14.410  60.957 -13.548  1.00  0.00           O  
ATOM   1598  N   ILE A 365     -18.566  58.163 -11.359  1.00  0.00           N  
ATOM   1599  CA  ILE A 365     -19.671  58.835 -10.690  1.00  0.00           C  
ATOM   1600  C   ILE A 365     -19.146  59.637  -9.468  1.00  0.00           C  
ATOM   1601  O   ILE A 365     -18.238  59.187  -8.780  1.00  0.00           O  
ATOM   1602  CB  ILE A 365     -20.798  57.775 -10.374  1.00  0.00           C  
ATOM   1603  CG1 ILE A 365     -21.967  58.429  -9.668  1.00  0.00           C  
ATOM   1604  CG2 ILE A 365     -20.274  56.660  -9.551  1.00  0.00           C  
ATOM   1605  CD1 ILE A 365     -23.251  57.675  -9.846  1.00  0.00           C  
ATOM   1606  N   CYS A 366     -19.648  60.857  -9.277  1.00  0.00           N  
ATOM   1607  CA  CYS A 366     -19.240  61.720  -8.171  1.00  0.00           C  
ATOM   1608  C   CYS A 366     -20.386  61.701  -7.174  1.00  0.00           C  
ATOM   1609  O   CYS A 366     -21.419  62.330  -7.413  1.00  0.00           O  
ATOM   1610  CB  CYS A 366     -19.034  63.147  -8.661  1.00  0.00           C  
ATOM   1611  SG  CYS A 366     -17.561  63.455  -9.692  1.00  0.00           S  
ATOM   1612  N   PRO A 368     -20.203  61.036  -6.011  1.00  0.00           N  
ATOM   1613  CA  PRO A 368     -21.263  60.945  -5.017  1.00  0.00           C  
ATOM   1614  C   PRO A 368     -21.105  61.890  -3.854  1.00  0.00           C  
ATOM   1615  O   PRO A 368     -20.019  62.443  -3.629  1.00  0.00           O  
ATOM   1616  CB  PRO A 368     -21.137  59.513  -4.580  1.00  0.00           C  
ATOM   1617  CG  PRO A 368     -19.610  59.353  -4.542  1.00  0.00           C  
ATOM   1618  CD  PRO A 368     -19.006  60.382  -5.471  1.00  0.00           C  
ATOM   1619  N   PRO A 370     -22.194  62.090  -3.096  1.00  0.00           N  
ATOM   1620  CA  PRO A 370     -22.168  62.976  -1.934  1.00  0.00           C  
ATOM   1621  C   PRO A 370     -21.169  62.342  -0.987  1.00  0.00           C  
ATOM   1622  O   PRO A 370     -20.885  61.135  -1.085  1.00  0.00           O  
ATOM   1623  CB  PRO A 370     -23.581  62.873  -1.395  1.00  0.00           C  
ATOM   1624  CG  PRO A 370     -24.404  62.530  -2.619  1.00  0.00           C  
ATOM   1625  CD  PRO A 370     -23.539  61.529  -3.309  1.00  0.00           C  
ATOM   1626  N   HIS A 371     -20.633  63.141  -0.073  1.00  0.00           N  
ATOM   1627  CA  HIS A 371     -19.659  62.639   0.888  1.00  0.00           C  
ATOM   1628  C   HIS A 371     -20.282  62.528   2.267  1.00  0.00           C  
ATOM   1629  O   HIS A 371     -19.785  61.788   3.118  1.00  0.00           O  
ATOM   1630  CB  HIS A 371     -18.425  63.538   0.870  1.00  0.00           C  
ATOM   1631  CG  HIS A 371     -17.751  63.572  -0.465  1.00  0.00           C  
ATOM   1632  ND1 HIS A 371     -16.831  64.537  -0.818  1.00  0.00           N  
ATOM   1633  CD2 HIS A 371     -17.891  62.767  -1.546  1.00  0.00           C  
ATOM   1634  CE1 HIS A 371     -16.438  64.326  -2.062  1.00  0.00           C  
ATOM   1635  NE2 HIS A 371     -17.067  63.259  -2.526  1.00  0.00           N  
ATOM   1636  N   LEU A 372     -21.372  63.270   2.467  1.00  0.00           N  
ATOM   1637  CA  LEU A 372     -22.150  63.217   3.702  1.00  0.00           C  
ATOM   1638  C   LEU A 372     -23.356  62.371   3.317  1.00  0.00           C  
ATOM   1639  O   LEU A 372     -23.922  62.534   2.237  1.00  0.00           O  
ATOM   1640  CB  LEU A 372     -22.569  64.604   4.164  1.00  0.00           C  
ATOM   1641  CG  LEU A 372     -21.512  65.288   5.017  1.00  0.00           C  
ATOM   1642  CD1 LEU A 372     -20.239  65.215   4.275  1.00  0.00           C  
ATOM   1643  CD2 LEU A 372     -21.858  66.734   5.297  1.00  0.00           C  
ATOM   1644  N   VAL A 373     -23.753  61.465   4.200  1.00  0.00           N  
ATOM   1645  CA  VAL A 373     -24.824  60.552   3.863  1.00  0.00           C  
ATOM   1646  C   VAL A 373     -25.781  60.226   5.022  1.00  0.00           C  
ATOM   1647  O   VAL A 373     -25.387  60.274   6.186  1.00  0.00           O  
ATOM   1648  CB  VAL A 373     -24.169  59.277   3.340  1.00  0.00           C  
ATOM   1649  CG1 VAL A 373     -23.821  58.393   4.498  1.00  0.00           C  
ATOM   1650  CG2 VAL A 373     -25.041  58.599   2.313  1.00  0.00           C  
ATOM   1651  N   LYS A 374     -27.038  59.909   4.703  1.00  0.00           N  
ATOM   1652  CA  LYS A 374     -28.016  59.564   5.733  1.00  0.00           C  
ATOM   1653  C   LYS A 374     -27.600  58.247   6.358  1.00  0.00           C  
ATOM   1654  O   LYS A 374     -26.820  57.504   5.770  1.00  0.00           O  
ATOM   1655  CB  LYS A 374     -29.419  59.411   5.131  1.00  0.00           C  
ATOM   1656  CG  LYS A 374     -30.170  60.727   4.894  1.00  0.00           C  
ATOM   1657  CD  LYS A 374     -31.665  60.510   4.617  1.00  0.00           C  
ATOM   1658  CE  LYS A 374     -31.949  60.174   3.156  1.00  0.00           C  
ATOM   1659  NZ  LYS A 374     -33.220  59.413   2.986  1.00  0.00           N  
ATOM   1660  N   PRO A 375     -28.098  57.943   7.565  1.00  0.00           N  
ATOM   1661  CA  PRO A 375     -27.780  56.702   8.273  1.00  0.00           C  
ATOM   1662  C   PRO A 375     -28.139  55.388   7.572  1.00  0.00           C  
ATOM   1663  O   PRO A 375     -27.320  54.459   7.543  1.00  0.00           O  
ATOM   1664  CB  PRO A 375     -28.502  56.888   9.592  1.00  0.00           C  
ATOM   1665  CG  PRO A 375     -28.282  58.337   9.858  1.00  0.00           C  
ATOM   1666  CD  PRO A 375     -28.652  58.929   8.509  1.00  0.00           C  
ATOM   1667  N   GLU A 376     -29.342  55.303   7.010  1.00  0.00           N  
ATOM   1668  CA  GLU A 376     -29.759  54.087   6.306  1.00  0.00           C  
ATOM   1669  C   GLU A 376     -28.645  53.567   5.424  1.00  0.00           C  
ATOM   1670  O   GLU A 376     -28.378  52.354   5.374  1.00  0.00           O  
ATOM   1671  CB  GLU A 376     -30.940  54.323   5.359  1.00  0.00           C  
ATOM   1672  CG  GLU A 376     -32.177  54.882   5.959  1.00  0.00           C  
ATOM   1673  CD  GLU A 376     -32.116  56.367   5.953  1.00  0.00           C  
ATOM   1674  OE1 GLU A 376     -31.623  56.948   6.955  1.00  0.00           O  
ATOM   1675  OE2 GLU A 376     -32.544  56.945   4.921  1.00  0.00           O  
ATOM   1676  N   ILE A 377     -28.044  54.506   4.690  1.00  0.00           N  
ATOM   1677  CA  ILE A 377     -26.962  54.233   3.744  1.00  0.00           C  
ATOM   1678  C   ILE A 377     -25.861  53.425   4.404  1.00  0.00           C  
ATOM   1679  O   ILE A 377     -25.483  52.377   3.901  1.00  0.00           O  
ATOM   1680  CB  ILE A 377     -26.378  55.548   3.173  1.00  0.00           C  
ATOM   1681  CG1 ILE A 377     -27.500  56.551   2.887  1.00  0.00           C  
ATOM   1682  CG2 ILE A 377     -25.633  55.262   1.870  1.00  0.00           C  
ATOM   1683  CD1 ILE A 377     -28.522  56.072   1.902  1.00  0.00           C  
ATOM   1684  N   LEU A 378     -25.351  53.915   5.532  1.00  0.00           N  
ATOM   1685  CA  LEU A 378     -24.315  53.190   6.262  1.00  0.00           C  
ATOM   1686  C   LEU A 378     -24.885  51.871   6.814  1.00  0.00           C  
ATOM   1687  O   LEU A 378     -24.163  50.872   6.890  1.00  0.00           O  
ATOM   1688  CB  LEU A 378     -23.756  54.020   7.418  1.00  0.00           C  
ATOM   1689  CG  LEU A 378     -22.629  55.051   7.289  1.00  0.00           C  
ATOM   1690  CD1 LEU A 378     -21.700  54.626   6.213  1.00  0.00           C  
ATOM   1691  CD2 LEU A 378     -23.192  56.424   7.019  1.00  0.00           C  
ATOM   1692  N   ILE A 388     -26.156  51.859   7.229  1.00  0.00           N  
ATOM   1693  CA  ILE A 388     -26.738  50.590   7.690  1.00  0.00           C  
ATOM   1694  C   ILE A 388     -26.759  49.662   6.487  1.00  0.00           C  
ATOM   1695  O   ILE A 388     -26.570  48.469   6.609  1.00  0.00           O  
ATOM   1696  CB  ILE A 388     -28.220  50.691   8.187  1.00  0.00           C  
ATOM   1697  CG1 ILE A 388     -28.307  51.387   9.546  1.00  0.00           C  
ATOM   1698  CG2 ILE A 388     -28.808  49.287   8.346  1.00  0.00           C  
ATOM   1699  CD1 ILE A 388     -29.732  51.604  10.002  1.00  0.00           C  
ATOM   1700  N   GLY A 389     -27.005  50.229   5.317  1.00  0.00           N  
ATOM   1701  CA  GLY A 389     -27.039  49.424   4.110  1.00  0.00           C  
ATOM   1702  C   GLY A 389     -25.774  48.652   3.771  1.00  0.00           C  
ATOM   1703  O   GLY A 389     -25.834  47.497   3.427  1.00  0.00           O  
ATOM   1704  N   THR A 396     -24.622  49.287   3.884  1.00  0.00           N  
ATOM   1705  CA  THR A 396     -23.369  48.648   3.542  1.00  0.00           C  
ATOM   1706  C   THR A 396     -22.705  47.832   4.619  1.00  0.00           C  
ATOM   1707  O   THR A 396     -21.792  47.068   4.324  1.00  0.00           O  
ATOM   1708  CB  THR A 396     -22.365  49.678   3.112  1.00  0.00           C  
ATOM   1709  OG1 THR A 396     -22.468  50.805   3.995  1.00  0.00           O  
ATOM   1710  CG2 THR A 396     -22.604  50.088   1.663  1.00  0.00           C  
ATOM   1711  N   GLY A 397     -23.117  48.010   5.869  1.00  0.00           N  
ATOM   1712  CA  GLY A 397     -22.499  47.247   6.936  1.00  0.00           C  
ATOM   1713  C   GLY A 397     -21.885  48.106   8.011  1.00  0.00           C  
ATOM   1714  O   GLY A 397     -21.866  47.708   9.168  1.00  0.00           O  
ATOM   1715  N   GLN A 403     -21.391  49.280   7.638  1.00  0.00           N  
ATOM   1716  CA  GLN A 403     -20.761  50.213   8.586  1.00  0.00           C  
ATOM   1717  C   GLN A 403     -21.625  50.457   9.832  1.00  0.00           C  
ATOM   1718  O   GLN A 403     -21.106  50.513  10.943  1.00  0.00           O  
ATOM   1719  CB  GLN A 403     -20.474  51.572   7.913  1.00  0.00           C  
ATOM   1720  CG  GLN A 403     -20.676  51.567   6.412  1.00  0.00           C  
ATOM   1721  CD  GLN A 403     -19.601  50.800   5.738  1.00  0.00           C  
ATOM   1722  OE1 GLN A 403     -19.791  50.240   4.663  1.00  0.00           O  
ATOM   1723  NE2 GLN A 403     -18.437  50.768   6.369  1.00  0.00           N  
ATOM   1724  N   LEU A 404     -22.926  50.637   9.641  1.00  0.00           N  
ATOM   1725  CA  LEU A 404     -23.818  50.844  10.756  1.00  0.00           C  
ATOM   1726  C   LEU A 404     -24.583  49.536  10.984  1.00  0.00           C  
ATOM   1727  O   LEU A 404     -24.887  48.814  10.030  1.00  0.00           O  
ATOM   1728  CB  LEU A 404     -24.754  52.013  10.459  1.00  0.00           C  
ATOM   1729  CG  LEU A 404     -24.479  53.288  11.277  1.00  0.00           C  
ATOM   1730  CD1 LEU A 404     -23.021  53.373  11.654  1.00  0.00           C  
ATOM   1731  CD2 LEU A 404     -24.896  54.510  10.511  1.00  0.00           C  
ATOM   1732  N   PRO A 406     -24.923  49.213  12.252  1.00  0.00           N  
ATOM   1733  CA  PRO A 406     -24.705  49.910  13.525  1.00  0.00           C  
ATOM   1734  C   PRO A 406     -23.446  49.582  14.342  1.00  0.00           C  
ATOM   1735  O   PRO A 406     -23.083  50.337  15.249  1.00  0.00           O  
ATOM   1736  CB  PRO A 406     -25.953  49.539  14.283  1.00  0.00           C  
ATOM   1737  CG  PRO A 406     -26.046  48.063  13.947  1.00  0.00           C  
ATOM   1738  CD  PRO A 406     -25.718  47.992  12.475  1.00  0.00           C  
ATOM   1739  N   LYS A 473     -22.787  48.476  14.011  1.00  0.00           N  
ATOM   1740  CA  LYS A 473     -21.617  48.023  14.747  1.00  0.00           C  
ATOM   1741  C   LYS A 473     -20.434  48.966  14.860  1.00  0.00           C  
ATOM   1742  O   LYS A 473     -19.815  49.060  15.922  1.00  0.00           O  
ATOM   1743  CB  LYS A 473     -21.130  46.679  14.191  1.00  0.00           C  
ATOM   1744  CG  LYS A 473     -20.005  46.010  15.013  1.00  0.00           C  
ATOM   1745  CD  LYS A 473     -19.772  44.560  14.586  1.00  0.00           C  
ATOM   1746  CE  LYS A 473     -18.814  43.808  15.525  1.00  0.00           C  
ATOM   1747  NZ  LYS A 473     -18.783  42.329  15.261  1.00  0.00           N  
ATOM   1748  N   PHE A 479     -20.097  49.663  13.787  1.00  0.00           N  
ATOM   1749  CA  PHE A 479     -18.947  50.560  13.852  1.00  0.00           C  
ATOM   1750  C   PHE A 479     -19.285  52.045  13.860  1.00  0.00           C  
ATOM   1751  O   PHE A 479     -18.643  52.813  13.171  1.00  0.00           O  
ATOM   1752  CB  PHE A 479     -17.991  50.266  12.685  1.00  0.00           C  
ATOM   1753  CG  PHE A 479     -17.768  48.807  12.448  1.00  0.00           C  
ATOM   1754  CD1 PHE A 479     -18.646  48.079  11.657  1.00  0.00           C  
ATOM   1755  CD2 PHE A 479     -16.738  48.136  13.096  1.00  0.00           C  
ATOM   1756  CE1 PHE A 479     -18.506  46.695  11.520  1.00  0.00           C  
ATOM   1757  CE2 PHE A 479     -16.593  46.759  12.964  1.00  0.00           C  
ATOM   1758  CZ  PHE A 479     -17.483  46.039  12.173  1.00  0.00           C  
ATOM   1759  N   GLU A 488     -20.260  52.464  14.654  1.00  0.00           N  
ATOM   1760  CA  GLU A 488     -20.635  53.872  14.677  1.00  0.00           C  
ATOM   1761  C   GLU A 488     -19.540  54.774  15.268  1.00  0.00           C  
ATOM   1762  O   GLU A 488     -19.337  55.899  14.821  1.00  0.00           O  
ATOM   1763  CB  GLU A 488     -21.950  54.028  15.442  1.00  0.00           C  
ATOM   1764  CG  GLU A 488     -22.757  55.255  15.070  1.00  0.00           C  
ATOM   1765  CD  GLU A 488     -22.423  56.420  15.950  1.00  0.00           C  
ATOM   1766  OE1 GLU A 488     -23.042  57.497  15.795  1.00  0.00           O  
ATOM   1767  OE2 GLU A 488     -21.533  56.253  16.808  1.00  0.00           O  
ATOM   1768  N   GLU A 495     -18.822  54.265  16.259  1.00  0.00           N  
ATOM   1769  CA  GLU A 495     -17.753  55.019  16.904  1.00  0.00           C  
ATOM   1770  C   GLU A 495     -16.606  55.270  15.909  1.00  0.00           C  
ATOM   1771  O   GLU A 495     -15.678  56.045  16.173  1.00  0.00           O  
ATOM   1772  CB  GLU A 495     -17.245  54.225  18.122  1.00  0.00           C  
ATOM   1773  CG  GLU A 495     -16.553  55.071  19.209  1.00  0.00           C  
ATOM   1774  CD  GLU A 495     -16.755  54.507  20.623  1.00  0.00           C  
ATOM   1775  OE1 GLU A 495     -17.890  54.070  20.927  1.00  0.00           O  
ATOM   1776  OE2 GLU A 495     -15.792  54.521  21.429  1.00  0.00           O  
ATOM   1777  N   ASP A 496     -16.697  54.620  14.751  1.00  0.00           N  
ATOM   1778  CA  ASP A 496     -15.684  54.712  13.705  1.00  0.00           C  
ATOM   1779  C   ASP A 496     -15.943  55.761  12.645  1.00  0.00           C  
ATOM   1780  O   ASP A 496     -15.082  56.028  11.816  1.00  0.00           O  
ATOM   1781  CB  ASP A 496     -15.568  53.372  12.995  1.00  0.00           C  
ATOM   1782  CG  ASP A 496     -14.262  52.683  13.270  1.00  0.00           C  
ATOM   1783  OD1 ASP A 496     -13.213  53.395  13.284  1.00  0.00           O  
ATOM   1784  OD2 ASP A 496     -14.301  51.435  13.452  1.00  0.00           O  
ATOM   1785  N   LEU A 497     -17.122  56.357  12.670  1.00  0.00           N  
ATOM   1786  CA  LEU A 497     -17.491  57.333  11.663  1.00  0.00           C  
ATOM   1787  C   LEU A 497     -17.680  58.745  12.204  1.00  0.00           C  
ATOM   1788  O   LEU A 497     -18.173  58.906  13.315  1.00  0.00           O  
ATOM   1789  CB  LEU A 497     -18.781  56.846  11.017  1.00  0.00           C  
ATOM   1790  CG  LEU A 497     -18.643  55.365  10.676  1.00  0.00           C  
ATOM   1791  CD1 LEU A 497     -19.986  54.710  10.623  1.00  0.00           C  
ATOM   1792  CD2 LEU A 497     -17.888  55.214   9.357  1.00  0.00           C  
ATOM   1793  N   TYR A 498     -17.280  59.764  11.438  1.00  0.00           N  
ATOM   1794  CA  TYR A 498     -17.490  61.154  11.865  1.00  0.00           C  
ATOM   1795  C   TYR A 498     -18.973  61.426  11.656  1.00  0.00           C  
ATOM   1796  O   TYR A 498     -19.513  61.078  10.615  1.00  0.00           O  
ATOM   1797  CB  TYR A 498     -16.709  62.157  11.011  1.00  0.00           C  
ATOM   1798  CG  TYR A 498     -15.232  62.196  11.264  1.00  0.00           C  
ATOM   1799  CD1 TYR A 498     -14.343  61.647  10.355  1.00  0.00           C  
ATOM   1800  CD2 TYR A 498     -14.726  62.724  12.440  1.00  0.00           C  
ATOM   1801  CE1 TYR A 498     -12.977  61.612  10.608  1.00  0.00           C  
ATOM   1802  CE2 TYR A 498     -13.357  62.696  12.712  1.00  0.00           C  
ATOM   1803  CZ  TYR A 498     -12.488  62.136  11.786  1.00  0.00           C  
ATOM   1804  OH  TYR A 498     -11.139  62.119  12.023  1.00  0.00           O  
ATOM   1805  N   LYS A 499     -19.626  62.043  12.633  1.00  0.00           N  
ATOM   1806  CA  LYS A 499     -21.055  62.342  12.540  1.00  0.00           C  
ATOM   1807  C   LYS A 499     -21.367  63.821  12.780  1.00  0.00           C  
ATOM   1808  O   LYS A 499     -20.790  64.445  13.664  1.00  0.00           O  
ATOM   1809  CB  LYS A 499     -21.833  61.496  13.554  1.00  0.00           C  
ATOM   1810  CG  LYS A 499     -23.304  61.811  13.623  1.00  0.00           C  
ATOM   1811  CD  LYS A 499     -24.004  60.970  14.674  1.00  0.00           C  
ATOM   1812  CE  LYS A 499     -25.532  61.199  14.699  1.00  0.00           C  
ATOM   1813  NZ  LYS A 499     -26.241  60.228  15.609  1.00  0.00           N  
ATOM   1814  N   CYS A 500     -22.276  64.387  11.992  1.00  0.00           N  
ATOM   1815  CA  CYS A 500     -22.667  65.786  12.162  1.00  0.00           C  
ATOM   1816  C   CYS A 500     -23.977  65.694  12.909  1.00  0.00           C  
ATOM   1817  O   CYS A 500     -25.051  65.820  12.320  1.00  0.00           O  
ATOM   1818  CB  CYS A 500     -22.879  66.467  10.808  1.00  0.00           C  
ATOM   1819  SG  CYS A 500     -21.382  66.626   9.795  1.00  0.00           S  
ATOM   1820  N   GLU A 501     -23.872  65.467  14.217  1.00  0.00           N  
ATOM   1821  CA  GLU A 501     -25.038  65.265  15.061  1.00  0.00           C  
ATOM   1822  C   GLU A 501     -26.141  66.247  14.803  1.00  0.00           C  
ATOM   1823  O   GLU A 501     -27.308  65.929  14.954  1.00  0.00           O  
ATOM   1824  CB  GLU A 501     -24.672  65.270  16.550  1.00  0.00           C  
ATOM   1825  CG  GLU A 501     -23.230  65.602  16.914  1.00  0.00           C  
ATOM   1826  CD  GLU A 501     -22.196  64.555  16.467  1.00  0.00           C  
ATOM   1827  OE1 GLU A 501     -22.451  63.344  16.667  1.00  0.00           O  
ATOM   1828  OE2 GLU A 501     -21.118  64.945  15.938  1.00  0.00           O  
ATOM   1829  N   ARG A 652     -25.773  67.439  14.377  1.00  0.00           N  
ATOM   1830  CA  ARG A 652     -26.755  68.479  14.105  1.00  0.00           C  
ATOM   1831  C   ARG A 652     -27.648  68.191  12.892  1.00  0.00           C  
ATOM   1832  O   ARG A 652     -28.832  68.491  12.920  1.00  0.00           O  
ATOM   1833  CB  ARG A 652     -26.022  69.822  13.932  1.00  0.00           C  
ATOM   1834  CG  ARG A 652     -26.911  71.028  13.708  1.00  0.00           C  
ATOM   1835  CD  ARG A 652     -26.250  72.326  14.213  1.00  0.00           C  
ATOM   1836  NE  ARG A 652     -25.121  72.787  13.405  1.00  0.00           N  
ATOM   1837  CZ  ARG A 652     -24.347  73.825  13.716  1.00  0.00           C  
ATOM   1838  NH1 ARG A 652     -24.568  74.521  14.819  1.00  0.00           N  
ATOM   1839  NH2 ARG A 652     -23.345  74.168  12.920  1.00  0.00           N  
ATOM   1840  N   ASP A 653     -27.095  67.583  11.847  1.00  0.00           N  
ATOM   1841  CA  ASP A 653     -27.858  67.324  10.620  1.00  0.00           C  
ATOM   1842  C   ASP A 653     -28.187  65.873  10.392  1.00  0.00           C  
ATOM   1843  O   ASP A 653     -28.858  65.522   9.422  1.00  0.00           O  
ATOM   1844  CB  ASP A 653     -27.062  67.834   9.418  1.00  0.00           C  
ATOM   1845  CG  ASP A 653     -26.340  69.123   9.721  1.00  0.00           C  
ATOM   1846  OD1 ASP A 653     -26.958  70.202   9.561  1.00  0.00           O  
ATOM   1847  OD2 ASP A 653     -25.164  69.048  10.149  1.00  0.00           O  
ATOM   1848  N   ASN A 654     -27.695  65.027  11.283  1.00  0.00           N  
ATOM   1849  CA  ASN A 654     -27.910  63.598  11.162  1.00  0.00           C  
ATOM   1850  C   ASN A 654     -27.498  63.116   9.758  1.00  0.00           C  
ATOM   1851  O   ASN A 654     -28.324  62.703   8.930  1.00  0.00           O  
ATOM   1852  CB  ASN A 654     -29.370  63.252  11.468  1.00  0.00           C  
ATOM   1853  CG  ASN A 654     -29.609  61.760  11.503  1.00  0.00           C  
ATOM   1854  OD1 ASN A 654     -28.808  60.991  12.052  1.00  0.00           O  
ATOM   1855  ND2 ASN A 654     -30.720  61.337  10.918  1.00  0.00           N  
ATOM   1856  N   LEU A 655     -26.194  63.209   9.517  1.00  0.00           N  
ATOM   1857  CA  LEU A 655     -25.553  62.800   8.274  1.00  0.00           C  
ATOM   1858  C   LEU A 655     -24.173  62.379   8.742  1.00  0.00           C  
ATOM   1859  O   LEU A 655     -23.630  63.002   9.644  1.00  0.00           O  
ATOM   1860  CB  LEU A 655     -25.373  63.985   7.304  1.00  0.00           C  
ATOM   1861  CG  LEU A 655     -26.506  64.761   6.623  1.00  0.00           C  
ATOM   1862  CD1 LEU A 655     -25.920  65.965   5.966  1.00  0.00           C  
ATOM   1863  CD2 LEU A 655     -27.214  63.907   5.610  1.00  0.00           C  
ATOM   1864  N   TYR A 656     -23.599  61.343   8.143  1.00  0.00           N  
ATOM   1865  CA  TYR A 656     -22.269  60.892   8.526  1.00  0.00           C  
ATOM   1866  C   TYR A 656     -21.385  61.097   7.328  1.00  0.00           C  
ATOM   1867  O   TYR A 656     -21.861  61.036   6.209  1.00  0.00           O  
ATOM   1868  CB  TYR A 656     -22.264  59.399   8.848  1.00  0.00           C  
ATOM   1869  CG  TYR A 656     -22.912  58.997  10.157  1.00  0.00           C  
ATOM   1870  CD1 TYR A 656     -22.139  58.774  11.303  1.00  0.00           C  
ATOM   1871  CD2 TYR A 656     -24.292  58.816  10.243  1.00  0.00           C  
ATOM   1872  CE1 TYR A 656     -22.725  58.380  12.499  1.00  0.00           C  
ATOM   1873  CE2 TYR A 656     -24.891  58.426  11.433  1.00  0.00           C  
ATOM   1874  CZ  TYR A 656     -24.103  58.208  12.562  1.00  0.00           C  
ATOM   1875  OH  TYR A 656     -24.706  57.833  13.745  1.00  0.00           O  
ATOM   1876  N   LEU A 657     -20.097  61.333   7.557  1.00  0.00           N  
ATOM   1877  CA  LEU A 657     -19.158  61.506   6.451  1.00  0.00           C  
ATOM   1878  C   LEU A 657     -18.872  60.082   6.053  1.00  0.00           C  
ATOM   1879  O   LEU A 657     -18.820  59.204   6.895  1.00  0.00           O  
ATOM   1880  CB  LEU A 657     -17.836  62.176   6.891  1.00  0.00           C  
ATOM   1881  CG  LEU A 657     -17.727  63.596   7.470  1.00  0.00           C  
ATOM   1882  CD1 LEU A 657     -16.304  63.907   7.711  1.00  0.00           C  
ATOM   1883  CD2 LEU A 657     -18.254  64.631   6.534  1.00  0.00           C  
ATOM   1884  N   ILE A 658     -18.676  59.852   4.772  1.00  0.00           N  
ATOM   1885  CA  ILE A 658     -18.396  58.517   4.280  1.00  0.00           C  
ATOM   1886  C   ILE A 658     -16.962  58.048   4.500  1.00  0.00           C  
ATOM   1887  O   ILE A 658     -16.007  58.794   4.327  1.00  0.00           O  
ATOM   1888  CB  ILE A 658     -18.717  58.451   2.787  1.00  0.00           C  
ATOM   1889  CG1 ILE A 658     -17.830  59.438   2.025  1.00  0.00           C  
ATOM   1890  CG2 ILE A 658     -20.191  58.807   2.564  1.00  0.00           C  
ATOM   1891  CD1 ILE A 658     -17.268  58.871   0.738  1.00  0.00           C  
ATOM   1892  N   PRO A 659     -16.797  56.792   4.898  1.00  0.00           N  
ATOM   1893  CA  PRO A 659     -15.461  56.247   5.128  1.00  0.00           C  
ATOM   1894  C   PRO A 659     -14.863  55.662   3.858  1.00  0.00           C  
ATOM   1895  O   PRO A 659     -13.702  55.311   3.836  1.00  0.00           O  
ATOM   1896  CB  PRO A 659     -15.715  55.171   6.176  1.00  0.00           C  
ATOM   1897  CG  PRO A 659     -17.042  54.648   5.785  1.00  0.00           C  
ATOM   1898  CD  PRO A 659     -17.825  55.913   5.484  1.00  0.00           C  
ATOM   1899  N   THR A 660     -15.676  55.536   2.814  1.00  0.00           N  
ATOM   1900  CA  THR A 660     -15.245  54.979   1.540  1.00  0.00           C  
ATOM   1901  C   THR A 660     -16.302  55.221   0.491  1.00  0.00           C  
ATOM   1902  O   THR A 660     -17.476  55.314   0.811  1.00  0.00           O  
ATOM   1903  CB  THR A 660     -15.012  53.465   1.617  1.00  0.00           C  
ATOM   1904  OG1 THR A 660     -14.715  52.970   0.304  1.00  0.00           O  
ATOM   1905  CG2 THR A 660     -16.236  52.759   2.182  1.00  0.00           C  
ATOM   1906  N   ALA A 661     -15.887  55.320  -0.769  1.00  0.00           N  
ATOM   1907  CA  ALA A 661     -16.833  55.572  -1.844  1.00  0.00           C  
ATOM   1908  C   ALA A 661     -17.777  54.390  -1.928  1.00  0.00           C  
ATOM   1909  O   ALA A 661     -18.854  54.497  -2.503  1.00  0.00           O  
ATOM   1910  CB  ALA A 661     -16.097  55.789  -3.172  1.00  0.00           C  
ATOM   1911  N   GLU A 662     -17.381  53.267  -1.344  1.00  0.00           N  
ATOM   1912  CA  GLU A 662     -18.238  52.091  -1.352  1.00  0.00           C  
ATOM   1913  C   GLU A 662     -19.646  52.385  -0.872  1.00  0.00           C  
ATOM   1914  O   GLU A 662     -20.627  51.941  -1.470  1.00  0.00           O  
ATOM   1915  CB  GLU A 662     -17.691  50.990  -0.457  1.00  0.00           C  
ATOM   1916  CG  GLU A 662     -18.789  50.034  -0.076  1.00  0.00           C  
ATOM   1917  CD  GLU A 662     -18.376  48.980   0.893  1.00  0.00           C  
ATOM   1918  OE1 GLU A 662     -19.252  48.145   1.193  1.00  0.00           O  
ATOM   1919  OE2 GLU A 662     -17.210  48.978   1.343  1.00  0.00           O  
ATOM   1920  N   VAL A 663     -19.740  53.109   0.232  1.00  0.00           N  
ATOM   1921  CA  VAL A 663     -21.036  53.444   0.802  1.00  0.00           C  
ATOM   1922  C   VAL A 663     -21.998  54.130  -0.186  1.00  0.00           C  
ATOM   1923  O   VAL A 663     -23.022  53.557  -0.585  1.00  0.00           O  
ATOM   1924  CB  VAL A 663     -20.875  54.353   2.027  1.00  0.00           C  
ATOM   1925  CG1 VAL A 663     -22.244  54.658   2.604  1.00  0.00           C  
ATOM   1926  CG2 VAL A 663     -19.939  53.710   3.041  1.00  0.00           C  
ATOM   1927  N   PRO A 664     -21.672  55.364  -0.603  1.00  0.00           N  
ATOM   1928  CA  PRO A 664     -22.571  56.035  -1.533  1.00  0.00           C  
ATOM   1929  C   PRO A 664     -22.858  55.248  -2.811  1.00  0.00           C  
ATOM   1930  O   PRO A 664     -24.009  55.109  -3.223  1.00  0.00           O  
ATOM   1931  CB  PRO A 664     -21.860  57.361  -1.781  1.00  0.00           C  
ATOM   1932  CG  PRO A 664     -20.424  57.023  -1.578  1.00  0.00           C  
ATOM   1933  CD  PRO A 664     -20.459  56.168  -0.377  1.00  0.00           C  
ATOM   1934  N   LEU A 665     -21.813  54.720  -3.430  1.00  0.00           N  
ATOM   1935  CA  LEU A 665     -21.968  53.979  -4.665  1.00  0.00           C  
ATOM   1936  C   LEU A 665     -22.898  52.781  -4.546  1.00  0.00           C  
ATOM   1937  O   LEU A 665     -23.874  52.674  -5.288  1.00  0.00           O  
ATOM   1938  CB  LEU A 665     -20.602  53.514  -5.160  1.00  0.00           C  
ATOM   1939  CG  LEU A 665     -19.934  54.284  -6.299  1.00  0.00           C  
ATOM   1940  CD1 LEU A 665     -19.872  55.759  -5.965  1.00  0.00           C  
ATOM   1941  CD2 LEU A 665     -18.538  53.729  -6.541  1.00  0.00           C  
ATOM   1942  N   THR A 666     -22.613  51.882  -3.608  1.00  0.00           N  
ATOM   1943  CA  THR A 666     -23.427  50.692  -3.490  1.00  0.00           C  
ATOM   1944  C   THR A 666     -24.887  50.968  -3.206  1.00  0.00           C  
ATOM   1945  O   THR A 666     -25.742  50.317  -3.774  1.00  0.00           O  
ATOM   1946  CB  THR A 666     -22.869  49.725  -2.440  1.00  0.00           C  
ATOM   1947  OG1 THR A 666     -21.452  49.572  -2.619  1.00  0.00           O  
ATOM   1948  CG2 THR A 666     -23.510  48.352  -2.629  1.00  0.00           C  
ATOM   1949  N   ASN A 667     -25.180  51.935  -2.345  1.00  0.00           N  
ATOM   1950  CA  ASN A 667     -26.569  52.274  -2.010  1.00  0.00           C  
ATOM   1951  C   ASN A 667     -27.271  53.018  -3.110  1.00  0.00           C  
ATOM   1952  O   ASN A 667     -28.393  53.447  -2.929  1.00  0.00           O  
ATOM   1953  CB  ASN A 667     -26.641  53.155  -0.767  1.00  0.00           C  
ATOM   1954  CG  ASN A 667     -26.304  52.411   0.489  1.00  0.00           C  
ATOM   1955  OD1 ASN A 667     -25.159  52.405   0.930  1.00  0.00           O  
ATOM   1956  ND2 ASN A 667     -27.298  51.761   1.073  1.00  0.00           N  
ATOM   1957  N   LEU A 668     -26.606  53.190  -4.245  1.00  0.00           N  
ATOM   1958  CA  LEU A 668     -27.181  53.932  -5.367  1.00  0.00           C  
ATOM   1959  C   LEU A 668     -28.542  53.395  -5.759  1.00  0.00           C  
ATOM   1960  O   LEU A 668     -29.448  54.156  -6.084  1.00  0.00           O  
ATOM   1961  CB  LEU A 668     -26.226  53.890  -6.555  1.00  0.00           C  
ATOM   1962  CG  LEU A 668     -25.853  55.215  -7.220  1.00  0.00           C  
ATOM   1963  CD1 LEU A 668     -25.720  56.325  -6.241  1.00  0.00           C  
ATOM   1964  CD2 LEU A 668     -24.577  55.017  -7.927  1.00  0.00           C  
ATOM   1965  N   TYR A 669     -28.691  52.081  -5.718  1.00  0.00           N  
ATOM   1966  CA  TYR A 669     -29.972  51.482  -6.046  1.00  0.00           C  
ATOM   1967  C   TYR A 669     -30.579  50.828  -4.784  1.00  0.00           C  
ATOM   1968  O   TYR A 669     -30.662  49.606  -4.662  1.00  0.00           O  
ATOM   1969  CB  TYR A 669     -29.779  50.481  -7.189  1.00  0.00           C  
ATOM   1970  CG  TYR A 669     -28.964  51.072  -8.320  1.00  0.00           C  
ATOM   1971  CD1 TYR A 669     -29.495  52.068  -9.128  1.00  0.00           C  
ATOM   1972  CD2 TYR A 669     -27.615  50.734  -8.502  1.00  0.00           C  
ATOM   1973  CE1 TYR A 669     -28.705  52.733 -10.083  1.00  0.00           C  
ATOM   1974  CE2 TYR A 669     -26.819  51.388  -9.455  1.00  0.00           C  
ATOM   1975  CZ  TYR A 669     -27.371  52.392 -10.235  1.00  0.00           C  
ATOM   1976  OH  TYR A 669     -26.610  53.100 -11.138  1.00  0.00           O  
ATOM   1977  N   ARG A 670     -30.964  51.673  -3.831  1.00  0.00           N  
ATOM   1978  CA  ARG A 670     -31.596  51.238  -2.594  1.00  0.00           C  
ATOM   1979  C   ARG A 670     -33.062  51.100  -2.928  1.00  0.00           C  
ATOM   1980  O   ARG A 670     -33.569  51.839  -3.761  1.00  0.00           O  
ATOM   1981  CB  ARG A 670     -31.566  52.318  -1.516  1.00  0.00           C  
ATOM   1982  CG  ARG A 670     -30.255  52.735  -0.984  1.00  0.00           C  
ATOM   1983  CD  ARG A 670     -30.477  53.832   0.030  1.00  0.00           C  
ATOM   1984  NE  ARG A 670     -31.328  53.383   1.129  1.00  0.00           N  
ATOM   1985  CZ  ARG A 670     -30.984  52.467   2.035  1.00  0.00           C  
ATOM   1986  NH1 ARG A 670     -31.841  52.135   2.993  1.00  0.00           N  
ATOM   1987  NH2 ARG A 670     -29.794  51.880   1.992  1.00  0.00           N  
ATOM   1988  N   GLU A 671     -33.750  50.202  -2.234  1.00  0.00           N  
ATOM   1989  CA  GLU A 671     -35.183  50.000  -2.420  1.00  0.00           C  
ATOM   1990  C   GLU A 671     -35.574  50.036  -3.902  1.00  0.00           C  
ATOM   1991  O   GLU A 671     -36.477  50.787  -4.294  1.00  0.00           O  
ATOM   1992  CB  GLU A 671     -35.974  51.090  -1.679  1.00  0.00           C  
ATOM   1993  CG  GLU A 671     -35.492  51.466  -0.283  1.00  0.00           C  
ATOM   1994  CD  GLU A 671     -36.017  50.545   0.814  1.00  0.00           C  
ATOM   1995  OE1 GLU A 671     -35.894  50.909   2.009  1.00  0.00           O  
ATOM   1996  OE2 GLU A 671     -36.541  49.459   0.484  1.00  0.00           O  
ATOM   1997  N   GLU A 672     -34.890  49.240  -4.722  1.00  0.00           N  
ATOM   1998  CA  GLU A 672     -35.185  49.182  -6.148  1.00  0.00           C  
ATOM   1999  C   GLU A 672     -35.273  47.768  -6.671  1.00  0.00           C  
ATOM   2000  O   GLU A 672     -34.797  46.829  -6.041  1.00  0.00           O  
ATOM   2001  CB  GLU A 672     -34.124  49.915  -6.957  1.00  0.00           C  
ATOM   2002  CG  GLU A 672     -34.256  51.415  -6.907  1.00  0.00           C  
ATOM   2003  CD  GLU A 672     -33.535  52.102  -8.052  1.00  0.00           C  
ATOM   2004  OE1 GLU A 672     -33.722  51.660  -9.207  1.00  0.00           O  
ATOM   2005  OE2 GLU A 672     -32.798  53.085  -7.807  1.00  0.00           O  
ATOM   2006  N   ILE A 675     -35.918  47.614  -7.819  1.00  0.00           N  
ATOM   2007  CA  ILE A 675     -35.998  46.311  -8.456  1.00  0.00           C  
ATOM   2008  C   ILE A 675     -35.387  46.519  -9.833  1.00  0.00           C  
ATOM   2009  O   ILE A 675     -35.986  47.133 -10.700  1.00  0.00           O  
ATOM   2010  CB  ILE A 675     -37.438  45.799  -8.568  1.00  0.00           C  
ATOM   2011  CG1 ILE A 675     -37.969  45.492  -7.165  1.00  0.00           C  
ATOM   2012  CG2 ILE A 675     -37.472  44.536  -9.423  1.00  0.00           C  
ATOM   2013  CD1 ILE A 675     -39.309  44.772  -7.104  1.00  0.00           C  
ATOM   2014  N   LEU A 677     -34.170  46.031 -10.015  1.00  0.00           N  
ATOM   2015  CA  LEU A 677     -33.462  46.204 -11.269  1.00  0.00           C  
ATOM   2016  C   LEU A 677     -33.817  45.195 -12.343  1.00  0.00           C  
ATOM   2017  O   LEU A 677     -34.266  44.086 -12.058  1.00  0.00           O  
ATOM   2018  CB  LEU A 677     -31.957  46.154 -11.015  1.00  0.00           C  
ATOM   2019  CG  LEU A 677     -31.296  47.236 -10.161  1.00  0.00           C  
ATOM   2020  CD1 LEU A 677     -29.969  46.713  -9.732  1.00  0.00           C  
ATOM   2021  CD2 LEU A 677     -31.126  48.546 -10.919  1.00  0.00           C  
ATOM   2022  N   LYS A 678     -33.594  45.595 -13.588  1.00  0.00           N  
ATOM   2023  CA  LYS A 678     -33.868  44.744 -14.730  1.00  0.00           C  
ATOM   2024  C   LYS A 678     -32.660  43.884 -14.944  1.00  0.00           C  
ATOM   2025  O   LYS A 678     -31.582  44.393 -15.181  1.00  0.00           O  
ATOM   2026  CB  LYS A 678     -34.115  45.579 -15.990  1.00  0.00           C  
ATOM   2027  CG  LYS A 678     -35.347  46.479 -15.922  1.00  0.00           C  
ATOM   2028  CD  LYS A 678     -35.943  46.741 -17.306  1.00  0.00           C  
ATOM   2029  CE  LYS A 678     -36.376  45.431 -17.994  1.00  0.00           C  
ATOM   2030  NZ  LYS A 678     -37.351  44.609 -17.198  1.00  0.00           N  
ATOM   2031  N   GLU A 681     -32.845  42.577 -14.878  1.00  0.00           N  
ATOM   2032  CA  GLU A 681     -31.741  41.650 -15.062  1.00  0.00           C  
ATOM   2033  C   GLU A 681     -30.913  41.928 -16.315  1.00  0.00           C  
ATOM   2034  O   GLU A 681     -29.775  41.487 -16.415  1.00  0.00           O  
ATOM   2035  CB  GLU A 681     -32.256  40.216 -15.111  1.00  0.00           C  
ATOM   2036  CG  GLU A 681     -31.211  39.194 -14.735  1.00  0.00           C  
ATOM   2037  CD  GLU A 681     -31.428  37.843 -15.389  1.00  0.00           C  
ATOM   2038  OE1 GLU A 681     -31.303  37.759 -16.634  1.00  0.00           O  
ATOM   2039  OE2 GLU A 681     -31.719  36.868 -14.659  1.00  0.00           O  
ATOM   2040  N   GLU A 683     -31.467  42.652 -17.277  1.00  0.00           N  
ATOM   2041  CA  GLU A 683     -30.692  42.937 -18.475  1.00  0.00           C  
ATOM   2042  C   GLU A 683     -29.648  43.988 -18.163  1.00  0.00           C  
ATOM   2043  O   GLU A 683     -28.547  43.949 -18.700  1.00  0.00           O  
ATOM   2044  CB  GLU A 683     -31.585  43.418 -19.622  1.00  0.00           C  
ATOM   2045  CG  GLU A 683     -31.470  42.556 -20.891  1.00  0.00           C  
ATOM   2046  CD  GLU A 683     -32.318  41.284 -20.833  1.00  0.00           C  
ATOM   2047  OE1 GLU A 683     -32.231  40.547 -19.820  1.00  0.00           O  
ATOM   2048  OE2 GLU A 683     -33.065  41.023 -21.805  1.00  0.00           O  
ATOM   2049  N   ASN A 684     -30.004  44.924 -17.292  1.00  0.00           N  
ATOM   2050  CA  ASN A 684     -29.103  45.996 -16.880  1.00  0.00           C  
ATOM   2051  C   ASN A 684     -27.850  45.438 -16.236  1.00  0.00           C  
ATOM   2052  O   ASN A 684     -26.748  45.934 -16.451  1.00  0.00           O  
ATOM   2053  CB  ASN A 684     -29.804  46.912 -15.888  1.00  0.00           C  
ATOM   2054  CG  ASN A 684     -30.952  47.647 -16.511  1.00  0.00           C  
ATOM   2055  OD1 ASN A 684     -31.948  47.954 -15.845  1.00  0.00           O  
ATOM   2056  ND2 ASN A 684     -30.823  47.946 -17.802  1.00  0.00           N  
ATOM   2057  N   LEU A 685     -28.032  44.415 -15.423  1.00  0.00           N  
ATOM   2058  CA  LEU A 685     -26.912  43.778 -14.764  1.00  0.00           C  
ATOM   2059  C   LEU A 685     -25.913  43.285 -15.799  1.00  0.00           C  
ATOM   2060  O   LEU A 685     -26.298  42.879 -16.890  1.00  0.00           O  
ATOM   2061  CB  LEU A 685     -27.415  42.607 -13.926  1.00  0.00           C  
ATOM   2062  CG  LEU A 685     -27.679  42.923 -12.461  1.00  0.00           C  
ATOM   2063  CD1 LEU A 685     -28.448  44.217 -12.307  1.00  0.00           C  
ATOM   2064  CD2 LEU A 685     -28.416  41.758 -11.867  1.00  0.00           C  
ATOM   2065  N   PRO A 686     -24.612  43.312 -15.466  1.00  0.00           N  
ATOM   2066  CA  PRO A 686     -24.103  43.785 -14.181  1.00  0.00           C  
ATOM   2067  C   PRO A 686     -23.888  45.290 -14.202  1.00  0.00           C  
ATOM   2068  O   PRO A 686     -23.787  45.900 -15.267  1.00  0.00           O  
ATOM   2069  CB  PRO A 686     -22.795  43.010 -14.036  1.00  0.00           C  
ATOM   2070  CG  PRO A 686     -22.288  42.977 -15.422  1.00  0.00           C  
ATOM   2071  CD  PRO A 686     -23.542  42.630 -16.220  1.00  0.00           C  
ATOM   2072  N   ILE A 687     -23.816  45.891 -13.022  1.00  0.00           N  
ATOM   2073  CA  ILE A 687     -23.595  47.327 -12.928  1.00  0.00           C  
ATOM   2074  C   ILE A 687     -22.197  47.585 -12.376  1.00  0.00           C  
ATOM   2075  O   ILE A 687     -21.924  47.260 -11.237  1.00  0.00           O  
ATOM   2076  CB  ILE A 687     -24.652  47.996 -12.004  1.00  0.00           C  
ATOM   2077  CG1 ILE A 687     -26.058  47.575 -12.440  1.00  0.00           C  
ATOM   2078  CG2 ILE A 687     -24.513  49.517 -12.050  1.00  0.00           C  
ATOM   2079  CD1 ILE A 687     -27.177  48.393 -11.839  1.00  0.00           C  
ATOM   2080  N   TYR A 688     -21.308  48.133 -13.202  1.00  0.00           N  
ATOM   2081  CA  TYR A 688     -19.943  48.462 -12.779  1.00  0.00           C  
ATOM   2082  C   TYR A 688     -19.841  49.952 -12.650  1.00  0.00           C  
ATOM   2083  O   TYR A 688     -20.169  50.678 -13.572  1.00  0.00           O  
ATOM   2084  CB  TYR A 688     -18.872  48.043 -13.795  1.00  0.00           C  
ATOM   2085  CG  TYR A 688     -18.828  46.576 -14.126  1.00  0.00           C  
ATOM   2086  CD1 TYR A 688     -19.211  45.616 -13.188  1.00  0.00           C  
ATOM   2087  CD2 TYR A 688     -18.450  46.147 -15.393  1.00  0.00           C  
ATOM   2088  CE1 TYR A 688     -19.233  44.260 -13.513  1.00  0.00           C  
ATOM   2089  CE2 TYR A 688     -18.465  44.796 -15.727  1.00  0.00           C  
ATOM   2090  CZ  TYR A 688     -18.864  43.857 -14.785  1.00  0.00           C  
ATOM   2091  OH  TYR A 688     -18.928  42.531 -15.130  1.00  0.00           O  
ATOM   2092  N   LEU A 689     -19.389  50.412 -11.500  1.00  0.00           N  
ATOM   2093  CA  LEU A 689     -19.228  51.837 -11.313  1.00  0.00           C  
ATOM   2094  C   LEU A 689     -18.001  52.076 -10.479  1.00  0.00           C  
ATOM   2095  O   LEU A 689     -17.611  51.225  -9.677  1.00  0.00           O  
ATOM   2096  CB  LEU A 689     -20.494  52.482 -10.717  1.00  0.00           C  
ATOM   2097  CG  LEU A 689     -21.170  52.142  -9.388  1.00  0.00           C  
ATOM   2098  CD1 LEU A 689     -22.632  52.566  -9.521  1.00  0.00           C  
ATOM   2099  CD2 LEU A 689     -21.087  50.649  -9.061  1.00  0.00           C  
ATOM   2100  N   THR A 690     -17.356  53.210 -10.732  1.00  0.00           N  
ATOM   2101  CA  THR A 690     -16.133  53.563 -10.043  1.00  0.00           C  
ATOM   2102  C   THR A 690     -16.274  54.970  -9.547  1.00  0.00           C  
ATOM   2103  O   THR A 690     -17.237  55.648  -9.892  1.00  0.00           O  
ATOM   2104  CB  THR A 690     -14.935  53.504 -10.999  1.00  0.00           C  
ATOM   2105  OG1 THR A 690     -13.720  53.664 -10.262  1.00  0.00           O  
ATOM   2106  CG2 THR A 690     -15.018  54.597 -12.014  1.00  0.00           C  
ATOM   2107  N   ALA A 691     -15.325  55.401  -8.722  1.00  0.00           N  
ATOM   2108  CA  ALA A 691     -15.337  56.763  -8.223  1.00  0.00           C  
ATOM   2109  C   ALA A 691     -14.156  57.070  -7.320  1.00  0.00           C  
ATOM   2110  O   ALA A 691     -13.488  56.168  -6.835  1.00  0.00           O  
ATOM   2111  CB  ALA A 691     -16.644  57.046  -7.522  1.00  0.00           C  
ATOM   2112  N   TYR A 692     -13.902  58.366  -7.146  1.00  0.00           N  
ATOM   2113  CA  TYR A 692     -12.826  58.899  -6.306  1.00  0.00           C  
ATOM   2114  C   TYR A 692     -13.495  59.728  -5.212  1.00  0.00           C  
ATOM   2115  O   TYR A 692     -14.398  60.495  -5.507  1.00  0.00           O  
ATOM   2116  CB  TYR A 692     -11.916  59.839  -7.113  1.00  0.00           C  
ATOM   2117  CG  TYR A 692     -11.397  60.960  -6.245  1.00  0.00           C  
ATOM   2118  CD1 TYR A 692     -10.373  60.737  -5.331  1.00  0.00           C  
ATOM   2119  CD2 TYR A 692     -12.044  62.190  -6.204  1.00  0.00           C  
ATOM   2120  CE1 TYR A 692     -10.019  61.704  -4.384  1.00  0.00           C  
ATOM   2121  CE2 TYR A 692     -11.703  63.166  -5.268  1.00  0.00           C  
ATOM   2122  CZ  TYR A 692     -10.689  62.911  -4.356  1.00  0.00           C  
ATOM   2123  OH  TYR A 692     -10.356  63.849  -3.397  1.00  0.00           O  
ATOM   2124  N   THR A 693     -13.080  59.589  -3.962  1.00  0.00           N  
ATOM   2125  CA  THR A 693     -13.679  60.411  -2.916  1.00  0.00           C  
ATOM   2126  C   THR A 693     -12.747  60.540  -1.768  1.00  0.00           C  
ATOM   2127  O   THR A 693     -11.940  59.661  -1.527  1.00  0.00           O  
ATOM   2128  CB  THR A 693     -14.949  59.823  -2.266  1.00  0.00           C  
ATOM   2129  OG1 THR A 693     -14.686  58.473  -1.852  1.00  0.00           O  
ATOM   2130  CG2 THR A 693     -16.128  59.887  -3.191  1.00  0.00           C  
ATOM   2131  N   PRO A 695     -12.829  61.656  -1.047  1.00  0.00           N  
ATOM   2132  CA  PRO A 695     -11.936  61.773   0.093  1.00  0.00           C  
ATOM   2133  C   PRO A 695     -12.558  60.813   1.097  1.00  0.00           C  
ATOM   2134  O   PRO A 695     -13.776  60.697   1.150  1.00  0.00           O  
ATOM   2135  CB  PRO A 695     -12.085  63.237   0.488  1.00  0.00           C  
ATOM   2136  CG  PRO A 695     -13.437  63.594  -0.015  1.00  0.00           C  
ATOM   2137  CD  PRO A 695     -13.518  62.926  -1.318  1.00  0.00           C  
ATOM   2138  N   CYS A 696     -11.754  60.090   1.860  1.00  0.00           N  
ATOM   2139  CA  CYS A 696     -12.329  59.165   2.827  1.00  0.00           C  
ATOM   2140  C   CYS A 696     -12.118  59.675   4.250  1.00  0.00           C  
ATOM   2141  O   CYS A 696     -11.064  60.221   4.577  1.00  0.00           O  
ATOM   2142  CB  CYS A 696     -11.727  57.790   2.615  1.00  0.00           C  
ATOM   2143  SG  CYS A 696     -12.195  57.160   0.990  1.00  0.00           S  
ATOM   2144  N   TYR A 697     -13.128  59.527   5.095  1.00  0.00           N  
ATOM   2145  CA  TYR A 697     -13.007  60.024   6.454  1.00  0.00           C  
ATOM   2146  C   TYR A 697     -13.249  58.958   7.505  1.00  0.00           C  
ATOM   2147  O   TYR A 697     -14.358  58.435   7.649  1.00  0.00           O  
ATOM   2148  CB  TYR A 697     -13.981  61.182   6.677  1.00  0.00           C  
ATOM   2149  CG  TYR A 697     -13.919  62.272   5.630  1.00  0.00           C  
ATOM   2150  CD1 TYR A 697     -14.745  62.237   4.505  1.00  0.00           C  
ATOM   2151  CD2 TYR A 697     -13.048  63.358   5.780  1.00  0.00           C  
ATOM   2152  CE1 TYR A 697     -14.710  63.275   3.544  1.00  0.00           C  
ATOM   2153  CE2 TYR A 697     -12.998  64.393   4.839  1.00  0.00           C  
ATOM   2154  CZ  TYR A 697     -13.831  64.348   3.723  1.00  0.00           C  
ATOM   2155  OH  TYR A 697     -13.769  65.361   2.804  1.00  0.00           O  
ATOM   2156  N   ARG A 698     -12.209  58.655   8.265  1.00  0.00           N  
ATOM   2157  CA  ARG A 698     -12.326  57.651   9.301  1.00  0.00           C  
ATOM   2158  C   ARG A 698     -11.737  58.118  10.634  1.00  0.00           C  
ATOM   2159  O   ARG A 698     -10.583  58.570  10.684  1.00  0.00           O  
ATOM   2160  CB  ARG A 698     -11.648  56.375   8.821  1.00  0.00           C  
ATOM   2161  CG  ARG A 698     -12.162  55.899   7.477  1.00  0.00           C  
ATOM   2162  CD  ARG A 698     -11.642  54.513   7.159  1.00  0.00           C  
ATOM   2163  NE  ARG A 698     -12.058  54.025   5.847  1.00  0.00           N  
ATOM   2164  CZ  ARG A 698     -11.707  52.840   5.362  1.00  0.00           C  
ATOM   2165  NH1 ARG A 698     -12.112  52.459   4.161  1.00  0.00           N  
ATOM   2166  NH2 ARG A 698     -10.950  52.029   6.087  1.00  0.00           N  
ATOM   2167  N   ARG A 699     -12.543  58.006  11.702  1.00  0.00           N  
ATOM   2168  CA  ARG A 699     -12.145  58.393  13.067  1.00  0.00           C  
ATOM   2169  C   ARG A 699     -10.997  57.544  13.575  1.00  0.00           C  
ATOM   2170  O   ARG A 699     -10.349  57.887  14.558  1.00  0.00           O  
ATOM   2171  CB  ARG A 699     -13.315  58.271  14.036  1.00  0.00           C  
ATOM   2172  CG  ARG A 699     -14.367  59.336  13.850  1.00  0.00           C  
ATOM   2173  CD  ARG A 699     -15.557  59.110  14.748  1.00  0.00           C  
ATOM   2174  NE  ARG A 699     -15.392  59.746  16.047  1.00  0.00           N  
ATOM   2175  CZ  ARG A 699     -14.748  59.214  17.078  1.00  0.00           C  
ATOM   2176  NH1 ARG A 699     -14.665  59.889  18.214  1.00  0.00           N  
ATOM   2177  NH2 ARG A 699     -14.196  58.013  16.984  1.00  0.00           N  
ATOM   2178  N   GLU A 700     -10.766  56.422  12.903  1.00  0.00           N  
ATOM   2179  CA  GLU A 700      -9.664  55.537  13.239  1.00  0.00           C  
ATOM   2180  C   GLU A 700      -9.490  55.473  14.748  1.00  0.00           C  
ATOM   2181  O   GLU A 700      -8.381  55.564  15.245  1.00  0.00           O  
ATOM   2182  CB  GLU A 700      -8.383  56.079  12.594  1.00  0.00           C  
ATOM   2183  CG  GLU A 700      -7.461  55.017  12.044  1.00  0.00           C  
ATOM   2184  CD  GLU A 700      -8.075  54.278  10.874  1.00  0.00           C  
ATOM   2185  OE1 GLU A 700      -7.561  53.200  10.513  1.00  0.00           O  
ATOM   2186  OE2 GLU A 700      -9.068  54.776  10.306  1.00  0.00           O  
ATOM   2187  N   ALA A 703     -10.592  55.308  15.468  1.00  0.00           N  
ATOM   2188  CA  ALA A 703     -10.561  55.265  16.929  1.00  0.00           C  
ATOM   2189  C   ALA A 703      -9.837  54.063  17.511  1.00  0.00           C  
ATOM   2190  O   ALA A 703      -9.539  54.043  18.695  1.00  0.00           O  
ATOM   2191  CB  ALA A 703     -11.987  55.339  17.486  1.00  0.00           C  
ATOM   2192  N   GLY A 704      -9.559  53.065  16.677  1.00  0.00           N  
ATOM   2193  CA  GLY A 704      -8.863  51.871  17.138  1.00  0.00           C  
ATOM   2194  C   GLY A 704      -7.360  51.914  16.942  1.00  0.00           C  
ATOM   2195  O   GLY A 704      -6.622  51.480  17.809  1.00  0.00           O  
ATOM   2196  N   ALA A 705      -6.914  52.436  15.803  1.00  0.00           N  
ATOM   2197  CA  ALA A 705      -5.496  52.550  15.478  1.00  0.00           C  
ATOM   2198  C   ALA A 705      -4.733  53.413  16.495  1.00  0.00           C  
ATOM   2199  O   ALA A 705      -4.520  54.617  16.281  1.00  0.00           O  
ATOM   2200  CB  ALA A 705      -5.359  53.134  14.098  1.00  0.00           C  
ATOM   2201  N   TYR A 708      -4.312  52.795  17.596  1.00  0.00           N  
ATOM   2202  CA  TYR A 708      -3.593  53.505  18.655  1.00  0.00           C  
ATOM   2203  C   TYR A 708      -2.115  53.206  18.587  1.00  0.00           C  
ATOM   2204  O   TYR A 708      -1.699  52.079  18.825  1.00  0.00           O  
ATOM   2205  CB  TYR A 708      -4.083  53.074  20.046  1.00  0.00           C  
ATOM   2206  CG  TYR A 708      -5.486  53.519  20.445  1.00  0.00           C  
ATOM   2207  CD1 TYR A 708      -5.872  54.867  20.363  1.00  0.00           C  
ATOM   2208  CD2 TYR A 708      -6.410  52.601  20.952  1.00  0.00           C  
ATOM   2209  CE1 TYR A 708      -7.148  55.295  20.783  1.00  0.00           C  
ATOM   2210  CE2 TYR A 708      -7.687  53.010  21.377  1.00  0.00           C  
ATOM   2211  CZ  TYR A 708      -8.050  54.358  21.295  1.00  0.00           C  
ATOM   2212  OH  TYR A 708      -9.298  54.765  21.738  1.00  0.00           O  
ATOM   2213  N   GLY A 709      -1.315  54.211  18.277  1.00  0.00           N  
ATOM   2214  CA  GLY A 709       0.118  53.999  18.217  1.00  0.00           C  
ATOM   2215  C   GLY A 709       0.570  53.348  16.933  1.00  0.00           C  
ATOM   2216  O   GLY A 709       1.729  53.479  16.533  1.00  0.00           O  
ATOM   2217  N   LYS A 710      -0.351  52.647  16.284  1.00  0.00           N  
ATOM   2218  CA  LYS A 710      -0.070  51.962  15.029  1.00  0.00           C  
ATOM   2219  C   LYS A 710       0.067  52.951  13.872  1.00  0.00           C  
ATOM   2220  O   LYS A 710      -0.809  53.793  13.678  1.00  0.00           O  
ATOM   2221  CB  LYS A 710      -1.209  50.985  14.716  1.00  0.00           C  
ATOM   2222  CG  LYS A 710      -1.330  49.810  15.679  1.00  0.00           C  
ATOM   2223  CD  LYS A 710      -2.452  48.881  15.250  1.00  0.00           C  
ATOM   2224  CE  LYS A 710      -2.375  47.554  15.978  1.00  0.00           C  
ATOM   2225  NZ  LYS A 710      -3.301  46.558  15.376  1.00  0.00           N  
ATOM   2226  N   ASP A 711       1.153  52.854  13.106  1.00  0.00           N  
ATOM   2227  CA  ASP A 711       1.317  53.744  11.968  1.00  0.00           C  
ATOM   2228  C   ASP A 711       1.058  55.163  12.407  1.00  0.00           C  
ATOM   2229  O   ASP A 711       0.052  55.769  12.059  1.00  0.00           O  
ATOM   2230  CB  ASP A 711       0.312  53.376  10.899  1.00  0.00           C  
ATOM   2231  CG  ASP A 711       0.701  52.147  10.160  1.00  0.00           C  
ATOM   2232  OD1 ASP A 711      -0.149  51.237  10.030  1.00  0.00           O  
ATOM   2233  OD2 ASP A 711       1.869  52.099   9.708  1.00  0.00           O  
ATOM   2234  N   ILE A 712       1.972  55.711  13.174  1.00  0.00           N  
ATOM   2235  CA  ILE A 712       1.753  57.043  13.645  1.00  0.00           C  
ATOM   2236  C   ILE A 712       2.603  58.028  12.883  1.00  0.00           C  
ATOM   2237  O   ILE A 712       2.423  59.218  13.038  1.00  0.00           O  
ATOM   2238  CB  ILE A 712       2.060  57.113  15.157  1.00  0.00           C  
ATOM   2239  CG1 ILE A 712       1.656  58.464  15.728  1.00  0.00           C  
ATOM   2240  CG2 ILE A 712       3.530  56.881  15.389  1.00  0.00           C  
ATOM   2241  CD1 ILE A 712       0.156  58.686  15.819  1.00  0.00           C  
ATOM   2242  N   ARG A 713       3.487  57.547  12.015  1.00  0.00           N  
ATOM   2243  CA  ARG A 713       4.384  58.458  11.318  1.00  0.00           C  
ATOM   2244  C   ARG A 713       4.232  58.866   9.863  1.00  0.00           C  
ATOM   2245  O   ARG A 713       4.726  59.921   9.494  1.00  0.00           O  
ATOM   2246  CB  ARG A 713       5.837  58.008  11.529  1.00  0.00           C  
ATOM   2247  CG  ARG A 713       6.422  58.387  12.895  1.00  0.00           C  
ATOM   2248  CD  ARG A 713       7.912  58.682  12.812  1.00  0.00           C  
ATOM   2249  NE  ARG A 713       8.676  57.507  12.421  1.00  0.00           N  
ATOM   2250  CZ  ARG A 713       8.660  56.369  13.102  1.00  0.00           C  
ATOM   2251  NH1 ARG A 713       9.380  55.323  12.693  1.00  0.00           N  
ATOM   2252  NH2 ARG A 713       7.920  56.294  14.207  1.00  0.00           N  
ATOM   2253  N   GLY A 714       3.580  58.090   9.017  1.00  0.00           N  
ATOM   2254  CA  GLY A 714       3.490  58.532   7.626  1.00  0.00           C  
ATOM   2255  C   GLY A 714       2.132  59.008   7.157  1.00  0.00           C  
ATOM   2256  O   GLY A 714       1.556  59.926   7.737  1.00  0.00           O  
ATOM   2257  N   ILE A 715       1.636  58.394   6.085  1.00  0.00           N  
ATOM   2258  CA  ILE A 715       0.314  58.712   5.552  1.00  0.00           C  
ATOM   2259  C   ILE A 715      -0.477  57.410   5.270  1.00  0.00           C  
ATOM   2260  O   ILE A 715      -1.489  57.422   4.584  1.00  0.00           O  
ATOM   2261  CB  ILE A 715       0.394  59.578   4.240  1.00  0.00           C  
ATOM   2262  CG1 ILE A 715       1.183  58.850   3.149  1.00  0.00           C  
ATOM   2263  CG2 ILE A 715       1.047  60.917   4.515  1.00  0.00           C  
ATOM   2264  CD1 ILE A 715       1.025  59.467   1.782  1.00  0.00           C  
ATOM   2265  N   ILE A 716      -0.025  56.294   5.828  1.00  0.00           N  
ATOM   2266  CA  ILE A 716      -0.686  55.011   5.623  1.00  0.00           C  
ATOM   2267  C   ILE A 716      -1.952  54.816   6.449  1.00  0.00           C  
ATOM   2268  O   ILE A 716      -2.747  53.918   6.191  1.00  0.00           O  
ATOM   2269  CB  ILE A 716       0.296  53.864   5.892  1.00  0.00           C  
ATOM   2270  CG1 ILE A 716       1.349  53.870   4.779  1.00  0.00           C  
ATOM   2271  CG2 ILE A 716      -0.448  52.514   5.986  1.00  0.00           C  
ATOM   2272  CD1 ILE A 716       2.473  52.904   4.964  1.00  0.00           C  
ATOM   2273  N   ARG A 718      -2.138  55.663   7.447  1.00  0.00           N  
ATOM   2274  CA  ARG A 718      -3.323  55.599   8.290  1.00  0.00           C  
ATOM   2275  C   ARG A 718      -3.599  57.041   8.718  1.00  0.00           C  
ATOM   2276  O   ARG A 718      -2.875  57.609   9.528  1.00  0.00           O  
ATOM   2277  CB  ARG A 718      -3.053  54.667   9.474  1.00  0.00           C  
ATOM   2278  CG  ARG A 718      -3.891  54.921  10.693  1.00  0.00           C  
ATOM   2279  CD  ARG A 718      -3.917  53.690  11.533  1.00  0.00           C  
ATOM   2280  NE  ARG A 718      -4.929  52.768  11.033  1.00  0.00           N  
ATOM   2281  CZ  ARG A 718      -4.713  51.487  10.764  1.00  0.00           C  
ATOM   2282  NH1 ARG A 718      -3.507  50.958  10.952  1.00  0.00           N  
ATOM   2283  NH2 ARG A 718      -5.698  50.739  10.285  1.00  0.00           N  
ATOM   2284  N   GLN A 723      -4.639  57.630   8.144  1.00  0.00           N  
ATOM   2285  CA  GLN A 723      -4.972  59.017   8.401  1.00  0.00           C  
ATOM   2286  C   GLN A 723      -6.463  59.160   8.551  1.00  0.00           C  
ATOM   2287  O   GLN A 723      -7.198  58.232   8.222  1.00  0.00           O  
ATOM   2288  CB  GLN A 723      -4.513  59.850   7.225  1.00  0.00           C  
ATOM   2289  CG  GLN A 723      -3.032  59.783   6.995  1.00  0.00           C  
ATOM   2290  CD  GLN A 723      -2.326  60.951   7.606  1.00  0.00           C  
ATOM   2291  OE1 GLN A 723      -2.187  62.011   6.977  1.00  0.00           O  
ATOM   2292  NE2 GLN A 723      -1.901  60.792   8.850  1.00  0.00           N  
ATOM   2293  N   HIS A 724      -6.928  60.306   9.039  1.00  0.00           N  
ATOM   2294  CA  HIS A 724      -8.365  60.498   9.187  1.00  0.00           C  
ATOM   2295  C   HIS A 724      -8.986  60.823   7.835  1.00  0.00           C  
ATOM   2296  O   HIS A 724     -10.193  60.660   7.633  1.00  0.00           O  
ATOM   2297  CB  HIS A 724      -8.677  61.636  10.154  1.00  0.00           C  
ATOM   2298  CG  HIS A 724      -8.401  61.312  11.585  1.00  0.00           C  
ATOM   2299  ND1 HIS A 724      -9.034  60.286  12.249  1.00  0.00           N  
ATOM   2300  CD2 HIS A 724      -7.579  61.896  12.490  1.00  0.00           C  
ATOM   2301  CE1 HIS A 724      -8.615  60.252  13.503  1.00  0.00           C  
ATOM   2302  NE2 HIS A 724      -7.732  61.218  13.675  1.00  0.00           N  
ATOM   2303  N   GLN A 725      -8.153  61.289   6.908  1.00  0.00           N  
ATOM   2304  CA  GLN A 725      -8.626  61.635   5.566  1.00  0.00           C  
ATOM   2305  C   GLN A 725      -7.668  61.158   4.489  1.00  0.00           C  
ATOM   2306  O   GLN A 725      -6.501  61.544   4.492  1.00  0.00           O  
ATOM   2307  CB  GLN A 725      -8.805  63.144   5.457  1.00  0.00           C  
ATOM   2308  CG  GLN A 725      -9.510  63.620   4.216  1.00  0.00           C  
ATOM   2309  CD  GLN A 725      -9.546  65.125   4.174  1.00  0.00           C  
ATOM   2310  OE1 GLN A 725     -10.165  65.756   5.016  1.00  0.00           O  
ATOM   2311  NE2 GLN A 725      -8.857  65.709   3.212  1.00  0.00           N  
ATOM   2312  N   PHE A 726      -8.153  60.299   3.592  1.00  0.00           N  
ATOM   2313  CA  PHE A 726      -7.317  59.790   2.506  1.00  0.00           C  
ATOM   2314  C   PHE A 726      -8.045  59.679   1.194  1.00  0.00           C  
ATOM   2315  O   PHE A 726      -9.257  59.495   1.157  1.00  0.00           O  
ATOM   2316  CB  PHE A 726      -6.708  58.429   2.842  1.00  0.00           C  
ATOM   2317  CG  PHE A 726      -7.707  57.320   2.977  1.00  0.00           C  
ATOM   2318  CD1 PHE A 726      -8.531  57.236   4.099  1.00  0.00           C  
ATOM   2319  CD2 PHE A 726      -7.817  56.346   1.985  1.00  0.00           C  
ATOM   2320  CE1 PHE A 726      -9.453  56.198   4.238  1.00  0.00           C  
ATOM   2321  CE2 PHE A 726      -8.733  55.307   2.114  1.00  0.00           C  
ATOM   2322  CZ  PHE A 726      -9.555  55.236   3.249  1.00  0.00           C  
ATOM   2323  N   ASP A 728      -7.297  59.803   0.106  1.00  0.00           N  
ATOM   2324  CA  ASP A 728      -7.905  59.707  -1.207  1.00  0.00           C  
ATOM   2325  C   ASP A 728      -7.984  58.239  -1.636  1.00  0.00           C  
ATOM   2326  O   ASP A 728      -7.041  57.477  -1.448  1.00  0.00           O  
ATOM   2327  CB  ASP A 728      -7.087  60.505  -2.230  1.00  0.00           C  
ATOM   2328  CG  ASP A 728      -7.221  62.018  -2.065  1.00  0.00           C  
ATOM   2329  OD1 ASP A 728      -8.362  62.535  -2.027  1.00  0.00           O  
ATOM   2330  OD2 ASP A 728      -6.172  62.698  -1.993  1.00  0.00           O  
ATOM   2331  N   LYS A 730      -9.105  57.838  -2.218  1.00  0.00           N  
ATOM   2332  CA  LYS A 730      -9.242  56.459  -2.670  1.00  0.00           C  
ATOM   2333  C   LYS A 730     -10.170  56.324  -3.865  1.00  0.00           C  
ATOM   2334  O   LYS A 730     -11.238  56.933  -3.880  1.00  0.00           O  
ATOM   2335  CB  LYS A 730      -9.769  55.585  -1.522  1.00  0.00           C  
ATOM   2336  CG  LYS A 730      -9.887  54.094  -1.860  1.00  0.00           C  
ATOM   2337  CD  LYS A 730     -10.408  53.241  -0.694  1.00  0.00           C  
ATOM   2338  CE  LYS A 730     -11.932  53.172  -0.645  1.00  0.00           C  
ATOM   2339  NZ  LYS A 730     -12.589  54.480  -0.376  1.00  0.00           N  
ATOM   2340  N   VAL A 731      -9.746  55.549  -4.869  1.00  0.00           N  
ATOM   2341  CA  VAL A 731     -10.583  55.262  -6.055  1.00  0.00           C  
ATOM   2342  C   VAL A 731     -11.262  53.885  -5.858  1.00  0.00           C  
ATOM   2343  O   VAL A 731     -10.618  52.841  -6.003  1.00  0.00           O  
ATOM   2344  CB  VAL A 731      -9.759  55.222  -7.388  1.00  0.00           C  
ATOM   2345  CG1 VAL A 731     -10.532  54.492  -8.465  1.00  0.00           C  
ATOM   2346  CG2 VAL A 731      -9.452  56.632  -7.882  1.00  0.00           C  
ATOM   2347  N   GLU A 732     -12.548  53.895  -5.495  1.00  0.00           N  
ATOM   2348  CA  GLU A 732     -13.295  52.656  -5.288  1.00  0.00           C  
ATOM   2349  C   GLU A 732     -13.685  51.950  -6.578  1.00  0.00           C  
ATOM   2350  O   GLU A 732     -13.582  52.481  -7.682  1.00  0.00           O  
ATOM   2351  CB  GLU A 732     -14.595  52.902  -4.516  1.00  0.00           C  
ATOM   2352  CG  GLU A 732     -14.596  52.518  -3.042  1.00  0.00           C  
ATOM   2353  CD  GLU A 732     -14.337  51.048  -2.784  1.00  0.00           C  
ATOM   2354  OE1 GLU A 732     -13.288  50.529  -3.186  1.00  0.00           O  
ATOM   2355  OE2 GLU A 732     -15.179  50.394  -2.156  1.00  0.00           O  
ATOM   2356  N   LEU A 733     -14.148  50.726  -6.404  1.00  0.00           N  
ATOM   2357  CA  LEU A 733     -14.620  49.904  -7.494  1.00  0.00           C  
ATOM   2358  C   LEU A 733     -15.785  49.177  -6.869  1.00  0.00           C  
ATOM   2359  O   LEU A 733     -15.651  48.583  -5.804  1.00  0.00           O  
ATOM   2360  CB  LEU A 733     -13.564  48.892  -7.953  1.00  0.00           C  
ATOM   2361  CG  LEU A 733     -12.396  49.366  -8.824  1.00  0.00           C  
ATOM   2362  CD1 LEU A 733     -11.835  48.160  -9.555  1.00  0.00           C  
ATOM   2363  CD2 LEU A 733     -12.843  50.409  -9.828  1.00  0.00           C  
ATOM   2364  N   VAL A 734     -16.937  49.247  -7.519  1.00  0.00           N  
ATOM   2365  CA  VAL A 734     -18.130  48.593  -7.011  1.00  0.00           C  
ATOM   2366  C   VAL A 734     -18.798  47.831  -8.130  1.00  0.00           C  
ATOM   2367  O   VAL A 734     -18.785  48.272  -9.268  1.00  0.00           O  
ATOM   2368  CB  VAL A 734     -19.136  49.618  -6.448  1.00  0.00           C  
ATOM   2369  CG1 VAL A 734     -20.407  48.927  -6.016  1.00  0.00           C  
ATOM   2370  CG2 VAL A 734     -18.516  50.365  -5.281  1.00  0.00           C  
ATOM   2371  N   LYS A 735     -19.369  46.681  -7.792  1.00  0.00           N  
ATOM   2372  CA  LYS A 735     -20.076  45.842  -8.744  1.00  0.00           C  
ATOM   2373  C   LYS A 735     -21.400  45.356  -8.157  1.00  0.00           C  
ATOM   2374  O   LYS A 735     -21.418  44.759  -7.085  1.00  0.00           O  
ATOM   2375  CB  LYS A 735     -19.245  44.611  -9.120  1.00  0.00           C  
ATOM   2376  CG  LYS A 735     -18.007  44.882  -9.980  1.00  0.00           C  
ATOM   2377  CD  LYS A 735     -17.357  43.573 -10.436  1.00  0.00           C  
ATOM   2378  CE  LYS A 735     -16.183  43.837 -11.365  1.00  0.00           C  
ATOM   2379  NZ  LYS A 735     -15.600  42.596 -11.998  1.00  0.00           N  
ATOM   2380  N   ILE A 736     -22.502  45.642  -8.853  1.00  0.00           N  
ATOM   2381  CA  ILE A 736     -23.846  45.166  -8.474  1.00  0.00           C  
ATOM   2382  C   ILE A 736     -24.140  44.114  -9.559  1.00  0.00           C  
ATOM   2383  O   ILE A 736     -24.438  44.449 -10.700  1.00  0.00           O  
ATOM   2384  CB  ILE A 736     -24.916  46.261  -8.577  1.00  0.00           C  
ATOM   2385  CG1 ILE A 736     -24.432  47.547  -7.900  1.00  0.00           C  
ATOM   2386  CG2 ILE A 736     -26.213  45.750  -7.959  1.00  0.00           C  
ATOM   2387  CD1 ILE A 736     -24.303  47.444  -6.426  1.00  0.00           C  
ATOM   2388  N   VAL A 737     -24.065  42.845  -9.195  1.00  0.00           N  
ATOM   2389  CA  VAL A 737     -24.219  41.791 -10.175  1.00  0.00           C  
ATOM   2390  C   VAL A 737     -25.288  40.724  -9.903  1.00  0.00           C  
ATOM   2391  O   VAL A 737     -25.993  40.753  -8.890  1.00  0.00           O  
ATOM   2392  CB  VAL A 737     -22.832  41.095 -10.374  1.00  0.00           C  
ATOM   2393  CG1 VAL A 737     -21.747  42.144 -10.493  1.00  0.00           C  
ATOM   2394  CG2 VAL A 737     -22.521  40.172  -9.210  1.00  0.00           C  
ATOM   2395  N   HIS A 738     -25.393  39.785 -10.842  1.00  0.00           N  
ATOM   2396  CA  HIS A 738     -26.321  38.676 -10.741  1.00  0.00           C  
ATOM   2397  C   HIS A 738     -25.627  37.598  -9.912  1.00  0.00           C  
ATOM   2398  O   HIS A 738     -24.511  37.186 -10.221  1.00  0.00           O  
ATOM   2399  CB  HIS A 738     -26.663  38.157 -12.147  1.00  0.00           C  
ATOM   2400  CG  HIS A 738     -27.526  36.926 -12.155  1.00  0.00           C  
ATOM   2401  ND1 HIS A 738     -27.088  35.700 -11.696  1.00  0.00           N  
ATOM   2402  CD2 HIS A 738     -28.804  36.734 -12.556  1.00  0.00           C  
ATOM   2403  CE1 HIS A 738     -28.056  34.810 -11.812  1.00  0.00           C  
ATOM   2404  NE2 HIS A 738     -29.109  35.412 -12.332  1.00  0.00           N  
ATOM   2405  N   PRO A 739     -26.287  37.120  -8.849  1.00  0.00           N  
ATOM   2406  CA  PRO A 739     -25.738  36.089  -7.963  1.00  0.00           C  
ATOM   2407  C   PRO A 739     -24.791  35.063  -8.579  1.00  0.00           C  
ATOM   2408  O   PRO A 739     -23.691  34.859  -8.092  1.00  0.00           O  
ATOM   2409  CB  PRO A 739     -26.985  35.456  -7.382  1.00  0.00           C  
ATOM   2410  CG  PRO A 739     -27.845  36.647  -7.186  1.00  0.00           C  
ATOM   2411  CD  PRO A 739     -27.689  37.398  -8.495  1.00  0.00           C  
ATOM   2412  N   ASP A 742     -25.217  34.431  -9.661  1.00  0.00           N  
ATOM   2413  CA  ASP A 742     -24.433  33.401 -10.320  1.00  0.00           C  
ATOM   2414  C   ASP A 742     -23.087  33.847 -10.850  1.00  0.00           C  
ATOM   2415  O   ASP A 742     -22.261  33.018 -11.206  1.00  0.00           O  
ATOM   2416  CB  ASP A 742     -25.259  32.796 -11.448  1.00  0.00           C  
ATOM   2417  CG  ASP A 742     -26.510  32.089 -10.938  1.00  0.00           C  
ATOM   2418  OD1 ASP A 742     -27.283  31.572 -11.778  1.00  0.00           O  
ATOM   2419  OD2 ASP A 742     -26.718  32.045  -9.701  1.00  0.00           O  
ATOM   2420  N   THR A 743     -22.850  35.151 -10.890  1.00  0.00           N  
ATOM   2421  CA  THR A 743     -21.578  35.664 -11.401  1.00  0.00           C  
ATOM   2422  C   THR A 743     -20.697  36.334 -10.345  1.00  0.00           C  
ATOM   2423  O   THR A 743     -19.547  36.701 -10.614  1.00  0.00           O  
ATOM   2424  CB  THR A 743     -21.825  36.679 -12.535  1.00  0.00           C  
ATOM   2425  OG1 THR A 743     -22.815  37.630 -12.131  1.00  0.00           O  
ATOM   2426  CG2 THR A 743     -22.293  35.970 -13.769  1.00  0.00           C  
ATOM   2427  N   SER A 786     -21.232  36.479  -9.140  1.00  0.00           N  
ATOM   2428  CA  SER A 786     -20.502  37.137  -8.078  1.00  0.00           C  
ATOM   2429  C   SER A 786     -19.046  36.707  -7.913  1.00  0.00           C  
ATOM   2430  O   SER A 786     -18.149  37.508  -8.159  1.00  0.00           O  
ATOM   2431  CB  SER A 786     -21.246  36.982  -6.764  1.00  0.00           C  
ATOM   2432  OG  SER A 786     -21.280  35.627  -6.397  1.00  0.00           O  
ATOM   2433  N   TYR A 787     -18.788  35.459  -7.531  1.00  0.00           N  
ATOM   2434  CA  TYR A 787     -17.399  35.044  -7.316  1.00  0.00           C  
ATOM   2435  C   TYR A 787     -16.446  35.188  -8.473  1.00  0.00           C  
ATOM   2436  O   TYR A 787     -15.248  35.361  -8.263  1.00  0.00           O  
ATOM   2437  CB  TYR A 787     -17.324  33.626  -6.762  1.00  0.00           C  
ATOM   2438  CG  TYR A 787     -17.796  33.606  -5.345  1.00  0.00           C  
ATOM   2439  CD1 TYR A 787     -19.136  33.389  -5.040  1.00  0.00           C  
ATOM   2440  CD2 TYR A 787     -16.937  33.937  -4.317  1.00  0.00           C  
ATOM   2441  CE1 TYR A 787     -19.601  33.510  -3.754  1.00  0.00           C  
ATOM   2442  CE2 TYR A 787     -17.393  34.064  -3.023  1.00  0.00           C  
ATOM   2443  CZ  TYR A 787     -18.723  33.849  -2.748  1.00  0.00           C  
ATOM   2444  OH  TYR A 787     -19.171  33.972  -1.457  1.00  0.00           O  
ATOM   2445  N   ASP A 788     -16.945  35.112  -9.698  1.00  0.00           N  
ATOM   2446  CA  ASP A 788     -16.043  35.297 -10.803  1.00  0.00           C  
ATOM   2447  C   ASP A 788     -15.792  36.795 -10.890  1.00  0.00           C  
ATOM   2448  O   ASP A 788     -14.661  37.226 -11.081  1.00  0.00           O  
ATOM   2449  CB  ASP A 788     -16.625  34.773 -12.108  1.00  0.00           C  
ATOM   2450  CG  ASP A 788     -15.648  34.930 -13.256  1.00  0.00           C  
ATOM   2451  OD1 ASP A 788     -14.438  34.799 -12.983  1.00  0.00           O  
ATOM   2452  OD2 ASP A 788     -16.057  35.183 -14.415  1.00  0.00           O  
ATOM   2453  N   GLU A 789     -16.840  37.590 -10.718  1.00  0.00           N  
ATOM   2454  CA  GLU A 789     -16.687  39.033 -10.776  1.00  0.00           C  
ATOM   2455  C   GLU A 789     -15.676  39.507  -9.742  1.00  0.00           C  
ATOM   2456  O   GLU A 789     -14.997  40.527  -9.918  1.00  0.00           O  
ATOM   2457  CB  GLU A 789     -18.023  39.703 -10.519  1.00  0.00           C  
ATOM   2458  CG  GLU A 789     -18.985  39.544 -11.655  1.00  0.00           C  
ATOM   2459  CD  GLU A 789     -18.675  40.472 -12.803  1.00  0.00           C  
ATOM   2460  OE1 GLU A 789     -17.485  40.810 -12.999  1.00  0.00           O  
ATOM   2461  OE2 GLU A 789     -19.628  40.853 -13.512  1.00  0.00           O  
ATOM   2462  N   LEU A 790     -15.600  38.754  -8.650  1.00  0.00           N  
ATOM   2463  CA  LEU A 790     -14.689  39.058  -7.568  1.00  0.00           C  
ATOM   2464  C   LEU A 790     -13.292  38.895  -8.131  1.00  0.00           C  
ATOM   2465  O   LEU A 790     -12.480  39.820  -8.090  1.00  0.00           O  
ATOM   2466  CB  LEU A 790     -14.938  38.091  -6.415  1.00  0.00           C  
ATOM   2467  CG  LEU A 790     -14.228  38.327  -5.081  1.00  0.00           C  
ATOM   2468  CD1 LEU A 790     -12.939  37.580  -5.037  1.00  0.00           C  
ATOM   2469  CD2 LEU A 790     -14.010  39.810  -4.884  1.00  0.00           C  
ATOM   2470  N   GLU A 791     -13.025  37.726  -8.691  1.00  0.00           N  
ATOM   2471  CA  GLU A 791     -11.725  37.480  -9.262  1.00  0.00           C  
ATOM   2472  C   GLU A 791     -11.390  38.548 -10.284  1.00  0.00           C  
ATOM   2473  O   GLU A 791     -10.278  39.052 -10.307  1.00  0.00           O  
ATOM   2474  CB  GLU A 791     -11.681  36.107  -9.905  1.00  0.00           C  
ATOM   2475  CG  GLU A 791     -11.752  34.947  -8.907  1.00  0.00           C  
ATOM   2476  CD  GLU A 791     -10.706  35.029  -7.804  1.00  0.00           C  
ATOM   2477  OE1 GLU A 791      -9.545  35.429  -8.066  1.00  0.00           O  
ATOM   2478  OE2 GLU A 791     -11.056  34.671  -6.668  1.00  0.00           O  
ATOM   2479  N   LYS A 792     -12.338  38.918 -11.129  1.00  0.00           N  
ATOM   2480  CA  LYS A 792     -12.037  39.950 -12.111  1.00  0.00           C  
ATOM   2481  C   LYS A 792     -11.656  41.220 -11.400  1.00  0.00           C  
ATOM   2482  O   LYS A 792     -10.630  41.796 -11.695  1.00  0.00           O  
ATOM   2483  CB  LYS A 792     -13.223  40.221 -13.046  1.00  0.00           C  
ATOM   2484  CG  LYS A 792     -13.366  39.201 -14.200  1.00  0.00           C  
ATOM   2485  CD  LYS A 792     -14.047  39.802 -15.442  1.00  0.00           C  
ATOM   2486  CE  LYS A 792     -15.533  40.156 -15.227  1.00  0.00           C  
ATOM   2487  NZ  LYS A 792     -16.080  41.136 -16.232  1.00  0.00           N  
ATOM   2488  N   LEU A 793     -12.483  41.645 -10.452  1.00  0.00           N  
ATOM   2489  CA  LEU A 793     -12.235  42.859  -9.676  1.00  0.00           C  
ATOM   2490  C   LEU A 793     -10.831  42.924  -9.087  1.00  0.00           C  
ATOM   2491  O   LEU A 793     -10.202  43.982  -9.102  1.00  0.00           O  
ATOM   2492  CB  LEU A 793     -13.233  42.958  -8.534  1.00  0.00           C  
ATOM   2493  CG  LEU A 793     -13.104  44.155  -7.590  1.00  0.00           C  
ATOM   2494  CD1 LEU A 793     -13.713  45.391  -8.209  1.00  0.00           C  
ATOM   2495  CD2 LEU A 793     -13.820  43.836  -6.310  1.00  0.00           C  
ATOM   2496  N   VAL A 794     -10.346  41.811  -8.541  1.00  0.00           N  
ATOM   2497  CA  VAL A 794      -9.011  41.786  -7.964  1.00  0.00           C  
ATOM   2498  C   VAL A 794      -7.964  42.026  -9.043  1.00  0.00           C  
ATOM   2499  O   VAL A 794      -6.945  42.651  -8.809  1.00  0.00           O  
ATOM   2500  CB  VAL A 794      -8.726  40.448  -7.284  1.00  0.00           C  
ATOM   2501  CG1 VAL A 794      -7.384  40.497  -6.631  1.00  0.00           C  
ATOM   2502  CG2 VAL A 794      -9.763  40.165  -6.243  1.00  0.00           C  
ATOM   2503  N   LYS A 795      -8.204  41.513 -10.232  1.00  0.00           N  
ATOM   2504  CA  LYS A 795      -7.270  41.731 -11.313  1.00  0.00           C  
ATOM   2505  C   LYS A 795      -7.336  43.201 -11.778  1.00  0.00           C  
ATOM   2506  O   LYS A 795      -6.317  43.790 -12.120  1.00  0.00           O  
ATOM   2507  CB  LYS A 795      -7.588  40.793 -12.484  1.00  0.00           C  
ATOM   2508  CG  LYS A 795      -6.968  39.411 -12.389  1.00  0.00           C  
ATOM   2509  CD  LYS A 795      -6.933  38.739 -13.759  1.00  0.00           C  
ATOM   2510  CE  LYS A 795      -5.788  37.709 -13.851  1.00  0.00           C  
ATOM   2511  NZ  LYS A 795      -5.444  37.339 -15.271  1.00  0.00           N  
ATOM   2512  N   ASP A 796      -8.532  43.785 -11.804  1.00  0.00           N  
ATOM   2513  CA  ASP A 796      -8.698  45.180 -12.224  1.00  0.00           C  
ATOM   2514  C   ASP A 796      -7.827  46.050 -11.376  1.00  0.00           C  
ATOM   2515  O   ASP A 796      -7.335  47.076 -11.839  1.00  0.00           O  
ATOM   2516  CB  ASP A 796     -10.117  45.685 -12.010  1.00  0.00           C  
ATOM   2517  CG  ASP A 796     -11.096  45.108 -12.975  1.00  0.00           C  
ATOM   2518  OD1 ASP A 796     -12.293  45.312 -12.727  1.00  0.00           O  
ATOM   2519  OD2 ASP A 796     -10.688  44.464 -13.967  1.00  0.00           O  
ATOM   2520  N   ALA A 797      -7.689  45.653 -10.112  1.00  0.00           N  
ATOM   2521  CA  ALA A 797      -6.888  46.383  -9.154  1.00  0.00           C  
ATOM   2522  C   ALA A 797      -5.420  46.064  -9.359  1.00  0.00           C  
ATOM   2523  O   ALA A 797      -4.595  46.958  -9.429  1.00  0.00           O  
ATOM   2524  CB  ALA A 797      -7.308  46.030  -7.755  1.00  0.00           C  
ATOM   2525  N   GLU A 798      -5.065  44.798  -9.466  1.00  0.00           N  
ATOM   2526  CA  GLU A 798      -3.655  44.493  -9.667  1.00  0.00           C  
ATOM   2527  C   GLU A 798      -3.099  45.341 -10.822  1.00  0.00           C  
ATOM   2528  O   GLU A 798      -2.040  45.962 -10.693  1.00  0.00           O  
ATOM   2529  CB  GLU A 798      -3.446  43.009  -9.967  1.00  0.00           C  
ATOM   2530  CG  GLU A 798      -3.977  42.083  -8.906  1.00  0.00           C  
ATOM   2531  CD  GLU A 798      -3.847  40.613  -9.291  1.00  0.00           C  
ATOM   2532  OE1 GLU A 798      -2.746  40.034  -9.176  1.00  0.00           O  
ATOM   2533  OE2 GLU A 798      -4.855  40.025  -9.729  1.00  0.00           O  
ATOM   2534  N   GLU A 799      -3.823  45.383 -11.940  1.00  0.00           N  
ATOM   2535  CA  GLU A 799      -3.396  46.150 -13.106  1.00  0.00           C  
ATOM   2536  C   GLU A 799      -2.850  47.537 -12.770  1.00  0.00           C  
ATOM   2537  O   GLU A 799      -1.831  47.970 -13.324  1.00  0.00           O  
ATOM   2538  CB  GLU A 799      -4.538  46.287 -14.097  1.00  0.00           C  
ATOM   2539  CG  GLU A 799      -4.189  45.716 -15.458  1.00  0.00           C  
ATOM   2540  CD  GLU A 799      -4.947  46.398 -16.578  1.00  0.00           C  
ATOM   2541  OE1 GLU A 799      -6.201  46.241 -16.668  1.00  0.00           O  
ATOM   2542  OE2 GLU A 799      -4.274  47.105 -17.364  1.00  0.00           O  
ATOM   2543  N   VAL A 800      -3.519  48.238 -11.861  1.00  0.00           N  
ATOM   2544  CA  VAL A 800      -3.042  49.556 -11.467  1.00  0.00           C  
ATOM   2545  C   VAL A 800      -1.617  49.397 -11.000  1.00  0.00           C  
ATOM   2546  O   VAL A 800      -0.728  50.026 -11.536  1.00  0.00           O  
ATOM   2547  CB  VAL A 800      -3.855  50.156 -10.319  1.00  0.00           C  
ATOM   2548  CG1 VAL A 800      -3.363  51.555 -10.033  1.00  0.00           C  
ATOM   2549  CG2 VAL A 800      -5.340  50.163 -10.682  1.00  0.00           C  
ATOM   2550  N   LEU A 801      -1.396  48.521 -10.024  1.00  0.00           N  
ATOM   2551  CA  LEU A 801      -0.055  48.302  -9.478  1.00  0.00           C  
ATOM   2552  C   LEU A 801       1.000  47.870 -10.476  1.00  0.00           C  
ATOM   2553  O   LEU A 801       2.140  48.325 -10.393  1.00  0.00           O  
ATOM   2554  CB  LEU A 801      -0.097  47.303  -8.324  1.00  0.00           C  
ATOM   2555  CG  LEU A 801      -0.592  47.914  -7.014  1.00  0.00           C  
ATOM   2556  CD1 LEU A 801      -0.661  46.840  -5.960  1.00  0.00           C  
ATOM   2557  CD2 LEU A 801       0.327  49.032  -6.562  1.00  0.00           C  
ATOM   2558  N   GLN A 802       0.645  46.996 -11.410  1.00  0.00           N  
ATOM   2559  CA  GLN A 802       1.619  46.561 -12.412  1.00  0.00           C  
ATOM   2560  C   GLN A 802       1.961  47.719 -13.320  1.00  0.00           C  
ATOM   2561  O   GLN A 802       3.121  48.048 -13.493  1.00  0.00           O  
ATOM   2562  CB  GLN A 802       1.068  45.417 -13.245  1.00  0.00           C  
ATOM   2563  CG  GLN A 802       0.924  44.136 -12.476  1.00  0.00           C  
ATOM   2564  CD  GLN A 802       0.048  43.111 -13.184  1.00  0.00           C  
ATOM   2565  OE1 GLN A 802       0.020  41.936 -12.797  1.00  0.00           O  
ATOM   2566  NE2 GLN A 802      -0.679  43.552 -14.219  1.00  0.00           N  
ATOM   2567  N   LEU A 803       0.934  48.339 -13.888  1.00  0.00           N  
ATOM   2568  CA  LEU A 803       1.118  49.472 -14.778  1.00  0.00           C  
ATOM   2569  C   LEU A 803       2.062  50.485 -14.137  1.00  0.00           C  
ATOM   2570  O   LEU A 803       2.828  51.167 -14.833  1.00  0.00           O  
ATOM   2571  CB  LEU A 803      -0.237  50.127 -15.057  1.00  0.00           C  
ATOM   2572  CG  LEU A 803      -0.876  50.002 -16.441  1.00  0.00           C  
ATOM   2573  CD1 LEU A 803      -0.672  48.630 -17.022  1.00  0.00           C  
ATOM   2574  CD2 LEU A 803      -2.349  50.311 -16.326  1.00  0.00           C  
ATOM   2575  N   LEU A 807       2.003  50.559 -12.807  1.00  0.00           N  
ATOM   2576  CA  LEU A 807       2.805  51.493 -12.017  1.00  0.00           C  
ATOM   2577  C   LEU A 807       4.218  51.019 -11.686  1.00  0.00           C  
ATOM   2578  O   LEU A 807       5.075  51.819 -11.305  1.00  0.00           O  
ATOM   2579  CB  LEU A 807       2.069  51.856 -10.711  1.00  0.00           C  
ATOM   2580  CG  LEU A 807       0.914  52.873 -10.744  1.00  0.00           C  
ATOM   2581  CD1 LEU A 807       0.346  53.049  -9.359  1.00  0.00           C  
ATOM   2582  CD2 LEU A 807       1.405  54.212 -11.252  1.00  0.00           C  
ATOM   2583  N   GLY A 808       4.470  49.729 -11.837  1.00  0.00           N  
ATOM   2584  CA  GLY A 808       5.792  49.216 -11.529  1.00  0.00           C  
ATOM   2585  C   GLY A 808       6.041  49.048 -10.038  1.00  0.00           C  
ATOM   2586  O   GLY A 808       7.175  49.177  -9.579  1.00  0.00           O  
ATOM   2587  N   LEU A1153       4.982  48.764  -9.287  1.00  0.00           N  
ATOM   2588  CA  LEU A1153       5.081  48.562  -7.849  1.00  0.00           C  
ATOM   2589  C   LEU A1153       4.844  47.095  -7.503  1.00  0.00           C  
ATOM   2590  O   LEU A1153       3.735  46.583  -7.655  1.00  0.00           O  
ATOM   2591  CB  LEU A1153       4.042  49.416  -7.129  1.00  0.00           C  
ATOM   2592  CG  LEU A1153       4.162  50.941  -7.113  1.00  0.00           C  
ATOM   2593  CD1 LEU A1153       2.966  51.513  -6.376  1.00  0.00           C  
ATOM   2594  CD2 LEU A1153       5.458  51.366  -6.423  1.00  0.00           C  
ATOM   2595  N   PRO A1154       5.880  46.397  -7.020  1.00  0.00           N  
ATOM   2596  CA  PRO A1154       5.765  44.979  -6.656  1.00  0.00           C  
ATOM   2597  C   PRO A1154       4.756  44.726  -5.540  1.00  0.00           C  
ATOM   2598  O   PRO A1154       4.648  45.508  -4.592  1.00  0.00           O  
ATOM   2599  CB  PRO A1154       7.186  44.620  -6.248  1.00  0.00           C  
ATOM   2600  CG  PRO A1154       7.664  45.870  -5.640  1.00  0.00           C  
ATOM   2601  CD  PRO A1154       7.197  46.920  -6.633  1.00  0.00           C  
ATOM   2602  N   TYR A1155       4.011  43.636  -5.646  1.00  0.00           N  
ATOM   2603  CA  TYR A1155       3.022  43.338  -4.619  1.00  0.00           C  
ATOM   2604  C   TYR A1155       2.725  41.849  -4.530  1.00  0.00           C  
ATOM   2605  O   TYR A1155       3.331  41.026  -5.228  1.00  0.00           O  
ATOM   2606  CB  TYR A1155       1.726  44.072  -4.938  1.00  0.00           C  
ATOM   2607  CG  TYR A1155       1.100  43.584  -6.225  1.00  0.00           C  
ATOM   2608  CD1 TYR A1155       0.205  42.514  -6.235  1.00  0.00           C  
ATOM   2609  CD2 TYR A1155       1.456  44.146  -7.443  1.00  0.00           C  
ATOM   2610  CE1 TYR A1155      -0.312  42.020  -7.417  1.00  0.00           C  
ATOM   2611  CE2 TYR A1155       0.942  43.662  -8.633  1.00  0.00           C  
ATOM   2612  CZ  TYR A1155       0.059  42.604  -8.611  1.00  0.00           C  
ATOM   2613  OH  TYR A1155      -0.475  42.170  -9.797  1.00  0.00           O  
ATOM   2614  N   ARG A1156       1.782  41.521  -3.655  1.00  0.00           N  
ATOM   2615  CA  ARG A1156       1.325  40.152  -3.483  1.00  0.00           C  
ATOM   2616  C   ARG A1156      -0.155  40.216  -3.102  1.00  0.00           C  
ATOM   2617  O   ARG A1156      -0.626  41.239  -2.594  1.00  0.00           O  
ATOM   2618  CB  ARG A1156       2.125  39.420  -2.398  1.00  0.00           C  
ATOM   2619  CG  ARG A1156       1.881  39.948  -1.014  1.00  0.00           C  
ATOM   2620  CD  ARG A1156       2.302  38.966   0.056  1.00  0.00           C  
ATOM   2621  NE  ARG A1156       1.962  39.486   1.375  1.00  0.00           N  
ATOM   2622  CZ  ARG A1156       2.043  38.793   2.496  1.00  0.00           C  
ATOM   2623  NH1 ARG A1156       2.465  37.541   2.466  1.00  0.00           N  
ATOM   2624  NH2 ARG A1156       1.664  39.349   3.632  1.00  0.00           N  
ATOM   2625  N   VAL A1157      -0.878  39.132  -3.381  1.00  0.00           N  
ATOM   2626  CA  VAL A1157      -2.300  39.033  -3.074  1.00  0.00           C  
ATOM   2627  C   VAL A1157      -2.527  38.044  -1.923  1.00  0.00           C  
ATOM   2628  O   VAL A1157      -1.961  36.949  -1.881  1.00  0.00           O  
ATOM   2629  CB  VAL A1157      -3.103  38.586  -4.311  1.00  0.00           C  
ATOM   2630  CG1 VAL A1157      -4.583  38.638  -4.022  1.00  0.00           C  
ATOM   2631  CG2 VAL A1157      -2.768  39.469  -5.487  1.00  0.00           C  
ATOM   2632  N   VAL A1158      -3.383  38.444  -0.994  1.00  0.00           N  
ATOM   2633  CA  VAL A1158      -3.672  37.656   0.187  1.00  0.00           C  
ATOM   2634  C   VAL A1158      -5.159  37.404   0.349  1.00  0.00           C  
ATOM   2635  O   VAL A1158      -5.936  38.340   0.234  1.00  0.00           O  
ATOM   2636  CB  VAL A1158      -3.186  38.412   1.457  1.00  0.00           C  
ATOM   2637  CG1 VAL A1158      -3.873  37.878   2.669  1.00  0.00           C  
ATOM   2638  CG2 VAL A1158      -1.690  38.263   1.622  1.00  0.00           C  
ATOM   2639  N   GLU A1159      -5.556  36.157   0.613  1.00  0.00           N  
ATOM   2640  CA  GLU A1159      -6.961  35.835   0.864  1.00  0.00           C  
ATOM   2641  C   GLU A1159      -7.109  35.905   2.371  1.00  0.00           C  
ATOM   2642  O   GLU A1159      -6.383  35.240   3.094  1.00  0.00           O  
ATOM   2643  CB  GLU A1159      -7.301  34.428   0.357  1.00  0.00           C  
ATOM   2644  CG  GLU A1159      -8.178  33.587   1.281  1.00  0.00           C  
ATOM   2645  CD  GLU A1159      -9.583  33.338   0.763  1.00  0.00           C  
ATOM   2646  OE1 GLU A1159     -10.511  34.078   1.161  1.00  0.00           O  
ATOM   2647  OE2 GLU A1159      -9.761  32.394  -0.036  1.00  0.00           O  
ATOM   2648  N   LEU A1160      -8.029  36.729   2.844  1.00  0.00           N  
ATOM   2649  CA  LEU A1160      -8.243  36.877   4.275  1.00  0.00           C  
ATOM   2650  C   LEU A1160      -8.974  35.706   4.916  1.00  0.00           C  
ATOM   2651  O   LEU A1160      -9.975  35.244   4.394  1.00  0.00           O  
ATOM   2652  CB  LEU A1160      -9.038  38.140   4.546  1.00  0.00           C  
ATOM   2653  CG  LEU A1160      -8.510  39.433   3.967  1.00  0.00           C  
ATOM   2654  CD1 LEU A1160      -9.301  40.533   4.597  1.00  0.00           C  
ATOM   2655  CD2 LEU A1160      -7.047  39.605   4.239  1.00  0.00           C  
ATOM   2656  N   CYS A1161      -8.486  35.243   6.061  1.00  0.00           N  
ATOM   2657  CA  CYS A1161      -9.128  34.133   6.762  1.00  0.00           C  
ATOM   2658  C   CYS A1161     -10.358  34.605   7.521  1.00  0.00           C  
ATOM   2659  O   CYS A1161     -10.556  35.791   7.775  1.00  0.00           O  
ATOM   2660  CB  CYS A1161      -8.158  33.464   7.744  1.00  0.00           C  
ATOM   2661  SG  CYS A1161      -7.697  34.488   9.178  1.00  0.00           S  
ATOM   2662  N   THR A1162     -11.174  33.643   7.892  1.00  0.00           N  
ATOM   2663  CA  THR A1162     -12.402  33.902   8.601  1.00  0.00           C  
ATOM   2664  C   THR A1162     -12.277  34.878   9.764  1.00  0.00           C  
ATOM   2665  O   THR A1162     -13.093  35.794   9.928  1.00  0.00           O  
ATOM   2666  CB  THR A1162     -12.917  32.604   9.102  1.00  0.00           C  
ATOM   2667  OG1 THR A1162     -11.797  31.804   9.505  1.00  0.00           O  
ATOM   2668  CG2 THR A1162     -13.684  31.890   8.001  1.00  0.00           C  
ATOM   2669  N   GLY A1189     -11.253  34.692  10.575  1.00  0.00           N  
ATOM   2670  CA  GLY A1189     -11.091  35.566  11.712  1.00  0.00           C  
ATOM   2671  C   GLY A1189     -10.716  36.983  11.360  1.00  0.00           C  
ATOM   2672  O   GLY A1189     -10.812  37.872  12.219  1.00  0.00           O  
ATOM   2673  N   ASP A1393     -10.300  37.204  10.111  1.00  0.00           N  
ATOM   2674  CA  ASP A1393      -9.880  38.537   9.662  1.00  0.00           C  
ATOM   2675  C   ASP A1393     -10.833  39.212   8.680  1.00  0.00           C  
ATOM   2676  O   ASP A1393     -10.698  40.391   8.394  1.00  0.00           O  
ATOM   2677  CB  ASP A1393      -8.485  38.437   9.022  1.00  0.00           C  
ATOM   2678  CG  ASP A1393      -7.806  39.801   8.843  1.00  0.00           C  
ATOM   2679  OD1 ASP A1393      -8.104  40.721   9.640  1.00  0.00           O  
ATOM   2680  OD2 ASP A1393      -6.955  39.951   7.927  1.00  0.00           O  
ATOM   2681  N   LEU A1418     -11.811  38.448   8.211  1.00  0.00           N  
ATOM   2682  CA  LEU A1418     -12.776  38.857   7.197  1.00  0.00           C  
ATOM   2683  C   LEU A1418     -13.417  40.240   7.059  1.00  0.00           C  
ATOM   2684  O   LEU A1418     -13.339  40.834   5.987  1.00  0.00           O  
ATOM   2685  CB  LEU A1418     -13.880  37.814   7.109  1.00  0.00           C  
ATOM   2686  CG  LEU A1418     -14.162  37.561   5.631  1.00  0.00           C  
ATOM   2687  CD1 LEU A1418     -12.949  36.878   5.041  1.00  0.00           C  
ATOM   2688  CD2 LEU A1418     -15.402  36.718   5.431  1.00  0.00           C  
ATOM   2689  N   GLY A1420     -14.062  40.784   8.070  1.00  0.00           N  
ATOM   2690  CA  GLY A1420     -14.658  42.087   7.836  1.00  0.00           C  
ATOM   2691  C   GLY A1420     -16.150  41.907   7.769  1.00  0.00           C  
ATOM   2692  O   GLY A1420     -16.643  41.092   7.004  1.00  0.00           O  
ATOM   2693  N   PHE A1421     -16.870  42.682   8.569  1.00  0.00           N  
ATOM   2694  CA  PHE A1421     -18.322  42.579   8.683  1.00  0.00           C  
ATOM   2695  C   PHE A1421     -19.155  42.177   7.480  1.00  0.00           C  
ATOM   2696  O   PHE A1421     -19.856  41.174   7.531  1.00  0.00           O  
ATOM   2697  CB  PHE A1421     -18.900  43.865   9.257  1.00  0.00           C  
ATOM   2698  CG  PHE A1421     -20.252  43.685   9.872  1.00  0.00           C  
ATOM   2699  CD1 PHE A1421     -21.380  44.237   9.284  1.00  0.00           C  
ATOM   2700  CD2 PHE A1421     -20.396  42.951  11.040  1.00  0.00           C  
ATOM   2701  CE1 PHE A1421     -22.643  44.058   9.856  1.00  0.00           C  
ATOM   2702  CE2 PHE A1421     -21.641  42.767  11.615  1.00  0.00           C  
ATOM   2703  CZ  PHE A1421     -22.770  43.319  11.027  1.00  0.00           C  
ATOM   2704  N   SER A1422     -19.094  42.954   6.405  1.00  0.00           N  
ATOM   2705  CA  SER A1422     -19.887  42.671   5.211  1.00  0.00           C  
ATOM   2706  C   SER A1422     -19.391  41.583   4.277  1.00  0.00           C  
ATOM   2707  O   SER A1422     -20.174  40.965   3.572  1.00  0.00           O  
ATOM   2708  CB  SER A1422     -20.049  43.938   4.397  1.00  0.00           C  
ATOM   2709  OG  SER A1422     -21.358  44.429   4.537  1.00  0.00           O  
ATOM   2710  N   ALA A1423     -18.092  41.341   4.270  1.00  0.00           N  
ATOM   2711  CA  ALA A1423     -17.533  40.359   3.372  1.00  0.00           C  
ATOM   2712  C   ALA A1423     -17.898  38.902   3.610  1.00  0.00           C  
ATOM   2713  O   ALA A1423     -18.129  38.464   4.746  1.00  0.00           O  
ATOM   2714  CB  ALA A1423     -16.028  40.507   3.350  1.00  0.00           C  
ATOM   2715  N   ALA A1456     -17.944  38.154   2.511  1.00  0.00           N  
ATOM   2716  CA  ALA A1456     -18.207  36.724   2.550  1.00  0.00           C  
ATOM   2717  C   ALA A1456     -16.889  36.048   2.121  1.00  0.00           C  
ATOM   2718  O   ALA A1456     -16.616  34.894   2.452  1.00  0.00           O  
ATOM   2719  CB  ALA A1456     -19.317  36.375   1.603  1.00  0.00           C  
ATOM   2720  N   LYS A1457     -16.076  36.794   1.385  1.00  0.00           N  
ATOM   2721  CA  LYS A1457     -14.775  36.329   0.917  1.00  0.00           C  
ATOM   2722  C   LYS A1457     -14.020  37.545   0.448  1.00  0.00           C  
ATOM   2723  O   LYS A1457     -14.602  38.421  -0.195  1.00  0.00           O  
ATOM   2724  CB  LYS A1457     -14.912  35.358  -0.250  1.00  0.00           C  
ATOM   2725  CG  LYS A1457     -13.590  35.065  -0.952  1.00  0.00           C  
ATOM   2726  CD  LYS A1457     -13.667  33.770  -1.740  1.00  0.00           C  
ATOM   2727  CE  LYS A1457     -12.291  33.330  -2.169  1.00  0.00           C  
ATOM   2728  NZ  LYS A1457     -12.288  32.043  -2.889  1.00  0.00           N  
ATOM   2729  N   THR A1458     -12.735  37.634   0.764  1.00  0.00           N  
ATOM   2730  CA  THR A1458     -12.022  38.803   0.300  1.00  0.00           C  
ATOM   2731  C   THR A1458     -10.531  38.725   0.207  1.00  0.00           C  
ATOM   2732  O   THR A1458      -9.871  38.110   1.016  1.00  0.00           O  
ATOM   2733  CB  THR A1458     -12.394  40.080   1.110  1.00  0.00           C  
ATOM   2734  OG1 THR A1458     -11.226  40.878   1.280  1.00  0.00           O  
ATOM   2735  CG2 THR A1458     -12.986  39.755   2.462  1.00  0.00           C  
ATOM   2736  N   TYR A1459     -10.011  39.368  -0.826  1.00  0.00           N  
ATOM   2737  CA  TYR A1459      -8.578  39.424  -1.057  1.00  0.00           C  
ATOM   2738  C   TYR A1459      -8.091  40.826  -0.761  1.00  0.00           C  
ATOM   2739  O   TYR A1459      -8.791  41.801  -1.014  1.00  0.00           O  
ATOM   2740  CB  TYR A1459      -8.230  39.101  -2.511  1.00  0.00           C  
ATOM   2741  CG  TYR A1459      -8.705  37.753  -3.000  1.00  0.00           C  
ATOM   2742  CD1 TYR A1459      -9.996  37.573  -3.459  1.00  0.00           C  
ATOM   2743  CD2 TYR A1459      -7.854  36.662  -3.005  1.00  0.00           C  
ATOM   2744  CE1 TYR A1459     -10.426  36.337  -3.912  1.00  0.00           C  
ATOM   2745  CE2 TYR A1459      -8.280  35.425  -3.453  1.00  0.00           C  
ATOM   2746  CZ  TYR A1459      -9.570  35.267  -3.905  1.00  0.00           C  
ATOM   2747  OH  TYR A1459     -10.005  34.030  -4.318  1.00  0.00           O  
ATOM   2748  N   ASP A1460      -6.887  40.903  -0.216  1.00  0.00           N  
ATOM   2749  CA  ASP A1460      -6.241  42.157   0.105  1.00  0.00           C  
ATOM   2750  C   ASP A1460      -5.024  42.222  -0.805  1.00  0.00           C  
ATOM   2751  O   ASP A1460      -4.346  41.220  -0.999  1.00  0.00           O  
ATOM   2752  CB  ASP A1460      -5.729  42.154   1.547  1.00  0.00           C  
ATOM   2753  CG  ASP A1460      -6.712  42.729   2.532  1.00  0.00           C  
ATOM   2754  OD1 ASP A1460      -6.260  43.093   3.643  1.00  0.00           O  
ATOM   2755  OD2 ASP A1460      -7.918  42.814   2.217  1.00  0.00           O  
ATOM   2756  N   ILE A1461      -4.755  43.382  -1.387  1.00  0.00           N  
ATOM   2757  CA  ILE A1461      -3.553  43.518  -2.189  1.00  0.00           C  
ATOM   2758  C   ILE A1461      -2.615  44.260  -1.257  1.00  0.00           C  
ATOM   2759  O   ILE A1461      -3.025  45.199  -0.578  1.00  0.00           O  
ATOM   2760  CB  ILE A1461      -3.793  44.320  -3.465  1.00  0.00           C  
ATOM   2761  CG1 ILE A1461      -4.848  43.604  -4.316  1.00  0.00           C  
ATOM   2762  CG2 ILE A1461      -2.501  44.436  -4.237  1.00  0.00           C  
ATOM   2763  CD1 ILE A1461      -5.052  44.175  -5.711  1.00  0.00           C  
ATOM   2764  N   GLU A1462      -1.368  43.810  -1.196  1.00  0.00           N  
ATOM   2765  CA  GLU A1462      -0.374  44.420  -0.324  1.00  0.00           C  
ATOM   2766  C   GLU A1462       0.819  44.868  -1.135  1.00  0.00           C  
ATOM   2767  O   GLU A1462       1.403  44.090  -1.860  1.00  0.00           O  
ATOM   2768  CB  GLU A1462       0.040  43.408   0.746  1.00  0.00           C  
ATOM   2769  CG  GLU A1462      -1.110  43.002   1.666  1.00  0.00           C  
ATOM   2770  CD  GLU A1462      -0.734  41.915   2.642  1.00  0.00           C  
ATOM   2771  OE1 GLU A1462       0.470  41.620   2.795  1.00  0.00           O  
ATOM   2772  OE2 GLU A1462      -1.651  41.354   3.269  1.00  0.00           O  
ATOM   2773  N   VAL A1463       1.181  46.130  -1.040  1.00  0.00           N  
ATOM   2774  CA  VAL A1463       2.317  46.601  -1.821  1.00  0.00           C  
ATOM   2775  C   VAL A1463       3.597  46.603  -0.974  1.00  0.00           C  
ATOM   2776  O   VAL A1463       3.556  46.574   0.272  1.00  0.00           O  
ATOM   2777  CB  VAL A1463       2.047  48.031  -2.418  1.00  0.00           C  
ATOM   2778  CG1 VAL A1463       2.163  49.111  -1.337  1.00  0.00           C  
ATOM   2779  CG2 VAL A1463       2.998  48.294  -3.562  1.00  0.00           C  
ATOM   2780  N   TRP A1464       4.737  46.636  -1.656  1.00  0.00           N  
ATOM   2781  CA  TRP A1464       6.016  46.622  -0.971  1.00  0.00           C  
ATOM   2782  C   TRP A1464       6.450  47.982  -0.495  1.00  0.00           C  
ATOM   2783  O   TRP A1464       6.440  48.931  -1.242  1.00  0.00           O  
ATOM   2784  CB  TRP A1464       7.107  46.042  -1.879  1.00  0.00           C  
ATOM   2785  CG  TRP A1464       8.450  45.938  -1.206  1.00  0.00           C  
ATOM   2786  CD1 TRP A1464       9.557  46.698  -1.454  1.00  0.00           C  
ATOM   2787  CD2 TRP A1464       8.817  45.030  -0.158  1.00  0.00           C  
ATOM   2788  NE1 TRP A1464      10.590  46.320  -0.626  1.00  0.00           N  
ATOM   2789  CE2 TRP A1464      10.160  45.297   0.177  1.00  0.00           C  
ATOM   2790  CE3 TRP A1464       8.140  44.014   0.531  1.00  0.00           C  
ATOM   2791  CZ2 TRP A1464      10.841  44.581   1.177  1.00  0.00           C  
ATOM   2792  CZ3 TRP A1464       8.827  43.303   1.527  1.00  0.00           C  
ATOM   2793  CH2 TRP A1464      10.159  43.593   1.834  1.00  0.00           C  
ATOM   2794  N   PHE A1465       6.826  48.059   0.774  1.00  0.00           N  
ATOM   2795  CA  PHE A1465       7.330  49.289   1.383  1.00  0.00           C  
ATOM   2796  C   PHE A1465       8.759  49.005   1.822  1.00  0.00           C  
ATOM   2797  O   PHE A1465       8.983  48.433   2.881  1.00  0.00           O  
ATOM   2798  CB  PHE A1465       6.482  49.692   2.600  1.00  0.00           C  
ATOM   2799  CG  PHE A1465       5.275  50.530   2.249  1.00  0.00           C  
ATOM   2800  CD1 PHE A1465       3.989  50.030   2.396  1.00  0.00           C  
ATOM   2801  CD2 PHE A1465       5.429  51.817   1.744  1.00  0.00           C  
ATOM   2802  CE1 PHE A1465       2.877  50.812   2.040  1.00  0.00           C  
ATOM   2803  CE2 PHE A1465       4.333  52.587   1.395  1.00  0.00           C  
ATOM   2804  CZ  PHE A1465       3.059  52.086   1.543  1.00  0.00           C  
ATOM   2805  N   PRO A1475       9.747  49.391   1.001  1.00  0.00           N  
ATOM   2806  CA  PRO A1475      11.154  49.151   1.348  1.00  0.00           C  
ATOM   2807  C   PRO A1475      11.474  49.615   2.779  1.00  0.00           C  
ATOM   2808  O   PRO A1475      11.953  48.847   3.611  1.00  0.00           O  
ATOM   2809  CB  PRO A1475      11.905  49.941   0.280  1.00  0.00           C  
ATOM   2810  CG  PRO A1475      10.953  49.887  -0.911  1.00  0.00           C  
ATOM   2811  CD  PRO A1475       9.632  50.166  -0.248  1.00  0.00           C  
ATOM   2812  N   SER A1476      11.186  50.875   3.060  1.00  0.00           N  
ATOM   2813  CA  SER A1476      11.414  51.438   4.381  1.00  0.00           C  
ATOM   2814  C   SER A1476      11.003  50.517   5.531  1.00  0.00           C  
ATOM   2815  O   SER A1476      11.610  50.570   6.600  1.00  0.00           O  
ATOM   2816  CB  SER A1476      10.656  52.763   4.518  1.00  0.00           C  
ATOM   2817  OG  SER A1476       9.901  52.814   5.722  1.00  0.00           O  
ATOM   2818  N   GLN A1683       9.971  49.695   5.326  1.00  0.00           N  
ATOM   2819  CA  GLN A1683       9.473  48.785   6.378  1.00  0.00           C  
ATOM   2820  C   GLN A1683       9.871  47.341   6.152  1.00  0.00           C  
ATOM   2821  O   GLN A1683       9.580  46.473   6.970  1.00  0.00           O  
ATOM   2822  CB  GLN A1683       7.945  48.804   6.475  1.00  0.00           C  
ATOM   2823  CG  GLN A1683       7.308  50.090   6.944  1.00  0.00           C  
ATOM   2824  CD  GLN A1683       5.796  49.958   7.060  1.00  0.00           C  
ATOM   2825  OE1 GLN A1683       5.280  49.297   7.972  1.00  0.00           O  
ATOM   2826  NE2 GLN A1683       5.076  50.574   6.123  1.00  0.00           N  
ATOM   2827  N   ASN A1690      10.515  47.085   5.029  1.00  0.00           N  
ATOM   2828  CA  ASN A1690      10.921  45.742   4.706  1.00  0.00           C  
ATOM   2829  C   ASN A1690       9.741  44.799   4.791  1.00  0.00           C  
ATOM   2830  O   ASN A1690       9.857  43.729   5.375  1.00  0.00           O  
ATOM   2831  CB  ASN A1690      12.007  45.258   5.660  1.00  0.00           C  
ATOM   2832  CG  ASN A1690      12.721  44.022   5.135  1.00  0.00           C  
ATOM   2833  OD1 ASN A1690      13.375  44.067   4.086  1.00  0.00           O  
ATOM   2834  ND2 ASN A1690      12.591  42.912   5.852  1.00  0.00           N  
ATOM   2835  N   LYS A1692       8.604  45.193   4.223  1.00  0.00           N  
ATOM   2836  CA  LYS A1692       7.422  44.334   4.229  1.00  0.00           C  
ATOM   2837  C   LYS A1692       6.333  44.828   3.284  1.00  0.00           C  
ATOM   2838  O   LYS A1692       6.355  45.977   2.841  1.00  0.00           O  
ATOM   2839  CB  LYS A1692       6.852  44.222   5.640  1.00  0.00           C  
ATOM   2840  CG  LYS A1692       5.735  45.207   5.967  1.00  0.00           C  
ATOM   2841  CD  LYS A1692       5.646  45.477   7.470  1.00  0.00           C  
ATOM   2842  CE  LYS A1692       5.542  44.195   8.294  1.00  0.00           C  
ATOM   2843  NZ  LYS A1692       5.630  44.475   9.759  1.00  0.00           N  
ATOM   2844  N   TYR A1693       5.384  43.948   2.976  1.00  0.00           N  
ATOM   2845  CA  TYR A1693       4.259  44.280   2.108  1.00  0.00           C  
ATOM   2846  C   TYR A1693       3.146  44.817   3.004  1.00  0.00           C  
ATOM   2847  O   TYR A1693       2.979  44.340   4.126  1.00  0.00           O  
ATOM   2848  CB  TYR A1693       3.736  43.030   1.407  1.00  0.00           C  
ATOM   2849  CG  TYR A1693       4.584  42.465   0.293  1.00  0.00           C  
ATOM   2850  CD1 TYR A1693       5.536  41.478   0.534  1.00  0.00           C  
ATOM   2851  CD2 TYR A1693       4.358  42.852  -1.019  1.00  0.00           C  
ATOM   2852  CE1 TYR A1693       6.235  40.879  -0.518  1.00  0.00           C  
ATOM   2853  CE2 TYR A1693       5.036  42.272  -2.075  1.00  0.00           C  
ATOM   2854  CZ  TYR A1693       5.972  41.279  -1.832  1.00  0.00           C  
ATOM   2855  OH  TYR A1693       6.578  40.674  -2.923  1.00  0.00           O  
ATOM   2856  N   ARG A1700       2.378  45.792   2.515  1.00  0.00           N  
ATOM   2857  CA  ARG A1700       1.285  46.360   3.316  1.00  0.00           C  
ATOM   2858  C   ARG A1700       0.010  46.678   2.546  1.00  0.00           C  
ATOM   2859  O   ARG A1700       0.062  47.178   1.442  1.00  0.00           O  
ATOM   2860  CB  ARG A1700       1.775  47.606   4.045  1.00  0.00           C  
ATOM   2861  CG  ARG A1700       2.948  47.323   4.951  1.00  0.00           C  
ATOM   2862  CD  ARG A1700       2.906  48.233   6.142  1.00  0.00           C  
ATOM   2863  NE  ARG A1700       1.583  48.199   6.754  1.00  0.00           N  
ATOM   2864  CZ  ARG A1700       1.176  49.043   7.693  1.00  0.00           C  
ATOM   2865  NH1 ARG A1700       2.001  49.986   8.131  1.00  0.00           N  
ATOM   2866  NH2 ARG A1700      -0.060  48.965   8.169  1.00  0.00           N  
ATOM   2867  N   GLU A1701      -1.130  46.377   3.162  1.00  0.00           N  
ATOM   2868  CA  GLU A1701      -2.468  46.582   2.579  1.00  0.00           C  
ATOM   2869  C   GLU A1701      -2.625  47.854   1.757  1.00  0.00           C  
ATOM   2870  O   GLU A1701      -2.467  48.957   2.271  1.00  0.00           O  
ATOM   2871  CB  GLU A1701      -3.555  46.586   3.687  1.00  0.00           C  
ATOM   2872  CG  GLU A1701      -5.012  46.431   3.177  1.00  0.00           C  
ATOM   2873  CD  GLU A1701      -6.084  46.697   4.246  1.00  0.00           C  
ATOM   2874  OE1 GLU A1701      -7.184  46.091   4.183  1.00  0.00           O  
ATOM   2875  OE2 GLU A1701      -5.838  47.528   5.149  1.00  0.00           O  
ATOM   2876  N   ILE A1702      -2.949  47.692   0.480  1.00  0.00           N  
ATOM   2877  CA  ILE A1702      -3.170  48.840  -0.386  1.00  0.00           C  
ATOM   2878  C   ILE A1702      -4.526  48.706  -1.082  1.00  0.00           C  
ATOM   2879  O   ILE A1702      -4.984  49.605  -1.768  1.00  0.00           O  
ATOM   2880  CB  ILE A1702      -2.017  49.018  -1.421  1.00  0.00           C  
ATOM   2881  CG1 ILE A1702      -2.223  50.327  -2.181  1.00  0.00           C  
ATOM   2882  CG2 ILE A1702      -1.956  47.862  -2.373  1.00  0.00           C  
ATOM   2883  CD1 ILE A1702      -0.944  51.018  -2.604  1.00  0.00           C  
ATOM   2884  N   SER A1703      -5.179  47.575  -0.867  1.00  0.00           N  
ATOM   2885  CA  SER A1703      -6.474  47.335  -1.467  1.00  0.00           C  
ATOM   2886  C   SER A1703      -7.149  46.173  -0.803  1.00  0.00           C  
ATOM   2887  O   SER A1703      -6.483  45.245  -0.347  1.00  0.00           O  
ATOM   2888  CB  SER A1703      -6.352  47.018  -2.949  1.00  0.00           C  
ATOM   2889  OG  SER A1703      -7.625  46.668  -3.474  1.00  0.00           O  
ATOM   2890  N   SER A1704      -8.480  46.225  -0.777  1.00  0.00           N  
ATOM   2891  CA  SER A1704      -9.284  45.180  -0.161  1.00  0.00           C  
ATOM   2892  C   SER A1704     -10.498  44.873  -1.036  1.00  0.00           C  
ATOM   2893  O   SER A1704     -11.507  45.583  -0.987  1.00  0.00           O  
ATOM   2894  CB  SER A1704      -9.740  45.622   1.234  1.00  0.00           C  
ATOM   2895  OG  SER A1704      -9.518  44.604   2.187  1.00  0.00           O  
ATOM   2896  N   CYS A1705     -10.394  43.806  -1.825  1.00  0.00           N  
ATOM   2897  CA  CYS A1705     -11.464  43.391  -2.718  1.00  0.00           C  
ATOM   2898  C   CYS A1705     -12.260  42.238  -2.144  1.00  0.00           C  
ATOM   2899  O   CYS A1705     -11.726  41.155  -1.900  1.00  0.00           O  
ATOM   2900  CB  CYS A1705     -10.874  43.008  -4.054  1.00  0.00           C  
ATOM   2901  SG  CYS A1705      -9.935  44.355  -4.667  1.00  0.00           S  
ATOM   2902  N   SER A1706     -13.554  42.480  -1.962  1.00  0.00           N  
ATOM   2903  CA  SER A1706     -14.447  41.501  -1.361  1.00  0.00           C  
ATOM   2904  C   SER A1706     -15.773  41.294  -2.070  1.00  0.00           C  
ATOM   2905  O   SER A1706     -16.254  42.149  -2.809  1.00  0.00           O  
ATOM   2906  CB  SER A1706     -14.712  41.907   0.090  1.00  0.00           C  
ATOM   2907  OG  SER A1706     -14.486  43.301   0.262  1.00  0.00           O  
ATOM   2908  N   ASN A1707     -16.356  40.133  -1.826  1.00  0.00           N  
ATOM   2909  CA  ASN A1707     -17.636  39.779  -2.399  1.00  0.00           C  
ATOM   2910  C   ASN A1707     -18.564  39.710  -1.188  1.00  0.00           C  
ATOM   2911  O   ASN A1707     -18.196  39.198  -0.143  1.00  0.00           O  
ATOM   2912  CB  ASN A1707     -17.517  38.425  -3.106  1.00  0.00           C  
ATOM   2913  CG  ASN A1707     -18.817  37.964  -3.754  1.00  0.00           C  
ATOM   2914  OD1 ASN A1707     -19.897  38.491  -3.489  1.00  0.00           O  
ATOM   2915  ND2 ASN A1707     -18.710  36.955  -4.593  1.00  0.00           N  
ATOM   2916  N   CYS A1708     -19.766  40.231  -1.324  1.00  0.00           N  
ATOM   2917  CA  CYS A1708     -20.672  40.250  -0.207  1.00  0.00           C  
ATOM   2918  C   CYS A1708     -21.916  39.456  -0.491  1.00  0.00           C  
ATOM   2919  O   CYS A1708     -22.870  39.489   0.277  1.00  0.00           O  
ATOM   2920  CB  CYS A1708     -21.051  41.693   0.095  1.00  0.00           C  
ATOM   2921  SG  CYS A1708     -19.641  42.784   0.374  1.00  0.00           S  
ATOM   2922  N   GLU A1709     -21.913  38.723  -1.590  1.00  0.00           N  
ATOM   2923  CA  GLU A1709     -23.099  37.973  -1.949  1.00  0.00           C  
ATOM   2924  C   GLU A1709     -24.356  38.856  -1.765  1.00  0.00           C  
ATOM   2925  O   GLU A1709     -24.421  39.973  -2.298  1.00  0.00           O  
ATOM   2926  CB  GLU A1709     -23.172  36.699  -1.118  1.00  0.00           C  
ATOM   2927  CG  GLU A1709     -22.034  35.733  -1.431  1.00  0.00           C  
ATOM   2928  CD  GLU A1709     -22.266  34.332  -0.869  1.00  0.00           C  
ATOM   2929  OE1 GLU A1709     -23.301  33.717  -1.220  1.00  0.00           O  
ATOM   2930  OE2 GLU A1709     -21.421  33.842  -0.084  1.00  0.00           O  
ATOM   2931  N   ASP A1710     -25.338  38.384  -1.006  1.00  0.00           N  
ATOM   2932  CA  ASP A1710     -26.572  39.147  -0.820  1.00  0.00           C  
ATOM   2933  C   ASP A1710     -26.633  39.955   0.466  1.00  0.00           C  
ATOM   2934  O   ASP A1710     -27.617  40.635   0.722  1.00  0.00           O  
ATOM   2935  CB  ASP A1710     -27.760  38.199  -0.853  1.00  0.00           C  
ATOM   2936  CG  ASP A1710     -27.710  37.186   0.266  1.00  0.00           C  
ATOM   2937  OD1 ASP A1710     -26.649  36.534   0.433  1.00  0.00           O  
ATOM   2938  OD2 ASP A1710     -28.723  37.040   0.983  1.00  0.00           O  
ATOM   2939  N   PHE A1711     -25.580  39.886   1.267  1.00  0.00           N  
ATOM   2940  CA  PHE A1711     -25.534  40.578   2.539  1.00  0.00           C  
ATOM   2941  C   PHE A1711     -25.973  42.028   2.462  1.00  0.00           C  
ATOM   2942  O   PHE A1711     -27.001  42.408   3.019  1.00  0.00           O  
ATOM   2943  CB  PHE A1711     -24.132  40.505   3.122  1.00  0.00           C  
ATOM   2944  CG  PHE A1711     -24.079  40.819   4.592  1.00  0.00           C  
ATOM   2945  CD1 PHE A1711     -24.390  39.858   5.528  1.00  0.00           C  
ATOM   2946  CD2 PHE A1711     -23.792  42.112   5.038  1.00  0.00           C  
ATOM   2947  CE1 PHE A1711     -24.420  40.178   6.871  1.00  0.00           C  
ATOM   2948  CE2 PHE A1711     -23.821  42.437   6.371  1.00  0.00           C  
ATOM   2949  CZ  PHE A1711     -24.136  41.475   7.290  1.00  0.00           C  
ATOM   2950  N   GLN A1725     -25.187  42.846   1.782  1.00  0.00           N  
ATOM   2951  CA  GLN A1725     -25.505  44.259   1.658  1.00  0.00           C  
ATOM   2952  C   GLN A1725     -26.829  44.470   0.944  1.00  0.00           C  
ATOM   2953  O   GLN A1725     -27.615  45.336   1.308  1.00  0.00           O  
ATOM   2954  CB  GLN A1725     -24.386  44.995   0.905  1.00  0.00           C  
ATOM   2955  CG  GLN A1725     -23.032  45.009   1.626  1.00  0.00           C  
ATOM   2956  CD  GLN A1725     -22.004  45.900   0.946  1.00  0.00           C  
ATOM   2957  OE1 GLN A1725     -21.545  45.612  -0.156  1.00  0.00           O  
ATOM   2958  NE2 GLN A1725     -21.644  46.993   1.603  1.00  0.00           N  
ATOM   2959  N   ALA A1726     -27.073  43.662  -0.079  1.00  0.00           N  
ATOM   2960  CA  ALA A1726     -28.304  43.745  -0.869  1.00  0.00           C  
ATOM   2961  C   ALA A1726     -29.549  43.587  -0.009  1.00  0.00           C  
ATOM   2962  O   ALA A1726     -30.579  44.220  -0.269  1.00  0.00           O  
ATOM   2963  CB  ALA A1726     -28.296  42.678  -1.945  1.00  0.00           C  
ATOM   2964  N   ARG A1727     -29.435  42.730   1.009  1.00  0.00           N  
ATOM   2965  CA  ARG A1727     -30.517  42.444   1.938  1.00  0.00           C  
ATOM   2966  C   ARG A1727     -30.921  43.593   2.835  1.00  0.00           C  
ATOM   2967  O   ARG A1727     -32.114  43.867   2.959  1.00  0.00           O  
ATOM   2968  CB  ARG A1727     -30.170  41.252   2.812  1.00  0.00           C  
ATOM   2969  CG  ARG A1727     -30.542  39.930   2.178  1.00  0.00           C  
ATOM   2970  CD  ARG A1727     -30.679  38.818   3.208  1.00  0.00           C  
ATOM   2971  NE  ARG A1727     -31.844  37.973   2.951  1.00  0.00           N  
ATOM   2972  CZ  ARG A1727     -32.070  37.335   1.805  1.00  0.00           C  
ATOM   2973  NH1 ARG A1727     -31.212  37.453   0.804  1.00  0.00           N  
ATOM   2974  NH2 ARG A1727     -33.143  36.564   1.657  1.00  0.00           N  
ATOM   2975  N   ARG A1728     -29.948  44.267   3.459  1.00  0.00           N  
ATOM   2976  CA  ARG A1728     -30.250  45.380   4.357  1.00  0.00           C  
ATOM   2977  C   ARG A1728     -30.493  46.683   3.651  1.00  0.00           C  
ATOM   2978  O   ARG A1728     -30.916  47.662   4.248  1.00  0.00           O  
ATOM   2979  CB  ARG A1728     -29.149  45.565   5.392  1.00  0.00           C  
ATOM   2980  CG  ARG A1728     -27.764  45.204   4.972  1.00  0.00           C  
ATOM   2981  CD  ARG A1728     -26.764  45.651   6.051  1.00  0.00           C  
ATOM   2982  NE  ARG A1728     -26.673  44.774   7.226  1.00  0.00           N  
ATOM   2983  CZ  ARG A1728     -26.131  45.111   8.403  1.00  0.00           C  
ATOM   2984  NH1 ARG A1728     -25.625  46.312   8.614  1.00  0.00           N  
ATOM   2985  NH2 ARG A1728     -26.065  44.221   9.379  1.00  0.00           N  
ATOM   2986  N   ASN A1730     -32.072  46.389   0.461  1.00  0.00           N  
ATOM   2987  CA  ASN A1730     -33.245  46.036  -0.336  1.00  0.00           C  
ATOM   2988  C   ASN A1730     -33.061  46.371  -1.806  1.00  0.00           C  
ATOM   2989  O   ASN A1730     -33.763  47.215  -2.343  1.00  0.00           O  
ATOM   2990  CB  ASN A1730     -34.508  46.733   0.205  1.00  0.00           C  
ATOM   2991  CG  ASN A1730     -35.791  46.237  -0.474  1.00  0.00           C  
ATOM   2992  OD1 ASN A1730     -35.956  45.040  -0.718  1.00  0.00           O  
ATOM   2993  ND2 ASN A1730     -36.704  47.157  -0.769  1.00  0.00           N  
ATOM   2994  N   THR A1731     -32.096  45.715  -2.444  1.00  0.00           N  
ATOM   2995  CA  THR A1731     -31.839  45.905  -3.867  1.00  0.00           C  
ATOM   2996  C   THR A1731     -32.003  44.516  -4.491  1.00  0.00           C  
ATOM   2997  O   THR A1731     -31.182  43.628  -4.268  1.00  0.00           O  
ATOM   2998  CB  THR A1731     -30.410  46.422  -4.123  1.00  0.00           C  
ATOM   2999  OG1 THR A1731     -30.155  47.567  -3.308  1.00  0.00           O  
ATOM   3000  CG2 THR A1731     -30.249  46.836  -5.565  1.00  0.00           C  
ATOM   3001  N   ARG A1732     -33.072  44.324  -5.262  1.00  0.00           N  
ATOM   3002  CA  ARG A1732     -33.373  43.026  -5.887  1.00  0.00           C  
ATOM   3003  C   ARG A1732     -33.471  43.187  -7.387  1.00  0.00           C  
ATOM   3004  O   ARG A1732     -33.278  44.285  -7.904  1.00  0.00           O  
ATOM   3005  CB  ARG A1732     -34.734  42.495  -5.405  1.00  0.00           C  
ATOM   3006  CG  ARG A1732     -34.941  42.404  -3.899  1.00  0.00           C  
ATOM   3007  CD  ARG A1732     -36.410  42.634  -3.547  1.00  0.00           C  
ATOM   3008  NE  ARG A1732     -36.796  44.029  -3.774  1.00  0.00           N  
ATOM   3009  CZ  ARG A1732     -38.043  44.456  -3.989  1.00  0.00           C  
ATOM   3010  NH1 ARG A1732     -38.272  45.759  -4.180  1.00  0.00           N  
ATOM   3011  NH2 ARG A1732     -39.056  43.588  -4.031  1.00  0.00           N  
ATOM   3012  N   PHE A1739     -33.797  42.090  -8.073  1.00  0.00           N  
ATOM   3013  CA  PHE A1739     -33.971  42.108  -9.523  1.00  0.00           C  
ATOM   3014  C   PHE A1739     -34.971  41.063  -9.951  1.00  0.00           C  
ATOM   3015  O   PHE A1739     -35.095  40.022  -9.310  1.00  0.00           O  
ATOM   3016  CB  PHE A1739     -32.643  41.866 -10.254  1.00  0.00           C  
ATOM   3017  CG  PHE A1739     -32.153  40.433 -10.216  1.00  0.00           C  
ATOM   3018  CD1 PHE A1739     -32.031  39.698 -11.389  1.00  0.00           C  
ATOM   3019  CD2 PHE A1739     -31.754  39.840  -9.028  1.00  0.00           C  
ATOM   3020  CE1 PHE A1739     -31.515  38.399 -11.375  1.00  0.00           C  
ATOM   3021  CE2 PHE A1739     -31.236  38.541  -9.015  1.00  0.00           C  
ATOM   3022  CZ  PHE A1739     -31.118  37.826 -10.189  1.00  0.00           C  
ATOM   3023  N   LYS A1740     -35.692  41.359 -11.029  1.00  0.00           N  
ATOM   3024  CA  LYS A1740     -36.685  40.446 -11.599  1.00  0.00           C  
ATOM   3025  C   LYS A1740     -35.932  39.675 -12.685  1.00  0.00           C  
ATOM   3026  O   LYS A1740     -35.575  40.255 -13.713  1.00  0.00           O  
ATOM   3027  CB  LYS A1740     -37.827  41.253 -12.220  1.00  0.00           C  
ATOM   3028  CG  LYS A1740     -38.953  40.410 -12.775  1.00  0.00           C  
ATOM   3029  CD  LYS A1740     -39.976  41.274 -13.488  1.00  0.00           C  
ATOM   3030  CE  LYS A1740     -41.109  40.437 -14.065  1.00  0.00           C  
ATOM   3031  NZ  LYS A1740     -41.898  39.749 -13.011  1.00  0.00           N  
ATOM   3032  N   ASP A1758     -35.691  38.382 -12.470  1.00  0.00           N  
ATOM   3033  CA  ASP A1758     -34.923  37.598 -13.441  1.00  0.00           C  
ATOM   3034  C   ASP A1758     -35.680  36.939 -14.591  1.00  0.00           C  
ATOM   3035  O   ASP A1758     -36.801  36.459 -14.434  1.00  0.00           O  
ATOM   3036  CB  ASP A1758     -34.112  36.530 -12.719  1.00  0.00           C  
ATOM   3037  CG  ASP A1758     -34.982  35.486 -12.093  1.00  0.00           C  
ATOM   3038  OD1 ASP A1758     -35.841  35.870 -11.265  1.00  0.00           O  
ATOM   3039  OD2 ASP A1758     -34.808  34.293 -12.438  1.00  0.00           O  
ATOM   3040  N   SER A1759     -35.023  36.895 -15.746  1.00  0.00           N  
ATOM   3041  CA  SER A1759     -35.583  36.329 -16.963  1.00  0.00           C  
ATOM   3042  C   SER A1759     -36.179  34.945 -16.787  1.00  0.00           C  
ATOM   3043  O   SER A1759     -36.829  34.439 -17.694  1.00  0.00           O  
ATOM   3044  CB  SER A1759     -34.511  36.270 -18.055  1.00  0.00           C  
ATOM   3045  OG  SER A1759     -33.588  35.218 -17.820  1.00  0.00           O  
ATOM   3046  N   LYS A1760     -35.949  34.319 -15.641  1.00  0.00           N  
ATOM   3047  CA  LYS A1760     -36.495  32.991 -15.402  1.00  0.00           C  
ATOM   3048  C   LYS A1760     -37.755  33.060 -14.543  1.00  0.00           C  
ATOM   3049  O   LYS A1760     -38.798  33.563 -14.972  1.00  0.00           O  
ATOM   3050  CB  LYS A1760     -35.459  32.089 -14.717  1.00  0.00           C  
ATOM   3051  CG  LYS A1760     -34.497  31.372 -15.654  1.00  0.00           C  
ATOM   3052  CD  LYS A1760     -33.773  32.342 -16.575  1.00  0.00           C  
ATOM   3053  CE  LYS A1760     -32.542  31.711 -17.211  1.00  0.00           C  
ATOM   3054  NZ  LYS A1760     -31.492  31.392 -16.198  1.00  0.00           N  
ATOM   3055  N   THR A1761     -37.632  32.549 -13.323  1.00  0.00           N  
ATOM   3056  CA  THR A1761     -38.711  32.493 -12.346  1.00  0.00           C  
ATOM   3057  C   THR A1761     -39.697  33.662 -12.364  1.00  0.00           C  
ATOM   3058  O   THR A1761     -40.863  33.491 -12.008  1.00  0.00           O  
ATOM   3059  CB  THR A1761     -38.128  32.372 -10.928  1.00  0.00           C  
ATOM   3060  OG1 THR A1761     -37.572  33.632 -10.537  1.00  0.00           O  
ATOM   3061  CG2 THR A1761     -37.019  31.313 -10.894  1.00  0.00           C  
ATOM   3062  N   GLY A1765     -39.233  34.843 -12.769  1.00  0.00           N  
ATOM   3063  CA  GLY A1765     -40.097  36.013 -12.802  1.00  0.00           C  
ATOM   3064  C   GLY A1765     -40.217  36.701 -11.447  1.00  0.00           C  
ATOM   3065  O   GLY A1765     -40.631  37.854 -11.365  1.00  0.00           O  
ATOM   3066  N   LYS A1768     -39.860  35.988 -10.381  1.00  0.00           N  
ATOM   3067  CA  LYS A1768     -39.914  36.537  -9.024  1.00  0.00           C  
ATOM   3068  C   LYS A1768     -38.704  37.437  -8.706  1.00  0.00           C  
ATOM   3069  O   LYS A1768     -37.714  37.454  -9.446  1.00  0.00           O  
ATOM   3070  CB  LYS A1768     -39.999  35.399  -7.991  1.00  0.00           C  
ATOM   3071  CG  LYS A1768     -38.955  34.296  -8.159  1.00  0.00           C  
ATOM   3072  CD  LYS A1768     -38.752  33.471  -6.882  1.00  0.00           C  
ATOM   3073  CE  LYS A1768     -40.030  32.783  -6.402  1.00  0.00           C  
ATOM   3074  NZ  LYS A1768     -41.026  33.733  -5.818  1.00  0.00           N  
ATOM   3075  N   ASN A1770     -38.794  38.182  -7.606  1.00  0.00           N  
ATOM   3076  CA  ASN A1770     -37.725  39.089  -7.185  1.00  0.00           C  
ATOM   3077  C   ASN A1770     -36.601  38.375  -6.431  1.00  0.00           C  
ATOM   3078  O   ASN A1770     -36.860  37.561  -5.542  1.00  0.00           O  
ATOM   3079  CB  ASN A1770     -38.294  40.187  -6.285  1.00  0.00           C  
ATOM   3080  CG  ASN A1770     -39.278  41.083  -7.000  1.00  0.00           C  
ATOM   3081  OD1 ASN A1770     -39.944  41.913  -6.374  1.00  0.00           O  
ATOM   3082  ND2 ASN A1770     -39.369  40.933  -8.312  1.00  0.00           N  
ATOM   3083  N   ARG A1771     -35.357  38.695  -6.784  1.00  0.00           N  
ATOM   3084  CA  ARG A1771     -34.194  38.090  -6.144  1.00  0.00           C  
ATOM   3085  C   ARG A1771     -33.224  39.180  -5.712  1.00  0.00           C  
ATOM   3086  O   ARG A1771     -33.019  40.142  -6.447  1.00  0.00           O  
ATOM   3087  CB  ARG A1771     -33.452  37.170  -7.112  1.00  0.00           C  
ATOM   3088  CG  ARG A1771     -34.267  36.100  -7.791  1.00  0.00           C  
ATOM   3089  CD  ARG A1771     -33.345  35.223  -8.624  1.00  0.00           C  
ATOM   3090  NE  ARG A1771     -32.275  34.666  -7.795  1.00  0.00           N  
ATOM   3091  CZ  ARG A1771     -31.332  33.830  -8.229  1.00  0.00           C  
ATOM   3092  NH1 ARG A1771     -31.307  33.433  -9.502  1.00  0.00           N  
ATOM   3093  NH2 ARG A1771     -30.406  33.389  -7.388  1.00  0.00           N  
ATOM   3094  N   PHE A1772     -32.632  39.031  -4.529  1.00  0.00           N  
ATOM   3095  CA  PHE A1772     -31.656  39.996  -4.040  1.00  0.00           C  
ATOM   3096  C   PHE A1772     -30.397  39.905  -4.918  1.00  0.00           C  
ATOM   3097  O   PHE A1772     -29.975  38.812  -5.313  1.00  0.00           O  
ATOM   3098  CB  PHE A1772     -31.280  39.694  -2.583  1.00  0.00           C  
ATOM   3099  CG  PHE A1772     -32.357  40.021  -1.587  1.00  0.00           C  
ATOM   3100  CD1 PHE A1772     -32.639  41.334  -1.255  1.00  0.00           C  
ATOM   3101  CD2 PHE A1772     -33.071  39.013  -0.961  1.00  0.00           C  
ATOM   3102  CE1 PHE A1772     -33.615  41.636  -0.307  1.00  0.00           C  
ATOM   3103  CE2 PHE A1772     -34.049  39.309  -0.014  1.00  0.00           C  
ATOM   3104  CZ  PHE A1772     -34.319  40.617   0.313  1.00  0.00           C  
ATOM   3105  N   VAL A1773     -29.801  41.059  -5.221  1.00  0.00           N  
ATOM   3106  CA  VAL A1773     -28.590  41.123  -6.041  1.00  0.00           C  
ATOM   3107  C   VAL A1773     -27.339  40.791  -5.227  1.00  0.00           C  
ATOM   3108  O   VAL A1773     -27.410  40.518  -4.027  1.00  0.00           O  
ATOM   3109  CB  VAL A1773     -28.386  42.540  -6.631  1.00  0.00           C  
ATOM   3110  CG1 VAL A1773     -29.369  42.807  -7.739  1.00  0.00           C  
ATOM   3111  CG2 VAL A1773     -28.544  43.566  -5.557  1.00  0.00           C  
ATOM   3112  N   HIS A1774     -26.190  40.790  -5.889  1.00  0.00           N  
ATOM   3113  CA  HIS A1774     -24.942  40.556  -5.187  1.00  0.00           C  
ATOM   3114  C   HIS A1774     -24.075  41.811  -5.307  1.00  0.00           C  
ATOM   3115  O   HIS A1774     -24.075  42.488  -6.332  1.00  0.00           O  
ATOM   3116  CB  HIS A1774     -24.209  39.336  -5.746  1.00  0.00           C  
ATOM   3117  CG  HIS A1774     -24.564  38.055  -5.053  1.00  0.00           C  
ATOM   3118  ND1 HIS A1774     -23.697  36.985  -4.972  1.00  0.00           N  
ATOM   3119  CD2 HIS A1774     -25.700  37.667  -4.421  1.00  0.00           C  
ATOM   3120  CE1 HIS A1774     -24.283  35.994  -4.325  1.00  0.00           C  
ATOM   3121  NE2 HIS A1774     -25.499  36.382  -3.980  1.00  0.00           N  
ATOM   3122  N   THR A1775     -23.354  42.146  -4.248  1.00  0.00           N  
ATOM   3123  CA  THR A1775     -22.513  43.329  -4.296  1.00  0.00           C  
ATOM   3124  C   THR A1775     -21.056  42.965  -4.072  1.00  0.00           C  
ATOM   3125  O   THR A1775     -20.733  41.981  -3.402  1.00  0.00           O  
ATOM   3126  CB  THR A1775     -22.939  44.374  -3.236  1.00  0.00           C  
ATOM   3127  OG1 THR A1775     -22.920  43.774  -1.934  1.00  0.00           O  
ATOM   3128  CG2 THR A1775     -24.338  44.888  -3.527  1.00  0.00           C  
ATOM   3129  N   LEU A1776     -20.185  43.758  -4.680  1.00  0.00           N  
ATOM   3130  CA  LEU A1776     -18.741  43.591  -4.566  1.00  0.00           C  
ATOM   3131  C   LEU A1776     -18.140  44.991  -4.554  1.00  0.00           C  
ATOM   3132  O   LEU A1776     -18.741  45.940  -5.055  1.00  0.00           O  
ATOM   3133  CB  LEU A1776     -18.162  42.821  -5.754  1.00  0.00           C  
ATOM   3134  CG  LEU A1776     -18.467  41.342  -5.961  1.00  0.00           C  
ATOM   3135  CD1 LEU A1776     -19.854  41.169  -6.491  1.00  0.00           C  
ATOM   3136  CD2 LEU A1776     -17.477  40.771  -6.954  1.00  0.00           C  
ATOM   3137  N   ASN A1777     -16.955  45.114  -3.971  1.00  0.00           N  
ATOM   3138  CA  ASN A1777     -16.269  46.388  -3.888  1.00  0.00           C  
ATOM   3139  C   ASN A1777     -14.833  46.061  -3.605  1.00  0.00           C  
ATOM   3140  O   ASN A1777     -14.523  44.996  -3.068  1.00  0.00           O  
ATOM   3141  CB  ASN A1777     -16.838  47.252  -2.764  1.00  0.00           C  
ATOM   3142  CG  ASN A1777     -16.667  46.627  -1.381  1.00  0.00           C  
ATOM   3143  OD1 ASN A1777     -15.550  46.453  -0.901  1.00  0.00           O  
ATOM   3144  ND2 ASN A1777     -17.788  46.299  -0.733  1.00  0.00           N  
ATOM   3145  N   GLY A1778     -13.958  46.978  -3.980  1.00  0.00           N  
ATOM   3146  CA  GLY A1778     -12.544  46.777  -3.772  1.00  0.00           C  
ATOM   3147  C   GLY A1778     -11.836  48.072  -4.078  1.00  0.00           C  
ATOM   3148  O   GLY A1778     -12.339  48.895  -4.828  1.00  0.00           O  
ATOM   3149  N   SER A1779     -10.656  48.249  -3.501  1.00  0.00           N  
ATOM   3150  CA  SER A1779      -9.877  49.458  -3.713  1.00  0.00           C  
ATOM   3151  C   SER A1779      -9.159  49.470  -5.064  1.00  0.00           C  
ATOM   3152  O   SER A1779      -8.263  48.665  -5.322  1.00  0.00           O  
ATOM   3153  CB  SER A1779      -8.871  49.608  -2.566  1.00  0.00           C  
ATOM   3154  OG  SER A1779      -9.518  49.432  -1.307  1.00  0.00           O  
ATOM   3155  N   GLY A1780      -9.587  50.383  -5.928  1.00  0.00           N  
ATOM   3156  CA  GLY A1780      -8.955  50.529  -7.232  1.00  0.00           C  
ATOM   3157  C   GLY A1780      -7.747  51.405  -6.964  1.00  0.00           C  
ATOM   3158  O   GLY A1780      -7.408  52.333  -7.698  1.00  0.00           O  
ATOM   3159  N   LEU A1782      -7.135  51.046  -5.836  1.00  0.00           N  
ATOM   3160  CA  LEU A1782      -5.955  51.634  -5.214  1.00  0.00           C  
ATOM   3161  C   LEU A1782      -6.285  52.870  -4.398  1.00  0.00           C  
ATOM   3162  O   LEU A1782      -6.870  53.817  -4.897  1.00  0.00           O  
ATOM   3163  CB  LEU A1782      -4.853  51.887  -6.251  1.00  0.00           C  
ATOM   3164  CG  LEU A1782      -4.008  50.639  -6.600  1.00  0.00           C  
ATOM   3165  CD1 LEU A1782      -2.590  50.736  -6.068  1.00  0.00           C  
ATOM   3166  CD2 LEU A1782      -4.656  49.431  -6.001  1.00  0.00           C  
ATOM   3167  N   ALA A1783      -5.993  52.781  -3.101  1.00  0.00           N  
ATOM   3168  CA  ALA A1783      -6.197  53.873  -2.159  1.00  0.00           C  
ATOM   3169  C   ALA A1783      -5.050  54.814  -2.541  1.00  0.00           C  
ATOM   3170  O   ALA A1783      -3.874  54.452  -2.466  1.00  0.00           O  
ATOM   3171  CB  ALA A1783      -6.046  53.369  -0.743  1.00  0.00           C  
ATOM   3172  N   VAL A1784      -5.399  56.019  -2.971  1.00  0.00           N  
ATOM   3173  CA  VAL A1784      -4.389  56.929  -3.461  1.00  0.00           C  
ATOM   3174  C   VAL A1784      -3.238  57.150  -2.510  1.00  0.00           C  
ATOM   3175  O   VAL A1784      -2.096  56.873  -2.863  1.00  0.00           O  
ATOM   3176  CB  VAL A1784      -5.007  58.300  -3.885  1.00  0.00           C  
ATOM   3177  CG1 VAL A1784      -3.993  59.116  -4.705  1.00  0.00           C  
ATOM   3178  CG2 VAL A1784      -6.272  58.068  -4.686  1.00  0.00           C  
ATOM   3179  N   GLY A1785      -3.542  57.648  -1.314  1.00  0.00           N  
ATOM   3180  CA  GLY A1785      -2.519  57.928  -0.324  1.00  0.00           C  
ATOM   3181  C   GLY A1785      -1.411  56.889  -0.224  1.00  0.00           C  
ATOM   3182  O   GLY A1785      -0.238  57.207  -0.389  1.00  0.00           O  
ATOM   3183  N   ARG A1786      -1.776  55.645   0.050  1.00  0.00           N  
ATOM   3184  CA  ARG A1786      -0.795  54.592   0.170  1.00  0.00           C  
ATOM   3185  C   ARG A1786       0.013  54.359  -1.125  1.00  0.00           C  
ATOM   3186  O   ARG A1786       1.178  53.984  -1.086  1.00  0.00           O  
ATOM   3187  CB  ARG A1786      -1.500  53.291   0.604  1.00  0.00           C  
ATOM   3188  CG  ARG A1786      -1.280  52.872   2.058  1.00  0.00           C  
ATOM   3189  CD  ARG A1786      -2.564  52.816   2.860  1.00  0.00           C  
ATOM   3190  NE  ARG A1786      -2.894  51.459   3.272  1.00  0.00           N  
ATOM   3191  CZ  ARG A1786      -3.431  51.136   4.449  1.00  0.00           C  
ATOM   3192  NH1 ARG A1786      -3.694  49.869   4.722  1.00  0.00           N  
ATOM   3193  NH2 ARG A1786      -3.704  52.059   5.357  1.00  0.00           N  
ATOM   3194  N   THR A1787      -0.600  54.564  -2.279  1.00  0.00           N  
ATOM   3195  CA  THR A1787       0.117  54.343  -3.525  1.00  0.00           C  
ATOM   3196  C   THR A1787       1.192  55.407  -3.601  1.00  0.00           C  
ATOM   3197  O   THR A1787       2.347  55.112  -3.917  1.00  0.00           O  
ATOM   3198  CB  THR A1787      -0.817  54.433  -4.753  1.00  0.00           C  
ATOM   3199  OG1 THR A1787      -1.890  53.507  -4.601  1.00  0.00           O  
ATOM   3200  CG2 THR A1787      -0.081  54.068  -6.015  1.00  0.00           C  
ATOM   3201  N   LEU A1788       0.810  56.644  -3.293  1.00  0.00           N  
ATOM   3202  CA  LEU A1788       1.753  57.759  -3.289  1.00  0.00           C  
ATOM   3203  C   LEU A1788       2.955  57.347  -2.448  1.00  0.00           C  
ATOM   3204  O   LEU A1788       4.092  57.329  -2.936  1.00  0.00           O  
ATOM   3205  CB  LEU A1788       1.122  59.003  -2.664  1.00  0.00           C  
ATOM   3206  CG  LEU A1788       2.059  60.200  -2.460  1.00  0.00           C  
ATOM   3207  CD1 LEU A1788       2.779  60.513  -3.760  1.00  0.00           C  
ATOM   3208  CD2 LEU A1788       1.269  61.403  -1.995  1.00  0.00           C  
ATOM   3209  N   ALA A1789       2.692  57.009  -1.186  1.00  0.00           N  
ATOM   3210  CA  ALA A1789       3.736  56.583  -0.276  1.00  0.00           C  
ATOM   3211  C   ALA A1789       4.561  55.467  -0.909  1.00  0.00           C  
ATOM   3212  O   ALA A1789       5.782  55.442  -0.786  1.00  0.00           O  
ATOM   3213  CB  ALA A1789       3.132  56.108   1.020  1.00  0.00           C  
ATOM   3214  N   ALA A1790       3.905  54.545  -1.597  1.00  0.00           N  
ATOM   3215  CA  ALA A1790       4.625  53.451  -2.219  1.00  0.00           C  
ATOM   3216  C   ALA A1790       5.572  54.018  -3.249  1.00  0.00           C  
ATOM   3217  O   ALA A1790       6.755  53.665  -3.308  1.00  0.00           O  
ATOM   3218  CB  ALA A1790       3.662  52.515  -2.887  1.00  0.00           C  
ATOM   3219  N   ILE A1791       5.020  54.890  -4.080  1.00  0.00           N  
ATOM   3220  CA  ILE A1791       5.763  55.547  -5.143  1.00  0.00           C  
ATOM   3221  C   ILE A1791       6.972  56.278  -4.559  1.00  0.00           C  
ATOM   3222  O   ILE A1791       8.096  56.107  -5.007  1.00  0.00           O  
ATOM   3223  CB  ILE A1791       4.840  56.551  -5.861  1.00  0.00           C  
ATOM   3224  CG1 ILE A1791       3.882  55.797  -6.771  1.00  0.00           C  
ATOM   3225  CG2 ILE A1791       5.657  57.606  -6.604  1.00  0.00           C  
ATOM   3226  CD1 ILE A1791       2.844  56.678  -7.359  1.00  0.00           C  
ATOM   3227  N   LEU A1792       6.738  57.101  -3.553  1.00  0.00           N  
ATOM   3228  CA  LEU A1792       7.831  57.824  -2.934  1.00  0.00           C  
ATOM   3229  C   LEU A1792       8.964  56.907  -2.456  1.00  0.00           C  
ATOM   3230  O   LEU A1792      10.126  57.270  -2.534  1.00  0.00           O  
ATOM   3231  CB  LEU A1792       7.304  58.657  -1.758  1.00  0.00           C  
ATOM   3232  CG  LEU A1792       7.177  60.171  -1.953  1.00  0.00           C  
ATOM   3233  CD1 LEU A1792       6.630  60.489  -3.327  1.00  0.00           C  
ATOM   3234  CD2 LEU A1792       6.275  60.744  -0.885  1.00  0.00           C  
ATOM   3235  N   GLU A1793       8.639  55.716  -1.972  1.00  0.00           N  
ATOM   3236  CA  GLU A1793       9.674  54.815  -1.484  1.00  0.00           C  
ATOM   3237  C   GLU A1793      10.334  53.893  -2.491  1.00  0.00           C  
ATOM   3238  O   GLU A1793      11.527  53.660  -2.405  1.00  0.00           O  
ATOM   3239  CB  GLU A1793       9.147  53.938  -0.352  1.00  0.00           C  
ATOM   3240  CG  GLU A1793       8.700  54.663   0.905  1.00  0.00           C  
ATOM   3241  CD  GLU A1793       8.636  53.716   2.075  1.00  0.00           C  
ATOM   3242  OE1 GLU A1793       8.119  54.101   3.143  1.00  0.00           O  
ATOM   3243  OE2 GLU A1793       9.117  52.576   1.913  1.00  0.00           O  
ATOM   3244  N   ASN A1794       9.573  53.342  -3.425  1.00  0.00           N  
ATOM   3245  CA  ASN A1794      10.158  52.430  -4.396  1.00  0.00           C  
ATOM   3246  C   ASN A1794      10.856  53.124  -5.538  1.00  0.00           C  
ATOM   3247  O   ASN A1794      11.552  52.480  -6.313  1.00  0.00           O  
ATOM   3248  CB  ASN A1794       9.095  51.516  -4.990  1.00  0.00           C  
ATOM   3249  CG  ASN A1794       8.515  50.562  -3.984  1.00  0.00           C  
ATOM   3250  OD1 ASN A1794       9.200  49.660  -3.484  1.00  0.00           O  
ATOM   3251  ND2 ASN A1794       7.235  50.752  -3.678  1.00  0.00           N  
ATOM   3252  N   TYR A1795      10.658  54.429  -5.664  1.00  0.00           N  
ATOM   3253  CA  TYR A1795      11.282  55.179  -6.748  1.00  0.00           C  
ATOM   3254  C   TYR A1795      12.198  56.292  -6.246  1.00  0.00           C  
ATOM   3255  O   TYR A1795      12.545  57.221  -6.988  1.00  0.00           O  
ATOM   3256  CB  TYR A1795      10.209  55.758  -7.681  1.00  0.00           C  
ATOM   3257  CG  TYR A1795       9.544  54.742  -8.591  1.00  0.00           C  
ATOM   3258  CD1 TYR A1795       8.681  53.768  -8.087  1.00  0.00           C  
ATOM   3259  CD2 TYR A1795       9.790  54.753  -9.965  1.00  0.00           C  
ATOM   3260  CE1 TYR A1795       8.080  52.832  -8.932  1.00  0.00           C  
ATOM   3261  CE2 TYR A1795       9.194  53.822 -10.815  1.00  0.00           C  
ATOM   3262  CZ  TYR A1795       8.345  52.871 -10.290  1.00  0.00           C  
ATOM   3263  OH  TYR A1795       7.769  51.977 -11.143  1.00  0.00           O  
ATOM   3264  N   GLN A1796      12.606  56.177  -4.987  1.00  0.00           N  
ATOM   3265  CA  GLN A1796      13.486  57.163  -4.370  1.00  0.00           C  
ATOM   3266  C   GLN A1796      14.947  57.023  -4.845  1.00  0.00           C  
ATOM   3267  O   GLN A1796      15.344  55.972  -5.366  1.00  0.00           O  
ATOM   3268  CB  GLN A1796      13.416  57.031  -2.853  1.00  0.00           C  
ATOM   3269  CG  GLN A1796      14.124  55.831  -2.299  1.00  0.00           C  
ATOM   3270  CD  GLN A1796      14.193  55.880  -0.792  1.00  0.00           C  
ATOM   3271  OE1 GLN A1796      13.318  55.365  -0.102  1.00  0.00           O  
ATOM   3272  NE2 GLN A1796      15.236  56.529  -0.268  1.00  0.00           N  
ATOM   3273  N   GLN A1797      15.735  58.087  -4.674  1.00  0.00           N  
ATOM   3274  CA  GLN A1797      17.133  58.091  -5.091  1.00  0.00           C  
ATOM   3275  C   GLN A1797      17.982  58.543  -3.911  1.00  0.00           C  
ATOM   3276  O   GLN A1797      17.496  59.228  -3.021  1.00  0.00           O  
ATOM   3277  CB  GLN A1797      17.321  59.018  -6.301  1.00  0.00           C  
ATOM   3278  CG  GLN A1797      16.265  58.795  -7.412  1.00  0.00           C  
ATOM   3279  CD  GLN A1797      16.676  59.299  -8.816  1.00  0.00           C  
ATOM   3280  OE1 GLN A1797      17.067  58.508  -9.689  1.00  0.00           O  
ATOM   3281  NE2 GLN A1797      16.585  60.608  -9.030  1.00  0.00           N  
ATOM   3282  N   GLU A1798      19.243  58.136  -3.889  1.00  0.00           N  
ATOM   3283  CA  GLU A1798      20.138  58.486  -2.795  1.00  0.00           C  
ATOM   3284  C   GLU A1798      20.077  59.956  -2.409  1.00  0.00           C  
ATOM   3285  O   GLU A1798      20.060  60.289  -1.221  1.00  0.00           O  
ATOM   3286  CB  GLU A1798      21.578  58.096  -3.149  1.00  0.00           C  
ATOM   3287  CG  GLU A1798      21.887  58.144  -4.656  1.00  0.00           C  
ATOM   3288  CD  GLU A1798      21.352  59.411  -5.349  1.00  0.00           C  
ATOM   3289  OE1 GLU A1798      20.399  59.313  -6.163  1.00  0.00           O  
ATOM   3290  OE2 GLU A1798      21.889  60.510  -5.073  1.00  0.00           O  
ATOM   3291  N   ASP A1799      20.021  60.836  -3.402  1.00  0.00           N  
ATOM   3292  CA  ASP A1799      19.990  62.259  -3.127  1.00  0.00           C  
ATOM   3293  C   ASP A1799      18.666  62.721  -2.531  1.00  0.00           C  
ATOM   3294  O   ASP A1799      18.592  63.781  -1.933  1.00  0.00           O  
ATOM   3295  CB  ASP A1799      20.301  63.033  -4.400  1.00  0.00           C  
ATOM   3296  CG  ASP A1799      19.228  62.898  -5.424  1.00  0.00           C  
ATOM   3297  OD1 ASP A1799      18.127  63.413  -5.170  1.00  0.00           O  
ATOM   3298  OD2 ASP A1799      19.477  62.276  -6.476  1.00  0.00           O  
ATOM   3299  N   GLY A1800      17.615  61.931  -2.684  1.00  0.00           N  
ATOM   3300  CA  GLY A1800      16.340  62.328  -2.120  1.00  0.00           C  
ATOM   3301  C   GLY A1800      15.223  62.563  -3.116  1.00  0.00           C  
ATOM   3302  O   GLY A1800      14.065  62.551  -2.739  1.00  0.00           O  
ATOM   3303  N   SER A1801      15.554  62.793  -4.381  1.00  0.00           N  
ATOM   3304  CA  SER A1801      14.529  63.005  -5.404  1.00  0.00           C  
ATOM   3305  C   SER A1801      13.750  61.709  -5.544  1.00  0.00           C  
ATOM   3306  O   SER A1801      14.125  60.688  -4.954  1.00  0.00           O  
ATOM   3307  CB  SER A1801      15.177  63.331  -6.740  1.00  0.00           C  
ATOM   3308  OG  SER A1801      16.074  62.290  -7.095  1.00  0.00           O  
ATOM   3309  N   VAL A1802      12.680  61.741  -6.334  1.00  0.00           N  
ATOM   3310  CA  VAL A1802      11.835  60.563  -6.547  1.00  0.00           C  
ATOM   3311  C   VAL A1802      11.504  60.497  -8.049  1.00  0.00           C  
ATOM   3312  O   VAL A1802      10.991  61.461  -8.610  1.00  0.00           O  
ATOM   3313  CB  VAL A1802      10.520  60.671  -5.697  1.00  0.00           C  
ATOM   3314  CG1 VAL A1802       9.794  59.372  -5.679  1.00  0.00           C  
ATOM   3315  CG2 VAL A1802      10.833  61.066  -4.291  1.00  0.00           C  
ATOM   3316  N   VAL A1803      11.815  59.371  -8.697  1.00  0.00           N  
ATOM   3317  CA  VAL A1803      11.556  59.205 -10.138  1.00  0.00           C  
ATOM   3318  C   VAL A1803      10.086  58.905 -10.390  1.00  0.00           C  
ATOM   3319  O   VAL A1803       9.572  57.904  -9.911  1.00  0.00           O  
ATOM   3320  CB  VAL A1803      12.388  58.039 -10.749  1.00  0.00           C  
ATOM   3321  CG1 VAL A1803      12.471  58.176 -12.263  1.00  0.00           C  
ATOM   3322  CG2 VAL A1803      13.758  58.017 -10.153  1.00  0.00           C  
ATOM   3323  N   VAL A1804       9.416  59.762 -11.151  1.00  0.00           N  
ATOM   3324  CA  VAL A1804       8.003  59.554 -11.432  1.00  0.00           C  
ATOM   3325  C   VAL A1804       7.812  58.367 -12.345  1.00  0.00           C  
ATOM   3326  O   VAL A1804       8.484  58.275 -13.361  1.00  0.00           O  
ATOM   3327  CB  VAL A1804       7.358  60.786 -12.122  1.00  0.00           C  
ATOM   3328  CG1 VAL A1804       5.983  60.409 -12.694  1.00  0.00           C  
ATOM   3329  CG2 VAL A1804       7.221  61.946 -11.128  1.00  0.00           C  
ATOM   3330  N   PRO A1805       6.895  57.442 -11.994  1.00  0.00           N  
ATOM   3331  CA  PRO A1805       6.607  56.244 -12.799  1.00  0.00           C  
ATOM   3332  C   PRO A1805       6.238  56.567 -14.246  1.00  0.00           C  
ATOM   3333  O   PRO A1805       5.442  57.464 -14.507  1.00  0.00           O  
ATOM   3334  CB  PRO A1805       5.467  55.587 -12.041  1.00  0.00           C  
ATOM   3335  CG  PRO A1805       5.835  55.885 -10.613  1.00  0.00           C  
ATOM   3336  CD  PRO A1805       6.248  57.347 -10.674  1.00  0.00           C  
ATOM   3337  N   GLU A1806       6.826  55.817 -15.175  1.00  0.00           N  
ATOM   3338  CA  GLU A1806       6.631  56.005 -16.605  1.00  0.00           C  
ATOM   3339  C   GLU A1806       5.229  56.293 -17.099  1.00  0.00           C  
ATOM   3340  O   GLU A1806       5.081  56.941 -18.131  1.00  0.00           O  
ATOM   3341  CB  GLU A1806       7.156  54.800 -17.380  1.00  0.00           C  
ATOM   3342  CG  GLU A1806       6.234  53.563 -17.349  1.00  0.00           C  
ATOM   3343  CD  GLU A1806       6.091  52.916 -15.953  1.00  0.00           C  
ATOM   3344  OE1 GLU A1806       7.090  52.338 -15.440  1.00  0.00           O  
ATOM   3345  OE2 GLU A1806       4.974  52.988 -15.373  1.00  0.00           O  
ATOM   3346  N   VAL A1807       4.197  55.819 -16.408  1.00  0.00           N  
ATOM   3347  CA  VAL A1807       2.841  56.070 -16.887  1.00  0.00           C  
ATOM   3348  C   VAL A1807       2.125  57.231 -16.229  1.00  0.00           C  
ATOM   3349  O   VAL A1807       0.997  57.547 -16.602  1.00  0.00           O  
ATOM   3350  CB  VAL A1807       1.944  54.832 -16.766  1.00  0.00           C  
ATOM   3351  CG1 VAL A1807       2.585  53.668 -17.478  1.00  0.00           C  
ATOM   3352  CG2 VAL A1807       1.703  54.496 -15.319  1.00  0.00           C  
ATOM   3353  N   LEU A1808       2.765  57.871 -15.258  1.00  0.00           N  
ATOM   3354  CA  LEU A1808       2.149  59.013 -14.589  1.00  0.00           C  
ATOM   3355  C   LEU A1808       2.707  60.331 -15.131  1.00  0.00           C  
ATOM   3356  O   LEU A1808       2.106  61.391 -14.960  1.00  0.00           O  
ATOM   3357  CB  LEU A1808       2.370  58.923 -13.071  1.00  0.00           C  
ATOM   3358  CG  LEU A1808       1.677  57.737 -12.394  1.00  0.00           C  
ATOM   3359  CD1 LEU A1808       2.100  57.609 -10.947  1.00  0.00           C  
ATOM   3360  CD2 LEU A1808       0.186  57.923 -12.495  1.00  0.00           C  
ATOM   3361  N   ARG A1809       3.850  60.237 -15.808  1.00  0.00           N  
ATOM   3362  CA  ARG A1809       4.545  61.387 -16.383  1.00  0.00           C  
ATOM   3363  C   ARG A1809       3.662  62.250 -17.264  1.00  0.00           C  
ATOM   3364  O   ARG A1809       3.686  63.483 -17.163  1.00  0.00           O  
ATOM   3365  CB  ARG A1809       5.760  60.897 -17.165  1.00  0.00           C  
ATOM   3366  CG  ARG A1809       6.870  60.448 -16.249  1.00  0.00           C  
ATOM   3367  CD  ARG A1809       7.954  59.664 -16.949  1.00  0.00           C  
ATOM   3368  NE  ARG A1809       9.073  59.435 -16.041  1.00  0.00           N  
ATOM   3369  CZ  ARG A1809       9.991  58.498 -16.220  1.00  0.00           C  
ATOM   3370  NH1 ARG A1809      10.978  58.364 -15.342  1.00  0.00           N  
ATOM   3371  NH2 ARG A1809       9.905  57.692 -17.271  1.00  0.00           N  
ATOM   3372  N   ASP A1810       2.891  61.599 -18.128  1.00  0.00           N  
ATOM   3373  CA  ASP A1810       1.996  62.319 -19.006  1.00  0.00           C  
ATOM   3374  C   ASP A1810       0.935  63.001 -18.169  1.00  0.00           C  
ATOM   3375  O   ASP A1810       0.296  63.949 -18.615  1.00  0.00           O  
ATOM   3376  CB  ASP A1810       1.322  61.374 -19.996  1.00  0.00           C  
ATOM   3377  CG  ASP A1810       1.848  61.530 -21.415  1.00  0.00           C  
ATOM   3378  OD1 ASP A1810       2.494  62.563 -21.724  1.00  0.00           O  
ATOM   3379  OD2 ASP A1810       1.586  60.612 -22.222  1.00  0.00           O  
ATOM   3380  N   TYR A1811       0.726  62.528 -16.952  1.00  0.00           N  
ATOM   3381  CA  TYR A1811      -0.272  63.167 -16.103  1.00  0.00           C  
ATOM   3382  C   TYR A1811       0.322  64.250 -15.187  1.00  0.00           C  
ATOM   3383  O   TYR A1811      -0.279  65.300 -14.977  1.00  0.00           O  
ATOM   3384  CB  TYR A1811      -0.982  62.127 -15.240  1.00  0.00           C  
ATOM   3385  CG  TYR A1811      -1.929  61.206 -15.971  1.00  0.00           C  
ATOM   3386  CD1 TYR A1811      -3.262  61.562 -16.173  1.00  0.00           C  
ATOM   3387  CD2 TYR A1811      -1.499  59.964 -16.434  1.00  0.00           C  
ATOM   3388  CE1 TYR A1811      -4.153  60.699 -16.813  1.00  0.00           C  
ATOM   3389  CE2 TYR A1811      -2.375  59.101 -17.080  1.00  0.00           C  
ATOM   3390  CZ  TYR A1811      -3.706  59.473 -17.263  1.00  0.00           C  
ATOM   3391  OH  TYR A1811      -4.580  58.590 -17.873  1.00  0.00           O  
ATOM   3392  N   VAL A1812       1.509  63.999 -14.660  1.00  0.00           N  
ATOM   3393  CA  VAL A1812       2.119  64.922 -13.729  1.00  0.00           C  
ATOM   3394  C   VAL A1812       2.796  66.119 -14.349  1.00  0.00           C  
ATOM   3395  O   VAL A1812       2.457  67.258 -14.069  1.00  0.00           O  
ATOM   3396  CB  VAL A1812       3.165  64.192 -12.850  1.00  0.00           C  
ATOM   3397  CG1 VAL A1812       3.377  64.928 -11.542  1.00  0.00           C  
ATOM   3398  CG2 VAL A1812       2.726  62.777 -12.582  1.00  0.00           C  
ATOM   3399  N   GLY A1813       3.765  65.843 -15.203  1.00  0.00           N  
ATOM   3400  CA  GLY A1813       4.546  66.894 -15.822  1.00  0.00           C  
ATOM   3401  C   GLY A1813       5.962  66.343 -15.860  1.00  0.00           C  
ATOM   3402  O   GLY A1813       6.322  65.704 -16.839  1.00  0.00           O  
ATOM   3403  N   THR A1814       6.750  66.542 -14.799  1.00  0.00           N  
ATOM   3404  CA  THR A1814       8.128  66.021 -14.743  1.00  0.00           C  
ATOM   3405  C   THR A1814       8.242  64.496 -14.794  1.00  0.00           C  
ATOM   3406  O   THR A1814       7.256  63.780 -14.676  1.00  0.00           O  
ATOM   3407  CB  THR A1814       8.889  66.459 -13.454  1.00  0.00           C  
ATOM   3408  OG1 THR A1814       7.976  66.516 -12.350  1.00  0.00           O  
ATOM   3409  CG2 THR A1814       9.598  67.801 -13.661  1.00  0.00           C  
ATOM   3410  N   ASP A1815       9.472  64.021 -14.967  1.00  0.00           N  
ATOM   3411  CA  ASP A1815       9.775  62.601 -15.025  1.00  0.00           C  
ATOM   3412  C   ASP A1815      10.442  62.215 -13.713  1.00  0.00           C  
ATOM   3413  O   ASP A1815      10.594  61.031 -13.405  1.00  0.00           O  
ATOM   3414  CB  ASP A1815      10.707  62.319 -16.196  1.00  0.00           C  
ATOM   3415  CG  ASP A1815      11.808  63.364 -16.325  1.00  0.00           C  
ATOM   3416  OD1 ASP A1815      12.049  64.093 -15.332  1.00  0.00           O  
ATOM   3417  OD2 ASP A1815      12.433  63.449 -17.412  1.00  0.00           O  
ATOM   3418  N   VAL A1816      10.850  63.236 -12.957  1.00  0.00           N  
ATOM   3419  CA  VAL A1816      11.473  63.078 -11.638  1.00  0.00           C  
ATOM   3420  C   VAL A1816      11.353  64.388 -10.879  1.00  0.00           C  
ATOM   3421  O   VAL A1816      11.628  65.442 -11.419  1.00  0.00           O  
ATOM   3422  CB  VAL A1816      12.955  62.687 -11.732  1.00  0.00           C  
ATOM   3423  CG1 VAL A1816      13.600  63.395 -12.890  1.00  0.00           C  
ATOM   3424  CG2 VAL A1816      13.668  63.037 -10.422  1.00  0.00           C  
ATOM   3425  N   ILE A1817      10.932  64.321  -9.627  1.00  0.00           N  
ATOM   3426  CA  ILE A1817      10.758  65.527  -8.834  1.00  0.00           C  
ATOM   3427  C   ILE A1817      11.810  65.685  -7.758  1.00  0.00           C  
ATOM   3428  O   ILE A1817      11.734  65.084  -6.688  1.00  0.00           O  
ATOM   3429  CB  ILE A1817       9.348  65.563  -8.206  1.00  0.00           C  
ATOM   3430  CG1 ILE A1817       9.064  64.268  -7.448  1.00  0.00           C  
ATOM   3431  CG2 ILE A1817       8.310  65.754  -9.308  1.00  0.00           C  
ATOM   3432  CD1 ILE A1817       7.594  64.016  -7.247  1.00  0.00           C  
ATOM   3433  N   ARG A1818      12.797  66.517  -8.059  1.00  0.00           N  
ATOM   3434  CA  ARG A1818      13.891  66.748  -7.141  1.00  0.00           C  
ATOM   3435  C   ARG A1818      13.577  67.839  -6.132  1.00  0.00           C  
ATOM   3436  O   ARG A1818      12.612  68.587  -6.297  1.00  0.00           O  
ATOM   3437  CB  ARG A1818      15.191  67.052  -7.920  1.00  0.00           C  
ATOM   3438  CG  ARG A1818      15.066  67.896  -9.191  1.00  0.00           C  
ATOM   3439  CD  ARG A1818      15.078  67.057 -10.474  1.00  0.00           C  
ATOM   3440  NE  ARG A1818      16.179  66.096 -10.551  1.00  0.00           N  
ATOM   3441  CZ  ARG A1818      16.570  65.496 -11.680  1.00  0.00           C  
ATOM   3442  NH1 ARG A1818      15.964  65.762 -12.838  1.00  0.00           N  
ATOM   3443  NH2 ARG A1818      17.552  64.604 -11.658  1.00  0.00           N  
ATOM   3444  N   PRO A1819      14.374  67.918  -5.051  1.00  0.00           N  
ATOM   3445  CA  PRO A1819      14.205  68.910  -3.986  1.00  0.00           C  
ATOM   3446  C   PRO A1819      13.796  70.314  -4.432  1.00  0.00           C  
ATOM   3447  O   PRO A1819      14.641  71.103  -4.857  1.00  0.00           O  
ATOM   3448  CB  PRO A1819      15.555  68.868  -3.289  1.00  0.00           C  
ATOM   3449  CG  PRO A1819      15.842  67.376  -3.299  1.00  0.00           C  
ATOM   3450  CD  PRO A1819      15.469  66.980  -4.720  1.00  0.00           C  
ATOM   3451  N   GLU A1820      12.488  70.586  -4.316  1.00  0.00           N  
ATOM   3452  CA  GLU A1820      11.793  71.857  -4.654  1.00  0.00           C  
ATOM   3453  C   GLU A1820      12.445  72.900  -5.565  1.00  0.00           C  
ATOM   3454  O   GLU A1820      12.788  74.002  -5.077  1.00  0.00           O  
ATOM   3455  CB  GLU A1820      11.311  72.570  -3.366  1.00  0.00           C  
ATOM   3456  CG  GLU A1820      12.362  72.739  -2.270  1.00  0.00           C  
ATOM   3457  CD  GLU A1820      12.484  71.514  -1.383  1.00  0.00           C  
ATOM   3458  OE1 GLU A1820      11.527  71.250  -0.616  1.00  0.00           O  
ATOM   3459  OE2 GLU A1820      13.529  70.820  -1.459  1.00  0.00           O  
ATOM   3460  OXT GLU A1820      12.572  72.610  -6.774  1.00  0.00           O  
HETATM 3461  N10 SSA A1001     -14.850  49.805   0.281  1.00  0.00           N  
HETATM 3462  CA  SSA A1001     -13.680  48.967   0.562  1.00  0.00           C  
HETATM 3463  CB  SSA A1001     -12.814  48.850  -0.642  1.00  0.00           C  
HETATM 3464  OG  SSA A1001     -12.135  50.064  -0.893  1.00  0.00           O  
HETATM 3465  C9  SSA A1001     -12.817  49.497   1.705  1.00  0.00           C  
HETATM 3466  O9  SSA A1001     -12.978  50.636   2.171  1.00  0.00           O  
HETATM 3467  N8  SSA A1001     -11.920  48.631   2.202  1.00  0.00           N  
HETATM 3468  S1  SSA A1001     -10.914  49.064   3.368  1.00  0.00           S  
HETATM 3469  O1S SSA A1001     -11.796  49.454   4.461  1.00  0.00           O  
HETATM 3470  O2S SSA A1001      -9.965  47.954   3.525  1.00  0.00           O  
HETATM 3471  O5' SSA A1001     -10.194  50.330   2.794  1.00  0.00           O  
HETATM 3472  C5' SSA A1001      -9.544  50.275   1.527  1.00  0.00           C  
HETATM 3473  C4' SSA A1001      -8.103  50.646   1.635  1.00  0.00           C  
HETATM 3474  O4' SSA A1001      -7.937  51.999   2.095  1.00  0.00           O  
HETATM 3475  C3' SSA A1001      -7.272  49.860   2.620  1.00  0.00           C  
HETATM 3476  O3' SSA A1001      -6.972  48.598   2.065  1.00  0.00           O  
HETATM 3477  C2' SSA A1001      -6.027  50.734   2.660  1.00  0.00           C  
HETATM 3478  O2' SSA A1001      -5.231  50.645   1.486  1.00  0.00           O  
HETATM 3479  C1' SSA A1001      -6.669  52.123   2.733  1.00  0.00           C  
HETATM 3480  N9  SSA A1001      -6.950  52.655   4.067  1.00  0.00           N  
HETATM 3481  C8  SSA A1001      -7.790  52.194   5.057  1.00  0.00           C  
HETATM 3482  N7  SSA A1001      -7.854  52.985   6.106  1.00  0.00           N  
HETATM 3483  C5  SSA A1001      -7.004  54.031   5.784  1.00  0.00           C  
HETATM 3484  C6  SSA A1001      -6.640  55.227   6.467  1.00  0.00           C  
HETATM 3485  N6  SSA A1001      -7.125  55.570   7.666  1.00  0.00           N  
HETATM 3486  N1  SSA A1001      -5.760  56.071   5.857  1.00  0.00           N  
HETATM 3487  C2  SSA A1001      -5.283  55.733   4.649  1.00  0.00           C  
HETATM 3488  N3  SSA A1001      -5.556  54.642   3.906  1.00  0.00           N  
HETATM 3489  C4  SSA A1001      -6.433  53.832   4.536  1.00  0.00           C  
TER
END
