# Supplementary material for: Backbone Brackets and Arginine Tweezers delineate Class I and Class II aminoacyl tRNA synthetases
Source: PLoS Comput Biol. 2018 Apr 16;14(4):e1006101. doi: 10.1371/journal.pcbi.1006101 (PMC5919687; doi:10.1371/journal.pcbi.1006101)
Supplement: S12 File — All structures of Class II aaRS with residues renumbered according to the MSA. (GZ) [file pcbi.1006101.s024.tar.gz › 2dq3_B_renum.pdb]

ATOM      1  N   ILE B  98      -9.321  93.853  13.079  1.00  0.00           N  
ATOM      2  CA  ILE B  98      -8.540  95.080  12.893  1.00  0.00           C  
ATOM      3  C   ILE B  98      -7.886  95.452  14.223  1.00  0.00           C  
ATOM      4  O   ILE B  98      -8.285  94.943  15.279  1.00  0.00           O  
ATOM      5  CB  ILE B  98      -9.409  96.286  12.411  1.00  0.00           C  
ATOM      6  CG1 ILE B  98     -10.831  96.188  12.984  1.00  0.00           C  
ATOM      7  CG2 ILE B  98      -9.376  96.383  10.877  1.00  0.00           C  
ATOM      8  CD1 ILE B  98     -11.763  95.261  12.231  1.00  0.00           C  
ATOM      9  N   ASP B  99      -6.886  96.332  14.193  1.00  0.00           N  
ATOM     10  CA  ASP B  99      -6.231  96.675  15.445  1.00  0.00           C  
ATOM     11  C   ASP B  99      -7.049  97.608  16.296  1.00  0.00           C  
ATOM     12  O   ASP B  99      -7.788  98.468  15.807  1.00  0.00           O  
ATOM     13  CB  ASP B  99      -4.816  97.235  15.244  1.00  0.00           C  
ATOM     14  CG  ASP B  99      -4.802  98.579  14.575  1.00  0.00           C  
ATOM     15  OD1 ASP B  99      -5.226  98.662  13.408  1.00  0.00           O  
ATOM     16  OD2 ASP B  99      -4.355  99.552  15.217  1.00  0.00           O  
ATOM     17  N   ILE B 100      -6.912  97.395  17.596  1.00  0.00           N  
ATOM     18  CA  ILE B 100      -7.633  98.162  18.589  1.00  0.00           C  
ATOM     19  C   ILE B 100      -7.096  99.573  18.696  1.00  0.00           C  
ATOM     20  O   ILE B 100      -7.781 100.454  19.191  1.00  0.00           O  
ATOM     21  CB  ILE B 100      -7.570  97.473  19.965  1.00  0.00           C  
ATOM     22  CG1 ILE B 100      -8.410  98.237  20.980  1.00  0.00           C  
ATOM     23  CG2 ILE B 100      -6.139  97.381  20.424  1.00  0.00           C  
ATOM     24  CD1 ILE B 100      -8.441  97.589  22.340  1.00  0.00           C  
ATOM     25  N   ASN B 101      -5.873  99.800  18.234  1.00  0.00           N  
ATOM     26  CA  ASN B 101      -5.311 101.142  18.293  1.00  0.00           C  
ATOM     27  C   ASN B 101      -6.079 101.963  17.278  1.00  0.00           C  
ATOM     28  O   ASN B 101      -6.491 103.087  17.560  1.00  0.00           O  
ATOM     29  CB  ASN B 101      -3.834 101.114  17.925  1.00  0.00           C  
ATOM     30  CG  ASN B 101      -3.066 100.084  18.719  1.00  0.00           C  
ATOM     31  OD1 ASN B 101      -2.869 100.231  19.935  1.00  0.00           O  
ATOM     32  ND2 ASN B 101      -2.643  99.016  18.041  1.00  0.00           N  
ATOM     33  N   LEU B 102      -6.281 101.375  16.100  1.00  0.00           N  
ATOM     34  CA  LEU B 102      -7.008 102.018  15.017  1.00  0.00           C  
ATOM     35  C   LEU B 102      -8.347 102.464  15.573  1.00  0.00           C  
ATOM     36  O   LEU B 102      -8.869 103.511  15.211  1.00  0.00           O  
ATOM     37  CB  LEU B 102      -7.231 101.023  13.882  1.00  0.00           C  
ATOM     38  CG  LEU B 102      -7.297 101.509  12.425  1.00  0.00           C  
ATOM     39  CD1 LEU B 102      -8.383 102.551  12.240  1.00  0.00           C  
ATOM     40  CD2 LEU B 102      -5.946 102.070  12.034  1.00  0.00           C  
ATOM     41  N   ILE B 103      -8.894 101.653  16.466  1.00  0.00           N  
ATOM     42  CA  ILE B 103     -10.176 101.954  17.080  1.00  0.00           C  
ATOM     43  C   ILE B 103     -10.082 103.153  18.018  1.00  0.00           C  
ATOM     44  O   ILE B 103     -10.829 104.114  17.868  1.00  0.00           O  
ATOM     45  CB  ILE B 103     -10.724 100.736  17.882  1.00  0.00           C  
ATOM     46  CG1 ILE B 103     -10.816  99.502  16.983  1.00  0.00           C  
ATOM     47  CG2 ILE B 103     -12.109 101.053  18.433  1.00  0.00           C  
ATOM     48  CD1 ILE B 103     -11.835  99.634  15.874  1.00  0.00           C  
ATOM     49  N   ARG B 136      -9.162 103.109  18.977  1.00  0.00           N  
ATOM     50  CA  ARG B 136      -9.035 104.210  19.931  1.00  0.00           C  
ATOM     51  C   ARG B 136      -8.398 105.473  19.357  1.00  0.00           C  
ATOM     52  O   ARG B 136      -8.605 106.560  19.889  1.00  0.00           O  
ATOM     53  CB  ARG B 136      -8.288 103.745  21.186  1.00  0.00           C  
ATOM     54  CG  ARG B 136      -7.060 102.911  20.903  1.00  0.00           C  
ATOM     55  CD  ARG B 136      -6.666 102.069  22.112  1.00  0.00           C  
ATOM     56  NE  ARG B 136      -5.503 101.238  21.808  1.00  0.00           N  
ATOM     57  CZ  ARG B 136      -5.029 100.276  22.592  1.00  0.00           C  
ATOM     58  NH1 ARG B 136      -3.963  99.588  22.203  1.00  0.00           N  
ATOM     59  NH2 ARG B 136      -5.617  99.998  23.751  1.00  0.00           N  
ATOM     60  N   GLU B 137      -7.652 105.335  18.263  1.00  0.00           N  
ATOM     61  CA  GLU B 137      -7.004 106.476  17.624  1.00  0.00           C  
ATOM     62  C   GLU B 137      -7.907 107.223  16.645  1.00  0.00           C  
ATOM     63  O   GLU B 137      -7.668 108.387  16.340  1.00  0.00           O  
ATOM     64  CB  GLU B 137      -5.749 106.017  16.889  1.00  0.00           C  
ATOM     65  CG  GLU B 137      -4.603 105.626  17.802  1.00  0.00           C  
ATOM     66  CD  GLU B 137      -3.508 104.906  17.044  1.00  0.00           C  
ATOM     67  OE1 GLU B 137      -3.509 105.023  15.792  1.00  0.00           O  
ATOM     68  OE2 GLU B 137      -2.657 104.238  17.691  1.00  0.00           O  
ATOM     69  N   LYS B 138      -8.944 106.563  16.150  1.00  0.00           N  
ATOM     70  CA  LYS B 138      -9.841 107.217  15.204  1.00  0.00           C  
ATOM     71  C   LYS B 138     -11.213 106.534  15.201  1.00  0.00           C  
ATOM     72  O   LYS B 138     -11.735 106.172  14.144  1.00  0.00           O  
ATOM     73  CB  LYS B 138      -9.221 107.176  13.798  1.00  0.00           C  
ATOM     74  CG  LYS B 138      -9.349 108.459  12.971  1.00  0.00           C  
ATOM     75  CD  LYS B 138      -8.202 109.440  13.237  1.00  0.00           C  
ATOM     76  CE  LYS B 138      -8.234 110.629  12.257  1.00  0.00           C  
ATOM     77  NZ  LYS B 138      -7.072 111.560  12.404  1.00  0.00           N  
ATOM     78  N   PRO B 139     -11.818 106.363  16.391  1.00  0.00           N  
ATOM     79  CA  PRO B 139     -13.137 105.721  16.545  1.00  0.00           C  
ATOM     80  C   PRO B 139     -14.148 106.304  15.570  1.00  0.00           C  
ATOM     81  O   PRO B 139     -15.104 105.652  15.155  1.00  0.00           O  
ATOM     82  CB  PRO B 139     -13.507 106.016  18.002  1.00  0.00           C  
ATOM     83  CG  PRO B 139     -12.802 107.299  18.273  1.00  0.00           C  
ATOM     84  CD  PRO B 139     -11.444 107.069  17.627  1.00  0.00           C  
ATOM     85  N   ASP B 140     -13.917 107.558  15.222  1.00  0.00           N  
ATOM     86  CA  ASP B 140     -14.756 108.266  14.279  1.00  0.00           C  
ATOM     87  C   ASP B 140     -14.824 107.409  13.021  1.00  0.00           C  
ATOM     88  O   ASP B 140     -15.840 106.794  12.729  1.00  0.00           O  
ATOM     89  CB  ASP B 140     -14.119 109.630  13.956  1.00  0.00           C  
ATOM     90  CG  ASP B 140     -12.778 109.843  14.678  1.00  0.00           C  
ATOM     91  OD1 ASP B 140     -12.793 110.074  15.914  1.00  0.00           O  
ATOM     92  OD2 ASP B 140     -11.715 109.773  14.011  1.00  0.00           O  
ATOM     93  N   TYR B 141     -13.709 107.370  12.302  1.00  0.00           N  
ATOM     94  CA  TYR B 141     -13.570 106.621  11.056  1.00  0.00           C  
ATOM     95  C   TYR B 141     -14.161 105.221  11.144  1.00  0.00           C  
ATOM     96  O   TYR B 141     -15.001 104.824  10.321  1.00  0.00           O  
ATOM     97  CB  TYR B 141     -12.089 106.501  10.691  1.00  0.00           C  
ATOM     98  CG  TYR B 141     -11.798 105.751   9.401  1.00  0.00           C  
ATOM     99  CD1 TYR B 141     -10.710 104.881   9.311  1.00  0.00           C  
ATOM    100  CD2 TYR B 141     -12.583 105.936   8.265  1.00  0.00           C  
ATOM    101  CE1 TYR B 141     -10.408 104.212   8.118  1.00  0.00           C  
ATOM    102  CE2 TYR B 141     -12.290 105.275   7.068  1.00  0.00           C  
ATOM    103  CZ  TYR B 141     -11.202 104.416   7.001  1.00  0.00           C  
ATOM    104  OH  TYR B 141     -10.904 103.775   5.821  1.00  0.00           O  
ATOM    105  N   VAL B 142     -13.710 104.459  12.135  1.00  0.00           N  
ATOM    106  CA  VAL B 142     -14.197 103.107  12.293  1.00  0.00           C  
ATOM    107  C   VAL B 142     -15.711 103.056  12.216  1.00  0.00           C  
ATOM    108  O   VAL B 142     -16.256 102.333  11.390  1.00  0.00           O  
ATOM    109  CB  VAL B 142     -13.730 102.516  13.611  1.00  0.00           C  
ATOM    110  CG1 VAL B 142     -14.265 101.111  13.770  1.00  0.00           C  
ATOM    111  CG2 VAL B 142     -12.233 102.491  13.633  1.00  0.00           C  
ATOM    112  N   LYS B 143     -16.381 103.848  13.055  1.00  0.00           N  
ATOM    113  CA  LYS B 143     -17.850 103.889  13.100  1.00  0.00           C  
ATOM    114  C   LYS B 143     -18.526 104.266  11.765  1.00  0.00           C  
ATOM    115  O   LYS B 143     -19.620 103.771  11.455  1.00  0.00           O  
ATOM    116  CB  LYS B 143     -18.343 104.859  14.194  1.00  0.00           C  
ATOM    117  CG  LYS B 143     -17.918 104.556  15.641  1.00  0.00           C  
ATOM    118  CD  LYS B 143     -18.985 105.071  16.629  1.00  0.00           C  
ATOM    119  CE  LYS B 143     -18.454 105.334  18.051  1.00  0.00           C  
ATOM    120  NZ  LYS B 143     -17.784 106.677  18.237  1.00  0.00           N  
ATOM    121  N   GLU B 144     -17.893 105.140  10.982  1.00  0.00           N  
ATOM    122  CA  GLU B 144     -18.466 105.546   9.703  1.00  0.00           C  
ATOM    123  C   GLU B 144     -18.319 104.431   8.668  1.00  0.00           C  
ATOM    124  O   GLU B 144     -19.195 104.244   7.816  1.00  0.00           O  
ATOM    125  CB  GLU B 144     -17.809 106.847   9.193  1.00  0.00           C  
ATOM    126  CG  GLU B 144     -16.393 106.722   8.585  1.00  0.00           C  
ATOM    127  CD  GLU B 144     -16.386 106.488   7.062  1.00  0.00           C  
ATOM    128  OE1 GLU B 144     -16.953 107.326   6.318  1.00  0.00           O  
ATOM    129  OE2 GLU B 144     -15.801 105.474   6.609  1.00  0.00           O  
ATOM    130  N   ARG B 145     -17.217 103.686   8.746  1.00  0.00           N  
ATOM    131  CA  ARG B 145     -16.989 102.590   7.804  1.00  0.00           C  
ATOM    132  C   ARG B 145     -17.926 101.428   8.090  1.00  0.00           C  
ATOM    133  O   ARG B 145     -18.537 100.890   7.172  1.00  0.00           O  
ATOM    134  CB  ARG B 145     -15.541 102.096   7.861  1.00  0.00           C  
ATOM    135  CG  ARG B 145     -14.526 102.962   7.124  1.00  0.00           C  
ATOM    136  CD  ARG B 145     -14.513 102.702   5.621  1.00  0.00           C  
ATOM    137  NE  ARG B 145     -15.587 103.388   4.907  1.00  0.00           N  
ATOM    138  CZ  ARG B 145     -15.737 103.386   3.580  1.00  0.00           C  
ATOM    139  NH1 ARG B 145     -16.749 104.043   3.025  1.00  0.00           N  
ATOM    140  NH2 ARG B 145     -14.880 102.731   2.799  1.00  0.00           N  
ATOM    141  N   LEU B 146     -18.037 101.037   9.356  1.00  0.00           N  
ATOM    142  CA  LEU B 146     -18.928  99.935   9.722  1.00  0.00           C  
ATOM    143  C   LEU B 146     -20.345 100.361   9.424  1.00  0.00           C  
ATOM    144  O   LEU B 146     -21.226  99.532   9.166  1.00  0.00           O  
ATOM    145  CB  LEU B 146     -18.824  99.593  11.210  1.00  0.00           C  
ATOM    146  CG  LEU B 146     -17.748  98.589  11.583  1.00  0.00           C  
ATOM    147  CD1 LEU B 146     -17.928  97.370  10.703  1.00  0.00           C  
ATOM    148  CD2 LEU B 146     -16.365  99.187  11.389  1.00  0.00           C  
ATOM    149  N   ALA B 147     -20.556 101.672   9.478  1.00  0.00           N  
ATOM    150  CA  ALA B 147     -21.865 102.237   9.216  1.00  0.00           C  
ATOM    151  C   ALA B 147     -22.254 101.956   7.772  1.00  0.00           C  
ATOM    152  O   ALA B 147     -23.436 101.891   7.462  1.00  0.00           O  
ATOM    153  CB  ALA B 147     -21.850 103.736   9.477  1.00  0.00           C  
ATOM    154  N   THR B 148     -21.269 101.778   6.891  1.00  0.00           N  
ATOM    155  CA  THR B 148     -21.572 101.515   5.489  1.00  0.00           C  
ATOM    156  C   THR B 148     -22.021 100.080   5.319  1.00  0.00           C  
ATOM    157  O   THR B 148     -22.646  99.733   4.327  1.00  0.00           O  
ATOM    158  CB  THR B 148     -20.350 101.763   4.548  1.00  0.00           C  
ATOM    159  OG1 THR B 148     -19.551 100.579   4.464  1.00  0.00           O  
ATOM    160  CG2 THR B 148     -19.492 102.906   5.061  1.00  0.00           C  
ATOM    161  N   ARG B 149     -21.692  99.238   6.288  1.00  0.00           N  
ATOM    162  CA  ARG B 149     -22.088  97.833   6.226  1.00  0.00           C  
ATOM    163  C   ARG B 149     -23.421  97.643   6.928  1.00  0.00           C  
ATOM    164  O   ARG B 149     -24.306  96.961   6.418  1.00  0.00           O  
ATOM    165  CB  ARG B 149     -21.032  96.926   6.891  1.00  0.00           C  
ATOM    166  CG  ARG B 149     -20.008  96.271   5.950  1.00  0.00           C  
ATOM    167  CD  ARG B 149     -20.091  94.745   6.069  1.00  0.00           C  
ATOM    168  NE  ARG B 149     -18.980  93.997   5.462  1.00  0.00           N  
ATOM    169  CZ  ARG B 149     -17.692  94.216   5.727  1.00  0.00           C  
ATOM    170  NH1 ARG B 149     -16.748  93.478   5.141  1.00  0.00           N  
ATOM    171  NH2 ARG B 149     -17.346  95.194   6.560  1.00  0.00           N  
ATOM    172  N   ASP B 150     -23.563  98.275   8.091  1.00  0.00           N  
ATOM    173  CA  ASP B 150     -24.772  98.147   8.897  1.00  0.00           C  
ATOM    174  C   ASP B 150     -24.634  99.180  10.014  1.00  0.00           C  
ATOM    175  O   ASP B 150     -23.635  99.169  10.727  1.00  0.00           O  
ATOM    176  CB  ASP B 150     -24.806  96.713   9.452  1.00  0.00           C  
ATOM    177  CG  ASP B 150     -26.077  96.381  10.198  1.00  0.00           C  
ATOM    178  OD1 ASP B 150     -26.168  95.236  10.686  1.00  0.00           O  
ATOM    179  OD2 ASP B 150     -26.972  97.240  10.306  1.00  0.00           O  
ATOM    180  N   LYS B 151     -25.606 100.077  10.166  1.00  0.00           N  
ATOM    181  CA  LYS B 151     -25.498 101.093  11.208  1.00  0.00           C  
ATOM    182  C   LYS B 151     -25.633 100.497  12.609  1.00  0.00           C  
ATOM    183  O   LYS B 151     -25.397 101.176  13.611  1.00  0.00           O  
ATOM    184  CB  LYS B 151     -26.526 102.210  10.981  1.00  0.00           C  
ATOM    185  CG  LYS B 151     -27.977 101.785  11.062  1.00  0.00           C  
ATOM    186  CD  LYS B 151     -28.669 102.333  12.325  1.00  0.00           C  
ATOM    187  CE  LYS B 151     -28.781 103.867  12.310  1.00  0.00           C  
ATOM    188  NZ  LYS B 151     -29.880 104.363  13.203  1.00  0.00           N  
ATOM    189  N   GLU B 152     -25.983  99.216  12.671  1.00  0.00           N  
ATOM    190  CA  GLU B 152     -26.142  98.519  13.936  1.00  0.00           C  
ATOM    191  C   GLU B 152     -24.775  98.037  14.422  1.00  0.00           C  
ATOM    192  O   GLU B 152     -24.649  97.444  15.489  1.00  0.00           O  
ATOM    193  CB  GLU B 152     -27.074  97.330  13.737  1.00  0.00           C  
ATOM    194  CG  GLU B 152     -27.929  96.977  14.927  1.00  0.00           C  
ATOM    195  CD  GLU B 152     -28.983  98.034  15.233  1.00  0.00           C  
ATOM    196  OE1 GLU B 152     -29.948  97.701  15.964  1.00  0.00           O  
ATOM    197  OE2 GLU B 152     -28.847  99.188  14.749  1.00  0.00           O  
ATOM    198  N   LEU B 153     -23.748  98.292  13.625  1.00  0.00           N  
ATOM    199  CA  LEU B 153     -22.394  97.890  13.973  1.00  0.00           C  
ATOM    200  C   LEU B 153     -21.714  98.944  14.842  1.00  0.00           C  
ATOM    201  O   LEU B 153     -20.895  98.635  15.709  1.00  0.00           O  
ATOM    202  CB  LEU B 153     -21.576  97.680  12.698  1.00  0.00           C  
ATOM    203  CG  LEU B 153     -21.964  96.460  11.867  1.00  0.00           C  
ATOM    204  CD1 LEU B 153     -21.159  96.404  10.586  1.00  0.00           C  
ATOM    205  CD2 LEU B 153     -21.723  95.218  12.704  1.00  0.00           C  
ATOM    206  N   VAL B 154     -22.056 100.199  14.602  1.00  0.00           N  
ATOM    207  CA  VAL B 154     -21.468 101.295  15.353  1.00  0.00           C  
ATOM    208  C   VAL B 154     -21.386 101.016  16.858  1.00  0.00           C  
ATOM    209  O   VAL B 154     -20.452 101.460  17.527  1.00  0.00           O  
ATOM    210  CB  VAL B 154     -22.258 102.585  15.110  1.00  0.00           C  
ATOM    211  CG1 VAL B 154     -22.289 102.873  13.618  1.00  0.00           C  
ATOM    212  CG2 VAL B 154     -23.667 102.441  15.661  1.00  0.00           C  
ATOM    213  N   SER B 155     -22.352 100.279  17.392  1.00  0.00           N  
ATOM    214  CA  SER B 155     -22.325  99.975  18.815  1.00  0.00           C  
ATOM    215  C   SER B 155     -21.127  99.130  19.221  1.00  0.00           C  
ATOM    216  O   SER B 155     -20.592  99.297  20.309  1.00  0.00           O  
ATOM    217  CB  SER B 155     -23.573  99.230  19.241  1.00  0.00           C  
ATOM    218  OG  SER B 155     -23.340  98.678  20.521  1.00  0.00           O  
ATOM    219  N   LEU B 156     -20.721  98.213  18.353  1.00  0.00           N  
ATOM    220  CA  LEU B 156     -19.602  97.343  18.644  1.00  0.00           C  
ATOM    221  C   LEU B 156     -18.374  98.174  19.001  1.00  0.00           C  
ATOM    222  O   LEU B 156     -17.630  97.855  19.943  1.00  0.00           O  
ATOM    223  CB  LEU B 156     -19.337  96.444  17.441  1.00  0.00           C  
ATOM    224  CG  LEU B 156     -20.242  95.211  17.300  1.00  0.00           C  
ATOM    225  CD1 LEU B 156     -19.572  94.028  17.944  1.00  0.00           C  
ATOM    226  CD2 LEU B 156     -21.602  95.434  17.935  1.00  0.00           C  
ATOM    227  N   VAL B 157     -18.181  99.258  18.264  1.00  0.00           N  
ATOM    228  CA  VAL B 157     -17.052 100.135  18.500  1.00  0.00           C  
ATOM    229  C   VAL B 157     -17.136 100.731  19.902  1.00  0.00           C  
ATOM    230  O   VAL B 157     -16.133 100.888  20.583  1.00  0.00           O  
ATOM    231  CB  VAL B 157     -17.022 101.238  17.422  1.00  0.00           C  
ATOM    232  CG1 VAL B 157     -16.132 102.393  17.842  1.00  0.00           C  
ATOM    233  CG2 VAL B 157     -16.527 100.641  16.127  1.00  0.00           C  
ATOM    234  N   ASP B 158     -18.339 101.050  20.341  1.00  0.00           N  
ATOM    235  CA  ASP B 158     -18.501 101.620  21.664  1.00  0.00           C  
ATOM    236  C   ASP B 158     -18.194 100.581  22.735  1.00  0.00           C  
ATOM    237  O   ASP B 158     -17.579 100.894  23.757  1.00  0.00           O  
ATOM    238  CB  ASP B 158     -19.931 102.121  21.842  1.00  0.00           C  
ATOM    239  CG  ASP B 158     -20.199 103.393  21.081  1.00  0.00           C  
ATOM    240  OD1 ASP B 158     -21.370 103.580  20.679  1.00  0.00           O  
ATOM    241  OD2 ASP B 158     -19.250 104.197  20.899  1.00  0.00           O  
ATOM    242  N   LYS B 159     -18.624  99.344  22.500  1.00  0.00           N  
ATOM    243  CA  LYS B 159     -18.400  98.279  23.465  1.00  0.00           C  
ATOM    244  C   LYS B 159     -16.905  97.955  23.644  1.00  0.00           C  
ATOM    245  O   LYS B 159     -16.465  97.639  24.758  1.00  0.00           O  
ATOM    246  CB  LYS B 159     -19.174  97.011  23.063  1.00  0.00           C  
ATOM    247  CG  LYS B 159     -19.239  95.948  24.183  1.00  0.00           C  
ATOM    248  CD  LYS B 159     -19.729  94.569  23.685  1.00  0.00           C  
ATOM    249  CE  LYS B 159     -19.673  93.499  24.810  1.00  0.00           C  
ATOM    250  NZ  LYS B 159     -20.141  92.127  24.391  1.00  0.00           N  
ATOM    251  N   VAL B 160     -16.119  98.034  22.565  1.00  0.00           N  
ATOM    252  CA  VAL B 160     -14.691  97.738  22.687  1.00  0.00           C  
ATOM    253  C   VAL B 160     -13.978  98.893  23.390  1.00  0.00           C  
ATOM    254  O   VAL B 160     -13.019  98.681  24.116  1.00  0.00           O  
ATOM    255  CB  VAL B 160     -14.020  97.439  21.302  1.00  0.00           C  
ATOM    256  CG1 VAL B 160     -15.014  96.797  20.374  1.00  0.00           C  
ATOM    257  CG2 VAL B 160     -13.432  98.689  20.696  1.00  0.00           C  
ATOM    258  N   LEU B 161     -14.454 100.113  23.177  1.00  0.00           N  
ATOM    259  CA  LEU B 161     -13.863 101.270  23.823  1.00  0.00           C  
ATOM    260  C   LEU B 161     -14.229 101.236  25.309  1.00  0.00           C  
ATOM    261  O   LEU B 161     -13.358 101.375  26.167  1.00  0.00           O  
ATOM    262  CB  LEU B 161     -14.385 102.563  23.191  1.00  0.00           C  
ATOM    263  CG  LEU B 161     -13.984 102.915  21.757  1.00  0.00           C  
ATOM    264  CD1 LEU B 161     -14.915 103.979  21.227  1.00  0.00           C  
ATOM    265  CD2 LEU B 161     -12.557 103.386  21.713  1.00  0.00           C  
ATOM    266  N   GLU B 162     -15.510 101.038  25.616  1.00  0.00           N  
ATOM    267  CA  GLU B 162     -15.936 100.999  27.011  1.00  0.00           C  
ATOM    268  C   GLU B 162     -15.237  99.855  27.722  1.00  0.00           C  
ATOM    269  O   GLU B 162     -14.991  99.921  28.922  1.00  0.00           O  
ATOM    270  CB  GLU B 162     -17.463 100.851  27.126  1.00  0.00           C  
ATOM    271  CG  GLU B 162     -18.058 101.483  28.401  1.00  0.00           C  
ATOM    272  CD  GLU B 162     -19.393 102.244  28.164  1.00  0.00           C  
ATOM    273  OE1 GLU B 162     -19.452 103.161  27.301  1.00  0.00           O  
ATOM    274  OE2 GLU B 162     -20.392 101.932  28.859  1.00  0.00           O  
ATOM    275  N   LEU B 163     -14.907  98.804  26.978  1.00  0.00           N  
ATOM    276  CA  LEU B 163     -14.219  97.667  27.575  1.00  0.00           C  
ATOM    277  C   LEU B 163     -12.729  97.912  27.646  1.00  0.00           C  
ATOM    278  O   LEU B 163     -12.092  97.512  28.606  1.00  0.00           O  
ATOM    279  CB  LEU B 163     -14.491  96.367  26.810  1.00  0.00           C  
ATOM    280  CG  LEU B 163     -15.553  95.448  27.424  1.00  0.00           C  
ATOM    281  CD1 LEU B 163     -16.929  95.804  26.884  1.00  0.00           C  
ATOM    282  CD2 LEU B 163     -15.226  94.025  27.084  1.00  0.00           C  
ATOM    283  N   ASP B 164     -12.168  98.564  26.636  1.00  0.00           N  
ATOM    284  CA  ASP B 164     -10.744  98.851  26.653  1.00  0.00           C  
ATOM    285  C   ASP B 164     -10.459  99.813  27.815  1.00  0.00           C  
ATOM    286  O   ASP B 164      -9.418  99.714  28.474  1.00  0.00           O  
ATOM    287  CB  ASP B 164     -10.307  99.476  25.325  1.00  0.00           C  
ATOM    288  CG  ASP B 164      -8.827  99.836  25.301  1.00  0.00           C  
ATOM    289  OD1 ASP B 164      -7.971  98.932  25.221  1.00  0.00           O  
ATOM    290  OD2 ASP B 164      -8.519 101.042  25.364  1.00  0.00           O  
ATOM    291  N   LYS B 165     -11.389 100.731  28.081  1.00  0.00           N  
ATOM    292  CA  LYS B 165     -11.205 101.690  29.168  1.00  0.00           C  
ATOM    293  C   LYS B 165     -11.177 100.976  30.509  1.00  0.00           C  
ATOM    294  O   LYS B 165     -10.230 101.116  31.268  1.00  0.00           O  
ATOM    295  CB  LYS B 165     -12.322 102.743  29.164  1.00  0.00           C  
ATOM    296  CG  LYS B 165     -12.286 103.748  30.340  1.00  0.00           C  
ATOM    297  CD  LYS B 165     -12.999 105.074  30.003  1.00  0.00           C  
ATOM    298  CE  LYS B 165     -12.235 105.856  28.920  1.00  0.00           C  
ATOM    299  NZ  LYS B 165     -13.001 107.006  28.354  1.00  0.00           N  
ATOM    300  N   ARG B 166     -12.216 100.204  30.796  1.00  0.00           N  
ATOM    301  CA  ARG B 166     -12.290  99.476  32.060  1.00  0.00           C  
ATOM    302  C   ARG B 166     -11.017  98.647  32.257  1.00  0.00           C  
ATOM    303  O   ARG B 166     -10.557  98.446  33.380  1.00  0.00           O  
ATOM    304  CB  ARG B 166     -13.527  98.565  32.066  1.00  0.00           C  
ATOM    305  CG  ARG B 166     -13.897  97.965  33.422  1.00  0.00           C  
ATOM    306  CD  ARG B 166     -15.159  97.093  33.301  1.00  0.00           C  
ATOM    307  NE  ARG B 166     -16.265  97.832  32.681  1.00  0.00           N  
ATOM    308  CZ  ARG B 166     -17.192  98.534  33.342  1.00  0.00           C  
ATOM    309  NH1 ARG B 166     -17.174  98.598  34.674  1.00  0.00           N  
ATOM    310  NH2 ARG B 166     -18.133  99.198  32.668  1.00  0.00           N  
ATOM    311  N   ARG B 167     -10.434  98.183  31.159  1.00  0.00           N  
ATOM    312  CA  ARG B 167      -9.237  97.369  31.250  1.00  0.00           C  
ATOM    313  C   ARG B 167      -7.994  98.177  31.569  1.00  0.00           C  
ATOM    314  O   ARG B 167      -7.206  97.770  32.429  1.00  0.00           O  
ATOM    315  CB  ARG B 167      -9.022  96.590  29.952  1.00  0.00           C  
ATOM    316  CG  ARG B 167      -7.679  95.865  29.883  1.00  0.00           C  
ATOM    317  CD  ARG B 167      -6.797  96.477  28.828  1.00  0.00           C  
ATOM    318  NE  ARG B 167      -6.818  95.710  27.595  1.00  0.00           N  
ATOM    319  CZ  ARG B 167      -6.347  96.167  26.446  1.00  0.00           C  
ATOM    320  NH1 ARG B 167      -5.832  97.393  26.400  1.00  0.00           N  
ATOM    321  NH2 ARG B 167      -6.378  95.402  25.356  1.00  0.00           N  
ATOM    322  N   ARG B 168      -7.816  99.308  30.878  1.00  0.00           N  
ATOM    323  CA  ARG B 168      -6.649 100.174  31.084  1.00  0.00           C  
ATOM    324  C   ARG B 168      -6.642 100.738  32.500  1.00  0.00           C  
ATOM    325  O   ARG B 168      -5.594 101.080  33.048  1.00  0.00           O  
ATOM    326  CB  ARG B 168      -6.648 101.319  30.069  1.00  0.00           C  
ATOM    327  CG  ARG B 168      -6.814 100.861  28.631  1.00  0.00           C  
ATOM    328  CD  ARG B 168      -6.736 102.017  27.626  1.00  0.00           C  
ATOM    329  NE  ARG B 168      -5.372 102.260  27.154  1.00  0.00           N  
ATOM    330  CZ  ARG B 168      -5.068 102.880  26.014  1.00  0.00           C  
ATOM    331  NH1 ARG B 168      -3.793 103.050  25.678  1.00  0.00           N  
ATOM    332  NH2 ARG B 168      -6.032 103.324  25.206  1.00  0.00           N  
ATOM    333  N   GLU B 169      -7.822 100.826  33.092  1.00  0.00           N  
ATOM    334  CA  GLU B 169      -7.932 101.328  34.442  1.00  0.00           C  
ATOM    335  C   GLU B 169      -7.428 100.260  35.402  1.00  0.00           C  
ATOM    336  O   GLU B 169      -6.637 100.540  36.297  1.00  0.00           O  
ATOM    337  CB  GLU B 169      -9.384 101.695  34.752  1.00  0.00           C  
ATOM    338  CG  GLU B 169      -9.900 102.849  33.892  1.00  0.00           C  
ATOM    339  CD  GLU B 169     -11.353 103.222  34.179  1.00  0.00           C  
ATOM    340  OE1 GLU B 169     -11.887 104.111  33.474  1.00  0.00           O  
ATOM    341  OE2 GLU B 169     -11.955 102.635  35.109  1.00  0.00           O  
ATOM    342  N   ILE B 170      -7.873  99.027  35.196  1.00  0.00           N  
ATOM    343  CA  ILE B 170      -7.474  97.911  36.043  1.00  0.00           C  
ATOM    344  C   ILE B 170      -5.977  97.666  36.027  1.00  0.00           C  
ATOM    345  O   ILE B 170      -5.390  97.401  37.069  1.00  0.00           O  
ATOM    346  CB  ILE B 170      -8.176  96.617  35.605  1.00  0.00           C  
ATOM    347  CG1 ILE B 170      -9.689  96.821  35.644  1.00  0.00           C  
ATOM    348  CG2 ILE B 170      -7.745  95.459  36.498  1.00  0.00           C  
ATOM    349  CD1 ILE B 170     -10.463  95.771  34.916  1.00  0.00           C  
ATOM    350  N   ILE B 171      -5.360  97.748  34.850  1.00  0.00           N  
ATOM    351  CA  ILE B 171      -3.924  97.501  34.743  1.00  0.00           C  
ATOM    352  C   ILE B 171      -3.140  98.576  35.465  1.00  0.00           C  
ATOM    353  O   ILE B 171      -2.108  98.302  36.080  1.00  0.00           O  
ATOM    354  CB  ILE B 171      -3.449  97.441  33.271  1.00  0.00           C  
ATOM    355  CG1 ILE B 171      -4.093  96.245  32.561  1.00  0.00           C  
ATOM    356  CG2 ILE B 171      -1.934  97.307  33.215  1.00  0.00           C  
ATOM    357  CD1 ILE B 171      -3.550  95.966  31.161  1.00  0.00           C  
ATOM    358  N   LYS B 172      -3.626  99.806  35.394  1.00  0.00           N  
ATOM    359  CA  LYS B 172      -2.926 100.879  36.058  1.00  0.00           C  
ATOM    360  C   LYS B 172      -3.116 100.732  37.563  1.00  0.00           C  
ATOM    361  O   LYS B 172      -2.150 100.742  38.322  1.00  0.00           O  
ATOM    362  CB  LYS B 172      -3.434 102.239  35.572  1.00  0.00           C  
ATOM    363  CG  LYS B 172      -2.476 103.402  35.871  1.00  0.00           C  
ATOM    364  CD  LYS B 172      -2.888 104.698  35.158  1.00  0.00           C  
ATOM    365  CE  LYS B 172      -2.696 104.616  33.628  1.00  0.00           C  
ATOM    366  NZ  LYS B 172      -1.262 104.574  33.209  1.00  0.00           N  
ATOM    367  N   ARG B 173      -4.353 100.579  38.012  1.00  0.00           N  
ATOM    368  CA  ARG B 173      -4.554 100.437  39.442  1.00  0.00           C  
ATOM    369  C   ARG B 173      -3.798  99.216  39.939  1.00  0.00           C  
ATOM    370  O   ARG B 173      -3.249  99.227  41.031  1.00  0.00           O  
ATOM    371  CB  ARG B 173      -6.036 100.320  39.799  1.00  0.00           C  
ATOM    372  CG  ARG B 173      -6.231 100.081  41.276  1.00  0.00           C  
ATOM    373  CD  ARG B 173      -7.610 100.475  41.805  1.00  0.00           C  
ATOM    374  NE  ARG B 173      -7.696 100.265  43.256  1.00  0.00           N  
ATOM    375  CZ  ARG B 173      -6.853 100.791  44.147  1.00  0.00           C  
ATOM    376  NH1 ARG B 173      -7.006 100.541  45.444  1.00  0.00           N  
ATOM    377  NH2 ARG B 173      -5.856 101.571  43.746  1.00  0.00           N  
ATOM    378  N   LEU B 174      -3.755  98.168  39.128  1.00  0.00           N  
ATOM    379  CA  LEU B 174      -3.055  96.957  39.509  1.00  0.00           C  
ATOM    380  C   LEU B 174      -1.578  97.229  39.665  1.00  0.00           C  
ATOM    381  O   LEU B 174      -0.983  96.855  40.672  1.00  0.00           O  
ATOM    382  CB  LEU B 174      -3.269  95.865  38.465  1.00  0.00           C  
ATOM    383  CG  LEU B 174      -4.513  94.978  38.623  1.00  0.00           C  
ATOM    384  CD1 LEU B 174      -4.698  94.086  37.395  1.00  0.00           C  
ATOM    385  CD2 LEU B 174      -4.364  94.127  39.881  1.00  0.00           C  
ATOM    386  N   GLU B 175      -0.983  97.880  38.669  1.00  0.00           N  
ATOM    387  CA  GLU B 175       0.444  98.199  38.718  1.00  0.00           C  
ATOM    388  C   GLU B 175       0.784  98.988  39.978  1.00  0.00           C  
ATOM    389  O   GLU B 175       1.918  98.951  40.457  1.00  0.00           O  
ATOM    390  CB  GLU B 175       0.868  98.981  37.474  1.00  0.00           C  
ATOM    391  CG  GLU B 175       0.884  98.149  36.199  1.00  0.00           C  
ATOM    392  CD  GLU B 175       1.829  96.947  36.283  1.00  0.00           C  
ATOM    393  OE1 GLU B 175       1.858  96.144  35.319  1.00  0.00           O  
ATOM    394  OE2 GLU B 175       2.549  96.802  37.305  1.00  0.00           O  
ATOM    395  N   ALA B 176      -0.211  99.689  40.514  1.00  0.00           N  
ATOM    396  CA  ALA B 176      -0.041 100.468  41.729  1.00  0.00           C  
ATOM    397  C   ALA B 176      -0.070  99.545  42.933  1.00  0.00           C  
ATOM    398  O   ALA B 176       0.862  99.532  43.731  1.00  0.00           O  
ATOM    399  CB  ALA B 176      -1.141 101.480  41.843  1.00  0.00           C  
ATOM    400  N   LEU B 177      -1.151  98.782  43.062  1.00  0.00           N  
ATOM    401  CA  LEU B 177      -1.298  97.845  44.168  1.00  0.00           C  
ATOM    402  C   LEU B 177      -0.121  96.894  44.208  1.00  0.00           C  
ATOM    403  O   LEU B 177       0.329  96.507  45.282  1.00  0.00           O  
ATOM    404  CB  LEU B 177      -2.581  97.030  44.034  1.00  0.00           C  
ATOM    405  CG  LEU B 177      -3.973  97.652  44.174  1.00  0.00           C  
ATOM    406  CD1 LEU B 177      -3.900  99.128  44.519  1.00  0.00           C  
ATOM    407  CD2 LEU B 177      -4.715  97.430  42.862  1.00  0.00           C  
ATOM    408  N   ARG B 178       0.370  96.507  43.035  1.00  0.00           N  
ATOM    409  CA  ARG B 178       1.516  95.607  42.952  1.00  0.00           C  
ATOM    410  C   ARG B 178       2.785  96.287  43.495  1.00  0.00           C  
ATOM    411  O   ARG B 178       3.596  95.656  44.170  1.00  0.00           O  
ATOM    412  CB  ARG B 178       1.704  95.136  41.504  1.00  0.00           C  
ATOM    413  CG  ARG B 178       0.704  94.045  41.079  1.00  0.00           C  
ATOM    414  CD  ARG B 178       0.615  93.874  39.549  1.00  0.00           C  
ATOM    415  NE  ARG B 178      -0.369  92.866  39.136  1.00  0.00           N  
ATOM    416  CZ  ARG B 178      -0.824  92.728  37.893  1.00  0.00           C  
ATOM    417  NH1 ARG B 178      -0.397  93.525  36.931  1.00  0.00           N  
ATOM    418  NH2 ARG B 178      -1.708  91.793  37.605  1.00  0.00           N  
ATOM    419  N   SER B 179       2.952  97.576  43.217  1.00  0.00           N  
ATOM    420  CA  SER B 179       4.110  98.293  43.739  1.00  0.00           C  
ATOM    421  C   SER B 179       3.982  98.500  45.244  1.00  0.00           C  
ATOM    422  O   SER B 179       4.921  98.240  45.988  1.00  0.00           O  
ATOM    423  CB  SER B 179       4.272  99.649  43.055  1.00  0.00           C  
ATOM    424  OG  SER B 179       4.915  99.511  41.804  1.00  0.00           O  
ATOM    425  N   GLU B 180       2.819  98.958  45.694  1.00  0.00           N  
ATOM    426  CA  GLU B 180       2.622  99.196  47.118  1.00  0.00           C  
ATOM    427  C   GLU B 180       2.888  97.919  47.911  1.00  0.00           C  
ATOM    428  O   GLU B 180       3.497  97.962  48.978  1.00  0.00           O  
ATOM    429  CB  GLU B 180       1.198  99.713  47.401  1.00  0.00           C  
ATOM    430  CG  GLU B 180       0.761 100.933  46.547  1.00  0.00           C  
ATOM    431  CD  GLU B 180      -0.605 101.516  46.963  1.00  0.00           C  
ATOM    432  OE1 GLU B 180      -1.208 102.284  46.169  1.00  0.00           O  
ATOM    433  OE2 GLU B 180      -1.065 101.212  48.089  1.00  0.00           O  
ATOM    434  N   ARG B 181       2.442  96.786  47.378  1.00  0.00           N  
ATOM    435  CA  ARG B 181       2.633  95.496  48.029  1.00  0.00           C  
ATOM    436  C   ARG B 181       4.111  95.126  48.164  1.00  0.00           C  
ATOM    437  O   ARG B 181       4.584  94.811  49.248  1.00  0.00           O  
ATOM    438  CB  ARG B 181       1.911  94.406  47.236  1.00  0.00           C  
ATOM    439  CG  ARG B 181       2.046  93.003  47.810  1.00  0.00           C  
ATOM    440  CD  ARG B 181       1.732  91.979  46.749  1.00  0.00           C  
ATOM    441  NE  ARG B 181       2.646  92.095  45.614  1.00  0.00           N  
ATOM    442  CZ  ARG B 181       2.463  91.513  44.431  1.00  0.00           C  
ATOM    443  NH1 ARG B 181       1.393  90.763  44.202  1.00  0.00           N  
ATOM    444  NH2 ARG B 181       3.355  91.684  43.470  1.00  0.00           N  
ATOM    445  N   ASN B 182       4.838  95.161  47.054  1.00  0.00           N  
ATOM    446  CA  ASN B 182       6.251  94.809  47.071  1.00  0.00           C  
ATOM    447  C   ASN B 182       7.055  95.758  47.912  1.00  0.00           C  
ATOM    448  O   ASN B 182       8.072  95.382  48.479  1.00  0.00           O  
ATOM    449  CB  ASN B 182       6.821  94.786  45.662  1.00  0.00           C  
ATOM    450  CG  ASN B 182       6.391  93.566  44.891  1.00  0.00           C  
ATOM    451  OD1 ASN B 182       6.488  92.441  45.387  1.00  0.00           O  
ATOM    452  ND2 ASN B 182       5.919  93.772  43.674  1.00  0.00           N  
ATOM    453  N   LYS B 183       6.592  96.999  47.974  1.00  0.00           N  
ATOM    454  CA  LYS B 183       7.229  98.044  48.764  1.00  0.00           C  
ATOM    455  C   LYS B 183       7.125  97.664  50.241  1.00  0.00           C  
ATOM    456  O   LYS B 183       8.112  97.650  50.956  1.00  0.00           O  
ATOM    457  CB  LYS B 183       6.506  99.362  48.510  1.00  0.00           C  
ATOM    458  CG  LYS B 183       7.172 100.606  49.052  1.00  0.00           C  
ATOM    459  CD  LYS B 183       6.259 101.805  48.803  1.00  0.00           C  
ATOM    460  CE  LYS B 183       6.927 103.138  49.110  1.00  0.00           C  
ATOM    461  NZ  LYS B 183       6.014 104.285  48.803  1.00  0.00           N  
ATOM    462  N   LEU B 184       5.915  97.341  50.683  1.00  0.00           N  
ATOM    463  CA  LEU B 184       5.664  96.962  52.068  1.00  0.00           C  
ATOM    464  C   LEU B 184       6.272  95.618  52.478  1.00  0.00           C  
ATOM    465  O   LEU B 184       6.845  95.495  53.558  1.00  0.00           O  
ATOM    466  CB  LEU B 184       4.159  96.924  52.323  1.00  0.00           C  
ATOM    467  CG  LEU B 184       3.398  98.218  52.049  1.00  0.00           C  
ATOM    468  CD1 LEU B 184       1.932  98.041  52.410  1.00  0.00           C  
ATOM    469  CD2 LEU B 184       4.013  99.343  52.851  1.00  0.00           C  
ATOM    470  N   SER B 185       6.121  94.605  51.633  1.00  0.00           N  
ATOM    471  CA  SER B 185       6.669  93.290  51.923  1.00  0.00           C  
ATOM    472  C   SER B 185       8.160  93.418  52.124  1.00  0.00           C  
ATOM    473  O   SER B 185       8.758  92.685  52.902  1.00  0.00           O  
ATOM    474  CB  SER B 185       6.409  92.331  50.767  1.00  0.00           C  
ATOM    475  OG  SER B 185       5.048  91.965  50.688  1.00  0.00           O  
ATOM    476  N   LYS B 186       8.760  94.349  51.398  1.00  0.00           N  
ATOM    477  CA  LYS B 186      10.188  94.584  51.502  1.00  0.00           C  
ATOM    478  C   LYS B 186      10.407  95.272  52.844  1.00  0.00           C  
ATOM    479  O   LYS B 186      11.389  95.027  53.535  1.00  0.00           O  
ATOM    480  CB  LYS B 186      10.646  95.489  50.350  1.00  0.00           C  
ATOM    481  CG  LYS B 186      12.085  95.274  49.891  1.00  0.00           C  
ATOM    482  CD  LYS B 186      13.092  95.590  50.993  1.00  0.00           C  
ATOM    483  CE  LYS B 186      14.533  95.305  50.550  1.00  0.00           C  
ATOM    484  NZ  LYS B 186      15.536  95.586  51.633  1.00  0.00           N  
ATOM    485  N   GLU B 195       9.446  96.115  53.207  1.00  0.00           N  
ATOM    486  CA  GLU B 195       9.464  96.891  54.448  1.00  0.00           C  
ATOM    487  C   GLU B 195       9.232  96.046  55.698  1.00  0.00           C  
ATOM    488  O   GLU B 195       9.724  96.379  56.769  1.00  0.00           O  
ATOM    489  CB  GLU B 195       8.403  98.000  54.368  1.00  0.00           C  
ATOM    490  CG  GLU B 195       8.428  99.025  55.494  1.00  0.00           C  
ATOM    491  CD  GLU B 195       7.488 100.190  55.221  1.00  0.00           C  
ATOM    492  OE1 GLU B 195       6.289  99.938  55.007  1.00  0.00           O  
ATOM    493  OE2 GLU B 195       7.940 101.356  55.220  1.00  0.00           O  
ATOM    494  N   ILE B 196       8.478  94.961  55.573  1.00  0.00           N  
ATOM    495  CA  ILE B 196       8.228  94.115  56.726  1.00  0.00           C  
ATOM    496  C   ILE B 196       9.283  93.028  56.789  1.00  0.00           C  
ATOM    497  O   ILE B 196       9.266  92.192  57.687  1.00  0.00           O  
ATOM    498  CB  ILE B 196       6.827  93.466  56.673  1.00  0.00           C  
ATOM    499  CG1 ILE B 196       6.779  92.382  55.608  1.00  0.00           C  
ATOM    500  CG2 ILE B 196       5.784  94.509  56.335  1.00  0.00           C  
ATOM    501  CD1 ILE B 196       5.396  91.768  55.442  1.00  0.00           C  
ATOM    502  N   GLY B 197      10.209  93.061  55.835  1.00  0.00           N  
ATOM    503  CA  GLY B 197      11.268  92.068  55.784  1.00  0.00           C  
ATOM    504  C   GLY B 197      12.557  92.578  56.389  1.00  0.00           C  
ATOM    505  O   GLY B 197      13.326  91.813  56.982  1.00  0.00           O  
ATOM    506  N   LYS B 198      12.804  93.876  56.228  1.00  0.00           N  
ATOM    507  CA  LYS B 198      14.005  94.491  56.786  1.00  0.00           C  
ATOM    508  C   LYS B 198      13.659  94.862  58.225  1.00  0.00           C  
ATOM    509  O   LYS B 198      14.532  95.141  59.045  1.00  0.00           O  
ATOM    510  CB  LYS B 198      14.396  95.742  55.984  1.00  0.00           C  
ATOM    511  CG  LYS B 198      15.846  96.187  56.177  1.00  0.00           C  
ATOM    512  CD  LYS B 198      16.833  95.104  55.734  1.00  0.00           C  
ATOM    513  CE  LYS B 198      18.277  95.534  55.946  1.00  0.00           C  
ATOM    514  NZ  LYS B 198      19.242  94.453  55.597  1.00  0.00           N  
ATOM    515  N   LEU B 199      12.363  94.838  58.513  1.00  0.00           N  
ATOM    516  CA  LEU B 199      11.841  95.154  59.831  1.00  0.00           C  
ATOM    517  C   LEU B 199      11.757  93.883  60.675  1.00  0.00           C  
ATOM    518  O   LEU B 199      11.448  93.938  61.862  1.00  0.00           O  
ATOM    519  CB  LEU B 199      10.463  95.807  59.677  1.00  0.00           C  
ATOM    520  CG  LEU B 199       9.718  96.437  60.855  1.00  0.00           C  
ATOM    521  CD1 LEU B 199       8.707  97.435  60.319  1.00  0.00           C  
ATOM    522  CD2 LEU B 199       9.032  95.368  61.686  1.00  0.00           C  
ATOM    523  N   LYS B 200      12.034  92.735  60.061  1.00  0.00           N  
ATOM    524  CA  LYS B 200      12.001  91.475  60.794  1.00  0.00           C  
ATOM    525  C   LYS B 200      13.171  91.515  61.762  1.00  0.00           C  
ATOM    526  O   LYS B 200      13.255  90.731  62.700  1.00  0.00           O  
ATOM    527  CB  LYS B 200      12.123  90.282  59.839  1.00  0.00           C  
ATOM    528  CG  LYS B 200      13.498  90.085  59.194  1.00  0.00           C  
ATOM    529  CD  LYS B 200      13.471  88.982  58.113  1.00  0.00           C  
ATOM    530  CE  LYS B 200      12.914  87.652  58.642  1.00  0.00           C  
ATOM    531  NZ  LYS B 200      12.834  86.593  57.598  1.00  0.00           N  
ATOM    532  N   ARG B 201      14.069  92.460  61.514  1.00  0.00           N  
ATOM    533  CA  ARG B 201      15.244  92.676  62.338  1.00  0.00           C  
ATOM    534  C   ARG B 201      14.803  93.514  63.550  1.00  0.00           C  
ATOM    535  O   ARG B 201      15.207  94.667  63.710  1.00  0.00           O  
ATOM    536  CB  ARG B 201      16.296  93.423  61.511  1.00  0.00           C  
ATOM    537  CG  ARG B 201      16.787  92.681  60.247  1.00  0.00           C  
ATOM    538  CD  ARG B 201      17.226  93.685  59.179  1.00  0.00           C  
ATOM    539  NE  ARG B 201      18.253  93.197  58.255  1.00  0.00           N  
ATOM    540  CZ  ARG B 201      19.521  92.961  58.587  1.00  0.00           C  
ATOM    541  NH1 ARG B 201      20.382  92.530  57.674  1.00  0.00           N  
ATOM    542  NH2 ARG B 201      19.932  93.145  59.833  1.00  0.00           N  
ATOM    543  N   GLU B 202      13.956  92.918  64.388  1.00  0.00           N  
ATOM    544  CA  GLU B 202      13.421  93.567  65.588  1.00  0.00           C  
ATOM    545  C   GLU B 202      12.516  94.758  65.279  1.00  0.00           C  
ATOM    546  O   GLU B 202      12.980  95.825  64.873  1.00  0.00           O  
ATOM    547  CB  GLU B 202      14.559  94.012  66.515  1.00  0.00           C  
ATOM    548  CG  GLU B 202      15.223  92.883  67.315  1.00  0.00           C  
ATOM    549  CD  GLU B 202      14.324  92.299  68.401  1.00  0.00           C  
ATOM    550  OE1 GLU B 202      13.861  93.067  69.274  1.00  0.00           O  
ATOM    551  OE2 GLU B 202      14.088  91.070  68.385  1.00  0.00           O  
ATOM    552  N   GLY B 203      11.221  94.555  65.493  1.00  0.00           N  
ATOM    553  CA  GLY B 203      10.221  95.576  65.242  1.00  0.00           C  
ATOM    554  C   GLY B 203       8.895  94.855  65.347  1.00  0.00           C  
ATOM    555  O   GLY B 203       8.842  93.653  65.111  1.00  0.00           O  
ATOM    556  N   LYS B 205       7.823  95.553  65.699  1.00  0.00           N  
ATOM    557  CA  LYS B 205       6.530  94.888  65.835  1.00  0.00           C  
ATOM    558  C   LYS B 205       5.502  95.480  64.883  1.00  0.00           C  
ATOM    559  O   LYS B 205       4.337  95.080  64.894  1.00  0.00           O  
ATOM    560  CB  LYS B 205       6.019  95.005  67.279  1.00  0.00           C  
ATOM    561  CG  LYS B 205       7.057  94.687  68.364  1.00  0.00           C  
ATOM    562  CD  LYS B 205       6.521  95.025  69.754  1.00  0.00           C  
ATOM    563  CE  LYS B 205       7.628  95.079  70.797  1.00  0.00           C  
ATOM    564  NZ  LYS B 205       8.315  93.775  70.984  1.00  0.00           N  
ATOM    565  N   ASP B 206       5.942  96.432  64.065  1.00  0.00           N  
ATOM    566  CA  ASP B 206       5.065  97.093  63.101  1.00  0.00           C  
ATOM    567  C   ASP B 206       4.403  96.074  62.172  1.00  0.00           C  
ATOM    568  O   ASP B 206       3.379  96.356  61.541  1.00  0.00           O  
ATOM    569  CB  ASP B 206       5.863  98.103  62.264  1.00  0.00           C  
ATOM    570  CG  ASP B 206       5.367  99.531  62.435  1.00  0.00           C  
ATOM    571  OD1 ASP B 206       5.614 100.128  63.504  1.00  0.00           O  
ATOM    572  OD2 ASP B 206       4.725 100.054  61.498  1.00  0.00           O  
ATOM    573  N   THR B 207       4.999  94.888  62.104  1.00  0.00           N  
ATOM    574  CA  THR B 207       4.509  93.813  61.252  1.00  0.00           C  
ATOM    575  C   THR B 207       3.114  93.301  61.626  1.00  0.00           C  
ATOM    576  O   THR B 207       2.910  92.099  61.806  1.00  0.00           O  
ATOM    577  CB  THR B 207       5.509  92.640  61.252  1.00  0.00           C  
ATOM    578  OG1 THR B 207       5.848  92.303  62.603  1.00  0.00           O  
ATOM    579  CG2 THR B 207       6.774  93.024  60.492  1.00  0.00           C  
ATOM    580  N   THR B 208       2.162  94.227  61.728  1.00  0.00           N  
ATOM    581  CA  THR B 208       0.773  93.917  62.069  1.00  0.00           C  
ATOM    582  C   THR B 208      -0.109  94.946  61.372  1.00  0.00           C  
ATOM    583  O   THR B 208      -0.979  94.603  60.575  1.00  0.00           O  
ATOM    584  CB  THR B 208       0.504  94.034  63.594  1.00  0.00           C  
ATOM    585  OG1 THR B 208       1.422  93.211  64.321  1.00  0.00           O  
ATOM    586  CG2 THR B 208      -0.911  93.594  63.919  1.00  0.00           C  
ATOM    587  N   GLU B 209       0.122  96.215  61.691  1.00  0.00           N  
ATOM    588  CA  GLU B 209      -0.645  97.297  61.096  1.00  0.00           C  
ATOM    589  C   GLU B 209      -0.233  97.434  59.644  1.00  0.00           C  
ATOM    590  O   GLU B 209      -0.901  98.092  58.851  1.00  0.00           O  
ATOM    591  CB  GLU B 209      -0.396  98.619  61.835  1.00  0.00           C  
ATOM    592  CG  GLU B 209      -1.040  98.719  63.226  1.00  0.00           C  
ATOM    593  CD  GLU B 209      -0.914 100.115  63.844  1.00  0.00           C  
ATOM    594  OE1 GLU B 209      -1.386 101.092  63.220  1.00  0.00           O  
ATOM    595  OE2 GLU B 209      -0.347 100.237  64.953  1.00  0.00           O  
ATOM    596  N   ILE B 210       0.880  96.804  59.303  1.00  0.00           N  
ATOM    597  CA  ILE B 210       1.369  96.853  57.942  1.00  0.00           C  
ATOM    598  C   ILE B 210       1.168  95.496  57.279  1.00  0.00           C  
ATOM    599  O   ILE B 210       0.832  95.419  56.100  1.00  0.00           O  
ATOM    600  CB  ILE B 210       2.858  97.238  57.904  1.00  0.00           C  
ATOM    601  CG1 ILE B 210       3.306  97.446  56.457  1.00  0.00           C  
ATOM    602  CG2 ILE B 210       3.687  96.166  58.585  1.00  0.00           C  
ATOM    603  CD1 ILE B 210       4.706  97.994  56.329  1.00  0.00           C  
ATOM    604  N   GLN B 211       1.354  94.423  58.040  1.00  0.00           N  
ATOM    605  CA  GLN B 211       1.177  93.086  57.494  1.00  0.00           C  
ATOM    606  C   GLN B 211      -0.309  92.877  57.257  1.00  0.00           C  
ATOM    607  O   GLN B 211      -0.749  91.795  56.887  1.00  0.00           O  
ATOM    608  CB  GLN B 211       1.701  92.029  58.463  1.00  0.00           C  
ATOM    609  CG  GLN B 211       2.268  90.800  57.782  1.00  0.00           C  
ATOM    610  CD  GLN B 211       2.695  89.733  58.769  1.00  0.00           C  
ATOM    611  OE1 GLN B 211       3.310  90.031  59.792  1.00  0.00           O  
ATOM    612  NE2 GLN B 211       2.380  88.479  58.462  1.00  0.00           N  
ATOM    613  N   ASN B 212      -1.076  93.931  57.493  1.00  0.00           N  
ATOM    614  CA  ASN B 212      -2.512  93.904  57.290  1.00  0.00           C  
ATOM    615  C   ASN B 212      -2.779  94.767  56.073  1.00  0.00           C  
ATOM    616  O   ASN B 212      -3.655  94.475  55.260  1.00  0.00           O  
ATOM    617  CB  ASN B 212      -3.227  94.483  58.509  1.00  0.00           C  
ATOM    618  CG  ASN B 212      -3.921  93.422  59.329  1.00  0.00           C  
ATOM    619  OD1 ASN B 212      -4.907  92.829  58.886  1.00  0.00           O  
ATOM    620  ND2 ASN B 212      -3.410  93.169  60.529  1.00  0.00           N  
ATOM    621  N   ARG B 213      -2.002  95.837  55.959  1.00  0.00           N  
ATOM    622  CA  ARG B 213      -2.124  96.752  54.840  1.00  0.00           C  
ATOM    623  C   ARG B 213      -1.676  95.985  53.597  1.00  0.00           C  
ATOM    624  O   ARG B 213      -2.030  96.343  52.474  1.00  0.00           O  
ATOM    625  CB  ARG B 213      -1.229  97.969  55.076  1.00  0.00           C  
ATOM    626  CG  ARG B 213      -1.737  99.280  54.496  1.00  0.00           C  
ATOM    627  CD  ARG B 213      -0.884 100.428  55.023  1.00  0.00           C  
ATOM    628  NE  ARG B 213      -1.416 101.755  54.712  1.00  0.00           N  
ATOM    629  CZ  ARG B 213      -2.558 102.251  55.184  1.00  0.00           C  
ATOM    630  NH1 ARG B 213      -2.939 103.474  54.838  1.00  0.00           N  
ATOM    631  NH2 ARG B 213      -3.325 101.532  55.994  1.00  0.00           N  
ATOM    632  N   VAL B 214      -0.898  94.921  53.808  1.00  0.00           N  
ATOM    633  CA  VAL B 214      -0.418  94.087  52.705  1.00  0.00           C  
ATOM    634  C   VAL B 214      -1.444  93.007  52.369  1.00  0.00           C  
ATOM    635  O   VAL B 214      -1.722  92.767  51.200  1.00  0.00           O  
ATOM    636  CB  VAL B 214       0.942  93.388  53.023  1.00  0.00           C  
ATOM    637  CG1 VAL B 214       0.759  92.282  54.050  1.00  0.00           C  
ATOM    638  CG2 VAL B 214       1.528  92.802  51.761  1.00  0.00           C  
ATOM    639  N   LYS B 215      -2.005  92.357  53.389  1.00  0.00           N  
ATOM    640  CA  LYS B 215      -3.003  91.311  53.171  1.00  0.00           C  
ATOM    641  C   LYS B 215      -4.263  91.921  52.598  1.00  0.00           C  
ATOM    642  O   LYS B 215      -4.908  91.335  51.741  1.00  0.00           O  
ATOM    643  CB  LYS B 215      -3.341  90.586  54.478  1.00  0.00           C  
ATOM    644  CG  LYS B 215      -2.373  89.457  54.877  1.00  0.00           C  
ATOM    645  CD  LYS B 215      -2.799  88.076  54.333  1.00  0.00           C  
ATOM    646  CE  LYS B 215      -2.426  87.843  52.863  1.00  0.00           C  
ATOM    647  NZ  LYS B 215      -0.992  87.478  52.654  1.00  0.00           N  
ATOM    648  N   GLU B 216      -4.606  93.107  53.081  1.00  0.00           N  
ATOM    649  CA  GLU B 216      -5.783  93.819  52.612  1.00  0.00           C  
ATOM    650  C   GLU B 216      -5.554  94.206  51.150  1.00  0.00           C  
ATOM    651  O   GLU B 216      -6.483  94.231  50.341  1.00  0.00           O  
ATOM    652  CB  GLU B 216      -5.986  95.069  53.467  1.00  0.00           C  
ATOM    653  CG  GLU B 216      -7.369  95.675  53.406  1.00  0.00           C  
ATOM    654  CD  GLU B 216      -7.536  96.790  54.415  1.00  0.00           C  
ATOM    655  OE1 GLU B 216      -6.837  97.817  54.278  1.00  0.00           O  
ATOM    656  OE2 GLU B 216      -8.354  96.635  55.349  1.00  0.00           O  
ATOM    657  N   LEU B 217      -4.295  94.483  50.829  1.00  0.00           N  
ATOM    658  CA  LEU B 217      -3.870  94.890  49.489  1.00  0.00           C  
ATOM    659  C   LEU B 217      -3.788  93.725  48.505  1.00  0.00           C  
ATOM    660  O   LEU B 217      -4.200  93.842  47.355  1.00  0.00           O  
ATOM    661  CB  LEU B 217      -2.510  95.585  49.593  1.00  0.00           C  
ATOM    662  CG  LEU B 217      -1.946  96.351  48.402  1.00  0.00           C  
ATOM    663  CD1 LEU B 217      -2.947  97.349  47.877  1.00  0.00           C  
ATOM    664  CD2 LEU B 217      -0.690  97.058  48.848  1.00  0.00           C  
ATOM    665  N   LYS B 218      -3.250  92.607  48.977  1.00  0.00           N  
ATOM    666  CA  LYS B 218      -3.093  91.386  48.185  1.00  0.00           C  
ATOM    667  C   LYS B 218      -4.486  90.844  47.910  1.00  0.00           C  
ATOM    668  O   LYS B 218      -4.739  90.171  46.913  1.00  0.00           O  
ATOM    669  CB  LYS B 218      -2.294  90.356  48.996  1.00  0.00           C  
ATOM    670  CG  LYS B 218      -1.469  89.383  48.181  1.00  0.00           C  
ATOM    671  CD  LYS B 218      -0.682  88.445  49.080  1.00  0.00           C  
ATOM    672  CE  LYS B 218      -1.568  87.336  49.628  1.00  0.00           C  
ATOM    673  NZ  LYS B 218      -2.068  86.408  48.558  1.00  0.00           N  
ATOM    674  N   GLU B 219      -5.376  91.159  48.839  1.00  0.00           N  
ATOM    675  CA  GLU B 219      -6.772  90.752  48.821  1.00  0.00           C  
ATOM    676  C   GLU B 219      -7.502  91.419  47.672  1.00  0.00           C  
ATOM    677  O   GLU B 219      -8.490  90.904  47.176  1.00  0.00           O  
ATOM    678  CB  GLU B 219      -7.405  91.173  50.150  1.00  0.00           C  
ATOM    679  CG  GLU B 219      -8.745  90.556  50.504  1.00  0.00           C  
ATOM    680  CD  GLU B 219      -9.181  90.921  51.919  1.00  0.00           C  
ATOM    681  OE1 GLU B 219      -9.388  92.125  52.196  1.00  0.00           O  
ATOM    682  OE2 GLU B 219      -9.309  90.004  52.759  1.00  0.00           O  
ATOM    683  N   GLU B 220      -7.007  92.572  47.250  1.00  0.00           N  
ATOM    684  CA  GLU B 220      -7.640  93.311  46.175  1.00  0.00           C  
ATOM    685  C   GLU B 220      -7.022  93.074  44.809  1.00  0.00           C  
ATOM    686  O   GLU B 220      -7.701  93.194  43.800  1.00  0.00           O  
ATOM    687  CB  GLU B 220      -7.596  94.810  46.466  1.00  0.00           C  
ATOM    688  CG  GLU B 220      -8.548  95.622  45.602  1.00  0.00           C  
ATOM    689  CD  GLU B 220      -8.118  97.068  45.427  1.00  0.00           C  
ATOM    690  OE1 GLU B 220      -7.482  97.632  46.349  1.00  0.00           O  
ATOM    691  OE2 GLU B 220      -8.431  97.646  44.364  1.00  0.00           O  
ATOM    692  N   ILE B 221      -5.734  92.765  44.757  1.00  0.00           N  
ATOM    693  CA  ILE B 221      -5.125  92.550  43.453  1.00  0.00           C  
ATOM    694  C   ILE B 221      -5.741  91.328  42.785  1.00  0.00           C  
ATOM    695  O   ILE B 221      -5.925  91.326  41.571  1.00  0.00           O  
ATOM    696  CB  ILE B 221      -3.567  92.396  43.522  1.00  0.00           C  
ATOM    697  CG1 ILE B 221      -3.174  91.123  44.253  1.00  0.00           C  
ATOM    698  CG2 ILE B 221      -2.948  93.582  44.239  1.00  0.00           C  
ATOM    699  CD1 ILE B 221      -1.677  91.011  44.440  1.00  0.00           C  
ATOM    700  N   ASP B 222      -6.076  90.306  43.578  1.00  0.00           N  
ATOM    701  CA  ASP B 222      -6.689  89.074  43.060  1.00  0.00           C  
ATOM    702  C   ASP B 222      -8.060  89.422  42.515  1.00  0.00           C  
ATOM    703  O   ASP B 222      -8.422  89.060  41.398  1.00  0.00           O  
ATOM    704  CB  ASP B 222      -6.870  88.030  44.167  1.00  0.00           C  
ATOM    705  CG  ASP B 222      -5.563  87.619  44.820  1.00  0.00           C  
ATOM    706  OD1 ASP B 222      -5.578  86.652  45.618  1.00  0.00           O  
ATOM    707  OD2 ASP B 222      -4.525  88.255  44.546  1.00  0.00           O  
ATOM    708  N   ARG B 223      -8.825  90.127  43.335  1.00  0.00           N  
ATOM    709  CA  ARG B 223     -10.164  90.559  42.969  1.00  0.00           C  
ATOM    710  C   ARG B 223     -10.108  91.171  41.566  1.00  0.00           C  
ATOM    711  O   ARG B 223     -10.937  90.875  40.726  1.00  0.00           O  
ATOM    712  CB  ARG B 223     -10.653  91.593  44.005  1.00  0.00           C  
ATOM    713  CG  ARG B 223     -12.164  91.801  44.139  1.00  0.00           C  
ATOM    714  CD  ARG B 223     -12.789  92.756  43.093  1.00  0.00           C  
ATOM    715  NE  ARG B 223     -12.195  94.101  43.028  1.00  0.00           N  
ATOM    716  CZ  ARG B 223     -11.865  94.853  44.080  1.00  0.00           C  
ATOM    717  NH1 ARG B 223     -11.337  96.058  43.883  1.00  0.00           N  
ATOM    718  NH2 ARG B 223     -12.041  94.403  45.325  1.00  0.00           N  
ATOM    719  N   LEU B 224      -9.107  92.007  41.317  1.00  0.00           N  
ATOM    720  CA  LEU B 224      -8.963  92.679  40.029  1.00  0.00           C  
ATOM    721  C   LEU B 224      -8.440  91.813  38.889  1.00  0.00           C  
ATOM    722  O   LEU B 224      -8.891  91.944  37.749  1.00  0.00           O  
ATOM    723  CB  LEU B 224      -8.055  93.909  40.157  1.00  0.00           C  
ATOM    724  CG  LEU B 224      -8.576  95.230  40.722  1.00  0.00           C  
ATOM    725  CD1 LEU B 224      -8.881  95.104  42.194  1.00  0.00           C  
ATOM    726  CD2 LEU B 224      -7.511  96.284  40.522  1.00  0.00           C  
ATOM    727  N   GLU B 225      -7.472  90.949  39.174  1.00  0.00           N  
ATOM    728  CA  GLU B 225      -6.927  90.090  38.129  1.00  0.00           C  
ATOM    729  C   GLU B 225      -8.033  89.171  37.664  1.00  0.00           C  
ATOM    730  O   GLU B 225      -8.123  88.853  36.483  1.00  0.00           O  
ATOM    731  CB  GLU B 225      -5.761  89.252  38.649  1.00  0.00           C  
ATOM    732  CG  GLU B 225      -4.670  90.051  39.323  1.00  0.00           C  
ATOM    733  CD  GLU B 225      -3.555  89.179  39.845  1.00  0.00           C  
ATOM    734  OE1 GLU B 225      -3.838  88.129  40.457  1.00  0.00           O  
ATOM    735  OE2 GLU B 225      -2.389  89.548  39.653  1.00  0.00           O  
ATOM    736  N   GLU B 226      -8.886  88.764  38.604  1.00  0.00           N  
ATOM    737  CA  GLU B 226      -9.999  87.863  38.307  1.00  0.00           C  
ATOM    738  C   GLU B 226     -11.212  88.518  37.647  1.00  0.00           C  
ATOM    739  O   GLU B 226     -12.235  87.856  37.473  1.00  0.00           O  
ATOM    740  CB  GLU B 226     -10.451  87.127  39.581  1.00  0.00           C  
ATOM    741  CG  GLU B 226      -9.602  85.888  39.958  1.00  0.00           C  
ATOM    742  CD  GLU B 226      -8.449  86.155  40.947  1.00  0.00           C  
ATOM    743  OE1 GLU B 226      -8.641  85.943  42.171  1.00  0.00           O  
ATOM    744  OE2 GLU B 226      -7.350  86.566  40.497  1.00  0.00           O  
ATOM    745  N   GLU B 227     -11.106  89.801  37.297  1.00  0.00           N  
ATOM    746  CA  GLU B 227     -12.205  90.519  36.651  1.00  0.00           C  
ATOM    747  C   GLU B 227     -11.657  91.159  35.393  1.00  0.00           C  
ATOM    748  O   GLU B 227     -12.385  91.565  34.495  1.00  0.00           O  
ATOM    749  CB  GLU B 227     -12.766  91.600  37.558  1.00  0.00           C  
ATOM    750  CG  GLU B 227     -11.803  92.730  37.761  1.00  0.00           C  
ATOM    751  CD  GLU B 227     -12.492  94.069  37.862  1.00  0.00           C  
ATOM    752  OE1 GLU B 227     -13.099  94.501  36.858  1.00  0.00           O  
ATOM    753  OE2 GLU B 227     -12.425  94.685  38.949  1.00  0.00           O  
ATOM    754  N   LEU B 228     -10.349  91.270  35.354  1.00  0.00           N  
ATOM    755  CA  LEU B 228      -9.687  91.809  34.190  1.00  0.00           C  
ATOM    756  C   LEU B 228      -9.822  90.662  33.200  1.00  0.00           C  
ATOM    757  O   LEU B 228     -10.051  90.852  32.013  1.00  0.00           O  
ATOM    758  CB  LEU B 228      -8.199  92.050  34.483  1.00  0.00           C  
ATOM    759  CG  LEU B 228      -7.398  92.976  33.560  1.00  0.00           C  
ATOM    760  CD1 LEU B 228      -5.921  92.635  33.603  1.00  0.00           C  
ATOM    761  CD2 LEU B 228      -7.878  92.829  32.170  1.00  0.00           C  
ATOM    762  N   ARG B 229      -9.674  89.454  33.720  1.00  0.00           N  
ATOM    763  CA  ARG B 229      -9.762  88.260  32.912  1.00  0.00           C  
ATOM    764  C   ARG B 229     -11.125  88.220  32.229  1.00  0.00           C  
ATOM    765  O   ARG B 229     -11.200  88.122  31.011  1.00  0.00           O  
ATOM    766  CB  ARG B 229      -9.528  87.034  33.802  1.00  0.00           C  
ATOM    767  CG  ARG B 229      -8.369  86.127  33.369  1.00  0.00           C  
ATOM    768  CD  ARG B 229      -7.487  85.673  34.544  1.00  0.00           C  
ATOM    769  NE  ARG B 229      -8.285  85.165  35.649  1.00  0.00           N  
ATOM    770  CZ  ARG B 229      -7.874  85.081  36.912  1.00  0.00           C  
ATOM    771  NH1 ARG B 229      -8.686  84.611  37.831  1.00  0.00           N  
ATOM    772  NH2 ARG B 229      -6.660  85.459  37.265  1.00  0.00           N  
ATOM    773  N   LYS B 230     -12.198  88.332  33.014  1.00  0.00           N  
ATOM    774  CA  LYS B 230     -13.561  88.319  32.483  1.00  0.00           C  
ATOM    775  C   LYS B 230     -13.724  89.448  31.478  1.00  0.00           C  
ATOM    776  O   LYS B 230     -14.363  89.292  30.438  1.00  0.00           O  
ATOM    777  CB  LYS B 230     -14.572  88.487  33.621  1.00  0.00           C  
ATOM    778  CG  LYS B 230     -14.389  87.505  34.779  1.00  0.00           C  
ATOM    779  CD  LYS B 230     -15.645  87.454  35.681  1.00  0.00           C  
ATOM    780  CE  LYS B 230     -15.325  87.519  37.195  1.00  0.00           C  
ATOM    781  NZ  LYS B 230     -14.967  88.900  37.668  1.00  0.00           N  
ATOM    782  N   VAL B 231     -13.130  90.588  31.815  1.00  0.00           N  
ATOM    783  CA  VAL B 231     -13.156  91.793  30.992  1.00  0.00           C  
ATOM    784  C   VAL B 231     -12.514  91.579  29.644  1.00  0.00           C  
ATOM    785  O   VAL B 231     -13.068  91.948  28.613  1.00  0.00           O  
ATOM    786  CB  VAL B 231     -12.383  92.935  31.668  1.00  0.00           C  
ATOM    787  CG1 VAL B 231     -12.041  94.013  30.653  1.00  0.00           C  
ATOM    788  CG2 VAL B 231     -13.199  93.509  32.793  1.00  0.00           C  
ATOM    789  N   GLU B 232     -11.319  91.000  29.673  1.00  0.00           N  
ATOM    790  CA  GLU B 232     -10.552  90.751  28.464  1.00  0.00           C  
ATOM    791  C   GLU B 232     -11.092  89.654  27.550  1.00  0.00           C  
ATOM    792  O   GLU B 232     -10.846  89.685  26.349  1.00  0.00           O  
ATOM    793  CB  GLU B 232      -9.087  90.496  28.816  1.00  0.00           C  
ATOM    794  CG  GLU B 232      -8.172  91.562  28.224  1.00  0.00           C  
ATOM    795  CD  GLU B 232      -6.860  91.716  28.975  1.00  0.00           C  
ATOM    796  OE1 GLU B 232      -6.049  92.612  28.619  1.00  0.00           O  
ATOM    797  OE2 GLU B 232      -6.638  90.933  29.924  1.00  0.00           O  
ATOM    798  N   GLU B 233     -11.826  88.696  28.113  1.00  0.00           N  
ATOM    799  CA  GLU B 233     -12.443  87.634  27.327  1.00  0.00           C  
ATOM    800  C   GLU B 233     -13.489  88.344  26.484  1.00  0.00           C  
ATOM    801  O   GLU B 233     -13.449  88.309  25.257  1.00  0.00           O  
ATOM    802  CB  GLU B 233     -13.155  86.638  28.243  1.00  0.00           C  
ATOM    803  CG  GLU B 233     -12.562  85.246  28.326  1.00  0.00           C  
ATOM    804  CD  GLU B 233     -12.690  84.464  27.028  1.00  0.00           C  
ATOM    805  OE1 GLU B 233     -11.885  84.714  26.092  1.00  0.00           O  
ATOM    806  OE2 GLU B 233     -13.606  83.602  26.953  1.00  0.00           O  
ATOM    807  N   GLU B 234     -14.415  89.004  27.175  1.00  0.00           N  
ATOM    808  CA  GLU B 234     -15.512  89.744  26.564  1.00  0.00           C  
ATOM    809  C   GLU B 234     -15.021  90.725  25.494  1.00  0.00           C  
ATOM    810  O   GLU B 234     -15.714  90.987  24.506  1.00  0.00           O  
ATOM    811  CB  GLU B 234     -16.272  90.467  27.675  1.00  0.00           C  
ATOM    812  CG  GLU B 234     -17.456  91.300  27.228  1.00  0.00           C  
ATOM    813  CD  GLU B 234     -18.382  91.658  28.388  1.00  0.00           C  
ATOM    814  OE1 GLU B 234     -17.875  91.942  29.505  1.00  0.00           O  
ATOM    815  OE2 GLU B 234     -19.619  91.660  28.173  1.00  0.00           O  
ATOM    816  N   LEU B 235     -13.813  91.242  25.698  1.00  0.00           N  
ATOM    817  CA  LEU B 235     -13.190  92.186  24.782  1.00  0.00           C  
ATOM    818  C   LEU B 235     -12.657  91.532  23.510  1.00  0.00           C  
ATOM    819  O   LEU B 235     -12.811  92.075  22.423  1.00  0.00           O  
ATOM    820  CB  LEU B 235     -12.042  92.919  25.485  1.00  0.00           C  
ATOM    821  CG  LEU B 235     -11.012  93.634  24.588  1.00  0.00           C  
ATOM    822  CD1 LEU B 235     -11.676  94.663  23.696  1.00  0.00           C  
ATOM    823  CD2 LEU B 235      -9.967  94.305  25.445  1.00  0.00           C  
ATOM    824  N   LYS B 236     -12.024  90.371  23.634  1.00  0.00           N  
ATOM    825  CA  LYS B 236     -11.470  89.737  22.451  1.00  0.00           C  
ATOM    826  C   LYS B 236     -12.505  89.043  21.590  1.00  0.00           C  
ATOM    827  O   LYS B 236     -12.296  88.896  20.391  1.00  0.00           O  
ATOM    828  CB  LYS B 236     -10.345  88.756  22.802  1.00  0.00           C  
ATOM    829  CG  LYS B 236     -10.782  87.341  23.120  1.00  0.00           C  
ATOM    830  CD  LYS B 236      -9.682  86.332  22.778  1.00  0.00           C  
ATOM    831  CE  LYS B 236      -9.910  84.983  23.466  1.00  0.00           C  
ATOM    832  NZ  LYS B 236     -11.258  84.367  23.225  1.00  0.00           N  
ATOM    833  N   ASN B 237     -13.613  88.611  22.175  1.00  0.00           N  
ATOM    834  CA  ASN B 237     -14.624  87.964  21.362  1.00  0.00           C  
ATOM    835  C   ASN B 237     -15.436  89.048  20.672  1.00  0.00           C  
ATOM    836  O   ASN B 237     -15.895  88.876  19.545  1.00  0.00           O  
ATOM    837  CB  ASN B 237     -15.533  87.091  22.214  1.00  0.00           C  
ATOM    838  CG  ASN B 237     -14.776  86.001  22.938  1.00  0.00           C  
ATOM    839  OD1 ASN B 237     -14.080  85.194  22.321  1.00  0.00           O  
ATOM    840  ND2 ASN B 237     -14.911  85.970  24.262  1.00  0.00           N  
ATOM    841  N   THR B 238     -15.610  90.174  21.351  1.00  0.00           N  
ATOM    842  CA  THR B 238     -16.351  91.283  20.780  1.00  0.00           C  
ATOM    843  C   THR B 238     -15.677  91.695  19.482  1.00  0.00           C  
ATOM    844  O   THR B 238     -16.335  91.887  18.458  1.00  0.00           O  
ATOM    845  CB  THR B 238     -16.377  92.483  21.737  1.00  0.00           C  
ATOM    846  OG1 THR B 238     -17.262  92.211  22.832  1.00  0.00           O  
ATOM    847  CG2 THR B 238     -16.851  93.718  21.015  1.00  0.00           C  
ATOM    848  N   LEU B 239     -14.358  91.815  19.532  1.00  0.00           N  
ATOM    849  CA  LEU B 239     -13.578  92.200  18.375  1.00  0.00           C  
ATOM    850  C   LEU B 239     -13.712  91.195  17.256  1.00  0.00           C  
ATOM    851  O   LEU B 239     -13.721  91.566  16.082  1.00  0.00           O  
ATOM    852  CB  LEU B 239     -12.111  92.302  18.742  1.00  0.00           C  
ATOM    853  CG  LEU B 239     -11.639  93.431  19.644  1.00  0.00           C  
ATOM    854  CD1 LEU B 239     -10.207  93.175  20.079  1.00  0.00           C  
ATOM    855  CD2 LEU B 239     -11.744  94.736  18.889  1.00  0.00           C  
ATOM    856  N   LEU B 240     -13.795  89.917  17.611  1.00  0.00           N  
ATOM    857  CA  LEU B 240     -13.909  88.865  16.603  1.00  0.00           C  
ATOM    858  C   LEU B 240     -15.222  88.888  15.848  1.00  0.00           C  
ATOM    859  O   LEU B 240     -15.406  88.132  14.893  1.00  0.00           O  
ATOM    860  CB  LEU B 240     -13.702  87.489  17.230  1.00  0.00           C  
ATOM    861  CG  LEU B 240     -12.232  87.171  17.523  1.00  0.00           C  
ATOM    862  CD1 LEU B 240     -12.120  85.751  18.066  1.00  0.00           C  
ATOM    863  CD2 LEU B 240     -11.390  87.340  16.247  1.00  0.00           C  
ATOM    864  N   TRP B 241     -16.126  89.766  16.273  1.00  0.00           N  
ATOM    865  CA  TRP B 241     -17.423  89.908  15.631  1.00  0.00           C  
ATOM    866  C   TRP B 241     -17.501  91.076  14.644  1.00  0.00           C  
ATOM    867  O   TRP B 241     -18.433  91.124  13.832  1.00  0.00           O  
ATOM    868  CB  TRP B 241     -18.532  90.087  16.676  1.00  0.00           C  
ATOM    869  CG  TRP B 241     -19.070  88.823  17.266  1.00  0.00           C  
ATOM    870  CD1 TRP B 241     -18.591  88.161  18.357  1.00  0.00           C  
ATOM    871  CD2 TRP B 241     -20.246  88.109  16.844  1.00  0.00           C  
ATOM    872  NE1 TRP B 241     -19.399  87.084  18.651  1.00  0.00           N  
ATOM    873  CE2 TRP B 241     -20.422  87.030  17.737  1.00  0.00           C  
ATOM    874  CE3 TRP B 241     -21.166  88.276  15.797  1.00  0.00           C  
ATOM    875  CZ2 TRP B 241     -21.489  86.122  17.618  1.00  0.00           C  
ATOM    876  CZ3 TRP B 241     -22.227  87.370  15.679  1.00  0.00           C  
ATOM    877  CH2 TRP B 241     -22.375  86.308  16.587  1.00  0.00           C  
ATOM    878  N   ILE B 242     -16.566  92.023  14.703  1.00  0.00           N  
ATOM    879  CA  ILE B 242     -16.651  93.145  13.775  1.00  0.00           C  
ATOM    880  C   ILE B 242     -16.083  92.803  12.397  1.00  0.00           C  
ATOM    881  O   ILE B 242     -15.017  92.206  12.286  1.00  0.00           O  
ATOM    882  CB  ILE B 242     -15.961  94.429  14.333  1.00  0.00           C  
ATOM    883  CG1 ILE B 242     -14.448  94.243  14.401  1.00  0.00           C  
ATOM    884  CG2 ILE B 242     -16.527  94.770  15.714  1.00  0.00           C  
ATOM    885  CD1 ILE B 242     -13.711  95.456  14.992  1.00  0.00           C  
ATOM    886  N   PRO B 243     -16.801  93.169  11.322  1.00  0.00           N  
ATOM    887  CA  PRO B 243     -16.363  92.893   9.950  1.00  0.00           C  
ATOM    888  C   PRO B 243     -15.218  93.786   9.532  1.00  0.00           C  
ATOM    889  O   PRO B 243     -14.942  94.799  10.172  1.00  0.00           O  
ATOM    890  CB  PRO B 243     -17.600  93.190   9.110  1.00  0.00           C  
ATOM    891  CG  PRO B 243     -18.735  93.208  10.105  1.00  0.00           C  
ATOM    892  CD  PRO B 243     -18.111  93.830  11.312  1.00  0.00           C  
ATOM    893  N   ASN B 244     -14.554  93.410   8.448  1.00  0.00           N  
ATOM    894  CA  ASN B 244     -13.445  94.202   7.918  1.00  0.00           C  
ATOM    895  C   ASN B 244     -13.986  95.590   7.490  1.00  0.00           C  
ATOM    896  O   ASN B 244     -15.172  95.743   7.181  1.00  0.00           O  
ATOM    897  CB  ASN B 244     -12.835  93.464   6.710  1.00  0.00           C  
ATOM    898  CG  ASN B 244     -11.390  93.849   6.440  1.00  0.00           C  
ATOM    899  OD1 ASN B 244     -10.894  94.851   6.931  1.00  0.00           O  
ATOM    900  ND2 ASN B 244     -10.713  93.041   5.640  1.00  0.00           N  
ATOM    901  N   LEU B 245     -13.123  96.599   7.505  1.00  0.00           N  
ATOM    902  CA  LEU B 245     -13.502  97.933   7.074  1.00  0.00           C  
ATOM    903  C   LEU B 245     -13.466  97.952   5.551  1.00  0.00           C  
ATOM    904  O   LEU B 245     -12.462  97.565   4.952  1.00  0.00           O  
ATOM    905  CB  LEU B 245     -12.502  98.969   7.580  1.00  0.00           C  
ATOM    906  CG  LEU B 245     -12.480  99.320   9.063  1.00  0.00           C  
ATOM    907  CD1 LEU B 245     -11.551 100.514   9.300  1.00  0.00           C  
ATOM    908  CD2 LEU B 245     -13.899  99.638   9.516  1.00  0.00           C  
ATOM    909  N   PRO B 246     -14.559  98.383   4.900  1.00  0.00           N  
ATOM    910  CA  PRO B 246     -14.540  98.419   3.437  1.00  0.00           C  
ATOM    911  C   PRO B 246     -13.525  99.455   2.963  1.00  0.00           C  
ATOM    912  O   PRO B 246     -13.281 100.479   3.631  1.00  0.00           O  
ATOM    913  CB  PRO B 246     -15.964  98.835   3.075  1.00  0.00           C  
ATOM    914  CG  PRO B 246     -16.774  98.339   4.228  1.00  0.00           C  
ATOM    915  CD  PRO B 246     -15.904  98.688   5.408  1.00  0.00           C  
ATOM    916  N   HIS B 247     -12.923  99.186   1.813  1.00  0.00           N  
ATOM    917  CA  HIS B 247     -11.958 100.111   1.232  1.00  0.00           C  
ATOM    918  C   HIS B 247     -12.745 101.286   0.632  1.00  0.00           C  
ATOM    919  O   HIS B 247     -13.803 101.092   0.015  1.00  0.00           O  
ATOM    920  CB  HIS B 247     -11.162  99.384   0.160  1.00  0.00           C  
ATOM    921  CG  HIS B 247     -10.118 100.224  -0.491  1.00  0.00           C  
ATOM    922  ND1 HIS B 247     -10.413 101.155  -1.462  1.00  0.00           N  
ATOM    923  CD2 HIS B 247      -8.772 100.244  -0.342  1.00  0.00           C  
ATOM    924  CE1 HIS B 247      -9.291 101.706  -1.889  1.00  0.00           C  
ATOM    925  NE2 HIS B 247      -8.280 101.170  -1.226  1.00  0.00           N  
ATOM    926  N   PRO B 248     -12.248 102.520   0.807  1.00  0.00           N  
ATOM    927  CA  PRO B 248     -12.960 103.680   0.261  1.00  0.00           C  
ATOM    928  C   PRO B 248     -13.500 103.363  -1.130  1.00  0.00           C  
ATOM    929  O   PRO B 248     -14.703 103.477  -1.396  1.00  0.00           O  
ATOM    930  CB  PRO B 248     -11.879 104.749   0.220  1.00  0.00           C  
ATOM    931  CG  PRO B 248     -11.010 104.390   1.375  1.00  0.00           C  
ATOM    932  CD  PRO B 248     -10.886 102.898   1.217  1.00  0.00           C  
ATOM    933  N   SER B 249     -12.586 102.947  -2.001  1.00  0.00           N  
ATOM    934  CA  SER B 249     -12.901 102.593  -3.372  1.00  0.00           C  
ATOM    935  C   SER B 249     -14.266 101.945  -3.553  1.00  0.00           C  
ATOM    936  O   SER B 249     -14.928 102.153  -4.568  1.00  0.00           O  
ATOM    937  CB  SER B 249     -11.853 101.627  -3.904  1.00  0.00           C  
ATOM    938  OG  SER B 249     -12.449 100.742  -4.841  1.00  0.00           O  
ATOM    939  N   VAL B 250     -14.666 101.135  -2.577  1.00  0.00           N  
ATOM    940  CA  VAL B 250     -15.933 100.410  -2.639  1.00  0.00           C  
ATOM    941  C   VAL B 250     -17.132 101.324  -2.708  1.00  0.00           C  
ATOM    942  O   VAL B 250     -17.220 102.297  -1.949  1.00  0.00           O  
ATOM    943  CB  VAL B 250     -16.124  99.475  -1.409  1.00  0.00           C  
ATOM    944  CG1 VAL B 250     -17.478  98.751  -1.487  1.00  0.00           C  
ATOM    945  CG2 VAL B 250     -14.988  98.473  -1.346  1.00  0.00           C  
ATOM    946  N   PRO B 251     -18.073 101.017  -3.622  1.00  0.00           N  
ATOM    947  CA  PRO B 251     -19.316 101.751  -3.862  1.00  0.00           C  
ATOM    948  C   PRO B 251     -20.214 101.552  -2.654  1.00  0.00           C  
ATOM    949  O   PRO B 251     -20.178 100.489  -2.041  1.00  0.00           O  
ATOM    950  CB  PRO B 251     -19.899 101.058  -5.090  1.00  0.00           C  
ATOM    951  CG  PRO B 251     -18.719 100.525  -5.765  1.00  0.00           C  
ATOM    952  CD  PRO B 251     -17.926  99.961  -4.629  1.00  0.00           C  
ATOM    953  N   VAL B 252     -21.010 102.555  -2.303  1.00  0.00           N  
ATOM    954  CA  VAL B 252     -21.900 102.395  -1.171  1.00  0.00           C  
ATOM    955  C   VAL B 252     -23.288 101.973  -1.627  1.00  0.00           C  
ATOM    956  O   VAL B 252     -23.789 102.446  -2.648  1.00  0.00           O  
ATOM    957  CB  VAL B 252     -22.005 103.672  -0.361  1.00  0.00           C  
ATOM    958  CG1 VAL B 252     -22.864 103.408   0.863  1.00  0.00           C  
ATOM    959  CG2 VAL B 252     -20.604 104.157   0.016  1.00  0.00           C  
ATOM    960  N   GLY B 253     -23.899 101.071  -0.867  1.00  0.00           N  
ATOM    961  CA  GLY B 253     -25.222 100.582  -1.212  1.00  0.00           C  
ATOM    962  C   GLY B 253     -25.719  99.616  -0.161  1.00  0.00           C  
ATOM    963  O   GLY B 253     -24.915  99.064   0.587  1.00  0.00           O  
ATOM    964  N   GLU B 254     -27.033  99.405  -0.103  1.00  0.00           N  
ATOM    965  CA  GLU B 254     -27.631  98.501   0.886  1.00  0.00           C  
ATOM    966  C   GLU B 254     -27.865  97.081   0.391  1.00  0.00           C  
ATOM    967  O   GLU B 254     -27.924  96.141   1.201  1.00  0.00           O  
ATOM    968  CB  GLU B 254     -28.964  99.074   1.406  1.00  0.00           C  
ATOM    969  CG  GLU B 254     -28.792 100.111   2.525  1.00  0.00           C  
ATOM    970  CD  GLU B 254     -30.088 100.799   2.949  1.00  0.00           C  
ATOM    971  OE1 GLU B 254     -30.027 101.612   3.901  1.00  0.00           O  
ATOM    972  OE2 GLU B 254     -31.150 100.539   2.336  1.00  0.00           O  
ATOM    973  N   ASP B 255     -27.960  96.928  -0.931  1.00  0.00           N  
ATOM    974  CA  ASP B 255     -28.239  95.633  -1.537  1.00  0.00           C  
ATOM    975  C   ASP B 255     -27.370  95.230  -2.728  1.00  0.00           C  
ATOM    976  O   ASP B 255     -26.565  96.006  -3.237  1.00  0.00           O  
ATOM    977  CB  ASP B 255     -29.715  95.611  -1.959  1.00  0.00           C  
ATOM    978  CG  ASP B 255     -30.149  94.268  -2.517  1.00  0.00           C  
ATOM    979  OD1 ASP B 255     -30.031  94.058  -3.745  1.00  0.00           O  
ATOM    980  OD2 ASP B 255     -30.601  93.413  -1.723  1.00  0.00           O  
ATOM    981  N   GLU B 256     -27.569  93.987  -3.153  1.00  0.00           N  
ATOM    982  CA  GLU B 256     -26.891  93.385  -4.289  1.00  0.00           C  
ATOM    983  C   GLU B 256     -27.318  94.076  -5.593  1.00  0.00           C  
ATOM    984  O   GLU B 256     -26.640  93.963  -6.624  1.00  0.00           O  
ATOM    985  CB  GLU B 256     -27.232  91.890  -4.338  1.00  0.00           C  
ATOM    986  CG  GLU B 256     -28.544  91.511  -3.611  1.00  0.00           C  
ATOM    987  CD  GLU B 256     -28.357  91.195  -2.113  1.00  0.00           C  
ATOM    988  OE1 GLU B 256     -27.766  92.020  -1.372  1.00  0.00           O  
ATOM    989  OE2 GLU B 256     -28.814  90.115  -1.672  1.00  0.00           O  
ATOM    990  N   LYS B 257     -28.445  94.788  -5.554  1.00  0.00           N  
ATOM    991  CA  LYS B 257     -28.895  95.494  -6.748  1.00  0.00           C  
ATOM    992  C   LYS B 257     -28.182  96.846  -6.885  1.00  0.00           C  
ATOM    993  O   LYS B 257     -28.329  97.532  -7.902  1.00  0.00           O  
ATOM    994  CB  LYS B 257     -30.424  95.655  -6.770  1.00  0.00           C  
ATOM    995  CG  LYS B 257     -31.050  96.335  -5.571  1.00  0.00           C  
ATOM    996  CD  LYS B 257     -32.573  96.344  -5.739  1.00  0.00           C  
ATOM    997  CE  LYS B 257     -33.289  96.907  -4.520  1.00  0.00           C  
ATOM    998  NZ  LYS B 257     -32.989  98.347  -4.302  1.00  0.00           N  
ATOM    999  N   ASP B 258     -27.402  97.222  -5.867  1.00  0.00           N  
ATOM   1000  CA  ASP B 258     -26.635  98.465  -5.935  1.00  0.00           C  
ATOM   1001  C   ASP B 258     -25.130  98.131  -6.045  1.00  0.00           C  
ATOM   1002  O   ASP B 258     -24.243  98.889  -5.596  1.00  0.00           O  
ATOM   1003  CB  ASP B 258     -26.927  99.373  -4.728  1.00  0.00           C  
ATOM   1004  CG  ASP B 258     -26.936 100.868  -5.105  1.00  0.00           C  
ATOM   1005  OD1 ASP B 258     -25.859 101.417  -5.452  1.00  0.00           O  
ATOM   1006  OD2 ASP B 258     -28.025 101.489  -5.063  1.00  0.00           O  
ATOM   1007  N   ASN B 259     -24.866  96.967  -6.642  1.00  0.00           N  
ATOM   1008  CA  ASN B 259     -23.509  96.492  -6.907  1.00  0.00           C  
ATOM   1009  C   ASN B 259     -23.326  96.973  -8.354  1.00  0.00           C  
ATOM   1010  O   ASN B 259     -24.279  96.920  -9.129  1.00  0.00           O  
ATOM   1011  CB  ASN B 259     -23.471  94.961  -6.797  1.00  0.00           C  
ATOM   1012  CG  ASN B 259     -23.882  94.461  -5.404  1.00  0.00           C  
ATOM   1013  OD1 ASN B 259     -23.802  93.272  -5.120  1.00  0.00           O  
ATOM   1014  ND2 ASN B 259     -24.325  95.371  -4.542  1.00  0.00           N  
ATOM   1015  N   VAL B 261     -22.148  97.456  -8.735  1.00  0.00           N  
ATOM   1016  CA  VAL B 261     -22.022  97.958 -10.101  1.00  0.00           C  
ATOM   1017  C   VAL B 261     -21.139  97.181 -11.087  1.00  0.00           C  
ATOM   1018  O   VAL B 261     -20.013  96.790 -10.777  1.00  0.00           O  
ATOM   1019  CB  VAL B 261     -21.605  99.469 -10.095  1.00  0.00           C  
ATOM   1020  CG1 VAL B 261     -21.965 100.121 -11.446  1.00  0.00           C  
ATOM   1021  CG2 VAL B 261     -22.316 100.212  -8.952  1.00  0.00           C  
ATOM   1022  N   GLU B 262     -21.673  96.973 -12.292  1.00  0.00           N  
ATOM   1023  CA  GLU B 262     -20.953  96.257 -13.347  1.00  0.00           C  
ATOM   1024  C   GLU B 262     -19.660  96.984 -13.767  1.00  0.00           C  
ATOM   1025  O   GLU B 262     -19.683  98.192 -14.018  1.00  0.00           O  
ATOM   1026  CB  GLU B 262     -21.868  96.052 -14.571  1.00  0.00           C  
ATOM   1027  CG  GLU B 262     -21.095  95.648 -15.830  1.00  0.00           C  
ATOM   1028  CD  GLU B 262     -21.964  95.129 -16.969  1.00  0.00           C  
ATOM   1029  OE1 GLU B 262     -21.408  94.950 -18.076  1.00  0.00           O  
ATOM   1030  OE2 GLU B 262     -23.178  94.889 -16.766  1.00  0.00           O  
ATOM   1031  N   VAL B 263     -18.544  96.249 -13.859  1.00  0.00           N  
ATOM   1032  CA  VAL B 263     -17.267  96.860 -14.241  1.00  0.00           C  
ATOM   1033  C   VAL B 263     -16.699  96.451 -15.602  1.00  0.00           C  
ATOM   1034  O   VAL B 263     -15.707  97.024 -16.043  1.00  0.00           O  
ATOM   1035  CB  VAL B 263     -16.190  96.621 -13.162  1.00  0.00           C  
ATOM   1036  CG1 VAL B 263     -16.819  96.767 -11.773  1.00  0.00           C  
ATOM   1037  CG2 VAL B 263     -15.548  95.259 -13.343  1.00  0.00           C  
ATOM   1038  N   ARG B 264     -17.313  95.451 -16.238  1.00  0.00           N  
ATOM   1039  CA  ARG B 264     -16.941  94.965 -17.584  1.00  0.00           C  
ATOM   1040  C   ARG B 264     -17.602  93.640 -17.957  1.00  0.00           C  
ATOM   1041  O   ARG B 264     -18.174  92.965 -17.109  1.00  0.00           O  
ATOM   1042  CB  ARG B 264     -15.420  94.855 -17.786  1.00  0.00           C  
ATOM   1043  CG  ARG B 264     -14.635  94.152 -16.715  1.00  0.00           C  
ATOM   1044  CD  ARG B 264     -13.310  94.918 -16.464  1.00  0.00           C  
ATOM   1045  NE  ARG B 264     -12.546  94.421 -15.318  1.00  0.00           N  
ATOM   1046  CZ  ARG B 264     -11.983  93.220 -15.263  1.00  0.00           C  
ATOM   1047  NH1 ARG B 264     -11.313  92.851 -14.180  1.00  0.00           N  
ATOM   1048  NH2 ARG B 264     -12.082  92.392 -16.297  1.00  0.00           N  
ATOM   1049  N   ARG B 266     -17.558  93.300 -19.240  1.00  0.00           N  
ATOM   1050  CA  ARG B 266     -18.141  92.064 -19.731  1.00  0.00           C  
ATOM   1051  C   ARG B 266     -17.152  91.357 -20.627  1.00  0.00           C  
ATOM   1052  O   ARG B 266     -16.020  91.809 -20.832  1.00  0.00           O  
ATOM   1053  CB  ARG B 266     -19.385  92.325 -20.574  1.00  0.00           C  
ATOM   1054  CG  ARG B 266     -20.562  92.874 -19.828  1.00  0.00           C  
ATOM   1055  CD  ARG B 266     -21.868  92.774 -20.656  1.00  0.00           C  
ATOM   1056  NE  ARG B 266     -22.994  93.306 -19.884  1.00  0.00           N  
ATOM   1057  CZ  ARG B 266     -24.270  93.044 -20.138  1.00  0.00           C  
ATOM   1058  NH1 ARG B 266     -24.588  92.255 -21.156  1.00  0.00           N  
ATOM   1059  NH2 ARG B 266     -25.224  93.541 -19.357  1.00  0.00           N  
ATOM   1060  N   TRP B 267     -17.603  90.236 -21.171  1.00  0.00           N  
ATOM   1061  CA  TRP B 267     -16.809  89.458 -22.100  1.00  0.00           C  
ATOM   1062  C   TRP B 267     -17.774  88.475 -22.741  1.00  0.00           C  
ATOM   1063  O   TRP B 267     -18.660  87.942 -22.057  1.00  0.00           O  
ATOM   1064  CB  TRP B 267     -15.687  88.715 -21.382  1.00  0.00           C  
ATOM   1065  CG  TRP B 267     -14.750  88.038 -22.335  1.00  0.00           C  
ATOM   1066  CD1 TRP B 267     -13.570  88.529 -22.822  1.00  0.00           C  
ATOM   1067  CD2 TRP B 267     -14.949  86.773 -22.971  1.00  0.00           C  
ATOM   1068  NE1 TRP B 267     -13.028  87.649 -23.725  1.00  0.00           N  
ATOM   1069  CE2 TRP B 267     -13.854  86.564 -23.837  1.00  0.00           C  
ATOM   1070  CE3 TRP B 267     -15.950  85.802 -22.895  1.00  0.00           C  
ATOM   1071  CZ2 TRP B 267     -13.728  85.427 -24.615  1.00  0.00           C  
ATOM   1072  CZ3 TRP B 267     -15.827  84.672 -23.667  1.00  0.00           C  
ATOM   1073  CH2 TRP B 267     -14.720  84.492 -24.523  1.00  0.00           C  
ATOM   1074  N   GLY B 268     -17.618  88.265 -24.051  1.00  0.00           N  
ATOM   1075  CA  GLY B 268     -18.483  87.352 -24.773  1.00  0.00           C  
ATOM   1076  C   GLY B 268     -19.938  87.793 -24.866  1.00  0.00           C  
ATOM   1077  O   GLY B 268     -20.455  88.522 -24.002  1.00  0.00           O  
ATOM   1078  N   GLU B 269     -20.606  87.336 -25.920  1.00  0.00           N  
ATOM   1079  CA  GLU B 269     -21.996  87.675 -26.133  1.00  0.00           C  
ATOM   1080  C   GLU B 269     -22.871  86.441 -25.997  1.00  0.00           C  
ATOM   1081  O   GLU B 269     -22.633  85.419 -26.626  1.00  0.00           O  
ATOM   1082  CB  GLU B 269     -22.182  88.325 -27.516  1.00  0.00           C  
ATOM   1083  CG  GLU B 269     -21.541  89.724 -27.656  1.00  0.00           C  
ATOM   1084  CD  GLU B 269     -20.031  89.667 -27.914  1.00  0.00           C  
ATOM   1085  OE1 GLU B 269     -19.340  90.691 -27.684  1.00  0.00           O  
ATOM   1086  OE2 GLU B 269     -19.540  88.600 -28.358  1.00  0.00           O  
ATOM   1087  N   PRO B 270     -23.895  86.521 -25.155  1.00  0.00           N  
ATOM   1088  CA  PRO B 270     -24.816  85.412 -24.926  1.00  0.00           C  
ATOM   1089  C   PRO B 270     -25.425  84.813 -26.184  1.00  0.00           C  
ATOM   1090  O   PRO B 270     -26.164  85.483 -26.892  1.00  0.00           O  
ATOM   1091  CB  PRO B 270     -25.868  86.029 -24.033  1.00  0.00           C  
ATOM   1092  CG  PRO B 270     -25.056  86.994 -23.212  1.00  0.00           C  
ATOM   1093  CD  PRO B 270     -24.167  87.636 -24.237  1.00  0.00           C  
ATOM   1094  N   ARG B 271     -25.106  83.545 -26.440  1.00  0.00           N  
ATOM   1095  CA  ARG B 271     -25.625  82.795 -27.576  1.00  0.00           C  
ATOM   1096  C   ARG B 271     -27.126  82.994 -27.663  1.00  0.00           C  
ATOM   1097  O   ARG B 271     -27.807  82.971 -26.639  1.00  0.00           O  
ATOM   1098  CB  ARG B 271     -25.341  81.290 -27.396  1.00  0.00           C  
ATOM   1099  CG  ARG B 271     -26.160  80.339 -28.318  1.00  0.00           C  
ATOM   1100  CD  ARG B 271     -25.931  78.874 -27.951  1.00  0.00           C  
ATOM   1101  NE  ARG B 271     -26.624  77.925 -28.823  1.00  0.00           N  
ATOM   1102  CZ  ARG B 271     -26.505  76.593 -28.747  1.00  0.00           C  
ATOM   1103  NH1 ARG B 271     -27.175  75.802 -29.584  1.00  0.00           N  
ATOM   1104  NH2 ARG B 271     -25.717  76.035 -27.837  1.00  0.00           N  
ATOM   1105  N   LYS B 272     -27.639  83.202 -28.873  1.00  0.00           N  
ATOM   1106  CA  LYS B 272     -29.078  83.353 -29.047  1.00  0.00           C  
ATOM   1107  C   LYS B 272     -29.575  82.003 -29.537  1.00  0.00           C  
ATOM   1108  O   LYS B 272     -28.895  81.343 -30.317  1.00  0.00           O  
ATOM   1109  CB  LYS B 272     -29.416  84.451 -30.065  1.00  0.00           C  
ATOM   1110  CG  LYS B 272     -30.935  84.621 -30.310  1.00  0.00           C  
ATOM   1111  CD  LYS B 272     -31.744  84.687 -28.986  1.00  0.00           C  
ATOM   1112  CE  LYS B 272     -33.275  84.708 -29.213  1.00  0.00           C  
ATOM   1113  NZ  LYS B 272     -33.821  85.995 -29.770  1.00  0.00           N  
ATOM   1114  N   PHE B 273     -30.746  81.578 -29.083  1.00  0.00           N  
ATOM   1115  CA  PHE B 273     -31.239  80.278 -29.506  1.00  0.00           C  
ATOM   1116  C   PHE B 273     -32.383  80.257 -30.520  1.00  0.00           C  
ATOM   1117  O   PHE B 273     -33.228  81.155 -30.558  1.00  0.00           O  
ATOM   1118  CB  PHE B 273     -31.657  79.450 -28.291  1.00  0.00           C  
ATOM   1119  CG  PHE B 273     -30.508  78.971 -27.446  1.00  0.00           C  
ATOM   1120  CD1 PHE B 273     -29.796  79.857 -26.642  1.00  0.00           C  
ATOM   1121  CD2 PHE B 273     -30.144  77.630 -27.449  1.00  0.00           C  
ATOM   1122  CE1 PHE B 273     -28.747  79.423 -25.860  1.00  0.00           C  
ATOM   1123  CE2 PHE B 273     -29.099  77.188 -26.672  1.00  0.00           C  
ATOM   1124  CZ  PHE B 273     -28.398  78.088 -25.876  1.00  0.00           C  
ATOM   1125  N   ASP B 274     -32.389  79.194 -31.328  1.00  0.00           N  
ATOM   1126  CA  ASP B 274     -33.400  78.933 -32.359  1.00  0.00           C  
ATOM   1127  C   ASP B 274     -34.520  78.169 -31.711  1.00  0.00           C  
ATOM   1128  O   ASP B 274     -35.577  77.967 -32.305  1.00  0.00           O  
ATOM   1129  CB  ASP B 274     -32.864  78.010 -33.448  1.00  0.00           C  
ATOM   1130  CG  ASP B 274     -31.595  78.504 -34.052  1.00  0.00           C  
ATOM   1131  OD1 ASP B 274     -30.692  78.919 -33.278  1.00  0.00           O  
ATOM   1132  OD2 ASP B 274     -31.500  78.467 -35.300  1.00  0.00           O  
ATOM   1133  N   PHE B 275     -34.248  77.693 -30.505  1.00  0.00           N  
ATOM   1134  CA  PHE B 275     -35.210  76.907 -29.756  1.00  0.00           C  
ATOM   1135  C   PHE B 275     -35.098  77.303 -28.304  1.00  0.00           C  
ATOM   1136  O   PHE B 275     -34.074  77.830 -27.886  1.00  0.00           O  
ATOM   1137  CB  PHE B 275     -34.902  75.421 -29.931  1.00  0.00           C  
ATOM   1138  CG  PHE B 275     -33.503  75.034 -29.519  1.00  0.00           C  
ATOM   1139  CD1 PHE B 275     -33.163  74.908 -28.169  1.00  0.00           C  
ATOM   1140  CD2 PHE B 275     -32.528  74.775 -30.485  1.00  0.00           C  
ATOM   1141  CE1 PHE B 275     -31.875  74.527 -27.788  1.00  0.00           C  
ATOM   1142  CE2 PHE B 275     -31.234  74.394 -30.116  1.00  0.00           C  
ATOM   1143  CZ  PHE B 275     -30.910  74.269 -28.763  1.00  0.00           C  
ATOM   1144  N   GLU B 276     -36.157  77.079 -27.540  1.00  0.00           N  
ATOM   1145  CA  GLU B 276     -36.129  77.428 -26.133  1.00  0.00           C  
ATOM   1146  C   GLU B 276     -34.999  76.609 -25.524  1.00  0.00           C  
ATOM   1147  O   GLU B 276     -34.969  75.374 -25.644  1.00  0.00           O  
ATOM   1148  CB  GLU B 276     -37.458  77.071 -25.468  1.00  0.00           C  
ATOM   1149  CG  GLU B 276     -37.512  77.371 -23.983  1.00  0.00           C  
ATOM   1150  CD  GLU B 276     -38.406  76.397 -23.222  1.00  0.00           C  
ATOM   1151  OE1 GLU B 276     -38.622  76.606 -22.006  1.00  0.00           O  
ATOM   1152  OE2 GLU B 276     -38.882  75.412 -23.835  1.00  0.00           O  
ATOM   1153  N   PRO B 277     -34.020  77.287 -24.904  1.00  0.00           N  
ATOM   1154  CA  PRO B 277     -32.915  76.550 -24.295  1.00  0.00           C  
ATOM   1155  C   PRO B 277     -33.438  75.858 -23.035  1.00  0.00           C  
ATOM   1156  O   PRO B 277     -34.314  76.380 -22.333  1.00  0.00           O  
ATOM   1157  CB  PRO B 277     -31.888  77.648 -24.021  1.00  0.00           C  
ATOM   1158  CG  PRO B 277     -32.727  78.833 -23.749  1.00  0.00           C  
ATOM   1159  CD  PRO B 277     -33.796  78.740 -24.811  1.00  0.00           C  
ATOM   1160  N   LYS B 278     -32.932  74.670 -22.757  1.00  0.00           N  
ATOM   1161  CA  LYS B 278     -33.418  73.970 -21.590  1.00  0.00           C  
ATOM   1162  C   LYS B 278     -32.494  74.132 -20.399  1.00  0.00           C  
ATOM   1163  O   LYS B 278     -31.287  74.266 -20.558  1.00  0.00           O  
ATOM   1164  CB  LYS B 278     -33.622  72.494 -21.925  1.00  0.00           C  
ATOM   1165  CG  LYS B 278     -34.819  72.213 -22.814  1.00  0.00           C  
ATOM   1166  CD  LYS B 278     -34.645  70.893 -23.536  1.00  0.00           C  
ATOM   1167  CE  LYS B 278     -35.886  70.490 -24.325  1.00  0.00           C  
ATOM   1168  NZ  LYS B 278     -35.637  69.268 -25.166  1.00  0.00           N  
ATOM   1169  N   PRO B 279     -33.061  74.134 -19.185  1.00  0.00           N  
ATOM   1170  CA  PRO B 279     -32.281  74.280 -17.957  1.00  0.00           C  
ATOM   1171  C   PRO B 279     -31.294  73.117 -17.816  1.00  0.00           C  
ATOM   1172  O   PRO B 279     -31.499  72.044 -18.393  1.00  0.00           O  
ATOM   1173  CB  PRO B 279     -33.355  74.304 -16.880  1.00  0.00           C  
ATOM   1174  CG  PRO B 279     -34.396  73.410 -17.447  1.00  0.00           C  
ATOM   1175  CD  PRO B 279     -34.473  73.852 -18.882  1.00  0.00           C  
ATOM   1176  N   HIS B 281     -30.230  73.327 -17.047  1.00  0.00           N  
ATOM   1177  CA  HIS B 281     -29.211  72.299 -16.880  1.00  0.00           C  
ATOM   1178  C   HIS B 281     -29.656  71.020 -16.181  1.00  0.00           C  
ATOM   1179  O   HIS B 281     -29.164  69.941 -16.501  1.00  0.00           O  
ATOM   1180  CB  HIS B 281     -27.970  72.880 -16.191  1.00  0.00           C  
ATOM   1181  CG  HIS B 281     -28.238  73.472 -14.846  1.00  0.00           C  
ATOM   1182  ND1 HIS B 281     -28.140  72.746 -13.679  1.00  0.00           N  
ATOM   1183  CD2 HIS B 281     -28.586  74.727 -14.479  1.00  0.00           C  
ATOM   1184  CE1 HIS B 281     -28.413  73.527 -12.651  1.00  0.00           C  
ATOM   1185  NE2 HIS B 281     -28.686  74.735 -13.109  1.00  0.00           N  
ATOM   1186  N   TRP B 282     -30.591  71.108 -15.248  1.00  0.00           N  
ATOM   1187  CA  TRP B 282     -31.015  69.894 -14.574  1.00  0.00           C  
ATOM   1188  C   TRP B 282     -31.806  69.020 -15.520  1.00  0.00           C  
ATOM   1189  O   TRP B 282     -31.700  67.794 -15.494  1.00  0.00           O  
ATOM   1190  CB  TRP B 282     -31.848  70.230 -13.350  1.00  0.00           C  
ATOM   1191  CG  TRP B 282     -33.049  71.024 -13.633  1.00  0.00           C  
ATOM   1192  CD1 TRP B 282     -34.278  70.556 -13.963  1.00  0.00           C  
ATOM   1193  CD2 TRP B 282     -33.162  72.443 -13.540  1.00  0.00           C  
ATOM   1194  NE1 TRP B 282     -35.163  71.601 -14.068  1.00  0.00           N  
ATOM   1195  CE2 TRP B 282     -34.500  72.771 -13.811  1.00  0.00           C  
ATOM   1196  CE3 TRP B 282     -32.257  73.471 -13.246  1.00  0.00           C  
ATOM   1197  CZ2 TRP B 282     -34.963  74.083 -13.800  1.00  0.00           C  
ATOM   1198  CZ3 TRP B 282     -32.710  74.773 -13.234  1.00  0.00           C  
ATOM   1199  CH2 TRP B 282     -34.055  75.071 -13.508  1.00  0.00           C  
ATOM   1200  N   GLU B 283     -32.590  69.668 -16.371  1.00  0.00           N  
ATOM   1201  CA  GLU B 283     -33.419  68.979 -17.347  1.00  0.00           C  
ATOM   1202  C   GLU B 283     -32.548  68.269 -18.363  1.00  0.00           C  
ATOM   1203  O   GLU B 283     -32.771  67.098 -18.683  1.00  0.00           O  
ATOM   1204  CB  GLU B 283     -34.302  69.991 -18.057  1.00  0.00           C  
ATOM   1205  CG  GLU B 283     -35.459  69.384 -18.790  1.00  0.00           C  
ATOM   1206  CD  GLU B 283     -36.460  70.428 -19.242  1.00  0.00           C  
ATOM   1207  OE1 GLU B 283     -36.923  71.217 -18.376  1.00  0.00           O  
ATOM   1208  OE2 GLU B 283     -36.779  70.441 -20.459  1.00  0.00           O  
ATOM   1209  N   ILE B 291     -31.544  68.987 -18.862  1.00  0.00           N  
ATOM   1210  CA  ILE B 291     -30.625  68.428 -19.851  1.00  0.00           C  
ATOM   1211  C   ILE B 291     -29.816  67.298 -19.255  1.00  0.00           C  
ATOM   1212  O   ILE B 291     -29.612  66.273 -19.904  1.00  0.00           O  
ATOM   1213  CB  ILE B 291     -29.639  69.497 -20.389  1.00  0.00           C  
ATOM   1214  CG1 ILE B 291     -30.397  70.607 -21.136  1.00  0.00           C  
ATOM   1215  CG2 ILE B 291     -28.620  68.838 -21.315  1.00  0.00           C  
ATOM   1216  CD1 ILE B 291     -29.628  71.900 -21.249  1.00  0.00           C  
ATOM   1217  N   GLY B 292     -29.371  67.500 -18.015  1.00  0.00           N  
ATOM   1218  CA  GLY B 292     -28.561  66.519 -17.322  1.00  0.00           C  
ATOM   1219  C   GLY B 292     -29.242  65.213 -16.990  1.00  0.00           C  
ATOM   1220  O   GLY B 292     -28.641  64.157 -17.129  1.00  0.00           O  
ATOM   1221  N   GLU B 293     -30.489  65.279 -16.534  1.00  0.00           N  
ATOM   1222  CA  GLU B 293     -31.241  64.069 -16.186  1.00  0.00           C  
ATOM   1223  C   GLU B 293     -31.547  63.278 -17.440  1.00  0.00           C  
ATOM   1224  O   GLU B 293     -31.589  62.048 -17.425  1.00  0.00           O  
ATOM   1225  CB  GLU B 293     -32.574  64.412 -15.520  1.00  0.00           C  
ATOM   1226  CG  GLU B 293     -32.530  64.781 -14.051  1.00  0.00           C  
ATOM   1227  CD  GLU B 293     -33.932  65.012 -13.510  1.00  0.00           C  
ATOM   1228  OE1 GLU B 293     -34.830  64.206 -13.861  1.00  0.00           O  
ATOM   1229  OE2 GLU B 293     -34.138  65.986 -12.744  1.00  0.00           O  
ATOM   1230  N   ARG B 296     -31.789  64.017 -18.519  1.00  0.00           N  
ATOM   1231  CA  ARG B 296     -32.103  63.448 -19.821  1.00  0.00           C  
ATOM   1232  C   ARG B 296     -30.865  62.713 -20.316  1.00  0.00           C  
ATOM   1233  O   ARG B 296     -30.950  61.675 -20.964  1.00  0.00           O  
ATOM   1234  CB  ARG B 296     -32.494  64.577 -20.787  1.00  0.00           C  
ATOM   1235  CG  ARG B 296     -32.764  64.130 -22.219  1.00  0.00           C  
ATOM   1236  CD  ARG B 296     -33.778  63.013 -22.237  1.00  0.00           C  
ATOM   1237  NE  ARG B 296     -33.687  62.201 -23.446  1.00  0.00           N  
ATOM   1238  CZ  ARG B 296     -33.989  60.905 -23.495  1.00  0.00           C  
ATOM   1239  NH1 ARG B 296     -34.401  60.264 -22.397  1.00  0.00           N  
ATOM   1240  NH2 ARG B 296     -33.872  60.248 -24.645  1.00  0.00           N  
ATOM   1241  N   LEU B 297     -29.707  63.268 -19.992  1.00  0.00           N  
ATOM   1242  CA  LEU B 297     -28.445  62.667 -20.377  1.00  0.00           C  
ATOM   1243  C   LEU B 297     -27.937  61.652 -19.344  1.00  0.00           C  
ATOM   1244  O   LEU B 297     -26.900  61.017 -19.555  1.00  0.00           O  
ATOM   1245  CB  LEU B 297     -27.382  63.748 -20.572  1.00  0.00           C  
ATOM   1246  CG  LEU B 297     -27.281  64.373 -21.953  1.00  0.00           C  
ATOM   1247  CD1 LEU B 297     -26.124  65.331 -21.978  1.00  0.00           C  
ATOM   1248  CD2 LEU B 297     -27.088  63.291 -22.987  1.00  0.00           C  
ATOM   1249  N   GLY B 298     -28.661  61.516 -18.235  1.00  0.00           N  
ATOM   1250  CA  GLY B 298     -28.266  60.590 -17.190  1.00  0.00           C  
ATOM   1251  C   GLY B 298     -26.972  60.970 -16.493  1.00  0.00           C  
ATOM   1252  O   GLY B 298     -26.254  60.099 -16.005  1.00  0.00           O  
ATOM   1253  N   ILE B 303     -26.659  62.261 -16.448  1.00  0.00           N  
ATOM   1254  CA  ILE B 303     -25.430  62.706 -15.807  1.00  0.00           C  
ATOM   1255  C   ILE B 303     -25.664  63.405 -14.463  1.00  0.00           C  
ATOM   1256  O   ILE B 303     -24.730  63.616 -13.682  1.00  0.00           O  
ATOM   1257  CB  ILE B 303     -24.644  63.621 -16.736  1.00  0.00           C  
ATOM   1258  CG1 ILE B 303     -25.567  64.635 -17.377  1.00  0.00           C  
ATOM   1259  CG2 ILE B 303     -24.001  62.816 -17.827  1.00  0.00           C  
ATOM   1260  CD1 ILE B 303     -24.816  65.591 -18.263  1.00  0.00           C  
ATOM   1261  N   LEU B 305     -26.915  63.771 -14.202  1.00  0.00           N  
ATOM   1262  CA  LEU B 305     -27.283  64.389 -12.940  1.00  0.00           C  
ATOM   1263  C   LEU B 305     -28.420  63.548 -12.381  1.00  0.00           C  
ATOM   1264  O   LEU B 305     -29.471  63.407 -13.003  1.00  0.00           O  
ATOM   1265  CB  LEU B 305     -27.753  65.815 -13.145  1.00  0.00           C  
ATOM   1266  CG  LEU B 305     -26.795  66.724 -13.897  1.00  0.00           C  
ATOM   1267  CD1 LEU B 305     -27.358  68.130 -13.802  1.00  0.00           C  
ATOM   1268  CD2 LEU B 305     -25.389  66.666 -13.324  1.00  0.00           C  
ATOM   1269  N   ASP B 306     -28.194  62.954 -11.221  1.00  0.00           N  
ATOM   1270  CA  ASP B 306     -29.202  62.129 -10.604  1.00  0.00           C  
ATOM   1271  C   ASP B 306     -29.596  62.876  -9.342  1.00  0.00           C  
ATOM   1272  O   ASP B 306     -28.908  62.840  -8.315  1.00  0.00           O  
ATOM   1273  CB  ASP B 306     -28.626  60.756 -10.274  1.00  0.00           C  
ATOM   1274  CG  ASP B 306     -29.685  59.669 -10.221  1.00  0.00           C  
ATOM   1275  OD1 ASP B 306     -30.786  59.926  -9.683  1.00  0.00           O  
ATOM   1276  OD2 ASP B 306     -29.409  58.546 -10.705  1.00  0.00           O  
ATOM   1277  N   PHE B 307     -30.700  63.599  -9.450  1.00  0.00           N  
ATOM   1278  CA  PHE B 307     -31.216  64.365  -8.342  1.00  0.00           C  
ATOM   1279  C   PHE B 307     -31.980  63.430  -7.447  1.00  0.00           C  
ATOM   1280  O   PHE B 307     -31.904  63.551  -6.228  1.00  0.00           O  
ATOM   1281  CB  PHE B 307     -32.127  65.458  -8.861  1.00  0.00           C  
ATOM   1282  CG  PHE B 307     -31.422  66.459  -9.707  1.00  0.00           C  
ATOM   1283  CD1 PHE B 307     -30.842  67.575  -9.138  1.00  0.00           C  
ATOM   1284  CD2 PHE B 307     -31.302  66.263 -11.073  1.00  0.00           C  
ATOM   1285  CE1 PHE B 307     -30.149  68.489  -9.910  1.00  0.00           C  
ATOM   1286  CE2 PHE B 307     -30.607  67.170 -11.867  1.00  0.00           C  
ATOM   1287  CZ  PHE B 307     -30.028  68.290 -11.282  1.00  0.00           C  
ATOM   1288  N   LYS B 308     -32.705  62.488  -8.044  1.00  0.00           N  
ATOM   1289  CA  LYS B 308     -33.478  61.545  -7.245  1.00  0.00           C  
ATOM   1290  C   LYS B 308     -32.570  60.768  -6.296  1.00  0.00           C  
ATOM   1291  O   LYS B 308     -32.810  60.732  -5.080  1.00  0.00           O  
ATOM   1292  CB  LYS B 308     -34.254  60.568  -8.137  1.00  0.00           C  
ATOM   1293  CG  LYS B 308     -35.362  61.208  -9.018  1.00  0.00           C  
ATOM   1294  CD  LYS B 308     -36.713  61.359  -8.310  1.00  0.00           C  
ATOM   1295  CE  LYS B 308     -37.481  60.028  -8.236  1.00  0.00           C  
ATOM   1296  NZ  LYS B 308     -38.497  60.003  -7.115  1.00  0.00           N  
ATOM   1297  N   ARG B 309     -31.518  60.162  -6.838  1.00  0.00           N  
ATOM   1298  CA  ARG B 309     -30.590  59.398  -6.006  1.00  0.00           C  
ATOM   1299  C   ARG B 309     -29.766  60.245  -5.024  1.00  0.00           C  
ATOM   1300  O   ARG B 309     -29.448  59.810  -3.928  1.00  0.00           O  
ATOM   1301  CB  ARG B 309     -29.667  58.574  -6.894  1.00  0.00           C  
ATOM   1302  CG  ARG B 309     -30.406  57.506  -7.636  1.00  0.00           C  
ATOM   1303  CD  ARG B 309     -29.475  56.517  -8.287  1.00  0.00           C  
ATOM   1304  NE  ARG B 309     -30.248  55.407  -8.818  1.00  0.00           N  
ATOM   1305  CZ  ARG B 309     -31.130  55.521  -9.803  1.00  0.00           C  
ATOM   1306  NH1 ARG B 309     -31.344  56.703 -10.383  1.00  0.00           N  
ATOM   1307  NH2 ARG B 309     -31.830  54.462 -10.179  1.00  0.00           N  
ATOM   1308  N   GLY B 310     -29.410  61.454  -5.412  1.00  0.00           N  
ATOM   1309  CA  GLY B 310     -28.653  62.274  -4.499  1.00  0.00           C  
ATOM   1310  C   GLY B 310     -29.486  62.495  -3.262  1.00  0.00           C  
ATOM   1311  O   GLY B 310     -28.977  62.598  -2.153  1.00  0.00           O  
ATOM   1312  N   ALA B 311     -30.792  62.561  -3.450  1.00  0.00           N  
ATOM   1313  CA  ALA B 311     -31.688  62.784  -2.326  1.00  0.00           C  
ATOM   1314  C   ALA B 311     -31.858  61.500  -1.543  1.00  0.00           C  
ATOM   1315  O   ALA B 311     -31.887  61.506  -0.314  1.00  0.00           O  
ATOM   1316  CB  ALA B 311     -33.021  63.273  -2.814  1.00  0.00           C  
ATOM   1317  N   LYS B 312     -31.956  60.388  -2.257  1.00  0.00           N  
ATOM   1318  CA  LYS B 312     -32.127  59.095  -1.604  1.00  0.00           C  
ATOM   1319  C   LYS B 312     -30.964  58.867  -0.677  1.00  0.00           C  
ATOM   1320  O   LYS B 312     -31.100  58.269   0.383  1.00  0.00           O  
ATOM   1321  CB  LYS B 312     -32.173  57.961  -2.632  1.00  0.00           C  
ATOM   1322  CG  LYS B 312     -32.574  56.649  -2.028  1.00  0.00           C  
ATOM   1323  CD  LYS B 312     -32.010  55.479  -2.787  1.00  0.00           C  
ATOM   1324  CE  LYS B 312     -32.657  55.300  -4.126  1.00  0.00           C  
ATOM   1325  NZ  LYS B 312     -32.285  53.962  -4.650  1.00  0.00           N  
ATOM   1326  N   LEU B 313     -29.815  59.372  -1.092  1.00  0.00           N  
ATOM   1327  CA  LEU B 313     -28.593  59.216  -0.344  1.00  0.00           C  
ATOM   1328  C   LEU B 313     -28.390  60.207   0.780  1.00  0.00           C  
ATOM   1329  O   LEU B 313     -28.120  59.824   1.924  1.00  0.00           O  
ATOM   1330  CB  LEU B 313     -27.402  59.296  -1.297  1.00  0.00           C  
ATOM   1331  CG  LEU B 313     -26.907  57.917  -1.708  1.00  0.00           C  
ATOM   1332  CD1 LEU B 313     -28.074  57.216  -2.330  1.00  0.00           C  
ATOM   1333  CD2 LEU B 313     -25.731  57.969  -2.670  1.00  0.00           C  
ATOM   1334  N   SER B 314     -28.555  61.482   0.475  1.00  0.00           N  
ATOM   1335  CA  SER B 314     -28.271  62.462   1.487  1.00  0.00           C  
ATOM   1336  C   SER B 314     -29.292  63.559   1.736  1.00  0.00           C  
ATOM   1337  O   SER B 314     -29.063  64.457   2.546  1.00  0.00           O  
ATOM   1338  CB  SER B 314     -26.907  63.036   1.142  1.00  0.00           C  
ATOM   1339  OG  SER B 314     -26.057  61.980   0.688  1.00  0.00           O  
ATOM   1340  N   GLY B 315     -30.429  63.479   1.064  1.00  0.00           N  
ATOM   1341  CA  GLY B 315     -31.438  64.498   1.256  1.00  0.00           C  
ATOM   1342  C   GLY B 315     -31.379  65.545   0.170  1.00  0.00           C  
ATOM   1343  O   GLY B 315     -30.656  65.385  -0.808  1.00  0.00           O  
ATOM   1344  N   SER B 316     -32.133  66.623   0.342  1.00  0.00           N  
ATOM   1345  CA  SER B 316     -32.159  67.688  -0.648  1.00  0.00           C  
ATOM   1346  C   SER B 316     -30.811  68.388  -0.768  1.00  0.00           C  
ATOM   1347  O   SER B 316     -29.970  68.296   0.137  1.00  0.00           O  
ATOM   1348  CB  SER B 316     -33.259  68.693  -0.310  1.00  0.00           C  
ATOM   1349  OG  SER B 316     -33.425  68.800   1.093  1.00  0.00           O  
ATOM   1350  N   ARG B 317     -30.632  69.079  -1.898  1.00  0.00           N  
ATOM   1351  CA  ARG B 317     -29.419  69.819  -2.240  1.00  0.00           C  
ATOM   1352  C   ARG B 317     -28.192  68.935  -2.273  1.00  0.00           C  
ATOM   1353  O   ARG B 317     -27.084  69.357  -1.973  1.00  0.00           O  
ATOM   1354  CB  ARG B 317     -29.216  71.000  -1.290  1.00  0.00           C  
ATOM   1355  CG  ARG B 317     -30.352  71.981  -1.366  1.00  0.00           C  
ATOM   1356  CD  ARG B 317     -30.013  73.306  -0.739  1.00  0.00           C  
ATOM   1357  NE  ARG B 317     -31.096  74.258  -0.955  1.00  0.00           N  
ATOM   1358  CZ  ARG B 317     -31.410  74.780  -2.139  1.00  0.00           C  
ATOM   1359  NH1 ARG B 317     -30.709  74.444  -3.218  1.00  0.00           N  
ATOM   1360  NH2 ARG B 317     -32.435  75.626  -2.249  1.00  0.00           N  
ATOM   1361  N   PHE B 318     -28.417  67.687  -2.635  1.00  0.00           N  
ATOM   1362  CA  PHE B 318     -27.350  66.711  -2.765  1.00  0.00           C  
ATOM   1363  C   PHE B 318     -27.654  66.009  -4.079  1.00  0.00           C  
ATOM   1364  O   PHE B 318     -28.723  65.422  -4.247  1.00  0.00           O  
ATOM   1365  CB  PHE B 318     -27.374  65.712  -1.604  1.00  0.00           C  
ATOM   1366  CG  PHE B 318     -26.519  66.110  -0.438  1.00  0.00           C  
ATOM   1367  CD1 PHE B 318     -25.150  65.895  -0.466  1.00  0.00           C  
ATOM   1368  CD2 PHE B 318     -27.087  66.685   0.701  1.00  0.00           C  
ATOM   1369  CE1 PHE B 318     -24.346  66.240   0.622  1.00  0.00           C  
ATOM   1370  CE2 PHE B 318     -26.300  67.034   1.797  1.00  0.00           C  
ATOM   1371  CZ  PHE B 318     -24.919  66.809   1.756  1.00  0.00           C  
ATOM   1372  N   THR B 319     -26.715  66.075  -5.009  1.00  0.00           N  
ATOM   1373  CA  THR B 319     -26.932  65.490  -6.320  1.00  0.00           C  
ATOM   1374  C   THR B 319     -25.706  64.728  -6.843  1.00  0.00           C  
ATOM   1375  O   THR B 319     -24.579  65.225  -6.789  1.00  0.00           O  
ATOM   1376  CB  THR B 319     -27.395  66.630  -7.302  1.00  0.00           C  
ATOM   1377  OG1 THR B 319     -27.606  66.096  -8.610  1.00  0.00           O  
ATOM   1378  CG2 THR B 319     -26.377  67.747  -7.347  1.00  0.00           C  
ATOM   1379  N   VAL B 320     -25.927  63.504  -7.320  1.00  0.00           N  
ATOM   1380  CA  VAL B 320     -24.825  62.697  -7.837  1.00  0.00           C  
ATOM   1381  C   VAL B 320     -24.620  63.005  -9.301  1.00  0.00           C  
ATOM   1382  O   VAL B 320     -25.577  63.155 -10.028  1.00  0.00           O  
ATOM   1383  CB  VAL B 320     -25.082  61.166  -7.694  1.00  0.00           C  
ATOM   1384  CG1 VAL B 320     -26.392  60.905  -6.973  1.00  0.00           C  
ATOM   1385  CG2 VAL B 320     -25.040  60.498  -9.057  1.00  0.00           C  
ATOM   1386  N   ILE B 321     -23.366  63.112  -9.720  1.00  0.00           N  
ATOM   1387  CA  ILE B 321     -23.022  63.388 -11.109  1.00  0.00           C  
ATOM   1388  C   ILE B 321     -22.533  62.054 -11.637  1.00  0.00           C  
ATOM   1389  O   ILE B 321     -21.724  61.400 -10.997  1.00  0.00           O  
ATOM   1390  CB  ILE B 321     -21.853  64.409 -11.235  1.00  0.00           C  
ATOM   1391  CG1 ILE B 321     -21.923  65.470 -10.141  1.00  0.00           C  
ATOM   1392  CG2 ILE B 321     -21.937  65.122 -12.554  1.00  0.00           C  
ATOM   1393  CD1 ILE B 321     -23.270  66.115  -9.998  1.00  0.00           C  
ATOM   1394  N   ALA B 322     -22.997  61.639 -12.805  1.00  0.00           N  
ATOM   1395  CA  ALA B 322     -22.547  60.357 -13.320  1.00  0.00           C  
ATOM   1396  C   ALA B 322     -21.989  60.343 -14.754  1.00  0.00           C  
ATOM   1397  O   ALA B 322     -22.264  61.233 -15.558  1.00  0.00           O  
ATOM   1398  CB  ALA B 322     -23.665  59.378 -13.203  1.00  0.00           C  
ATOM   1399  N   GLY B 323     -21.190  59.316 -15.045  1.00  0.00           N  
ATOM   1400  CA  GLY B 323     -20.610  59.130 -16.359  1.00  0.00           C  
ATOM   1401  C   GLY B 323     -19.928  60.338 -16.963  1.00  0.00           C  
ATOM   1402  O   GLY B 323     -18.996  60.880 -16.375  1.00  0.00           O  
ATOM   1403  N   TRP B 324     -20.388  60.744 -18.149  1.00  0.00           N  
ATOM   1404  CA  TRP B 324     -19.820  61.881 -18.852  1.00  0.00           C  
ATOM   1405  C   TRP B 324     -19.888  63.096 -17.962  1.00  0.00           C  
ATOM   1406  O   TRP B 324     -18.977  63.931 -17.955  1.00  0.00           O  
ATOM   1407  CB  TRP B 324     -20.574  62.131 -20.149  1.00  0.00           C  
ATOM   1408  CG  TRP B 324     -20.232  61.133 -21.237  1.00  0.00           C  
ATOM   1409  CD1 TRP B 324     -21.079  60.222 -21.819  1.00  0.00           C  
ATOM   1410  CD2 TRP B 324     -18.942  60.908 -21.829  1.00  0.00           C  
ATOM   1411  NE1 TRP B 324     -20.397  59.446 -22.728  1.00  0.00           N  
ATOM   1412  CE2 TRP B 324     -19.086  59.838 -22.756  1.00  0.00           C  
ATOM   1413  CE3 TRP B 324     -17.682  61.500 -21.665  1.00  0.00           C  
ATOM   1414  CZ2 TRP B 324     -18.015  59.341 -23.515  1.00  0.00           C  
ATOM   1415  CZ3 TRP B 324     -16.606  61.003 -22.426  1.00  0.00           C  
ATOM   1416  CH2 TRP B 324     -16.790  59.927 -23.342  1.00  0.00           C  
ATOM   1417  N   GLY B 325     -20.971  63.176 -17.193  1.00  0.00           N  
ATOM   1418  CA  GLY B 325     -21.143  64.283 -16.271  1.00  0.00           C  
ATOM   1419  C   GLY B 325     -19.953  64.283 -15.333  1.00  0.00           C  
ATOM   1420  O   GLY B 325     -19.243  65.278 -15.178  1.00  0.00           O  
ATOM   1421  N   ALA B 332     -19.717  63.136 -14.719  1.00  0.00           N  
ATOM   1422  CA  ALA B 332     -18.607  62.999 -13.800  1.00  0.00           C  
ATOM   1423  C   ALA B 332     -17.277  63.183 -14.510  1.00  0.00           C  
ATOM   1424  O   ALA B 332     -16.420  63.923 -14.034  1.00  0.00           O  
ATOM   1425  CB  ALA B 332     -18.646  61.628 -13.135  1.00  0.00           C  
ATOM   1426  N   ARG B 333     -17.105  62.508 -15.649  1.00  0.00           N  
ATOM   1427  CA  ARG B 333     -15.849  62.591 -16.396  1.00  0.00           C  
ATOM   1428  C   ARG B 333     -15.574  64.019 -16.848  1.00  0.00           C  
ATOM   1429  O   ARG B 333     -14.411  64.416 -16.969  1.00  0.00           O  
ATOM   1430  CB  ARG B 333     -15.868  61.649 -17.597  1.00  0.00           C  
ATOM   1431  CG  ARG B 333     -14.493  61.321 -18.163  1.00  0.00           C  
ATOM   1432  CD  ARG B 333     -14.646  60.532 -19.445  1.00  0.00           C  
ATOM   1433  NE  ARG B 333     -13.399  59.996 -19.990  1.00  0.00           N  
ATOM   1434  CZ  ARG B 333     -12.765  58.932 -19.505  1.00  0.00           C  
ATOM   1435  NH1 ARG B 333     -13.249  58.285 -18.448  1.00  0.00           N  
ATOM   1436  NH2 ARG B 333     -11.676  58.477 -20.106  1.00  0.00           N  
ATOM   1437  N   LEU B 334     -16.649  64.782 -17.071  1.00  0.00           N  
ATOM   1438  CA  LEU B 334     -16.537  66.179 -17.472  1.00  0.00           C  
ATOM   1439  C   LEU B 334     -16.135  67.045 -16.280  1.00  0.00           C  
ATOM   1440  O   LEU B 334     -15.269  67.916 -16.417  1.00  0.00           O  
ATOM   1441  CB  LEU B 334     -17.861  66.688 -18.023  1.00  0.00           C  
ATOM   1442  CG  LEU B 334     -17.875  68.130 -18.556  1.00  0.00           C  
ATOM   1443  CD1 LEU B 334     -17.052  68.208 -19.828  1.00  0.00           C  
ATOM   1444  CD2 LEU B 334     -19.311  68.576 -18.839  1.00  0.00           C  
ATOM   1445  N   GLU B 335     -16.766  66.808 -15.123  1.00  0.00           N  
ATOM   1446  CA  GLU B 335     -16.484  67.565 -13.891  1.00  0.00           C  
ATOM   1447  C   GLU B 335     -15.035  67.443 -13.474  1.00  0.00           C  
ATOM   1448  O   GLU B 335     -14.416  68.424 -13.053  1.00  0.00           O  
ATOM   1449  CB  GLU B 335     -17.370  67.076 -12.754  1.00  0.00           C  
ATOM   1450  CG  GLU B 335     -18.293  68.136 -12.169  1.00  0.00           C  
ATOM   1451  CD  GLU B 335     -17.718  68.746 -10.923  1.00  0.00           C  
ATOM   1452  OE1 GLU B 335     -16.914  68.044 -10.284  1.00  0.00           O  
ATOM   1453  OE2 GLU B 335     -18.067  69.899 -10.573  1.00  0.00           O  
ATOM   1454  N   ARG B 336     -14.508  66.228 -13.589  1.00  0.00           N  
ATOM   1455  CA  ARG B 336     -13.124  65.947 -13.268  1.00  0.00           C  
ATOM   1456  C   ARG B 336     -12.278  66.775 -14.205  1.00  0.00           C  
ATOM   1457  O   ARG B 336     -11.369  67.490 -13.782  1.00  0.00           O  
ATOM   1458  CB  ARG B 336     -12.834  64.479 -13.507  1.00  0.00           C  
ATOM   1459  CG  ARG B 336     -11.386  64.120 -13.375  1.00  0.00           C  
ATOM   1460  CD  ARG B 336     -11.294  62.732 -12.886  1.00  0.00           C  
ATOM   1461  NE  ARG B 336     -11.773  61.755 -13.850  1.00  0.00           N  
ATOM   1462  CZ  ARG B 336     -10.955  61.060 -14.620  1.00  0.00           C  
ATOM   1463  NH1 ARG B 336      -9.660  61.281 -14.508  1.00  0.00           N  
ATOM   1464  NH2 ARG B 336     -11.406  60.118 -15.452  1.00  0.00           N  
ATOM   1465  N   ALA B 337     -12.600  66.660 -15.493  1.00  0.00           N  
ATOM   1466  CA  ALA B 337     -11.917  67.389 -16.562  1.00  0.00           C  
ATOM   1467  C   ALA B 337     -11.797  68.833 -16.137  1.00  0.00           C  
ATOM   1468  O   ALA B 337     -10.704  69.387 -16.062  1.00  0.00           O  
ATOM   1469  CB  ALA B 337     -12.721  67.297 -17.839  1.00  0.00           C  
ATOM   1470  N   LEU B 338     -12.945  69.429 -15.857  1.00  0.00           N  
ATOM   1471  CA  LEU B 338     -13.016  70.797 -15.404  1.00  0.00           C  
ATOM   1472  C   LEU B 338     -11.965  71.101 -14.350  1.00  0.00           C  
ATOM   1473  O   LEU B 338     -11.163  72.020 -14.525  1.00  0.00           O  
ATOM   1474  CB  LEU B 338     -14.391  71.062 -14.819  1.00  0.00           C  
ATOM   1475  CG  LEU B 338     -15.491  71.291 -15.843  1.00  0.00           C  
ATOM   1476  CD1 LEU B 338     -16.805  71.542 -15.119  1.00  0.00           C  
ATOM   1477  CD2 LEU B 338     -15.131  72.492 -16.697  1.00  0.00           C  
ATOM   1478  N   ILE B 339     -11.983  70.328 -13.258  1.00  0.00           N  
ATOM   1479  CA  ILE B 339     -11.039  70.501 -12.142  1.00  0.00           C  
ATOM   1480  C   ILE B 339      -9.590  70.434 -12.611  1.00  0.00           C  
ATOM   1481  O   ILE B 339      -8.765  71.232 -12.174  1.00  0.00           O  
ATOM   1482  CB  ILE B 339     -11.282  69.445 -11.003  1.00  0.00           C  
ATOM   1483  CG1 ILE B 339     -12.715  69.577 -10.461  1.00  0.00           C  
ATOM   1484  CG2 ILE B 339     -10.300  69.672  -9.854  1.00  0.00           C  
ATOM   1485  CD1 ILE B 339     -13.170  68.474  -9.535  1.00  0.00           C  
ATOM   1486  N   ASN B 340      -9.285  69.501 -13.509  1.00  0.00           N  
ATOM   1487  CA  ASN B 340      -7.932  69.368 -14.038  1.00  0.00           C  
ATOM   1488  C   ASN B 340      -7.596  70.577 -14.888  1.00  0.00           C  
ATOM   1489  O   ASN B 340      -6.588  71.246 -14.668  1.00  0.00           O  
ATOM   1490  CB  ASN B 340      -7.829  68.116 -14.883  1.00  0.00           C  
ATOM   1491  CG  ASN B 340      -8.013  66.866 -14.071  1.00  0.00           C  
ATOM   1492  OD1 ASN B 340      -8.666  65.919 -14.514  1.00  0.00           O  
ATOM   1493  ND2 ASN B 340      -7.423  66.844 -12.868  1.00  0.00           N  
ATOM   1494  N   PHE B 341      -8.450  70.863 -15.862  1.00  0.00           N  
ATOM   1495  CA  PHE B 341      -8.235  72.002 -16.738  1.00  0.00           C  
ATOM   1496  C   PHE B 341      -7.899  73.226 -15.888  1.00  0.00           C  
ATOM   1497  O   PHE B 341      -6.903  73.898 -16.139  1.00  0.00           O  
ATOM   1498  CB  PHE B 341      -9.487  72.256 -17.597  1.00  0.00           C  
ATOM   1499  CG  PHE B 341      -9.491  73.595 -18.289  1.00  0.00           C  
ATOM   1500  CD1 PHE B 341      -8.438  73.967 -19.127  1.00  0.00           C  
ATOM   1501  CD2 PHE B 341     -10.502  74.528 -18.030  1.00  0.00           C  
ATOM   1502  CE1 PHE B 341      -8.381  75.250 -19.686  1.00  0.00           C  
ATOM   1503  CE2 PHE B 341     -10.450  75.820 -18.587  1.00  0.00           C  
ATOM   1504  CZ  PHE B 341      -9.385  76.175 -19.413  1.00  0.00           C  
ATOM   1505  N   LEU B 343      -6.893  73.491 -12.558  1.00  0.00           N  
ATOM   1506  CA  LEU B 343      -5.666  73.442 -11.769  1.00  0.00           C  
ATOM   1507  C   LEU B 343      -4.438  73.552 -12.663  1.00  0.00           C  
ATOM   1508  O   LEU B 343      -3.427  74.133 -12.269  1.00  0.00           O  
ATOM   1509  CB  LEU B 343      -5.592  72.158 -10.927  1.00  0.00           C  
ATOM   1510  CG  LEU B 343      -6.368  72.143  -9.591  1.00  0.00           C  
ATOM   1511  CD1 LEU B 343      -6.613  70.685  -9.163  1.00  0.00           C  
ATOM   1512  CD2 LEU B 343      -5.613  72.934  -8.503  1.00  0.00           C  
ATOM   1513  N   ASP B 344      -4.531  73.006 -13.871  1.00  0.00           N  
ATOM   1514  CA  ASP B 344      -3.426  73.072 -14.811  1.00  0.00           C  
ATOM   1515  C   ASP B 344      -3.140  74.510 -15.207  1.00  0.00           C  
ATOM   1516  O   ASP B 344      -1.991  74.950 -15.213  1.00  0.00           O  
ATOM   1517  CB  ASP B 344      -3.742  72.242 -16.046  1.00  0.00           C  
ATOM   1518  CG  ASP B 344      -3.668  70.773 -15.765  1.00  0.00           C  
ATOM   1519  OD1 ASP B 344      -3.023  70.454 -14.754  1.00  0.00           O  
ATOM   1520  OD2 ASP B 344      -4.214  69.936 -16.523  1.00  0.00           O  
ATOM   1521  N   LEU B 345      -4.201  75.239 -15.526  1.00  0.00           N  
ATOM   1522  CA  LEU B 345      -4.091  76.631 -15.932  1.00  0.00           C  
ATOM   1523  C   LEU B 345      -3.397  77.435 -14.845  1.00  0.00           C  
ATOM   1524  O   LEU B 345      -2.393  78.084 -15.080  1.00  0.00           O  
ATOM   1525  CB  LEU B 345      -5.486  77.210 -16.179  1.00  0.00           C  
ATOM   1526  CG  LEU B 345      -5.649  78.379 -17.160  1.00  0.00           C  
ATOM   1527  CD1 LEU B 345      -7.088  78.865 -17.169  1.00  0.00           C  
ATOM   1528  CD2 LEU B 345      -4.726  79.505 -16.773  1.00  0.00           C  
ATOM   1529  N   HIS B 347      -3.951  77.369 -13.645  1.00  0.00           N  
ATOM   1530  CA  HIS B 347      -3.441  78.104 -12.495  1.00  0.00           C  
ATOM   1531  C   HIS B 347      -2.047  77.701 -12.075  1.00  0.00           C  
ATOM   1532  O   HIS B 347      -1.246  78.545 -11.668  1.00  0.00           O  
ATOM   1533  CB  HIS B 347      -4.376  77.913 -11.299  1.00  0.00           C  
ATOM   1534  CG  HIS B 347      -5.796  78.258 -11.591  1.00  0.00           C  
ATOM   1535  ND1 HIS B 347      -6.171  79.479 -12.104  1.00  0.00           N  
ATOM   1536  CD2 HIS B 347      -6.928  77.528 -11.491  1.00  0.00           C  
ATOM   1537  CE1 HIS B 347      -7.473  79.483 -12.318  1.00  0.00           C  
ATOM   1538  NE2 HIS B 347      -7.958  78.310 -11.955  1.00  0.00           N  
ATOM   1539  N   THR B 348      -1.768  76.406 -12.146  1.00  0.00           N  
ATOM   1540  CA  THR B 348      -0.466  75.913 -11.738  1.00  0.00           C  
ATOM   1541  C   THR B 348       0.568  76.483 -12.692  1.00  0.00           C  
ATOM   1542  O   THR B 348       1.650  76.918 -12.266  1.00  0.00           O  
ATOM   1543  CB  THR B 348      -0.427  74.358 -11.746  1.00  0.00           C  
ATOM   1544  OG1 THR B 348      -1.113  73.878 -12.901  1.00  0.00           O  
ATOM   1545  CG2 THR B 348      -1.084  73.775 -10.489  1.00  0.00           C  
ATOM   1546  N   LYS B 349       0.198  76.502 -13.977  1.00  0.00           N  
ATOM   1547  CA  LYS B 349       1.047  77.003 -15.062  1.00  0.00           C  
ATOM   1548  C   LYS B 349       1.363  78.462 -14.784  1.00  0.00           C  
ATOM   1549  O   LYS B 349       2.467  78.950 -15.052  1.00  0.00           O  
ATOM   1550  CB  LYS B 349       0.292  76.878 -16.392  1.00  0.00           C  
ATOM   1551  CG  LYS B 349       0.985  77.457 -17.622  1.00  0.00           C  
ATOM   1552  CD  LYS B 349       0.041  77.480 -18.839  1.00  0.00           C  
ATOM   1553  CE  LYS B 349      -0.484  76.071 -19.221  1.00  0.00           C  
ATOM   1554  NZ  LYS B 349      -1.387  76.026 -20.442  1.00  0.00           N  
ATOM   1555  N   LYS B 352       0.363  79.134 -14.220  1.00  0.00           N  
ATOM   1556  CA  LYS B 352       0.421  80.543 -13.877  1.00  0.00           C  
ATOM   1557  C   LYS B 352       1.373  80.810 -12.705  1.00  0.00           C  
ATOM   1558  O   LYS B 352       1.847  81.927 -12.541  1.00  0.00           O  
ATOM   1559  CB  LYS B 352      -0.987  81.022 -13.517  1.00  0.00           C  
ATOM   1560  CG  LYS B 352      -1.225  82.503 -13.705  1.00  0.00           C  
ATOM   1561  CD  LYS B 352      -1.816  82.788 -15.080  1.00  0.00           C  
ATOM   1562  CE  LYS B 352      -3.313  82.523 -15.105  1.00  0.00           C  
ATOM   1563  NZ  LYS B 352      -3.891  82.495 -16.485  1.00  0.00           N  
ATOM   1564  N   GLY B 361       1.644  79.801 -11.881  1.00  0.00           N  
ATOM   1565  CA  GLY B 361       2.538  80.004 -10.751  1.00  0.00           C  
ATOM   1566  C   GLY B 361       1.936  79.778  -9.369  1.00  0.00           C  
ATOM   1567  O   GLY B 361       2.543  80.111  -8.351  1.00  0.00           O  
ATOM   1568  N   TYR B 362       0.731  79.224  -9.321  1.00  0.00           N  
ATOM   1569  CA  TYR B 362       0.095  78.940  -8.035  1.00  0.00           C  
ATOM   1570  C   TYR B 362       0.604  77.587  -7.531  1.00  0.00           C  
ATOM   1571  O   TYR B 362       0.847  76.685  -8.340  1.00  0.00           O  
ATOM   1572  CB  TYR B 362      -1.439  78.891  -8.180  1.00  0.00           C  
ATOM   1573  CG  TYR B 362      -2.123  80.229  -8.433  1.00  0.00           C  
ATOM   1574  CD1 TYR B 362      -2.440  80.646  -9.728  1.00  0.00           C  
ATOM   1575  CD2 TYR B 362      -2.486  81.053  -7.373  1.00  0.00           C  
ATOM   1576  CE1 TYR B 362      -3.114  81.854  -9.962  1.00  0.00           C  
ATOM   1577  CE2 TYR B 362      -3.152  82.256  -7.586  1.00  0.00           C  
ATOM   1578  CZ  TYR B 362      -3.470  82.655  -8.881  1.00  0.00           C  
ATOM   1579  OH  TYR B 362      -4.150  83.844  -9.078  1.00  0.00           O  
ATOM   1580  N   LYS B 363       0.772  77.441  -6.213  1.00  0.00           N  
ATOM   1581  CA  LYS B 363       1.243  76.166  -5.645  1.00  0.00           C  
ATOM   1582  C   LYS B 363       0.057  75.259  -5.375  1.00  0.00           C  
ATOM   1583  O   LYS B 363      -0.785  75.579  -4.553  1.00  0.00           O  
ATOM   1584  CB  LYS B 363       2.000  76.375  -4.325  1.00  0.00           C  
ATOM   1585  CG  LYS B 363       2.928  75.205  -3.944  1.00  0.00           C  
ATOM   1586  CD  LYS B 363       3.852  74.833  -5.141  1.00  0.00           C  
ATOM   1587  CE  LYS B 363       4.688  76.061  -5.674  1.00  0.00           C  
ATOM   1588  NZ  LYS B 363       5.284  75.923  -7.044  1.00  0.00           N  
ATOM   1589  N   GLU B 364      -0.020  74.132  -6.070  1.00  0.00           N  
ATOM   1590  CA  GLU B 364      -1.125  73.218  -5.857  1.00  0.00           C  
ATOM   1591  C   GLU B 364      -0.974  72.599  -4.491  1.00  0.00           C  
ATOM   1592  O   GLU B 364       0.128  72.259  -4.062  1.00  0.00           O  
ATOM   1593  CB  GLU B 364      -1.119  72.112  -6.909  1.00  0.00           C  
ATOM   1594  CG  GLU B 364      -2.398  71.304  -6.944  1.00  0.00           C  
ATOM   1595  CD  GLU B 364      -2.411  70.272  -8.061  1.00  0.00           C  
ATOM   1596  OE1 GLU B 364      -1.693  70.490  -9.070  1.00  0.00           O  
ATOM   1597  OE2 GLU B 364      -3.150  69.257  -7.938  1.00  0.00           O  
ATOM   1598  N   ILE B 365      -2.081  72.469  -3.779  1.00  0.00           N  
ATOM   1599  CA  ILE B 365      -2.016  71.828  -2.473  1.00  0.00           C  
ATOM   1600  C   ILE B 365      -3.296  71.030  -2.197  1.00  0.00           C  
ATOM   1601  O   ILE B 365      -4.378  71.411  -2.638  1.00  0.00           O  
ATOM   1602  CB  ILE B 365      -1.742  72.871  -1.319  1.00  0.00           C  
ATOM   1603  CG1 ILE B 365      -3.027  73.215  -0.584  1.00  0.00           C  
ATOM   1604  CG2 ILE B 365      -1.085  74.128  -1.862  1.00  0.00           C  
ATOM   1605  CD1 ILE B 365      -3.334  72.226   0.536  1.00  0.00           C  
ATOM   1606  N   CYS B 366      -3.150  69.901  -1.508  1.00  0.00           N  
ATOM   1607  CA  CYS B 366      -4.272  69.038  -1.118  1.00  0.00           C  
ATOM   1608  C   CYS B 366      -4.346  69.209   0.393  1.00  0.00           C  
ATOM   1609  O   CYS B 366      -3.511  68.686   1.134  1.00  0.00           O  
ATOM   1610  CB  CYS B 366      -3.984  67.567  -1.461  1.00  0.00           C  
ATOM   1611  SG  CYS B 366      -4.113  67.130  -3.228  1.00  0.00           S  
ATOM   1612  N   PRO B 368      -5.353  69.938   0.870  1.00  0.00           N  
ATOM   1613  CA  PRO B 368      -5.562  70.219   2.291  1.00  0.00           C  
ATOM   1614  C   PRO B 368      -6.575  69.334   2.987  1.00  0.00           C  
ATOM   1615  O   PRO B 368      -7.366  68.657   2.340  1.00  0.00           O  
ATOM   1616  CB  PRO B 368      -6.060  71.651   2.251  1.00  0.00           C  
ATOM   1617  CG  PRO B 368      -7.076  71.550   1.094  1.00  0.00           C  
ATOM   1618  CD  PRO B 368      -6.343  70.663   0.055  1.00  0.00           C  
ATOM   1619  N   PRO B 370      -6.580  69.349   4.326  1.00  0.00           N  
ATOM   1620  CA  PRO B 370      -7.548  68.525   5.046  1.00  0.00           C  
ATOM   1621  C   PRO B 370      -8.881  69.203   4.807  1.00  0.00           C  
ATOM   1622  O   PRO B 370      -8.921  70.411   4.553  1.00  0.00           O  
ATOM   1623  CB  PRO B 370      -7.122  68.663   6.510  1.00  0.00           C  
ATOM   1624  CG  PRO B 370      -5.706  69.043   6.435  1.00  0.00           C  
ATOM   1625  CD  PRO B 370      -5.659  69.994   5.263  1.00  0.00           C  
ATOM   1626  N   HIS B 371      -9.967  68.447   4.885  1.00  0.00           N  
ATOM   1627  CA  HIS B 371     -11.279  69.029   4.689  1.00  0.00           C  
ATOM   1628  C   HIS B 371     -11.932  69.208   6.043  1.00  0.00           C  
ATOM   1629  O   HIS B 371     -12.916  69.926   6.185  1.00  0.00           O  
ATOM   1630  CB  HIS B 371     -12.118  68.130   3.810  1.00  0.00           C  
ATOM   1631  CG  HIS B 371     -11.550  67.940   2.446  1.00  0.00           C  
ATOM   1632  ND1 HIS B 371     -12.000  66.964   1.581  1.00  0.00           N  
ATOM   1633  CD2 HIS B 371     -10.554  68.586   1.800  1.00  0.00           C  
ATOM   1634  CE1 HIS B 371     -11.301  67.016   0.461  1.00  0.00           C  
ATOM   1635  NE2 HIS B 371     -10.417  67.991   0.569  1.00  0.00           N  
ATOM   1636  N   LEU B 372     -11.368  68.540   7.040  1.00  0.00           N  
ATOM   1637  CA  LEU B 372     -11.850  68.615   8.425  1.00  0.00           C  
ATOM   1638  C   LEU B 372     -10.874  69.545   9.149  1.00  0.00           C  
ATOM   1639  O   LEU B 372      -9.666  69.313   9.145  1.00  0.00           O  
ATOM   1640  CB  LEU B 372     -11.839  67.219   9.051  1.00  0.00           C  
ATOM   1641  CG  LEU B 372     -13.168  66.582   9.442  1.00  0.00           C  
ATOM   1642  CD1 LEU B 372     -14.340  67.302   8.797  1.00  0.00           C  
ATOM   1643  CD2 LEU B 372     -13.111  65.120   9.052  1.00  0.00           C  
ATOM   1644  N   VAL B 373     -11.383  70.591   9.783  1.00  0.00           N  
ATOM   1645  CA  VAL B 373     -10.469  71.541  10.391  1.00  0.00           C  
ATOM   1646  C   VAL B 373     -10.795  72.012  11.810  1.00  0.00           C  
ATOM   1647  O   VAL B 373     -11.951  72.040  12.230  1.00  0.00           O  
ATOM   1648  CB  VAL B 373     -10.323  72.758   9.457  1.00  0.00           C  
ATOM   1649  CG1 VAL B 373     -11.460  73.704   9.670  1.00  0.00           C  
ATOM   1650  CG2 VAL B 373      -9.031  73.434   9.692  1.00  0.00           C  
ATOM   1651  N   LYS B 374      -9.744  72.377  12.534  1.00  0.00           N  
ATOM   1652  CA  LYS B 374      -9.854  72.845  13.904  1.00  0.00           C  
ATOM   1653  C   LYS B 374     -10.525  74.216  13.883  1.00  0.00           C  
ATOM   1654  O   LYS B 374     -10.315  75.001  12.956  1.00  0.00           O  
ATOM   1655  CB  LYS B 374      -8.448  72.957  14.507  1.00  0.00           C  
ATOM   1656  CG  LYS B 374      -8.355  72.766  16.020  1.00  0.00           C  
ATOM   1657  CD  LYS B 374      -6.891  72.870  16.542  1.00  0.00           C  
ATOM   1658  CE  LYS B 374      -5.985  71.701  16.140  1.00  0.00           C  
ATOM   1659  NZ  LYS B 374      -5.761  71.605  14.675  1.00  0.00           N  
ATOM   1660  N   PRO B 375     -11.333  74.531  14.911  1.00  0.00           N  
ATOM   1661  CA  PRO B 375     -12.031  75.819  14.991  1.00  0.00           C  
ATOM   1662  C   PRO B 375     -11.202  77.088  14.741  1.00  0.00           C  
ATOM   1663  O   PRO B 375     -11.540  77.862  13.859  1.00  0.00           O  
ATOM   1664  CB  PRO B 375     -12.658  75.774  16.380  1.00  0.00           C  
ATOM   1665  CG  PRO B 375     -12.991  74.321  16.537  1.00  0.00           C  
ATOM   1666  CD  PRO B 375     -11.713  73.669  16.044  1.00  0.00           C  
ATOM   1667  N   GLU B 376     -10.133  77.307  15.499  1.00  0.00           N  
ATOM   1668  CA  GLU B 376      -9.311  78.502  15.304  1.00  0.00           C  
ATOM   1669  C   GLU B 376      -9.116  78.823  13.829  1.00  0.00           C  
ATOM   1670  O   GLU B 376      -9.143  79.992  13.440  1.00  0.00           O  
ATOM   1671  CB  GLU B 376      -7.926  78.347  15.944  1.00  0.00           C  
ATOM   1672  CG  GLU B 376      -7.946  77.782  17.353  1.00  0.00           C  
ATOM   1673  CD  GLU B 376      -7.719  76.266  17.385  1.00  0.00           C  
ATOM   1674  OE1 GLU B 376      -8.553  75.546  18.008  1.00  0.00           O  
ATOM   1675  OE2 GLU B 376      -6.704  75.812  16.789  1.00  0.00           O  
ATOM   1676  N   ILE B 377      -8.912  77.789  13.014  1.00  0.00           N  
ATOM   1677  CA  ILE B 377      -8.714  77.980  11.577  1.00  0.00           C  
ATOM   1678  C   ILE B 377      -9.882  78.739  10.941  1.00  0.00           C  
ATOM   1679  O   ILE B 377      -9.656  79.663  10.162  1.00  0.00           O  
ATOM   1680  CB  ILE B 377      -8.527  76.636  10.850  1.00  0.00           C  
ATOM   1681  CG1 ILE B 377      -7.352  75.862  11.463  1.00  0.00           C  
ATOM   1682  CG2 ILE B 377      -8.324  76.882   9.382  1.00  0.00           C  
ATOM   1683  CD1 ILE B 377      -6.251  76.739  12.070  1.00  0.00           C  
ATOM   1684  N   LEU B 378     -11.119  78.346  11.269  1.00  0.00           N  
ATOM   1685  CA  LEU B 378     -12.299  79.028  10.744  1.00  0.00           C  
ATOM   1686  C   LEU B 378     -12.431  80.400  11.389  1.00  0.00           C  
ATOM   1687  O   LEU B 378     -13.078  81.290  10.833  1.00  0.00           O  
ATOM   1688  CB  LEU B 378     -13.581  78.239  11.007  1.00  0.00           C  
ATOM   1689  CG  LEU B 378     -14.059  77.131  10.054  1.00  0.00           C  
ATOM   1690  CD1 LEU B 378     -13.591  77.376   8.620  1.00  0.00           C  
ATOM   1691  CD2 LEU B 378     -13.543  75.804  10.568  1.00  0.00           C  
ATOM   1692  N   ILE B 388     -11.845  80.564  12.576  1.00  0.00           N  
ATOM   1693  CA  ILE B 388     -11.868  81.863  13.253  1.00  0.00           C  
ATOM   1694  C   ILE B 388     -10.822  82.630  12.473  1.00  0.00           C  
ATOM   1695  O   ILE B 388     -10.892  83.836  12.299  1.00  0.00           O  
ATOM   1696  CB  ILE B 388     -11.376  81.804  14.741  1.00  0.00           C  
ATOM   1697  CG1 ILE B 388     -12.384  81.077  15.638  1.00  0.00           C  
ATOM   1698  CG2 ILE B 388     -11.181  83.215  15.278  1.00  0.00           C  
ATOM   1699  CD1 ILE B 388     -11.981  81.073  17.115  1.00  0.00           C  
ATOM   1700  N   GLY B 389      -9.845  81.883  11.994  1.00  0.00           N  
ATOM   1701  CA  GLY B 389      -8.773  82.482  11.246  1.00  0.00           C  
ATOM   1702  C   GLY B 389      -9.236  83.279  10.062  1.00  0.00           C  
ATOM   1703  O   GLY B 389      -8.833  84.420   9.911  1.00  0.00           O  
ATOM   1704  N   THR B 396     -10.095  82.703   9.232  1.00  0.00           N  
ATOM   1705  CA  THR B 396     -10.525  83.403   8.031  1.00  0.00           C  
ATOM   1706  C   THR B 396     -11.853  84.118   8.103  1.00  0.00           C  
ATOM   1707  O   THR B 396     -12.337  84.639   7.097  1.00  0.00           O  
ATOM   1708  CB  THR B 396     -10.551  82.459   6.842  1.00  0.00           C  
ATOM   1709  OG1 THR B 396     -11.478  81.400   7.116  1.00  0.00           O  
ATOM   1710  CG2 THR B 396      -9.155  81.896   6.597  1.00  0.00           C  
ATOM   1711  N   GLY B 397     -12.454  84.128   9.282  1.00  0.00           N  
ATOM   1712  CA  GLY B 397     -13.702  84.843   9.449  1.00  0.00           C  
ATOM   1713  C   GLY B 397     -14.973  84.049   9.614  1.00  0.00           C  
ATOM   1714  O   GLY B 397     -15.895  84.521  10.280  1.00  0.00           O  
ATOM   1715  N   GLN B 403     -15.027  82.861   9.009  1.00  0.00           N  
ATOM   1716  CA  GLN B 403     -16.207  81.987   9.056  1.00  0.00           C  
ATOM   1717  C   GLN B 403     -16.782  81.858  10.465  1.00  0.00           C  
ATOM   1718  O   GLN B 403     -18.003  81.744  10.639  1.00  0.00           O  
ATOM   1719  CB  GLN B 403     -15.869  80.597   8.515  1.00  0.00           C  
ATOM   1720  CG  GLN B 403     -14.561  80.515   7.754  1.00  0.00           C  
ATOM   1721  CD  GLN B 403     -14.545  81.347   6.502  1.00  0.00           C  
ATOM   1722  OE1 GLN B 403     -14.542  82.570   6.550  1.00  0.00           O  
ATOM   1723  NE2 GLN B 403     -14.530  80.684   5.366  1.00  0.00           N  
ATOM   1724  N   LEU B 404     -15.899  81.860  11.464  1.00  0.00           N  
ATOM   1725  CA  LEU B 404     -16.315  81.798  12.864  1.00  0.00           C  
ATOM   1726  C   LEU B 404     -15.875  83.137  13.450  1.00  0.00           C  
ATOM   1727  O   LEU B 404     -14.864  83.699  13.015  1.00  0.00           O  
ATOM   1728  CB  LEU B 404     -15.617  80.643  13.579  1.00  0.00           C  
ATOM   1729  CG  LEU B 404     -16.467  79.435  14.007  1.00  0.00           C  
ATOM   1730  CD1 LEU B 404     -17.666  79.222  13.100  1.00  0.00           C  
ATOM   1731  CD2 LEU B 404     -15.580  78.216  14.014  1.00  0.00           C  
ATOM   1732  N   PRO B 406     -16.597  83.658  14.461  1.00  0.00           N  
ATOM   1733  CA  PRO B 406     -17.791  83.140  15.147  1.00  0.00           C  
ATOM   1734  C   PRO B 406     -19.148  83.420  14.524  1.00  0.00           C  
ATOM   1735  O   PRO B 406     -20.097  82.667  14.720  1.00  0.00           O  
ATOM   1736  CB  PRO B 406     -17.700  83.802  16.512  1.00  0.00           C  
ATOM   1737  CG  PRO B 406     -17.203  85.151  16.155  1.00  0.00           C  
ATOM   1738  CD  PRO B 406     -16.098  84.869  15.144  1.00  0.00           C  
ATOM   1739  N   LYS B 473     -19.242  84.514  13.785  1.00  0.00           N  
ATOM   1740  CA  LYS B 473     -20.508  84.936  13.193  1.00  0.00           C  
ATOM   1741  C   LYS B 473     -21.340  83.890  12.429  1.00  0.00           C  
ATOM   1742  O   LYS B 473     -22.566  83.864  12.550  1.00  0.00           O  
ATOM   1743  CB  LYS B 473     -20.258  86.165  12.300  1.00  0.00           C  
ATOM   1744  CG  LYS B 473     -21.453  87.124  12.191  1.00  0.00           C  
ATOM   1745  CD  LYS B 473     -21.197  88.317  11.244  1.00  0.00           C  
ATOM   1746  CE  LYS B 473     -22.503  89.060  10.900  1.00  0.00           C  
ATOM   1747  NZ  LYS B 473     -22.328  90.117   9.865  1.00  0.00           N  
ATOM   1748  N   PHE B 479     -20.686  83.005  11.681  1.00  0.00           N  
ATOM   1749  CA  PHE B 479     -21.415  82.031  10.876  1.00  0.00           C  
ATOM   1750  C   PHE B 479     -21.358  80.553  11.263  1.00  0.00           C  
ATOM   1751  O   PHE B 479     -21.319  79.682  10.394  1.00  0.00           O  
ATOM   1752  CB  PHE B 479     -20.973  82.214   9.434  1.00  0.00           C  
ATOM   1753  CG  PHE B 479     -20.954  83.642   9.015  1.00  0.00           C  
ATOM   1754  CD1 PHE B 479     -19.779  84.385   9.083  1.00  0.00           C  
ATOM   1755  CD2 PHE B 479     -22.133  84.274   8.608  1.00  0.00           C  
ATOM   1756  CE1 PHE B 479     -19.774  85.747   8.750  1.00  0.00           C  
ATOM   1757  CE2 PHE B 479     -22.144  85.621   8.277  1.00  0.00           C  
ATOM   1758  CZ  PHE B 479     -20.960  86.362   8.348  1.00  0.00           C  
ATOM   1759  N   GLU B 488     -21.379  80.271  12.564  1.00  0.00           N  
ATOM   1760  CA  GLU B 488     -21.342  78.898  13.070  1.00  0.00           C  
ATOM   1761  C   GLU B 488     -22.488  78.058  12.511  1.00  0.00           C  
ATOM   1762  O   GLU B 488     -22.288  76.906  12.140  1.00  0.00           O  
ATOM   1763  CB  GLU B 488     -21.432  78.909  14.601  1.00  0.00           C  
ATOM   1764  CG  GLU B 488     -21.988  77.624  15.227  1.00  0.00           C  
ATOM   1765  CD  GLU B 488     -20.903  76.645  15.622  1.00  0.00           C  
ATOM   1766  OE1 GLU B 488     -21.238  75.486  15.967  1.00  0.00           O  
ATOM   1767  OE2 GLU B 488     -19.715  77.044  15.598  1.00  0.00           O  
ATOM   1768  N   GLU B 495     -23.687  78.636  12.453  1.00  0.00           N  
ATOM   1769  CA  GLU B 495     -24.865  77.916  11.977  1.00  0.00           C  
ATOM   1770  C   GLU B 495     -24.714  77.479  10.534  1.00  0.00           C  
ATOM   1771  O   GLU B 495     -25.459  76.628  10.049  1.00  0.00           O  
ATOM   1772  CB  GLU B 495     -26.111  78.797  12.116  1.00  0.00           C  
ATOM   1773  CG  GLU B 495     -26.249  79.485  13.473  1.00  0.00           C  
ATOM   1774  CD  GLU B 495     -26.888  78.601  14.563  1.00  0.00           C  
ATOM   1775  OE1 GLU B 495     -28.104  78.294  14.456  1.00  0.00           O  
ATOM   1776  OE2 GLU B 495     -26.174  78.226  15.528  1.00  0.00           O  
ATOM   1777  N   ASP B 496     -23.730  78.050   9.854  1.00  0.00           N  
ATOM   1778  CA  ASP B 496     -23.513  77.747   8.449  1.00  0.00           C  
ATOM   1779  C   ASP B 496     -22.603  76.576   8.082  1.00  0.00           C  
ATOM   1780  O   ASP B 496     -22.684  76.067   6.954  1.00  0.00           O  
ATOM   1781  CB  ASP B 496     -22.999  78.997   7.740  1.00  0.00           C  
ATOM   1782  CG  ASP B 496     -24.044  79.633   6.849  1.00  0.00           C  
ATOM   1783  OD1 ASP B 496     -24.571  78.915   5.941  1.00  0.00           O  
ATOM   1784  OD2 ASP B 496     -24.320  80.845   7.067  1.00  0.00           O  
ATOM   1785  N   LEU B 497     -21.758  76.155   9.023  1.00  0.00           N  
ATOM   1786  CA  LEU B 497     -20.790  75.080   8.813  1.00  0.00           C  
ATOM   1787  C   LEU B 497     -21.153  73.743   9.463  1.00  0.00           C  
ATOM   1788  O   LEU B 497     -21.607  73.708  10.605  1.00  0.00           O  
ATOM   1789  CB  LEU B 497     -19.446  75.541   9.351  1.00  0.00           C  
ATOM   1790  CG  LEU B 497     -19.084  76.981   8.981  1.00  0.00           C  
ATOM   1791  CD1 LEU B 497     -18.233  77.588  10.073  1.00  0.00           C  
ATOM   1792  CD2 LEU B 497     -18.349  77.010   7.658  1.00  0.00           C  
ATOM   1793  N   TYR B 498     -20.962  72.637   8.745  1.00  0.00           N  
ATOM   1794  CA  TYR B 498     -21.261  71.332   9.325  1.00  0.00           C  
ATOM   1795  C   TYR B 498     -20.204  71.076  10.379  1.00  0.00           C  
ATOM   1796  O   TYR B 498     -19.007  71.210  10.115  1.00  0.00           O  
ATOM   1797  CB  TYR B 498     -21.162  70.217   8.304  1.00  0.00           C  
ATOM   1798  CG  TYR B 498     -22.224  70.213   7.240  1.00  0.00           C  
ATOM   1799  CD1 TYR B 498     -22.106  71.004   6.106  1.00  0.00           C  
ATOM   1800  CD2 TYR B 498     -23.337  69.377   7.345  1.00  0.00           C  
ATOM   1801  CE1 TYR B 498     -23.069  70.953   5.108  1.00  0.00           C  
ATOM   1802  CE2 TYR B 498     -24.302  69.327   6.353  1.00  0.00           C  
ATOM   1803  CZ  TYR B 498     -24.162  70.115   5.246  1.00  0.00           C  
ATOM   1804  OH  TYR B 498     -25.132  70.098   4.280  1.00  0.00           O  
ATOM   1805  N   LYS B 499     -20.635  70.693  11.572  1.00  0.00           N  
ATOM   1806  CA  LYS B 499     -19.702  70.429  12.651  1.00  0.00           C  
ATOM   1807  C   LYS B 499     -19.751  68.957  13.042  1.00  0.00           C  
ATOM   1808  O   LYS B 499     -20.810  68.341  12.991  1.00  0.00           O  
ATOM   1809  CB  LYS B 499     -20.068  71.337  13.839  1.00  0.00           C  
ATOM   1810  CG  LYS B 499     -19.186  71.234  15.080  1.00  0.00           C  
ATOM   1811  CD  LYS B 499     -19.666  72.189  16.174  1.00  0.00           C  
ATOM   1812  CE  LYS B 499     -19.053  71.862  17.551  1.00  0.00           C  
ATOM   1813  NZ  LYS B 499     -17.555  71.739  17.543  1.00  0.00           N  
ATOM   1814  N   CYS B 500     -18.601  68.396  13.404  1.00  0.00           N  
ATOM   1815  CA  CYS B 500     -18.513  67.009  13.851  1.00  0.00           C  
ATOM   1816  C   CYS B 500     -18.333  67.089  15.352  1.00  0.00           C  
ATOM   1817  O   CYS B 500     -17.242  66.808  15.884  1.00  0.00           O  
ATOM   1818  CB  CYS B 500     -17.318  66.312  13.206  1.00  0.00           C  
ATOM   1819  SG  CYS B 500     -17.635  65.795  11.489  1.00  0.00           S  
ATOM   1820  N   GLU B 501     -19.425  67.491  16.011  1.00  0.00           N  
ATOM   1821  CA  GLU B 501     -19.502  67.711  17.452  1.00  0.00           C  
ATOM   1822  C   GLU B 501     -18.621  66.833  18.328  1.00  0.00           C  
ATOM   1823  O   GLU B 501     -17.996  67.329  19.256  1.00  0.00           O  
ATOM   1824  CB  GLU B 501     -20.963  67.643  17.900  1.00  0.00           C  
ATOM   1825  CG  GLU B 501     -21.852  68.786  17.350  1.00  0.00           C  
ATOM   1826  CD  GLU B 501     -22.340  68.587  15.896  1.00  0.00           C  
ATOM   1827  OE1 GLU B 501     -22.897  69.543  15.294  1.00  0.00           O  
ATOM   1828  OE2 GLU B 501     -22.184  67.473  15.350  1.00  0.00           O  
ATOM   1829  N   ARG B 652     -18.529  65.546  18.027  1.00  0.00           N  
ATOM   1830  CA  ARG B 652     -17.698  64.650  18.835  1.00  0.00           C  
ATOM   1831  C   ARG B 652     -16.182  64.920  18.781  1.00  0.00           C  
ATOM   1832  O   ARG B 652     -15.490  64.803  19.796  1.00  0.00           O  
ATOM   1833  CB  ARG B 652     -17.960  63.193  18.439  1.00  0.00           C  
ATOM   1834  CG  ARG B 652     -17.322  62.153  19.350  1.00  0.00           C  
ATOM   1835  CD  ARG B 652     -17.287  60.760  18.699  1.00  0.00           C  
ATOM   1836  NE  ARG B 652     -18.554  60.373  18.062  1.00  0.00           N  
ATOM   1837  CZ  ARG B 652     -18.848  59.140  17.661  1.00  0.00           C  
ATOM   1838  NH1 ARG B 652     -17.967  58.161  17.833  1.00  0.00           N  
ATOM   1839  NH2 ARG B 652     -20.016  58.894  17.083  1.00  0.00           N  
ATOM   1840  N   ASP B 653     -15.656  65.284  17.615  1.00  0.00           N  
ATOM   1841  CA  ASP B 653     -14.212  65.504  17.517  1.00  0.00           C  
ATOM   1842  C   ASP B 653     -13.835  66.967  17.494  1.00  0.00           C  
ATOM   1843  O   ASP B 653     -12.649  67.295  17.384  1.00  0.00           O  
ATOM   1844  CB  ASP B 653     -13.642  64.840  16.263  1.00  0.00           C  
ATOM   1845  CG  ASP B 653     -14.337  63.544  15.922  1.00  0.00           C  
ATOM   1846  OD1 ASP B 653     -13.791  62.467  16.251  1.00  0.00           O  
ATOM   1847  OD2 ASP B 653     -15.441  63.619  15.325  1.00  0.00           O  
ATOM   1848  N   ASN B 654     -14.835  67.836  17.607  1.00  0.00           N  
ATOM   1849  CA  ASN B 654     -14.608  69.280  17.578  1.00  0.00           C  
ATOM   1850  C   ASN B 654     -13.723  69.681  16.376  1.00  0.00           C  
ATOM   1851  O   ASN B 654     -12.582  70.156  16.522  1.00  0.00           O  
ATOM   1852  CB  ASN B 654     -13.968  69.759  18.881  1.00  0.00           C  
ATOM   1853  CG  ASN B 654     -14.023  71.265  19.023  1.00  0.00           C  
ATOM   1854  OD1 ASN B 654     -13.090  71.898  19.521  1.00  0.00           O  
ATOM   1855  ND2 ASN B 654     -15.129  71.850  18.587  1.00  0.00           N  
ATOM   1856  N   LEU B 655     -14.304  69.464  15.196  1.00  0.00           N  
ATOM   1857  CA  LEU B 655     -13.721  69.739  13.892  1.00  0.00           C  
ATOM   1858  C   LEU B 655     -14.873  70.207  13.031  1.00  0.00           C  
ATOM   1859  O   LEU B 655     -16.014  69.822  13.251  1.00  0.00           O  
ATOM   1860  CB  LEU B 655     -13.181  68.462  13.273  1.00  0.00           C  
ATOM   1861  CG  LEU B 655     -11.943  67.838  13.878  1.00  0.00           C  
ATOM   1862  CD1 LEU B 655     -11.876  66.388  13.464  1.00  0.00           C  
ATOM   1863  CD2 LEU B 655     -10.717  68.607  13.422  1.00  0.00           C  
ATOM   1864  N   TYR B 656     -14.577  71.032  12.045  1.00  0.00           N  
ATOM   1865  CA  TYR B 656     -15.604  71.498  11.135  1.00  0.00           C  
ATOM   1866  C   TYR B 656     -15.235  71.032   9.722  1.00  0.00           C  
ATOM   1867  O   TYR B 656     -14.055  70.818   9.411  1.00  0.00           O  
ATOM   1868  CB  TYR B 656     -15.675  73.029  11.160  1.00  0.00           C  
ATOM   1869  CG  TYR B 656     -16.393  73.598  12.359  1.00  0.00           C  
ATOM   1870  CD1 TYR B 656     -17.784  73.697  12.381  1.00  0.00           C  
ATOM   1871  CD2 TYR B 656     -15.692  73.994  13.488  1.00  0.00           C  
ATOM   1872  CE1 TYR B 656     -18.456  74.175  13.499  1.00  0.00           C  
ATOM   1873  CE2 TYR B 656     -16.350  74.466  14.609  1.00  0.00           C  
ATOM   1874  CZ  TYR B 656     -17.734  74.556  14.612  1.00  0.00           C  
ATOM   1875  OH  TYR B 656     -18.399  75.026  15.732  1.00  0.00           O  
ATOM   1876  N   LEU B 657     -16.256  70.835   8.891  1.00  0.00           N  
ATOM   1877  CA  LEU B 657     -16.057  70.486   7.494  1.00  0.00           C  
ATOM   1878  C   LEU B 657     -15.786  71.852   6.825  1.00  0.00           C  
ATOM   1879  O   LEU B 657     -16.428  72.844   7.177  1.00  0.00           O  
ATOM   1880  CB  LEU B 657     -17.339  69.866   6.916  1.00  0.00           C  
ATOM   1881  CG  LEU B 657     -17.521  68.341   6.920  1.00  0.00           C  
ATOM   1882  CD1 LEU B 657     -18.860  67.969   6.286  1.00  0.00           C  
ATOM   1883  CD2 LEU B 657     -16.378  67.682   6.128  1.00  0.00           C  
ATOM   1884  N   ILE B 658     -14.835  71.921   5.890  1.00  0.00           N  
ATOM   1885  CA  ILE B 658     -14.553  73.192   5.208  1.00  0.00           C  
ATOM   1886  C   ILE B 658     -15.618  73.596   4.185  1.00  0.00           C  
ATOM   1887  O   ILE B 658     -16.172  72.761   3.472  1.00  0.00           O  
ATOM   1888  CB  ILE B 658     -13.257  73.164   4.431  1.00  0.00           C  
ATOM   1889  CG1 ILE B 658     -13.234  71.904   3.560  1.00  0.00           C  
ATOM   1890  CG2 ILE B 658     -12.090  73.389   5.385  1.00  0.00           C  
ATOM   1891  CD1 ILE B 658     -12.089  71.858   2.595  1.00  0.00           C  
ATOM   1892  N   PRO B 659     -15.915  74.895   4.112  1.00  0.00           N  
ATOM   1893  CA  PRO B 659     -16.913  75.389   3.168  1.00  0.00           C  
ATOM   1894  C   PRO B 659     -16.239  75.916   1.889  1.00  0.00           C  
ATOM   1895  O   PRO B 659     -16.918  76.318   0.944  1.00  0.00           O  
ATOM   1896  CB  PRO B 659     -17.579  76.495   3.964  1.00  0.00           C  
ATOM   1897  CG  PRO B 659     -16.378  77.117   4.654  1.00  0.00           C  
ATOM   1898  CD  PRO B 659     -15.556  75.935   5.097  1.00  0.00           C  
ATOM   1899  N   THR B 660     -14.900  75.901   1.894  1.00  0.00           N  
ATOM   1900  CA  THR B 660     -14.054  76.387   0.798  1.00  0.00           C  
ATOM   1901  C   THR B 660     -12.582  76.156   1.116  1.00  0.00           C  
ATOM   1902  O   THR B 660     -12.183  76.294   2.261  1.00  0.00           O  
ATOM   1903  CB  THR B 660     -14.195  77.895   0.610  1.00  0.00           C  
ATOM   1904  OG1 THR B 660     -13.010  78.406  -0.016  1.00  0.00           O  
ATOM   1905  CG2 THR B 660     -14.399  78.579   1.962  1.00  0.00           C  
ATOM   1906  N   ALA B 661     -11.772  75.838   0.107  1.00  0.00           N  
ATOM   1907  CA  ALA B 661     -10.329  75.624   0.309  1.00  0.00           C  
ATOM   1908  C   ALA B 661      -9.645  76.886   0.823  1.00  0.00           C  
ATOM   1909  O   ALA B 661      -8.456  76.886   1.150  1.00  0.00           O  
ATOM   1910  CB  ALA B 661      -9.676  75.209  -0.989  1.00  0.00           C  
ATOM   1911  N   GLU B 662     -10.405  77.972   0.866  1.00  0.00           N  
ATOM   1912  CA  GLU B 662      -9.881  79.242   1.333  1.00  0.00           C  
ATOM   1913  C   GLU B 662      -9.422  79.047   2.756  1.00  0.00           C  
ATOM   1914  O   GLU B 662      -8.359  79.519   3.166  1.00  0.00           O  
ATOM   1915  CB  GLU B 662     -10.964  80.310   1.329  1.00  0.00           C  
ATOM   1916  CG  GLU B 662     -10.510  81.555   2.058  1.00  0.00           C  
ATOM   1917  CD  GLU B 662     -11.657  82.376   2.563  1.00  0.00           C  
ATOM   1918  OE1 GLU B 662     -11.414  83.327   3.346  1.00  0.00           O  
ATOM   1919  OE2 GLU B 662     -12.800  82.065   2.172  1.00  0.00           O  
ATOM   1920  N   VAL B 663     -10.259  78.359   3.514  1.00  0.00           N  
ATOM   1921  CA  VAL B 663      -9.946  78.098   4.892  1.00  0.00           C  
ATOM   1922  C   VAL B 663      -8.594  77.381   5.110  1.00  0.00           C  
ATOM   1923  O   VAL B 663      -7.636  77.999   5.571  1.00  0.00           O  
ATOM   1924  CB  VAL B 663     -11.087  77.328   5.529  1.00  0.00           C  
ATOM   1925  CG1 VAL B 663     -10.649  76.742   6.849  1.00  0.00           C  
ATOM   1926  CG2 VAL B 663     -12.253  78.261   5.738  1.00  0.00           C  
ATOM   1927  N   PRO B 664      -8.478  76.090   4.749  1.00  0.00           N  
ATOM   1928  CA  PRO B 664      -7.174  75.470   4.991  1.00  0.00           C  
ATOM   1929  C   PRO B 664      -5.950  76.121   4.336  1.00  0.00           C  
ATOM   1930  O   PRO B 664      -4.865  76.101   4.902  1.00  0.00           O  
ATOM   1931  CB  PRO B 664      -7.392  74.032   4.520  1.00  0.00           C  
ATOM   1932  CG  PRO B 664      -8.378  74.199   3.429  1.00  0.00           C  
ATOM   1933  CD  PRO B 664      -9.362  75.162   4.025  1.00  0.00           C  
ATOM   1934  N   LEU B 665      -6.109  76.695   3.151  1.00  0.00           N  
ATOM   1935  CA  LEU B 665      -4.959  77.295   2.466  1.00  0.00           C  
ATOM   1936  C   LEU B 665      -4.439  78.577   3.096  1.00  0.00           C  
ATOM   1937  O   LEU B 665      -3.227  78.777   3.211  1.00  0.00           O  
ATOM   1938  CB  LEU B 665      -5.287  77.568   0.994  1.00  0.00           C  
ATOM   1939  CG  LEU B 665      -4.891  76.433   0.049  1.00  0.00           C  
ATOM   1940  CD1 LEU B 665      -5.728  75.203   0.367  1.00  0.00           C  
ATOM   1941  CD2 LEU B 665      -5.068  76.860  -1.410  1.00  0.00           C  
ATOM   1942  N   THR B 666      -5.362  79.450   3.489  1.00  0.00           N  
ATOM   1943  CA  THR B 666      -4.996  80.717   4.084  1.00  0.00           C  
ATOM   1944  C   THR B 666      -4.340  80.476   5.433  1.00  0.00           C  
ATOM   1945  O   THR B 666      -3.302  81.061   5.733  1.00  0.00           O  
ATOM   1946  CB  THR B 666      -6.236  81.626   4.277  1.00  0.00           C  
ATOM   1947  OG1 THR B 666      -6.897  81.832   3.019  1.00  0.00           O  
ATOM   1948  CG2 THR B 666      -5.825  82.975   4.843  1.00  0.00           C  
ATOM   1949  N   ASN B 667      -4.930  79.606   6.247  1.00  0.00           N  
ATOM   1950  CA  ASN B 667      -4.395  79.311   7.584  1.00  0.00           C  
ATOM   1951  C   ASN B 667      -3.109  78.473   7.578  1.00  0.00           C  
ATOM   1952  O   ASN B 667      -2.578  78.133   8.638  1.00  0.00           O  
ATOM   1953  CB  ASN B 667      -5.458  78.605   8.453  1.00  0.00           C  
ATOM   1954  CG  ASN B 667      -6.538  79.567   8.989  1.00  0.00           C  
ATOM   1955  OD1 ASN B 667      -7.292  80.168   8.222  1.00  0.00           O  
ATOM   1956  ND2 ASN B 667      -6.609  79.709  10.314  1.00  0.00           N  
ATOM   1957  N   LEU B 668      -2.596  78.161   6.393  1.00  0.00           N  
ATOM   1958  CA  LEU B 668      -1.390  77.351   6.268  1.00  0.00           C  
ATOM   1959  C   LEU B 668      -0.214  77.905   7.076  1.00  0.00           C  
ATOM   1960  O   LEU B 668       0.526  77.166   7.723  1.00  0.00           O  
ATOM   1961  CB  LEU B 668      -1.010  77.247   4.796  1.00  0.00           C  
ATOM   1962  CG  LEU B 668      -0.446  75.911   4.320  1.00  0.00           C  
ATOM   1963  CD1 LEU B 668      -1.448  74.774   4.518  1.00  0.00           C  
ATOM   1964  CD2 LEU B 668      -0.085  76.050   2.855  1.00  0.00           C  
ATOM   1965  N   TYR B 669      -0.047  79.218   7.040  1.00  0.00           N  
ATOM   1966  CA  TYR B 669       1.041  79.866   7.766  1.00  0.00           C  
ATOM   1967  C   TYR B 669       0.493  80.694   8.922  1.00  0.00           C  
ATOM   1968  O   TYR B 669       0.848  81.861   9.087  1.00  0.00           O  
ATOM   1969  CB  TYR B 669       1.820  80.769   6.819  1.00  0.00           C  
ATOM   1970  CG  TYR B 669       2.183  80.067   5.545  1.00  0.00           C  
ATOM   1971  CD1 TYR B 669       3.087  79.006   5.557  1.00  0.00           C  
ATOM   1972  CD2 TYR B 669       1.581  80.416   4.334  1.00  0.00           C  
ATOM   1973  CE1 TYR B 669       3.381  78.301   4.406  1.00  0.00           C  
ATOM   1974  CE2 TYR B 669       1.871  79.714   3.171  1.00  0.00           C  
ATOM   1975  CZ  TYR B 669       2.768  78.659   3.226  1.00  0.00           C  
ATOM   1976  OH  TYR B 669       3.035  77.919   2.114  1.00  0.00           O  
ATOM   1977  N   ARG B 670      -0.398  80.102   9.707  1.00  0.00           N  
ATOM   1978  CA  ARG B 670      -0.938  80.834  10.818  1.00  0.00           C  
ATOM   1979  C   ARG B 670       0.108  80.760  11.915  1.00  0.00           C  
ATOM   1980  O   ARG B 670       0.868  79.795  11.982  1.00  0.00           O  
ATOM   1981  CB  ARG B 670      -2.286  80.250  11.246  1.00  0.00           C  
ATOM   1982  CG  ARG B 670      -2.303  78.812  11.666  1.00  0.00           C  
ATOM   1983  CD  ARG B 670      -3.203  78.715  12.869  1.00  0.00           C  
ATOM   1984  NE  ARG B 670      -4.146  79.826  12.852  1.00  0.00           N  
ATOM   1985  CZ  ARG B 670      -4.989  80.124  13.838  1.00  0.00           C  
ATOM   1986  NH1 ARG B 670      -5.810  81.166  13.717  1.00  0.00           N  
ATOM   1987  NH2 ARG B 670      -5.027  79.383  14.943  1.00  0.00           N  
ATOM   1988  N   GLU B 671       0.178  81.798  12.743  1.00  0.00           N  
ATOM   1989  CA  GLU B 671       1.149  81.842  13.821  1.00  0.00           C  
ATOM   1990  C   GLU B 671       2.570  81.666  13.269  1.00  0.00           C  
ATOM   1991  O   GLU B 671       3.358  80.891  13.801  1.00  0.00           O  
ATOM   1992  CB  GLU B 671       0.842  80.744  14.842  1.00  0.00           C  
ATOM   1993  CG  GLU B 671       0.901  81.177  16.319  1.00  0.00           C  
ATOM   1994  CD  GLU B 671      -0.382  81.864  16.824  1.00  0.00           C  
ATOM   1995  OE1 GLU B 671      -0.408  83.112  16.879  1.00  0.00           O  
ATOM   1996  OE2 GLU B 671      -1.364  81.155  17.166  1.00  0.00           O  
ATOM   1997  N   GLU B 672       2.893  82.377  12.196  1.00  0.00           N  
ATOM   1998  CA  GLU B 672       4.233  82.302  11.617  1.00  0.00           C  
ATOM   1999  C   GLU B 672       4.817  83.687  11.305  1.00  0.00           C  
ATOM   2000  O   GLU B 672       4.086  84.681  11.230  1.00  0.00           O  
ATOM   2001  CB  GLU B 672       4.209  81.483  10.332  1.00  0.00           C  
ATOM   2002  CG  GLU B 672       4.394  80.007  10.532  1.00  0.00           C  
ATOM   2003  CD  GLU B 672       4.231  79.222   9.237  1.00  0.00           C  
ATOM   2004  OE1 GLU B 672       4.916  79.547   8.248  1.00  0.00           O  
ATOM   2005  OE2 GLU B 672       3.415  78.276   9.212  1.00  0.00           O  
ATOM   2006  N   ILE B 675       6.139  83.740  11.145  1.00  0.00           N  
ATOM   2007  CA  ILE B 675       6.848  84.970  10.783  1.00  0.00           C  
ATOM   2008  C   ILE B 675       7.533  84.633   9.457  1.00  0.00           C  
ATOM   2009  O   ILE B 675       8.548  83.937   9.426  1.00  0.00           O  
ATOM   2010  CB  ILE B 675       7.931  85.359  11.816  1.00  0.00           C  
ATOM   2011  CG1 ILE B 675       7.307  85.584  13.202  1.00  0.00           C  
ATOM   2012  CG2 ILE B 675       8.659  86.605  11.348  1.00  0.00           C  
ATOM   2013  CD1 ILE B 675       6.446  86.811  13.310  1.00  0.00           C  
ATOM   2014  N   LEU B 677       6.958  85.116   8.364  1.00  0.00           N  
ATOM   2015  CA  LEU B 677       7.482  84.839   7.045  1.00  0.00           C  
ATOM   2016  C   LEU B 677       8.577  85.780   6.563  1.00  0.00           C  
ATOM   2017  O   LEU B 677       8.623  86.954   6.934  1.00  0.00           O  
ATOM   2018  CB  LEU B 677       6.334  84.837   6.049  1.00  0.00           C  
ATOM   2019  CG  LEU B 677       5.297  83.747   6.303  1.00  0.00           C  
ATOM   2020  CD1 LEU B 677       4.238  83.792   5.208  1.00  0.00           C  
ATOM   2021  CD2 LEU B 677       5.983  82.380   6.328  1.00  0.00           C  
ATOM   2022  N   LYS B 678       9.457  85.238   5.727  1.00  0.00           N  
ATOM   2023  CA  LYS B 678      10.566  85.979   5.146  1.00  0.00           C  
ATOM   2024  C   LYS B 678      10.051  86.708   3.894  1.00  0.00           C  
ATOM   2025  O   LYS B 678       9.642  86.073   2.924  1.00  0.00           O  
ATOM   2026  CB  LYS B 678      11.693  84.992   4.795  1.00  0.00           C  
ATOM   2027  CG  LYS B 678      12.873  85.554   3.996  1.00  0.00           C  
ATOM   2028  CD  LYS B 678      13.675  86.634   4.753  1.00  0.00           C  
ATOM   2029  CE  LYS B 678      13.125  88.044   4.513  1.00  0.00           C  
ATOM   2030  NZ  LYS B 678      13.936  89.103   5.172  1.00  0.00           N  
ATOM   2031  N   GLU B 681      10.060  88.040   3.934  1.00  0.00           N  
ATOM   2032  CA  GLU B 681       9.591  88.858   2.817  1.00  0.00           C  
ATOM   2033  C   GLU B 681      10.124  88.362   1.473  1.00  0.00           C  
ATOM   2034  O   GLU B 681       9.474  88.534   0.440  1.00  0.00           O  
ATOM   2035  CB  GLU B 681      10.009  90.320   3.011  1.00  0.00           C  
ATOM   2036  CG  GLU B 681       9.400  91.292   1.995  1.00  0.00           C  
ATOM   2037  CD  GLU B 681      10.042  92.672   2.030  1.00  0.00           C  
ATOM   2038  OE1 GLU B 681      11.232  92.790   1.657  1.00  0.00           O  
ATOM   2039  OE2 GLU B 681       9.354  93.636   2.432  1.00  0.00           O  
ATOM   2040  N   GLU B 683      11.308  87.757   1.482  1.00  0.00           N  
ATOM   2041  CA  GLU B 683      11.896  87.250   0.251  1.00  0.00           C  
ATOM   2042  C   GLU B 683      10.919  86.257  -0.372  1.00  0.00           C  
ATOM   2043  O   GLU B 683      10.754  86.205  -1.597  1.00  0.00           O  
ATOM   2044  CB  GLU B 683      13.218  86.536   0.542  1.00  0.00           C  
ATOM   2045  CG  GLU B 683      14.163  87.266   1.492  1.00  0.00           C  
ATOM   2046  CD  GLU B 683      14.678  88.617   0.966  1.00  0.00           C  
ATOM   2047  OE1 GLU B 683      13.886  89.595   0.910  1.00  0.00           O  
ATOM   2048  OE2 GLU B 683      15.886  88.701   0.619  1.00  0.00           O  
ATOM   2049  N   ASN B 684      10.272  85.473   0.490  1.00  0.00           N  
ATOM   2050  CA  ASN B 684       9.309  84.462   0.065  1.00  0.00           C  
ATOM   2051  C   ASN B 684       8.034  85.029  -0.546  1.00  0.00           C  
ATOM   2052  O   ASN B 684       7.545  84.514  -1.559  1.00  0.00           O  
ATOM   2053  CB  ASN B 684       8.986  83.557   1.236  1.00  0.00           C  
ATOM   2054  CG  ASN B 684      10.189  82.772   1.675  1.00  0.00           C  
ATOM   2055  OD1 ASN B 684      10.157  82.069   2.689  1.00  0.00           O  
ATOM   2056  ND2 ASN B 684      11.275  82.886   0.904  1.00  0.00           N  
ATOM   2057  N   LEU B 685       7.489  86.084   0.051  1.00  0.00           N  
ATOM   2058  CA  LEU B 685       6.293  86.702  -0.505  1.00  0.00           C  
ATOM   2059  C   LEU B 685       6.547  87.081  -1.967  1.00  0.00           C  
ATOM   2060  O   LEU B 685       7.667  87.402  -2.351  1.00  0.00           O  
ATOM   2061  CB  LEU B 685       5.925  87.942   0.308  1.00  0.00           C  
ATOM   2062  CG  LEU B 685       5.028  87.712   1.532  1.00  0.00           C  
ATOM   2063  CD1 LEU B 685       5.412  86.433   2.238  1.00  0.00           C  
ATOM   2064  CD2 LEU B 685       5.130  88.897   2.474  1.00  0.00           C  
ATOM   2065  N   PRO B 686       5.510  87.027  -2.807  1.00  0.00           N  
ATOM   2066  CA  PRO B 686       4.159  86.627  -2.419  1.00  0.00           C  
ATOM   2067  C   PRO B 686       4.040  85.109  -2.400  1.00  0.00           C  
ATOM   2068  O   PRO B 686       4.900  84.421  -2.933  1.00  0.00           O  
ATOM   2069  CB  PRO B 686       3.303  87.264  -3.514  1.00  0.00           C  
ATOM   2070  CG  PRO B 686       4.175  87.145  -4.721  1.00  0.00           C  
ATOM   2071  CD  PRO B 686       5.525  87.560  -4.183  1.00  0.00           C  
ATOM   2072  N   ILE B 687       2.993  84.586  -1.774  1.00  0.00           N  
ATOM   2073  CA  ILE B 687       2.767  83.142  -1.750  1.00  0.00           C  
ATOM   2074  C   ILE B 687       1.461  82.867  -2.499  1.00  0.00           C  
ATOM   2075  O   ILE B 687       0.378  83.221  -2.033  1.00  0.00           O  
ATOM   2076  CB  ILE B 687       2.648  82.603  -0.315  1.00  0.00           C  
ATOM   2077  CG1 ILE B 687       3.976  82.776   0.426  1.00  0.00           C  
ATOM   2078  CG2 ILE B 687       2.316  81.147  -0.351  1.00  0.00           C  
ATOM   2079  CD1 ILE B 687       4.002  82.210   1.823  1.00  0.00           C  
ATOM   2080  N   TYR B 688       1.567  82.270  -3.682  1.00  0.00           N  
ATOM   2081  CA  TYR B 688       0.393  81.966  -4.482  1.00  0.00           C  
ATOM   2082  C   TYR B 688       0.163  80.481  -4.379  1.00  0.00           C  
ATOM   2083  O   TYR B 688       1.085  79.699  -4.585  1.00  0.00           O  
ATOM   2084  CB  TYR B 688       0.617  82.273  -5.969  1.00  0.00           C  
ATOM   2085  CG  TYR B 688       0.941  83.707  -6.368  1.00  0.00           C  
ATOM   2086  CD1 TYR B 688       0.803  84.778  -5.471  1.00  0.00           C  
ATOM   2087  CD2 TYR B 688       1.368  83.991  -7.668  1.00  0.00           C  
ATOM   2088  CE1 TYR B 688       1.091  86.096  -5.871  1.00  0.00           C  
ATOM   2089  CE2 TYR B 688       1.651  85.294  -8.074  1.00  0.00           C  
ATOM   2090  CZ  TYR B 688       1.515  86.341  -7.178  1.00  0.00           C  
ATOM   2091  OH  TYR B 688       1.813  87.624  -7.597  1.00  0.00           O  
ATOM   2092  N   LEU B 689      -1.060  80.080  -4.067  1.00  0.00           N  
ATOM   2093  CA  LEU B 689      -1.382  78.656  -4.003  1.00  0.00           C  
ATOM   2094  C   LEU B 689      -2.830  78.387  -4.459  1.00  0.00           C  
ATOM   2095  O   LEU B 689      -3.702  79.258  -4.375  1.00  0.00           O  
ATOM   2096  CB  LEU B 689      -1.112  78.113  -2.587  1.00  0.00           C  
ATOM   2097  CG  LEU B 689      -1.903  78.618  -1.390  1.00  0.00           C  
ATOM   2098  CD1 LEU B 689      -0.997  78.585  -0.184  1.00  0.00           C  
ATOM   2099  CD2 LEU B 689      -2.398  80.024  -1.633  1.00  0.00           C  
ATOM   2100  N   THR B 690      -3.063  77.188  -4.977  1.00  0.00           N  
ATOM   2101  CA  THR B 690      -4.378  76.809  -5.458  1.00  0.00           C  
ATOM   2102  C   THR B 690      -4.687  75.414  -4.937  1.00  0.00           C  
ATOM   2103  O   THR B 690      -3.810  74.740  -4.402  1.00  0.00           O  
ATOM   2104  CB  THR B 690      -4.422  76.797  -7.027  1.00  0.00           C  
ATOM   2105  OG1 THR B 690      -5.780  76.796  -7.476  1.00  0.00           O  
ATOM   2106  CG2 THR B 690      -3.742  75.575  -7.580  1.00  0.00           C  
ATOM   2107  N   ALA B 691      -5.936  74.982  -5.102  1.00  0.00           N  
ATOM   2108  CA  ALA B 691      -6.367  73.647  -4.673  1.00  0.00           C  
ATOM   2109  C   ALA B 691      -7.819  73.332  -5.075  1.00  0.00           C  
ATOM   2110  O   ALA B 691      -8.602  74.241  -5.326  1.00  0.00           O  
ATOM   2111  CB  ALA B 691      -6.212  73.528  -3.157  1.00  0.00           C  
ATOM   2112  N   TYR B 692      -8.155  72.046  -5.182  1.00  0.00           N  
ATOM   2113  CA  TYR B 692      -9.535  71.643  -5.453  1.00  0.00           C  
ATOM   2114  C   TYR B 692     -10.030  70.903  -4.228  1.00  0.00           C  
ATOM   2115  O   TYR B 692      -9.352  70.002  -3.720  1.00  0.00           O  
ATOM   2116  CB  TYR B 692      -9.674  70.646  -6.599  1.00  0.00           C  
ATOM   2117  CG  TYR B 692     -10.813  69.641  -6.328  1.00  0.00           C  
ATOM   2118  CD1 TYR B 692     -12.149  70.060  -6.246  1.00  0.00           C  
ATOM   2119  CD2 TYR B 692     -10.534  68.308  -6.052  1.00  0.00           C  
ATOM   2120  CE1 TYR B 692     -13.162  69.180  -5.890  1.00  0.00           C  
ATOM   2121  CE2 TYR B 692     -11.537  67.422  -5.693  1.00  0.00           C  
ATOM   2122  CZ  TYR B 692     -12.849  67.860  -5.606  1.00  0.00           C  
ATOM   2123  OH  TYR B 692     -13.821  66.973  -5.173  1.00  0.00           O  
ATOM   2124  N   THR B 693     -11.229  71.227  -3.775  1.00  0.00           N  
ATOM   2125  CA  THR B 693     -11.755  70.524  -2.619  1.00  0.00           C  
ATOM   2126  C   THR B 693     -13.247  70.547  -2.646  1.00  0.00           C  
ATOM   2127  O   THR B 693     -13.844  71.439  -3.233  1.00  0.00           O  
ATOM   2128  CB  THR B 693     -11.383  71.207  -1.303  1.00  0.00           C  
ATOM   2129  OG1 THR B 693     -12.225  72.352  -1.136  1.00  0.00           O  
ATOM   2130  CG2 THR B 693      -9.931  71.645  -1.306  1.00  0.00           C  
ATOM   2131  N   PRO B 695     -13.873  69.543  -2.027  1.00  0.00           N  
ATOM   2132  CA  PRO B 695     -15.336  69.514  -1.985  1.00  0.00           C  
ATOM   2133  C   PRO B 695     -15.657  70.628  -0.980  1.00  0.00           C  
ATOM   2134  O   PRO B 695     -14.926  70.843  -0.022  1.00  0.00           O  
ATOM   2135  CB  PRO B 695     -15.646  68.148  -1.392  1.00  0.00           C  
ATOM   2136  CG  PRO B 695     -14.462  67.319  -1.779  1.00  0.00           C  
ATOM   2137  CD  PRO B 695     -13.310  68.265  -1.559  1.00  0.00           C  
ATOM   2138  N   CYS B 696     -16.717  71.369  -1.211  1.00  0.00           N  
ATOM   2139  CA  CYS B 696     -17.063  72.405  -0.278  1.00  0.00           C  
ATOM   2140  C   CYS B 696     -18.367  71.979   0.369  1.00  0.00           C  
ATOM   2141  O   CYS B 696     -19.295  71.464  -0.285  1.00  0.00           O  
ATOM   2142  CB  CYS B 696     -17.179  73.734  -0.993  1.00  0.00           C  
ATOM   2143  SG  CYS B 696     -15.567  74.305  -1.596  1.00  0.00           S  
ATOM   2144  N   TYR B 697     -18.418  72.154   1.678  1.00  0.00           N  
ATOM   2145  CA  TYR B 697     -19.577  71.744   2.404  1.00  0.00           C  
ATOM   2146  C   TYR B 697     -20.209  72.934   3.078  1.00  0.00           C  
ATOM   2147  O   TYR B 697     -19.553  73.634   3.851  1.00  0.00           O  
ATOM   2148  CB  TYR B 697     -19.178  70.682   3.427  1.00  0.00           C  
ATOM   2149  CG  TYR B 697     -18.378  69.528   2.857  1.00  0.00           C  
ATOM   2150  CD1 TYR B 697     -16.989  69.555   2.834  1.00  0.00           C  
ATOM   2151  CD2 TYR B 697     -19.016  68.390   2.376  1.00  0.00           C  
ATOM   2152  CE1 TYR B 697     -16.258  68.468   2.351  1.00  0.00           C  
ATOM   2153  CE2 TYR B 697     -18.297  67.299   1.899  1.00  0.00           C  
ATOM   2154  CZ  TYR B 697     -16.923  67.344   1.891  1.00  0.00           C  
ATOM   2155  OH  TYR B 697     -16.230  66.243   1.444  1.00  0.00           O  
ATOM   2156  N   ARG B 698     -21.482  73.164   2.775  1.00  0.00           N  
ATOM   2157  CA  ARG B 698     -22.206  74.274   3.360  1.00  0.00           C  
ATOM   2158  C   ARG B 698     -23.590  73.869   3.840  1.00  0.00           C  
ATOM   2159  O   ARG B 698     -24.337  73.210   3.113  1.00  0.00           O  
ATOM   2160  CB  ARG B 698     -22.312  75.400   2.347  1.00  0.00           C  
ATOM   2161  CG  ARG B 698     -20.984  75.750   1.771  1.00  0.00           C  
ATOM   2162  CD  ARG B 698     -20.892  77.193   1.421  1.00  0.00           C  
ATOM   2163  NE  ARG B 698     -19.637  77.460   0.741  1.00  0.00           N  
ATOM   2164  CZ  ARG B 698     -19.271  78.658   0.311  1.00  0.00           C  
ATOM   2165  NH1 ARG B 698     -18.109  78.806  -0.302  1.00  0.00           N  
ATOM   2166  NH2 ARG B 698     -20.062  79.705   0.503  1.00  0.00           N  
ATOM   2167  N   ARG B 699     -23.920  74.259   5.071  1.00  0.00           N  
ATOM   2168  CA  ARG B 699     -25.219  73.942   5.656  1.00  0.00           C  
ATOM   2169  C   ARG B 699     -26.312  74.717   4.936  1.00  0.00           C  
ATOM   2170  O   ARG B 699     -27.493  74.433   5.101  1.00  0.00           O  
ATOM   2171  CB  ARG B 699     -25.227  74.297   7.136  1.00  0.00           C  
ATOM   2172  CG  ARG B 699     -24.213  73.524   7.933  1.00  0.00           C  
ATOM   2173  CD  ARG B 699     -24.818  72.312   8.606  1.00  0.00           C  
ATOM   2174  NE  ARG B 699     -25.580  72.687   9.794  1.00  0.00           N  
ATOM   2175  CZ  ARG B 699     -26.852  73.071   9.791  1.00  0.00           C  
ATOM   2176  NH1 ARG B 699     -27.442  73.399  10.941  1.00  0.00           N  
ATOM   2177  NH2 ARG B 699     -27.536  73.108   8.652  1.00  0.00           N  
ATOM   2178  N   GLU B 700     -25.893  75.711   4.156  1.00  0.00           N  
ATOM   2179  CA  GLU B 700     -26.785  76.538   3.356  1.00  0.00           C  
ATOM   2180  C   GLU B 700     -28.121  76.710   4.065  1.00  0.00           C  
ATOM   2181  O   GLU B 700     -29.194  76.599   3.449  1.00  0.00           O  
ATOM   2182  CB  GLU B 700     -26.980  75.879   1.981  1.00  0.00           C  
ATOM   2183  CG  GLU B 700     -27.019  76.851   0.806  1.00  0.00           C  
ATOM   2184  CD  GLU B 700     -25.756  77.721   0.695  1.00  0.00           C  
ATOM   2185  OE1 GLU B 700     -24.656  77.172   0.470  1.00  0.00           O  
ATOM   2186  OE2 GLU B 700     -25.860  78.961   0.831  1.00  0.00           O  
ATOM   2187  N   ALA B 703     -28.047  76.973   5.369  1.00  0.00           N  
ATOM   2188  CA  ALA B 703     -29.240  77.163   6.198  1.00  0.00           C  
ATOM   2189  C   ALA B 703     -30.088  78.342   5.699  1.00  0.00           C  
ATOM   2190  O   ALA B 703     -31.312  78.356   5.875  1.00  0.00           O  
ATOM   2191  CB  ALA B 703     -28.830  77.380   7.670  1.00  0.00           C  
ATOM   2192  N   GLY B 704     -29.436  79.322   5.075  1.00  0.00           N  
ATOM   2193  CA  GLY B 704     -30.148  80.480   4.561  1.00  0.00           C  
ATOM   2194  C   GLY B 704     -30.894  80.246   3.246  1.00  0.00           C  
ATOM   2195  O   GLY B 704     -32.085  80.565   3.132  1.00  0.00           O  
ATOM   2196  N   ALA B 705     -30.196  79.695   2.251  1.00  0.00           N  
ATOM   2197  CA  ALA B 705     -30.787  79.423   0.944  1.00  0.00           C  
ATOM   2198  C   ALA B 705     -32.072  78.623   1.088  1.00  0.00           C  
ATOM   2199  O   ALA B 705     -32.048  77.391   1.038  1.00  0.00           O  
ATOM   2200  CB  ALA B 705     -29.800  78.655   0.072  1.00  0.00           C  
ATOM   2201  N   TYR B 708     -33.191  79.318   1.270  1.00  0.00           N  
ATOM   2202  CA  TYR B 708     -34.472  78.638   1.418  1.00  0.00           C  
ATOM   2203  C   TYR B 708     -35.392  78.987   0.248  1.00  0.00           C  
ATOM   2204  O   TYR B 708     -35.722  80.157   0.021  1.00  0.00           O  
ATOM   2205  CB  TYR B 708     -35.134  79.024   2.745  1.00  0.00           C  
ATOM   2206  CG  TYR B 708     -36.126  78.000   3.225  1.00  0.00           C  
ATOM   2207  CD1 TYR B 708     -35.722  76.937   4.047  1.00  0.00           C  
ATOM   2208  CD2 TYR B 708     -37.460  78.059   2.819  1.00  0.00           C  
ATOM   2209  CE1 TYR B 708     -36.631  75.949   4.455  1.00  0.00           C  
ATOM   2210  CE2 TYR B 708     -38.378  77.083   3.212  1.00  0.00           C  
ATOM   2211  CZ  TYR B 708     -37.962  76.033   4.031  1.00  0.00           C  
ATOM   2212  OH  TYR B 708     -38.884  75.093   4.427  1.00  0.00           O  
ATOM   2213  N   GLY B 709     -35.789  77.964  -0.503  1.00  0.00           N  
ATOM   2214  CA  GLY B 709     -36.659  78.183  -1.643  1.00  0.00           C  
ATOM   2215  C   GLY B 709     -35.962  78.737  -2.881  1.00  0.00           C  
ATOM   2216  O   GLY B 709     -36.488  78.627  -3.996  1.00  0.00           O  
ATOM   2217  N   LYS B 710     -34.792  79.346  -2.711  1.00  0.00           N  
ATOM   2218  CA  LYS B 710     -34.067  79.882  -3.861  1.00  0.00           C  
ATOM   2219  C   LYS B 710     -33.160  78.804  -4.456  1.00  0.00           C  
ATOM   2220  O   LYS B 710     -32.531  78.033  -3.723  1.00  0.00           O  
ATOM   2221  CB  LYS B 710     -33.248  81.131  -3.466  1.00  0.00           C  
ATOM   2222  CG  LYS B 710     -34.079  82.416  -3.211  1.00  0.00           C  
ATOM   2223  CD  LYS B 710     -34.550  83.115  -4.510  1.00  0.00           C  
ATOM   2224  CE  LYS B 710     -35.526  82.260  -5.356  1.00  0.00           C  
ATOM   2225  NZ  LYS B 710     -35.890  82.838  -6.697  1.00  0.00           N  
ATOM   2226  N   ASP B 711     -33.117  78.755  -5.789  1.00  0.00           N  
ATOM   2227  CA  ASP B 711     -32.314  77.783  -6.544  1.00  0.00           C  
ATOM   2228  C   ASP B 711     -32.602  76.399  -6.034  1.00  0.00           C  
ATOM   2229  O   ASP B 711     -31.684  75.679  -5.648  1.00  0.00           O  
ATOM   2230  CB  ASP B 711     -30.814  78.027  -6.371  1.00  0.00           C  
ATOM   2231  CG  ASP B 711     -30.343  79.302  -7.025  1.00  0.00           C  
ATOM   2232  OD1 ASP B 711     -30.491  79.431  -8.266  1.00  0.00           O  
ATOM   2233  OD2 ASP B 711     -29.815  80.171  -6.288  1.00  0.00           O  
ATOM   2234  N   ILE B 712     -33.863  76.003  -6.049  1.00  0.00           N  
ATOM   2235  CA  ILE B 712     -34.197  74.704  -5.508  1.00  0.00           C  
ATOM   2236  C   ILE B 712     -34.112  73.536  -6.474  1.00  0.00           C  
ATOM   2237  O   ILE B 712     -34.165  72.388  -6.036  1.00  0.00           O  
ATOM   2238  CB  ILE B 712     -35.607  74.737  -4.865  1.00  0.00           C  
ATOM   2239  CG1 ILE B 712     -35.763  73.569  -3.885  1.00  0.00           C  
ATOM   2240  CG2 ILE B 712     -36.676  74.702  -5.931  1.00  0.00           C  
ATOM   2241  CD1 ILE B 712     -34.958  73.731  -2.582  1.00  0.00           C  
ATOM   2242  N   ARG B 713     -33.924  73.809  -7.768  1.00  0.00           N  
ATOM   2243  CA  ARG B 713     -33.908  72.719  -8.754  1.00  0.00           C  
ATOM   2244  C   ARG B 713     -32.658  72.277  -9.548  1.00  0.00           C  
ATOM   2245  O   ARG B 713     -32.714  71.272 -10.263  1.00  0.00           O  
ATOM   2246  CB  ARG B 713     -35.046  72.927  -9.759  1.00  0.00           C  
ATOM   2247  CG  ARG B 713     -35.814  71.650 -10.078  1.00  0.00           C  
ATOM   2248  CD  ARG B 713     -36.575  71.783 -11.383  1.00  0.00           C  
ATOM   2249  NE  ARG B 713     -37.401  70.611 -11.654  1.00  0.00           N  
ATOM   2250  CZ  ARG B 713     -38.454  70.259 -10.920  1.00  0.00           C  
ATOM   2251  NH1 ARG B 713     -39.154  69.172 -11.233  1.00  0.00           N  
ATOM   2252  NH2 ARG B 713     -38.812  71.000  -9.870  1.00  0.00           N  
ATOM   2253  N   GLY B 714     -31.541  72.979  -9.453  1.00  0.00           N  
ATOM   2254  CA  GLY B 714     -30.377  72.519 -10.198  1.00  0.00           C  
ATOM   2255  C   GLY B 714     -29.245  72.088  -9.284  1.00  0.00           C  
ATOM   2256  O   GLY B 714     -29.446  71.280  -8.373  1.00  0.00           O  
ATOM   2257  N   ILE B 715     -28.051  72.613  -9.543  1.00  0.00           N  
ATOM   2258  CA  ILE B 715     -26.900  72.322  -8.716  1.00  0.00           C  
ATOM   2259  C   ILE B 715     -26.150  73.603  -8.452  1.00  0.00           C  
ATOM   2260  O   ILE B 715     -24.960  73.551  -8.151  1.00  0.00           O  
ATOM   2261  CB  ILE B 715     -25.913  71.329  -9.354  1.00  0.00           C  
ATOM   2262  CG1 ILE B 715     -25.389  71.859 -10.682  1.00  0.00           C  
ATOM   2263  CG2 ILE B 715     -26.579  70.012  -9.566  1.00  0.00           C  
ATOM   2264  CD1 ILE B 715     -24.448  70.879 -11.380  1.00  0.00           C  
ATOM   2265  N   ILE B 716     -26.836  74.745  -8.553  1.00  0.00           N  
ATOM   2266  CA  ILE B 716     -26.209  76.060  -8.309  1.00  0.00           C  
ATOM   2267  C   ILE B 716     -26.069  76.381  -6.801  1.00  0.00           C  
ATOM   2268  O   ILE B 716     -25.253  77.212  -6.413  1.00  0.00           O  
ATOM   2269  CB  ILE B 716     -27.007  77.207  -9.030  1.00  0.00           C  
ATOM   2270  CG1 ILE B 716     -26.984  76.981 -10.540  1.00  0.00           C  
ATOM   2271  CG2 ILE B 716     -26.403  78.569  -8.719  1.00  0.00           C  
ATOM   2272  CD1 ILE B 716     -27.511  78.138 -11.341  1.00  0.00           C  
ATOM   2273  N   ARG B 718     -26.884  75.723  -5.978  1.00  0.00           N  
ATOM   2274  CA  ARG B 718     -26.870  75.868  -4.519  1.00  0.00           C  
ATOM   2275  C   ARG B 718     -26.989  74.455  -3.956  1.00  0.00           C  
ATOM   2276  O   ARG B 718     -28.084  73.880  -3.951  1.00  0.00           O  
ATOM   2277  CB  ARG B 718     -28.057  76.695  -4.038  1.00  0.00           C  
ATOM   2278  CG  ARG B 718     -27.840  78.192  -4.134  1.00  0.00           C  
ATOM   2279  CD  ARG B 718     -27.896  78.851  -2.751  1.00  0.00           C  
ATOM   2280  NE  ARG B 718     -26.824  79.830  -2.569  1.00  0.00           N  
ATOM   2281  CZ  ARG B 718     -26.695  80.624  -1.507  1.00  0.00           C  
ATOM   2282  NH1 ARG B 718     -27.576  80.571  -0.513  1.00  0.00           N  
ATOM   2283  NH2 ARG B 718     -25.673  81.470  -1.431  1.00  0.00           N  
ATOM   2284  N   GLN B 723     -25.871  73.901  -3.491  1.00  0.00           N  
ATOM   2285  CA  GLN B 723     -25.843  72.538  -2.975  1.00  0.00           C  
ATOM   2286  C   GLN B 723     -25.095  72.484  -1.668  1.00  0.00           C  
ATOM   2287  O   GLN B 723     -24.377  73.417  -1.350  1.00  0.00           O  
ATOM   2288  CB  GLN B 723     -25.134  71.633  -3.974  1.00  0.00           C  
ATOM   2289  CG  GLN B 723     -25.808  71.556  -5.317  1.00  0.00           C  
ATOM   2290  CD  GLN B 723     -27.114  70.792  -5.269  1.00  0.00           C  
ATOM   2291  OE1 GLN B 723     -27.156  69.576  -5.482  1.00  0.00           O  
ATOM   2292  NE2 GLN B 723     -28.195  71.507  -4.982  1.00  0.00           N  
ATOM   2293  N   HIS B 724     -25.255  71.387  -0.924  1.00  0.00           N  
ATOM   2294  CA  HIS B 724     -24.571  71.212   0.363  1.00  0.00           C  
ATOM   2295  C   HIS B 724     -23.152  70.724   0.122  1.00  0.00           C  
ATOM   2296  O   HIS B 724     -22.299  70.742   1.008  1.00  0.00           O  
ATOM   2297  CB  HIS B 724     -25.322  70.215   1.253  1.00  0.00           C  
ATOM   2298  CG  HIS B 724     -26.610  70.742   1.796  1.00  0.00           C  
ATOM   2299  ND1 HIS B 724     -27.794  70.041   1.713  1.00  0.00           N  
ATOM   2300  CD2 HIS B 724     -26.912  71.923   2.385  1.00  0.00           C  
ATOM   2301  CE1 HIS B 724     -28.773  70.772   2.217  1.00  0.00           C  
ATOM   2302  NE2 HIS B 724     -28.265  71.919   2.632  1.00  0.00           N  
ATOM   2303  N   GLN B 725     -22.902  70.286  -1.097  1.00  0.00           N  
ATOM   2304  CA  GLN B 725     -21.577  69.829  -1.451  1.00  0.00           C  
ATOM   2305  C   GLN B 725     -21.303  70.224  -2.892  1.00  0.00           C  
ATOM   2306  O   GLN B 725     -22.118  69.969  -3.788  1.00  0.00           O  
ATOM   2307  CB  GLN B 725     -21.480  68.313  -1.285  1.00  0.00           C  
ATOM   2308  CG  GLN B 725     -20.196  67.730  -1.839  1.00  0.00           C  
ATOM   2309  CD  GLN B 725     -20.044  66.293  -1.460  1.00  0.00           C  
ATOM   2310  OE1 GLN B 725     -20.227  65.953  -0.306  1.00  0.00           O  
ATOM   2311  NE2 GLN B 725     -19.699  65.437  -2.418  1.00  0.00           N  
ATOM   2312  N   PHE B 726     -20.170  70.873  -3.109  1.00  0.00           N  
ATOM   2313  CA  PHE B 726     -19.815  71.285  -4.453  1.00  0.00           C  
ATOM   2314  C   PHE B 726     -18.340  71.382  -4.658  1.00  0.00           C  
ATOM   2315  O   PHE B 726     -17.599  71.696  -3.746  1.00  0.00           O  
ATOM   2316  CB  PHE B 726     -20.445  72.628  -4.821  1.00  0.00           C  
ATOM   2317  CG  PHE B 726     -20.016  73.762  -3.964  1.00  0.00           C  
ATOM   2318  CD1 PHE B 726     -20.613  73.983  -2.735  1.00  0.00           C  
ATOM   2319  CD2 PHE B 726     -19.045  74.644  -4.409  1.00  0.00           C  
ATOM   2320  CE1 PHE B 726     -20.250  75.081  -1.953  1.00  0.00           C  
ATOM   2321  CE2 PHE B 726     -18.668  75.746  -3.645  1.00  0.00           C  
ATOM   2322  CZ  PHE B 726     -19.271  75.970  -2.413  1.00  0.00           C  
ATOM   2323  N   ASP B 728     -17.910  71.118  -5.878  1.00  0.00           N  
ATOM   2324  CA  ASP B 728     -16.496  71.195  -6.162  1.00  0.00           C  
ATOM   2325  C   ASP B 728     -16.134  72.634  -6.477  1.00  0.00           C  
ATOM   2326  O   ASP B 728     -16.952  73.381  -7.029  1.00  0.00           O  
ATOM   2327  CB  ASP B 728     -16.160  70.273  -7.323  1.00  0.00           C  
ATOM   2328  CG  ASP B 728     -16.450  68.845  -7.004  1.00  0.00           C  
ATOM   2329  OD1 ASP B 728     -16.744  68.099  -7.944  1.00  0.00           O  
ATOM   2330  OD2 ASP B 728     -16.383  68.468  -5.814  1.00  0.00           O  
ATOM   2331  N   LYS B 730     -14.921  73.023  -6.098  1.00  0.00           N  
ATOM   2332  CA  LYS B 730     -14.441  74.375  -6.337  1.00  0.00           C  
ATOM   2333  C   LYS B 730     -12.929  74.449  -6.312  1.00  0.00           C  
ATOM   2334  O   LYS B 730     -12.291  73.929  -5.410  1.00  0.00           O  
ATOM   2335  CB  LYS B 730     -15.009  75.348  -5.297  1.00  0.00           C  
ATOM   2336  CG  LYS B 730     -14.370  76.738  -5.353  1.00  0.00           C  
ATOM   2337  CD  LYS B 730     -15.092  77.765  -4.455  1.00  0.00           C  
ATOM   2338  CE  LYS B 730     -14.789  77.600  -2.968  1.00  0.00           C  
ATOM   2339  NZ  LYS B 730     -13.338  77.835  -2.630  1.00  0.00           N  
ATOM   2340  N   VAL B 731     -12.352  75.075  -7.321  1.00  0.00           N  
ATOM   2341  CA  VAL B 731     -10.915  75.229  -7.356  1.00  0.00           C  
ATOM   2342  C   VAL B 731     -10.689  76.646  -6.902  1.00  0.00           C  
ATOM   2343  O   VAL B 731     -10.963  77.575  -7.629  1.00  0.00           O  
ATOM   2344  CB  VAL B 731     -10.342  75.036  -8.757  1.00  0.00           C  
ATOM   2345  CG1 VAL B 731      -8.903  75.479  -8.795  1.00  0.00           C  
ATOM   2346  CG2 VAL B 731     -10.442  73.597  -9.144  1.00  0.00           C  
ATOM   2347  N   GLU B 732     -10.203  76.794  -5.681  1.00  0.00           N  
ATOM   2348  CA  GLU B 732      -9.955  78.091  -5.084  1.00  0.00           C  
ATOM   2349  C   GLU B 732      -8.619  78.663  -5.528  1.00  0.00           C  
ATOM   2350  O   GLU B 732      -7.810  77.966  -6.145  1.00  0.00           O  
ATOM   2351  CB  GLU B 732      -9.966  77.946  -3.564  1.00  0.00           C  
ATOM   2352  CG  GLU B 732      -9.796  79.237  -2.855  1.00  0.00           C  
ATOM   2353  CD  GLU B 732     -11.043  80.029  -2.895  1.00  0.00           C  
ATOM   2354  OE1 GLU B 732     -11.845  79.775  -3.818  1.00  0.00           O  
ATOM   2355  OE2 GLU B 732     -11.215  80.901  -2.018  1.00  0.00           O  
ATOM   2356  N   LEU B 733      -8.397  79.937  -5.215  1.00  0.00           N  
ATOM   2357  CA  LEU B 733      -7.147  80.626  -5.540  1.00  0.00           C  
ATOM   2358  C   LEU B 733      -6.904  81.523  -4.360  1.00  0.00           C  
ATOM   2359  O   LEU B 733      -7.747  82.353  -4.039  1.00  0.00           O  
ATOM   2360  CB  LEU B 733      -7.277  81.474  -6.806  1.00  0.00           C  
ATOM   2361  CG  LEU B 733      -7.408  80.757  -8.149  1.00  0.00           C  
ATOM   2362  CD1 LEU B 733      -7.814  81.783  -9.159  1.00  0.00           C  
ATOM   2363  CD2 LEU B 733      -6.102  80.078  -8.580  1.00  0.00           C  
ATOM   2364  N   VAL B 734      -5.752  81.344  -3.722  1.00  0.00           N  
ATOM   2365  CA  VAL B 734      -5.388  82.111  -2.536  1.00  0.00           C  
ATOM   2366  C   VAL B 734      -4.039  82.782  -2.673  1.00  0.00           C  
ATOM   2367  O   VAL B 734      -3.093  82.196  -3.207  1.00  0.00           O  
ATOM   2368  CB  VAL B 734      -5.345  81.198  -1.290  1.00  0.00           C  
ATOM   2369  CG1 VAL B 734      -4.858  81.969  -0.077  1.00  0.00           C  
ATOM   2370  CG2 VAL B 734      -6.724  80.620  -1.036  1.00  0.00           C  
ATOM   2371  N   LYS B 735      -3.961  84.015  -2.184  1.00  0.00           N  
ATOM   2372  CA  LYS B 735      -2.721  84.766  -2.230  1.00  0.00           C  
ATOM   2373  C   LYS B 735      -2.332  85.307  -0.854  1.00  0.00           C  
ATOM   2374  O   LYS B 735      -3.188  85.782  -0.094  1.00  0.00           O  
ATOM   2375  CB  LYS B 735      -2.849  85.927  -3.220  1.00  0.00           C  
ATOM   2376  CG  LYS B 735      -3.055  85.501  -4.678  1.00  0.00           C  
ATOM   2377  CD  LYS B 735      -2.874  86.681  -5.644  1.00  0.00           C  
ATOM   2378  CE  LYS B 735      -3.160  86.283  -7.083  1.00  0.00           C  
ATOM   2379  NZ  LYS B 735      -2.797  87.349  -8.055  1.00  0.00           N  
ATOM   2380  N   ILE B 736      -1.043  85.204  -0.536  1.00  0.00           N  
ATOM   2381  CA  ILE B 736      -0.480  85.719   0.715  1.00  0.00           C  
ATOM   2382  C   ILE B 736       0.582  86.683   0.229  1.00  0.00           C  
ATOM   2383  O   ILE B 736       1.693  86.285  -0.119  1.00  0.00           O  
ATOM   2384  CB  ILE B 736       0.179  84.620   1.565  1.00  0.00           C  
ATOM   2385  CG1 ILE B 736      -0.900  83.689   2.122  1.00  0.00           C  
ATOM   2386  CG2 ILE B 736       0.958  85.245   2.708  1.00  0.00           C  
ATOM   2387  CD1 ILE B 736      -0.400  82.300   2.513  1.00  0.00           C  
ATOM   2388  N   VAL B 737       0.223  87.962   0.206  1.00  0.00           N  
ATOM   2389  CA  VAL B 737       1.102  89.003  -0.309  1.00  0.00           C  
ATOM   2390  C   VAL B 737       1.554  90.051   0.697  1.00  0.00           C  
ATOM   2391  O   VAL B 737       1.136  90.058   1.873  1.00  0.00           O  
ATOM   2392  CB  VAL B 737       0.407  89.765  -1.464  1.00  0.00           C  
ATOM   2393  CG1 VAL B 737      -0.204  88.790  -2.450  1.00  0.00           C  
ATOM   2394  CG2 VAL B 737      -0.677  90.666  -0.906  1.00  0.00           C  
ATOM   2395  N   HIS B 738       2.408  90.944   0.187  1.00  0.00           N  
ATOM   2396  CA  HIS B 738       2.952  92.070   0.945  1.00  0.00           C  
ATOM   2397  C   HIS B 738       1.951  93.214   0.804  1.00  0.00           C  
ATOM   2398  O   HIS B 738       1.532  93.552  -0.311  1.00  0.00           O  
ATOM   2399  CB  HIS B 738       4.306  92.476   0.380  1.00  0.00           C  
ATOM   2400  CG  HIS B 738       4.885  93.695   1.019  1.00  0.00           C  
ATOM   2401  ND1 HIS B 738       4.304  94.939   0.907  1.00  0.00           N  
ATOM   2402  CD2 HIS B 738       6.017  93.870   1.741  1.00  0.00           C  
ATOM   2403  CE1 HIS B 738       5.055  95.829   1.529  1.00  0.00           C  
ATOM   2404  NE2 HIS B 738       6.102  95.207   2.043  1.00  0.00           N  
ATOM   2405  N   PRO B 739       1.558  93.827   1.934  1.00  0.00           N  
ATOM   2406  CA  PRO B 739       0.594  94.927   1.947  1.00  0.00           C  
ATOM   2407  C   PRO B 739       0.576  95.882   0.749  1.00  0.00           C  
ATOM   2408  O   PRO B 739      -0.486  96.148   0.192  1.00  0.00           O  
ATOM   2409  CB  PRO B 739       0.903  95.615   3.265  1.00  0.00           C  
ATOM   2410  CG  PRO B 739       1.192  94.456   4.148  1.00  0.00           C  
ATOM   2411  CD  PRO B 739       2.134  93.635   3.280  1.00  0.00           C  
ATOM   2412  N   ASP B 742       1.729  96.390   0.338  1.00  0.00           N  
ATOM   2413  CA  ASP B 742       1.761  97.324  -0.787  1.00  0.00           C  
ATOM   2414  C   ASP B 742       1.179  96.790  -2.090  1.00  0.00           C  
ATOM   2415  O   ASP B 742       0.641  97.552  -2.885  1.00  0.00           O  
ATOM   2416  CB  ASP B 742       3.197  97.787  -1.049  1.00  0.00           C  
ATOM   2417  CG  ASP B 742       3.799  98.514   0.132  1.00  0.00           C  
ATOM   2418  OD1 ASP B 742       5.002  98.827   0.099  1.00  0.00           O  
ATOM   2419  OD2 ASP B 742       3.065  98.770   1.098  1.00  0.00           O  
ATOM   2420  N   THR B 743       1.270  95.480  -2.299  1.00  0.00           N  
ATOM   2421  CA  THR B 743       0.801  94.861  -3.541  1.00  0.00           C  
ATOM   2422  C   THR B 743      -0.611  94.280  -3.515  1.00  0.00           C  
ATOM   2423  O   THR B 743      -1.143  93.858  -4.540  1.00  0.00           O  
ATOM   2424  CB  THR B 743       1.780  93.771  -3.963  1.00  0.00           C  
ATOM   2425  OG1 THR B 743       1.213  92.482  -3.700  1.00  0.00           O  
ATOM   2426  CG2 THR B 743       3.083  93.927  -3.171  1.00  0.00           C  
ATOM   2427  N   SER B 786      -1.206  94.274  -2.334  1.00  0.00           N  
ATOM   2428  CA  SER B 786      -2.555  93.769  -2.103  1.00  0.00           C  
ATOM   2429  C   SER B 786      -3.557  94.006  -3.233  1.00  0.00           C  
ATOM   2430  O   SER B 786      -3.940  93.077  -3.923  1.00  0.00           O  
ATOM   2431  CB  SER B 786      -3.086  94.374  -0.802  1.00  0.00           C  
ATOM   2432  OG  SER B 786      -4.254  93.725  -0.366  1.00  0.00           O  
ATOM   2433  N   TYR B 787      -3.976  95.246  -3.438  1.00  0.00           N  
ATOM   2434  CA  TYR B 787      -4.969  95.518  -4.480  1.00  0.00           C  
ATOM   2435  C   TYR B 787      -4.564  95.221  -5.922  1.00  0.00           C  
ATOM   2436  O   TYR B 787      -5.431  94.935  -6.756  1.00  0.00           O  
ATOM   2437  CB  TYR B 787      -5.524  96.952  -4.348  1.00  0.00           C  
ATOM   2438  CG  TYR B 787      -6.275  97.124  -3.053  1.00  0.00           C  
ATOM   2439  CD1 TYR B 787      -5.599  97.429  -1.873  1.00  0.00           C  
ATOM   2440  CD2 TYR B 787      -7.640  96.855  -2.976  1.00  0.00           C  
ATOM   2441  CE1 TYR B 787      -6.260  97.455  -0.643  1.00  0.00           C  
ATOM   2442  CE2 TYR B 787      -8.314  96.877  -1.756  1.00  0.00           C  
ATOM   2443  CZ  TYR B 787      -7.613  97.176  -0.595  1.00  0.00           C  
ATOM   2444  OH  TYR B 787      -8.250  97.192   0.626  1.00  0.00           O  
ATOM   2445  N   ASP B 788      -3.276  95.276  -6.244  1.00  0.00           N  
ATOM   2446  CA  ASP B 788      -2.914  94.954  -7.612  1.00  0.00           C  
ATOM   2447  C   ASP B 788      -3.128  93.458  -7.752  1.00  0.00           C  
ATOM   2448  O   ASP B 788      -3.645  92.991  -8.762  1.00  0.00           O  
ATOM   2449  CB  ASP B 788      -1.456  95.311  -7.932  1.00  0.00           C  
ATOM   2450  CG  ASP B 788      -1.025  94.820  -9.327  1.00  0.00           C  
ATOM   2451  OD1 ASP B 788      -1.915  94.554 -10.177  1.00  0.00           O  
ATOM   2452  OD2 ASP B 788       0.204  94.709  -9.575  1.00  0.00           O  
ATOM   2453  N   GLU B 789      -2.741  92.717  -6.715  1.00  0.00           N  
ATOM   2454  CA  GLU B 789      -2.892  91.264  -6.689  1.00  0.00           C  
ATOM   2455  C   GLU B 789      -4.348  90.901  -6.846  1.00  0.00           C  
ATOM   2456  O   GLU B 789      -4.679  89.874  -7.427  1.00  0.00           O  
ATOM   2457  CB  GLU B 789      -2.388  90.694  -5.366  1.00  0.00           C  
ATOM   2458  CG  GLU B 789      -0.900  90.791  -5.210  1.00  0.00           C  
ATOM   2459  CD  GLU B 789      -0.173  89.780  -6.064  1.00  0.00           C  
ATOM   2460  OE1 GLU B 789      -0.708  89.392  -7.128  1.00  0.00           O  
ATOM   2461  OE2 GLU B 789       0.943  89.385  -5.666  1.00  0.00           O  
ATOM   2462  N   LEU B 790      -5.223  91.744  -6.314  1.00  0.00           N  
ATOM   2463  CA  LEU B 790      -6.641  91.475  -6.420  1.00  0.00           C  
ATOM   2464  C   LEU B 790      -6.992  91.516  -7.888  1.00  0.00           C  
ATOM   2465  O   LEU B 790      -7.536  90.536  -8.402  1.00  0.00           O  
ATOM   2466  CB  LEU B 790      -7.465  92.509  -5.659  1.00  0.00           C  
ATOM   2467  CG  LEU B 790      -8.910  92.087  -5.392  1.00  0.00           C  
ATOM   2468  CD1 LEU B 790      -9.693  93.270  -4.836  1.00  0.00           C  
ATOM   2469  CD2 LEU B 790      -9.551  91.596  -6.659  1.00  0.00           C  
ATOM   2470  N   GLU B 791      -6.672  92.629  -8.566  1.00  0.00           N  
ATOM   2471  CA  GLU B 791      -6.965  92.763 -10.006  1.00  0.00           C  
ATOM   2472  C   GLU B 791      -6.482  91.545 -10.760  1.00  0.00           C  
ATOM   2473  O   GLU B 791      -7.260  90.909 -11.479  1.00  0.00           O  
ATOM   2474  CB  GLU B 791      -6.313  94.005 -10.619  1.00  0.00           C  
ATOM   2475  CG  GLU B 791      -6.877  95.306 -10.112  1.00  0.00           C  
ATOM   2476  CD  GLU B 791      -8.351  95.219  -9.744  1.00  0.00           C  
ATOM   2477  OE1 GLU B 791      -9.162  94.795 -10.608  1.00  0.00           O  
ATOM   2478  OE2 GLU B 791      -8.687  95.580  -8.584  1.00  0.00           O  
ATOM   2479  N   LYS B 792      -5.203  91.222 -10.584  1.00  0.00           N  
ATOM   2480  CA  LYS B 792      -4.617  90.071 -11.231  1.00  0.00           C  
ATOM   2481  C   LYS B 792      -5.421  88.811 -10.926  1.00  0.00           C  
ATOM   2482  O   LYS B 792      -5.713  88.021 -11.829  1.00  0.00           O  
ATOM   2483  CB  LYS B 792      -3.166  89.918 -10.790  1.00  0.00           C  
ATOM   2484  CG  LYS B 792      -2.191  90.742 -11.635  1.00  0.00           C  
ATOM   2485  CD  LYS B 792      -0.780  90.817 -11.030  1.00  0.00           C  
ATOM   2486  CE  LYS B 792      -0.063  89.457 -10.982  1.00  0.00           C  
ATOM   2487  NZ  LYS B 792       0.956  89.380  -9.878  1.00  0.00           N  
ATOM   2488  N   LEU B 793      -5.811  88.646  -9.664  1.00  0.00           N  
ATOM   2489  CA  LEU B 793      -6.577  87.479  -9.234  1.00  0.00           C  
ATOM   2490  C   LEU B 793      -7.837  87.304 -10.048  1.00  0.00           C  
ATOM   2491  O   LEU B 793      -8.141  86.201 -10.505  1.00  0.00           O  
ATOM   2492  CB  LEU B 793      -6.953  87.595  -7.756  1.00  0.00           C  
ATOM   2493  CG  LEU B 793      -7.326  86.305  -6.994  1.00  0.00           C  
ATOM   2494  CD1 LEU B 793      -6.737  86.386  -5.593  1.00  0.00           C  
ATOM   2495  CD2 LEU B 793      -8.833  86.104  -6.927  1.00  0.00           C  
ATOM   2496  N   VAL B 794      -8.578  88.387 -10.231  1.00  0.00           N  
ATOM   2497  CA  VAL B 794      -9.805  88.304 -11.003  1.00  0.00           C  
ATOM   2498  C   VAL B 794      -9.525  87.968 -12.468  1.00  0.00           C  
ATOM   2499  O   VAL B 794     -10.329  87.322 -13.135  1.00  0.00           O  
ATOM   2500  CB  VAL B 794     -10.593  89.621 -10.942  1.00  0.00           C  
ATOM   2501  CG1 VAL B 794     -11.955  89.444 -11.637  1.00  0.00           C  
ATOM   2502  CG2 VAL B 794     -10.785  90.051  -9.495  1.00  0.00           C  
ATOM   2503  N   LYS B 795      -8.384  88.417 -12.976  1.00  0.00           N  
ATOM   2504  CA  LYS B 795      -8.029  88.150 -14.366  1.00  0.00           C  
ATOM   2505  C   LYS B 795      -7.723  86.673 -14.509  1.00  0.00           C  
ATOM   2506  O   LYS B 795      -8.146  86.034 -15.485  1.00  0.00           O  
ATOM   2507  CB  LYS B 795      -6.831  89.016 -14.793  1.00  0.00           C  
ATOM   2508  CG  LYS B 795      -7.217  90.483 -15.061  1.00  0.00           C  
ATOM   2509  CD  LYS B 795      -6.566  91.066 -16.333  1.00  0.00           C  
ATOM   2510  CE  LYS B 795      -7.044  90.401 -17.647  1.00  0.00           C  
ATOM   2511  NZ  LYS B 795      -8.489  90.619 -17.968  1.00  0.00           N  
ATOM   2512  N   ASP B 796      -7.008  86.152 -13.506  1.00  0.00           N  
ATOM   2513  CA  ASP B 796      -6.621  84.743 -13.419  1.00  0.00           C  
ATOM   2514  C   ASP B 796      -7.842  83.854 -13.425  1.00  0.00           C  
ATOM   2515  O   ASP B 796      -7.834  82.756 -13.986  1.00  0.00           O  
ATOM   2516  CB  ASP B 796      -5.879  84.498 -12.135  1.00  0.00           C  
ATOM   2517  CG  ASP B 796      -4.519  85.048 -12.174  1.00  0.00           C  
ATOM   2518  OD1 ASP B 796      -4.109  85.727 -11.201  1.00  0.00           O  
ATOM   2519  OD2 ASP B 796      -3.863  84.785 -13.200  1.00  0.00           O  
ATOM   2520  N   ALA B 797      -8.883  84.340 -12.769  1.00  0.00           N  
ATOM   2521  CA  ALA B 797     -10.127  83.628 -12.693  1.00  0.00           C  
ATOM   2522  C   ALA B 797     -10.806  83.748 -14.047  1.00  0.00           C  
ATOM   2523  O   ALA B 797     -11.154  82.740 -14.651  1.00  0.00           O  
ATOM   2524  CB  ALA B 797     -10.995  84.230 -11.587  1.00  0.00           C  
ATOM   2525  N   GLU B 798     -10.963  84.982 -14.528  1.00  0.00           N  
ATOM   2526  CA  GLU B 798     -11.616  85.250 -15.810  1.00  0.00           C  
ATOM   2527  C   GLU B 798     -11.077  84.359 -16.927  1.00  0.00           C  
ATOM   2528  O   GLU B 798     -11.842  83.763 -17.695  1.00  0.00           O  
ATOM   2529  CB  GLU B 798     -11.433  86.717 -16.179  1.00  0.00           C  
ATOM   2530  CG  GLU B 798     -12.313  87.664 -15.397  1.00  0.00           C  
ATOM   2531  CD  GLU B 798     -12.201  89.092 -15.894  1.00  0.00           C  
ATOM   2532  OE1 GLU B 798     -13.126  89.882 -15.632  1.00  0.00           O  
ATOM   2533  OE2 GLU B 798     -11.189  89.437 -16.541  1.00  0.00           O  
ATOM   2534  N   GLU B 799      -9.753  84.282 -16.994  1.00  0.00           N  
ATOM   2535  CA  GLU B 799      -9.059  83.465 -17.969  1.00  0.00           C  
ATOM   2536  C   GLU B 799      -9.792  82.127 -18.168  1.00  0.00           C  
ATOM   2537  O   GLU B 799     -10.061  81.711 -19.299  1.00  0.00           O  
ATOM   2538  CB  GLU B 799      -7.618  83.276 -17.472  1.00  0.00           C  
ATOM   2539  CG  GLU B 799      -6.769  82.173 -18.127  1.00  0.00           C  
ATOM   2540  CD  GLU B 799      -6.396  82.455 -19.568  1.00  0.00           C  
ATOM   2541  OE1 GLU B 799      -5.407  81.855 -20.047  1.00  0.00           O  
ATOM   2542  OE2 GLU B 799      -7.095  83.260 -20.228  1.00  0.00           O  
ATOM   2543  N   VAL B 800     -10.139  81.475 -17.064  1.00  0.00           N  
ATOM   2544  CA  VAL B 800     -10.850  80.195 -17.109  1.00  0.00           C  
ATOM   2545  C   VAL B 800     -12.077  80.264 -18.026  1.00  0.00           C  
ATOM   2546  O   VAL B 800     -12.180  79.522 -19.007  1.00  0.00           O  
ATOM   2547  CB  VAL B 800     -11.342  79.785 -15.706  1.00  0.00           C  
ATOM   2548  CG1 VAL B 800     -11.987  78.427 -15.764  1.00  0.00           C  
ATOM   2549  CG2 VAL B 800     -10.194  79.787 -14.723  1.00  0.00           C  
ATOM   2550  N   LEU B 801     -12.996  81.171 -17.691  1.00  0.00           N  
ATOM   2551  CA  LEU B 801     -14.244  81.357 -18.433  1.00  0.00           C  
ATOM   2552  C   LEU B 801     -14.116  81.683 -19.929  1.00  0.00           C  
ATOM   2553  O   LEU B 801     -15.019  81.385 -20.726  1.00  0.00           O  
ATOM   2554  CB  LEU B 801     -15.083  82.435 -17.745  1.00  0.00           C  
ATOM   2555  CG  LEU B 801     -15.841  82.034 -16.479  1.00  0.00           C  
ATOM   2556  CD1 LEU B 801     -16.571  83.246 -15.930  1.00  0.00           C  
ATOM   2557  CD2 LEU B 801     -16.830  80.924 -16.773  1.00  0.00           C  
ATOM   2558  N   GLN B 802     -13.006  82.310 -20.301  1.00  0.00           N  
ATOM   2559  CA  GLN B 802     -12.770  82.667 -21.686  1.00  0.00           C  
ATOM   2560  C   GLN B 802     -12.306  81.449 -22.473  1.00  0.00           C  
ATOM   2561  O   GLN B 802     -12.876  81.117 -23.514  1.00  0.00           O  
ATOM   2562  CB  GLN B 802     -11.734  83.769 -21.746  1.00  0.00           C  
ATOM   2563  CG  GLN B 802     -12.163  85.001 -20.969  1.00  0.00           C  
ATOM   2564  CD  GLN B 802     -11.105  86.076 -21.000  1.00  0.00           C  
ATOM   2565  OE1 GLN B 802     -11.363  87.216 -20.628  1.00  0.00           O  
ATOM   2566  NE2 GLN B 802      -9.894  85.713 -21.447  1.00  0.00           N  
ATOM   2567  N   LEU B 803     -11.272  80.775 -21.976  1.00  0.00           N  
ATOM   2568  CA  LEU B 803     -10.776  79.579 -22.647  1.00  0.00           C  
ATOM   2569  C   LEU B 803     -11.948  78.617 -22.835  1.00  0.00           C  
ATOM   2570  O   LEU B 803     -11.997  77.860 -23.820  1.00  0.00           O  
ATOM   2571  CB  LEU B 803      -9.698  78.895 -21.813  1.00  0.00           C  
ATOM   2572  CG  LEU B 803      -8.294  79.492 -21.840  1.00  0.00           C  
ATOM   2573  CD1 LEU B 803      -8.339  80.932 -21.450  1.00  0.00           C  
ATOM   2574  CD2 LEU B 803      -7.395  78.732 -20.876  1.00  0.00           C  
ATOM   2575  N   LEU B 807     -12.889  78.658 -21.883  1.00  0.00           N  
ATOM   2576  CA  LEU B 807     -14.085  77.807 -21.889  1.00  0.00           C  
ATOM   2577  C   LEU B 807     -15.169  78.272 -22.876  1.00  0.00           C  
ATOM   2578  O   LEU B 807     -16.020  77.489 -23.264  1.00  0.00           O  
ATOM   2579  CB  LEU B 807     -14.694  77.735 -20.480  1.00  0.00           C  
ATOM   2580  CG  LEU B 807     -14.542  76.594 -19.443  1.00  0.00           C  
ATOM   2581  CD1 LEU B 807     -13.740  75.436 -19.970  1.00  0.00           C  
ATOM   2582  CD2 LEU B 807     -13.904  77.138 -18.204  1.00  0.00           C  
ATOM   2583  N   GLY B 808     -15.147  79.538 -23.276  1.00  0.00           N  
ATOM   2584  CA  GLY B 808     -16.141  80.025 -24.216  1.00  0.00           C  
ATOM   2585  C   GLY B 808     -17.445  80.398 -23.547  1.00  0.00           C  
ATOM   2586  O   GLY B 808     -18.524  80.309 -24.151  1.00  0.00           O  
ATOM   2587  N   LEU B1153     -17.347  80.832 -22.292  1.00  0.00           N  
ATOM   2588  CA  LEU B1153     -18.530  81.200 -21.525  1.00  0.00           C  
ATOM   2589  C   LEU B1153     -18.679  82.695 -21.275  1.00  0.00           C  
ATOM   2590  O   LEU B1153     -17.885  83.308 -20.555  1.00  0.00           O  
ATOM   2591  CB  LEU B1153     -18.538  80.456 -20.187  1.00  0.00           C  
ATOM   2592  CG  LEU B1153     -18.479  78.940 -20.355  1.00  0.00           C  
ATOM   2593  CD1 LEU B1153     -18.265  78.262 -19.009  1.00  0.00           C  
ATOM   2594  CD2 LEU B1153     -19.764  78.468 -20.999  1.00  0.00           C  
ATOM   2595  N   PRO B1154     -19.701  83.306 -21.896  1.00  0.00           N  
ATOM   2596  CA  PRO B1154     -20.002  84.734 -21.760  1.00  0.00           C  
ATOM   2597  C   PRO B1154     -20.127  85.109 -20.269  1.00  0.00           C  
ATOM   2598  O   PRO B1154     -20.803  84.432 -19.503  1.00  0.00           O  
ATOM   2599  CB  PRO B1154     -21.328  84.869 -22.504  1.00  0.00           C  
ATOM   2600  CG  PRO B1154     -21.195  83.876 -23.590  1.00  0.00           C  
ATOM   2601  CD  PRO B1154     -20.575  82.679 -22.906  1.00  0.00           C  
ATOM   2602  N   TYR B1155     -19.498  86.200 -19.860  1.00  0.00           N  
ATOM   2603  CA  TYR B1155     -19.553  86.572 -18.466  1.00  0.00           C  
ATOM   2604  C   TYR B1155     -19.443  88.079 -18.250  1.00  0.00           C  
ATOM   2605  O   TYR B1155     -19.061  88.820 -19.162  1.00  0.00           O  
ATOM   2606  CB  TYR B1155     -18.412  85.882 -17.763  1.00  0.00           C  
ATOM   2607  CG  TYR B1155     -17.091  86.579 -17.974  1.00  0.00           C  
ATOM   2608  CD1 TYR B1155     -16.790  87.766 -17.281  1.00  0.00           C  
ATOM   2609  CD2 TYR B1155     -16.111  86.022 -18.799  1.00  0.00           C  
ATOM   2610  CE1 TYR B1155     -15.544  88.369 -17.393  1.00  0.00           C  
ATOM   2611  CE2 TYR B1155     -14.853  86.619 -18.926  1.00  0.00           C  
ATOM   2612  CZ  TYR B1155     -14.575  87.790 -18.216  1.00  0.00           C  
ATOM   2613  OH  TYR B1155     -13.337  88.374 -18.307  1.00  0.00           O  
ATOM   2614  N   ARG B1156     -19.751  88.509 -17.025  1.00  0.00           N  
ATOM   2615  CA  ARG B1156     -19.704  89.914 -16.634  1.00  0.00           C  
ATOM   2616  C   ARG B1156     -19.153  89.994 -15.211  1.00  0.00           C  
ATOM   2617  O   ARG B1156     -19.410  89.115 -14.392  1.00  0.00           O  
ATOM   2618  CB  ARG B1156     -21.105  90.526 -16.672  1.00  0.00           C  
ATOM   2619  CG  ARG B1156     -21.909  90.313 -15.404  1.00  0.00           C  
ATOM   2620  CD  ARG B1156     -23.234  91.066 -15.460  1.00  0.00           C  
ATOM   2621  NE  ARG B1156     -23.842  91.225 -14.136  1.00  0.00           N  
ATOM   2622  CZ  ARG B1156     -24.524  92.301 -13.747  1.00  0.00           C  
ATOM   2623  NH1 ARG B1156     -24.690  93.323 -14.578  1.00  0.00           N  
ATOM   2624  NH2 ARG B1156     -25.027  92.371 -12.521  1.00  0.00           N  
ATOM   2625  N   VAL B1157     -18.407  91.055 -14.921  1.00  0.00           N  
ATOM   2626  CA  VAL B1157     -17.795  91.258 -13.619  1.00  0.00           C  
ATOM   2627  C   VAL B1157     -18.509  92.349 -12.846  1.00  0.00           C  
ATOM   2628  O   VAL B1157     -18.973  93.321 -13.433  1.00  0.00           O  
ATOM   2629  CB  VAL B1157     -16.349  91.665 -13.800  1.00  0.00           C  
ATOM   2630  CG1 VAL B1157     -15.758  92.105 -12.478  1.00  0.00           C  
ATOM   2631  CG2 VAL B1157     -15.583  90.506 -14.396  1.00  0.00           C  
ATOM   2632  N   VAL B1158     -18.596  92.204 -11.530  1.00  0.00           N  
ATOM   2633  CA  VAL B1158     -19.262  93.218 -10.722  1.00  0.00           C  
ATOM   2634  C   VAL B1158     -18.575  93.408  -9.362  1.00  0.00           C  
ATOM   2635  O   VAL B1158     -18.216  92.427  -8.707  1.00  0.00           O  
ATOM   2636  CB  VAL B1158     -20.774  92.869 -10.514  1.00  0.00           C  
ATOM   2637  CG1 VAL B1158     -21.460  92.712 -11.855  1.00  0.00           C  
ATOM   2638  CG2 VAL B1158     -20.935  91.580  -9.740  1.00  0.00           C  
ATOM   2639  N   GLU B1159     -18.346  94.668  -8.974  1.00  0.00           N  
ATOM   2640  CA  GLU B1159     -17.732  94.989  -7.679  1.00  0.00           C  
ATOM   2641  C   GLU B1159     -18.900  95.092  -6.715  1.00  0.00           C  
ATOM   2642  O   GLU B1159     -19.866  95.789  -6.985  1.00  0.00           O  
ATOM   2643  CB  GLU B1159     -16.942  96.322  -7.715  1.00  0.00           C  
ATOM   2644  CG  GLU B1159     -16.680  96.969  -6.313  1.00  0.00           C  
ATOM   2645  CD  GLU B1159     -15.452  97.928  -6.250  1.00  0.00           C  
ATOM   2646  OE1 GLU B1159     -15.215  98.560  -5.190  1.00  0.00           O  
ATOM   2647  OE2 GLU B1159     -14.709  98.053  -7.245  1.00  0.00           O  
ATOM   2648  N   LEU B1160     -18.818  94.381  -5.596  1.00  0.00           N  
ATOM   2649  CA  LEU B1160     -19.904  94.386  -4.611  1.00  0.00           C  
ATOM   2650  C   LEU B1160     -19.900  95.632  -3.721  1.00  0.00           C  
ATOM   2651  O   LEU B1160     -18.843  96.096  -3.276  1.00  0.00           O  
ATOM   2652  CB  LEU B1160     -19.843  93.113  -3.746  1.00  0.00           C  
ATOM   2653  CG  LEU B1160     -19.899  91.739  -4.452  1.00  0.00           C  
ATOM   2654  CD1 LEU B1160     -19.922  90.639  -3.402  1.00  0.00           C  
ATOM   2655  CD2 LEU B1160     -21.137  91.622  -5.329  1.00  0.00           C  
ATOM   2656  N   CYS B1161     -21.092  96.178  -3.478  1.00  0.00           N  
ATOM   2657  CA  CYS B1161     -21.233  97.372  -2.647  1.00  0.00           C  
ATOM   2658  C   CYS B1161     -21.080  97.007  -1.169  1.00  0.00           C  
ATOM   2659  O   CYS B1161     -21.351  95.873  -0.774  1.00  0.00           O  
ATOM   2660  CB  CYS B1161     -22.594  98.046  -2.903  1.00  0.00           C  
ATOM   2661  SG  CYS B1161     -24.088  97.130  -2.359  1.00  0.00           S  
ATOM   2662  N   THR B1162     -20.651  97.962  -0.348  1.00  0.00           N  
ATOM   2663  CA  THR B1162     -20.453  97.681   1.078  1.00  0.00           C  
ATOM   2664  C   THR B1162     -21.589  96.916   1.739  1.00  0.00           C  
ATOM   2665  O   THR B1162     -21.348  96.098   2.615  1.00  0.00           O  
ATOM   2666  CB  THR B1162     -20.207  98.965   1.926  1.00  0.00           C  
ATOM   2667  OG1 THR B1162     -21.409  99.748   2.003  1.00  0.00           O  
ATOM   2668  CG2 THR B1162     -19.080  99.779   1.320  1.00  0.00           C  
ATOM   2669  N   GLY B1189     -22.820  97.171   1.324  1.00  0.00           N  
ATOM   2670  CA  GLY B1189     -23.934  96.479   1.943  1.00  0.00           C  
ATOM   2671  C   GLY B1189     -23.973  94.990   1.669  1.00  0.00           C  
ATOM   2672  O   GLY B1189     -24.680  94.249   2.364  1.00  0.00           O  
ATOM   2673  N   ASP B1393     -23.195  94.562   0.670  1.00  0.00           N  
ATOM   2674  CA  ASP B1393     -23.145  93.163   0.249  1.00  0.00           C  
ATOM   2675  C   ASP B1393     -21.763  92.496   0.378  1.00  0.00           C  
ATOM   2676  O   ASP B1393     -21.622  91.281   0.210  1.00  0.00           O  
ATOM   2677  CB  ASP B1393     -23.612  93.072  -1.198  1.00  0.00           C  
ATOM   2678  CG  ASP B1393     -23.855  91.655  -1.621  1.00  0.00           C  
ATOM   2679  OD1 ASP B1393     -24.869  91.081  -1.159  1.00  0.00           O  
ATOM   2680  OD2 ASP B1393     -23.032  91.105  -2.396  1.00  0.00           O  
ATOM   2681  N   LEU B1418     -20.762  93.305   0.708  1.00  0.00           N  
ATOM   2682  CA  LEU B1418     -19.365  92.889   0.842  1.00  0.00           C  
ATOM   2683  C   LEU B1418     -18.943  91.488   1.360  1.00  0.00           C  
ATOM   2684  O   LEU B1418     -18.124  90.816   0.719  1.00  0.00           O  
ATOM   2685  CB  LEU B1418     -18.603  93.968   1.630  1.00  0.00           C  
ATOM   2686  CG  LEU B1418     -17.190  94.181   1.085  1.00  0.00           C  
ATOM   2687  CD1 LEU B1418     -17.317  94.575  -0.336  1.00  0.00           C  
ATOM   2688  CD2 LEU B1418     -16.438  95.243   1.826  1.00  0.00           C  
ATOM   2689  N   GLY B1420     -19.452  91.036   2.497  1.00  0.00           N  
ATOM   2690  CA  GLY B1420     -19.015  89.732   2.981  1.00  0.00           C  
ATOM   2691  C   GLY B1420     -18.060  89.929   4.144  1.00  0.00           C  
ATOM   2692  O   GLY B1420     -16.981  90.499   3.978  1.00  0.00           O  
ATOM   2693  N   PHE B1421     -18.453  89.440   5.319  1.00  0.00           N  
ATOM   2694  CA  PHE B1421     -17.693  89.621   6.562  1.00  0.00           C  
ATOM   2695  C   PHE B1421     -16.179  89.880   6.559  1.00  0.00           C  
ATOM   2696  O   PHE B1421     -15.708  90.791   7.264  1.00  0.00           O  
ATOM   2697  CB  PHE B1421     -17.997  88.480   7.536  1.00  0.00           C  
ATOM   2698  CG  PHE B1421     -17.469  88.726   8.920  1.00  0.00           C  
ATOM   2699  CD1 PHE B1421     -16.238  88.196   9.318  1.00  0.00           C  
ATOM   2700  CD2 PHE B1421     -18.169  89.539   9.811  1.00  0.00           C  
ATOM   2701  CE1 PHE B1421     -15.703  88.475  10.586  1.00  0.00           C  
ATOM   2702  CE2 PHE B1421     -17.647  89.823  11.072  1.00  0.00           C  
ATOM   2703  CZ  PHE B1421     -16.408  89.289  11.462  1.00  0.00           C  
ATOM   2704  N   SER B1422     -15.415  89.115   5.782  1.00  0.00           N  
ATOM   2705  CA  SER B1422     -13.968  89.307   5.793  1.00  0.00           C  
ATOM   2706  C   SER B1422     -13.352  90.116   4.640  1.00  0.00           C  
ATOM   2707  O   SER B1422     -12.168  90.465   4.676  1.00  0.00           O  
ATOM   2708  CB  SER B1422     -13.294  87.949   5.898  1.00  0.00           C  
ATOM   2709  OG  SER B1422     -11.899  88.112   5.959  1.00  0.00           O  
ATOM   2710  N   ALA B1423     -14.165  90.447   3.646  1.00  0.00           N  
ATOM   2711  CA  ALA B1423     -13.694  91.192   2.484  1.00  0.00           C  
ATOM   2712  C   ALA B1423     -13.514  92.667   2.779  1.00  0.00           C  
ATOM   2713  O   ALA B1423     -14.179  93.215   3.659  1.00  0.00           O  
ATOM   2714  CB  ALA B1423     -14.678  90.999   1.310  1.00  0.00           C  
ATOM   2715  N   ALA B1456     -12.602  93.298   2.049  1.00  0.00           N  
ATOM   2716  CA  ALA B1456     -12.340  94.733   2.186  1.00  0.00           C  
ATOM   2717  C   ALA B1456     -12.744  95.382   0.859  1.00  0.00           C  
ATOM   2718  O   ALA B1456     -13.016  96.590   0.783  1.00  0.00           O  
ATOM   2719  CB  ALA B1456     -10.859  94.991   2.466  1.00  0.00           C  
ATOM   2720  N   LYS B1457     -12.770  94.543  -0.173  1.00  0.00           N  
ATOM   2721  CA  LYS B1457     -13.146  94.913  -1.527  1.00  0.00           C  
ATOM   2722  C   LYS B1457     -13.331  93.595  -2.254  1.00  0.00           C  
ATOM   2723  O   LYS B1457     -12.535  92.670  -2.078  1.00  0.00           O  
ATOM   2724  CB  LYS B1457     -12.040  95.725  -2.218  1.00  0.00           C  
ATOM   2725  CG  LYS B1457     -12.415  96.089  -3.662  1.00  0.00           C  
ATOM   2726  CD  LYS B1457     -11.538  97.173  -4.285  1.00  0.00           C  
ATOM   2727  CE  LYS B1457     -12.170  97.696  -5.584  1.00  0.00           C  
ATOM   2728  NZ  LYS B1457     -11.360  98.779  -6.203  1.00  0.00           N  
ATOM   2729  N   THR B1458     -14.356  93.490  -3.084  1.00  0.00           N  
ATOM   2730  CA  THR B1458     -14.540  92.222  -3.759  1.00  0.00           C  
ATOM   2731  C   THR B1458     -15.400  92.227  -5.022  1.00  0.00           C  
ATOM   2732  O   THR B1458     -16.484  92.815  -5.050  1.00  0.00           O  
ATOM   2733  CB  THR B1458     -15.069  91.144  -2.717  1.00  0.00           C  
ATOM   2734  OG1 THR B1458     -15.760  90.078  -3.390  1.00  0.00           O  
ATOM   2735  CG2 THR B1458     -15.972  91.779  -1.689  1.00  0.00           C  
ATOM   2736  N   TYR B1459     -14.892  91.565  -6.063  1.00  0.00           N  
ATOM   2737  CA  TYR B1459     -15.602  91.449  -7.323  1.00  0.00           C  
ATOM   2738  C   TYR B1459     -16.156  90.040  -7.485  1.00  0.00           C  
ATOM   2739  O   TYR B1459     -15.575  89.077  -7.008  1.00  0.00           O  
ATOM   2740  CB  TYR B1459     -14.684  91.695  -8.506  1.00  0.00           C  
ATOM   2741  CG  TYR B1459     -13.815  92.928  -8.463  1.00  0.00           C  
ATOM   2742  CD1 TYR B1459     -12.553  92.890  -7.871  1.00  0.00           C  
ATOM   2743  CD2 TYR B1459     -14.200  94.099  -9.119  1.00  0.00           C  
ATOM   2744  CE1 TYR B1459     -11.683  93.986  -7.943  1.00  0.00           C  
ATOM   2745  CE2 TYR B1459     -13.341  95.196  -9.198  1.00  0.00           C  
ATOM   2746  CZ  TYR B1459     -12.085  95.131  -8.612  1.00  0.00           C  
ATOM   2747  OH  TYR B1459     -11.227  96.191  -8.716  1.00  0.00           O  
ATOM   2748  N   ASP B1460     -17.286  89.925  -8.168  1.00  0.00           N  
ATOM   2749  CA  ASP B1460     -17.895  88.630  -8.431  1.00  0.00           C  
ATOM   2750  C   ASP B1460     -17.980  88.464  -9.936  1.00  0.00           C  
ATOM   2751  O   ASP B1460     -18.332  89.394 -10.649  1.00  0.00           O  
ATOM   2752  CB  ASP B1460     -19.308  88.538  -7.862  1.00  0.00           C  
ATOM   2753  CG  ASP B1460     -19.318  88.205  -6.399  1.00  0.00           C  
ATOM   2754  OD1 ASP B1460     -20.421  88.008  -5.840  1.00  0.00           O  
ATOM   2755  OD2 ASP B1460     -18.215  88.146  -5.814  1.00  0.00           O  
ATOM   2756  N   ILE B1461     -17.632  87.284 -10.422  1.00  0.00           N  
ATOM   2757  CA  ILE B1461     -17.705  87.012 -11.833  1.00  0.00           C  
ATOM   2758  C   ILE B1461     -19.009  86.251 -11.941  1.00  0.00           C  
ATOM   2759  O   ILE B1461     -19.255  85.330 -11.164  1.00  0.00           O  
ATOM   2760  CB  ILE B1461     -16.530  86.157 -12.263  1.00  0.00           C  
ATOM   2761  CG1 ILE B1461     -15.244  86.769 -11.714  1.00  0.00           C  
ATOM   2762  CG2 ILE B1461     -16.460  86.093 -13.780  1.00  0.00           C  
ATOM   2763  CD1 ILE B1461     -13.983  85.999 -12.074  1.00  0.00           C  
ATOM   2764  N   GLU B1462     -19.857  86.648 -12.880  1.00  0.00           N  
ATOM   2765  CA  GLU B1462     -21.157  86.008 -13.047  1.00  0.00           C  
ATOM   2766  C   GLU B1462     -21.313  85.502 -14.472  1.00  0.00           C  
ATOM   2767  O   GLU B1462     -21.302  86.277 -15.419  1.00  0.00           O  
ATOM   2768  CB  GLU B1462     -22.262  87.013 -12.698  1.00  0.00           C  
ATOM   2769  CG  GLU B1462     -22.006  87.697 -11.343  1.00  0.00           C  
ATOM   2770  CD  GLU B1462     -22.938  88.870 -11.045  1.00  0.00           C  
ATOM   2771  OE1 GLU B1462     -23.206  89.667 -11.967  1.00  0.00           O  
ATOM   2772  OE2 GLU B1462     -23.379  89.009  -9.881  1.00  0.00           O  
ATOM   2773  N   VAL B1463     -21.448  84.191 -14.621  1.00  0.00           N  
ATOM   2774  CA  VAL B1463     -21.580  83.594 -15.942  1.00  0.00           C  
ATOM   2775  C   VAL B1463     -23.026  83.597 -16.434  1.00  0.00           C  
ATOM   2776  O   VAL B1463     -23.983  83.622 -15.650  1.00  0.00           O  
ATOM   2777  CB  VAL B1463     -21.016  82.150 -15.954  1.00  0.00           C  
ATOM   2778  CG1 VAL B1463     -21.967  81.203 -15.217  1.00  0.00           C  
ATOM   2779  CG2 VAL B1463     -20.775  81.692 -17.389  1.00  0.00           C  
ATOM   2780  N   TRP B1464     -23.167  83.546 -17.749  1.00  0.00           N  
ATOM   2781  CA  TRP B1464     -24.464  83.595 -18.384  1.00  0.00           C  
ATOM   2782  C   TRP B1464     -25.239  82.288 -18.438  1.00  0.00           C  
ATOM   2783  O   TRP B1464     -24.765  81.278 -18.944  1.00  0.00           O  
ATOM   2784  CB  TRP B1464     -24.306  84.199 -19.799  1.00  0.00           C  
ATOM   2785  CG  TRP B1464     -25.550  84.154 -20.634  1.00  0.00           C  
ATOM   2786  CD1 TRP B1464     -25.931  83.155 -21.479  1.00  0.00           C  
ATOM   2787  CD2 TRP B1464     -26.652  85.062 -20.563  1.00  0.00           C  
ATOM   2788  NE1 TRP B1464     -27.209  83.374 -21.926  1.00  0.00           N  
ATOM   2789  CE2 TRP B1464     -27.679  84.537 -21.379  1.00  0.00           C  
ATOM   2790  CE3 TRP B1464     -26.876  86.263 -19.879  1.00  0.00           C  
ATOM   2791  CZ2 TRP B1464     -28.919  85.167 -21.530  1.00  0.00           C  
ATOM   2792  CZ3 TRP B1464     -28.115  86.892 -20.026  1.00  0.00           C  
ATOM   2793  CH2 TRP B1464     -29.120  86.338 -20.848  1.00  0.00           C  
ATOM   2794  N   PHE B1465     -26.454  82.332 -17.910  1.00  0.00           N  
ATOM   2795  CA  PHE B1465     -27.324  81.168 -17.924  1.00  0.00           C  
ATOM   2796  C   PHE B1465     -28.503  81.377 -18.856  1.00  0.00           C  
ATOM   2797  O   PHE B1465     -29.454  82.114 -18.534  1.00  0.00           O  
ATOM   2798  CB  PHE B1465     -27.861  80.832 -16.519  1.00  0.00           C  
ATOM   2799  CG  PHE B1465     -26.948  79.970 -15.728  1.00  0.00           C  
ATOM   2800  CD1 PHE B1465     -25.909  80.525 -14.998  1.00  0.00           C  
ATOM   2801  CD2 PHE B1465     -27.055  78.598 -15.803  1.00  0.00           C  
ATOM   2802  CE1 PHE B1465     -24.983  79.721 -14.361  1.00  0.00           C  
ATOM   2803  CE2 PHE B1465     -26.134  77.783 -15.169  1.00  0.00           C  
ATOM   2804  CZ  PHE B1465     -25.094  78.344 -14.447  1.00  0.00           C  
ATOM   2805  N   PRO B1475     -28.450  80.746 -20.037  1.00  0.00           N  
ATOM   2806  CA  PRO B1475     -29.535  80.862 -21.007  1.00  0.00           C  
ATOM   2807  C   PRO B1475     -30.894  80.595 -20.346  1.00  0.00           C  
ATOM   2808  O   PRO B1475     -31.725  81.495 -20.226  1.00  0.00           O  
ATOM   2809  CB  PRO B1475     -29.170  79.802 -22.035  1.00  0.00           C  
ATOM   2810  CG  PRO B1475     -27.691  79.909 -22.084  1.00  0.00           C  
ATOM   2811  CD  PRO B1475     -27.295  80.038 -20.622  1.00  0.00           C  
ATOM   2812  N   SER B1476     -31.105  79.366 -19.886  1.00  0.00           N  
ATOM   2813  CA  SER B1476     -32.376  78.992 -19.264  1.00  0.00           C  
ATOM   2814  C   SER B1476     -32.912  79.999 -18.241  1.00  0.00           C  
ATOM   2815  O   SER B1476     -34.123  80.083 -18.031  1.00  0.00           O  
ATOM   2816  CB  SER B1476     -32.277  77.593 -18.626  1.00  0.00           C  
ATOM   2817  OG  SER B1476     -31.830  77.640 -17.283  1.00  0.00           O  
ATOM   2818  N   GLN B1683     -32.025  80.763 -17.612  1.00  0.00           N  
ATOM   2819  CA  GLN B1683     -32.454  81.744 -16.629  1.00  0.00           C  
ATOM   2820  C   GLN B1683     -32.509  83.118 -17.258  1.00  0.00           C  
ATOM   2821  O   GLN B1683     -33.144  84.032 -16.723  1.00  0.00           O  
ATOM   2822  CB  GLN B1683     -31.510  81.754 -15.435  1.00  0.00           C  
ATOM   2823  CG  GLN B1683     -31.613  80.523 -14.555  1.00  0.00           C  
ATOM   2824  CD  GLN B1683     -30.645  80.581 -13.394  1.00  0.00           C  
ATOM   2825  OE1 GLN B1683     -30.682  81.509 -12.579  1.00  0.00           O  
ATOM   2826  NE2 GLN B1683     -29.764  79.594 -13.315  1.00  0.00           N  
ATOM   2827  N   ASN B1690     -31.837  83.258 -18.400  1.00  0.00           N  
ATOM   2828  CA  ASN B1690     -31.829  84.521 -19.128  1.00  0.00           C  
ATOM   2829  C   ASN B1690     -31.237  85.582 -18.216  1.00  0.00           C  
ATOM   2830  O   ASN B1690     -31.775  86.681 -18.085  1.00  0.00           O  
ATOM   2831  CB  ASN B1690     -33.260  84.883 -19.490  1.00  0.00           C  
ATOM   2832  CG  ASN B1690     -33.346  85.709 -20.726  1.00  0.00           C  
ATOM   2833  OD1 ASN B1690     -32.784  86.799 -20.789  1.00  0.00           O  
ATOM   2834  ND2 ASN B1690     -34.055  85.199 -21.733  1.00  0.00           N  
ATOM   2835  N   LYS B1692     -30.114  85.232 -17.593  1.00  0.00           N  
ATOM   2836  CA  LYS B1692     -29.450  86.107 -16.637  1.00  0.00           C  
ATOM   2837  C   LYS B1692     -28.016  85.633 -16.345  1.00  0.00           C  
ATOM   2838  O   LYS B1692     -27.648  84.494 -16.653  1.00  0.00           O  
ATOM   2839  CB  LYS B1692     -30.270  86.102 -15.328  1.00  0.00           C  
ATOM   2840  CG  LYS B1692     -29.819  87.104 -14.287  1.00  0.00           C  
ATOM   2841  CD  LYS B1692     -30.725  87.115 -13.067  1.00  0.00           C  
ATOM   2842  CE  LYS B1692     -30.447  85.951 -12.133  1.00  0.00           C  
ATOM   2843  NZ  LYS B1692     -31.099  86.143 -10.794  1.00  0.00           N  
ATOM   2844  N   TYR B1693     -27.212  86.517 -15.762  1.00  0.00           N  
ATOM   2845  CA  TYR B1693     -25.853  86.169 -15.373  1.00  0.00           C  
ATOM   2846  C   TYR B1693     -25.958  85.725 -13.905  1.00  0.00           C  
ATOM   2847  O   TYR B1693     -26.809  86.244 -13.170  1.00  0.00           O  
ATOM   2848  CB  TYR B1693     -24.920  87.388 -15.471  1.00  0.00           C  
ATOM   2849  CG  TYR B1693     -24.438  87.782 -16.869  1.00  0.00           C  
ATOM   2850  CD1 TYR B1693     -25.165  88.671 -17.665  1.00  0.00           C  
ATOM   2851  CD2 TYR B1693     -23.216  87.313 -17.359  1.00  0.00           C  
ATOM   2852  CE1 TYR B1693     -24.680  89.092 -18.912  1.00  0.00           C  
ATOM   2853  CE2 TYR B1693     -22.723  87.725 -18.594  1.00  0.00           C  
ATOM   2854  CZ  TYR B1693     -23.455  88.618 -19.367  1.00  0.00           C  
ATOM   2855  OH  TYR B1693     -22.934  89.055 -20.571  1.00  0.00           O  
ATOM   2856  N   ARG B1700     -25.119  84.770 -13.484  1.00  0.00           N  
ATOM   2857  CA  ARG B1700     -25.130  84.281 -12.090  1.00  0.00           C  
ATOM   2858  C   ARG B1700     -23.744  84.095 -11.490  1.00  0.00           C  
ATOM   2859  O   ARG B1700     -22.839  83.597 -12.159  1.00  0.00           O  
ATOM   2860  CB  ARG B1700     -25.901  82.968 -11.984  1.00  0.00           C  
ATOM   2861  CG  ARG B1700     -27.389  83.163 -11.980  1.00  0.00           C  
ATOM   2862  CD  ARG B1700     -27.767  84.028 -10.785  1.00  0.00           C  
ATOM   2863  NE  ARG B1700     -27.813  83.265  -9.538  1.00  0.00           N  
ATOM   2864  CZ  ARG B1700     -28.753  82.369  -9.256  1.00  0.00           C  
ATOM   2865  NH1 ARG B1700     -29.724  82.133 -10.129  1.00  0.00           N  
ATOM   2866  NH2 ARG B1700     -28.709  81.700  -8.116  1.00  0.00           N  
ATOM   2867  N   GLU B1701     -23.588  84.505 -10.231  1.00  0.00           N  
ATOM   2868  CA  GLU B1701     -22.310  84.393  -9.510  1.00  0.00           C  
ATOM   2869  C   GLU B1701     -21.614  83.044  -9.743  1.00  0.00           C  
ATOM   2870  O   GLU B1701     -22.196  81.975  -9.507  1.00  0.00           O  
ATOM   2871  CB  GLU B1701     -22.547  84.596  -7.999  1.00  0.00           C  
ATOM   2872  CG  GLU B1701     -21.320  84.607  -7.083  1.00  0.00           C  
ATOM   2873  CD  GLU B1701     -21.687  84.907  -5.623  1.00  0.00           C  
ATOM   2874  OE1 GLU B1701     -22.891  84.850  -5.285  1.00  0.00           O  
ATOM   2875  OE2 GLU B1701     -20.780  85.191  -4.798  1.00  0.00           O  
ATOM   2876  N   ILE B1702     -20.378  83.090 -10.230  1.00  0.00           N  
ATOM   2877  CA  ILE B1702     -19.637  81.865 -10.441  1.00  0.00           C  
ATOM   2878  C   ILE B1702     -18.269  82.039  -9.839  1.00  0.00           C  
ATOM   2879  O   ILE B1702     -17.473  81.104  -9.816  1.00  0.00           O  
ATOM   2880  CB  ILE B1702     -19.466  81.500 -11.919  1.00  0.00           C  
ATOM   2881  CG1 ILE B1702     -19.063  80.019 -12.016  1.00  0.00           C  
ATOM   2882  CG2 ILE B1702     -18.389  82.380 -12.559  1.00  0.00           C  
ATOM   2883  CD1 ILE B1702     -19.010  79.433 -13.425  1.00  0.00           C  
ATOM   2884  N   SER B1703     -17.977  83.248  -9.376  1.00  0.00           N  
ATOM   2885  CA  SER B1703     -16.689  83.501  -8.747  1.00  0.00           C  
ATOM   2886  C   SER B1703     -16.797  84.679  -7.822  1.00  0.00           C  
ATOM   2887  O   SER B1703     -17.641  85.544  -8.019  1.00  0.00           O  
ATOM   2888  CB  SER B1703     -15.587  83.740  -9.780  1.00  0.00           C  
ATOM   2889  OG  SER B1703     -15.035  82.502 -10.231  1.00  0.00           O  
ATOM   2890  N   SER B1704     -15.934  84.716  -6.815  1.00  0.00           N  
ATOM   2891  CA  SER B1704     -15.985  85.776  -5.833  1.00  0.00           C  
ATOM   2892  C   SER B1704     -14.581  86.028  -5.337  1.00  0.00           C  
ATOM   2893  O   SER B1704     -14.108  85.388  -4.404  1.00  0.00           O  
ATOM   2894  CB  SER B1704     -16.902  85.345  -4.689  1.00  0.00           C  
ATOM   2895  OG  SER B1704     -17.035  86.356  -3.715  1.00  0.00           O  
ATOM   2896  N   CYS B1705     -13.921  86.980  -5.980  1.00  0.00           N  
ATOM   2897  CA  CYS B1705     -12.552  87.324  -5.654  1.00  0.00           C  
ATOM   2898  C   CYS B1705     -12.483  88.591  -4.821  1.00  0.00           C  
ATOM   2899  O   CYS B1705     -12.884  89.661  -5.256  1.00  0.00           O  
ATOM   2900  CB  CYS B1705     -11.776  87.438  -6.958  1.00  0.00           C  
ATOM   2901  SG  CYS B1705     -12.411  86.168  -8.122  1.00  0.00           S  
ATOM   2902  N   SER B1706     -11.973  88.433  -3.602  1.00  0.00           N  
ATOM   2903  CA  SER B1706     -11.856  89.525  -2.651  1.00  0.00           C  
ATOM   2904  C   SER B1706     -10.447  89.727  -2.136  1.00  0.00           C  
ATOM   2905  O   SER B1706      -9.556  88.901  -2.375  1.00  0.00           O  
ATOM   2906  CB  SER B1706     -12.760  89.261  -1.450  1.00  0.00           C  
ATOM   2907  OG  SER B1706     -14.048  88.881  -1.879  1.00  0.00           O  
ATOM   2908  N   ASN B1707     -10.280  90.839  -1.415  1.00  0.00           N  
ATOM   2909  CA  ASN B1707      -9.023  91.228  -0.786  1.00  0.00           C  
ATOM   2910  C   ASN B1707      -9.374  91.493   0.665  1.00  0.00           C  
ATOM   2911  O   ASN B1707     -10.338  92.193   0.947  1.00  0.00           O  
ATOM   2912  CB  ASN B1707      -8.482  92.508  -1.390  1.00  0.00           C  
ATOM   2913  CG  ASN B1707      -7.162  92.904  -0.793  1.00  0.00           C  
ATOM   2914  OD1 ASN B1707      -6.871  92.608   0.372  1.00  0.00           O  
ATOM   2915  ND2 ASN B1707      -6.348  93.592  -1.587  1.00  0.00           N  
ATOM   2916  N   CYS B1708      -8.591  90.942   1.584  1.00  0.00           N  
ATOM   2917  CA  CYS B1708      -8.854  91.090   3.018  1.00  0.00           C  
ATOM   2918  C   CYS B1708      -7.796  91.911   3.746  1.00  0.00           C  
ATOM   2919  O   CYS B1708      -7.759  91.936   4.978  1.00  0.00           O  
ATOM   2920  CB  CYS B1708      -8.929  89.706   3.677  1.00  0.00           C  
ATOM   2921  SG  CYS B1708     -10.351  88.680   3.234  1.00  0.00           S  
ATOM   2922  N   GLU B1709      -6.929  92.571   2.988  1.00  0.00           N  
ATOM   2923  CA  GLU B1709      -5.874  93.374   3.591  1.00  0.00           C  
ATOM   2924  C   GLU B1709      -5.252  92.596   4.743  1.00  0.00           C  
ATOM   2925  O   GLU B1709      -4.722  91.502   4.522  1.00  0.00           O  
ATOM   2926  CB  GLU B1709      -6.451  94.699   4.064  1.00  0.00           C  
ATOM   2927  CG  GLU B1709      -7.103  95.439   2.917  1.00  0.00           C  
ATOM   2928  CD  GLU B1709      -7.567  96.801   3.299  1.00  0.00           C  
ATOM   2929  OE1 GLU B1709      -6.748  97.543   3.877  1.00  0.00           O  
ATOM   2930  OE2 GLU B1709      -8.737  97.130   3.016  1.00  0.00           O  
ATOM   2931  N   ASP B1710      -5.304  93.133   5.960  1.00  0.00           N  
ATOM   2932  CA  ASP B1710      -4.718  92.415   7.095  1.00  0.00           C  
ATOM   2933  C   ASP B1710      -5.722  91.775   8.052  1.00  0.00           C  
ATOM   2934  O   ASP B1710      -5.320  91.168   9.049  1.00  0.00           O  
ATOM   2935  CB  ASP B1710      -3.778  93.323   7.895  1.00  0.00           C  
ATOM   2936  CG  ASP B1710      -4.504  94.445   8.619  1.00  0.00           C  
ATOM   2937  OD1 ASP B1710      -3.811  95.207   9.334  1.00  0.00           O  
ATOM   2938  OD2 ASP B1710      -5.743  94.572   8.481  1.00  0.00           O  
ATOM   2939  N   PHE B1711      -7.012  91.905   7.738  1.00  0.00           N  
ATOM   2940  CA  PHE B1711      -8.098  91.359   8.553  1.00  0.00           C  
ATOM   2941  C   PHE B1711      -7.892  89.896   8.912  1.00  0.00           C  
ATOM   2942  O   PHE B1711      -7.824  89.541  10.092  1.00  0.00           O  
ATOM   2943  CB  PHE B1711      -9.417  91.473   7.812  1.00  0.00           C  
ATOM   2944  CG  PHE B1711     -10.614  91.204   8.666  1.00  0.00           C  
ATOM   2945  CD1 PHE B1711     -11.172  92.217   9.441  1.00  0.00           C  
ATOM   2946  CD2 PHE B1711     -11.211  89.960   8.665  1.00  0.00           C  
ATOM   2947  CE1 PHE B1711     -12.312  91.999  10.196  1.00  0.00           C  
ATOM   2948  CE2 PHE B1711     -12.355  89.734   9.423  1.00  0.00           C  
ATOM   2949  CZ  PHE B1711     -12.907  90.764  10.190  1.00  0.00           C  
ATOM   2950  N   GLN B1725      -7.810  89.036   7.900  1.00  0.00           N  
ATOM   2951  CA  GLN B1725      -7.609  87.630   8.177  1.00  0.00           C  
ATOM   2952  C   GLN B1725      -6.270  87.414   8.864  1.00  0.00           C  
ATOM   2953  O   GLN B1725      -6.210  86.787   9.930  1.00  0.00           O  
ATOM   2954  CB  GLN B1725      -7.699  86.822   6.897  1.00  0.00           C  
ATOM   2955  CG  GLN B1725      -9.092  86.809   6.361  1.00  0.00           C  
ATOM   2956  CD  GLN B1725      -9.259  85.894   5.192  1.00  0.00           C  
ATOM   2957  OE1 GLN B1725      -8.399  85.837   4.299  1.00  0.00           O  
ATOM   2958  NE2 GLN B1725     -10.380  85.171   5.167  1.00  0.00           N  
ATOM   2959  N   ALA B1726      -5.211  87.965   8.274  1.00  0.00           N  
ATOM   2960  CA  ALA B1726      -3.868  87.835   8.828  1.00  0.00           C  
ATOM   2961  C   ALA B1726      -3.768  88.230  10.308  1.00  0.00           C  
ATOM   2962  O   ALA B1726      -2.920  87.711  11.045  1.00  0.00           O  
ATOM   2963  CB  ALA B1726      -2.895  88.659   8.009  1.00  0.00           C  
ATOM   2964  N   ARG B1727      -4.627  89.145  10.745  1.00  0.00           N  
ATOM   2965  CA  ARG B1727      -4.601  89.585  12.130  1.00  0.00           C  
ATOM   2966  C   ARG B1727      -5.203  88.571  13.095  1.00  0.00           C  
ATOM   2967  O   ARG B1727      -4.703  88.419  14.209  1.00  0.00           O  
ATOM   2968  CB  ARG B1727      -5.314  90.929  12.290  1.00  0.00           C  
ATOM   2969  CG  ARG B1727      -4.396  92.040  12.796  1.00  0.00           C  
ATOM   2970  CD  ARG B1727      -5.046  93.023  13.835  1.00  0.00           C  
ATOM   2971  NE  ARG B1727      -4.068  94.039  14.225  1.00  0.00           N  
ATOM   2972  CZ  ARG B1727      -3.574  94.945  13.379  1.00  0.00           C  
ATOM   2973  NH1 ARG B1727      -3.985  94.975  12.119  1.00  0.00           N  
ATOM   2974  NH2 ARG B1727      -2.618  95.775  13.764  1.00  0.00           N  
ATOM   2975  N   ARG B1728      -6.265  87.873  12.695  1.00  0.00           N  
ATOM   2976  CA  ARG B1728      -6.850  86.900  13.617  1.00  0.00           C  
ATOM   2977  C   ARG B1728      -6.158  85.533  13.657  1.00  0.00           C  
ATOM   2978  O   ARG B1728      -6.391  84.725  14.574  1.00  0.00           O  
ATOM   2979  CB  ARG B1728      -8.361  86.732  13.380  1.00  0.00           C  
ATOM   2980  CG  ARG B1728      -8.856  87.035  11.992  1.00  0.00           C  
ATOM   2981  CD  ARG B1728     -10.358  86.761  11.911  1.00  0.00           C  
ATOM   2982  NE  ARG B1728     -11.154  87.716  12.666  1.00  0.00           N  
ATOM   2983  CZ  ARG B1728     -12.403  87.503  13.052  1.00  0.00           C  
ATOM   2984  NH1 ARG B1728     -12.997  86.367  12.769  1.00  0.00           N  
ATOM   2985  NH2 ARG B1728     -13.065  88.443  13.702  1.00  0.00           N  
ATOM   2986  N   ASN B1730      -2.788  85.569  13.091  1.00  0.00           N  
ATOM   2987  CA  ASN B1730      -1.432  86.000  13.430  1.00  0.00           C  
ATOM   2988  C   ASN B1730      -0.339  85.587  12.423  1.00  0.00           C  
ATOM   2989  O   ASN B1730       0.611  84.878  12.765  1.00  0.00           O  
ATOM   2990  CB  ASN B1730      -1.076  85.497  14.844  1.00  0.00           C  
ATOM   2991  CG  ASN B1730       0.005  86.351  15.530  1.00  0.00           C  
ATOM   2992  OD1 ASN B1730      -0.175  87.566  15.735  1.00  0.00           O  
ATOM   2993  ND2 ASN B1730       1.127  85.715  15.892  1.00  0.00           N  
ATOM   2994  N   THR B1731      -0.477  86.031  11.180  1.00  0.00           N  
ATOM   2995  CA  THR B1731       0.534  85.723  10.188  1.00  0.00           C  
ATOM   2996  C   THR B1731       1.137  87.055   9.785  1.00  0.00           C  
ATOM   2997  O   THR B1731       0.411  87.953   9.354  1.00  0.00           O  
ATOM   2998  CB  THR B1731      -0.059  85.026   8.954  1.00  0.00           C  
ATOM   2999  OG1 THR B1731      -0.774  83.854   9.363  1.00  0.00           O  
ATOM   3000  CG2 THR B1731       1.050  84.605   8.001  1.00  0.00           C  
ATOM   3001  N   ARG B1732       2.453  87.192   9.958  1.00  0.00           N  
ATOM   3002  CA  ARG B1732       3.158  88.423   9.622  1.00  0.00           C  
ATOM   3003  C   ARG B1732       4.506  88.127   8.993  1.00  0.00           C  
ATOM   3004  O   ARG B1732       4.783  86.984   8.651  1.00  0.00           O  
ATOM   3005  CB  ARG B1732       3.332  89.308  10.859  1.00  0.00           C  
ATOM   3006  CG  ARG B1732       3.877  88.617  12.085  1.00  0.00           C  
ATOM   3007  CD  ARG B1732       2.781  88.412  13.139  1.00  0.00           C  
ATOM   3008  NE  ARG B1732       3.308  87.855  14.386  1.00  0.00           N  
ATOM   3009  CZ  ARG B1732       3.939  88.563  15.324  1.00  0.00           C  
ATOM   3010  NH1 ARG B1732       4.394  87.965  16.426  1.00  0.00           N  
ATOM   3011  NH2 ARG B1732       4.097  89.875  15.173  1.00  0.00           N  
ATOM   3012  N   PHE B1739       5.336  89.158   8.835  1.00  0.00           N  
ATOM   3013  CA  PHE B1739       6.653  89.013   8.214  1.00  0.00           C  
ATOM   3014  C   PHE B1739       7.653  90.097   8.607  1.00  0.00           C  
ATOM   3015  O   PHE B1739       7.280  91.219   8.938  1.00  0.00           O  
ATOM   3016  CB  PHE B1739       6.508  89.025   6.694  1.00  0.00           C  
ATOM   3017  CG  PHE B1739       6.112  90.368   6.127  1.00  0.00           C  
ATOM   3018  CD1 PHE B1739       7.075  91.251   5.655  1.00  0.00           C  
ATOM   3019  CD2 PHE B1739       4.771  90.740   6.053  1.00  0.00           C  
ATOM   3020  CE1 PHE B1739       6.710  92.489   5.111  1.00  0.00           C  
ATOM   3021  CE2 PHE B1739       4.389  91.971   5.514  1.00  0.00           C  
ATOM   3022  CZ  PHE B1739       5.359  92.849   5.041  1.00  0.00           C  
ATOM   3023  N   LYS B1740       8.933  89.748   8.562  1.00  0.00           N  
ATOM   3024  CA  LYS B1740      10.018  90.678   8.866  1.00  0.00           C  
ATOM   3025  C   LYS B1740      10.405  91.309   7.516  1.00  0.00           C  
ATOM   3026  O   LYS B1740      10.935  90.603   6.644  1.00  0.00           O  
ATOM   3027  CB  LYS B1740      11.208  89.900   9.454  1.00  0.00           C  
ATOM   3028  CG  LYS B1740      12.498  90.707   9.626  1.00  0.00           C  
ATOM   3029  CD  LYS B1740      13.668  89.841  10.119  1.00  0.00           C  
ATOM   3030  CE  LYS B1740      13.711  89.689  11.654  1.00  0.00           C  
ATOM   3031  NZ  LYS B1740      14.158  90.920  12.395  1.00  0.00           N  
ATOM   3032  N   ASP B1758      10.145  92.615   7.336  1.00  0.00           N  
ATOM   3033  CA  ASP B1758      10.454  93.298   6.053  1.00  0.00           C  
ATOM   3034  C   ASP B1758      11.887  93.816   5.904  1.00  0.00           C  
ATOM   3035  O   ASP B1758      12.499  94.271   6.873  1.00  0.00           O  
ATOM   3036  CB  ASP B1758       9.501  94.479   5.796  1.00  0.00           C  
ATOM   3037  CG  ASP B1758       9.828  95.690   6.654  1.00  0.00           C  
ATOM   3038  OD1 ASP B1758       9.545  96.827   6.214  1.00  0.00           O  
ATOM   3039  OD2 ASP B1758      10.358  95.502   7.771  1.00  0.00           O  
ATOM   3040  N   SER B1759      12.402  93.776   4.676  1.00  0.00           N  
ATOM   3041  CA  SER B1759      13.766  94.225   4.407  1.00  0.00           C  
ATOM   3042  C   SER B1759      14.068  95.650   4.877  1.00  0.00           C  
ATOM   3043  O   SER B1759      15.230  96.054   4.903  1.00  0.00           O  
ATOM   3044  CB  SER B1759      14.099  94.087   2.909  1.00  0.00           C  
ATOM   3045  OG  SER B1759      13.248  94.873   2.087  1.00  0.00           O  
ATOM   3046  N   LYS B1760      13.038  96.407   5.261  1.00  0.00           N  
ATOM   3047  CA  LYS B1760      13.236  97.785   5.726  1.00  0.00           C  
ATOM   3048  C   LYS B1760      13.330  97.922   7.249  1.00  0.00           C  
ATOM   3049  O   LYS B1760      14.348  97.586   7.861  1.00  0.00           O  
ATOM   3050  CB  LYS B1760      12.114  98.704   5.204  1.00  0.00           C  
ATOM   3051  CG  LYS B1760      12.200  99.069   3.720  1.00  0.00           C  
ATOM   3052  CD  LYS B1760      11.923  97.878   2.810  1.00  0.00           C  
ATOM   3053  CE  LYS B1760      11.936  98.280   1.333  1.00  0.00           C  
ATOM   3054  NZ  LYS B1760      11.710  97.123   0.401  1.00  0.00           N  
ATOM   3055  N   THR B1761      12.250  98.409   7.850  1.00  0.00           N  
ATOM   3056  CA  THR B1761      12.194  98.641   9.289  1.00  0.00           C  
ATOM   3057  C   THR B1761      12.634  97.479  10.195  1.00  0.00           C  
ATOM   3058  O   THR B1761      12.921  97.692  11.375  1.00  0.00           O  
ATOM   3059  CB  THR B1761      10.771  99.109   9.714  1.00  0.00           C  
ATOM   3060  OG1 THR B1761       9.882  97.985   9.759  1.00  0.00           O  
ATOM   3061  CG2 THR B1761      10.227 100.137   8.713  1.00  0.00           C  
ATOM   3062  N   GLY B1765      12.694  96.264   9.655  1.00  0.00           N  
ATOM   3063  CA  GLY B1765      13.104  95.114  10.451  1.00  0.00           C  
ATOM   3064  C   GLY B1765      12.039  94.599  11.412  1.00  0.00           C  
ATOM   3065  O   GLY B1765      12.134  93.477  11.912  1.00  0.00           O  
ATOM   3066  N   LYS B1768      11.026  95.425  11.668  1.00  0.00           N  
ATOM   3067  CA  LYS B1768       9.917  95.090  12.565  1.00  0.00           C  
ATOM   3068  C   LYS B1768       8.919  94.145  11.875  1.00  0.00           C  
ATOM   3069  O   LYS B1768       8.925  94.011  10.644  1.00  0.00           O  
ATOM   3070  CB  LYS B1768       9.210  96.387  12.988  1.00  0.00           C  
ATOM   3071  CG  LYS B1768      10.178  97.465  13.502  1.00  0.00           C  
ATOM   3072  CD  LYS B1768       9.568  98.875  13.576  1.00  0.00           C  
ATOM   3073  CE  LYS B1768       8.564  99.054  14.725  1.00  0.00           C  
ATOM   3074  NZ  LYS B1768       7.231  98.415  14.481  1.00  0.00           N  
ATOM   3075  N   ASN B1770       8.062  93.498  12.662  1.00  0.00           N  
ATOM   3076  CA  ASN B1770       7.074  92.561  12.114  1.00  0.00           C  
ATOM   3077  C   ASN B1770       5.769  93.248  11.712  1.00  0.00           C  
ATOM   3078  O   ASN B1770       5.208  94.031  12.475  1.00  0.00           O  
ATOM   3079  CB  ASN B1770       6.781  91.464  13.134  1.00  0.00           C  
ATOM   3080  CG  ASN B1770       8.022  90.681  13.524  1.00  0.00           C  
ATOM   3081  OD1 ASN B1770       8.051  90.029  14.573  1.00  0.00           O  
ATOM   3082  ND2 ASN B1770       9.050  90.728  12.677  1.00  0.00           N  
ATOM   3083  N   ARG B1771       5.282  92.946  10.515  1.00  0.00           N  
ATOM   3084  CA  ARG B1771       4.047  93.551  10.014  1.00  0.00           C  
ATOM   3085  C   ARG B1771       3.098  92.490   9.425  1.00  0.00           C  
ATOM   3086  O   ARG B1771       3.503  91.625   8.646  1.00  0.00           O  
ATOM   3087  CB  ARG B1771       4.381  94.621   8.952  1.00  0.00           C  
ATOM   3088  CG  ARG B1771       5.888  94.939   8.802  1.00  0.00           C  
ATOM   3089  CD  ARG B1771       6.268  96.386   9.190  1.00  0.00           C  
ATOM   3090  NE  ARG B1771       6.305  97.322   8.055  1.00  0.00           N  
ATOM   3091  CZ  ARG B1771       6.728  98.590   8.130  1.00  0.00           C  
ATOM   3092  NH1 ARG B1771       7.155  99.088   9.288  1.00  0.00           N  
ATOM   3093  NH2 ARG B1771       6.729  99.365   7.046  1.00  0.00           N  
ATOM   3094  N   PHE B1772       1.827  92.554   9.799  1.00  0.00           N  
ATOM   3095  CA  PHE B1772       0.867  91.582   9.305  1.00  0.00           C  
ATOM   3096  C   PHE B1772       0.738  91.606   7.776  1.00  0.00           C  
ATOM   3097  O   PHE B1772       0.741  92.668   7.151  1.00  0.00           O  
ATOM   3098  CB  PHE B1772      -0.492  91.817   9.968  1.00  0.00           C  
ATOM   3099  CG  PHE B1772      -0.496  91.571  11.457  1.00  0.00           C  
ATOM   3100  CD1 PHE B1772      -0.002  90.380  11.981  1.00  0.00           C  
ATOM   3101  CD2 PHE B1772      -1.032  92.509  12.327  1.00  0.00           C  
ATOM   3102  CE1 PHE B1772      -0.048  90.127  13.359  1.00  0.00           C  
ATOM   3103  CE2 PHE B1772      -1.086  92.274  13.699  1.00  0.00           C  
ATOM   3104  CZ  PHE B1772      -0.595  91.080  14.221  1.00  0.00           C  
ATOM   3105  N   VAL B1773       0.633  90.418   7.184  1.00  0.00           N  
ATOM   3106  CA  VAL B1773       0.508  90.257   5.732  1.00  0.00           C  
ATOM   3107  C   VAL B1773      -0.894  90.625   5.233  1.00  0.00           C  
ATOM   3108  O   VAL B1773      -1.755  91.061   6.012  1.00  0.00           O  
ATOM   3109  CB  VAL B1773       0.801  88.782   5.305  1.00  0.00           C  
ATOM   3110  CG1 VAL B1773       2.171  88.362   5.783  1.00  0.00           C  
ATOM   3111  CG2 VAL B1773      -0.253  87.841   5.878  1.00  0.00           C  
ATOM   3112  N   HIS B1774      -1.111  90.478   3.926  1.00  0.00           N  
ATOM   3113  CA  HIS B1774      -2.420  90.752   3.343  1.00  0.00           C  
ATOM   3114  C   HIS B1774      -2.817  89.494   2.628  1.00  0.00           C  
ATOM   3115  O   HIS B1774      -2.006  88.870   1.933  1.00  0.00           O  
ATOM   3116  CB  HIS B1774      -2.395  91.908   2.347  1.00  0.00           C  
ATOM   3117  CG  HIS B1774      -2.560  93.261   2.971  1.00  0.00           C  
ATOM   3118  ND1 HIS B1774      -2.780  94.398   2.224  1.00  0.00           N  
ATOM   3119  CD2 HIS B1774      -2.507  93.665   4.263  1.00  0.00           C  
ATOM   3120  CE1 HIS B1774      -2.856  95.443   3.029  1.00  0.00           C  
ATOM   3121  NE2 HIS B1774      -2.694  95.025   4.271  1.00  0.00           N  
ATOM   3122  N   THR B1775      -4.076  89.123   2.784  1.00  0.00           N  
ATOM   3123  CA  THR B1775      -4.546  87.902   2.183  1.00  0.00           C  
ATOM   3124  C   THR B1775      -5.671  88.113   1.191  1.00  0.00           C  
ATOM   3125  O   THR B1775      -6.542  88.953   1.388  1.00  0.00           O  
ATOM   3126  CB  THR B1775      -5.005  86.943   3.292  1.00  0.00           C  
ATOM   3127  OG1 THR B1775      -6.082  87.526   4.022  1.00  0.00           O  
ATOM   3128  CG2 THR B1775      -3.887  86.698   4.247  1.00  0.00           C  
ATOM   3129  N   LEU B1776      -5.650  87.342   0.117  1.00  0.00           N  
ATOM   3130  CA  LEU B1776      -6.696  87.433  -0.880  1.00  0.00           C  
ATOM   3131  C   LEU B1776      -7.080  86.021  -1.306  1.00  0.00           C  
ATOM   3132  O   LEU B1776      -6.327  85.072  -1.102  1.00  0.00           O  
ATOM   3133  CB  LEU B1776      -6.216  88.233  -2.098  1.00  0.00           C  
ATOM   3134  CG  LEU B1776      -5.882  89.729  -1.992  1.00  0.00           C  
ATOM   3135  CD1 LEU B1776      -4.485  89.948  -1.382  1.00  0.00           C  
ATOM   3136  CD2 LEU B1776      -5.952  90.328  -3.384  1.00  0.00           C  
ATOM   3137  N   ASN B1777      -8.251  85.889  -1.909  1.00  0.00           N  
ATOM   3138  CA  ASN B1777      -8.723  84.601  -2.373  1.00  0.00           C  
ATOM   3139  C   ASN B1777      -9.927  84.800  -3.280  1.00  0.00           C  
ATOM   3140  O   ASN B1777     -10.619  85.815  -3.187  1.00  0.00           O  
ATOM   3141  CB  ASN B1777      -9.104  83.739  -1.186  1.00  0.00           C  
ATOM   3142  CG  ASN B1777     -10.193  84.360  -0.351  1.00  0.00           C  
ATOM   3143  OD1 ASN B1777     -11.359  84.477  -0.781  1.00  0.00           O  
ATOM   3144  ND2 ASN B1777      -9.824  84.773   0.861  1.00  0.00           N  
ATOM   3145  N   GLY B1778     -10.170  83.834  -4.158  1.00  0.00           N  
ATOM   3146  CA  GLY B1778     -11.295  83.931  -5.066  1.00  0.00           C  
ATOM   3147  C   GLY B1778     -11.482  82.651  -5.853  1.00  0.00           C  
ATOM   3148  O   GLY B1778     -10.527  81.932  -6.131  1.00  0.00           O  
ATOM   3149  N   SER B1779     -12.715  82.362  -6.232  1.00  0.00           N  
ATOM   3150  CA  SER B1779     -12.988  81.142  -6.974  1.00  0.00           C  
ATOM   3151  C   SER B1779     -12.355  81.063  -8.357  1.00  0.00           C  
ATOM   3152  O   SER B1779     -12.658  81.848  -9.254  1.00  0.00           O  
ATOM   3153  CB  SER B1779     -14.496  80.940  -7.090  1.00  0.00           C  
ATOM   3154  OG  SER B1779     -15.101  81.129  -5.823  1.00  0.00           O  
ATOM   3155  N   GLY B1780     -11.462  80.088  -8.496  1.00  0.00           N  
ATOM   3156  CA  GLY B1780     -10.771  79.819  -9.748  1.00  0.00           C  
ATOM   3157  C   GLY B1780     -11.726  78.890 -10.434  1.00  0.00           C  
ATOM   3158  O   GLY B1780     -11.345  77.930 -11.102  1.00  0.00           O  
ATOM   3159  N   LEU B1782     -12.989  79.230 -10.172  1.00  0.00           N  
ATOM   3160  CA  LEU B1782     -14.219  78.616 -10.653  1.00  0.00           C  
ATOM   3161  C   LEU B1782     -14.822  77.514  -9.798  1.00  0.00           C  
ATOM   3162  O   LEU B1782     -14.203  76.505  -9.504  1.00  0.00           O  
ATOM   3163  CB  LEU B1782     -14.087  78.175 -12.124  1.00  0.00           C  
ATOM   3164  CG  LEU B1782     -14.355  79.291 -13.176  1.00  0.00           C  
ATOM   3165  CD1 LEU B1782     -15.771  79.165 -13.721  1.00  0.00           C  
ATOM   3166  CD2 LEU B1782     -14.152  80.712 -12.570  1.00  0.00           C  
ATOM   3167  N   ALA B1783     -16.048  77.772  -9.364  1.00  0.00           N  
ATOM   3168  CA  ALA B1783     -16.815  76.832  -8.584  1.00  0.00           C  
ATOM   3169  C   ALA B1783     -17.161  75.831  -9.650  1.00  0.00           C  
ATOM   3170  O   ALA B1783     -18.024  76.089 -10.476  1.00  0.00           O  
ATOM   3171  CB  ALA B1783     -18.078  77.493  -8.061  1.00  0.00           C  
ATOM   3172  N   VAL B1784     -16.478  74.697  -9.645  1.00  0.00           N  
ATOM   3173  CA  VAL B1784     -16.693  73.677 -10.661  1.00  0.00           C  
ATOM   3174  C   VAL B1784     -18.158  73.332 -10.962  1.00  0.00           C  
ATOM   3175  O   VAL B1784     -18.568  73.279 -12.131  1.00  0.00           O  
ATOM   3176  CB  VAL B1784     -15.910  72.423 -10.291  1.00  0.00           C  
ATOM   3177  CG1 VAL B1784     -15.780  71.504 -11.493  1.00  0.00           C  
ATOM   3178  CG2 VAL B1784     -14.542  72.844  -9.788  1.00  0.00           C  
ATOM   3179  N   GLY B1785     -18.945  73.128  -9.911  1.00  0.00           N  
ATOM   3180  CA  GLY B1785     -20.345  72.782 -10.087  1.00  0.00           C  
ATOM   3181  C   GLY B1785     -21.147  73.712 -10.972  1.00  0.00           C  
ATOM   3182  O   GLY B1785     -21.847  73.247 -11.865  1.00  0.00           O  
ATOM   3183  N   ARG B1786     -21.066  75.018 -10.708  1.00  0.00           N  
ATOM   3184  CA  ARG B1786     -21.785  76.028 -11.489  1.00  0.00           C  
ATOM   3185  C   ARG B1786     -21.203  76.159 -12.906  1.00  0.00           C  
ATOM   3186  O   ARG B1786     -21.885  76.586 -13.847  1.00  0.00           O  
ATOM   3187  CB  ARG B1786     -21.739  77.376 -10.774  1.00  0.00           C  
ATOM   3188  CG  ARG B1786     -22.464  77.358  -9.448  1.00  0.00           C  
ATOM   3189  CD  ARG B1786     -22.532  78.725  -8.784  1.00  0.00           C  
ATOM   3190  NE  ARG B1786     -23.462  78.711  -7.659  1.00  0.00           N  
ATOM   3191  CZ  ARG B1786     -23.846  79.792  -6.990  1.00  0.00           C  
ATOM   3192  NH1 ARG B1786     -24.700  79.680  -5.983  1.00  0.00           N  
ATOM   3193  NH2 ARG B1786     -23.381  80.984  -7.324  1.00  0.00           N  
ATOM   3194  N   THR B1787     -19.942  75.791 -13.071  1.00  0.00           N  
ATOM   3195  CA  THR B1787     -19.370  75.863 -14.386  1.00  0.00           C  
ATOM   3196  C   THR B1787     -19.947  74.713 -15.177  1.00  0.00           C  
ATOM   3197  O   THR B1787     -20.321  74.879 -16.330  1.00  0.00           O  
ATOM   3198  CB  THR B1787     -17.883  75.735 -14.336  1.00  0.00           C  
ATOM   3199  OG1 THR B1787     -17.351  76.881 -13.669  1.00  0.00           O  
ATOM   3200  CG2 THR B1787     -17.316  75.630 -15.745  1.00  0.00           C  
ATOM   3201  N   LEU B1788     -20.044  73.545 -14.557  1.00  0.00           N  
ATOM   3202  CA  LEU B1788     -20.606  72.402 -15.262  1.00  0.00           C  
ATOM   3203  C   LEU B1788     -21.988  72.790 -15.781  1.00  0.00           C  
ATOM   3204  O   LEU B1788     -22.289  72.625 -16.958  1.00  0.00           O  
ATOM   3205  CB  LEU B1788     -20.731  71.192 -14.330  1.00  0.00           C  
ATOM   3206  CG  LEU B1788     -20.574  69.824 -15.003  1.00  0.00           C  
ATOM   3207  CD1 LEU B1788     -21.266  68.752 -14.184  1.00  0.00           C  
ATOM   3208  CD2 LEU B1788     -21.154  69.874 -16.400  1.00  0.00           C  
ATOM   3209  N   ALA B1789     -22.817  73.305 -14.872  1.00  0.00           N  
ATOM   3210  CA  ALA B1789     -24.173  73.753 -15.181  1.00  0.00           C  
ATOM   3211  C   ALA B1789     -24.151  74.769 -16.334  1.00  0.00           C  
ATOM   3212  O   ALA B1789     -24.970  74.707 -17.261  1.00  0.00           O  
ATOM   3213  CB  ALA B1789     -24.798  74.375 -13.951  1.00  0.00           C  
ATOM   3214  N   ALA B1790     -23.213  75.704 -16.287  1.00  0.00           N  
ATOM   3215  CA  ALA B1790     -23.141  76.680 -17.345  1.00  0.00           C  
ATOM   3216  C   ALA B1790     -22.819  76.028 -18.703  1.00  0.00           C  
ATOM   3217  O   ALA B1790     -23.505  76.291 -19.692  1.00  0.00           O  
ATOM   3218  CB  ALA B1790     -22.112  77.747 -17.000  1.00  0.00           C  
ATOM   3219  N   ILE B1791     -21.810  75.162 -18.773  1.00  0.00           N  
ATOM   3220  CA  ILE B1791     -21.486  74.588 -20.073  1.00  0.00           C  
ATOM   3221  C   ILE B1791     -22.560  73.637 -20.591  1.00  0.00           C  
ATOM   3222  O   ILE B1791     -22.664  73.423 -21.791  1.00  0.00           O  
ATOM   3223  CB  ILE B1791     -20.053  73.906 -20.102  1.00  0.00           C  
ATOM   3224  CG1 ILE B1791     -20.148  72.403 -19.938  1.00  0.00           C  
ATOM   3225  CG2 ILE B1791     -19.154  74.477 -19.035  1.00  0.00           C  
ATOM   3226  CD1 ILE B1791     -20.454  71.684 -21.220  1.00  0.00           C  
ATOM   3227  N   LEU B1792     -23.378  73.088 -19.701  1.00  0.00           N  
ATOM   3228  CA  LEU B1792     -24.432  72.168 -20.107  1.00  0.00           C  
ATOM   3229  C   LEU B1792     -25.586  72.941 -20.758  1.00  0.00           C  
ATOM   3230  O   LEU B1792     -26.339  72.384 -21.544  1.00  0.00           O  
ATOM   3231  CB  LEU B1792     -24.923  71.395 -18.883  1.00  0.00           C  
ATOM   3232  CG  LEU B1792     -25.090  69.874 -18.923  1.00  0.00           C  
ATOM   3233  CD1 LEU B1792     -23.787  69.202 -19.266  1.00  0.00           C  
ATOM   3234  CD2 LEU B1792     -25.567  69.407 -17.558  1.00  0.00           C  
ATOM   3235  N   GLU B1793     -25.717  74.228 -20.436  1.00  0.00           N  
ATOM   3236  CA  GLU B1793     -26.782  75.063 -21.012  1.00  0.00           C  
ATOM   3237  C   GLU B1793     -26.313  75.834 -22.244  1.00  0.00           C  
ATOM   3238  O   GLU B1793     -26.999  75.871 -23.272  1.00  0.00           O  
ATOM   3239  CB  GLU B1793     -27.281  76.086 -20.005  1.00  0.00           C  
ATOM   3240  CG  GLU B1793     -27.790  75.525 -18.722  1.00  0.00           C  
ATOM   3241  CD  GLU B1793     -28.954  76.335 -18.203  1.00  0.00           C  
ATOM   3242  OE1 GLU B1793     -28.966  77.566 -18.426  1.00  0.00           O  
ATOM   3243  OE2 GLU B1793     -29.858  75.750 -17.570  1.00  0.00           O  
ATOM   3244  N   ASN B1794     -25.154  76.472 -22.114  1.00  0.00           N  
ATOM   3245  CA  ASN B1794     -24.562  77.252 -23.186  1.00  0.00           C  
ATOM   3246  C   ASN B1794     -24.091  76.425 -24.377  1.00  0.00           C  
ATOM   3247  O   ASN B1794     -23.891  76.962 -25.474  1.00  0.00           O  
ATOM   3248  CB  ASN B1794     -23.380  78.031 -22.645  1.00  0.00           C  
ATOM   3249  CG  ASN B1794     -23.799  79.275 -21.938  1.00  0.00           C  
ATOM   3250  OD1 ASN B1794     -24.214  80.244 -22.574  1.00  0.00           O  
ATOM   3251  ND2 ASN B1794     -23.710  79.266 -20.611  1.00  0.00           N  
ATOM   3252  N   TYR B1795     -23.893  75.126 -24.171  1.00  0.00           N  
ATOM   3253  CA  TYR B1795     -23.427  74.277 -25.255  1.00  0.00           C  
ATOM   3254  C   TYR B1795     -24.418  73.189 -25.615  1.00  0.00           C  
ATOM   3255  O   TYR B1795     -24.048  72.186 -26.248  1.00  0.00           O  
ATOM   3256  CB  TYR B1795     -22.095  73.642 -24.896  1.00  0.00           C  
ATOM   3257  CG  TYR B1795     -20.908  74.564 -25.029  1.00  0.00           C  
ATOM   3258  CD1 TYR B1795     -20.646  75.550 -24.081  1.00  0.00           C  
ATOM   3259  CD2 TYR B1795     -20.011  74.413 -26.078  1.00  0.00           C  
ATOM   3260  CE1 TYR B1795     -19.511  76.357 -24.170  1.00  0.00           C  
ATOM   3261  CE2 TYR B1795     -18.875  75.211 -26.180  1.00  0.00           C  
ATOM   3262  CZ  TYR B1795     -18.625  76.176 -25.224  1.00  0.00           C  
ATOM   3263  OH  TYR B1795     -17.460  76.910 -25.314  1.00  0.00           O  
ATOM   3264  N   GLN B1796     -25.676  73.399 -25.232  1.00  0.00           N  
ATOM   3265  CA  GLN B1796     -26.725  72.429 -25.502  1.00  0.00           C  
ATOM   3266  C   GLN B1796     -27.178  72.424 -26.951  1.00  0.00           C  
ATOM   3267  O   GLN B1796     -26.860  73.327 -27.723  1.00  0.00           O  
ATOM   3268  CB  GLN B1796     -27.936  72.688 -24.609  1.00  0.00           C  
ATOM   3269  CG  GLN B1796     -28.748  73.944 -24.925  1.00  0.00           C  
ATOM   3270  CD  GLN B1796     -30.027  73.999 -24.108  1.00  0.00           C  
ATOM   3271  OE1 GLN B1796     -30.935  73.175 -24.292  1.00  0.00           O  
ATOM   3272  NE2 GLN B1796     -30.100  74.955 -23.181  1.00  0.00           N  
ATOM   3273  N   GLN B1797     -27.926  71.384 -27.305  1.00  0.00           N  
ATOM   3274  CA  GLN B1797     -28.469  71.230 -28.644  1.00  0.00           C  
ATOM   3275  C   GLN B1797     -29.911  70.699 -28.637  1.00  0.00           C  
ATOM   3276  O   GLN B1797     -30.345  70.008 -27.716  1.00  0.00           O  
ATOM   3277  CB  GLN B1797     -27.568  70.319 -29.479  1.00  0.00           C  
ATOM   3278  CG  GLN B1797     -26.327  71.030 -29.963  1.00  0.00           C  
ATOM   3279  CD  GLN B1797     -25.374  70.140 -30.741  1.00  0.00           C  
ATOM   3280  OE1 GLN B1797     -24.528  70.636 -31.481  1.00  0.00           O  
ATOM   3281  NE2 GLN B1797     -25.493  68.829 -30.568  1.00  0.00           N  
ATOM   3282  N   GLU B1798     -30.646  71.068 -29.674  1.00  0.00           N  
ATOM   3283  CA  GLU B1798     -32.030  70.682 -29.883  1.00  0.00           C  
ATOM   3284  C   GLU B1798     -32.325  69.271 -29.391  1.00  0.00           C  
ATOM   3285  O   GLU B1798     -33.267  69.046 -28.620  1.00  0.00           O  
ATOM   3286  CB  GLU B1798     -32.333  70.757 -31.378  1.00  0.00           C  
ATOM   3287  CG  GLU B1798     -31.290  71.566 -32.180  1.00  0.00           C  
ATOM   3288  CD  GLU B1798     -29.864  70.959 -32.151  1.00  0.00           C  
ATOM   3289  OE1 GLU B1798     -28.881  71.740 -32.284  1.00  0.00           O  
ATOM   3290  OE2 GLU B1798     -29.739  69.711 -32.016  1.00  0.00           O  
ATOM   3291  N   ASP B1799     -31.522  68.317 -29.857  1.00  0.00           N  
ATOM   3292  CA  ASP B1799     -31.712  66.917 -29.486  1.00  0.00           C  
ATOM   3293  C   ASP B1799     -31.384  66.624 -28.041  1.00  0.00           C  
ATOM   3294  O   ASP B1799     -31.712  65.559 -27.531  1.00  0.00           O  
ATOM   3295  CB  ASP B1799     -30.922  65.959 -30.405  1.00  0.00           C  
ATOM   3296  CG  ASP B1799     -29.517  66.440 -30.717  1.00  0.00           C  
ATOM   3297  OD1 ASP B1799     -28.623  65.582 -30.918  1.00  0.00           O  
ATOM   3298  OD2 ASP B1799     -29.307  67.666 -30.790  1.00  0.00           O  
ATOM   3299  N   GLY B1800     -30.733  67.558 -27.373  1.00  0.00           N  
ATOM   3300  CA  GLY B1800     -30.441  67.332 -25.976  1.00  0.00           C  
ATOM   3301  C   GLY B1800     -28.996  67.058 -25.663  1.00  0.00           C  
ATOM   3302  O   GLY B1800     -28.593  67.117 -24.505  1.00  0.00           O  
ATOM   3303  N   SER B1801     -28.211  66.730 -26.676  1.00  0.00           N  
ATOM   3304  CA  SER B1801     -26.807  66.489 -26.424  1.00  0.00           C  
ATOM   3305  C   SER B1801     -26.173  67.836 -26.103  1.00  0.00           C  
ATOM   3306  O   SER B1801     -26.780  68.881 -26.329  1.00  0.00           O  
ATOM   3307  CB  SER B1801     -26.151  65.854 -27.653  1.00  0.00           C  
ATOM   3308  OG  SER B1801     -26.590  66.474 -28.846  1.00  0.00           O  
ATOM   3309  N   VAL B1802     -24.980  67.811 -25.516  1.00  0.00           N  
ATOM   3310  CA  VAL B1802     -24.280  69.050 -25.216  1.00  0.00           C  
ATOM   3311  C   VAL B1802     -22.894  68.935 -25.810  1.00  0.00           C  
ATOM   3312  O   VAL B1802     -22.244  67.886 -25.735  1.00  0.00           O  
ATOM   3313  CB  VAL B1802     -24.162  69.359 -23.697  1.00  0.00           C  
ATOM   3314  CG1 VAL B1802     -25.285  68.680 -22.918  1.00  0.00           C  
ATOM   3315  CG2 VAL B1802     -22.800  69.000 -23.207  1.00  0.00           C  
ATOM   3316  N   VAL B1803     -22.459  70.026 -26.423  1.00  0.00           N  
ATOM   3317  CA  VAL B1803     -21.163  70.070 -27.060  1.00  0.00           C  
ATOM   3318  C   VAL B1803     -20.025  70.350 -26.089  1.00  0.00           C  
ATOM   3319  O   VAL B1803     -20.016  71.349 -25.386  1.00  0.00           O  
ATOM   3320  CB  VAL B1803     -21.177  71.121 -28.170  1.00  0.00           C  
ATOM   3321  CG1 VAL B1803     -19.777  71.698 -28.371  1.00  0.00           C  
ATOM   3322  CG2 VAL B1803     -21.707  70.482 -29.461  1.00  0.00           C  
ATOM   3323  N   VAL B1804     -19.060  69.450 -26.058  1.00  0.00           N  
ATOM   3324  CA  VAL B1804     -17.914  69.611 -25.191  1.00  0.00           C  
ATOM   3325  C   VAL B1804     -17.114  70.823 -25.618  1.00  0.00           C  
ATOM   3326  O   VAL B1804     -16.764  70.940 -26.778  1.00  0.00           O  
ATOM   3327  CB  VAL B1804     -16.979  68.402 -25.299  1.00  0.00           C  
ATOM   3328  CG1 VAL B1804     -15.780  68.587 -24.369  1.00  0.00           C  
ATOM   3329  CG2 VAL B1804     -17.742  67.128 -24.973  1.00  0.00           C  
ATOM   3330  N   PRO B1805     -16.846  71.760 -24.697  1.00  0.00           N  
ATOM   3331  CA  PRO B1805     -16.055  72.920 -25.101  1.00  0.00           C  
ATOM   3332  C   PRO B1805     -14.670  72.471 -25.585  1.00  0.00           C  
ATOM   3333  O   PRO B1805     -14.048  71.578 -25.011  1.00  0.00           O  
ATOM   3334  CB  PRO B1805     -16.000  73.749 -23.820  1.00  0.00           C  
ATOM   3335  CG  PRO B1805     -17.357  73.561 -23.271  1.00  0.00           C  
ATOM   3336  CD  PRO B1805     -17.579  72.053 -23.449  1.00  0.00           C  
ATOM   3337  N   GLU B1806     -14.216  73.091 -26.659  1.00  0.00           N  
ATOM   3338  CA  GLU B1806     -12.926  72.813 -27.276  1.00  0.00           C  
ATOM   3339  C   GLU B1806     -11.717  72.464 -26.382  1.00  0.00           C  
ATOM   3340  O   GLU B1806     -10.996  71.510 -26.673  1.00  0.00           O  
ATOM   3341  CB  GLU B1806     -12.565  74.000 -28.185  1.00  0.00           C  
ATOM   3342  CG  GLU B1806     -12.494  75.352 -27.442  1.00  0.00           C  
ATOM   3343  CD  GLU B1806     -13.645  75.572 -26.422  1.00  0.00           C  
ATOM   3344  OE1 GLU B1806     -14.841  75.636 -26.834  1.00  0.00           O  
ATOM   3345  OE2 GLU B1806     -13.336  75.684 -25.205  1.00  0.00           O  
ATOM   3346  N   VAL B1807     -11.484  73.222 -25.313  1.00  0.00           N  
ATOM   3347  CA  VAL B1807     -10.324  72.971 -24.447  1.00  0.00           C  
ATOM   3348  C   VAL B1807     -10.446  71.844 -23.429  1.00  0.00           C  
ATOM   3349  O   VAL B1807      -9.477  71.531 -22.755  1.00  0.00           O  
ATOM   3350  CB  VAL B1807      -9.900  74.237 -23.651  1.00  0.00           C  
ATOM   3351  CG1 VAL B1807      -9.627  75.378 -24.587  1.00  0.00           C  
ATOM   3352  CG2 VAL B1807     -10.979  74.624 -22.663  1.00  0.00           C  
ATOM   3353  N   LEU B1808     -11.620  71.241 -23.305  1.00  0.00           N  
ATOM   3354  CA  LEU B1808     -11.807  70.163 -22.343  1.00  0.00           C  
ATOM   3355  C   LEU B1808     -11.870  68.780 -23.017  1.00  0.00           C  
ATOM   3356  O   LEU B1808     -11.836  67.755 -22.334  1.00  0.00           O  
ATOM   3357  CB  LEU B1808     -13.095  70.400 -21.533  1.00  0.00           C  
ATOM   3358  CG  LEU B1808     -13.400  71.764 -20.893  1.00  0.00           C  
ATOM   3359  CD1 LEU B1808     -14.870  71.871 -20.598  1.00  0.00           C  
ATOM   3360  CD2 LEU B1808     -12.601  71.945 -19.623  1.00  0.00           C  
ATOM   3361  N   ARG B1809     -11.945  68.746 -24.351  1.00  0.00           N  
ATOM   3362  CA  ARG B1809     -12.040  67.479 -25.104  1.00  0.00           C  
ATOM   3363  C   ARG B1809     -10.802  66.599 -25.009  1.00  0.00           C  
ATOM   3364  O   ARG B1809     -10.900  65.380 -25.163  1.00  0.00           O  
ATOM   3365  CB  ARG B1809     -12.350  67.749 -26.574  1.00  0.00           C  
ATOM   3366  CG  ARG B1809     -12.849  69.164 -26.811  1.00  0.00           C  
ATOM   3367  CD  ARG B1809     -14.085  69.238 -27.712  1.00  0.00           C  
ATOM   3368  NE  ARG B1809     -13.770  69.053 -29.122  1.00  0.00           N  
ATOM   3369  CZ  ARG B1809     -14.623  69.290 -30.106  1.00  0.00           C  
ATOM   3370  NH1 ARG B1809     -14.245  69.092 -31.365  1.00  0.00           N  
ATOM   3371  NH2 ARG B1809     -15.850  69.728 -29.830  1.00  0.00           N  
ATOM   3372  N   ASP B1810      -9.638  67.207 -24.776  1.00  0.00           N  
ATOM   3373  CA  ASP B1810      -8.409  66.431 -24.633  1.00  0.00           C  
ATOM   3374  C   ASP B1810      -8.330  65.919 -23.207  1.00  0.00           C  
ATOM   3375  O   ASP B1810      -7.503  65.065 -22.886  1.00  0.00           O  
ATOM   3376  CB  ASP B1810      -7.185  67.279 -24.953  1.00  0.00           C  
ATOM   3377  CG  ASP B1810      -6.945  67.401 -26.441  1.00  0.00           C  
ATOM   3378  OD1 ASP B1810      -6.676  66.359 -27.082  1.00  0.00           O  
ATOM   3379  OD2 ASP B1810      -7.033  68.530 -26.975  1.00  0.00           O  
ATOM   3380  N   TYR B1811      -9.205  66.454 -22.356  1.00  0.00           N  
ATOM   3381  CA  TYR B1811      -9.281  66.051 -20.964  1.00  0.00           C  
ATOM   3382  C   TYR B1811     -10.352  64.982 -20.822  1.00  0.00           C  
ATOM   3383  O   TYR B1811     -10.096  63.887 -20.316  1.00  0.00           O  
ATOM   3384  CB  TYR B1811      -9.634  67.248 -20.103  1.00  0.00           C  
ATOM   3385  CG  TYR B1811      -8.466  68.150 -19.809  1.00  0.00           C  
ATOM   3386  CD1 TYR B1811      -7.543  67.826 -18.814  1.00  0.00           C  
ATOM   3387  CD2 TYR B1811      -8.288  69.335 -20.507  1.00  0.00           C  
ATOM   3388  CE1 TYR B1811      -6.472  68.666 -18.517  1.00  0.00           C  
ATOM   3389  CE2 TYR B1811      -7.219  70.185 -20.218  1.00  0.00           C  
ATOM   3390  CZ  TYR B1811      -6.322  69.845 -19.222  1.00  0.00           C  
ATOM   3391  OH  TYR B1811      -5.305  70.709 -18.917  1.00  0.00           O  
ATOM   3392  N   VAL B1812     -11.547  65.297 -21.306  1.00  0.00           N  
ATOM   3393  CA  VAL B1812     -12.682  64.388 -21.225  1.00  0.00           C  
ATOM   3394  C   VAL B1812     -12.591  63.128 -22.064  1.00  0.00           C  
ATOM   3395  O   VAL B1812     -12.450  62.027 -21.535  1.00  0.00           O  
ATOM   3396  CB  VAL B1812     -13.953  65.100 -21.615  1.00  0.00           C  
ATOM   3397  CG1 VAL B1812     -15.122  64.161 -21.542  1.00  0.00           C  
ATOM   3398  CG2 VAL B1812     -14.146  66.263 -20.714  1.00  0.00           C  
ATOM   3399  N   GLY B1813     -12.686  63.298 -23.373  1.00  0.00           N  
ATOM   3400  CA  GLY B1813     -12.655  62.169 -24.282  1.00  0.00           C  
ATOM   3401  C   GLY B1813     -13.343  62.597 -25.552  1.00  0.00           C  
ATOM   3402  O   GLY B1813     -12.675  63.024 -26.482  1.00  0.00           O  
ATOM   3403  N   THR B1814     -14.672  62.521 -25.581  1.00  0.00           N  
ATOM   3404  CA  THR B1814     -15.440  62.919 -26.751  1.00  0.00           C  
ATOM   3405  C   THR B1814     -15.530  64.416 -26.954  1.00  0.00           C  
ATOM   3406  O   THR B1814     -15.062  65.203 -26.137  1.00  0.00           O  
ATOM   3407  CB  THR B1814     -16.862  62.404 -26.698  1.00  0.00           C  
ATOM   3408  OG1 THR B1814     -17.493  62.899 -25.510  1.00  0.00           O  
ATOM   3409  CG2 THR B1814     -16.881  60.895 -26.739  1.00  0.00           C  
ATOM   3410  N   ASP B1815     -16.164  64.781 -28.065  1.00  0.00           N  
ATOM   3411  CA  ASP B1815     -16.365  66.164 -28.488  1.00  0.00           C  
ATOM   3412  C   ASP B1815     -17.791  66.624 -28.207  1.00  0.00           C  
ATOM   3413  O   ASP B1815     -18.076  67.820 -28.169  1.00  0.00           O  
ATOM   3414  CB  ASP B1815     -16.079  66.283 -29.988  1.00  0.00           C  
ATOM   3415  CG  ASP B1815     -16.840  65.239 -30.814  1.00  0.00           C  
ATOM   3416  OD1 ASP B1815     -17.614  64.445 -30.215  1.00  0.00           O  
ATOM   3417  OD2 ASP B1815     -16.659  65.207 -32.057  1.00  0.00           O  
ATOM   3418  N   VAL B1816     -18.684  65.660 -28.036  1.00  0.00           N  
ATOM   3419  CA  VAL B1816     -20.081  65.930 -27.729  1.00  0.00           C  
ATOM   3420  C   VAL B1816     -20.665  64.696 -27.019  1.00  0.00           C  
ATOM   3421  O   VAL B1816     -20.464  63.559 -27.450  1.00  0.00           O  
ATOM   3422  CB  VAL B1816     -20.900  66.269 -29.022  1.00  0.00           C  
ATOM   3423  CG1 VAL B1816     -20.849  65.125 -30.003  1.00  0.00           C  
ATOM   3424  CG2 VAL B1816     -22.348  66.581 -28.668  1.00  0.00           C  
ATOM   3425  N   ILE B1817     -21.366  64.922 -25.910  1.00  0.00           N  
ATOM   3426  CA  ILE B1817     -21.955  63.822 -25.153  1.00  0.00           C  
ATOM   3427  C   ILE B1817     -23.445  63.741 -25.391  1.00  0.00           C  
ATOM   3428  O   ILE B1817     -24.213  64.508 -24.843  1.00  0.00           O  
ATOM   3429  CB  ILE B1817     -21.658  63.972 -23.648  1.00  0.00           C  
ATOM   3430  CG1 ILE B1817     -21.857  65.418 -23.220  1.00  0.00           C  
ATOM   3431  CG2 ILE B1817     -20.207  63.595 -23.371  1.00  0.00           C  
ATOM   3432  CD1 ILE B1817     -21.187  65.743 -21.919  1.00  0.00           C  
ATOM   3433  N   ARG B1818     -23.829  62.794 -26.234  1.00  0.00           N  
ATOM   3434  CA  ARG B1818     -25.213  62.582 -26.607  1.00  0.00           C  
ATOM   3435  C   ARG B1818     -25.899  61.620 -25.652  1.00  0.00           C  
ATOM   3436  O   ARG B1818     -25.239  60.919 -24.883  1.00  0.00           O  
ATOM   3437  CB  ARG B1818     -25.259  62.053 -28.052  1.00  0.00           C  
ATOM   3438  CG  ARG B1818     -24.761  63.084 -29.085  1.00  0.00           C  
ATOM   3439  CD  ARG B1818     -24.327  62.512 -30.444  1.00  0.00           C  
ATOM   3440  NE  ARG B1818     -23.549  63.524 -31.168  1.00  0.00           N  
ATOM   3441  CZ  ARG B1818     -22.743  63.288 -32.200  1.00  0.00           C  
ATOM   3442  NH1 ARG B1818     -22.593  62.055 -32.667  1.00  0.00           N  
ATOM   3443  NH2 ARG B1818     -22.058  64.290 -32.744  1.00  0.00           N  
ATOM   3444  N   PRO B1819     -27.239  61.586 -25.679  1.00  0.00           N  
ATOM   3445  CA  PRO B1819     -28.036  60.708 -24.816  1.00  0.00           C  
ATOM   3446  C   PRO B1819     -27.461  59.296 -24.595  1.00  0.00           C  
ATOM   3447  O   PRO B1819     -27.748  58.374 -25.369  1.00  0.00           O  
ATOM   3448  CB  PRO B1819     -29.385  60.697 -25.520  1.00  0.00           C  
ATOM   3449  CG  PRO B1819     -29.489  62.131 -26.002  1.00  0.00           C  
ATOM   3450  CD  PRO B1819     -28.110  62.394 -26.557  1.00  0.00           C  
ATOM   3451  N   GLU B1820     -26.662  59.167 -23.525  1.00  0.00           N  
ATOM   3452  CA  GLU B1820     -25.980  57.935 -23.067  1.00  0.00           C  
ATOM   3453  C   GLU B1820     -26.347  56.586 -23.707  1.00  0.00           C  
ATOM   3454  O   GLU B1820     -26.552  55.610 -22.944  1.00  0.00           O  
ATOM   3455  CB  GLU B1820     -26.140  57.798 -21.535  1.00  0.00           C  
ATOM   3456  CG  GLU B1820     -25.184  58.658 -20.664  1.00  0.00           C  
ATOM   3457  CD  GLU B1820     -25.385  58.439 -19.148  1.00  0.00           C  
ATOM   3458  OE1 GLU B1820     -24.457  58.753 -18.359  1.00  0.00           O  
ATOM   3459  OE2 GLU B1820     -26.475  57.964 -18.746  1.00  0.00           O  
ATOM   3460  OXT GLU B1820     -26.407  56.497 -24.950  1.00  0.00           O  
HETATM 3461  N10 SSA B1002     -13.921  81.652  -0.019  1.00  0.00           N  
HETATM 3462  CA  SSA B1002     -14.488  82.471  -1.092  1.00  0.00           C  
HETATM 3463  CB  SSA B1002     -13.666  82.403  -2.346  1.00  0.00           C  
HETATM 3464  OG  SSA B1002     -13.743  81.137  -2.978  1.00  0.00           O  
HETATM 3465  C9  SSA B1002     -15.890  82.013  -1.383  1.00  0.00           C  
HETATM 3466  O9  SSA B1002     -16.162  80.824  -1.343  1.00  0.00           O  
HETATM 3467  N8  SSA B1002     -16.801  82.946  -1.646  1.00  0.00           N  
HETATM 3468  S1  SSA B1002     -18.301  82.488  -1.965  1.00  0.00           S  
HETATM 3469  O1S SSA B1002     -18.849  82.166  -0.649  1.00  0.00           O  
HETATM 3470  O2S SSA B1002     -18.909  83.558  -2.758  1.00  0.00           O  
HETATM 3471  O5' SSA B1002     -18.153  81.147  -2.763  1.00  0.00           O  
HETATM 3472  C5' SSA B1002     -17.523  81.121  -4.036  1.00  0.00           C  
HETATM 3473  C4' SSA B1002     -18.458  80.646  -5.111  1.00  0.00           C  
HETATM 3474  O4' SSA B1002     -18.868  79.276  -4.893  1.00  0.00           O  
HETATM 3475  C3' SSA B1002     -19.772  81.389  -5.287  1.00  0.00           C  
HETATM 3476  O3' SSA B1002     -19.540  82.599  -5.982  1.00  0.00           O  
HETATM 3477  C2' SSA B1002     -20.514  80.403  -6.172  1.00  0.00           C  
HETATM 3478  O2' SSA B1002     -20.055  80.381  -7.509  1.00  0.00           O  
HETATM 3479  C1' SSA B1002     -20.153  79.081  -5.478  1.00  0.00           C  
HETATM 3480  N9  SSA B1002     -21.057  78.693  -4.396  1.00  0.00           N  
HETATM 3481  C8  SSA B1002     -21.311  79.304  -3.189  1.00  0.00           C  
HETATM 3482  N7  SSA B1002     -22.174  78.658  -2.439  1.00  0.00           N  
HETATM 3483  C5  SSA B1002     -22.511  77.550  -3.204  1.00  0.00           C  
HETATM 3484  C6  SSA B1002     -23.380  76.450  -2.971  1.00  0.00           C  
HETATM 3485  N6  SSA B1002     -24.106  76.310  -1.861  1.00  0.00           N  
HETATM 3486  N1  SSA B1002     -23.475  75.494  -3.939  1.00  0.00           N  
HETATM 3487  C2  SSA B1002     -22.742  75.646  -5.065  1.00  0.00           C  
HETATM 3488  N3  SSA B1002     -21.897  76.636  -5.395  1.00  0.00           N  
HETATM 3489  C4  SSA B1002     -21.827  77.561  -4.412  1.00  0.00           C  
TER
END
