# Supplementary material for: Backbone Brackets and Arginine Tweezers delineate Class I and Class II aminoacyl tRNA synthetases
Source: PLoS Comput Biol. 2018 Apr 16;14(4):e1006101. doi: 10.1371/journal.pcbi.1006101 (PMC5919687; doi:10.1371/journal.pcbi.1006101)
Supplement: S12 File — All structures of Class II aaRS with residues renumbered according to the MSA. (GZ) [file pcbi.1006101.s024.tar.gz › 2du3_A_renum.pdb]

ATOM      1  N   MET A 266      33.831  31.658  10.429  1.00  0.00           N  
ATOM      2  CA  MET A 266      33.048  31.398  11.671  1.00  0.00           C  
ATOM      3  C   MET A 266      33.775  31.876  12.925  1.00  0.00           C  
ATOM      4  O   MET A 266      34.997  32.057  12.923  1.00  0.00           O  
ATOM      5  CB  MET A 266      32.773  29.897  11.805  1.00  0.00           C  
ATOM      6  CG  MET A 266      34.024  29.046  11.692  1.00  0.00           C  
ATOM      7  SD  MET A 266      33.872  27.396  12.402  1.00  0.00           S  
ATOM      8  CE  MET A 266      34.924  27.551  13.888  1.00  0.00           C  
ATOM      9  N   LYS A 267      33.030  32.085  14.004  1.00  0.00           N  
ATOM     10  CA  LYS A 267      33.679  32.491  15.233  1.00  0.00           C  
ATOM     11  C   LYS A 267      34.273  31.255  15.907  1.00  0.00           C  
ATOM     12  O   LYS A 267      33.921  30.120  15.579  1.00  0.00           O  
ATOM     13  CB  LYS A 267      32.711  33.220  16.164  1.00  0.00           C  
ATOM     14  CG  LYS A 267      31.557  32.427  16.668  1.00  0.00           C  
ATOM     15  CD  LYS A 267      30.782  33.264  17.676  1.00  0.00           C  
ATOM     16  CE  LYS A 267      31.716  33.931  18.680  1.00  0.00           C  
ATOM     17  NZ  LYS A 267      30.965  34.615  19.768  1.00  0.00           N  
ATOM     18  N   PHE A 268      35.190  31.487  16.834  1.00  0.00           N  
ATOM     19  CA  PHE A 268      35.878  30.414  17.520  1.00  0.00           C  
ATOM     20  C   PHE A 268      36.008  30.799  18.960  1.00  0.00           C  
ATOM     21  O   PHE A 268      35.662  31.916  19.329  1.00  0.00           O  
ATOM     22  CB  PHE A 268      37.261  30.247  16.911  1.00  0.00           C  
ATOM     23  CG  PHE A 268      38.058  31.514  16.883  1.00  0.00           C  
ATOM     24  CD1 PHE A 268      38.943  31.820  17.919  1.00  0.00           C  
ATOM     25  CD2 PHE A 268      37.901  32.424  15.833  1.00  0.00           C  
ATOM     26  CE1 PHE A 268      39.659  33.013  17.911  1.00  0.00           C  
ATOM     27  CE2 PHE A 268      38.613  33.632  15.809  1.00  0.00           C  
ATOM     28  CZ  PHE A 268      39.495  33.927  16.853  1.00  0.00           C  
ATOM     29  N   ASP A 269      36.530  29.890  19.778  1.00  0.00           N  
ATOM     30  CA  ASP A 269      36.682  30.175  21.204  1.00  0.00           C  
ATOM     31  C   ASP A 269      38.075  30.676  21.569  1.00  0.00           C  
ATOM     32  O   ASP A 269      39.077  29.990  21.368  1.00  0.00           O  
ATOM     33  CB  ASP A 269      36.367  28.935  22.039  1.00  0.00           C  
ATOM     34  CG  ASP A 269      36.280  29.249  23.516  1.00  0.00           C  
ATOM     35  OD1 ASP A 269      35.239  29.791  23.938  1.00  0.00           O  
ATOM     36  OD2 ASP A 269      37.255  28.976  24.251  1.00  0.00           O  
ATOM     37  N   PRO A 270      38.158  31.896  22.090  1.00  0.00           N  
ATOM     38  CA  PRO A 270      39.476  32.416  22.461  1.00  0.00           C  
ATOM     39  C   PRO A 270      40.233  31.561  23.480  1.00  0.00           C  
ATOM     40  O   PRO A 270      41.376  31.192  23.230  1.00  0.00           O  
ATOM     41  CB  PRO A 270      39.158  33.817  22.971  1.00  0.00           C  
ATOM     42  CG  PRO A 270      38.059  34.217  22.049  1.00  0.00           C  
ATOM     43  CD  PRO A 270      37.170  32.983  22.019  1.00  0.00           C  
ATOM     44  N   GLN A 271      39.596  31.238  24.607  1.00  0.00           N  
ATOM     45  CA  GLN A 271      40.241  30.432  25.647  1.00  0.00           C  
ATOM     46  C   GLN A 271      40.785  29.105  25.116  1.00  0.00           C  
ATOM     47  O   GLN A 271      41.906  28.724  25.433  1.00  0.00           O  
ATOM     48  CB  GLN A 271      39.275  30.130  26.793  1.00  0.00           C  
ATOM     49  CG  GLN A 271      39.972  29.512  28.000  1.00  0.00           C  
ATOM     50  CD  GLN A 271      39.007  28.970  29.042  1.00  0.00           C  
ATOM     51  OE1 GLN A 271      38.065  29.648  29.454  1.00  0.00           O  
ATOM     52  NE2 GLN A 271      39.250  27.741  29.484  1.00  0.00           N  
ATOM     53  N   LYS A 272      39.984  28.399  24.325  1.00  0.00           N  
ATOM     54  CA  LYS A 272      40.410  27.127  23.756  1.00  0.00           C  
ATOM     55  C   LYS A 272      41.711  27.353  22.970  1.00  0.00           C  
ATOM     56  O   LYS A 272      42.719  26.700  23.228  1.00  0.00           O  
ATOM     57  CB  LYS A 272      39.322  26.571  22.831  1.00  0.00           C  
ATOM     58  CG  LYS A 272      38.849  25.153  23.151  1.00  0.00           C  
ATOM     59  CD  LYS A 272      38.153  25.089  24.501  1.00  0.00           C  
ATOM     60  CE  LYS A 272      37.381  23.787  24.674  1.00  0.00           C  
ATOM     61  NZ  LYS A 272      36.662  23.733  25.989  1.00  0.00           N  
ATOM     62  N   TYR A 273      41.698  28.290  22.027  1.00  0.00           N  
ATOM     63  CA  TYR A 273      42.893  28.573  21.236  1.00  0.00           C  
ATOM     64  C   TYR A 273      44.095  29.003  22.072  1.00  0.00           C  
ATOM     65  O   TYR A 273      45.218  28.602  21.776  1.00  0.00           O  
ATOM     66  CB  TYR A 273      42.587  29.613  20.151  1.00  0.00           C  
ATOM     67  CG  TYR A 273      42.269  28.955  18.829  1.00  0.00           C  
ATOM     68  CD1 TYR A 273      43.289  28.572  17.962  1.00  0.00           C  
ATOM     69  CD2 TYR A 273      40.952  28.623  18.487  1.00  0.00           C  
ATOM     70  CE1 TYR A 273      43.015  27.869  16.794  1.00  0.00           C  
ATOM     71  CE2 TYR A 273      40.663  27.911  17.309  1.00  0.00           C  
ATOM     72  CZ  TYR A 273      41.703  27.539  16.474  1.00  0.00           C  
ATOM     73  OH  TYR A 273      41.445  26.831  15.322  1.00  0.00           O  
ATOM     74  N   ARG A 274      43.867  29.801  23.111  1.00  0.00           N  
ATOM     75  CA  ARG A 274      44.959  30.234  23.979  1.00  0.00           C  
ATOM     76  C   ARG A 274      45.627  29.026  24.625  1.00  0.00           C  
ATOM     77  O   ARG A 274      46.856  28.874  24.539  1.00  0.00           O  
ATOM     78  CB  ARG A 274      44.477  31.174  25.107  1.00  0.00           C  
ATOM     79  CG  ARG A 274      44.249  32.610  24.686  1.00  0.00           C  
ATOM     80  CD  ARG A 274      44.219  33.583  25.870  1.00  0.00           C  
ATOM     81  NE  ARG A 274      43.126  33.374  26.826  1.00  0.00           N  
ATOM     82  CZ  ARG A 274      41.833  33.598  26.595  1.00  0.00           C  
ATOM     83  NH1 ARG A 274      40.950  33.369  27.554  1.00  0.00           N  
ATOM     84  NH2 ARG A 274      41.411  34.044  25.419  1.00  0.00           N  
ATOM     85  N   GLU A 275      44.818  28.161  25.249  1.00  0.00           N  
ATOM     86  CA  GLU A 275      45.363  27.003  25.943  1.00  0.00           C  
ATOM     87  C   GLU A 275      45.973  25.939  25.047  1.00  0.00           C  
ATOM     88  O   GLU A 275      46.906  25.257  25.458  1.00  0.00           O  
ATOM     89  CB  GLU A 275      44.349  26.417  26.959  1.00  0.00           C  
ATOM     90  CG  GLU A 275      42.960  26.033  26.476  1.00  0.00           C  
ATOM     91  CD  GLU A 275      41.882  26.208  27.577  1.00  0.00           C  
ATOM     92  OE1 GLU A 275      40.730  25.748  27.386  1.00  0.00           O  
ATOM     93  OE2 GLU A 275      42.177  26.822  28.631  1.00  0.00           O  
ATOM     94  N   LEU A 276      45.489  25.818  23.819  1.00  0.00           N  
ATOM     95  CA  LEU A 276      46.073  24.856  22.883  1.00  0.00           C  
ATOM     96  C   LEU A 276      47.341  25.460  22.260  1.00  0.00           C  
ATOM     97  O   LEU A 276      48.286  24.749  21.920  1.00  0.00           O  
ATOM     98  CB  LEU A 276      45.087  24.515  21.760  1.00  0.00           C  
ATOM     99  CG  LEU A 276      45.703  23.740  20.588  1.00  0.00           C  
ATOM    100  CD1 LEU A 276      46.176  22.378  21.063  1.00  0.00           C  
ATOM    101  CD2 LEU A 276      44.684  23.582  19.469  1.00  0.00           C  
ATOM    102  N   ALA A 277      47.359  26.779  22.114  1.00  0.00           N  
ATOM    103  CA  ALA A 277      48.501  27.447  21.515  1.00  0.00           C  
ATOM    104  C   ALA A 277      49.679  27.546  22.470  1.00  0.00           C  
ATOM    105  O   ALA A 277      50.835  27.536  22.046  1.00  0.00           O  
ATOM    106  CB  ALA A 277      48.101  28.822  21.042  1.00  0.00           C  
ATOM    107  N   GLU A 278      49.384  27.648  23.759  1.00  0.00           N  
ATOM    108  CA  GLU A 278      50.432  27.740  24.770  1.00  0.00           C  
ATOM    109  C   GLU A 278      51.233  26.435  24.843  1.00  0.00           C  
ATOM    110  O   GLU A 278      52.401  26.440  25.236  1.00  0.00           O  
ATOM    111  CB  GLU A 278      49.815  28.026  26.144  1.00  0.00           C  
ATOM    112  CG  GLU A 278      50.830  28.073  27.277  1.00  0.00           C  
ATOM    113  CD  GLU A 278      50.235  27.697  28.628  1.00  0.00           C  
ATOM    114  OE1 GLU A 278      50.971  27.779  29.638  1.00  0.00           O  
ATOM    115  OE2 GLU A 278      49.041  27.314  28.680  1.00  0.00           O  
ATOM    116  N   LYS A 279      50.599  25.326  24.461  1.00  0.00           N  
ATOM    117  CA  LYS A 279      51.238  24.020  24.514  1.00  0.00           C  
ATOM    118  C   LYS A 279      51.753  23.518  23.168  1.00  0.00           C  
ATOM    119  O   LYS A 279      52.919  23.137  23.046  1.00  0.00           O  
ATOM    120  CB  LYS A 279      50.275  22.978  25.079  1.00  0.00           C  
ATOM    121  CG  LYS A 279      49.636  23.332  26.402  1.00  0.00           C  
ATOM    122  CD  LYS A 279      50.662  23.607  27.471  1.00  0.00           C  
ATOM    123  CE  LYS A 279      49.980  23.944  28.788  1.00  0.00           C  
ATOM    124  NZ  LYS A 279      50.947  24.425  29.810  1.00  0.00           N  
ATOM    125  N   ASP A 281      50.881  23.489  22.166  1.00  0.00           N  
ATOM    126  CA  ASP A 281      51.269  23.012  20.842  1.00  0.00           C  
ATOM    127  C   ASP A 281      50.920  24.071  19.774  1.00  0.00           C  
ATOM    128  O   ASP A 281      49.873  24.009  19.122  1.00  0.00           O  
ATOM    129  CB  ASP A 281      50.565  21.670  20.574  1.00  0.00           C  
ATOM    130  CG  ASP A 281      50.944  21.055  19.241  1.00  0.00           C  
ATOM    131  OD1 ASP A 281      50.501  19.920  18.975  1.00  0.00           O  
ATOM    132  OD2 ASP A 281      51.675  21.700  18.456  1.00  0.00           O  
ATOM    133  N   PHE A 282      51.819  25.038  19.600  1.00  0.00           N  
ATOM    134  CA  PHE A 282      51.615  26.128  18.651  1.00  0.00           C  
ATOM    135  C   PHE A 282      51.283  25.724  17.219  1.00  0.00           C  
ATOM    136  O   PHE A 282      50.260  26.144  16.678  1.00  0.00           O  
ATOM    137  CB  PHE A 282      52.826  27.053  18.616  1.00  0.00           C  
ATOM    138  CG  PHE A 282      52.573  28.314  17.862  1.00  0.00           C  
ATOM    139  CD1 PHE A 282      52.059  29.432  18.511  1.00  0.00           C  
ATOM    140  CD2 PHE A 282      52.743  28.358  16.480  1.00  0.00           C  
ATOM    141  CE1 PHE A 282      51.708  30.573  17.798  1.00  0.00           C  
ATOM    142  CE2 PHE A 282      52.392  29.498  15.754  1.00  0.00           C  
ATOM    143  CZ  PHE A 282      51.871  30.607  16.416  1.00  0.00           C  
ATOM    144  N   GLU A 283      52.152  24.939  16.591  1.00  0.00           N  
ATOM    145  CA  GLU A 283      51.906  24.516  15.212  1.00  0.00           C  
ATOM    146  C   GLU A 283      50.505  23.938  15.035  1.00  0.00           C  
ATOM    147  O   GLU A 283      49.799  24.296  14.102  1.00  0.00           O  
ATOM    148  CB  GLU A 283      52.945  23.482  14.764  1.00  0.00           C  
ATOM    149  CG  GLU A 283      54.351  24.046  14.545  1.00  0.00           C  
ATOM    150  CD  GLU A 283      54.444  24.990  13.342  1.00  0.00           C  
ATOM    151  OE1 GLU A 283      54.097  24.563  12.215  1.00  0.00           O  
ATOM    152  OE2 GLU A 283      54.874  26.154  13.521  1.00  0.00           O  
ATOM    153  N   ALA A 291      50.094  23.057  15.939  1.00  0.00           N  
ATOM    154  CA  ALA A 291      48.773  22.454  15.825  1.00  0.00           C  
ATOM    155  C   ALA A 291      47.682  23.515  15.783  1.00  0.00           C  
ATOM    156  O   ALA A 291      46.777  23.440  14.959  1.00  0.00           O  
ATOM    157  CB  ALA A 291      48.523  21.495  16.979  1.00  0.00           C  
ATOM    158  N   ALA A 292      47.768  24.501  16.670  1.00  0.00           N  
ATOM    159  CA  ALA A 292      46.775  25.560  16.712  1.00  0.00           C  
ATOM    160  C   ALA A 292      46.805  26.391  15.416  1.00  0.00           C  
ATOM    161  O   ALA A 292      45.761  26.630  14.790  1.00  0.00           O  
ATOM    162  CB  ALA A 292      47.027  26.444  17.919  1.00  0.00           C  
ATOM    163  N   TRP A 293      48.005  26.815  15.021  1.00  0.00           N  
ATOM    164  CA  TRP A 293      48.194  27.603  13.809  1.00  0.00           C  
ATOM    165  C   TRP A 293      47.564  26.902  12.613  1.00  0.00           C  
ATOM    166  O   TRP A 293      46.779  27.495  11.875  1.00  0.00           O  
ATOM    167  CB  TRP A 293      49.687  27.814  13.542  1.00  0.00           C  
ATOM    168  CG  TRP A 293      50.010  28.883  12.510  1.00  0.00           C  
ATOM    169  CD1 TRP A 293      49.673  30.211  12.565  1.00  0.00           C  
ATOM    170  CD2 TRP A 293      50.798  28.724  11.322  1.00  0.00           C  
ATOM    171  NE1 TRP A 293      50.208  30.885  11.490  1.00  0.00           N  
ATOM    172  CE2 TRP A 293      50.903  29.999  10.713  1.00  0.00           C  
ATOM    173  CE3 TRP A 293      51.429  27.630  10.713  1.00  0.00           C  
ATOM    174  CZ2 TRP A 293      51.611  30.207   9.528  1.00  0.00           C  
ATOM    175  CZ3 TRP A 293      52.136  27.839   9.529  1.00  0.00           C  
ATOM    176  CH2 TRP A 293      52.220  29.118   8.951  1.00  0.00           C  
ATOM    177  N   LYS A 296      47.903  25.633  12.428  1.00  0.00           N  
ATOM    178  CA  LYS A 296      47.367  24.871  11.312  1.00  0.00           C  
ATOM    179  C   LYS A 296      45.847  24.747  11.408  1.00  0.00           C  
ATOM    180  O   LYS A 296      45.148  24.826  10.403  1.00  0.00           O  
ATOM    181  CB  LYS A 296      48.015  23.484  11.258  1.00  0.00           C  
ATOM    182  CG  LYS A 296      47.528  22.620  10.097  1.00  0.00           C  
ATOM    183  CD  LYS A 296      48.193  21.243  10.073  1.00  0.00           C  
ATOM    184  CE  LYS A 296      47.509  20.324   9.069  1.00  0.00           C  
ATOM    185  NZ  LYS A 296      46.052  20.188   9.374  1.00  0.00           N  
ATOM    186  N   ALA A 297      45.336  24.569  12.619  1.00  0.00           N  
ATOM    187  CA  ALA A 297      43.898  24.442  12.820  1.00  0.00           C  
ATOM    188  C   ALA A 297      43.147  25.737  12.483  1.00  0.00           C  
ATOM    189  O   ALA A 297      41.934  25.713  12.239  1.00  0.00           O  
ATOM    190  CB  ALA A 297      43.602  24.029  14.254  1.00  0.00           C  
ATOM    191  N   GLY A 298      43.865  26.861  12.473  1.00  0.00           N  
ATOM    192  CA  GLY A 298      43.243  28.137  12.148  1.00  0.00           C  
ATOM    193  C   GLY A 298      42.425  28.154  10.855  1.00  0.00           C  
ATOM    194  O   GLY A 298      41.438  28.883  10.746  1.00  0.00           O  
ATOM    195  N   LYS A 303      42.825  27.347   9.878  1.00  0.00           N  
ATOM    196  CA  LYS A 303      42.125  27.280   8.608  1.00  0.00           C  
ATOM    197  C   LYS A 303      40.640  26.992   8.779  1.00  0.00           C  
ATOM    198  O   LYS A 303      39.843  27.253   7.879  1.00  0.00           O  
ATOM    199  CB  LYS A 303      42.749  26.204   7.723  1.00  0.00           C  
ATOM    200  CG  LYS A 303      44.134  26.537   7.186  1.00  0.00           C  
ATOM    201  CD  LYS A 303      44.751  25.318   6.500  1.00  0.00           C  
ATOM    202  CE  LYS A 303      45.704  25.698   5.370  1.00  0.00           C  
ATOM    203  NZ  LYS A 303      44.961  26.258   4.197  1.00  0.00           N  
ATOM    204  N   GLU A 305      40.261  26.454   9.930  1.00  0.00           N  
ATOM    205  CA  GLU A 305      38.855  26.133  10.163  1.00  0.00           C  
ATOM    206  C   GLU A 305      37.969  27.359  10.240  1.00  0.00           C  
ATOM    207  O   GLU A 305      36.788  27.273   9.958  1.00  0.00           O  
ATOM    208  CB  GLU A 305      38.681  25.321  11.455  1.00  0.00           C  
ATOM    209  CG  GLU A 305      39.304  25.971  12.688  1.00  0.00           C  
ATOM    210  CD  GLU A 305      39.037  25.201  13.970  1.00  0.00           C  
ATOM    211  OE1 GLU A 305      38.935  23.955  13.904  1.00  0.00           O  
ATOM    212  OE2 GLU A 305      38.940  25.844  15.042  1.00  0.00           O  
ATOM    213  N   ILE A 306      38.518  28.503  10.626  1.00  0.00           N  
ATOM    214  CA  ILE A 306      37.678  29.685  10.737  1.00  0.00           C  
ATOM    215  C   ILE A 306      37.437  30.425   9.417  1.00  0.00           C  
ATOM    216  O   ILE A 306      36.636  31.353   9.374  1.00  0.00           O  
ATOM    217  CB  ILE A 306      38.229  30.655  11.796  1.00  0.00           C  
ATOM    218  CG1 ILE A 306      39.286  31.575  11.194  1.00  0.00           C  
ATOM    219  CG2 ILE A 306      38.844  29.850  12.936  1.00  0.00           C  
ATOM    220  CD1 ILE A 306      39.757  32.657  12.163  1.00  0.00           C  
ATOM    221  N   LEU A 307      38.124  30.014   8.351  1.00  0.00           N  
ATOM    222  CA  LEU A 307      37.946  30.614   7.027  1.00  0.00           C  
ATOM    223  C   LEU A 307      36.613  30.170   6.442  1.00  0.00           C  
ATOM    224  O   LEU A 307      36.062  29.140   6.826  1.00  0.00           O  
ATOM    225  CB  LEU A 307      39.043  30.172   6.054  1.00  0.00           C  
ATOM    226  CG  LEU A 307      40.493  30.577   6.300  1.00  0.00           C  
ATOM    227  CD1 LEU A 307      41.353  30.056   5.155  1.00  0.00           C  
ATOM    228  CD2 LEU A 307      40.597  32.094   6.405  1.00  0.00           C  
ATOM    229  N   ALA A 308      36.105  30.935   5.487  1.00  0.00           N  
ATOM    230  CA  ALA A 308      34.839  30.588   4.866  1.00  0.00           C  
ATOM    231  C   ALA A 308      35.081  29.825   3.573  1.00  0.00           C  
ATOM    232  O   ALA A 308      35.992  30.164   2.810  1.00  0.00           O  
ATOM    233  CB  ALA A 308      34.033  31.855   4.583  1.00  0.00           C  
ATOM    234  N   GLU A 309      34.293  28.776   3.347  1.00  0.00           N  
ATOM    235  CA  GLU A 309      34.384  28.007   2.104  1.00  0.00           C  
ATOM    236  C   GLU A 309      33.394  28.717   1.182  1.00  0.00           C  
ATOM    237  O   GLU A 309      32.186  28.653   1.405  1.00  0.00           O  
ATOM    238  CB  GLU A 309      33.937  26.562   2.319  1.00  0.00           C  
ATOM    239  CG  GLU A 309      34.790  25.784   3.307  1.00  0.00           C  
ATOM    240  CD  GLU A 309      34.234  24.400   3.614  1.00  0.00           C  
ATOM    241  OE1 GLU A 309      33.153  24.313   4.246  1.00  0.00           O  
ATOM    242  OE2 GLU A 309      34.880  23.401   3.219  1.00  0.00           O  
ATOM    243  N   ARG A 310      33.903  29.405   0.166  1.00  0.00           N  
ATOM    244  CA  ARG A 310      33.056  30.162  -0.754  1.00  0.00           C  
ATOM    245  C   ARG A 310      32.570  29.355  -1.958  1.00  0.00           C  
ATOM    246  O   ARG A 310      33.334  28.567  -2.518  1.00  0.00           O  
ATOM    247  CB  ARG A 310      33.817  31.386  -1.289  1.00  0.00           C  
ATOM    248  CG  ARG A 310      34.384  32.328  -0.247  1.00  0.00           C  
ATOM    249  CD  ARG A 310      33.305  32.996   0.582  1.00  0.00           C  
ATOM    250  NE  ARG A 310      33.869  34.108   1.339  1.00  0.00           N  
ATOM    251  CZ  ARG A 310      33.195  34.865   2.201  1.00  0.00           C  
ATOM    252  NH1 ARG A 310      33.819  35.848   2.834  1.00  0.00           N  
ATOM    253  NH2 ARG A 310      31.905  34.643   2.443  1.00  0.00           N  
ATOM    254  N   SER A 311      31.308  29.564  -2.351  1.00  0.00           N  
ATOM    255  CA  SER A 311      30.738  28.908  -3.533  1.00  0.00           C  
ATOM    256  C   SER A 311      31.268  29.727  -4.727  1.00  0.00           C  
ATOM    257  O   SER A 311      31.739  30.848  -4.548  1.00  0.00           O  
ATOM    258  CB  SER A 311      29.204  28.921  -3.488  1.00  0.00           C  
ATOM    259  OG  SER A 311      28.694  30.233  -3.609  1.00  0.00           O  
ATOM    260  N   PRO A 312      31.167  29.197  -5.957  1.00  0.00           N  
ATOM    261  CA  PRO A 312      31.668  29.888  -7.156  1.00  0.00           C  
ATOM    262  C   PRO A 312      31.364  31.375  -7.377  1.00  0.00           C  
ATOM    263  O   PRO A 312      32.229  32.121  -7.836  1.00  0.00           O  
ATOM    264  CB  PRO A 312      31.162  29.006  -8.294  1.00  0.00           C  
ATOM    265  CG  PRO A 312      29.875  28.496  -7.752  1.00  0.00           C  
ATOM    266  CD  PRO A 312      30.246  28.114  -6.340  1.00  0.00           C  
ATOM    267  N   ASN A 313      30.157  31.823  -7.066  1.00  0.00           N  
ATOM    268  CA  ASN A 313      29.856  33.233  -7.281  1.00  0.00           C  
ATOM    269  C   ASN A 313      30.296  34.116  -6.114  1.00  0.00           C  
ATOM    270  O   ASN A 313      30.022  35.315  -6.099  1.00  0.00           O  
ATOM    271  CB  ASN A 313      28.360  33.429  -7.558  1.00  0.00           C  
ATOM    272  CG  ASN A 313      27.925  32.815  -8.882  1.00  0.00           C  
ATOM    273  OD1 ASN A 313      28.664  32.845  -9.867  1.00  0.00           O  
ATOM    274  ND2 ASN A 313      26.714  32.272  -8.913  1.00  0.00           N  
ATOM    275  N   GLU A 314      30.977  33.528  -5.135  1.00  0.00           N  
ATOM    276  CA  GLU A 314      31.442  34.295  -3.988  1.00  0.00           C  
ATOM    277  C   GLU A 314      32.947  34.470  -4.080  1.00  0.00           C  
ATOM    278  O   GLU A 314      33.572  35.003  -3.161  1.00  0.00           O  
ATOM    279  CB  GLU A 314      31.104  33.592  -2.672  1.00  0.00           C  
ATOM    280  CG  GLU A 314      29.641  33.222  -2.478  1.00  0.00           C  
ATOM    281  CD  GLU A 314      29.389  32.532  -1.133  1.00  0.00           C  
ATOM    282  OE1 GLU A 314      30.071  31.523  -0.825  1.00  0.00           O  
ATOM    283  OE2 GLU A 314      28.505  33.000  -0.383  1.00  0.00           O  
ATOM    284  N   LEU A 315      33.520  34.013  -5.190  1.00  0.00           N  
ATOM    285  CA  LEU A 315      34.962  34.119  -5.436  1.00  0.00           C  
ATOM    286  C   LEU A 315      35.373  35.308  -6.337  1.00  0.00           C  
ATOM    287  O   LEU A 315      34.692  35.651  -7.306  1.00  0.00           O  
ATOM    288  CB  LEU A 315      35.462  32.829  -6.088  1.00  0.00           C  
ATOM    289  CG  LEU A 315      36.113  31.674  -5.321  1.00  0.00           C  
ATOM    290  CD1 LEU A 315      35.417  31.351  -4.016  1.00  0.00           C  
ATOM    291  CD2 LEU A 315      36.079  30.486  -6.251  1.00  0.00           C  
ATOM    292  N   TYR A 316      36.496  35.932  -6.013  1.00  0.00           N  
ATOM    293  CA  TYR A 316      37.014  37.036  -6.814  1.00  0.00           C  
ATOM    294  C   TYR A 316      37.261  36.506  -8.240  1.00  0.00           C  
ATOM    295  O   TYR A 316      37.705  35.379  -8.405  1.00  0.00           O  
ATOM    296  CB  TYR A 316      38.340  37.502  -6.216  1.00  0.00           C  
ATOM    297  CG  TYR A 316      38.921  38.721  -6.879  1.00  0.00           C  
ATOM    298  CD1 TYR A 316      38.526  39.999  -6.495  1.00  0.00           C  
ATOM    299  CD2 TYR A 316      39.852  38.600  -7.904  1.00  0.00           C  
ATOM    300  CE1 TYR A 316      39.047  41.137  -7.122  1.00  0.00           C  
ATOM    301  CE2 TYR A 316      40.377  39.728  -8.540  1.00  0.00           C  
ATOM    302  CZ  TYR A 316      39.965  40.990  -8.145  1.00  0.00           C  
ATOM    303  OH  TYR A 316      40.424  42.097  -8.809  1.00  0.00           O  
ATOM    304  N   PRO A 317      37.008  37.313  -9.285  1.00  0.00           N  
ATOM    305  CA  PRO A 317      36.508  38.694  -9.319  1.00  0.00           C  
ATOM    306  C   PRO A 317      34.982  38.819  -9.330  1.00  0.00           C  
ATOM    307  O   PRO A 317      34.447  39.877  -9.654  1.00  0.00           O  
ATOM    308  CB  PRO A 317      37.117  39.242 -10.598  1.00  0.00           C  
ATOM    309  CG  PRO A 317      36.995  38.046 -11.534  1.00  0.00           C  
ATOM    310  CD  PRO A 317      37.454  36.886 -10.629  1.00  0.00           C  
ATOM    311  N   ARG A 318      34.276  37.749  -8.991  1.00  0.00           N  
ATOM    312  CA  ARG A 318      32.821  37.820  -8.975  1.00  0.00           C  
ATOM    313  C   ARG A 318      32.274  38.654  -7.807  1.00  0.00           C  
ATOM    314  O   ARG A 318      31.139  39.115  -7.855  1.00  0.00           O  
ATOM    315  CB  ARG A 318      32.229  36.417  -8.978  1.00  0.00           C  
ATOM    316  CG  ARG A 318      31.690  36.013 -10.340  1.00  0.00           C  
ATOM    317  CD  ARG A 318      31.858  34.524 -10.606  1.00  0.00           C  
ATOM    318  NE  ARG A 318      33.155  34.268 -11.216  1.00  0.00           N  
ATOM    319  CZ  ARG A 318      34.055  33.438 -10.711  1.00  0.00           C  
ATOM    320  NH1 ARG A 318      33.787  32.792  -9.593  1.00  0.00           N  
ATOM    321  NH2 ARG A 318      35.217  33.263 -11.321  1.00  0.00           N  
ATOM    322  N   VAL A 319      33.065  38.829  -6.752  1.00  0.00           N  
ATOM    323  CA  VAL A 319      32.646  39.691  -5.648  1.00  0.00           C  
ATOM    324  C   VAL A 319      33.546  40.930  -5.734  1.00  0.00           C  
ATOM    325  O   VAL A 319      34.686  40.841  -6.200  1.00  0.00           O  
ATOM    326  CB  VAL A 319      32.850  39.044  -4.256  1.00  0.00           C  
ATOM    327  CG1 VAL A 319      31.990  37.817  -4.126  1.00  0.00           C  
ATOM    328  CG2 VAL A 319      34.327  38.710  -4.036  1.00  0.00           C  
ATOM    329  N   GLY A 320      33.030  42.076  -5.302  1.00  0.00           N  
ATOM    330  CA  GLY A 320      33.795  43.314  -5.340  1.00  0.00           C  
ATOM    331  C   GLY A 320      33.240  44.437  -4.467  1.00  0.00           C  
ATOM    332  O   GLY A 320      32.222  44.305  -3.783  1.00  0.00           O  
ATOM    333  N   PHE A 321      33.954  45.548  -4.452  1.00  0.00           N  
ATOM    334  CA  PHE A 321      33.523  46.722  -3.717  1.00  0.00           C  
ATOM    335  C   PHE A 321      33.406  47.773  -4.815  1.00  0.00           C  
ATOM    336  O   PHE A 321      34.087  47.701  -5.839  1.00  0.00           O  
ATOM    337  CB  PHE A 321      34.586  47.163  -2.708  1.00  0.00           C  
ATOM    338  CG  PHE A 321      34.567  46.397  -1.426  1.00  0.00           C  
ATOM    339  CD1 PHE A 321      33.832  46.856  -0.340  1.00  0.00           C  
ATOM    340  CD2 PHE A 321      35.283  45.216  -1.297  1.00  0.00           C  
ATOM    341  CE1 PHE A 321      33.807  46.151   0.863  1.00  0.00           C  
ATOM    342  CE2 PHE A 321      35.266  44.499  -0.099  1.00  0.00           C  
ATOM    343  CZ  PHE A 321      34.524  44.970   0.983  1.00  0.00           C  
ATOM    344  N   SER A 322      32.540  48.747  -4.623  1.00  0.00           N  
ATOM    345  CA  SER A 322      32.401  49.781  -5.627  1.00  0.00           C  
ATOM    346  C   SER A 322      32.656  51.116  -4.959  1.00  0.00           C  
ATOM    347  O   SER A 322      32.793  51.202  -3.742  1.00  0.00           O  
ATOM    348  CB  SER A 322      31.002  49.745  -6.225  1.00  0.00           C  
ATOM    349  OG  SER A 322      30.048  49.991  -5.209  1.00  0.00           O  
ATOM    350  N   PHE A 323      32.735  52.157  -5.766  1.00  0.00           N  
ATOM    351  CA  PHE A 323      32.967  53.491  -5.260  1.00  0.00           C  
ATOM    352  C   PHE A 323      32.525  54.448  -6.350  1.00  0.00           C  
ATOM    353  O   PHE A 323      32.594  54.115  -7.539  1.00  0.00           O  
ATOM    354  CB  PHE A 323      34.459  53.691  -4.934  1.00  0.00           C  
ATOM    355  CG  PHE A 323      35.360  53.341  -6.060  1.00  0.00           C  
ATOM    356  CD1 PHE A 323      35.711  52.010  -6.298  1.00  0.00           C  
ATOM    357  CD2 PHE A 323      35.789  54.324  -6.954  1.00  0.00           C  
ATOM    358  CE1 PHE A 323      36.480  51.654  -7.427  1.00  0.00           C  
ATOM    359  CE2 PHE A 323      36.556  53.987  -8.086  1.00  0.00           C  
ATOM    360  CZ  PHE A 323      36.901  52.646  -8.323  1.00  0.00           C  
ATOM    361  N   GLY A 324      32.069  55.632  -5.949  1.00  0.00           N  
ATOM    362  CA  GLY A 324      31.625  56.602  -6.921  1.00  0.00           C  
ATOM    363  C   GLY A 324      32.766  57.372  -7.539  1.00  0.00           C  
ATOM    364  O   GLY A 324      33.770  57.589  -6.886  1.00  0.00           O  
ATOM    365  N   LYS A 325      32.605  57.788  -8.795  1.00  0.00           N  
ATOM    366  CA  LYS A 325      33.618  58.572  -9.507  1.00  0.00           C  
ATOM    367  C   LYS A 325      33.169  60.027  -9.641  1.00  0.00           C  
ATOM    368  O   LYS A 325      31.980  60.331  -9.606  1.00  0.00           O  
ATOM    369  CB  LYS A 325      33.844  58.010 -10.910  1.00  0.00           C  
ATOM    370  CG  LYS A 325      34.363  56.583 -10.945  1.00  0.00           C  
ATOM    371  CD  LYS A 325      34.299  55.989 -12.351  1.00  0.00           C  
ATOM    372  CE  LYS A 325      32.844  55.817 -12.839  1.00  0.00           C  
ATOM    373  NZ  LYS A 325      31.976  54.915 -11.994  1.00  0.00           N  
ATOM    374  N   GLU A 332      34.138  60.918  -9.801  1.00  0.00           N  
ATOM    375  CA  GLU A 332      33.892  62.345  -9.960  1.00  0.00           C  
ATOM    376  C   GLU A 332      33.791  62.648 -11.432  1.00  0.00           C  
ATOM    377  O   GLU A 332      34.432  61.971 -12.252  1.00  0.00           O  
ATOM    378  CB  GLU A 332      35.078  63.168  -9.499  1.00  0.00           C  
ATOM    379  CG  GLU A 332      35.276  63.415  -8.040  1.00  0.00           C  
ATOM    380  CD  GLU A 332      36.384  64.430  -7.873  1.00  0.00           C  
ATOM    381  OE1 GLU A 332      37.477  64.204  -8.441  1.00  0.00           O  
ATOM    382  OE2 GLU A 332      36.165  65.458  -7.206  1.00  0.00           O  
ATOM    383  N   HIS A 333      33.020  63.680 -11.773  1.00  0.00           N  
ATOM    384  CA  HIS A 333      32.944  64.076 -13.164  1.00  0.00           C  
ATOM    385  C   HIS A 333      34.112  65.066 -13.388  1.00  0.00           C  
ATOM    386  O   HIS A 333      34.374  65.932 -12.557  1.00  0.00           O  
ATOM    387  CB  HIS A 333      31.617  64.756 -13.458  1.00  0.00           C  
ATOM    388  CG  HIS A 333      31.523  65.306 -14.850  1.00  0.00           C  
ATOM    389  ND1 HIS A 333      30.752  64.726 -15.837  1.00  0.00           N  
ATOM    390  CD2 HIS A 333      32.118  66.377 -15.422  1.00  0.00           C  
ATOM    391  CE1 HIS A 333      30.873  65.419 -16.954  1.00  0.00           C  
ATOM    392  NE2 HIS A 333      31.698  66.426 -16.730  1.00  0.00           N  
ATOM    393  N   PRO A 334      34.835  64.934 -14.507  1.00  0.00           N  
ATOM    394  CA  PRO A 334      35.951  65.848 -14.759  1.00  0.00           C  
ATOM    395  C   PRO A 334      35.644  67.351 -14.605  1.00  0.00           C  
ATOM    396  O   PRO A 334      36.461  68.093 -14.038  1.00  0.00           O  
ATOM    397  CB  PRO A 334      36.414  65.468 -16.184  1.00  0.00           C  
ATOM    398  CG  PRO A 334      35.226  64.731 -16.789  1.00  0.00           C  
ATOM    399  CD  PRO A 334      34.662  63.975 -15.616  1.00  0.00           C  
ATOM    400  N   LEU A 335      34.485  67.801 -15.091  1.00  0.00           N  
ATOM    401  CA  LEU A 335      34.114  69.224 -14.986  1.00  0.00           C  
ATOM    402  C   LEU A 335      34.069  69.713 -13.530  1.00  0.00           C  
ATOM    403  O   LEU A 335      34.742  70.690 -13.169  1.00  0.00           O  
ATOM    404  CB  LEU A 335      32.741  69.497 -15.619  1.00  0.00           C  
ATOM    405  CG  LEU A 335      32.527  70.696 -16.561  1.00  0.00           C  
ATOM    406  CD1 LEU A 335      31.055  71.048 -16.586  1.00  0.00           C  
ATOM    407  CD2 LEU A 335      33.322  71.901 -16.128  1.00  0.00           C  
ATOM    408  N   PHE A 336      33.278  69.042 -12.697  1.00  0.00           N  
ATOM    409  CA  PHE A 336      33.162  69.451 -11.302  1.00  0.00           C  
ATOM    410  C   PHE A 336      34.469  69.259 -10.538  1.00  0.00           C  
ATOM    411  O   PHE A 336      34.742  69.992  -9.582  1.00  0.00           O  
ATOM    412  CB  PHE A 336      32.003  68.713 -10.610  1.00  0.00           C  
ATOM    413  CG  PHE A 336      30.635  69.061 -11.172  1.00  0.00           C  
ATOM    414  CD1 PHE A 336      29.837  68.085 -11.786  1.00  0.00           C  
ATOM    415  CD2 PHE A 336      30.141  70.361 -11.084  1.00  0.00           C  
ATOM    416  CE1 PHE A 336      28.562  68.412 -12.300  1.00  0.00           C  
ATOM    417  CE2 PHE A 336      28.869  70.700 -11.597  1.00  0.00           C  
ATOM    418  CZ  PHE A 336      28.079  69.732 -12.203  1.00  0.00           C  
ATOM    419  N   ALA A 337      35.280  68.283 -10.946  1.00  0.00           N  
ATOM    420  CA  ALA A 337      36.575  68.081 -10.278  1.00  0.00           C  
ATOM    421  C   ALA A 337      37.405  69.342 -10.489  1.00  0.00           C  
ATOM    422  O   ALA A 337      37.950  69.894  -9.541  1.00  0.00           O  
ATOM    423  CB  ALA A 337      37.334  66.858 -10.861  1.00  0.00           C  
ATOM    424  N   THR A 338      37.481  69.780 -11.745  1.00  0.00           N  
ATOM    425  CA  THR A 338      38.223  70.974 -12.113  1.00  0.00           C  
ATOM    426  C   THR A 338      37.731  72.198 -11.369  1.00  0.00           C  
ATOM    427  O   THR A 338      38.527  73.006 -10.886  1.00  0.00           O  
ATOM    428  CB  THR A 338      38.109  71.285 -13.610  1.00  0.00           C  
ATOM    429  OG1 THR A 338      38.570  70.174 -14.384  1.00  0.00           O  
ATOM    430  CG2 THR A 338      38.953  72.483 -13.944  1.00  0.00           C  
ATOM    431  N   ILE A 339      36.416  72.348 -11.279  1.00  0.00           N  
ATOM    432  CA  ILE A 339      35.857  73.499 -10.581  1.00  0.00           C  
ATOM    433  C   ILE A 339      36.320  73.569  -9.119  1.00  0.00           C  
ATOM    434  O   ILE A 339      36.638  74.656  -8.601  1.00  0.00           O  
ATOM    435  CB  ILE A 339      34.329  73.463 -10.649  1.00  0.00           C  
ATOM    436  CG1 ILE A 339      33.882  73.724 -12.088  1.00  0.00           C  
ATOM    437  CG2 ILE A 339      33.736  74.470  -9.702  1.00  0.00           C  
ATOM    438  CD1 ILE A 339      32.398  73.563 -12.313  1.00  0.00           C  
ATOM    439  N   GLN A 340      36.371  72.409  -8.463  1.00  0.00           N  
ATOM    440  CA  GLN A 340      36.782  72.342  -7.060  1.00  0.00           C  
ATOM    441  C   GLN A 340      38.243  72.694  -6.908  1.00  0.00           C  
ATOM    442  O   GLN A 340      38.647  73.319  -5.924  1.00  0.00           O  
ATOM    443  CB  GLN A 340      36.525  70.952  -6.488  1.00  0.00           C  
ATOM    444  CG  GLN A 340      36.945  70.784  -5.025  1.00  0.00           C  
ATOM    445  CD  GLN A 340      36.357  71.845  -4.104  1.00  0.00           C  
ATOM    446  OE1 GLN A 340      35.269  72.388  -4.352  1.00  0.00           O  
ATOM    447  NE2 GLN A 340      37.070  72.134  -3.023  1.00  0.00           N  
ATOM    448  N   ARG A 341      39.036  72.292  -7.894  1.00  0.00           N  
ATOM    449  CA  ARG A 341      40.457  72.596  -7.874  1.00  0.00           C  
ATOM    450  C   ARG A 341      40.659  74.103  -8.077  1.00  0.00           C  
ATOM    451  O   ARG A 341      41.493  74.729  -7.422  1.00  0.00           O  
ATOM    452  CB  ARG A 341      41.165  71.813  -8.966  1.00  0.00           C  
ATOM    453  CG  ARG A 341      41.416  70.376  -8.602  1.00  0.00           C  
ATOM    454  CD  ARG A 341      42.770  69.999  -9.132  1.00  0.00           C  
ATOM    455  NE  ARG A 341      42.685  69.062 -10.234  1.00  0.00           N  
ATOM    456  CZ  ARG A 341      43.678  68.837 -11.085  1.00  0.00           C  
ATOM    457  NH1 ARG A 341      43.523  67.950 -12.063  1.00  0.00           N  
ATOM    458  NH2 ARG A 341      44.812  69.521 -10.967  1.00  0.00           N  
ATOM    459  N   LEU A 342      39.886  74.668  -8.996  1.00  0.00           N  
ATOM    460  CA  LEU A 342      39.926  76.087  -9.281  1.00  0.00           C  
ATOM    461  C   LEU A 342      39.519  76.852  -7.984  1.00  0.00           C  
ATOM    462  O   LEU A 342      40.087  77.899  -7.665  1.00  0.00           O  
ATOM    463  CB  LEU A 342      38.953  76.378 -10.422  1.00  0.00           C  
ATOM    464  CG  LEU A 342      39.381  76.895 -11.801  1.00  0.00           C  
ATOM    465  CD1 LEU A 342      40.863  77.022 -11.895  1.00  0.00           C  
ATOM    466  CD2 LEU A 342      38.855  75.972 -12.886  1.00  0.00           C  
ATOM    467  N   ARG A 343      38.546  76.327  -7.234  1.00  0.00           N  
ATOM    468  CA  ARG A 343      38.126  76.980  -5.991  1.00  0.00           C  
ATOM    469  C   ARG A 343      39.314  77.037  -5.036  1.00  0.00           C  
ATOM    470  O   ARG A 343      39.599  78.065  -4.424  1.00  0.00           O  
ATOM    471  CB  ARG A 343      36.978  76.211  -5.300  1.00  0.00           C  
ATOM    472  CG  ARG A 343      35.600  76.399  -5.906  1.00  0.00           C  
ATOM    473  CD  ARG A 343      34.494  75.676  -5.106  1.00  0.00           C  
ATOM    474  NE  ARG A 343      34.125  76.367  -3.872  1.00  0.00           N  
ATOM    475  CZ  ARG A 343      34.157  75.819  -2.657  1.00  0.00           C  
ATOM    476  NH1 ARG A 343      34.542  74.556  -2.504  1.00  0.00           N  
ATOM    477  NH2 ARG A 343      33.823  76.538  -1.587  1.00  0.00           N  
ATOM    478  N   GLU A 344      39.989  75.904  -4.899  1.00  0.00           N  
ATOM    479  CA  GLU A 344      41.151  75.799  -4.033  1.00  0.00           C  
ATOM    480  C   GLU A 344      42.282  76.714  -4.492  1.00  0.00           C  
ATOM    481  O   GLU A 344      42.965  77.317  -3.667  1.00  0.00           O  
ATOM    482  CB  GLU A 344      41.638  74.351  -4.003  1.00  0.00           C  
ATOM    483  CG  GLU A 344      40.761  73.410  -3.181  1.00  0.00           C  
ATOM    484  CD  GLU A 344      41.011  71.931  -3.494  1.00  0.00           C  
ATOM    485  OE1 GLU A 344      42.188  71.540  -3.670  1.00  0.00           O  
ATOM    486  OE2 GLU A 344      40.028  71.154  -3.553  1.00  0.00           O  
ATOM    487  N   ALA A 345      42.475  76.821  -5.806  1.00  0.00           N  
ATOM    488  CA  ALA A 345      43.546  77.656  -6.358  1.00  0.00           C  
ATOM    489  C   ALA A 345      43.304  79.152  -6.132  1.00  0.00           C  
ATOM    490  O   ALA A 345      44.217  79.864  -5.726  1.00  0.00           O  
ATOM    491  CB  ALA A 345      43.740  77.357  -7.856  1.00  0.00           C  
ATOM    492  N   TYR A 347      42.090  79.636  -6.401  1.00  0.00           N  
ATOM    493  CA  TYR A 347      41.772  81.052  -6.171  1.00  0.00           C  
ATOM    494  C   TYR A 347      41.878  81.369  -4.662  1.00  0.00           C  
ATOM    495  O   TYR A 347      42.381  82.424  -4.264  1.00  0.00           O  
ATOM    496  CB  TYR A 347      40.359  81.380  -6.663  1.00  0.00           C  
ATOM    497  CG  TYR A 347      40.288  81.912  -8.079  1.00  0.00           C  
ATOM    498  CD1 TYR A 347      40.963  83.082  -8.443  1.00  0.00           C  
ATOM    499  CD2 TYR A 347      39.522  81.266  -9.055  1.00  0.00           C  
ATOM    500  CE1 TYR A 347      40.874  83.599  -9.753  1.00  0.00           C  
ATOM    501  CE2 TYR A 347      39.424  81.778 -10.367  1.00  0.00           C  
ATOM    502  CZ  TYR A 347      40.100  82.944 -10.703  1.00  0.00           C  
ATOM    503  OH  TYR A 347      39.964  83.480 -11.966  1.00  0.00           O  
ATOM    504  N   LEU A 348      41.412  80.452  -3.821  1.00  0.00           N  
ATOM    505  CA  LEU A 348      41.494  80.657  -2.378  1.00  0.00           C  
ATOM    506  C   LEU A 348      42.946  80.720  -1.905  1.00  0.00           C  
ATOM    507  O   LEU A 348      43.316  81.571  -1.098  1.00  0.00           O  
ATOM    508  CB  LEU A 348      40.762  79.535  -1.634  1.00  0.00           C  
ATOM    509  CG  LEU A 348      39.234  79.562  -1.677  1.00  0.00           C  
ATOM    510  CD1 LEU A 348      38.696  78.195  -1.310  1.00  0.00           C  
ATOM    511  CD2 LEU A 348      38.699  80.642  -0.730  1.00  0.00           C  
ATOM    512  N   SER A 349      43.777  79.827  -2.421  1.00  0.00           N  
ATOM    513  CA  SER A 349      45.169  79.810  -2.010  1.00  0.00           C  
ATOM    514  C   SER A 349      45.904  81.117  -2.345  1.00  0.00           C  
ATOM    515  O   SER A 349      46.886  81.444  -1.691  1.00  0.00           O  
ATOM    516  CB  SER A 349      45.886  78.605  -2.621  1.00  0.00           C  
ATOM    517  OG  SER A 349      46.000  78.760  -4.016  1.00  0.00           O  
ATOM    518  N   ILE A 352      45.439  81.870  -3.340  1.00  0.00           N  
ATOM    519  CA  ILE A 352      46.102  83.135  -3.651  1.00  0.00           C  
ATOM    520  C   ILE A 352      45.399  84.370  -3.070  1.00  0.00           C  
ATOM    521  O   ILE A 352      45.615  85.486  -3.536  1.00  0.00           O  
ATOM    522  CB  ILE A 352      46.319  83.345  -5.174  1.00  0.00           C  
ATOM    523  CG1 ILE A 352      45.031  83.071  -5.939  1.00  0.00           C  
ATOM    524  CG2 ILE A 352      47.425  82.429  -5.670  1.00  0.00           C  
ATOM    525  CD1 ILE A 352      45.178  83.260  -7.450  1.00  0.00           C  
ATOM    526  N   GLY A 361      44.546  84.162  -2.065  1.00  0.00           N  
ATOM    527  CA  GLY A 361      43.893  85.275  -1.382  1.00  0.00           C  
ATOM    528  C   GLY A 361      42.557  85.861  -1.823  1.00  0.00           C  
ATOM    529  O   GLY A 361      42.133  86.879  -1.271  1.00  0.00           O  
ATOM    530  N   PHE A 362      41.897  85.253  -2.804  1.00  0.00           N  
ATOM    531  CA  PHE A 362      40.611  85.747  -3.248  1.00  0.00           C  
ATOM    532  C   PHE A 362      39.479  85.101  -2.436  1.00  0.00           C  
ATOM    533  O   PHE A 362      39.581  83.943  -2.039  1.00  0.00           O  
ATOM    534  CB  PHE A 362      40.434  85.450  -4.735  1.00  0.00           C  
ATOM    535  CG  PHE A 362      41.311  86.286  -5.627  1.00  0.00           C  
ATOM    536  CD1 PHE A 362      42.699  86.091  -5.649  1.00  0.00           C  
ATOM    537  CD2 PHE A 362      40.751  87.300  -6.424  1.00  0.00           C  
ATOM    538  CE1 PHE A 362      43.526  86.904  -6.453  1.00  0.00           C  
ATOM    539  CE2 PHE A 362      41.562  88.122  -7.235  1.00  0.00           C  
ATOM    540  CZ  PHE A 362      42.957  87.927  -7.250  1.00  0.00           C  
ATOM    541  N   SER A 363      38.409  85.851  -2.170  1.00  0.00           N  
ATOM    542  CA  SER A 363      37.281  85.306  -1.412  1.00  0.00           C  
ATOM    543  C   SER A 363      36.114  84.989  -2.311  1.00  0.00           C  
ATOM    544  O   SER A 363      35.842  85.701  -3.287  1.00  0.00           O  
ATOM    545  CB  SER A 363      36.852  86.252  -0.294  1.00  0.00           C  
ATOM    546  OG  SER A 363      37.820  86.241   0.744  1.00  0.00           O  
ATOM    547  N   GLU A 364      35.425  83.905  -1.966  1.00  0.00           N  
ATOM    548  CA  GLU A 364      34.303  83.406  -2.757  1.00  0.00           C  
ATOM    549  C   GLU A 364      33.026  84.228  -2.725  1.00  0.00           C  
ATOM    550  O   GLU A 364      32.596  84.725  -1.691  1.00  0.00           O  
ATOM    551  CB  GLU A 364      33.995  81.977  -2.350  1.00  0.00           C  
ATOM    552  CG  GLU A 364      33.412  81.143  -3.447  1.00  0.00           C  
ATOM    553  CD  GLU A 364      33.426  79.696  -3.052  1.00  0.00           C  
ATOM    554  OE1 GLU A 364      33.414  78.840  -3.973  1.00  0.00           O  
ATOM    555  OE2 GLU A 364      33.451  79.434  -1.814  1.00  0.00           O  
ATOM    556  N   VAL A 365      32.381  84.285  -3.875  1.00  0.00           N  
ATOM    557  CA  VAL A 365      31.197  85.088  -4.030  1.00  0.00           C  
ATOM    558  C   VAL A 365      30.184  84.489  -5.010  1.00  0.00           C  
ATOM    559  O   VAL A 365      30.529  83.655  -5.845  1.00  0.00           O  
ATOM    560  CB  VAL A 365      31.686  86.486  -4.503  1.00  0.00           C  
ATOM    561  CG1 VAL A 365      30.914  86.984  -5.734  1.00  0.00           C  
ATOM    562  CG2 VAL A 365      31.650  87.435  -3.339  1.00  0.00           C  
ATOM    563  N   VAL A 366      28.929  84.905  -4.891  1.00  0.00           N  
ATOM    564  CA  VAL A 366      27.883  84.461  -5.809  1.00  0.00           C  
ATOM    565  C   VAL A 366      27.364  85.734  -6.489  1.00  0.00           C  
ATOM    566  O   VAL A 366      26.859  86.610  -5.821  1.00  0.00           O  
ATOM    567  CB  VAL A 366      26.703  83.779  -5.062  1.00  0.00           C  
ATOM    568  CG1 VAL A 366      25.681  83.248  -6.063  1.00  0.00           C  
ATOM    569  CG2 VAL A 366      27.215  82.642  -4.213  1.00  0.00           C  
ATOM    570  N   ASN A 368      27.491  85.846  -7.804  1.00  0.00           N  
ATOM    571  CA  ASN A 368      27.015  87.042  -8.495  1.00  0.00           C  
ATOM    572  C   ASN A 368      25.668  86.823  -9.139  1.00  0.00           C  
ATOM    573  O   ASN A 368      25.283  85.688  -9.418  1.00  0.00           O  
ATOM    574  CB  ASN A 368      27.985  87.471  -9.598  1.00  0.00           C  
ATOM    575  CG  ASN A 368      29.349  87.792  -9.077  1.00  0.00           C  
ATOM    576  OD1 ASN A 368      29.499  88.598  -8.171  1.00  0.00           O  
ATOM    577  ND2 ASN A 368      30.368  87.161  -9.651  1.00  0.00           N  
ATOM    578  N   PRO A 370      24.930  87.918  -9.403  1.00  0.00           N  
ATOM    579  CA  PRO A 370      23.608  87.794 -10.043  1.00  0.00           C  
ATOM    580  C   PRO A 370      23.782  87.071 -11.388  1.00  0.00           C  
ATOM    581  O   PRO A 370      24.763  87.295 -12.108  1.00  0.00           O  
ATOM    582  CB  PRO A 370      23.165  89.251 -10.215  1.00  0.00           C  
ATOM    583  CG  PRO A 370      23.842  89.968  -9.035  1.00  0.00           C  
ATOM    584  CD  PRO A 370      25.226  89.318  -9.029  1.00  0.00           C  
ATOM    585  N   LEU A 371      22.832  86.207 -11.722  1.00  0.00           N  
ATOM    586  CA  LEU A 371      22.887  85.433 -12.959  1.00  0.00           C  
ATOM    587  C   LEU A 371      21.772  85.899 -13.908  1.00  0.00           C  
ATOM    588  O   LEU A 371      21.970  86.028 -15.122  1.00  0.00           O  
ATOM    589  CB  LEU A 371      22.721  83.954 -12.602  1.00  0.00           C  
ATOM    590  CG  LEU A 371      23.012  82.825 -13.583  1.00  0.00           C  
ATOM    591  CD1 LEU A 371      23.227  81.544 -12.781  1.00  0.00           C  
ATOM    592  CD2 LEU A 371      21.866  82.656 -14.563  1.00  0.00           C  
ATOM    593  N   ILE A 372      20.590  86.126 -13.346  1.00  0.00           N  
ATOM    594  CA  ILE A 372      19.462  86.619 -14.120  1.00  0.00           C  
ATOM    595  C   ILE A 372      19.538  88.142 -14.006  1.00  0.00           C  
ATOM    596  O   ILE A 372      19.509  88.684 -12.904  1.00  0.00           O  
ATOM    597  CB  ILE A 372      18.145  86.127 -13.529  1.00  0.00           C  
ATOM    598  CG1 ILE A 372      18.030  84.616 -13.726  1.00  0.00           C  
ATOM    599  CG2 ILE A 372      16.982  86.852 -14.175  1.00  0.00           C  
ATOM    600  CD1 ILE A 372      16.898  83.987 -12.941  1.00  0.00           C  
ATOM    601  N   VAL A 373      19.640  88.833 -15.136  1.00  0.00           N  
ATOM    602  CA  VAL A 373      19.758  90.291 -15.113  1.00  0.00           C  
ATOM    603  C   VAL A 373      19.029  91.053 -16.235  1.00  0.00           C  
ATOM    604  O   VAL A 373      18.944  90.585 -17.377  1.00  0.00           O  
ATOM    605  CB  VAL A 373      21.257  90.703 -15.141  1.00  0.00           C  
ATOM    606  CG1 VAL A 373      21.936  90.294 -13.856  1.00  0.00           C  
ATOM    607  CG2 VAL A 373      21.958  90.028 -16.309  1.00  0.00           C  
ATOM    608  N   GLU A 374      18.502  92.228 -15.897  1.00  0.00           N  
ATOM    609  CA  GLU A 374      17.829  93.079 -16.884  1.00  0.00           C  
ATOM    610  C   GLU A 374      18.873  93.420 -17.952  1.00  0.00           C  
ATOM    611  O   GLU A 374      20.014  93.718 -17.614  1.00  0.00           O  
ATOM    612  CB  GLU A 374      17.341  94.368 -16.221  1.00  0.00           C  
ATOM    613  CG  GLU A 374      16.194  94.173 -15.268  1.00  0.00           C  
ATOM    614  CD  GLU A 374      14.914  93.834 -15.992  1.00  0.00           C  
ATOM    615  OE1 GLU A 374      13.887  93.596 -15.316  1.00  0.00           O  
ATOM    616  OE2 GLU A 374      14.938  93.811 -17.242  1.00  0.00           O  
ATOM    617  N   ASP A 375      18.497  93.395 -19.225  1.00  0.00           N  
ATOM    618  CA  ASP A 375      19.475  93.677 -20.277  1.00  0.00           C  
ATOM    619  C   ASP A 375      20.012  95.098 -20.294  1.00  0.00           C  
ATOM    620  O   ASP A 375      20.894  95.424 -21.092  1.00  0.00           O  
ATOM    621  CB  ASP A 375      18.926  93.317 -21.669  1.00  0.00           C  
ATOM    622  CG  ASP A 375      17.800  94.230 -22.126  1.00  0.00           C  
ATOM    623  OD1 ASP A 375      17.466  94.183 -23.331  1.00  0.00           O  
ATOM    624  OD2 ASP A 375      17.247  94.981 -21.293  1.00  0.00           O  
ATOM    625  N   VAL A 376      19.496  95.944 -19.412  1.00  0.00           N  
ATOM    626  CA  VAL A 376      19.968  97.319 -19.351  1.00  0.00           C  
ATOM    627  C   VAL A 376      21.415  97.339 -18.874  1.00  0.00           C  
ATOM    628  O   VAL A 376      22.172  98.263 -19.191  1.00  0.00           O  
ATOM    629  CB  VAL A 376      19.133  98.157 -18.381  1.00  0.00           C  
ATOM    630  CG1 VAL A 376      19.151  97.525 -17.007  1.00  0.00           C  
ATOM    631  CG2 VAL A 376      19.688  99.578 -18.324  1.00  0.00           C  
ATOM    632  N   HIS A 377      21.792  96.314 -18.111  1.00  0.00           N  
ATOM    633  CA  HIS A 377      23.147  96.202 -17.581  1.00  0.00           C  
ATOM    634  C   HIS A 377      24.181  95.991 -18.682  1.00  0.00           C  
ATOM    635  O   HIS A 377      25.308  96.484 -18.589  1.00  0.00           O  
ATOM    636  CB  HIS A 377      23.214  95.075 -16.554  1.00  0.00           C  
ATOM    637  CG  HIS A 377      22.547  95.411 -15.258  1.00  0.00           C  
ATOM    638  ND1 HIS A 377      23.051  96.355 -14.388  1.00  0.00           N  
ATOM    639  CD2 HIS A 377      21.391  94.969 -14.707  1.00  0.00           C  
ATOM    640  CE1 HIS A 377      22.234  96.479 -13.356  1.00  0.00           C  
ATOM    641  NE2 HIS A 377      21.219  95.651 -13.525  1.00  0.00           N  
ATOM    642  N   VAL A 378      23.798  95.265 -19.729  1.00  0.00           N  
ATOM    643  CA  VAL A 378      24.704  95.042 -20.848  1.00  0.00           C  
ATOM    644  C   VAL A 378      24.881  96.379 -21.555  1.00  0.00           C  
ATOM    645  O   VAL A 378      25.945  96.676 -22.099  1.00  0.00           O  
ATOM    646  CB  VAL A 378      24.136  93.999 -21.832  1.00  0.00           C  
ATOM    647  CG1 VAL A 378      24.936  94.000 -23.134  1.00  0.00           C  
ATOM    648  CG2 VAL A 378      24.187  92.619 -21.189  1.00  0.00           C  
ATOM    649  N   LYS A 388      23.831  97.192 -21.527  1.00  0.00           N  
ATOM    650  CA  LYS A 388      23.875  98.512 -22.140  1.00  0.00           C  
ATOM    651  C   LYS A 388      24.722  99.480 -21.310  1.00  0.00           C  
ATOM    652  O   LYS A 388      25.543 100.207 -21.861  1.00  0.00           O  
ATOM    653  CB  LYS A 388      22.452  99.043 -22.329  1.00  0.00           C  
ATOM    654  CG  LYS A 388      21.715  98.317 -23.447  1.00  0.00           C  
ATOM    655  CD  LYS A 388      20.223  98.557 -23.423  1.00  0.00           C  
ATOM    656  CE  LYS A 388      19.554  97.927 -24.640  1.00  0.00           C  
ATOM    657  NZ  LYS A 388      18.073  97.886 -24.508  1.00  0.00           N  
ATOM    658  N   LYS A 389      24.548  99.486 -19.991  1.00  0.00           N  
ATOM    659  CA  LYS A 389      25.346 100.385 -19.152  1.00  0.00           C  
ATOM    660  C   LYS A 389      26.816  99.996 -19.272  1.00  0.00           C  
ATOM    661  O   LYS A 389      27.713 100.814 -19.058  1.00  0.00           O  
ATOM    662  CB  LYS A 389      24.916 100.291 -17.675  1.00  0.00           C  
ATOM    663  CG  LYS A 389      23.449 100.646 -17.434  1.00  0.00           C  
ATOM    664  CD  LYS A 389      22.952 100.297 -16.024  1.00  0.00           C  
ATOM    665  CE  LYS A 389      23.874 100.826 -14.940  1.00  0.00           C  
ATOM    666  NZ  LYS A 389      24.212 102.272 -15.100  1.00  0.00           N  
ATOM    667  N   GLN A 396      27.055  98.741 -19.637  1.00  0.00           N  
ATOM    668  CA  GLN A 396      28.408  98.219 -19.738  1.00  0.00           C  
ATOM    669  C   GLN A 396      29.092  98.273 -21.104  1.00  0.00           C  
ATOM    670  O   GLN A 396      30.300  98.464 -21.168  1.00  0.00           O  
ATOM    671  CB  GLN A 396      28.431  96.780 -19.201  1.00  0.00           C  
ATOM    672  CG  GLN A 396      28.409  96.689 -17.678  1.00  0.00           C  
ATOM    673  CD  GLN A 396      28.063  95.296 -17.166  1.00  0.00           C  
ATOM    674  OE1 GLN A 396      28.572  94.290 -17.657  1.00  0.00           O  
ATOM    675  NE2 GLN A 396      27.197  95.237 -16.165  1.00  0.00           N  
ATOM    676  N   PHE A 397      28.342  98.106 -22.190  1.00  0.00           N  
ATOM    677  CA  PHE A 397      28.944  98.128 -23.528  1.00  0.00           C  
ATOM    678  C   PHE A 397      28.690  99.400 -24.332  1.00  0.00           C  
ATOM    679  O   PHE A 397      29.440  99.725 -25.259  1.00  0.00           O  
ATOM    680  CB  PHE A 397      28.454  96.940 -24.366  1.00  0.00           C  
ATOM    681  CG  PHE A 397      29.173  95.652 -24.089  1.00  0.00           C  
ATOM    682  CD1 PHE A 397      28.818  94.854 -23.004  1.00  0.00           C  
ATOM    683  CD2 PHE A 397      30.198  95.224 -24.934  1.00  0.00           C  
ATOM    684  CE1 PHE A 397      29.471  93.645 -22.766  1.00  0.00           C  
ATOM    685  CE2 PHE A 397      30.858  94.019 -24.706  1.00  0.00           C  
ATOM    686  CZ  PHE A 397      30.492  93.225 -23.619  1.00  0.00           C  
ATOM    687  N   GLY A 398      27.629 100.115 -23.989  1.00  0.00           N  
ATOM    688  CA  GLY A 398      27.310 101.311 -24.733  1.00  0.00           C  
ATOM    689  C   GLY A 398      26.575 100.907 -25.996  1.00  0.00           C  
ATOM    690  O   GLY A 398      25.647 100.100 -25.944  1.00  0.00           O  
ATOM    691  N   ARG A 399      27.005 101.445 -27.133  1.00  0.00           N  
ATOM    692  CA  ARG A 399      26.370 101.164 -28.422  1.00  0.00           C  
ATOM    693  C   ARG A 399      26.632  99.739 -28.892  1.00  0.00           C  
ATOM    694  O   ARG A 399      25.762  99.113 -29.503  1.00  0.00           O  
ATOM    695  CB  ARG A 399      26.863 102.157 -29.485  1.00  0.00           C  
ATOM    696  CG  ARG A 399      27.063 103.575 -28.959  1.00  0.00           C  
ATOM    697  CD  ARG A 399      28.304 103.646 -28.068  1.00  0.00           C  
ATOM    698  NE  ARG A 399      28.244 104.706 -27.062  1.00  0.00           N  
ATOM    699  CZ  ARG A 399      27.353 104.762 -26.074  1.00  0.00           C  
ATOM    700  NH1 ARG A 399      27.387 105.767 -25.210  1.00  0.00           N  
ATOM    701  NH2 ARG A 399      26.424 103.824 -25.951  1.00  0.00           N  
ATOM    702  N   GLU A 400      27.830  99.235 -28.603  1.00  0.00           N  
ATOM    703  CA  GLU A 400      28.220  97.881 -28.987  1.00  0.00           C  
ATOM    704  C   GLU A 400      27.305  96.838 -28.323  1.00  0.00           C  
ATOM    705  O   GLU A 400      27.300  95.667 -28.704  1.00  0.00           O  
ATOM    706  CB  GLU A 400      29.677  97.623 -28.577  1.00  0.00           C  
ATOM    707  CG  GLU A 400      30.294  96.329 -29.123  1.00  0.00           C  
ATOM    708  CD  GLU A 400      31.467  95.824 -28.277  1.00  0.00           C  
ATOM    709  OE1 GLU A 400      32.344  96.638 -27.901  1.00  0.00           O  
ATOM    710  OE2 GLU A 400      31.511  94.604 -27.993  1.00  0.00           O  
ATOM    711  N   ALA A 484      26.530  97.276 -27.336  1.00  0.00           N  
ATOM    712  CA  ALA A 484      25.627  96.391 -26.609  1.00  0.00           C  
ATOM    713  C   ALA A 484      24.773  95.496 -27.504  1.00  0.00           C  
ATOM    714  O   ALA A 484      24.626  94.303 -27.232  1.00  0.00           O  
ATOM    715  CB  ALA A 484      24.730  97.211 -25.682  1.00  0.00           C  
ATOM    716  N   LEU A 485      24.215  96.066 -28.568  1.00  0.00           N  
ATOM    717  CA  LEU A 485      23.361  95.318 -29.492  1.00  0.00           C  
ATOM    718  C   LEU A 485      24.023  94.072 -30.069  1.00  0.00           C  
ATOM    719  O   LEU A 485      23.381  93.031 -30.218  1.00  0.00           O  
ATOM    720  CB  LEU A 485      22.894  96.240 -30.615  1.00  0.00           C  
ATOM    721  CG  LEU A 485      21.984  97.354 -30.082  1.00  0.00           C  
ATOM    722  CD1 LEU A 485      21.915  98.518 -31.063  1.00  0.00           C  
ATOM    723  CD2 LEU A 485      20.603  96.767 -29.805  1.00  0.00           C  
ATOM    724  N   ALA A 486      25.308  94.172 -30.385  1.00  0.00           N  
ATOM    725  CA  ALA A 486      26.033  93.030 -30.926  1.00  0.00           C  
ATOM    726  C   ALA A 486      26.066  91.926 -29.878  1.00  0.00           C  
ATOM    727  O   ALA A 486      25.977  90.738 -30.207  1.00  0.00           O  
ATOM    728  CB  ALA A 486      27.440  93.434 -31.289  1.00  0.00           C  
ATOM    729  N   VAL A 487      26.197  92.334 -28.614  1.00  0.00           N  
ATOM    730  CA  VAL A 487      26.252  91.401 -27.493  1.00  0.00           C  
ATOM    731  C   VAL A 487      24.910  90.729 -27.272  1.00  0.00           C  
ATOM    732  O   VAL A 487      24.791  89.513 -27.368  1.00  0.00           O  
ATOM    733  CB  VAL A 487      26.654  92.107 -26.169  1.00  0.00           C  
ATOM    734  CG1 VAL A 487      26.553  91.119 -24.998  1.00  0.00           C  
ATOM    735  CG2 VAL A 487      28.070  92.664 -26.278  1.00  0.00           C  
ATOM    736  N   LEU A 488      23.899  91.529 -26.971  1.00  0.00           N  
ATOM    737  CA  LEU A 488      22.579  90.993 -26.723  1.00  0.00           C  
ATOM    738  C   LEU A 488      22.105  90.022 -27.811  1.00  0.00           C  
ATOM    739  O   LEU A 488      21.253  89.158 -27.564  1.00  0.00           O  
ATOM    740  CB  LEU A 488      21.608  92.153 -26.522  1.00  0.00           C  
ATOM    741  CG  LEU A 488      21.923  92.807 -25.169  1.00  0.00           C  
ATOM    742  CD1 LEU A 488      21.237  94.141 -25.028  1.00  0.00           C  
ATOM    743  CD2 LEU A 488      21.489  91.861 -24.052  1.00  0.00           C  
ATOM    744  N   ASP A 495      22.665  90.135 -29.010  1.00  0.00           N  
ATOM    745  CA  ASP A 495      22.270  89.222 -30.071  1.00  0.00           C  
ATOM    746  C   ASP A 495      22.835  87.822 -29.843  1.00  0.00           C  
ATOM    747  O   ASP A 495      22.437  86.869 -30.510  1.00  0.00           O  
ATOM    748  CB  ASP A 495      22.697  89.760 -31.438  1.00  0.00           C  
ATOM    749  CG  ASP A 495      21.656  90.691 -32.040  1.00  0.00           C  
ATOM    750  OD1 ASP A 495      20.477  90.282 -32.138  1.00  0.00           O  
ATOM    751  OD2 ASP A 495      22.013  91.828 -32.418  1.00  0.00           O  
ATOM    752  N   ARG A 496      23.752  87.705 -28.885  1.00  0.00           N  
ATOM    753  CA  ARG A 496      24.364  86.423 -28.538  1.00  0.00           C  
ATOM    754  C   ARG A 496      23.805  85.914 -27.189  1.00  0.00           C  
ATOM    755  O   ARG A 496      24.245  84.880 -26.689  1.00  0.00           O  
ATOM    756  CB  ARG A 496      25.892  86.576 -28.442  1.00  0.00           C  
ATOM    757  CG  ARG A 496      26.363  87.203 -27.119  1.00  0.00           C  
ATOM    758  CD  ARG A 496      27.872  87.495 -27.043  1.00  0.00           C  
ATOM    759  NE  ARG A 496      28.285  87.810 -25.668  1.00  0.00           N  
ATOM    760  CZ  ARG A 496      29.520  88.150 -25.295  1.00  0.00           C  
ATOM    761  NH1 ARG A 496      29.784  88.408 -24.016  1.00  0.00           N  
ATOM    762  NH2 ARG A 496      30.492  88.241 -26.195  1.00  0.00           N  
ATOM    763  N   CYS A 497      22.840  86.639 -26.614  1.00  0.00           N  
ATOM    764  CA  CYS A 497      22.230  86.278 -25.322  1.00  0.00           C  
ATOM    765  C   CYS A 497      20.853  85.632 -25.410  1.00  0.00           C  
ATOM    766  O   CYS A 497      20.230  85.604 -26.471  1.00  0.00           O  
ATOM    767  CB  CYS A 497      22.093  87.513 -24.426  1.00  0.00           C  
ATOM    768  SG  CYS A 497      23.640  88.352 -24.122  1.00  0.00           S  
ATOM    769  N   PHE A 498      20.389  85.115 -24.276  1.00  0.00           N  
ATOM    770  CA  PHE A 498      19.067  84.497 -24.187  1.00  0.00           C  
ATOM    771  C   PHE A 498      18.225  85.387 -23.284  1.00  0.00           C  
ATOM    772  O   PHE A 498      18.724  85.915 -22.278  1.00  0.00           O  
ATOM    773  CB  PHE A 498      19.110  83.099 -23.534  1.00  0.00           C  
ATOM    774  CG  PHE A 498      19.660  82.014 -24.411  1.00  0.00           C  
ATOM    775  CD1 PHE A 498      21.025  81.768 -24.468  1.00  0.00           C  
ATOM    776  CD2 PHE A 498      18.802  81.214 -25.167  1.00  0.00           C  
ATOM    777  CE1 PHE A 498      21.532  80.734 -25.268  1.00  0.00           C  
ATOM    778  CE2 PHE A 498      19.298  80.181 -25.968  1.00  0.00           C  
ATOM    779  CZ  PHE A 498      20.665  79.941 -26.017  1.00  0.00           C  
ATOM    780  N   TYR A 499      16.955  85.551 -23.640  1.00  0.00           N  
ATOM    781  CA  TYR A 499      16.038  86.339 -22.830  1.00  0.00           C  
ATOM    782  C   TYR A 499      15.071  85.375 -22.155  1.00  0.00           C  
ATOM    783  O   TYR A 499      14.698  84.345 -22.722  1.00  0.00           O  
ATOM    784  CB  TYR A 499      15.235  87.327 -23.690  1.00  0.00           C  
ATOM    785  CG  TYR A 499      15.950  88.614 -24.044  1.00  0.00           C  
ATOM    786  CD1 TYR A 499      16.885  88.660 -25.078  1.00  0.00           C  
ATOM    787  CD2 TYR A 499      15.688  89.790 -23.341  1.00  0.00           C  
ATOM    788  CE1 TYR A 499      17.538  89.848 -25.403  1.00  0.00           C  
ATOM    789  CE2 TYR A 499      16.336  90.982 -23.655  1.00  0.00           C  
ATOM    790  CZ  TYR A 499      17.258  91.007 -24.685  1.00  0.00           C  
ATOM    791  OH  TYR A 499      17.908  92.188 -24.990  1.00  0.00           O  
ATOM    792  N   LEU A 500      14.662  85.701 -20.940  1.00  0.00           N  
ATOM    793  CA  LEU A 500      13.725  84.850 -20.231  1.00  0.00           C  
ATOM    794  C   LEU A 500      12.280  85.185 -20.615  1.00  0.00           C  
ATOM    795  O   LEU A 500      11.811  86.315 -20.439  1.00  0.00           O  
ATOM    796  CB  LEU A 500      13.916  85.007 -18.716  1.00  0.00           C  
ATOM    797  CG  LEU A 500      14.925  84.129 -17.965  1.00  0.00           C  
ATOM    798  CD1 LEU A 500      16.027  83.666 -18.884  1.00  0.00           C  
ATOM    799  CD2 LEU A 500      15.491  84.906 -16.783  1.00  0.00           C  
ATOM    800  N   ALA A 501      11.582  84.194 -21.154  1.00  0.00           N  
ATOM    801  CA  ALA A 501      10.184  84.348 -21.532  1.00  0.00           C  
ATOM    802  C   ALA A 501       9.360  83.496 -20.558  1.00  0.00           C  
ATOM    803  O   ALA A 501       9.882  82.566 -19.936  1.00  0.00           O  
ATOM    804  CB  ALA A 501       9.970  83.890 -22.978  1.00  0.00           C  
ATOM    805  N   THR A 502       8.078  83.812 -20.429  1.00  0.00           N  
ATOM    806  CA  THR A 502       7.204  83.106 -19.505  1.00  0.00           C  
ATOM    807  C   THR A 502       5.788  82.967 -20.067  1.00  0.00           C  
ATOM    808  O   THR A 502       5.397  83.722 -20.953  1.00  0.00           O  
ATOM    809  CB  THR A 502       7.154  83.857 -18.149  1.00  0.00           C  
ATOM    810  OG1 THR A 502       6.118  83.304 -17.334  1.00  0.00           O  
ATOM    811  CG2 THR A 502       6.881  85.348 -18.361  1.00  0.00           C  
ATOM    812  N   LEU A 503       5.031  81.993 -19.559  1.00  0.00           N  
ATOM    813  CA  LEU A 503       3.656  81.767 -20.008  1.00  0.00           C  
ATOM    814  C   LEU A 503       2.664  82.602 -19.223  1.00  0.00           C  
ATOM    815  O   LEU A 503       2.725  82.660 -17.992  1.00  0.00           O  
ATOM    816  CB  LEU A 503       3.246  80.305 -19.849  1.00  0.00           C  
ATOM    817  CG  LEU A 503       3.967  79.270 -20.707  1.00  0.00           C  
ATOM    818  CD1 LEU A 503       3.428  77.885 -20.378  1.00  0.00           C  
ATOM    819  CD2 LEU A 503       3.776  79.603 -22.183  1.00  0.00           C  
ATOM    820  N   PRO A 504       1.734  83.264 -19.934  1.00  0.00           N  
ATOM    821  CA  PRO A 504       0.699  84.107 -19.331  1.00  0.00           C  
ATOM    822  C   PRO A 504      -0.457  83.214 -18.893  1.00  0.00           C  
ATOM    823  O   PRO A 504      -0.561  82.074 -19.344  1.00  0.00           O  
ATOM    824  CB  PRO A 504       0.318  85.036 -20.472  1.00  0.00           C  
ATOM    825  CG  PRO A 504       0.407  84.118 -21.656  1.00  0.00           C  
ATOM    826  CD  PRO A 504       1.697  83.366 -21.407  1.00  0.00           C  
ATOM    827  N   LYS A 576      -1.311  83.720 -18.010  1.00  0.00           N  
ATOM    828  CA  LYS A 576      -2.451  82.944 -17.529  1.00  0.00           C  
ATOM    829  C   LYS A 576      -3.621  83.070 -18.510  1.00  0.00           C  
ATOM    830  O   LYS A 576      -3.791  84.104 -19.161  1.00  0.00           O  
ATOM    831  CB  LYS A 576      -2.886  83.442 -16.143  1.00  0.00           C  
ATOM    832  CG  LYS A 576      -1.798  83.425 -15.069  1.00  0.00           C  
ATOM    833  CD  LYS A 576      -1.556  82.024 -14.517  1.00  0.00           C  
ATOM    834  CE  LYS A 576      -0.393  82.002 -13.524  1.00  0.00           C  
ATOM    835  NZ  LYS A 576       0.912  82.311 -14.187  1.00  0.00           N  
ATOM    836  N   PRO A 577      -4.438  82.009 -18.636  1.00  0.00           N  
ATOM    837  CA  PRO A 577      -5.589  82.034 -19.545  1.00  0.00           C  
ATOM    838  C   PRO A 577      -6.727  82.836 -18.917  1.00  0.00           C  
ATOM    839  O   PRO A 577      -6.799  82.965 -17.694  1.00  0.00           O  
ATOM    840  CB  PRO A 577      -5.933  80.558 -19.691  1.00  0.00           C  
ATOM    841  CG  PRO A 577      -5.648  80.036 -18.315  1.00  0.00           C  
ATOM    842  CD  PRO A 577      -4.316  80.692 -17.984  1.00  0.00           C  
ATOM    843  N   ASN A 578      -7.614  83.376 -19.745  1.00  0.00           N  
ATOM    844  CA  ASN A 578      -8.723  84.161 -19.220  1.00  0.00           C  
ATOM    845  C   ASN A 578     -10.055  83.447 -19.407  1.00  0.00           C  
ATOM    846  O   ASN A 578     -10.521  83.262 -20.533  1.00  0.00           O  
ATOM    847  CB  ASN A 578      -8.768  85.534 -19.902  1.00  0.00           C  
ATOM    848  CG  ASN A 578      -9.573  86.555 -19.111  1.00  0.00           C  
ATOM    849  OD1 ASN A 578      -9.699  87.712 -19.518  1.00  0.00           O  
ATOM    850  ND2 ASN A 578     -10.117  86.132 -17.973  1.00  0.00           N  
ATOM    851  N   VAL A 579     -10.658  83.034 -18.297  1.00  0.00           N  
ATOM    852  CA  VAL A 579     -11.945  82.358 -18.346  1.00  0.00           C  
ATOM    853  C   VAL A 579     -13.045  83.411 -18.308  1.00  0.00           C  
ATOM    854  O   VAL A 579     -14.103  83.206 -17.708  1.00  0.00           O  
ATOM    855  CB  VAL A 579     -12.118  81.397 -17.162  1.00  0.00           C  
ATOM    856  CG1 VAL A 579     -11.108  80.273 -17.270  1.00  0.00           C  
ATOM    857  CG2 VAL A 579     -11.947  82.148 -15.852  1.00  0.00           C  
ATOM    858  N   GLY A 580     -12.770  84.541 -18.955  1.00  0.00           N  
ATOM    859  CA  GLY A 580     -13.714  85.644 -19.018  1.00  0.00           C  
ATOM    860  C   GLY A 580     -13.384  86.566 -20.182  1.00  0.00           C  
ATOM    861  O   GLY A 580     -12.434  86.305 -20.920  1.00  0.00           O  
ATOM    862  N   ILE A 581     -14.159  87.636 -20.349  1.00  0.00           N  
ATOM    863  CA  ILE A 581     -13.941  88.599 -21.432  1.00  0.00           C  
ATOM    864  C   ILE A 581     -13.695  87.892 -22.769  1.00  0.00           C  
ATOM    865  O   ILE A 581     -14.631  87.616 -23.524  1.00  0.00           O  
ATOM    866  CB  ILE A 581     -12.726  89.520 -21.131  1.00  0.00           C  
ATOM    867  CG1 ILE A 581     -12.905  90.203 -19.772  1.00  0.00           C  
ATOM    868  CG2 ILE A 581     -12.580  90.567 -22.230  1.00  0.00           C  
ATOM    869  CD1 ILE A 581     -11.723  91.060 -19.356  1.00  0.00           C  
ATOM    870  N   SER A 582     -12.426  87.608 -23.048  1.00  0.00           N  
ATOM    871  CA  SER A 582     -12.013  86.931 -24.273  1.00  0.00           C  
ATOM    872  C   SER A 582     -12.811  85.655 -24.532  1.00  0.00           C  
ATOM    873  O   SER A 582     -13.371  85.471 -25.615  1.00  0.00           O  
ATOM    874  CB  SER A 582     -10.522  86.586 -24.199  1.00  0.00           C  
ATOM    875  OG  SER A 582     -10.130  85.772 -25.290  1.00  0.00           O  
ATOM    876  N   ALA A 583     -12.855  84.778 -23.534  1.00  0.00           N  
ATOM    877  CA  ALA A 583     -13.571  83.514 -23.657  1.00  0.00           C  
ATOM    878  C   ALA A 583     -14.754  83.388 -22.695  1.00  0.00           C  
ATOM    879  O   ALA A 583     -14.865  82.397 -21.971  1.00  0.00           O  
ATOM    880  CB  ALA A 583     -12.603  82.350 -23.449  1.00  0.00           C  
ATOM    881  N   GLU A 584     -15.632  84.389 -22.686  1.00  0.00           N  
ATOM    882  CA  GLU A 584     -16.810  84.354 -21.821  1.00  0.00           C  
ATOM    883  C   GLU A 584     -18.037  84.904 -22.544  1.00  0.00           C  
ATOM    884  O   GLU A 584     -19.168  84.523 -22.237  1.00  0.00           O  
ATOM    885  CB  GLU A 584     -16.568  85.146 -20.534  1.00  0.00           C  
ATOM    886  CG  GLU A 584     -17.519  84.764 -19.404  1.00  0.00           C  
ATOM    887  CD  GLU A 584     -17.198  85.460 -18.092  1.00  0.00           C  
ATOM    888  OE1 GLU A 584     -17.800  85.094 -17.060  1.00  0.00           O  
ATOM    889  OE2 GLU A 584     -16.349  86.376 -18.089  1.00  0.00           O  
ATOM    890  N   LYS A 585     -17.811  85.804 -23.499  1.00  0.00           N  
ATOM    891  CA  LYS A 585     -18.905  86.376 -24.277  1.00  0.00           C  
ATOM    892  C   LYS A 585     -19.422  85.281 -25.200  1.00  0.00           C  
ATOM    893  O   LYS A 585     -20.616  85.207 -25.496  1.00  0.00           O  
ATOM    894  CB  LYS A 585     -18.413  87.562 -25.115  1.00  0.00           C  
ATOM    895  CG  LYS A 585     -19.427  88.060 -26.144  1.00  0.00           C  
ATOM    896  CD  LYS A 585     -18.830  89.132 -27.049  1.00  0.00           C  
ATOM    897  CE  LYS A 585     -19.743  89.452 -28.226  1.00  0.00           C  
ATOM    898  NZ  LYS A 585     -21.066  89.980 -27.797  1.00  0.00           N  
ATOM    899  N   ILE A 586     -18.502  84.430 -25.647  1.00  0.00           N  
ATOM    900  CA  ILE A 586     -18.835  83.324 -26.532  1.00  0.00           C  
ATOM    901  C   ILE A 586     -18.885  82.031 -25.715  1.00  0.00           C  
ATOM    902  O   ILE A 586     -19.036  80.941 -26.268  1.00  0.00           O  
ATOM    903  CB  ILE A 586     -17.788  83.190 -27.675  1.00  0.00           C  
ATOM    904  CG1 ILE A 586     -18.351  82.329 -28.806  1.00  0.00           C  
ATOM    905  CG2 ILE A 586     -16.497  82.584 -27.144  1.00  0.00           C  
ATOM    906  CD1 ILE A 586     -19.555  82.939 -29.488  1.00  0.00           C  
ATOM    907  N   ARG A 587     -18.759  82.168 -24.395  1.00  0.00           N  
ATOM    908  CA  ARG A 587     -18.795  81.027 -23.477  1.00  0.00           C  
ATOM    909  C   ARG A 587     -20.163  80.872 -22.820  1.00  0.00           C  
ATOM    910  O   ARG A 587     -20.824  79.846 -22.980  1.00  0.00           O  
ATOM    911  CB  ARG A 587     -17.739  81.180 -22.376  1.00  0.00           C  
ATOM    912  CG  ARG A 587     -17.944  80.221 -21.202  1.00  0.00           C  
ATOM    913  CD  ARG A 587     -17.062  80.568 -20.009  1.00  0.00           C  
ATOM    914  NE  ARG A 587     -17.475  79.846 -18.807  1.00  0.00           N  
ATOM    915  CZ  ARG A 587     -16.897  79.977 -17.618  1.00  0.00           C  
ATOM    916  NH1 ARG A 587     -17.345  79.279 -16.584  1.00  0.00           N  
ATOM    917  NH2 ARG A 587     -15.870  80.802 -17.463  1.00  0.00           N  
ATOM    918  N   GLN A 588     -20.576  81.886 -22.064  1.00  0.00           N  
ATOM    919  CA  GLN A 588     -21.867  81.849 -21.389  1.00  0.00           C  
ATOM    920  C   GLN A 588     -22.982  82.003 -22.418  1.00  0.00           C  
ATOM    921  O   GLN A 588     -24.155  82.154 -22.068  1.00  0.00           O  
ATOM    922  CB  GLN A 588     -21.954  82.963 -20.342  1.00  0.00           C  
ATOM    923  CG  GLN A 588     -20.825  82.935 -19.321  1.00  0.00           C  
ATOM    924  CD  GLN A 588     -21.055  83.893 -18.168  1.00  0.00           C  
ATOM    925  OE1 GLN A 588     -21.956  83.697 -17.352  1.00  0.00           O  
ATOM    926  NE2 GLN A 588     -20.241  84.938 -18.098  1.00  0.00           N  
ATOM    927  N   ILE A 589     -22.596  81.966 -23.692  1.00  0.00           N  
ATOM    928  CA  ILE A 589     -23.531  82.077 -24.807  1.00  0.00           C  
ATOM    929  C   ILE A 589     -23.708  80.653 -25.351  1.00  0.00           C  
ATOM    930  O   ILE A 589     -24.240  80.441 -26.442  1.00  0.00           O  
ATOM    931  CB  ILE A 589     -22.964  83.033 -25.907  1.00  0.00           C  
ATOM    932  CG1 ILE A 589     -24.107  83.705 -26.680  1.00  0.00           C  
ATOM    933  CG2 ILE A 589     -22.041  82.270 -26.849  1.00  0.00           C  
ATOM    934  CD1 ILE A 589     -24.867  82.806 -27.633  1.00  0.00           C  
ATOM    935  N   GLU A 590     -23.250  79.682 -24.561  1.00  0.00           N  
ATOM    936  CA  GLU A 590     -23.332  78.259 -24.900  1.00  0.00           C  
ATOM    937  C   GLU A 590     -23.425  77.421 -23.621  1.00  0.00           C  
ATOM    938  O   GLU A 590     -23.182  77.924 -22.521  1.00  0.00           O  
ATOM    939  CB  GLU A 590     -22.089  77.821 -25.682  1.00  0.00           C  
ATOM    940  CG  GLU A 590     -21.887  78.505 -27.020  1.00  0.00           C  
ATOM    941  CD  GLU A 590     -20.577  78.108 -27.673  1.00  0.00           C  
ATOM    942  OE1 GLU A 590     -20.346  76.892 -27.852  1.00  0.00           O  
ATOM    943  OE2 GLU A 590     -19.778  79.008 -28.008  1.00  0.00           O  
ATOM    944  N   ALA A 591     -23.771  76.145 -23.769  1.00  0.00           N  
ATOM    945  CA  ALA A 591     -23.872  75.244 -22.624  1.00  0.00           C  
ATOM    946  C   ALA A 591     -22.459  74.938 -22.143  1.00  0.00           C  
ATOM    947  O   ALA A 591     -21.742  74.159 -22.773  1.00  0.00           O  
ATOM    948  CB  ALA A 591     -24.581  73.958 -23.029  1.00  0.00           C  
ATOM    949  N   ILE A 592     -22.063  75.553 -21.031  1.00  0.00           N  
ATOM    950  CA  ILE A 592     -20.722  75.363 -20.485  1.00  0.00           C  
ATOM    951  C   ILE A 592     -20.354  73.889 -20.294  1.00  0.00           C  
ATOM    952  O   ILE A 592     -19.978  73.216 -21.255  1.00  0.00           O  
ATOM    953  CB  ILE A 592     -20.540  76.125 -19.140  1.00  0.00           C  
ATOM    954  CG1 ILE A 592     -20.743  77.629 -19.349  1.00  0.00           C  
ATOM    955  CG2 ILE A 592     -19.132  75.913 -18.604  1.00  0.00           C  
ATOM    956  CD1 ILE A 592     -22.167  78.036 -19.651  1.00  0.00           C  
ATOM    957  N   THR A 593     -20.461  73.384 -19.069  1.00  0.00           N  
ATOM    958  CA  THR A 593     -20.108  71.991 -18.804  1.00  0.00           C  
ATOM    959  C   THR A 593     -21.311  71.092 -18.577  1.00  0.00           C  
ATOM    960  O   THR A 593     -22.351  71.531 -18.083  1.00  0.00           O  
ATOM    961  CB  THR A 593     -19.175  71.869 -17.579  1.00  0.00           C  
ATOM    962  OG1 THR A 593     -17.966  72.596 -17.825  1.00  0.00           O  
ATOM    963  CG2 THR A 593     -18.829  70.407 -17.310  1.00  0.00           C  
ATOM    964  N   LYS A 594     -21.152  69.826 -18.949  1.00  0.00           N  
ATOM    965  CA  LYS A 594     -22.201  68.831 -18.786  1.00  0.00           C  
ATOM    966  C   LYS A 594     -21.801  67.811 -17.723  1.00  0.00           C  
ATOM    967  O   LYS A 594     -22.558  67.564 -16.782  1.00  0.00           O  
ATOM    968  CB  LYS A 594     -22.477  68.117 -20.115  1.00  0.00           C  
ATOM    969  CG  LYS A 594     -23.126  68.991 -21.189  1.00  0.00           C  
ATOM    970  CD  LYS A 594     -24.483  69.534 -20.745  1.00  0.00           C  
ATOM    971  CE  LYS A 594     -25.474  68.418 -20.438  1.00  0.00           C  
ATOM    972  NZ  LYS A 594     -25.751  67.563 -21.624  1.00  0.00           N  
ATOM    973  N   ARG A 595     -20.613  67.224 -17.875  1.00  0.00           N  
ATOM    974  CA  ARG A 595     -20.116  66.233 -16.922  1.00  0.00           C  
ATOM    975  C   ARG A 595     -20.560  66.626 -15.518  1.00  0.00           C  
ATOM    976  O   ARG A 595     -20.020  67.562 -14.926  1.00  0.00           O  
ATOM    977  CB  ARG A 595     -18.588  66.156 -16.988  1.00  0.00           C  
ATOM    978  CG  ARG A 595     -17.981  65.176 -16.003  1.00  0.00           C  
ATOM    979  CD  ARG A 595     -18.549  63.780 -16.195  1.00  0.00           C  
ATOM    980  NE  ARG A 595     -18.086  62.856 -15.164  1.00  0.00           N  
ATOM    981  CZ  ARG A 595     -18.316  63.011 -13.863  1.00  0.00           C  
ATOM    982  NH1 ARG A 595     -19.004  64.058 -13.430  1.00  0.00           N  
ATOM    983  NH2 ARG A 595     -17.860  62.118 -12.995  1.00  0.00           N  
ATOM    984  N   GLU A 596     -21.544  65.904 -14.987  1.00  0.00           N  
ATOM    985  CA  GLU A 596     -22.085  66.219 -13.673  1.00  0.00           C  
ATOM    986  C   GLU A 596     -21.134  66.194 -12.485  1.00  0.00           C  
ATOM    987  O   GLU A 596     -20.749  65.138 -11.980  1.00  0.00           O  
ATOM    988  CB  GLU A 596     -23.297  65.338 -13.357  1.00  0.00           C  
ATOM    989  CG  GLU A 596     -23.907  65.628 -11.984  1.00  0.00           C  
ATOM    990  CD  GLU A 596     -24.215  67.108 -11.766  1.00  0.00           C  
ATOM    991  OE1 GLU A 596     -24.556  67.481 -10.621  1.00  0.00           O  
ATOM    992  OE2 GLU A 596     -24.120  67.898 -12.732  1.00  0.00           O  
ATOM    993  N   VAL A 597     -20.783  67.398 -12.051  1.00  0.00           N  
ATOM    994  CA  VAL A 597     -19.921  67.649 -10.905  1.00  0.00           C  
ATOM    995  C   VAL A 597     -20.502  68.944 -10.343  1.00  0.00           C  
ATOM    996  O   VAL A 597     -20.122  69.419  -9.271  1.00  0.00           O  
ATOM    997  CB  VAL A 597     -18.450  67.861 -11.329  1.00  0.00           C  
ATOM    998  CG1 VAL A 597     -17.846  66.537 -11.767  1.00  0.00           C  
ATOM    999  CG2 VAL A 597     -18.372  68.875 -12.461  1.00  0.00           C  
ATOM   1000  N   ASP A 598     -21.449  69.483 -11.108  1.00  0.00           N  
ATOM   1001  CA  ASP A 598     -22.178  70.708 -10.801  1.00  0.00           C  
ATOM   1002  C   ASP A 598     -21.432  71.673  -9.886  1.00  0.00           C  
ATOM   1003  O   ASP A 598     -20.522  72.377 -10.325  1.00  0.00           O  
ATOM   1004  CB  ASP A 598     -23.538  70.351 -10.194  1.00  0.00           C  
ATOM   1005  CG  ASP A 598     -24.558  71.458 -10.356  1.00  0.00           C  
ATOM   1006  OD1 ASP A 598     -25.727  71.247  -9.970  1.00  0.00           O  
ATOM   1007  OD2 ASP A 598     -24.194  72.537 -10.869  1.00  0.00           O  
ATOM   1008  N   SER A 599     -21.824  71.705  -8.617  1.00  0.00           N  
ATOM   1009  CA  SER A 599     -21.202  72.589  -7.637  1.00  0.00           C  
ATOM   1010  C   SER A 599     -21.424  74.057  -7.994  1.00  0.00           C  
ATOM   1011  O   SER A 599     -21.643  74.403  -9.156  1.00  0.00           O  
ATOM   1012  CB  SER A 599     -19.702  72.296  -7.533  1.00  0.00           C  
ATOM   1013  OG  SER A 599     -19.471  70.979  -7.061  1.00  0.00           O  
ATOM   1014  N   LYS A 600     -21.364  74.915  -6.980  1.00  0.00           N  
ATOM   1015  CA  LYS A 600     -21.568  76.349  -7.154  1.00  0.00           C  
ATOM   1016  C   LYS A 600     -20.490  76.979  -8.037  1.00  0.00           C  
ATOM   1017  O   LYS A 600     -19.385  76.449  -8.156  1.00  0.00           O  
ATOM   1018  CB  LYS A 600     -21.591  77.030  -5.782  1.00  0.00           C  
ATOM   1019  CG  LYS A 600     -22.523  76.348  -4.787  1.00  0.00           C  
ATOM   1020  CD  LYS A 600     -22.536  77.049  -3.439  1.00  0.00           C  
ATOM   1021  CE  LYS A 600     -23.375  76.277  -2.428  1.00  0.00           C  
ATOM   1022  NZ  LYS A 600     -24.771  76.053  -2.897  1.00  0.00           N  
ATOM   1023  N   PRO A 601     -20.804  78.122  -8.671  1.00  0.00           N  
ATOM   1024  CA  PRO A 601     -19.867  78.830  -9.547  1.00  0.00           C  
ATOM   1025  C   PRO A 601     -18.489  79.080  -8.930  1.00  0.00           C  
ATOM   1026  O   PRO A 601     -18.336  79.918  -8.038  1.00  0.00           O  
ATOM   1027  CB  PRO A 601     -20.608  80.126  -9.857  1.00  0.00           C  
ATOM   1028  CG  PRO A 601     -22.028  79.675  -9.897  1.00  0.00           C  
ATOM   1029  CD  PRO A 601     -22.117  78.794  -8.670  1.00  0.00           C  
ATOM   1030  N   LEU A 602     -17.492  78.342  -9.415  1.00  0.00           N  
ATOM   1031  CA  LEU A 602     -16.121  78.480  -8.935  1.00  0.00           C  
ATOM   1032  C   LEU A 602     -15.411  79.536  -9.772  1.00  0.00           C  
ATOM   1033  O   LEU A 602     -14.187  79.517  -9.905  1.00  0.00           O  
ATOM   1034  CB  LEU A 602     -15.364  77.151  -9.049  1.00  0.00           C  
ATOM   1035  CG  LEU A 602     -14.881  76.703 -10.434  1.00  0.00           C  
ATOM   1036  CD1 LEU A 602     -13.992  75.485 -10.283  1.00  0.00           C  
ATOM   1037  CD2 LEU A 602     -16.062  76.397 -11.335  1.00  0.00           C  
ATOM   1038  N   GLN A 603     -16.192  80.447 -10.345  1.00  0.00           N  
ATOM   1039  CA  GLN A 603     -15.648  81.521 -11.168  1.00  0.00           C  
ATOM   1040  C   GLN A 603     -14.561  82.249 -10.382  1.00  0.00           C  
ATOM   1041  O   GLN A 603     -13.684  82.892 -10.960  1.00  0.00           O  
ATOM   1042  CB  GLN A 603     -16.762  82.501 -11.552  1.00  0.00           C  
ATOM   1043  CG  GLN A 603     -16.289  83.736 -12.314  1.00  0.00           C  
ATOM   1044  CD  GLN A 603     -15.780  83.417 -13.708  1.00  0.00           C  
ATOM   1045  OE1 GLN A 603     -16.536  82.973 -14.573  1.00  0.00           O  
ATOM   1046  NE2 GLN A 603     -14.490  83.645 -13.934  1.00  0.00           N  
ATOM   1047  N   GLU A 604     -14.627  82.129  -9.059  1.00  0.00           N  
ATOM   1048  CA  GLU A 604     -13.663  82.765  -8.170  1.00  0.00           C  
ATOM   1049  C   GLU A 604     -12.414  81.908  -7.996  1.00  0.00           C  
ATOM   1050  O   GLU A 604     -11.294  82.405  -8.095  1.00  0.00           O  
ATOM   1051  CB  GLU A 604     -14.304  83.021  -6.806  1.00  0.00           C  
ATOM   1052  CG  GLU A 604     -15.544  83.895  -6.869  1.00  0.00           C  
ATOM   1053  CD  GLU A 604     -15.276  85.232  -7.531  1.00  0.00           C  
ATOM   1054  OE1 GLU A 604     -14.410  85.983  -7.032  1.00  0.00           O  
ATOM   1055  OE2 GLU A 604     -15.929  85.531  -8.553  1.00  0.00           O  
ATOM   1056  N   ILE A 605     -12.612  80.620  -7.733  1.00  0.00           N  
ATOM   1057  CA  ILE A 605     -11.495  79.699  -7.550  1.00  0.00           C  
ATOM   1058  C   ILE A 605     -10.729  79.577  -8.868  1.00  0.00           C  
ATOM   1059  O   ILE A 605      -9.644  78.997  -8.920  1.00  0.00           O  
ATOM   1060  CB  ILE A 605     -11.988  78.290  -7.108  1.00  0.00           C  
ATOM   1061  CG1 ILE A 605     -12.868  78.401  -5.857  1.00  0.00           C  
ATOM   1062  CG2 ILE A 605     -10.797  77.391  -6.800  1.00  0.00           C  
ATOM   1063  CD1 ILE A 605     -14.243  79.006  -6.100  1.00  0.00           C  
ATOM   1064  N   PHE A 606     -11.305  80.138  -9.928  1.00  0.00           N  
ATOM   1065  CA  PHE A 606     -10.699  80.109 -11.256  1.00  0.00           C  
ATOM   1066  C   PHE A 606     -10.131  81.490 -11.594  1.00  0.00           C  
ATOM   1067  O   PHE A 606      -9.296  81.632 -12.486  1.00  0.00           O  
ATOM   1068  CB  PHE A 606     -11.746  79.706 -12.299  1.00  0.00           C  
ATOM   1069  CG  PHE A 606     -11.220  78.790 -13.368  1.00  0.00           C  
ATOM   1070  CD1 PHE A 606     -10.121  79.153 -14.140  1.00  0.00           C  
ATOM   1071  CD2 PHE A 606     -11.826  77.561 -13.603  1.00  0.00           C  
ATOM   1072  CE1 PHE A 606      -9.631  78.303 -15.134  1.00  0.00           C  
ATOM   1073  CE2 PHE A 606     -11.346  76.706 -14.593  1.00  0.00           C  
ATOM   1074  CZ  PHE A 606     -10.246  77.079 -15.360  1.00  0.00           C  
ATOM   1075  N   HIS A 607     -10.605  82.506 -10.875  1.00  0.00           N  
ATOM   1076  CA  HIS A 607     -10.149  83.884 -11.057  1.00  0.00           C  
ATOM   1077  C   HIS A 607      -8.834  84.036 -10.302  1.00  0.00           C  
ATOM   1078  O   HIS A 607      -7.926  84.744 -10.741  1.00  0.00           O  
ATOM   1079  CB  HIS A 607     -11.184  84.861 -10.486  1.00  0.00           C  
ATOM   1080  CG  HIS A 607     -10.746  86.295 -10.499  1.00  0.00           C  
ATOM   1081  ND1 HIS A 607     -11.423  87.283  -9.815  1.00  0.00           N  
ATOM   1082  CD2 HIS A 607      -9.709  86.910 -11.117  1.00  0.00           C  
ATOM   1083  CE1 HIS A 607     -10.821  88.443 -10.010  1.00  0.00           C  
ATOM   1084  NE2 HIS A 607      -9.779  88.244 -10.797  1.00  0.00           N  
ATOM   1085  N   ARG A 608      -8.751  83.361  -9.159  1.00  0.00           N  
ATOM   1086  CA  ARG A 608      -7.563  83.385  -8.319  1.00  0.00           C  
ATOM   1087  C   ARG A 608      -6.372  82.849  -9.110  1.00  0.00           C  
ATOM   1088  O   ARG A 608      -5.234  82.891  -8.641  1.00  0.00           O  
ATOM   1089  CB  ARG A 608      -7.781  82.526  -7.067  1.00  0.00           C  
ATOM   1090  CG  ARG A 608      -8.891  83.008  -6.140  1.00  0.00           C  
ATOM   1091  CD  ARG A 608      -8.545  84.346  -5.499  1.00  0.00           C  
ATOM   1092  NE  ARG A 608      -9.586  84.829  -4.589  1.00  0.00           N  
ATOM   1093  CZ  ARG A 608     -10.813  85.195  -4.960  1.00  0.00           C  
ATOM   1094  NH1 ARG A 608     -11.679  85.620  -4.050  1.00  0.00           N  
ATOM   1095  NH2 ARG A 608     -11.178  85.139  -6.234  1.00  0.00           N  
ATOM   1096  N   TYR A 609      -6.643  82.341 -10.309  1.00  0.00           N  
ATOM   1097  CA  TYR A 609      -5.595  81.801 -11.165  1.00  0.00           C  
ATOM   1098  C   TYR A 609      -4.940  82.938 -11.951  1.00  0.00           C  
ATOM   1099  O   TYR A 609      -3.895  82.759 -12.577  1.00  0.00           O  
ATOM   1100  CB  TYR A 609      -6.182  80.748 -12.107  1.00  0.00           C  
ATOM   1101  CG  TYR A 609      -5.151  79.900 -12.819  1.00  0.00           C  
ATOM   1102  CD1 TYR A 609      -4.589  80.314 -14.027  1.00  0.00           C  
ATOM   1103  CD2 TYR A 609      -4.745  78.676 -12.289  1.00  0.00           C  
ATOM   1104  CE1 TYR A 609      -3.653  79.527 -14.693  1.00  0.00           C  
ATOM   1105  CE2 TYR A 609      -3.807  77.882 -12.945  1.00  0.00           C  
ATOM   1106  CZ  TYR A 609      -3.267  78.313 -14.147  1.00  0.00           C  
ATOM   1107  OH  TYR A 609      -2.352  77.527 -14.811  1.00  0.00           O  
ATOM   1108  N   LYS A 610      -5.573  84.108 -11.913  1.00  0.00           N  
ATOM   1109  CA  LYS A 610      -5.044  85.299 -12.569  1.00  0.00           C  
ATOM   1110  C   LYS A 610      -4.316  86.052 -11.456  1.00  0.00           C  
ATOM   1111  O   LYS A 610      -3.505  86.945 -11.704  1.00  0.00           O  
ATOM   1112  CB  LYS A 610      -6.184  86.157 -13.121  1.00  0.00           C  
ATOM   1113  CG  LYS A 610      -7.029  85.467 -14.177  1.00  0.00           C  
ATOM   1114  CD  LYS A 610      -6.198  85.085 -15.392  1.00  0.00           C  
ATOM   1115  CE  LYS A 610      -5.544  86.303 -16.041  1.00  0.00           C  
ATOM   1116  NZ  LYS A 610      -6.537  87.277 -16.578  1.00  0.00           N  
ATOM   1117  N   LYS A 611      -4.632  85.657 -10.224  1.00  0.00           N  
ATOM   1118  CA  LYS A 611      -4.058  86.221  -9.005  1.00  0.00           C  
ATOM   1119  C   LYS A 611      -2.758  85.479  -8.683  1.00  0.00           C  
ATOM   1120  O   LYS A 611      -1.745  85.667  -9.358  1.00  0.00           O  
ATOM   1121  CB  LYS A 611      -5.065  86.061  -7.852  1.00  0.00           C  
ATOM   1122  CG  LYS A 611      -4.615  86.555  -6.478  1.00  0.00           C  
ATOM   1123  CD  LYS A 611      -4.795  88.054  -6.298  1.00  0.00           C  
ATOM   1124  CE  LYS A 611      -3.794  88.852  -7.115  1.00  0.00           C  
ATOM   1125  NZ  LYS A 611      -3.907  90.312  -6.840  1.00  0.00           N  
ATOM   1126  N   GLY A 612      -2.796  84.624  -7.663  1.00  0.00           N  
ATOM   1127  CA  GLY A 612      -1.612  83.878  -7.280  1.00  0.00           C  
ATOM   1128  C   GLY A 612      -1.831  82.378  -7.219  1.00  0.00           C  
ATOM   1129  O   GLY A 612      -2.617  81.891  -6.406  1.00  0.00           O  
ATOM   1130  N   GLU A 613      -1.128  81.648  -8.082  1.00  0.00           N  
ATOM   1131  CA  GLU A 613      -1.226  80.190  -8.146  1.00  0.00           C  
ATOM   1132  C   GLU A 613       0.135  79.531  -8.340  1.00  0.00           C  
ATOM   1133  O   GLU A 613       1.175  80.189  -8.283  1.00  0.00           O  
ATOM   1134  CB  GLU A 613      -2.149  79.766  -9.291  1.00  0.00           C  
ATOM   1135  CG  GLU A 613      -3.618  80.032  -9.035  1.00  0.00           C  
ATOM   1136  CD  GLU A 613      -4.153  79.240  -7.862  1.00  0.00           C  
ATOM   1137  OE1 GLU A 613      -3.609  79.381  -6.748  1.00  0.00           O  
ATOM   1138  OE2 GLU A 613      -5.120  78.475  -8.054  1.00  0.00           O  
ATOM   1139  N   ILE A 614       0.111  78.222  -8.569  1.00  0.00           N  
ATOM   1140  CA  ILE A 614       1.325  77.443  -8.784  1.00  0.00           C  
ATOM   1141  C   ILE A 614       1.024  76.248  -9.690  1.00  0.00           C  
ATOM   1142  O   ILE A 614       0.158  76.324 -10.563  1.00  0.00           O  
ATOM   1143  CB  ILE A 614       1.911  76.927  -7.441  1.00  0.00           C  
ATOM   1144  CG1 ILE A 614       0.813  76.240  -6.623  1.00  0.00           C  
ATOM   1145  CG2 ILE A 614       2.541  78.080  -6.670  1.00  0.00           C  
ATOM   1146  CD1 ILE A 614       1.292  75.627  -5.319  1.00  0.00           C  
ATOM   1147  N   ASP A 615       1.745  75.151  -9.484  1.00  0.00           N  
ATOM   1148  CA  ASP A 615       1.546  73.946 -10.280  1.00  0.00           C  
ATOM   1149  C   ASP A 615       0.738  72.924  -9.489  1.00  0.00           C  
ATOM   1150  O   ASP A 615      -0.333  72.495  -9.921  1.00  0.00           O  
ATOM   1151  CB  ASP A 615       2.895  73.336 -10.674  1.00  0.00           C  
ATOM   1152  CG  ASP A 615       3.708  72.886  -9.473  1.00  0.00           C  
ATOM   1153  OD1 ASP A 615       4.136  73.753  -8.681  1.00  0.00           O  
ATOM   1154  OD2 ASP A 615       3.913  71.662  -9.319  1.00  0.00           O  
ATOM   1155  N   GLY A 616       1.261  72.545  -8.325  1.00  0.00           N  
ATOM   1156  CA  GLY A 616       0.592  71.576  -7.476  1.00  0.00           C  
ATOM   1157  C   GLY A 616      -0.728  72.082  -6.930  1.00  0.00           C  
ATOM   1158  O   GLY A 616      -1.345  71.439  -6.080  1.00  0.00           O  
ATOM   1159  N   ASP A 617      -1.159  73.240  -7.419  1.00  0.00           N  
ATOM   1160  CA  ASP A 617      -2.418  73.838  -6.994  1.00  0.00           C  
ATOM   1161  C   ASP A 617      -3.592  73.135  -7.672  1.00  0.00           C  
ATOM   1162  O   ASP A 617      -4.747  73.534  -7.516  1.00  0.00           O  
ATOM   1163  CB  ASP A 617      -2.431  75.331  -7.335  1.00  0.00           C  
ATOM   1164  CG  ASP A 617      -2.103  75.604  -8.793  1.00  0.00           C  
ATOM   1165  OD1 ASP A 617      -2.106  76.789  -9.190  1.00  0.00           O  
ATOM   1166  OD2 ASP A 617      -1.841  74.638  -9.543  1.00  0.00           O  
ATOM   1167  N   ASP A 618      -3.284  72.085  -8.427  1.00  0.00           N  
ATOM   1168  CA  ASP A 618      -4.303  71.312  -9.126  1.00  0.00           C  
ATOM   1169  C   ASP A 618      -5.004  70.393  -8.132  1.00  0.00           C  
ATOM   1170  O   ASP A 618      -6.194  70.099  -8.270  1.00  0.00           O  
ATOM   1171  CB  ASP A 618      -3.663  70.498 -10.252  1.00  0.00           C  
ATOM   1172  CG  ASP A 618      -4.686  69.786 -11.106  1.00  0.00           C  
ATOM   1173  OD1 ASP A 618      -5.685  70.429 -11.492  1.00  0.00           O  
ATOM   1174  OD2 ASP A 618      -4.488  68.590 -11.400  1.00  0.00           O  
ATOM   1175  N   LEU A 619      -4.250  69.948  -7.129  1.00  0.00           N  
ATOM   1176  CA  LEU A 619      -4.773  69.085  -6.075  1.00  0.00           C  
ATOM   1177  C   LEU A 619      -5.559  69.990  -5.133  1.00  0.00           C  
ATOM   1178  O   LEU A 619      -5.560  69.783  -3.921  1.00  0.00           O  
ATOM   1179  CB  LEU A 619      -3.630  68.425  -5.289  1.00  0.00           C  
ATOM   1180  CG  LEU A 619      -2.632  67.464  -5.946  1.00  0.00           C  
ATOM   1181  CD1 LEU A 619      -3.375  66.268  -6.507  1.00  0.00           C  
ATOM   1182  CD2 LEU A 619      -1.843  68.176  -7.031  1.00  0.00           C  
ATOM   1183  N   SER A 620      -6.212  71.000  -5.701  1.00  0.00           N  
ATOM   1184  CA  SER A 620      -6.988  71.958  -4.922  1.00  0.00           C  
ATOM   1185  C   SER A 620      -8.399  72.139  -5.473  1.00  0.00           C  
ATOM   1186  O   SER A 620      -9.361  71.618  -4.913  1.00  0.00           O  
ATOM   1187  CB  SER A 620      -6.266  73.310  -4.900  1.00  0.00           C  
ATOM   1188  OG  SER A 620      -7.002  74.275  -4.172  1.00  0.00           O  
ATOM   1189  N   TYR A 621      -8.514  72.886  -6.567  1.00  0.00           N  
ATOM   1190  CA  TYR A 621      -9.805  73.141  -7.200  1.00  0.00           C  
ATOM   1191  C   TYR A 621     -10.416  71.871  -7.780  1.00  0.00           C  
ATOM   1192  O   TYR A 621     -10.967  71.876  -8.883  1.00  0.00           O  
ATOM   1193  CB  TYR A 621      -9.652  74.198  -8.301  1.00  0.00           C  
ATOM   1194  CG  TYR A 621      -8.302  74.188  -8.994  1.00  0.00           C  
ATOM   1195  CD1 TYR A 621      -7.832  73.045  -9.642  1.00  0.00           C  
ATOM   1196  CD2 TYR A 621      -7.493  75.327  -8.999  1.00  0.00           C  
ATOM   1197  CE1 TYR A 621      -6.590  73.039 -10.276  1.00  0.00           C  
ATOM   1198  CE2 TYR A 621      -6.249  75.329  -9.630  1.00  0.00           C  
ATOM   1199  CZ  TYR A 621      -5.806  74.183 -10.265  1.00  0.00           C  
ATOM   1200  OH  TYR A 621      -4.577  74.183 -10.880  1.00  0.00           O  
ATOM   1201  N   LEU A 622     -10.318  70.787  -7.020  1.00  0.00           N  
ATOM   1202  CA  LEU A 622     -10.854  69.503  -7.437  1.00  0.00           C  
ATOM   1203  C   LEU A 622     -11.004  68.606  -6.211  1.00  0.00           C  
ATOM   1204  O   LEU A 622     -12.107  68.172  -5.881  1.00  0.00           O  
ATOM   1205  CB  LEU A 622      -9.913  68.854  -8.455  1.00  0.00           C  
ATOM   1206  CG  LEU A 622     -10.516  67.871  -9.464  1.00  0.00           C  
ATOM   1207  CD1 LEU A 622     -11.139  66.684  -8.748  1.00  0.00           C  
ATOM   1208  CD2 LEU A 622     -11.548  68.597 -10.315  1.00  0.00           C  
ATOM   1209  N   ILE A 623      -9.889  68.342  -5.533  1.00  0.00           N  
ATOM   1210  CA  ILE A 623      -9.887  67.495  -4.339  1.00  0.00           C  
ATOM   1211  C   ILE A 623     -10.699  68.152  -3.221  1.00  0.00           C  
ATOM   1212  O   ILE A 623     -11.244  67.471  -2.349  1.00  0.00           O  
ATOM   1213  CB  ILE A 623      -8.437  67.237  -3.837  1.00  0.00           C  
ATOM   1214  CG1 ILE A 623      -8.416  66.065  -2.853  1.00  0.00           C  
ATOM   1215  CG2 ILE A 623      -7.890  68.480  -3.155  1.00  0.00           C  
ATOM   1216  CD1 ILE A 623      -7.022  65.672  -2.398  1.00  0.00           C  
ATOM   1217  N   ALA A 624     -10.772  69.480  -3.258  1.00  0.00           N  
ATOM   1218  CA  ALA A 624     -11.516  70.253  -2.269  1.00  0.00           C  
ATOM   1219  C   ALA A 624     -12.409  71.252  -3.002  1.00  0.00           C  
ATOM   1220  O   ALA A 624     -12.366  72.455  -2.740  1.00  0.00           O  
ATOM   1221  CB  ALA A 624     -10.549  70.985  -1.339  1.00  0.00           C  
ATOM   1222  N   GLU A 625     -13.216  70.740  -3.925  1.00  0.00           N  
ATOM   1223  CA  GLU A 625     -14.112  71.572  -4.716  1.00  0.00           C  
ATOM   1224  C   GLU A 625     -15.251  70.706  -5.238  1.00  0.00           C  
ATOM   1225  O   GLU A 625     -16.207  70.412  -4.521  1.00  0.00           O  
ATOM   1226  CB  GLU A 625     -13.344  72.175  -5.894  1.00  0.00           C  
ATOM   1227  CG  GLU A 625     -14.116  73.202  -6.699  1.00  0.00           C  
ATOM   1228  CD  GLU A 625     -14.296  74.502  -5.948  1.00  0.00           C  
ATOM   1229  OE1 GLU A 625     -14.893  75.440  -6.516  1.00  0.00           O  
ATOM   1230  OE2 GLU A 625     -13.839  74.585  -4.788  1.00  0.00           O  
ATOM   1231  N   VAL A 626     -15.134  70.299  -6.497  1.00  0.00           N  
ATOM   1232  CA  VAL A 626     -16.136  69.456  -7.133  1.00  0.00           C  
ATOM   1233  C   VAL A 626     -15.846  67.991  -6.805  1.00  0.00           C  
ATOM   1234  O   VAL A 626     -15.955  67.114  -7.664  1.00  0.00           O  
ATOM   1235  CB  VAL A 626     -16.131  69.656  -8.671  1.00  0.00           C  
ATOM   1236  CG1 VAL A 626     -16.439  71.108  -9.005  1.00  0.00           C  
ATOM   1237  CG2 VAL A 626     -14.782  69.263  -9.252  1.00  0.00           C  
ATOM   1238  N   LEU A 627     -15.474  67.740  -5.551  1.00  0.00           N  
ATOM   1239  CA  LEU A 627     -15.159  66.393  -5.082  1.00  0.00           C  
ATOM   1240  C   LEU A 627     -14.117  65.705  -5.966  1.00  0.00           C  
ATOM   1241  O   LEU A 627     -13.568  66.320  -6.880  1.00  0.00           O  
ATOM   1242  CB  LEU A 627     -16.437  65.547  -5.006  1.00  0.00           C  
ATOM   1243  CG  LEU A 627     -17.364  65.773  -3.803  1.00  0.00           C  
ATOM   1244  CD1 LEU A 627     -17.681  67.249  -3.634  1.00  0.00           C  
ATOM   1245  CD2 LEU A 627     -18.639  64.970  -4.000  1.00  0.00           C  
ATOM   1246  N   ASP A 628     -13.852  64.431  -5.683  1.00  0.00           N  
ATOM   1247  CA  ASP A 628     -12.865  63.638  -6.422  1.00  0.00           C  
ATOM   1248  C   ASP A 628     -11.449  63.919  -5.934  1.00  0.00           C  
ATOM   1249  O   ASP A 628     -10.855  64.939  -6.279  1.00  0.00           O  
ATOM   1250  CB  ASP A 628     -12.951  63.912  -7.927  1.00  0.00           C  
ATOM   1251  CG  ASP A 628     -13.941  63.008  -8.627  1.00  0.00           C  
ATOM   1252  OD1 ASP A 628     -14.183  63.214  -9.834  1.00  0.00           O  
ATOM   1253  OD2 ASP A 628     -14.473  62.085  -7.975  1.00  0.00           O  
ATOM   1254  N   VAL A 629     -10.916  63.000  -5.134  1.00  0.00           N  
ATOM   1255  CA  VAL A 629      -9.572  63.132  -4.577  1.00  0.00           C  
ATOM   1256  C   VAL A 629      -8.494  63.330  -5.639  1.00  0.00           C  
ATOM   1257  O   VAL A 629      -8.652  62.912  -6.787  1.00  0.00           O  
ATOM   1258  CB  VAL A 629      -9.203  61.898  -3.723  1.00  0.00           C  
ATOM   1259  CG1 VAL A 629     -10.098  61.830  -2.494  1.00  0.00           C  
ATOM   1260  CG2 VAL A 629      -9.345  60.631  -4.553  1.00  0.00           C  
ATOM   1261  N   ASP A 630      -7.398  63.967  -5.231  1.00  0.00           N  
ATOM   1262  CA  ASP A 630      -6.254  64.263  -6.095  1.00  0.00           C  
ATOM   1263  C   ASP A 630      -6.601  64.532  -7.561  1.00  0.00           C  
ATOM   1264  O   ASP A 630      -7.718  64.941  -7.885  1.00  0.00           O  
ATOM   1265  CB  ASP A 630      -5.206  63.140  -6.002  1.00  0.00           C  
ATOM   1266  CG  ASP A 630      -5.661  61.846  -6.655  1.00  0.00           C  
ATOM   1267  OD1 ASP A 630      -6.701  61.294  -6.236  1.00  0.00           O  
ATOM   1268  OD2 ASP A 630      -4.970  61.376  -7.587  1.00  0.00           O  
ATOM   1269  N   ASP A 631      -5.630  64.306  -8.442  1.00  0.00           N  
ATOM   1270  CA  ASP A 631      -5.815  64.539  -9.870  1.00  0.00           C  
ATOM   1271  C   ASP A 631      -6.402  63.331 -10.597  1.00  0.00           C  
ATOM   1272  O   ASP A 631      -5.882  62.901 -11.629  1.00  0.00           O  
ATOM   1273  CB  ASP A 631      -4.479  64.929 -10.512  1.00  0.00           C  
ATOM   1274  CG  ASP A 631      -3.772  66.044  -9.760  1.00  0.00           C  
ATOM   1275  OD1 ASP A 631      -4.416  67.074  -9.473  1.00  0.00           O  
ATOM   1276  OD2 ASP A 631      -2.568  65.893  -9.457  1.00  0.00           O  
ATOM   1277  N   ILE A 632      -7.484  62.784 -10.054  1.00  0.00           N  
ATOM   1278  CA  ILE A 632      -8.139  61.639 -10.672  1.00  0.00           C  
ATOM   1279  C   ILE A 632      -8.986  62.150 -11.827  1.00  0.00           C  
ATOM   1280  O   ILE A 632      -9.004  61.571 -12.912  1.00  0.00           O  
ATOM   1281  CB  ILE A 632      -9.049  60.885  -9.666  1.00  0.00           C  
ATOM   1282  CG1 ILE A 632     -10.107  61.829  -9.091  1.00  0.00           C  
ATOM   1283  CG2 ILE A 632      -8.205  60.287  -8.548  1.00  0.00           C  
ATOM   1284  CD1 ILE A 632     -11.051  61.163  -8.107  1.00  0.00           C  
ATOM   1285  N   THR A 633      -9.682  63.253 -11.580  1.00  0.00           N  
ATOM   1286  CA  THR A 633     -10.533  63.867 -12.584  1.00  0.00           C  
ATOM   1287  C   THR A 633     -10.108  65.316 -12.752  1.00  0.00           C  
ATOM   1288  O   THR A 633     -10.674  66.053 -13.557  1.00  0.00           O  
ATOM   1289  CB  THR A 633     -12.007  63.822 -12.159  1.00  0.00           C  
ATOM   1290  OG1 THR A 633     -12.161  64.482 -10.896  1.00  0.00           O  
ATOM   1291  CG2 THR A 633     -12.474  62.379 -12.035  1.00  0.00           C  
ATOM   1292  N   ALA A 634      -9.100  65.713 -11.981  1.00  0.00           N  
ATOM   1293  CA  ALA A 634      -8.578  67.071 -12.031  1.00  0.00           C  
ATOM   1294  C   ALA A 634      -7.831  67.304 -13.338  1.00  0.00           C  
ATOM   1295  O   ALA A 634      -8.010  68.328 -13.994  1.00  0.00           O  
ATOM   1296  CB  ALA A 634      -7.649  67.309 -10.851  1.00  0.00           C  
ATOM   1297  N   VAL A 635      -6.990  66.345 -13.709  1.00  0.00           N  
ATOM   1298  CA  VAL A 635      -6.214  66.448 -14.937  1.00  0.00           C  
ATOM   1299  C   VAL A 635      -7.095  66.414 -16.185  1.00  0.00           C  
ATOM   1300  O   VAL A 635      -6.928  67.232 -17.093  1.00  0.00           O  
ATOM   1301  CB  VAL A 635      -5.165  65.305 -15.039  1.00  0.00           C  
ATOM   1302  CG1 VAL A 635      -4.129  65.449 -13.933  1.00  0.00           C  
ATOM   1303  CG2 VAL A 635      -5.853  63.944 -14.949  1.00  0.00           C  
ATOM   1304  N   LYS A 636      -8.038  65.475 -16.219  1.00  0.00           N  
ATOM   1305  CA  LYS A 636      -8.926  65.317 -17.366  1.00  0.00           C  
ATOM   1306  C   LYS A 636     -10.059  66.336 -17.462  1.00  0.00           C  
ATOM   1307  O   LYS A 636     -10.500  66.666 -18.564  1.00  0.00           O  
ATOM   1308  CB  LYS A 636      -9.495  63.892 -17.392  1.00  0.00           C  
ATOM   1309  CG  LYS A 636     -10.323  63.504 -16.177  1.00  0.00           C  
ATOM   1310  CD  LYS A 636     -10.605  62.003 -16.161  1.00  0.00           C  
ATOM   1311  CE  LYS A 636     -11.292  61.541 -17.439  1.00  0.00           C  
ATOM   1312  NZ  LYS A 636     -11.478  60.064 -17.475  1.00  0.00           N  
ATOM   1313  N   ILE A 637     -10.535  66.836 -16.327  1.00  0.00           N  
ATOM   1314  CA  ILE A 637     -11.611  67.823 -16.351  1.00  0.00           C  
ATOM   1315  C   ILE A 637     -11.126  69.071 -17.089  1.00  0.00           C  
ATOM   1316  O   ILE A 637     -11.915  69.805 -17.686  1.00  0.00           O  
ATOM   1317  CB  ILE A 637     -12.055  68.219 -14.920  1.00  0.00           C  
ATOM   1318  CG1 ILE A 637     -13.251  69.172 -14.988  1.00  0.00           C  
ATOM   1319  CG2 ILE A 637     -10.903  68.877 -14.175  1.00  0.00           C  
ATOM   1320  CD1 ILE A 637     -13.804  69.572 -13.631  1.00  0.00           C  
ATOM   1321  N   LEU A 638      -9.815  69.293 -17.047  1.00  0.00           N  
ATOM   1322  CA  LEU A 638      -9.190  70.440 -17.699  1.00  0.00           C  
ATOM   1323  C   LEU A 638      -9.258  70.312 -19.217  1.00  0.00           C  
ATOM   1324  O   LEU A 638      -9.777  71.190 -19.906  1.00  0.00           O  
ATOM   1325  CB  LEU A 638      -7.721  70.549 -17.274  1.00  0.00           C  
ATOM   1326  CG  LEU A 638      -7.398  70.686 -15.783  1.00  0.00           C  
ATOM   1327  CD1 LEU A 638      -5.904  70.488 -15.566  1.00  0.00           C  
ATOM   1328  CD2 LEU A 638      -7.847  72.048 -15.274  1.00  0.00           C  
ATOM   1329  N   ASP A 639      -8.727  69.205 -19.725  1.00  0.00           N  
ATOM   1330  CA  ASP A 639      -8.682  68.932 -21.157  1.00  0.00           C  
ATOM   1331  C   ASP A 639     -10.019  68.993 -21.890  1.00  0.00           C  
ATOM   1332  O   ASP A 639     -10.170  69.735 -22.862  1.00  0.00           O  
ATOM   1333  CB  ASP A 639      -8.046  67.560 -21.397  1.00  0.00           C  
ATOM   1334  CG  ASP A 639      -6.642  67.464 -20.839  1.00  0.00           C  
ATOM   1335  OD1 ASP A 639      -6.469  67.684 -19.622  1.00  0.00           O  
ATOM   1336  OD2 ASP A 639      -5.711  67.169 -21.617  1.00  0.00           O  
ATOM   1337  N   GLU A 640     -10.988  68.211 -21.426  1.00  0.00           N  
ATOM   1338  CA  GLU A 640     -12.291  68.157 -22.075  1.00  0.00           C  
ATOM   1339  C   GLU A 640     -13.321  69.193 -21.641  1.00  0.00           C  
ATOM   1340  O   GLU A 640     -14.525  68.979 -21.803  1.00  0.00           O  
ATOM   1341  CB  GLU A 640     -12.871  66.748 -21.931  1.00  0.00           C  
ATOM   1342  CG  GLU A 640     -12.699  66.137 -20.553  1.00  0.00           C  
ATOM   1343  CD  GLU A 640     -12.922  64.637 -20.555  1.00  0.00           C  
ATOM   1344  OE1 GLU A 640     -12.742  64.005 -19.492  1.00  0.00           O  
ATOM   1345  OE2 GLU A 640     -13.275  64.087 -21.619  1.00  0.00           O  
ATOM   1346  N   VAL A 641     -12.858  70.317 -21.100  1.00  0.00           N  
ATOM   1347  CA  VAL A 641     -13.770  71.378 -20.681  1.00  0.00           C  
ATOM   1348  C   VAL A 641     -13.224  72.764 -21.045  1.00  0.00           C  
ATOM   1349  O   VAL A 641     -13.994  73.685 -21.335  1.00  0.00           O  
ATOM   1350  CB  VAL A 641     -14.057  71.320 -19.158  1.00  0.00           C  
ATOM   1351  CG1 VAL A 641     -15.099  72.359 -18.790  1.00  0.00           C  
ATOM   1352  CG2 VAL A 641     -14.557  69.939 -18.772  1.00  0.00           C  
ATOM   1353  N   PHE A 642     -11.899  72.906 -21.043  1.00  0.00           N  
ATOM   1354  CA  PHE A 642     -11.273  74.185 -21.375  1.00  0.00           C  
ATOM   1355  C   PHE A 642     -10.058  74.053 -22.293  1.00  0.00           C  
ATOM   1356  O   PHE A 642      -8.927  73.951 -21.822  1.00  0.00           O  
ATOM   1357  CB  PHE A 642     -10.829  74.923 -20.106  1.00  0.00           C  
ATOM   1358  CG  PHE A 642     -11.831  74.886 -18.990  1.00  0.00           C  
ATOM   1359  CD1 PHE A 642     -11.860  73.813 -18.105  1.00  0.00           C  
ATOM   1360  CD2 PHE A 642     -12.743  75.925 -18.820  1.00  0.00           C  
ATOM   1361  CE1 PHE A 642     -12.781  73.775 -17.064  1.00  0.00           C  
ATOM   1362  CE2 PHE A 642     -13.671  75.897 -17.780  1.00  0.00           C  
ATOM   1363  CZ  PHE A 642     -13.688  74.818 -16.900  1.00  0.00           C  
ATOM   1364  N   PRO A 643     -10.272  74.046 -23.616  1.00  0.00           N  
ATOM   1365  CA  PRO A 643      -9.136  73.932 -24.536  1.00  0.00           C  
ATOM   1366  C   PRO A 643      -8.338  75.237 -24.520  1.00  0.00           C  
ATOM   1367  O   PRO A 643      -7.433  75.439 -25.328  1.00  0.00           O  
ATOM   1368  CB  PRO A 643      -9.808  73.692 -25.885  1.00  0.00           C  
ATOM   1369  CG  PRO A 643     -11.088  73.004 -25.510  1.00  0.00           C  
ATOM   1370  CD  PRO A 643     -11.542  73.810 -24.323  1.00  0.00           C  
ATOM   1371  N   GLU A 644      -8.693  76.114 -23.585  1.00  0.00           N  
ATOM   1372  CA  GLU A 644      -8.059  77.419 -23.434  1.00  0.00           C  
ATOM   1373  C   GLU A 644      -6.603  77.369 -22.969  1.00  0.00           C  
ATOM   1374  O   GLU A 644      -5.798  78.224 -23.344  1.00  0.00           O  
ATOM   1375  CB  GLU A 644      -8.878  78.274 -22.461  1.00  0.00           C  
ATOM   1376  CG  GLU A 644      -8.385  79.707 -22.307  1.00  0.00           C  
ATOM   1377  CD  GLU A 644      -8.408  80.482 -23.615  1.00  0.00           C  
ATOM   1378  OE1 GLU A 644      -7.642  80.124 -24.538  1.00  0.00           O  
ATOM   1379  OE2 GLU A 644      -9.195  81.450 -23.719  1.00  0.00           O  
ATOM   1380  N   PHE A 645      -6.270  76.379 -22.147  1.00  0.00           N  
ATOM   1381  CA  PHE A 645      -4.909  76.232 -21.638  1.00  0.00           C  
ATOM   1382  C   PHE A 645      -3.960  75.788 -22.753  1.00  0.00           C  
ATOM   1383  O   PHE A 645      -2.788  76.173 -22.786  1.00  0.00           O  
ATOM   1384  CB  PHE A 645      -4.874  75.202 -20.500  1.00  0.00           C  
ATOM   1385  CG  PHE A 645      -5.735  75.560 -19.311  1.00  0.00           C  
ATOM   1386  CD1 PHE A 645      -5.771  74.727 -18.196  1.00  0.00           C  
ATOM   1387  CD2 PHE A 645      -6.514  76.716 -19.303  1.00  0.00           C  
ATOM   1388  CE1 PHE A 645      -6.568  75.035 -17.092  1.00  0.00           C  
ATOM   1389  CE2 PHE A 645      -7.316  77.034 -18.203  1.00  0.00           C  
ATOM   1390  CZ  PHE A 645      -7.342  76.191 -17.097  1.00  0.00           C  
ATOM   1391  N   LYS A 646      -4.483  74.980 -23.668  1.00  0.00           N  
ATOM   1392  CA  LYS A 646      -3.710  74.458 -24.788  1.00  0.00           C  
ATOM   1393  C   LYS A 646      -3.304  75.508 -25.827  1.00  0.00           C  
ATOM   1394  O   LYS A 646      -2.667  75.181 -26.831  1.00  0.00           O  
ATOM   1395  CB  LYS A 646      -4.504  73.346 -25.480  1.00  0.00           C  
ATOM   1396  CG  LYS A 646      -4.749  72.119 -24.616  1.00  0.00           C  
ATOM   1397  CD  LYS A 646      -3.436  71.524 -24.113  1.00  0.00           C  
ATOM   1398  CE  LYS A 646      -2.426  71.287 -25.241  1.00  0.00           C  
ATOM   1399  NZ  LYS A 646      -2.908  70.326 -26.273  1.00  0.00           N  
ATOM   1400  N   GLU A 647      -3.663  76.765 -25.588  1.00  0.00           N  
ATOM   1401  CA  GLU A 647      -3.341  77.835 -26.529  1.00  0.00           C  
ATOM   1402  C   GLU A 647      -2.041  78.560 -26.162  1.00  0.00           C  
ATOM   1403  O   GLU A 647      -1.173  78.774 -27.011  1.00  0.00           O  
ATOM   1404  CB  GLU A 647      -4.506  78.841 -26.586  1.00  0.00           C  
ATOM   1405  CG  GLU A 647      -4.333  80.000 -27.586  1.00  0.00           C  
ATOM   1406  CD  GLU A 647      -4.776  79.662 -29.011  1.00  0.00           C  
ATOM   1407  OE1 GLU A 647      -4.280  78.664 -29.579  1.00  0.00           O  
ATOM   1408  OE2 GLU A 647      -5.618  80.403 -29.569  1.00  0.00           O  
ATOM   1409  N   LEU A 648      -1.927  78.921 -24.888  1.00  0.00           N  
ATOM   1410  CA  LEU A 648      -0.787  79.644 -24.327  1.00  0.00           C  
ATOM   1411  C   LEU A 648       0.555  79.604 -25.057  1.00  0.00           C  
ATOM   1412  O   LEU A 648       1.006  78.550 -25.495  1.00  0.00           O  
ATOM   1413  CB  LEU A 648      -0.589  79.190 -22.888  1.00  0.00           C  
ATOM   1414  CG  LEU A 648      -1.825  79.450 -22.028  1.00  0.00           C  
ATOM   1415  CD1 LEU A 648      -1.694  78.767 -20.672  1.00  0.00           C  
ATOM   1416  CD2 LEU A 648      -1.999  80.955 -21.880  1.00  0.00           C  
ATOM   1417  N   LYS A 649       1.187  80.772 -25.175  1.00  0.00           N  
ATOM   1418  CA  LYS A 649       2.493  80.909 -25.821  1.00  0.00           C  
ATOM   1419  C   LYS A 649       3.376  81.830 -24.960  1.00  0.00           C  
ATOM   1420  O   LYS A 649       2.924  82.879 -24.498  1.00  0.00           O  
ATOM   1421  CB  LYS A 649       2.340  81.502 -27.223  1.00  0.00           C  
ATOM   1422  CG  LYS A 649       1.316  80.791 -28.089  1.00  0.00           C  
ATOM   1423  CD  LYS A 649       1.169  81.480 -29.440  1.00  0.00           C  
ATOM   1424  CE  LYS A 649      -0.186  81.189 -30.073  1.00  0.00           C  
ATOM   1425  NZ  LYS A 649      -1.302  81.709 -29.232  1.00  0.00           N  
ATOM   1426  N   PRO A 650       4.647  81.445 -24.728  1.00  0.00           N  
ATOM   1427  CA  PRO A 650       5.531  82.282 -23.910  1.00  0.00           C  
ATOM   1428  C   PRO A 650       5.717  83.716 -24.404  1.00  0.00           C  
ATOM   1429  O   PRO A 650       5.750  83.977 -25.606  1.00  0.00           O  
ATOM   1430  CB  PRO A 650       6.838  81.494 -23.898  1.00  0.00           C  
ATOM   1431  CG  PRO A 650       6.794  80.737 -25.189  1.00  0.00           C  
ATOM   1432  CD  PRO A 650       5.370  80.263 -25.227  1.00  0.00           C  
ATOM   1433  N   ILE A 651       5.845  84.636 -23.451  1.00  0.00           N  
ATOM   1434  CA  ILE A 651       6.036  86.052 -23.737  1.00  0.00           C  
ATOM   1435  C   ILE A 651       7.376  86.520 -23.181  1.00  0.00           C  
ATOM   1436  O   ILE A 651       7.587  86.512 -21.969  1.00  0.00           O  
ATOM   1437  CB  ILE A 651       4.930  86.893 -23.085  1.00  0.00           C  
ATOM   1438  CG1 ILE A 651       3.560  86.393 -23.548  1.00  0.00           C  
ATOM   1439  CG2 ILE A 651       5.130  88.365 -23.421  1.00  0.00           C  
ATOM   1440  CD1 ILE A 651       2.396  87.027 -22.809  1.00  0.00           C  
ATOM   1441  N   SER A 652       8.272  86.944 -24.064  1.00  0.00           N  
ATOM   1442  CA  SER A 652       9.590  87.403 -23.646  1.00  0.00           C  
ATOM   1443  C   SER A 652       9.485  88.537 -22.652  1.00  0.00           C  
ATOM   1444  O   SER A 652       8.425  89.128 -22.480  1.00  0.00           O  
ATOM   1445  CB  SER A 652      10.400  87.883 -24.843  1.00  0.00           C  
ATOM   1446  OG  SER A 652      10.244  87.003 -25.940  1.00  0.00           O  
ATOM   1447  N   SER A 653      10.605  88.827 -22.002  1.00  0.00           N  
ATOM   1448  CA  SER A 653      10.708  89.891 -21.015  1.00  0.00           C  
ATOM   1449  C   SER A 653      12.032  90.570 -21.322  1.00  0.00           C  
ATOM   1450  O   SER A 653      12.637  90.302 -22.362  1.00  0.00           O  
ATOM   1451  CB  SER A 653      10.737  89.314 -19.589  1.00  0.00           C  
ATOM   1452  OG  SER A 653      11.967  88.659 -19.310  1.00  0.00           O  
ATOM   1453  N   THR A 654      12.481  91.440 -20.424  1.00  0.00           N  
ATOM   1454  CA  THR A 654      13.745  92.148 -20.606  1.00  0.00           C  
ATOM   1455  C   THR A 654      14.838  91.485 -19.779  1.00  0.00           C  
ATOM   1456  O   THR A 654      16.009  91.896 -19.809  1.00  0.00           O  
ATOM   1457  CB  THR A 654      13.622  93.607 -20.171  1.00  0.00           C  
ATOM   1458  OG1 THR A 654      12.972  93.673 -18.894  1.00  0.00           O  
ATOM   1459  CG2 THR A 654      12.831  94.387 -21.192  1.00  0.00           C  
ATOM   1460  N   LEU A 655      14.443  90.464 -19.026  1.00  0.00           N  
ATOM   1461  CA  LEU A 655      15.390  89.731 -18.209  1.00  0.00           C  
ATOM   1462  C   LEU A 655      16.267  88.852 -19.095  1.00  0.00           C  
ATOM   1463  O   LEU A 655      15.793  88.209 -20.041  1.00  0.00           O  
ATOM   1464  CB  LEU A 655      14.647  88.891 -17.173  1.00  0.00           C  
ATOM   1465  CG  LEU A 655      14.183  89.718 -15.970  1.00  0.00           C  
ATOM   1466  CD1 LEU A 655      13.460  88.823 -14.970  1.00  0.00           C  
ATOM   1467  CD2 LEU A 655      15.398  90.397 -15.316  1.00  0.00           C  
ATOM   1468  N   THR A 656      17.557  88.849 -18.800  1.00  0.00           N  
ATOM   1469  CA  THR A 656      18.492  88.047 -19.570  1.00  0.00           C  
ATOM   1470  C   THR A 656      19.381  87.193 -18.658  1.00  0.00           C  
ATOM   1471  O   THR A 656      19.424  87.402 -17.439  1.00  0.00           O  
ATOM   1472  CB  THR A 656      19.389  88.950 -20.425  1.00  0.00           C  
ATOM   1473  OG1 THR A 656      20.123  89.840 -19.572  1.00  0.00           O  
ATOM   1474  CG2 THR A 656      18.553  89.760 -21.391  1.00  0.00           C  
ATOM   1475  N   LEU A 657      20.062  86.221 -19.263  1.00  0.00           N  
ATOM   1476  CA  LEU A 657      21.005  85.344 -18.561  1.00  0.00           C  
ATOM   1477  C   LEU A 657      22.414  85.871 -18.859  1.00  0.00           C  
ATOM   1478  O   LEU A 657      22.785  86.033 -20.024  1.00  0.00           O  
ATOM   1479  CB  LEU A 657      20.896  83.912 -19.084  1.00  0.00           C  
ATOM   1480  CG  LEU A 657      19.610  83.172 -18.749  1.00  0.00           C  
ATOM   1481  CD1 LEU A 657      19.608  81.841 -19.444  1.00  0.00           C  
ATOM   1482  CD2 LEU A 657      19.508  82.988 -17.248  1.00  0.00           C  
ATOM   1483  N   ARG A 658      23.205  86.141 -17.828  1.00  0.00           N  
ATOM   1484  CA  ARG A 658      24.552  86.650 -18.074  1.00  0.00           C  
ATOM   1485  C   ARG A 658      25.306  85.800 -19.117  1.00  0.00           C  
ATOM   1486  O   ARG A 658      25.243  84.569 -19.087  1.00  0.00           O  
ATOM   1487  CB  ARG A 658      25.345  86.707 -16.753  1.00  0.00           C  
ATOM   1488  CG  ARG A 658      25.679  85.345 -16.134  1.00  0.00           C  
ATOM   1489  CD  ARG A 658      26.461  85.478 -14.842  1.00  0.00           C  
ATOM   1490  NE  ARG A 658      26.608  84.168 -14.212  1.00  0.00           N  
ATOM   1491  CZ  ARG A 658      26.767  83.953 -12.906  1.00  0.00           C  
ATOM   1492  NH1 ARG A 658      26.886  82.705 -12.464  1.00  0.00           N  
ATOM   1493  NH2 ARG A 658      26.795  84.968 -12.042  1.00  0.00           N  
ATOM   1494  N   SER A 659      26.017  86.453 -20.035  1.00  0.00           N  
ATOM   1495  CA  SER A 659      26.785  85.732 -21.060  1.00  0.00           C  
ATOM   1496  C   SER A 659      28.244  85.577 -20.633  1.00  0.00           C  
ATOM   1497  O   SER A 659      29.038  84.938 -21.317  1.00  0.00           O  
ATOM   1498  CB  SER A 659      26.700  86.450 -22.415  1.00  0.00           C  
ATOM   1499  OG  SER A 659      27.279  87.743 -22.365  1.00  0.00           O  
ATOM   1500  N   HIS A 660      28.586  86.207 -19.510  1.00  0.00           N  
ATOM   1501  CA  HIS A 660      29.910  86.114 -18.885  1.00  0.00           C  
ATOM   1502  C   HIS A 660      29.795  86.698 -17.479  1.00  0.00           C  
ATOM   1503  O   HIS A 660      28.900  87.495 -17.206  1.00  0.00           O  
ATOM   1504  CB  HIS A 660      31.026  86.800 -19.709  1.00  0.00           C  
ATOM   1505  CG  HIS A 660      30.828  88.264 -19.962  1.00  0.00           C  
ATOM   1506  ND1 HIS A 660      31.796  89.042 -20.564  1.00  0.00           N  
ATOM   1507  CD2 HIS A 660      29.772  89.086 -19.742  1.00  0.00           C  
ATOM   1508  CE1 HIS A 660      31.345  90.276 -20.707  1.00  0.00           C  
ATOM   1509  NE2 HIS A 660      30.119  90.329 -20.216  1.00  0.00           N  
ATOM   1510  N   MET A 661      30.678  86.290 -16.577  1.00  0.00           N  
ATOM   1511  CA  MET A 661      30.603  86.765 -15.201  1.00  0.00           C  
ATOM   1512  C   MET A 661      30.569  88.290 -15.072  1.00  0.00           C  
ATOM   1513  O   MET A 661      29.950  88.835 -14.160  1.00  0.00           O  
ATOM   1514  CB  MET A 661      31.783  86.222 -14.395  1.00  0.00           C  
ATOM   1515  CG  MET A 661      31.565  86.241 -12.887  1.00  0.00           C  
ATOM   1516  SD  MET A 661      30.187  85.172 -12.395  1.00  0.00           S  
ATOM   1517  CE  MET A 661      30.854  83.565 -12.811  1.00  0.00           C  
ATOM   1518  N   THR A 662      31.238  88.976 -15.984  1.00  0.00           N  
ATOM   1519  CA  THR A 662      31.302  90.425 -15.931  1.00  0.00           C  
ATOM   1520  C   THR A 662      29.971  91.157 -15.746  1.00  0.00           C  
ATOM   1521  O   THR A 662      29.868  92.036 -14.893  1.00  0.00           O  
ATOM   1522  CB  THR A 662      32.040  90.959 -17.161  1.00  0.00           C  
ATOM   1523  OG1 THR A 662      33.428  90.612 -17.046  1.00  0.00           O  
ATOM   1524  CG2 THR A 662      31.897  92.475 -17.266  1.00  0.00           C  
ATOM   1525  N   THR A 663      28.959  90.800 -16.530  1.00  0.00           N  
ATOM   1526  CA  THR A 663      27.648  91.433 -16.412  1.00  0.00           C  
ATOM   1527  C   THR A 663      27.218  91.488 -14.939  1.00  0.00           C  
ATOM   1528  O   THR A 663      26.640  92.475 -14.488  1.00  0.00           O  
ATOM   1529  CB  THR A 663      26.578  90.659 -17.219  1.00  0.00           C  
ATOM   1530  OG1 THR A 663      27.016  90.496 -18.573  1.00  0.00           O  
ATOM   1531  CG2 THR A 663      25.263  91.422 -17.223  1.00  0.00           C  
ATOM   1532  N   GLY A 664      27.509  90.426 -14.190  1.00  0.00           N  
ATOM   1533  CA  GLY A 664      27.152  90.397 -12.781  1.00  0.00           C  
ATOM   1534  C   GLY A 664      28.170  91.000 -11.813  1.00  0.00           C  
ATOM   1535  O   GLY A 664      27.799  91.401 -10.713  1.00  0.00           O  
ATOM   1536  N   TRP A 665      29.447  91.068 -12.186  1.00  0.00           N  
ATOM   1537  CA  TRP A 665      30.444  91.640 -11.280  1.00  0.00           C  
ATOM   1538  C   TRP A 665      30.124  93.087 -10.933  1.00  0.00           C  
ATOM   1539  O   TRP A 665      30.128  93.457  -9.759  1.00  0.00           O  
ATOM   1540  CB  TRP A 665      31.859  91.575 -11.878  1.00  0.00           C  
ATOM   1541  CG  TRP A 665      32.605  90.260 -11.661  1.00  0.00           C  
ATOM   1542  CD1 TRP A 665      33.170  89.481 -12.625  1.00  0.00           C  
ATOM   1543  CD2 TRP A 665      32.901  89.616 -10.407  1.00  0.00           C  
ATOM   1544  NE1 TRP A 665      33.800  88.401 -12.060  1.00  0.00           N  
ATOM   1545  CE2 TRP A 665      33.652  88.456 -10.702  1.00  0.00           C  
ATOM   1546  CE3 TRP A 665      32.606  89.906  -9.070  1.00  0.00           C  
ATOM   1547  CZ2 TRP A 665      34.115  87.586  -9.708  1.00  0.00           C  
ATOM   1548  CZ3 TRP A 665      33.071  89.040  -8.081  1.00  0.00           C  
ATOM   1549  CH2 TRP A 665      33.817  87.896  -8.408  1.00  0.00           C  
ATOM   1550  N   PHE A 666      29.850  93.901 -11.953  1.00  0.00           N  
ATOM   1551  CA  PHE A 666      29.530  95.320 -11.754  1.00  0.00           C  
ATOM   1552  C   PHE A 666      28.491  95.529 -10.647  1.00  0.00           C  
ATOM   1553  O   PHE A 666      28.693  96.332  -9.726  1.00  0.00           O  
ATOM   1554  CB  PHE A 666      29.015  95.951 -13.059  1.00  0.00           C  
ATOM   1555  CG  PHE A 666      30.098  96.307 -14.035  1.00  0.00           C  
ATOM   1556  CD1 PHE A 666      30.374  95.481 -15.123  1.00  0.00           C  
ATOM   1557  CD2 PHE A 666      30.851  97.464 -13.861  1.00  0.00           C  
ATOM   1558  CE1 PHE A 666      31.386  95.802 -16.024  1.00  0.00           C  
ATOM   1559  CE2 PHE A 666      31.871  97.798 -14.761  1.00  0.00           C  
ATOM   1560  CZ  PHE A 666      32.137  96.965 -15.841  1.00  0.00           C  
ATOM   1561  N   ILE A 667      27.373  94.816 -10.750  1.00  0.00           N  
ATOM   1562  CA  ILE A 667      26.325  94.908  -9.751  1.00  0.00           C  
ATOM   1563  C   ILE A 667      26.898  94.592  -8.371  1.00  0.00           C  
ATOM   1564  O   ILE A 667      26.813  95.407  -7.453  1.00  0.00           O  
ATOM   1565  CB  ILE A 667      25.189  93.944 -10.071  1.00  0.00           C  
ATOM   1566  CG1 ILE A 667      24.604  94.299 -11.435  1.00  0.00           C  
ATOM   1567  CG2 ILE A 667      24.105  94.021  -9.000  1.00  0.00           C  
ATOM   1568  CD1 ILE A 667      23.477  93.378 -11.872  1.00  0.00           C  
ATOM   1569  N   THR A 668      27.503  93.421  -8.228  1.00  0.00           N  
ATOM   1570  CA  THR A 668      28.085  93.031  -6.952  1.00  0.00           C  
ATOM   1571  C   THR A 668      29.056  94.086  -6.433  1.00  0.00           C  
ATOM   1572  O   THR A 668      28.999  94.461  -5.260  1.00  0.00           O  
ATOM   1573  CB  THR A 668      28.807  91.660  -7.071  1.00  0.00           C  
ATOM   1574  OG1 THR A 668      27.834  90.638  -7.301  1.00  0.00           O  
ATOM   1575  CG2 THR A 668      29.552  91.311  -5.807  1.00  0.00           C  
ATOM   1576  N   LEU A 669      29.929  94.584  -7.305  1.00  0.00           N  
ATOM   1577  CA  LEU A 669      30.922  95.584  -6.897  1.00  0.00           C  
ATOM   1578  C   LEU A 669      30.349  96.958  -6.528  1.00  0.00           C  
ATOM   1579  O   LEU A 669      30.947  97.692  -5.736  1.00  0.00           O  
ATOM   1580  CB  LEU A 669      31.995  95.745  -7.982  1.00  0.00           C  
ATOM   1581  CG  LEU A 669      33.106  94.694  -8.098  1.00  0.00           C  
ATOM   1582  CD1 LEU A 669      34.092  95.087  -9.195  1.00  0.00           C  
ATOM   1583  CD2 LEU A 669      33.847  94.581  -6.780  1.00  0.00           C  
ATOM   1584  N   SER A 670      29.198  97.312  -7.090  1.00  0.00           N  
ATOM   1585  CA  SER A 670      28.588  98.600  -6.779  1.00  0.00           C  
ATOM   1586  C   SER A 670      28.181  98.713  -5.302  1.00  0.00           C  
ATOM   1587  O   SER A 670      28.022  99.816  -4.784  1.00  0.00           O  
ATOM   1588  CB  SER A 670      27.364  98.847  -7.668  1.00  0.00           C  
ATOM   1589  OG  SER A 670      26.322  97.957  -7.348  1.00  0.00           O  
ATOM   1590  N   HIS A 671      28.023  97.584  -4.622  1.00  0.00           N  
ATOM   1591  CA  HIS A 671      27.640  97.606  -3.215  1.00  0.00           C  
ATOM   1592  C   HIS A 671      28.818  97.603  -2.246  1.00  0.00           C  
ATOM   1593  O   HIS A 671      28.615  97.778  -1.043  1.00  0.00           O  
ATOM   1594  CB  HIS A 671      26.761  96.398  -2.860  1.00  0.00           C  
ATOM   1595  CG  HIS A 671      25.389  96.430  -3.461  1.00  0.00           C  
ATOM   1596  ND1 HIS A 671      25.120  95.974  -4.733  1.00  0.00           N  
ATOM   1597  CD2 HIS A 671      24.203  96.834  -2.949  1.00  0.00           C  
ATOM   1598  CE1 HIS A 671      23.828  96.089  -4.978  1.00  0.00           C  
ATOM   1599  NE2 HIS A 671      23.249  96.609  -3.912  1.00  0.00           N  
ATOM   1600  N   ILE A 672      30.044  97.421  -2.733  1.00  0.00           N  
ATOM   1601  CA  ILE A 672      31.171  97.350  -1.796  1.00  0.00           C  
ATOM   1602  C   ILE A 672      32.509  97.959  -2.178  1.00  0.00           C  
ATOM   1603  O   ILE A 672      33.398  98.062  -1.325  1.00  0.00           O  
ATOM   1604  CB  ILE A 672      31.492  95.883  -1.439  1.00  0.00           C  
ATOM   1605  CG1 ILE A 672      31.859  95.121  -2.719  1.00  0.00           C  
ATOM   1606  CG2 ILE A 672      30.312  95.233  -0.769  1.00  0.00           C  
ATOM   1607  CD1 ILE A 672      32.436  93.752  -2.479  1.00  0.00           C  
ATOM   1608  N   ALA A 675      32.686  98.333  -3.439  1.00  0.00           N  
ATOM   1609  CA  ALA A 675      33.977  98.873  -3.860  1.00  0.00           C  
ATOM   1610  C   ALA A 675      34.509 100.006  -2.984  1.00  0.00           C  
ATOM   1611  O   ALA A 675      35.714 100.220  -2.928  1.00  0.00           O  
ATOM   1612  CB  ALA A 675      33.910  99.310  -5.298  1.00  0.00           C  
ATOM   1613  N   ASP A 677      33.632 100.715  -2.279  1.00  0.00           N  
ATOM   1614  CA  ASP A 677      34.091 101.808  -1.418  1.00  0.00           C  
ATOM   1615  C   ASP A 677      33.894 101.610   0.088  1.00  0.00           C  
ATOM   1616  O   ASP A 677      34.187 102.529   0.857  1.00  0.00           O  
ATOM   1617  CB  ASP A 677      33.418 103.116  -1.820  1.00  0.00           C  
ATOM   1618  CG  ASP A 677      31.924 103.122  -1.518  1.00  0.00           C  
ATOM   1619  OD1 ASP A 677      31.405 102.110  -0.989  1.00  0.00           O  
ATOM   1620  OD2 ASP A 677      31.265 104.144  -1.813  1.00  0.00           O  
ATOM   1621  N   LYS A 681      33.397 100.442   0.513  1.00  0.00           N  
ATOM   1622  CA  LYS A 681      33.185 100.181   1.946  1.00  0.00           C  
ATOM   1623  C   LYS A 681      34.061  99.058   2.471  1.00  0.00           C  
ATOM   1624  O   LYS A 681      33.917  98.662   3.623  1.00  0.00           O  
ATOM   1625  CB  LYS A 681      31.742  99.774   2.283  1.00  0.00           C  
ATOM   1626  CG  LYS A 681      30.606 100.408   1.501  1.00  0.00           C  
ATOM   1627  CD  LYS A 681      29.266  99.940   2.106  1.00  0.00           C  
ATOM   1628  CE  LYS A 681      28.098 100.097   1.137  1.00  0.00           C  
ATOM   1629  NZ  LYS A 681      27.983 101.474   0.569  1.00  0.00           N  
ATOM   1630  N   LEU A 683      34.935  98.510   1.634  1.00  0.00           N  
ATOM   1631  CA  LEU A 683      35.811  97.432   2.088  1.00  0.00           C  
ATOM   1632  C   LEU A 683      37.265  97.808   1.945  1.00  0.00           C  
ATOM   1633  O   LEU A 683      37.640  98.572   1.059  1.00  0.00           O  
ATOM   1634  CB  LEU A 683      35.540  96.135   1.322  1.00  0.00           C  
ATOM   1635  CG  LEU A 683      34.253  95.415   1.718  1.00  0.00           C  
ATOM   1636  CD1 LEU A 683      34.072  94.181   0.859  1.00  0.00           C  
ATOM   1637  CD2 LEU A 683      34.308  95.058   3.202  1.00  0.00           C  
ATOM   1638  N   PRO A 684      38.114  97.269   2.822  1.00  0.00           N  
ATOM   1639  CA  PRO A 684      39.539  97.585   2.755  1.00  0.00           C  
ATOM   1640  C   PRO A 684      40.180  97.136   1.444  1.00  0.00           C  
ATOM   1641  O   PRO A 684      40.019  96.000   1.012  1.00  0.00           O  
ATOM   1642  CB  PRO A 684      40.111  96.863   3.971  1.00  0.00           C  
ATOM   1643  CG  PRO A 684      38.928  96.779   4.920  1.00  0.00           C  
ATOM   1644  CD  PRO A 684      37.805  96.425   3.987  1.00  0.00           C  
ATOM   1645  N   LEU A 685      40.881  98.059   0.802  1.00  0.00           N  
ATOM   1646  CA  LEU A 685      41.573  97.785  -0.449  1.00  0.00           C  
ATOM   1647  C   LEU A 685      42.892  97.086  -0.141  1.00  0.00           C  
ATOM   1648  O   LEU A 685      43.540  97.387   0.857  1.00  0.00           O  
ATOM   1649  CB  LEU A 685      41.842  99.093  -1.185  1.00  0.00           C  
ATOM   1650  CG  LEU A 685      40.850  99.500  -2.270  1.00  0.00           C  
ATOM   1651  CD1 LEU A 685      39.450  99.109  -1.881  1.00  0.00           C  
ATOM   1652  CD2 LEU A 685      40.977 101.000  -2.525  1.00  0.00           C  
ATOM   1653  N   PRO A 686      43.308  96.141  -0.999  1.00  0.00           N  
ATOM   1654  CA  PRO A 686      42.604  95.719  -2.214  1.00  0.00           C  
ATOM   1655  C   PRO A 686      41.543  94.683  -1.935  1.00  0.00           C  
ATOM   1656  O   PRO A 686      41.654  93.915  -0.992  1.00  0.00           O  
ATOM   1657  CB  PRO A 686      43.715  95.134  -3.064  1.00  0.00           C  
ATOM   1658  CG  PRO A 686      44.541  94.429  -2.034  1.00  0.00           C  
ATOM   1659  CD  PRO A 686      44.611  95.455  -0.894  1.00  0.00           C  
ATOM   1660  N   ILE A 687      40.536  94.651  -2.796  1.00  0.00           N  
ATOM   1661  CA  ILE A 687      39.449  93.704  -2.689  1.00  0.00           C  
ATOM   1662  C   ILE A 687      39.693  92.598  -3.718  1.00  0.00           C  
ATOM   1663  O   ILE A 687      39.823  92.880  -4.910  1.00  0.00           O  
ATOM   1664  CB  ILE A 687      38.104  94.411  -2.969  1.00  0.00           C  
ATOM   1665  CG1 ILE A 687      37.865  95.475  -1.895  1.00  0.00           C  
ATOM   1666  CG2 ILE A 687      36.956  93.404  -2.988  1.00  0.00           C  
ATOM   1667  CD1 ILE A 687      36.594  96.288  -2.096  1.00  0.00           C  
ATOM   1668  N   LYS A 688      39.762  91.349  -3.252  1.00  0.00           N  
ATOM   1669  CA  LYS A 688      39.994  90.195  -4.133  1.00  0.00           C  
ATOM   1670  C   LYS A 688      38.857  89.191  -4.041  1.00  0.00           C  
ATOM   1671  O   LYS A 688      38.733  88.469  -3.049  1.00  0.00           O  
ATOM   1672  CB  LYS A 688      41.299  89.501  -3.760  1.00  0.00           C  
ATOM   1673  CG  LYS A 688      42.520  90.388  -3.885  1.00  0.00           C  
ATOM   1674  CD  LYS A 688      43.730  89.738  -3.255  1.00  0.00           C  
ATOM   1675  CE  LYS A 688      44.925  90.658  -3.343  1.00  0.00           C  
ATOM   1676  NZ  LYS A 688      46.192  89.935  -3.038  1.00  0.00           N  
ATOM   1677  N   LEU A 689      38.031  89.136  -5.078  1.00  0.00           N  
ATOM   1678  CA  LEU A 689      36.897  88.217  -5.083  1.00  0.00           C  
ATOM   1679  C   LEU A 689      36.872  87.287  -6.284  1.00  0.00           C  
ATOM   1680  O   LEU A 689      37.342  87.635  -7.372  1.00  0.00           O  
ATOM   1681  CB  LEU A 689      35.587  89.001  -5.075  1.00  0.00           C  
ATOM   1682  CG  LEU A 689      35.519  90.163  -4.093  1.00  0.00           C  
ATOM   1683  CD1 LEU A 689      34.204  90.887  -4.252  1.00  0.00           C  
ATOM   1684  CD2 LEU A 689      35.686  89.644  -2.701  1.00  0.00           C  
ATOM   1685  N   PHE A 690      36.309  86.100  -6.093  1.00  0.00           N  
ATOM   1686  CA  PHE A 690      36.187  85.183  -7.211  1.00  0.00           C  
ATOM   1687  C   PHE A 690      34.868  84.447  -7.194  1.00  0.00           C  
ATOM   1688  O   PHE A 690      34.155  84.421  -6.185  1.00  0.00           O  
ATOM   1689  CB  PHE A 690      37.331  84.170  -7.220  1.00  0.00           C  
ATOM   1690  CG  PHE A 690      37.152  83.029  -6.269  1.00  0.00           C  
ATOM   1691  CD1 PHE A 690      36.575  81.828  -6.701  1.00  0.00           C  
ATOM   1692  CD2 PHE A 690      37.569  83.141  -4.942  1.00  0.00           C  
ATOM   1693  CE1 PHE A 690      36.416  80.752  -5.828  1.00  0.00           C  
ATOM   1694  CE2 PHE A 690      37.413  82.076  -4.063  1.00  0.00           C  
ATOM   1695  CZ  PHE A 690      36.832  80.873  -4.511  1.00  0.00           C  
ATOM   1696  N   SER A 691      34.552  83.859  -8.337  1.00  0.00           N  
ATOM   1697  CA  SER A 691      33.365  83.061  -8.477  1.00  0.00           C  
ATOM   1698  C   SER A 691      33.481  82.149  -9.704  1.00  0.00           C  
ATOM   1699  O   SER A 691      33.861  82.591 -10.791  1.00  0.00           O  
ATOM   1700  CB  SER A 691      32.127  83.953  -8.588  1.00  0.00           C  
ATOM   1701  OG  SER A 691      30.941  83.187  -8.416  1.00  0.00           O  
ATOM   1702  N   ILE A 692      33.180  80.869  -9.511  1.00  0.00           N  
ATOM   1703  CA  ILE A 692      33.198  79.901 -10.600  1.00  0.00           C  
ATOM   1704  C   ILE A 692      31.736  79.479 -10.734  1.00  0.00           C  
ATOM   1705  O   ILE A 692      31.204  78.777  -9.878  1.00  0.00           O  
ATOM   1706  CB  ILE A 692      34.076  78.689 -10.252  1.00  0.00           C  
ATOM   1707  CG1 ILE A 692      35.482  79.164  -9.896  1.00  0.00           C  
ATOM   1708  CG2 ILE A 692      34.162  77.754 -11.434  1.00  0.00           C  
ATOM   1709  CD1 ILE A 692      36.244  78.190  -9.022  1.00  0.00           C  
ATOM   1710  N   ASP A 693      31.082  79.909 -11.804  1.00  0.00           N  
ATOM   1711  CA  ASP A 693      29.668  79.600 -11.958  1.00  0.00           C  
ATOM   1712  C   ASP A 693      29.226  79.581 -13.426  1.00  0.00           C  
ATOM   1713  O   ASP A 693      30.010  79.868 -14.340  1.00  0.00           O  
ATOM   1714  CB  ASP A 693      28.881  80.653 -11.190  1.00  0.00           C  
ATOM   1715  CG  ASP A 693      27.528  80.176 -10.755  1.00  0.00           C  
ATOM   1716  OD1 ASP A 693      27.074  79.122 -11.233  1.00  0.00           O  
ATOM   1717  OD2 ASP A 693      26.914  80.875  -9.929  1.00  0.00           O  
ATOM   1718  N   ARG A 695      27.959  79.257 -13.646  1.00  0.00           N  
ATOM   1719  CA  ARG A 695      27.403  79.181 -14.993  1.00  0.00           C  
ATOM   1720  C   ARG A 695      27.055  80.499 -15.675  1.00  0.00           C  
ATOM   1721  O   ARG A 695      26.653  81.469 -15.041  1.00  0.00           O  
ATOM   1722  CB  ARG A 695      26.146  78.317 -14.990  1.00  0.00           C  
ATOM   1723  CG  ARG A 695      26.407  76.822 -14.952  1.00  0.00           C  
ATOM   1724  CD  ARG A 695      25.095  76.062 -14.864  1.00  0.00           C  
ATOM   1725  NE  ARG A 695      25.290  74.619 -14.874  1.00  0.00           N  
ATOM   1726  CZ  ARG A 695      25.774  73.944 -15.906  1.00  0.00           C  
ATOM   1727  NH1 ARG A 695      25.919  72.635 -15.821  1.00  0.00           N  
ATOM   1728  NH2 ARG A 695      26.112  74.581 -17.018  1.00  0.00           N  
ATOM   1729  N   CYS A 696      27.212  80.487 -16.993  1.00  0.00           N  
ATOM   1730  CA  CYS A 696      26.894  81.596 -17.877  1.00  0.00           C  
ATOM   1731  C   CYS A 696      26.214  80.955 -19.089  1.00  0.00           C  
ATOM   1732  O   CYS A 696      26.267  79.735 -19.273  1.00  0.00           O  
ATOM   1733  CB  CYS A 696      28.162  82.340 -18.324  1.00  0.00           C  
ATOM   1734  SG  CYS A 696      28.932  83.349 -17.015  1.00  0.00           S  
ATOM   1735  N   PHE A 697      25.564  81.773 -19.907  1.00  0.00           N  
ATOM   1736  CA  PHE A 697      24.880  81.279 -21.086  1.00  0.00           C  
ATOM   1737  C   PHE A 697      25.209  82.159 -22.286  1.00  0.00           C  
ATOM   1738  O   PHE A 697      25.401  83.365 -22.146  1.00  0.00           O  
ATOM   1739  CB  PHE A 697      23.375  81.236 -20.833  1.00  0.00           C  
ATOM   1740  CG  PHE A 697      22.992  80.423 -19.626  1.00  0.00           C  
ATOM   1741  CD1 PHE A 697      23.345  80.844 -18.345  1.00  0.00           C  
ATOM   1742  CD2 PHE A 697      22.294  79.225 -19.770  1.00  0.00           C  
ATOM   1743  CE1 PHE A 697      23.015  80.091 -17.230  1.00  0.00           C  
ATOM   1744  CE2 PHE A 697      21.955  78.463 -18.655  1.00  0.00           C  
ATOM   1745  CZ  PHE A 697      22.317  78.896 -17.383  1.00  0.00           C  
ATOM   1746  N   ARG A 698      25.270  81.549 -23.468  1.00  0.00           N  
ATOM   1747  CA  ARG A 698      25.613  82.288 -24.672  1.00  0.00           C  
ATOM   1748  C   ARG A 698      25.359  81.486 -25.940  1.00  0.00           C  
ATOM   1749  O   ARG A 698      26.060  80.513 -26.207  1.00  0.00           O  
ATOM   1750  CB  ARG A 698      27.085  82.689 -24.590  1.00  0.00           C  
ATOM   1751  CG  ARG A 698      27.563  83.551 -25.712  1.00  0.00           C  
ATOM   1752  CD  ARG A 698      28.643  84.480 -25.205  1.00  0.00           C  
ATOM   1753  NE  ARG A 698      29.810  83.758 -24.714  1.00  0.00           N  
ATOM   1754  CZ  ARG A 698      30.782  84.315 -23.998  1.00  0.00           C  
ATOM   1755  NH1 ARG A 698      31.815  83.579 -23.599  1.00  0.00           N  
ATOM   1756  NH2 ARG A 698      30.713  85.603 -23.665  1.00  0.00           N  
ATOM   1757  N   ARG A 699      24.364  81.902 -26.723  1.00  0.00           N  
ATOM   1758  CA  ARG A 699      24.025  81.218 -27.972  1.00  0.00           C  
ATOM   1759  C   ARG A 699      25.150  81.353 -28.996  1.00  0.00           C  
ATOM   1760  O   ARG A 699      25.893  82.339 -29.005  1.00  0.00           O  
ATOM   1761  CB  ARG A 699      22.724  81.778 -28.557  1.00  0.00           C  
ATOM   1762  CG  ARG A 699      22.818  83.238 -28.962  1.00  0.00           C  
ATOM   1763  CD  ARG A 699      21.460  83.845 -29.308  1.00  0.00           C  
ATOM   1764  NE  ARG A 699      20.757  83.117 -30.363  1.00  0.00           N  
ATOM   1765  CZ  ARG A 699      20.222  83.688 -31.440  1.00  0.00           C  
ATOM   1766  NH1 ARG A 699      19.592  82.945 -32.345  1.00  0.00           N  
ATOM   1767  NH2 ARG A 699      20.329  85.001 -31.622  1.00  0.00           N  
ATOM   1768  N   GLU A 700      25.271  80.348 -29.857  1.00  0.00           N  
ATOM   1769  CA  GLU A 700      26.308  80.334 -30.883  1.00  0.00           C  
ATOM   1770  C   GLU A 700      25.905  79.547 -32.123  1.00  0.00           C  
ATOM   1771  O   GLU A 700      26.021  78.319 -32.153  1.00  0.00           O  
ATOM   1772  CB  GLU A 700      27.601  79.749 -30.310  1.00  0.00           C  
ATOM   1773  CG  GLU A 700      28.412  80.742 -29.511  1.00  0.00           C  
ATOM   1774  CD  GLU A 700      28.911  81.883 -30.372  1.00  0.00           C  
ATOM   1775  OE1 GLU A 700      29.498  82.836 -29.816  1.00  0.00           O  
ATOM   1776  OE2 GLU A 700      28.719  81.824 -31.608  1.00  0.00           O  
ATOM   1777  N   GLN A 703      25.436  80.264 -33.144  1.00  0.00           N  
ATOM   1778  CA  GLN A 703      25.018  79.653 -34.407  1.00  0.00           C  
ATOM   1779  C   GLN A 703      23.906  78.618 -34.227  1.00  0.00           C  
ATOM   1780  O   GLN A 703      23.503  77.961 -35.191  1.00  0.00           O  
ATOM   1781  CB  GLN A 703      26.218  78.986 -35.096  1.00  0.00           C  
ATOM   1782  CG  GLN A 703      27.274  79.943 -35.639  1.00  0.00           C  
ATOM   1783  CD  GLN A 703      26.843  80.628 -36.922  1.00  0.00           C  
ATOM   1784  OE1 GLN A 703      26.581  79.973 -37.932  1.00  0.00           O  
ATOM   1785  NE2 GLN A 703      26.771  81.954 -36.891  1.00  0.00           N  
ATOM   1786  N   GLY A 712      23.410  78.476 -33.000  1.00  0.00           N  
ATOM   1787  CA  GLY A 712      22.365  77.501 -32.739  1.00  0.00           C  
ATOM   1788  C   GLY A 712      22.891  76.111 -33.036  1.00  0.00           C  
ATOM   1789  O   GLY A 712      22.298  75.360 -33.815  1.00  0.00           O  
ATOM   1790  N   GLU A 713      24.012  75.770 -32.407  1.00  0.00           N  
ATOM   1791  CA  GLU A 713      24.653  74.477 -32.616  1.00  0.00           C  
ATOM   1792  C   GLU A 713      25.315  73.958 -31.337  1.00  0.00           C  
ATOM   1793  O   GLU A 713      25.431  74.683 -30.346  1.00  0.00           O  
ATOM   1794  CB  GLU A 713      25.701  74.611 -33.729  1.00  0.00           C  
ATOM   1795  CG  GLU A 713      25.127  75.106 -35.058  1.00  0.00           C  
ATOM   1796  CD  GLU A 713      26.130  75.890 -35.889  1.00  0.00           C  
ATOM   1797  OE1 GLU A 713      25.767  76.338 -36.997  1.00  0.00           O  
ATOM   1798  OE2 GLU A 713      27.278  76.067 -35.433  1.00  0.00           O  
ATOM   1799  N   ASP A 714      25.740  72.697 -31.372  1.00  0.00           N  
ATOM   1800  CA  ASP A 714      26.403  72.057 -30.237  1.00  0.00           C  
ATOM   1801  C   ASP A 714      27.843  71.718 -30.624  1.00  0.00           C  
ATOM   1802  O   ASP A 714      28.761  71.849 -29.814  1.00  0.00           O  
ATOM   1803  CB  ASP A 714      25.654  70.776 -29.834  1.00  0.00           C  
ATOM   1804  CG  ASP A 714      26.283  70.075 -28.636  1.00  0.00           C  
ATOM   1805  OD1 ASP A 714      25.754  69.026 -28.208  1.00  0.00           O  
ATOM   1806  OD2 ASP A 714      27.306  70.568 -28.119  1.00  0.00           O  
ATOM   1807  N   ALA A 715      28.029  71.289 -31.870  1.00  0.00           N  
ATOM   1808  CA  ALA A 715      29.351  70.930 -32.379  1.00  0.00           C  
ATOM   1809  C   ALA A 715      30.198  72.170 -32.661  1.00  0.00           C  
ATOM   1810  O   ALA A 715      31.379  72.059 -32.999  1.00  0.00           O  
ATOM   1811  CB  ALA A 715      29.213  70.089 -33.647  1.00  0.00           C  
ATOM   1812  N   THR A 716      29.587  73.345 -32.526  1.00  0.00           N  
ATOM   1813  CA  THR A 716      30.276  74.614 -32.755  1.00  0.00           C  
ATOM   1814  C   THR A 716      30.408  75.380 -31.443  1.00  0.00           C  
ATOM   1815  O   THR A 716      31.217  76.305 -31.331  1.00  0.00           O  
ATOM   1816  CB  THR A 716      29.512  75.500 -33.768  1.00  0.00           C  
ATOM   1817  OG1 THR A 716      29.453  74.835 -35.036  1.00  0.00           O  
ATOM   1818  CG2 THR A 716      30.210  76.846 -33.942  1.00  0.00           C  
ATOM   1819  N   ARG A 718      29.611  74.983 -30.453  1.00  0.00           N  
ATOM   1820  CA  ARG A 718      29.629  75.625 -29.144  1.00  0.00           C  
ATOM   1821  C   ARG A 718      28.508  75.058 -28.267  1.00  0.00           C  
ATOM   1822  O   ARG A 718      27.595  74.395 -28.762  1.00  0.00           O  
ATOM   1823  CB  ARG A 718      29.442  77.138 -29.308  1.00  0.00           C  
ATOM   1824  CG  ARG A 718      29.936  77.983 -28.139  1.00  0.00           C  
ATOM   1825  CD  ARG A 718      31.462  78.041 -28.081  1.00  0.00           C  
ATOM   1826  NE  ARG A 718      32.041  78.665 -29.270  1.00  0.00           N  
ATOM   1827  CZ  ARG A 718      33.334  78.946 -29.416  1.00  0.00           C  
ATOM   1828  NH1 ARG A 718      33.771  79.512 -30.533  1.00  0.00           N  
ATOM   1829  NH2 ARG A 718      34.191  78.668 -28.444  1.00  0.00           N  
ATOM   1830  N   LEU A 723      28.591  75.316 -26.964  1.00  0.00           N  
ATOM   1831  CA  LEU A 723      27.581  74.866 -26.009  1.00  0.00           C  
ATOM   1832  C   LEU A 723      26.799  76.087 -25.526  1.00  0.00           C  
ATOM   1833  O   LEU A 723      27.346  77.192 -25.451  1.00  0.00           O  
ATOM   1834  CB  LEU A 723      28.247  74.165 -24.820  1.00  0.00           C  
ATOM   1835  CG  LEU A 723      28.845  72.781 -25.097  1.00  0.00           C  
ATOM   1836  CD1 LEU A 723      29.596  72.277 -23.872  1.00  0.00           C  
ATOM   1837  CD2 LEU A 723      27.729  71.817 -25.471  1.00  0.00           C  
ATOM   1838  N   TYR A 724      25.525  75.902 -25.199  1.00  0.00           N  
ATOM   1839  CA  TYR A 724      24.713  77.027 -24.750  1.00  0.00           C  
ATOM   1840  C   TYR A 724      25.043  77.538 -23.345  1.00  0.00           C  
ATOM   1841  O   TYR A 724      24.863  78.722 -23.058  1.00  0.00           O  
ATOM   1842  CB  TYR A 724      23.236  76.668 -24.856  1.00  0.00           C  
ATOM   1843  CG  TYR A 724      22.732  76.657 -26.282  1.00  0.00           C  
ATOM   1844  CD1 TYR A 724      21.548  75.994 -26.617  1.00  0.00           C  
ATOM   1845  CD2 TYR A 724      23.429  77.320 -27.297  1.00  0.00           C  
ATOM   1846  CE1 TYR A 724      21.071  75.990 -27.924  1.00  0.00           C  
ATOM   1847  CE2 TYR A 724      22.962  77.323 -28.607  1.00  0.00           C  
ATOM   1848  CZ  TYR A 724      21.782  76.656 -28.913  1.00  0.00           C  
ATOM   1849  OH  TYR A 724      21.303  76.653 -30.202  1.00  0.00           O  
ATOM   1850  N   THR A 725      25.518  76.650 -22.475  1.00  0.00           N  
ATOM   1851  CA  THR A 725      25.899  77.036 -21.123  1.00  0.00           C  
ATOM   1852  C   THR A 725      27.334  76.600 -20.887  1.00  0.00           C  
ATOM   1853  O   THR A 725      27.798  75.631 -21.482  1.00  0.00           O  
ATOM   1854  CB  THR A 725      25.032  76.355 -20.068  1.00  0.00           C  
ATOM   1855  OG1 THR A 725      23.657  76.555 -20.392  1.00  0.00           O  
ATOM   1856  CG2 THR A 725      25.299  76.960 -18.699  1.00  0.00           C  
ATOM   1857  N   TYR A 726      28.039  77.322 -20.028  1.00  0.00           N  
ATOM   1858  CA  TYR A 726      29.418  76.977 -19.713  1.00  0.00           C  
ATOM   1859  C   TYR A 726      29.793  77.579 -18.356  1.00  0.00           C  
ATOM   1860  O   TYR A 726      29.028  78.344 -17.769  1.00  0.00           O  
ATOM   1861  CB  TYR A 726      30.353  77.490 -20.815  1.00  0.00           C  
ATOM   1862  CG  TYR A 726      30.543  78.994 -20.820  1.00  0.00           C  
ATOM   1863  CD1 TYR A 726      31.574  79.586 -20.087  1.00  0.00           C  
ATOM   1864  CD2 TYR A 726      29.675  79.830 -21.533  1.00  0.00           C  
ATOM   1865  CE1 TYR A 726      31.739  80.975 -20.061  1.00  0.00           C  
ATOM   1866  CE2 TYR A 726      29.830  81.222 -21.514  1.00  0.00           C  
ATOM   1867  CZ  TYR A 726      30.864  81.789 -20.772  1.00  0.00           C  
ATOM   1868  OH  TYR A 726      31.013  83.163 -20.705  1.00  0.00           O  
ATOM   1869  N   PHE A 728      30.966  77.230 -17.855  1.00  0.00           N  
ATOM   1870  CA  PHE A 728      31.404  77.749 -16.574  1.00  0.00           C  
ATOM   1871  C   PHE A 728      32.567  78.688 -16.749  1.00  0.00           C  
ATOM   1872  O   PHE A 728      33.489  78.412 -17.509  1.00  0.00           O  
ATOM   1873  CB  PHE A 728      31.859  76.629 -15.633  1.00  0.00           C  
ATOM   1874  CG  PHE A 728      30.743  75.821 -15.042  1.00  0.00           C  
ATOM   1875  CD1 PHE A 728      30.181  74.756 -15.745  1.00  0.00           C  
ATOM   1876  CD2 PHE A 728      30.287  76.088 -13.754  1.00  0.00           C  
ATOM   1877  CE1 PHE A 728      29.188  73.966 -15.168  1.00  0.00           C  
ATOM   1878  CE2 PHE A 728      29.296  75.303 -13.172  1.00  0.00           C  
ATOM   1879  CZ  PHE A 728      28.745  74.238 -13.879  1.00  0.00           C  
ATOM   1880  N   SER A 730      32.525  79.799 -16.031  1.00  0.00           N  
ATOM   1881  CA  SER A 730      33.614  80.753 -16.070  1.00  0.00           C  
ATOM   1882  C   SER A 730      34.208  80.816 -14.667  1.00  0.00           C  
ATOM   1883  O   SER A 730      33.473  81.002 -13.688  1.00  0.00           O  
ATOM   1884  CB  SER A 730      33.106  82.136 -16.484  1.00  0.00           C  
ATOM   1885  OG  SER A 730      34.103  83.133 -16.258  1.00  0.00           O  
ATOM   1886  N   ALA A 731      35.522  80.621 -14.566  1.00  0.00           N  
ATOM   1887  CA  ALA A 731      36.215  80.702 -13.275  1.00  0.00           C  
ATOM   1888  C   ALA A 731      36.699  82.140 -13.309  1.00  0.00           C  
ATOM   1889  O   ALA A 731      37.744  82.453 -13.888  1.00  0.00           O  
ATOM   1890  CB  ALA A 731      37.396  79.725 -13.227  1.00  0.00           C  
ATOM   1891  N   SER A 732      35.932  83.023 -12.694  1.00  0.00           N  
ATOM   1892  CA  SER A 732      36.256  84.440 -12.765  1.00  0.00           C  
ATOM   1893  C   SER A 732      36.665  85.125 -11.466  1.00  0.00           C  
ATOM   1894  O   SER A 732      36.420  84.626 -10.359  1.00  0.00           O  
ATOM   1895  CB  SER A 732      35.073  85.172 -13.423  1.00  0.00           C  
ATOM   1896  OG  SER A 732      35.363  86.526 -13.658  1.00  0.00           O  
ATOM   1897  N   CYS A 733      37.321  86.269 -11.613  1.00  0.00           N  
ATOM   1898  CA  CYS A 733      37.772  87.010 -10.454  1.00  0.00           C  
ATOM   1899  C   CYS A 733      37.910  88.479 -10.787  1.00  0.00           C  
ATOM   1900  O   CYS A 733      37.987  88.858 -11.960  1.00  0.00           O  
ATOM   1901  CB  CYS A 733      39.126  86.480  -9.966  1.00  0.00           C  
ATOM   1902  SG  CYS A 733      40.551  86.892 -11.055  1.00  0.00           S  
ATOM   1903  N   VAL A 734      37.934  89.289  -9.732  1.00  0.00           N  
ATOM   1904  CA  VAL A 734      38.099  90.727  -9.835  1.00  0.00           C  
ATOM   1905  C   VAL A 734      39.037  91.174  -8.733  1.00  0.00           C  
ATOM   1906  O   VAL A 734      39.035  90.619  -7.639  1.00  0.00           O  
ATOM   1907  CB  VAL A 734      36.766  91.492  -9.680  1.00  0.00           C  
ATOM   1908  CG1 VAL A 734      35.935  91.325 -10.924  1.00  0.00           C  
ATOM   1909  CG2 VAL A 734      36.011  90.994  -8.463  1.00  0.00           C  
ATOM   1910  N   LEU A 735      39.849  92.175  -9.050  1.00  0.00           N  
ATOM   1911  CA  LEU A 735      40.811  92.746  -8.120  1.00  0.00           C  
ATOM   1912  C   LEU A 735      40.486  94.231  -8.104  1.00  0.00           C  
ATOM   1913  O   LEU A 735      40.418  94.853  -9.163  1.00  0.00           O  
ATOM   1914  CB  LEU A 735      42.225  92.554  -8.661  1.00  0.00           C  
ATOM   1915  CG  LEU A 735      43.419  92.608  -7.710  1.00  0.00           C  
ATOM   1916  CD1 LEU A 735      44.687  92.716  -8.551  1.00  0.00           C  
ATOM   1917  CD2 LEU A 735      43.308  93.777  -6.765  1.00  0.00           C  
ATOM   1918  N   VAL A 736      40.261  94.795  -6.924  1.00  0.00           N  
ATOM   1919  CA  VAL A 736      39.965  96.222  -6.826  1.00  0.00           C  
ATOM   1920  C   VAL A 736      41.043  96.881  -5.996  1.00  0.00           C  
ATOM   1921  O   VAL A 736      41.308  96.464  -4.869  1.00  0.00           O  
ATOM   1922  CB  VAL A 736      38.617  96.504  -6.146  1.00  0.00           C  
ATOM   1923  CG1 VAL A 736      38.334  97.999  -6.190  1.00  0.00           C  
ATOM   1924  CG2 VAL A 736      37.513  95.750  -6.835  1.00  0.00           C  
ATOM   1925  N   ASP A 737      41.672  97.904  -6.554  1.00  0.00           N  
ATOM   1926  CA  ASP A 737      42.721  98.616  -5.837  1.00  0.00           C  
ATOM   1927  C   ASP A 737      42.861 100.016  -6.433  1.00  0.00           C  
ATOM   1928  O   ASP A 737      42.238 100.326  -7.447  1.00  0.00           O  
ATOM   1929  CB  ASP A 737      44.039  97.845  -5.940  1.00  0.00           C  
ATOM   1930  CG  ASP A 737      44.863  97.938  -4.672  1.00  0.00           C  
ATOM   1931  OD1 ASP A 737      45.866  97.196  -4.539  1.00  0.00           O  
ATOM   1932  OD2 ASP A 737      44.503  98.755  -3.801  1.00  0.00           O  
ATOM   1933  N   GLU A 738      43.672 100.865  -5.817  1.00  0.00           N  
ATOM   1934  CA  GLU A 738      43.825 102.219  -6.332  1.00  0.00           C  
ATOM   1935  C   GLU A 738      44.704 102.247  -7.577  1.00  0.00           C  
ATOM   1936  O   GLU A 738      44.365 102.903  -8.555  1.00  0.00           O  
ATOM   1937  CB  GLU A 738      44.384 103.137  -5.235  1.00  0.00           C  
ATOM   1938  CG  GLU A 738      43.592 103.032  -3.927  1.00  0.00           C  
ATOM   1939  CD  GLU A 738      43.885 104.146  -2.927  1.00  0.00           C  
ATOM   1940  OE1 GLU A 738      43.470 105.300  -3.181  1.00  0.00           O  
ATOM   1941  OE2 GLU A 738      44.521 103.865  -1.884  1.00  0.00           O  
ATOM   1942  N   GLU A 739      45.814 101.512  -7.542  1.00  0.00           N  
ATOM   1943  CA  GLU A 739      46.757 101.444  -8.665  1.00  0.00           C  
ATOM   1944  C   GLU A 739      46.773 100.059  -9.339  1.00  0.00           C  
ATOM   1945  O   GLU A 739      47.127  99.063  -8.721  1.00  0.00           O  
ATOM   1946  CB  GLU A 739      48.170 101.767  -8.168  1.00  0.00           C  
ATOM   1947  CG  GLU A 739      48.299 103.109  -7.474  1.00  0.00           C  
ATOM   1948  CD  GLU A 739      48.644 104.227  -8.436  1.00  0.00           C  
ATOM   1949  OE1 GLU A 739      49.857 104.455  -8.647  1.00  0.00           O  
ATOM   1950  OE2 GLU A 739      47.711 104.865  -8.987  1.00  0.00           O  
ATOM   1951  N   LEU A 788      46.407 100.002 -10.611  1.00  0.00           N  
ATOM   1952  CA  LEU A 788      46.389  98.738 -11.333  1.00  0.00           C  
ATOM   1953  C   LEU A 788      46.849  98.873 -12.777  1.00  0.00           C  
ATOM   1954  O   LEU A 788      46.614  99.891 -13.432  1.00  0.00           O  
ATOM   1955  CB  LEU A 788      44.977  98.155 -11.357  1.00  0.00           C  
ATOM   1956  CG  LEU A 788      44.291  97.741 -10.065  1.00  0.00           C  
ATOM   1957  CD1 LEU A 788      42.929  97.191 -10.444  1.00  0.00           C  
ATOM   1958  CD2 LEU A 788      45.127  96.702  -9.298  1.00  0.00           C  
ATOM   1959  N   SER A 789      47.476  97.817 -13.279  1.00  0.00           N  
ATOM   1960  CA  SER A 789      47.944  97.787 -14.654  1.00  0.00           C  
ATOM   1961  C   SER A 789      47.880  96.356 -15.122  1.00  0.00           C  
ATOM   1962  O   SER A 789      47.671  95.440 -14.322  1.00  0.00           O  
ATOM   1963  CB  SER A 789      49.387  98.285 -14.759  1.00  0.00           C  
ATOM   1964  OG  SER A 789      50.273  97.429 -14.065  1.00  0.00           O  
ATOM   1965  N   VAL A 790      48.082  96.175 -16.421  1.00  0.00           N  
ATOM   1966  CA  VAL A 790      48.041  94.865 -17.041  1.00  0.00           C  
ATOM   1967  C   VAL A 790      48.942  93.854 -16.316  1.00  0.00           C  
ATOM   1968  O   VAL A 790      48.734  92.639 -16.398  1.00  0.00           O  
ATOM   1969  CB  VAL A 790      48.388  95.009 -18.546  1.00  0.00           C  
ATOM   1970  CG1 VAL A 790      48.829  93.693 -19.133  1.00  0.00           C  
ATOM   1971  CG2 VAL A 790      47.148  95.490 -19.290  1.00  0.00           C  
ATOM   1972  N   ASP A 791      49.916  94.356 -15.570  1.00  0.00           N  
ATOM   1973  CA  ASP A 791      50.805  93.470 -14.839  1.00  0.00           C  
ATOM   1974  C   ASP A 791      50.103  92.699 -13.730  1.00  0.00           C  
ATOM   1975  O   ASP A 791      50.530  91.605 -13.361  1.00  0.00           O  
ATOM   1976  CB  ASP A 791      51.973  94.261 -14.258  1.00  0.00           C  
ATOM   1977  CG  ASP A 791      52.719  95.029 -15.318  1.00  0.00           C  
ATOM   1978  OD1 ASP A 791      52.195  96.071 -15.757  1.00  0.00           O  
ATOM   1979  OD2 ASP A 791      53.810  94.578 -15.727  1.00  0.00           O  
ATOM   1980  N   ASP A 792      49.027  93.257 -13.195  1.00  0.00           N  
ATOM   1981  CA  ASP A 792      48.302  92.572 -12.136  1.00  0.00           C  
ATOM   1982  C   ASP A 792      47.518  91.425 -12.737  1.00  0.00           C  
ATOM   1983  O   ASP A 792      47.256  90.427 -12.074  1.00  0.00           O  
ATOM   1984  CB  ASP A 792      47.363  93.535 -11.431  1.00  0.00           C  
ATOM   1985  CG  ASP A 792      48.076  94.773 -10.959  1.00  0.00           C  
ATOM   1986  OD1 ASP A 792      47.920  95.826 -11.616  1.00  0.00           O  
ATOM   1987  OD2 ASP A 792      48.806  94.683  -9.944  1.00  0.00           O  
ATOM   1988  N   GLY A 793      47.155  91.575 -14.004  1.00  0.00           N  
ATOM   1989  CA  GLY A 793      46.426  90.528 -14.683  1.00  0.00           C  
ATOM   1990  C   GLY A 793      47.379  89.386 -14.974  1.00  0.00           C  
ATOM   1991  O   GLY A 793      47.031  88.213 -14.829  1.00  0.00           O  
ATOM   1992  N   LYS A 794      48.595  89.731 -15.378  1.00  0.00           N  
ATOM   1993  CA  LYS A 794      49.590  88.726 -15.689  1.00  0.00           C  
ATOM   1994  C   LYS A 794      49.993  87.964 -14.444  1.00  0.00           C  
ATOM   1995  O   LYS A 794      50.029  86.727 -14.441  1.00  0.00           O  
ATOM   1996  CB  LYS A 794      50.811  89.387 -16.317  1.00  0.00           C  
ATOM   1997  CG  LYS A 794      50.489  90.046 -17.655  1.00  0.00           C  
ATOM   1998  CD  LYS A 794      51.692  90.728 -18.253  1.00  0.00           C  
ATOM   1999  CE  LYS A 794      51.324  91.425 -19.549  1.00  0.00           C  
ATOM   2000  NZ  LYS A 794      52.480  92.193 -20.083  1.00  0.00           N  
ATOM   2001  N   ALA A 795      50.282  88.697 -13.374  1.00  0.00           N  
ATOM   2002  CA  ALA A 795      50.691  88.054 -12.133  1.00  0.00           C  
ATOM   2003  C   ALA A 795      49.614  87.109 -11.604  1.00  0.00           C  
ATOM   2004  O   ALA A 795      49.924  86.053 -11.050  1.00  0.00           O  
ATOM   2005  CB  ALA A 795      51.025  89.090 -11.103  1.00  0.00           C  
ATOM   2006  N   VAL A 796      48.351  87.488 -11.780  1.00  0.00           N  
ATOM   2007  CA  VAL A 796      47.256  86.656 -11.327  1.00  0.00           C  
ATOM   2008  C   VAL A 796      47.123  85.421 -12.210  1.00  0.00           C  
ATOM   2009  O   VAL A 796      46.961  84.307 -11.699  1.00  0.00           O  
ATOM   2010  CB  VAL A 796      45.915  87.448 -11.308  1.00  0.00           C  
ATOM   2011  CG1 VAL A 796      44.735  86.507 -11.304  1.00  0.00           C  
ATOM   2012  CG2 VAL A 796      45.847  88.289 -10.063  1.00  0.00           C  
ATOM   2013  N   ALA A 797      47.205  85.609 -13.529  1.00  0.00           N  
ATOM   2014  CA  ALA A 797      47.094  84.479 -14.457  1.00  0.00           C  
ATOM   2015  C   ALA A 797      48.159  83.443 -14.157  1.00  0.00           C  
ATOM   2016  O   ALA A 797      47.879  82.245 -14.142  1.00  0.00           O  
ATOM   2017  CB  ALA A 797      47.224  84.938 -15.880  1.00  0.00           C  
ATOM   2018  N   GLU A 798      49.380  83.899 -13.902  1.00  0.00           N  
ATOM   2019  CA  GLU A 798      50.451  82.960 -13.602  1.00  0.00           C  
ATOM   2020  C   GLU A 798      50.269  82.241 -12.258  1.00  0.00           C  
ATOM   2021  O   GLU A 798      50.410  81.029 -12.186  1.00  0.00           O  
ATOM   2022  CB  GLU A 798      51.820  83.655 -13.621  1.00  0.00           C  
ATOM   2023  CG  GLU A 798      52.924  82.786 -13.025  1.00  0.00           C  
ATOM   2024  CD  GLU A 798      54.192  83.544 -12.672  1.00  0.00           C  
ATOM   2025  OE1 GLU A 798      54.933  83.052 -11.792  1.00  0.00           O  
ATOM   2026  OE2 GLU A 798      54.459  84.609 -13.273  1.00  0.00           O  
ATOM   2027  N   ALA A 799      49.959  82.980 -11.200  1.00  0.00           N  
ATOM   2028  CA  ALA A 799      49.799  82.377  -9.877  1.00  0.00           C  
ATOM   2029  C   ALA A 799      48.669  81.358  -9.867  1.00  0.00           C  
ATOM   2030  O   ALA A 799      48.691  80.375  -9.115  1.00  0.00           O  
ATOM   2031  CB  ALA A 799      49.530  83.456  -8.833  1.00  0.00           C  
ATOM   2032  N   LEU A 800      47.679  81.599 -10.710  1.00  0.00           N  
ATOM   2033  CA  LEU A 800      46.552  80.704 -10.784  1.00  0.00           C  
ATOM   2034  C   LEU A 800      46.889  79.479 -11.644  1.00  0.00           C  
ATOM   2035  O   LEU A 800      46.789  78.338 -11.189  1.00  0.00           O  
ATOM   2036  CB  LEU A 800      45.362  81.452 -11.371  1.00  0.00           C  
ATOM   2037  CG  LEU A 800      44.076  80.656 -11.487  1.00  0.00           C  
ATOM   2038  CD1 LEU A 800      43.304  80.779 -10.193  1.00  0.00           C  
ATOM   2039  CD2 LEU A 800      43.264  81.187 -12.637  1.00  0.00           C  
ATOM   2040  N   LEU A 801      47.298  79.734 -12.882  1.00  0.00           N  
ATOM   2041  CA  LEU A 801      47.627  78.679 -13.835  1.00  0.00           C  
ATOM   2042  C   LEU A 801      48.793  77.774 -13.424  1.00  0.00           C  
ATOM   2043  O   LEU A 801      48.812  76.589 -13.748  1.00  0.00           O  
ATOM   2044  CB  LEU A 801      47.919  79.303 -15.202  1.00  0.00           C  
ATOM   2045  CG  LEU A 801      46.880  79.290 -16.331  1.00  0.00           C  
ATOM   2046  CD1 LEU A 801      45.608  78.576 -15.924  1.00  0.00           C  
ATOM   2047  CD2 LEU A 801      46.595  80.707 -16.730  1.00  0.00           C  
ATOM   2048  N   ARG A 802      49.769  78.331 -12.720  1.00  0.00           N  
ATOM   2049  CA  ARG A 802      50.922  77.556 -12.273  1.00  0.00           C  
ATOM   2050  C   ARG A 802      50.503  76.422 -11.362  1.00  0.00           C  
ATOM   2051  O   ARG A 802      51.216  75.431 -11.237  1.00  0.00           O  
ATOM   2052  CB  ARG A 802      51.902  78.448 -11.509  1.00  0.00           C  
ATOM   2053  CG  ARG A 802      52.874  79.228 -12.381  1.00  0.00           C  
ATOM   2054  CD  ARG A 802      54.252  78.774 -12.035  1.00  0.00           C  
ATOM   2055  NE  ARG A 802      55.039  79.822 -11.427  1.00  0.00           N  
ATOM   2056  CZ  ARG A 802      56.168  79.607 -10.762  1.00  0.00           C  
ATOM   2057  NH1 ARG A 802      56.832  80.628 -10.250  1.00  0.00           N  
ATOM   2058  NH2 ARG A 802      56.619  78.372 -10.587  1.00  0.00           N  
ATOM   2059  N   GLN A 803      49.352  76.564 -10.713  1.00  0.00           N  
ATOM   2060  CA  GLN A 803      48.892  75.527  -9.803  1.00  0.00           C  
ATOM   2061  C   GLN A 803      48.255  74.353 -10.528  1.00  0.00           C  
ATOM   2062  O   GLN A 803      47.901  73.354  -9.916  1.00  0.00           O  
ATOM   2063  CB  GLN A 803      47.905  76.105  -8.812  1.00  0.00           C  
ATOM   2064  CG  GLN A 803      48.524  77.060  -7.831  1.00  0.00           C  
ATOM   2065  CD  GLN A 803      47.508  77.584  -6.860  1.00  0.00           C  
ATOM   2066  OE1 GLN A 803      47.072  76.871  -5.958  1.00  0.00           O  
ATOM   2067  NE2 GLN A 803      47.094  78.829  -7.054  1.00  0.00           N  
ATOM   2068  N   PHE A 807      48.109  74.487 -11.836  1.00  0.00           N  
ATOM   2069  CA  PHE A 807      47.520  73.443 -12.649  1.00  0.00           C  
ATOM   2070  C   PHE A 807      48.534  72.843 -13.609  1.00  0.00           C  
ATOM   2071  O   PHE A 807      48.160  72.243 -14.620  1.00  0.00           O  
ATOM   2072  CB  PHE A 807      46.337  74.012 -13.424  1.00  0.00           C  
ATOM   2073  CG  PHE A 807      45.136  74.255 -12.574  1.00  0.00           C  
ATOM   2074  CD1 PHE A 807      44.211  73.240 -12.355  1.00  0.00           C  
ATOM   2075  CD2 PHE A 807      44.935  75.493 -11.973  1.00  0.00           C  
ATOM   2076  CE1 PHE A 807      43.098  73.456 -11.553  1.00  0.00           C  
ATOM   2077  CE2 PHE A 807      43.826  75.716 -11.170  1.00  0.00           C  
ATOM   2078  CZ  PHE A 807      42.903  74.692 -10.960  1.00  0.00           C  
ATOM   2079  N   GLY A 808      49.817  73.028 -13.301  1.00  0.00           N  
ATOM   2080  CA  GLY A 808      50.867  72.474 -14.135  1.00  0.00           C  
ATOM   2081  C   GLY A 808      51.406  73.281 -15.309  1.00  0.00           C  
ATOM   2082  O   GLY A 808      52.301  72.800 -15.998  1.00  0.00           O  
ATOM   2083  N   PHE A1141      50.881  74.473 -15.578  1.00  0.00           N  
ATOM   2084  CA  PHE A1141      51.432  75.262 -16.680  1.00  0.00           C  
ATOM   2085  C   PHE A1141      52.760  75.861 -16.210  1.00  0.00           C  
ATOM   2086  O   PHE A1141      52.943  76.118 -15.014  1.00  0.00           O  
ATOM   2087  CB  PHE A1141      50.474  76.372 -17.109  1.00  0.00           C  
ATOM   2088  CG  PHE A1141      49.203  75.866 -17.706  1.00  0.00           C  
ATOM   2089  CD1 PHE A1141      48.117  75.550 -16.892  1.00  0.00           C  
ATOM   2090  CD2 PHE A1141      49.082  75.716 -19.081  1.00  0.00           C  
ATOM   2091  CE1 PHE A1141      46.921  75.094 -17.440  1.00  0.00           C  
ATOM   2092  CE2 PHE A1141      47.893  75.261 -19.646  1.00  0.00           C  
ATOM   2093  CZ  PHE A1141      46.804  74.948 -18.822  1.00  0.00           C  
ATOM   2094  N   GLU A1153      53.686  76.085 -17.139  1.00  0.00           N  
ATOM   2095  CA  GLU A1153      54.993  76.605 -16.747  1.00  0.00           C  
ATOM   2096  C   GLU A1153      55.516  77.832 -17.493  1.00  0.00           C  
ATOM   2097  O   GLU A1153      56.560  78.365 -17.142  1.00  0.00           O  
ATOM   2098  CB  GLU A1153      56.020  75.485 -16.854  1.00  0.00           C  
ATOM   2099  CG  GLU A1153      55.613  74.229 -16.124  1.00  0.00           C  
ATOM   2100  CD  GLU A1153      56.549  73.072 -16.394  1.00  0.00           C  
ATOM   2101  OE1 GLU A1153      56.812  72.790 -17.584  1.00  0.00           O  
ATOM   2102  OE2 GLU A1153      57.016  72.441 -15.420  1.00  0.00           O  
ATOM   2103  N   ASN A1154      54.799  78.294 -18.508  1.00  0.00           N  
ATOM   2104  CA  ASN A1154      55.275  79.445 -19.245  1.00  0.00           C  
ATOM   2105  C   ASN A1154      54.079  80.187 -19.812  1.00  0.00           C  
ATOM   2106  O   ASN A1154      53.087  79.572 -20.204  1.00  0.00           O  
ATOM   2107  CB  ASN A1154      56.212  78.969 -20.362  1.00  0.00           C  
ATOM   2108  CG  ASN A1154      57.223  80.017 -20.776  1.00  0.00           C  
ATOM   2109  OD1 ASN A1154      58.156  79.718 -21.514  1.00  0.00           O  
ATOM   2110  ND2 ASN A1154      57.044  81.245 -20.310  1.00  0.00           N  
ATOM   2111  N   PHE A1155      54.181  81.510 -19.873  1.00  0.00           N  
ATOM   2112  CA  PHE A1155      53.075  82.320 -20.358  1.00  0.00           C  
ATOM   2113  C   PHE A1155      53.452  83.405 -21.350  1.00  0.00           C  
ATOM   2114  O   PHE A1155      54.550  83.964 -21.315  1.00  0.00           O  
ATOM   2115  CB  PHE A1155      52.379  82.953 -19.158  1.00  0.00           C  
ATOM   2116  CG  PHE A1155      52.119  81.982 -18.061  1.00  0.00           C  
ATOM   2117  CD1 PHE A1155      50.976  81.180 -18.082  1.00  0.00           C  
ATOM   2118  CD2 PHE A1155      53.080  81.767 -17.079  1.00  0.00           C  
ATOM   2119  CE1 PHE A1155      50.802  80.174 -17.149  1.00  0.00           C  
ATOM   2120  CE2 PHE A1155      52.916  80.762 -16.141  1.00  0.00           C  
ATOM   2121  CZ  PHE A1155      51.776  79.959 -16.176  1.00  0.00           C  
ATOM   2122  N   ARG A1156      52.516  83.692 -22.241  1.00  0.00           N  
ATOM   2123  CA  ARG A1156      52.695  84.731 -23.228  1.00  0.00           C  
ATOM   2124  C   ARG A1156      51.356  85.452 -23.298  1.00  0.00           C  
ATOM   2125  O   ARG A1156      50.293  84.825 -23.171  1.00  0.00           O  
ATOM   2126  CB  ARG A1156      53.059  84.131 -24.597  1.00  0.00           C  
ATOM   2127  CG  ARG A1156      54.422  83.428 -24.659  1.00  0.00           C  
ATOM   2128  CD  ARG A1156      55.611  84.366 -24.420  1.00  0.00           C  
ATOM   2129  NE  ARG A1156      56.880  83.692 -24.721  1.00  0.00           N  
ATOM   2130  CZ  ARG A1156      57.670  83.079 -23.834  1.00  0.00           C  
ATOM   2131  NH1 ARG A1156      58.790  82.502 -24.250  1.00  0.00           N  
ATOM   2132  NH2 ARG A1156      57.374  83.052 -22.537  1.00  0.00           N  
ATOM   2133  N   PHE A1157      51.404  86.767 -23.484  1.00  0.00           N  
ATOM   2134  CA  PHE A1157      50.179  87.547 -23.574  1.00  0.00           C  
ATOM   2135  C   PHE A1157      50.148  88.436 -24.812  1.00  0.00           C  
ATOM   2136  O   PHE A1157      51.127  89.105 -25.135  1.00  0.00           O  
ATOM   2137  CB  PHE A1157      50.024  88.424 -22.340  1.00  0.00           C  
ATOM   2138  CG  PHE A1157      50.339  87.728 -21.060  1.00  0.00           C  
ATOM   2139  CD1 PHE A1157      51.659  87.597 -20.636  1.00  0.00           C  
ATOM   2140  CD2 PHE A1157      49.313  87.226 -20.254  1.00  0.00           C  
ATOM   2141  CE1 PHE A1157      51.961  86.975 -19.410  1.00  0.00           C  
ATOM   2142  CE2 PHE A1157      49.601  86.600 -19.027  1.00  0.00           C  
ATOM   2143  CZ  PHE A1157      50.931  86.476 -18.605  1.00  0.00           C  
ATOM   2144  N   ARG A1158      49.020  88.448 -25.506  1.00  0.00           N  
ATOM   2145  CA  ARG A1158      48.891  89.291 -26.675  1.00  0.00           C  
ATOM   2146  C   ARG A1158      47.656  90.167 -26.485  1.00  0.00           C  
ATOM   2147  O   ARG A1158      46.761  89.828 -25.709  1.00  0.00           O  
ATOM   2148  CB  ARG A1158      48.725  88.449 -27.940  1.00  0.00           C  
ATOM   2149  CG  ARG A1158      47.305  87.960 -28.172  1.00  0.00           C  
ATOM   2150  CD  ARG A1158      47.166  87.204 -29.486  1.00  0.00           C  
ATOM   2151  NE  ARG A1158      45.862  86.548 -29.598  1.00  0.00           N  
ATOM   2152  CZ  ARG A1158      45.518  85.715 -30.578  1.00  0.00           C  
ATOM   2153  NH1 ARG A1158      44.309  85.166 -30.592  1.00  0.00           N  
ATOM   2154  NH2 ARG A1158      46.383  85.430 -31.544  1.00  0.00           N  
ATOM   2155  N   LYS A1159      47.619  91.295 -27.191  1.00  0.00           N  
ATOM   2156  CA  LYS A1159      46.483  92.208 -27.138  1.00  0.00           C  
ATOM   2157  C   LYS A1159      45.351  91.610 -27.964  1.00  0.00           C  
ATOM   2158  O   LYS A1159      45.574  91.101 -29.062  1.00  0.00           O  
ATOM   2159  CB  LYS A1159      46.870  93.569 -27.709  1.00  0.00           C  
ATOM   2160  CG  LYS A1159      47.974  94.281 -26.942  1.00  0.00           C  
ATOM   2161  CD  LYS A1159      47.563  94.594 -25.505  1.00  0.00           C  
ATOM   2162  CE  LYS A1159      48.660  95.387 -24.800  1.00  0.00           C  
ATOM   2163  NZ  LYS A1159      48.483  95.448 -23.320  1.00  0.00           N  
ATOM   2164  N   ASP A1160      44.136  91.680 -27.435  1.00  0.00           N  
ATOM   2165  CA  ASP A1160      42.968  91.126 -28.103  1.00  0.00           C  
ATOM   2166  C   ASP A1160      42.383  92.072 -29.146  1.00  0.00           C  
ATOM   2167  O   ASP A1160      42.005  93.197 -28.837  1.00  0.00           O  
ATOM   2168  CB  ASP A1160      41.922  90.775 -27.046  1.00  0.00           C  
ATOM   2169  CG  ASP A1160      40.808  89.901 -27.580  1.00  0.00           C  
ATOM   2170  OD1 ASP A1160      40.304  89.064 -26.796  1.00  0.00           O  
ATOM   2171  OD2 ASP A1160      40.425  90.052 -28.763  1.00  0.00           O  
ATOM   2172  N   GLU A1161      42.298  91.597 -30.385  1.00  0.00           N  
ATOM   2173  CA  GLU A1161      41.768  92.393 -31.488  1.00  0.00           C  
ATOM   2174  C   GLU A1161      40.377  92.965 -31.243  1.00  0.00           C  
ATOM   2175  O   GLU A1161      40.006  93.961 -31.855  1.00  0.00           O  
ATOM   2176  CB  GLU A1161      41.742  91.569 -32.782  1.00  0.00           C  
ATOM   2177  CG  GLU A1161      43.112  91.305 -33.405  1.00  0.00           C  
ATOM   2178  CD  GLU A1161      43.020  90.644 -34.781  1.00  0.00           C  
ATOM   2179  OE1 GLU A1161      42.468  89.523 -34.880  1.00  0.00           O  
ATOM   2180  OE2 GLU A1161      43.502  91.249 -35.765  1.00  0.00           O  
ATOM   2181  N   LYS A1425      39.601  92.335 -30.366  1.00  0.00           N  
ATOM   2182  CA  LYS A1425      38.249  92.814 -30.067  1.00  0.00           C  
ATOM   2183  C   LYS A1425      38.261  94.241 -29.502  1.00  0.00           C  
ATOM   2184  O   LYS A1425      37.501  95.100 -29.945  1.00  0.00           O  
ATOM   2185  CB  LYS A1425      37.560  91.906 -29.039  1.00  0.00           C  
ATOM   2186  CG  LYS A1425      37.137  90.523 -29.507  1.00  0.00           C  
ATOM   2187  CD  LYS A1425      36.264  89.869 -28.430  1.00  0.00           C  
ATOM   2188  CE  LYS A1425      35.619  88.564 -28.884  1.00  0.00           C  
ATOM   2189  NZ  LYS A1425      36.577  87.422 -28.969  1.00  0.00           N  
ATOM   2190  N   ARG A1437      39.123  94.481 -28.516  1.00  0.00           N  
ATOM   2191  CA  ARG A1437      39.193  95.784 -27.870  1.00  0.00           C  
ATOM   2192  C   ARG A1437      37.786  96.162 -27.412  1.00  0.00           C  
ATOM   2193  O   ARG A1437      37.286  97.230 -27.734  1.00  0.00           O  
ATOM   2194  CB  ARG A1437      39.736  96.833 -28.842  1.00  0.00           C  
ATOM   2195  CG  ARG A1437      41.218  96.673 -29.150  1.00  0.00           C  
ATOM   2196  CD  ARG A1437      41.656  97.572 -30.287  1.00  0.00           C  
ATOM   2197  NE  ARG A1437      41.705  98.998 -29.948  1.00  0.00           N  
ATOM   2198  CZ  ARG A1437      42.603  99.547 -29.132  1.00  0.00           C  
ATOM   2199  NH1 ARG A1437      42.576 100.853 -28.895  1.00  0.00           N  
ATOM   2200  NH2 ARG A1437      43.521  98.789 -28.540  1.00  0.00           N  
ATOM   2201  N   SER A1438      37.155  95.268 -26.659  1.00  0.00           N  
ATOM   2202  CA  SER A1438      35.800  95.488 -26.163  1.00  0.00           C  
ATOM   2203  C   SER A1438      35.647  96.777 -25.364  1.00  0.00           C  
ATOM   2204  O   SER A1438      36.546  97.182 -24.625  1.00  0.00           O  
ATOM   2205  CB  SER A1438      35.360  94.298 -25.313  1.00  0.00           C  
ATOM   2206  OG  SER A1438      35.531  93.097 -26.036  1.00  0.00           O  
ATOM   2207  N   LYS A1443      34.479  97.396 -25.499  1.00  0.00           N  
ATOM   2208  CA  LYS A1443      34.182  98.663 -24.838  1.00  0.00           C  
ATOM   2209  C   LYS A1443      34.170  98.735 -23.313  1.00  0.00           C  
ATOM   2210  O   LYS A1443      34.387  99.813 -22.762  1.00  0.00           O  
ATOM   2211  CB  LYS A1443      32.859  99.217 -25.373  1.00  0.00           C  
ATOM   2212  CG  LYS A1443      32.890  99.502 -26.867  1.00  0.00           C  
ATOM   2213  CD  LYS A1443      34.054 100.422 -27.221  1.00  0.00           C  
ATOM   2214  CE  LYS A1443      34.237 100.543 -28.724  1.00  0.00           C  
ATOM   2215  NZ  LYS A1443      35.471 101.313 -29.027  1.00  0.00           N  
ATOM   2216  N   TYR A1444      33.917  97.623 -22.625  1.00  0.00           N  
ATOM   2217  CA  TYR A1444      33.894  97.666 -21.166  1.00  0.00           C  
ATOM   2218  C   TYR A1444      35.285  97.584 -20.558  1.00  0.00           C  
ATOM   2219  O   TYR A1444      35.447  97.580 -19.331  1.00  0.00           O  
ATOM   2220  CB  TYR A1444      33.016  96.555 -20.589  1.00  0.00           C  
ATOM   2221  CG  TYR A1444      33.497  95.160 -20.877  1.00  0.00           C  
ATOM   2222  CD1 TYR A1444      33.185  94.533 -22.085  1.00  0.00           C  
ATOM   2223  CD2 TYR A1444      34.269  94.462 -19.939  1.00  0.00           C  
ATOM   2224  CE1 TYR A1444      33.627  93.246 -22.360  1.00  0.00           C  
ATOM   2225  CE2 TYR A1444      34.719  93.178 -20.201  1.00  0.00           C  
ATOM   2226  CZ  TYR A1444      34.396  92.576 -21.417  1.00  0.00           C  
ATOM   2227  OH  TYR A1444      34.864  91.320 -21.705  1.00  0.00           O  
ATOM   2228  N   TYR A1446      36.291  97.531 -21.421  1.00  0.00           N  
ATOM   2229  CA  TYR A1446      37.676  97.461 -20.976  1.00  0.00           C  
ATOM   2230  C   TYR A1446      38.451  98.679 -21.449  1.00  0.00           C  
ATOM   2231  O   TYR A1446      38.254  99.145 -22.567  1.00  0.00           O  
ATOM   2232  CB  TYR A1446      38.377  96.225 -21.549  1.00  0.00           C  
ATOM   2233  CG  TYR A1446      38.192  94.932 -20.793  1.00  0.00           C  
ATOM   2234  CD1 TYR A1446      38.367  94.872 -19.405  1.00  0.00           C  
ATOM   2235  CD2 TYR A1446      37.928  93.746 -21.478  1.00  0.00           C  
ATOM   2236  CE1 TYR A1446      38.291  93.665 -18.727  1.00  0.00           C  
ATOM   2237  CE2 TYR A1446      37.851  92.535 -20.813  1.00  0.00           C  
ATOM   2238  CZ  TYR A1446      38.035  92.498 -19.442  1.00  0.00           C  
ATOM   2239  OH  TYR A1446      37.991  91.284 -18.806  1.00  0.00           O  
ATOM   2240  N   ILE A1447      39.346  99.175 -20.602  1.00  0.00           N  
ATOM   2241  CA  ILE A1447      40.188 100.309 -20.954  1.00  0.00           C  
ATOM   2242  C   ILE A1447      40.950  99.956 -22.230  1.00  0.00           C  
ATOM   2243  O   ILE A1447      41.535  98.881 -22.327  1.00  0.00           O  
ATOM   2244  CB  ILE A1447      41.213 100.601 -19.842  1.00  0.00           C  
ATOM   2245  CG1 ILE A1447      40.487 101.113 -18.594  1.00  0.00           C  
ATOM   2246  CG2 ILE A1447      42.256 101.598 -20.340  1.00  0.00           C  
ATOM   2247  CD1 ILE A1447      41.422 101.464 -17.440  1.00  0.00           C  
ATOM   2248  N   PRO A1448      40.955 100.858 -23.225  1.00  0.00           N  
ATOM   2249  CA  PRO A1448      41.669 100.575 -24.475  1.00  0.00           C  
ATOM   2250  C   PRO A1448      43.074 100.014 -24.231  1.00  0.00           C  
ATOM   2251  O   PRO A1448      43.815 100.487 -23.363  1.00  0.00           O  
ATOM   2252  CB  PRO A1448      41.690 101.933 -25.169  1.00  0.00           C  
ATOM   2253  CG  PRO A1448      40.405 102.534 -24.736  1.00  0.00           C  
ATOM   2254  CD  PRO A1448      40.364 102.207 -23.260  1.00  0.00           C  
ATOM   2255  N   ASP A1456      43.414  98.983 -24.995  1.00  0.00           N  
ATOM   2256  CA  ASP A1456      44.711  98.322 -24.901  1.00  0.00           C  
ATOM   2257  C   ASP A1456      44.989  97.536 -23.606  1.00  0.00           C  
ATOM   2258  O   ASP A1456      46.138  97.188 -23.318  1.00  0.00           O  
ATOM   2259  CB  ASP A1456      45.839  99.333 -25.161  1.00  0.00           C  
ATOM   2260  CG  ASP A1456      46.937  98.758 -26.061  1.00  0.00           C  
ATOM   2261  OD1 ASP A1456      46.602  98.192 -27.136  1.00  0.00           O  
ATOM   2262  OD2 ASP A1456      48.131  98.872 -25.697  1.00  0.00           O  
ATOM   2263  N   THR A1457      43.959  97.249 -22.817  1.00  0.00           N  
ATOM   2264  CA  THR A1457      44.199  96.460 -21.613  1.00  0.00           C  
ATOM   2265  C   THR A1457      43.686  95.026 -21.797  1.00  0.00           C  
ATOM   2266  O   THR A1457      44.150  94.101 -21.121  1.00  0.00           O  
ATOM   2267  CB  THR A1457      43.533  97.070 -20.355  1.00  0.00           C  
ATOM   2268  OG1 THR A1457      42.111  97.081 -20.507  1.00  0.00           O  
ATOM   2269  CG2 THR A1457      44.022  98.470 -20.129  1.00  0.00           C  
ATOM   2270  N   GLN A1458      42.749  94.841 -22.726  1.00  0.00           N  
ATOM   2271  CA  GLN A1458      42.183  93.523 -22.964  1.00  0.00           C  
ATOM   2272  C   GLN A1458      43.253  92.606 -23.552  1.00  0.00           C  
ATOM   2273  O   GLN A1458      43.596  92.670 -24.731  1.00  0.00           O  
ATOM   2274  CB  GLN A1458      40.957  93.611 -23.882  1.00  0.00           C  
ATOM   2275  CG  GLN A1458      40.327  92.257 -24.208  1.00  0.00           C  
ATOM   2276  CD  GLN A1458      39.068  92.381 -25.050  1.00  0.00           C  
ATOM   2277  OE1 GLN A1458      39.028  93.140 -26.016  1.00  0.00           O  
ATOM   2278  NE2 GLN A1458      38.037  91.626 -24.692  1.00  0.00           N  
ATOM   2279  N   THR A1459      43.775  91.747 -22.691  1.00  0.00           N  
ATOM   2280  CA  THR A1459      44.819  90.819 -23.054  1.00  0.00           C  
ATOM   2281  C   THR A1459      44.340  89.370 -23.144  1.00  0.00           C  
ATOM   2282  O   THR A1459      43.439  88.954 -22.419  1.00  0.00           O  
ATOM   2283  CB  THR A1459      45.939  90.903 -22.025  1.00  0.00           C  
ATOM   2284  OG1 THR A1459      46.456  92.243 -21.993  1.00  0.00           O  
ATOM   2285  CG2 THR A1459      47.041  89.940 -22.369  1.00  0.00           C  
ATOM   2286  N   GLU A1460      44.933  88.611 -24.062  1.00  0.00           N  
ATOM   2287  CA  GLU A1460      44.610  87.195 -24.216  1.00  0.00           C  
ATOM   2288  C   GLU A1460      45.781  86.459 -23.582  1.00  0.00           C  
ATOM   2289  O   GLU A1460      46.937  86.859 -23.758  1.00  0.00           O  
ATOM   2290  CB  GLU A1460      44.487  86.823 -25.693  1.00  0.00           C  
ATOM   2291  CG  GLU A1460      43.245  87.410 -26.366  1.00  0.00           C  
ATOM   2292  CD  GLU A1460      43.184  87.135 -27.867  1.00  0.00           C  
ATOM   2293  OE1 GLU A1460      43.934  87.785 -28.630  1.00  0.00           O  
ATOM   2294  OE2 GLU A1460      42.386  86.268 -28.288  1.00  0.00           O  
ATOM   2295  N   VAL A1461      45.513  85.413 -22.809  1.00  0.00           N  
ATOM   2296  CA  VAL A1461      46.639  84.713 -22.213  1.00  0.00           C  
ATOM   2297  C   VAL A1461      46.877  83.298 -22.768  1.00  0.00           C  
ATOM   2298  O   VAL A1461      45.967  82.471 -22.846  1.00  0.00           O  
ATOM   2299  CB  VAL A1461      46.563  84.758 -20.647  1.00  0.00           C  
ATOM   2300  CG1 VAL A1461      45.155  84.970 -20.195  1.00  0.00           C  
ATOM   2301  CG2 VAL A1461      47.169  83.513 -20.042  1.00  0.00           C  
ATOM   2302  N   PHE A1462      48.113  83.070 -23.218  1.00  0.00           N  
ATOM   2303  CA  PHE A1462      48.536  81.789 -23.780  1.00  0.00           C  
ATOM   2304  C   PHE A1462      49.489  81.131 -22.793  1.00  0.00           C  
ATOM   2305  O   PHE A1462      50.413  81.769 -22.280  1.00  0.00           O  
ATOM   2306  CB  PHE A1462      49.237  82.000 -25.123  1.00  0.00           C  
ATOM   2307  CG  PHE A1462      48.317  82.448 -26.228  1.00  0.00           C  
ATOM   2308  CD1 PHE A1462      47.822  81.527 -27.162  1.00  0.00           C  
ATOM   2309  CD2 PHE A1462      47.953  83.792 -26.349  1.00  0.00           C  
ATOM   2310  CE1 PHE A1462      46.977  81.938 -28.207  1.00  0.00           C  
ATOM   2311  CE2 PHE A1462      47.108  84.218 -27.388  1.00  0.00           C  
ATOM   2312  CZ  PHE A1462      46.619  83.292 -28.319  1.00  0.00           C  
ATOM   2313  N   ALA A1463      49.248  79.853 -22.513  1.00  0.00           N  
ATOM   2314  CA  ALA A1463      50.075  79.123 -21.562  1.00  0.00           C  
ATOM   2315  C   ALA A1463      50.590  77.800 -22.110  1.00  0.00           C  
ATOM   2316  O   ALA A1463      49.995  77.177 -22.999  1.00  0.00           O  
ATOM   2317  CB  ALA A1463      49.300  78.887 -20.267  1.00  0.00           C  
ATOM   2318  N   PHE A1464      51.712  77.383 -21.550  1.00  0.00           N  
ATOM   2319  CA  PHE A1464      52.361  76.168 -21.954  1.00  0.00           C  
ATOM   2320  C   PHE A1464      52.208  75.056 -20.946  1.00  0.00           C  
ATOM   2321  O   PHE A1464      52.594  75.209 -19.771  1.00  0.00           O  
ATOM   2322  CB  PHE A1464      53.847  76.433 -22.186  1.00  0.00           C  
ATOM   2323  CG  PHE A1464      54.631  75.200 -22.518  1.00  0.00           C  
ATOM   2324  CD1 PHE A1464      55.229  74.448 -21.506  1.00  0.00           C  
ATOM   2325  CD2 PHE A1464      54.735  74.765 -23.841  1.00  0.00           C  
ATOM   2326  CE1 PHE A1464      55.922  73.272 -21.801  1.00  0.00           C  
ATOM   2327  CE2 PHE A1464      55.423  73.596 -24.149  1.00  0.00           C  
ATOM   2328  CZ  PHE A1464      56.018  72.845 -23.127  1.00  0.00           C  
ATOM   2329  N   HIS A1465      51.661  73.932 -21.415  1.00  0.00           N  
ATOM   2330  CA  HIS A1465      51.493  72.762 -20.563  1.00  0.00           C  
ATOM   2331  C   HIS A1465      52.161  71.515 -21.146  1.00  0.00           C  
ATOM   2332  O   HIS A1465      51.973  71.168 -22.315  1.00  0.00           O  
ATOM   2333  CB  HIS A1465      50.008  72.451 -20.305  1.00  0.00           C  
ATOM   2334  CG  HIS A1465      49.784  71.648 -19.063  1.00  0.00           C  
ATOM   2335  ND1 HIS A1465      49.191  72.173 -17.935  1.00  0.00           N  
ATOM   2336  CD2 HIS A1465      50.191  70.401 -18.725  1.00  0.00           C  
ATOM   2337  CE1 HIS A1465      49.249  71.289 -16.954  1.00  0.00           C  
ATOM   2338  NE2 HIS A1465      49.852  70.205 -17.407  1.00  0.00           N  
ATOM   2339  N   PRO A1475      52.972  70.838 -20.335  1.00  0.00           N  
ATOM   2340  CA  PRO A1475      53.657  69.624 -20.775  1.00  0.00           C  
ATOM   2341  C   PRO A1475      52.695  68.595 -21.390  1.00  0.00           C  
ATOM   2342  O   PRO A1475      52.890  68.154 -22.520  1.00  0.00           O  
ATOM   2343  CB  PRO A1475      54.309  69.133 -19.490  1.00  0.00           C  
ATOM   2344  CG  PRO A1475      54.727  70.427 -18.842  1.00  0.00           C  
ATOM   2345  CD  PRO A1475      53.505  71.305 -19.039  1.00  0.00           C  
ATOM   2346  N   LYS A1476      51.657  68.218 -20.651  1.00  0.00           N  
ATOM   2347  CA  LYS A1476      50.684  67.243 -21.144  1.00  0.00           C  
ATOM   2348  C   LYS A1476      50.273  67.488 -22.591  1.00  0.00           C  
ATOM   2349  O   LYS A1476      49.812  66.576 -23.275  1.00  0.00           O  
ATOM   2350  CB  LYS A1476      49.425  67.256 -20.273  1.00  0.00           C  
ATOM   2351  CG  LYS A1476      49.634  66.740 -18.865  1.00  0.00           C  
ATOM   2352  CD  LYS A1476      48.447  67.064 -17.965  1.00  0.00           C  
ATOM   2353  CE  LYS A1476      47.152  66.480 -18.497  1.00  0.00           C  
ATOM   2354  NZ  LYS A1476      47.168  64.995 -18.533  1.00  0.00           N  
ATOM   2355  N   LEU A1681      50.435  68.713 -23.068  1.00  0.00           N  
ATOM   2356  CA  LEU A1681      50.038  69.017 -24.433  1.00  0.00           C  
ATOM   2357  C   LEU A1681      51.109  68.801 -25.499  1.00  0.00           C  
ATOM   2358  O   LEU A1681      50.786  68.662 -26.677  1.00  0.00           O  
ATOM   2359  CB  LEU A1681      49.522  70.455 -24.513  1.00  0.00           C  
ATOM   2360  CG  LEU A1681      48.114  70.717 -23.965  1.00  0.00           C  
ATOM   2361  CD1 LEU A1681      47.791  72.208 -24.056  1.00  0.00           C  
ATOM   2362  CD2 LEU A1681      47.095  69.908 -24.756  1.00  0.00           C  
ATOM   2363  N   VAL A1682      52.377  68.772 -25.097  1.00  0.00           N  
ATOM   2364  CA  VAL A1682      53.466  68.592 -26.058  1.00  0.00           C  
ATOM   2365  C   VAL A1682      53.455  67.194 -26.641  1.00  0.00           C  
ATOM   2366  O   VAL A1682      53.250  66.209 -25.925  1.00  0.00           O  
ATOM   2367  CB  VAL A1682      54.858  68.851 -25.423  1.00  0.00           C  
ATOM   2368  CG1 VAL A1682      54.925  70.273 -24.874  1.00  0.00           C  
ATOM   2369  CG2 VAL A1682      55.133  67.837 -24.321  1.00  0.00           C  
ATOM   2370  N   GLY A1683      53.674  67.113 -27.949  1.00  0.00           N  
ATOM   2371  CA  GLY A1683      53.676  65.822 -28.609  1.00  0.00           C  
ATOM   2372  C   GLY A1683      52.262  65.318 -28.800  1.00  0.00           C  
ATOM   2373  O   GLY A1683      52.044  64.239 -29.351  1.00  0.00           O  
ATOM   2374  N   SER A1684      51.300  66.107 -28.332  1.00  0.00           N  
ATOM   2375  CA  SER A1684      49.892  65.758 -28.450  1.00  0.00           C  
ATOM   2376  C   SER A1684      49.473  65.812 -29.913  1.00  0.00           C  
ATOM   2377  O   SER A1684      50.035  66.577 -30.702  1.00  0.00           O  
ATOM   2378  CB  SER A1684      49.035  66.724 -27.628  1.00  0.00           C  
ATOM   2379  OG  SER A1684      47.656  66.469 -27.819  1.00  0.00           O  
ATOM   2380  N   SER A1685      48.489  64.990 -30.267  1.00  0.00           N  
ATOM   2381  CA  SER A1685      47.973  64.927 -31.632  1.00  0.00           C  
ATOM   2382  C   SER A1685      47.101  66.144 -31.916  1.00  0.00           C  
ATOM   2383  O   SER A1685      46.793  66.457 -33.068  1.00  0.00           O  
ATOM   2384  CB  SER A1685      47.149  63.649 -31.822  1.00  0.00           C  
ATOM   2385  OG  SER A1685      46.528  63.627 -33.095  1.00  0.00           O  
ATOM   2386  N   THR A1686      46.713  66.826 -30.846  1.00  0.00           N  
ATOM   2387  CA  THR A1686      45.871  68.006 -30.938  1.00  0.00           C  
ATOM   2388  C   THR A1686      46.505  69.098 -31.796  1.00  0.00           C  
ATOM   2389  O   THR A1686      47.563  68.902 -32.397  1.00  0.00           O  
ATOM   2390  CB  THR A1686      45.589  68.572 -29.535  1.00  0.00           C  
ATOM   2391  OG1 THR A1686      44.653  69.652 -29.633  1.00  0.00           O  
ATOM   2392  CG2 THR A1686      46.879  69.071 -28.892  1.00  0.00           C  
ATOM   2393  N   LYS A1687      45.836  70.247 -31.851  1.00  0.00           N  
ATOM   2394  CA  LYS A1687      46.311  71.395 -32.614  1.00  0.00           C  
ATOM   2395  C   LYS A1687      47.320  72.148 -31.749  1.00  0.00           C  
ATOM   2396  O   LYS A1687      47.865  73.181 -32.150  1.00  0.00           O  
ATOM   2397  CB  LYS A1687      45.130  72.309 -32.965  1.00  0.00           C  
ATOM   2398  CG  LYS A1687      45.486  73.523 -33.822  1.00  0.00           C  
ATOM   2399  CD  LYS A1687      45.940  73.124 -35.225  1.00  0.00           C  
ATOM   2400  CE  LYS A1687      46.232  74.352 -36.082  1.00  0.00           C  
ATOM   2401  NZ  LYS A1687      46.592  74.003 -37.487  1.00  0.00           N  
ATOM   2402  N   TYR A1688      47.569  71.609 -30.560  1.00  0.00           N  
ATOM   2403  CA  TYR A1688      48.495  72.212 -29.614  1.00  0.00           C  
ATOM   2404  C   TYR A1688      49.721  71.323 -29.424  1.00  0.00           C  
ATOM   2405  O   TYR A1688      50.176  71.099 -28.301  1.00  0.00           O  
ATOM   2406  CB  TYR A1688      47.774  72.432 -28.284  1.00  0.00           C  
ATOM   2407  CG  TYR A1688      46.402  73.037 -28.474  1.00  0.00           C  
ATOM   2408  CD1 TYR A1688      45.247  72.322 -28.154  1.00  0.00           C  
ATOM   2409  CD2 TYR A1688      46.257  74.303 -29.034  1.00  0.00           C  
ATOM   2410  CE1 TYR A1688      43.979  72.856 -28.394  1.00  0.00           C  
ATOM   2411  CE2 TYR A1688      44.999  74.846 -29.277  1.00  0.00           C  
ATOM   2412  CZ  TYR A1688      43.865  74.120 -28.958  1.00  0.00           C  
ATOM   2413  OH  TYR A1688      42.627  74.664 -29.221  1.00  0.00           O  
ATOM   2414  N   SER A1689      50.251  70.827 -30.539  1.00  0.00           N  
ATOM   2415  CA  SER A1689      51.418  69.948 -30.536  1.00  0.00           C  
ATOM   2416  C   SER A1689      52.573  70.522 -29.725  1.00  0.00           C  
ATOM   2417  O   SER A1689      53.258  69.784 -29.005  1.00  0.00           O  
ATOM   2418  CB  SER A1689      51.888  69.692 -31.971  1.00  0.00           C  
ATOM   2419  OG  SER A1689      50.859  69.111 -32.752  1.00  0.00           O  
ATOM   2420  N   ASP A1690      52.787  71.832 -29.847  1.00  0.00           N  
ATOM   2421  CA  ASP A1690      53.868  72.496 -29.125  1.00  0.00           C  
ATOM   2422  C   ASP A1690      53.587  72.783 -27.654  1.00  0.00           C  
ATOM   2423  O   ASP A1690      54.427  73.363 -26.966  1.00  0.00           O  
ATOM   2424  CB  ASP A1690      54.253  73.797 -29.825  1.00  0.00           C  
ATOM   2425  CG  ASP A1690      53.061  74.654 -30.148  1.00  0.00           C  
ATOM   2426  OD1 ASP A1690      53.262  75.728 -30.752  1.00  0.00           O  
ATOM   2427  OD2 ASP A1690      51.927  74.258 -29.804  1.00  0.00           O  
ATOM   2428  N   GLY A1692      52.409  72.388 -27.175  1.00  0.00           N  
ATOM   2429  CA  GLY A1692      52.065  72.600 -25.775  1.00  0.00           C  
ATOM   2430  C   GLY A1692      51.519  73.957 -25.345  1.00  0.00           C  
ATOM   2431  O   GLY A1692      51.344  74.187 -24.144  1.00  0.00           O  
ATOM   2432  N   TRP A1693      51.250  74.840 -26.308  1.00  0.00           N  
ATOM   2433  CA  TRP A1693      50.726  76.175 -26.028  1.00  0.00           C  
ATOM   2434  C   TRP A1693      49.250  76.258 -26.377  1.00  0.00           C  
ATOM   2435  O   TRP A1693      48.815  75.731 -27.405  1.00  0.00           O  
ATOM   2436  CB  TRP A1693      51.474  77.245 -26.832  1.00  0.00           C  
ATOM   2437  CG  TRP A1693      52.876  77.495 -26.384  1.00  0.00           C  
ATOM   2438  CD1 TRP A1693      54.007  76.884 -26.841  1.00  0.00           C  
ATOM   2439  CD2 TRP A1693      53.294  78.392 -25.351  1.00  0.00           C  
ATOM   2440  NE1 TRP A1693      55.109  77.340 -26.153  1.00  0.00           N  
ATOM   2441  CE2 TRP A1693      54.701  78.267 -25.232  1.00  0.00           C  
ATOM   2442  CE3 TRP A1693      52.618  79.289 -24.510  1.00  0.00           C  
ATOM   2443  CZ2 TRP A1693      55.448  79.006 -24.303  1.00  0.00           C  
ATOM   2444  CZ3 TRP A1693      53.360  80.027 -23.582  1.00  0.00           C  
ATOM   2445  CH2 TRP A1693      54.765  79.878 -23.488  1.00  0.00           C  
ATOM   2446  N   ILE A1700      48.481  76.934 -25.528  1.00  0.00           N  
ATOM   2447  CA  ILE A1700      47.053  77.080 -25.775  1.00  0.00           C  
ATOM   2448  C   ILE A1700      46.525  78.347 -25.117  1.00  0.00           C  
ATOM   2449  O   ILE A1700      47.061  78.785 -24.101  1.00  0.00           O  
ATOM   2450  CB  ILE A1700      46.281  75.841 -25.236  1.00  0.00           C  
ATOM   2451  CG1 ILE A1700      44.796  75.979 -25.522  1.00  0.00           C  
ATOM   2452  CG2 ILE A1700      46.510  75.669 -23.733  1.00  0.00           C  
ATOM   2453  CD1 ILE A1700      44.028  74.740 -25.184  1.00  0.00           C  
ATOM   2454  N   GLU A1701      45.506  78.958 -25.718  1.00  0.00           N  
ATOM   2455  CA  GLU A1701      44.893  80.152 -25.144  1.00  0.00           C  
ATOM   2456  C   GLU A1701      43.972  79.630 -24.033  1.00  0.00           C  
ATOM   2457  O   GLU A1701      42.997  78.935 -24.304  1.00  0.00           O  
ATOM   2458  CB  GLU A1701      44.095  80.901 -26.205  1.00  0.00           C  
ATOM   2459  CG  GLU A1701      43.501  82.210 -25.696  1.00  0.00           C  
ATOM   2460  CD  GLU A1701      42.939  83.092 -26.807  1.00  0.00           C  
ATOM   2461  OE1 GLU A1701      42.198  84.049 -26.492  1.00  0.00           O  
ATOM   2462  OE2 GLU A1701      43.245  82.840 -27.991  1.00  0.00           O  
ATOM   2463  N   ILE A1702      44.290  79.974 -22.788  1.00  0.00           N  
ATOM   2464  CA  ILE A1702      43.555  79.478 -21.626  1.00  0.00           C  
ATOM   2465  C   ILE A1702      42.716  80.516 -20.835  1.00  0.00           C  
ATOM   2466  O   ILE A1702      41.855  80.155 -20.039  1.00  0.00           O  
ATOM   2467  CB  ILE A1702      44.571  78.768 -20.681  1.00  0.00           C  
ATOM   2468  CG1 ILE A1702      43.875  77.736 -19.790  1.00  0.00           C  
ATOM   2469  CG2 ILE A1702      45.298  79.797 -19.856  1.00  0.00           C  
ATOM   2470  CD1 ILE A1702      43.242  76.583 -20.568  1.00  0.00           C  
ATOM   2471  N   ALA A1703      42.953  81.801 -21.047  1.00  0.00           N  
ATOM   2472  CA  ALA A1703      42.183  82.808 -20.332  1.00  0.00           C  
ATOM   2473  C   ALA A1703      42.263  84.188 -20.998  1.00  0.00           C  
ATOM   2474  O   ALA A1703      42.966  84.379 -21.994  1.00  0.00           O  
ATOM   2475  CB  ALA A1703      42.663  82.886 -18.882  1.00  0.00           C  
ATOM   2476  N   THR A1704      41.531  85.147 -20.444  1.00  0.00           N  
ATOM   2477  CA  THR A1704      41.524  86.511 -20.969  1.00  0.00           C  
ATOM   2478  C   THR A1704      41.277  87.441 -19.801  1.00  0.00           C  
ATOM   2479  O   THR A1704      40.627  87.059 -18.832  1.00  0.00           O  
ATOM   2480  CB  THR A1704      40.404  86.717 -21.997  1.00  0.00           C  
ATOM   2481  OG1 THR A1704      39.145  86.565 -21.344  1.00  0.00           O  
ATOM   2482  CG2 THR A1704      40.496  85.662 -23.116  1.00  0.00           C  
ATOM   2483  N   PHE A1705      41.805  88.656 -19.883  1.00  0.00           N  
ATOM   2484  CA  PHE A1705      41.615  89.615 -18.809  1.00  0.00           C  
ATOM   2485  C   PHE A1705      41.702  91.046 -19.314  1.00  0.00           C  
ATOM   2486  O   PHE A1705      41.986  91.289 -20.482  1.00  0.00           O  
ATOM   2487  CB  PHE A1705      42.640  89.364 -17.683  1.00  0.00           C  
ATOM   2488  CG  PHE A1705      44.045  89.828 -17.994  1.00  0.00           C  
ATOM   2489  CD1 PHE A1705      44.344  91.188 -18.105  1.00  0.00           C  
ATOM   2490  CD2 PHE A1705      45.075  88.905 -18.158  1.00  0.00           C  
ATOM   2491  CE1 PHE A1705      45.648  91.616 -18.374  1.00  0.00           C  
ATOM   2492  CE2 PHE A1705      46.380  89.325 -18.427  1.00  0.00           C  
ATOM   2493  CZ  PHE A1705      46.664  90.686 -18.535  1.00  0.00           C  
ATOM   2494  N   GLY A1706      41.444  91.991 -18.419  1.00  0.00           N  
ATOM   2495  CA  GLY A1706      41.512  93.395 -18.770  1.00  0.00           C  
ATOM   2496  C   GLY A1706      41.208  94.270 -17.566  1.00  0.00           C  
ATOM   2497  O   GLY A1706      41.062  93.791 -16.438  1.00  0.00           O  
ATOM   2498  N   ILE A1707      41.136  95.572 -17.795  1.00  0.00           N  
ATOM   2499  CA  ILE A1707      40.810  96.490 -16.724  1.00  0.00           C  
ATOM   2500  C   ILE A1707      39.565  97.246 -17.145  1.00  0.00           C  
ATOM   2501  O   ILE A1707      39.533  97.878 -18.198  1.00  0.00           O  
ATOM   2502  CB  ILE A1707      41.968  97.413 -16.446  1.00  0.00           C  
ATOM   2503  CG1 ILE A1707      43.128  96.563 -15.900  1.00  0.00           C  
ATOM   2504  CG2 ILE A1707      41.542  98.486 -15.450  1.00  0.00           C  
ATOM   2505  CD1 ILE A1707      44.451  97.269 -15.783  1.00  0.00           C  
ATOM   2506  N   TYR A1708      38.523  97.127 -16.329  1.00  0.00           N  
ATOM   2507  CA  TYR A1708      37.233  97.752 -16.600  1.00  0.00           C  
ATOM   2508  C   TYR A1708      37.327  99.234 -16.940  1.00  0.00           C  
ATOM   2509  O   TYR A1708      38.035  99.995 -16.282  1.00  0.00           O  
ATOM   2510  CB  TYR A1708      36.313  97.545 -15.396  1.00  0.00           C  
ATOM   2511  CG  TYR A1708      35.790  96.126 -15.253  1.00  0.00           C  
ATOM   2512  CD1 TYR A1708      35.440  95.607 -14.001  1.00  0.00           C  
ATOM   2513  CD2 TYR A1708      35.609  95.312 -16.377  1.00  0.00           C  
ATOM   2514  CE1 TYR A1708      34.923  94.314 -13.876  1.00  0.00           C  
ATOM   2515  CE2 TYR A1708      35.091  94.019 -16.263  1.00  0.00           C  
ATOM   2516  CZ  TYR A1708      34.753  93.528 -15.015  1.00  0.00           C  
ATOM   2517  OH  TYR A1708      34.245  92.257 -14.913  1.00  0.00           O  
ATOM   2518  N   SER A1709      36.612  99.635 -17.981  1.00  0.00           N  
ATOM   2519  CA  SER A1709      36.591 101.025 -18.415  1.00  0.00           C  
ATOM   2520  C   SER A1709      35.907 101.924 -17.379  1.00  0.00           C  
ATOM   2521  O   SER A1709      34.775 101.652 -16.957  1.00  0.00           O  
ATOM   2522  CB  SER A1709      35.851 101.120 -19.750  1.00  0.00           C  
ATOM   2523  OG  SER A1709      35.416 102.441 -20.019  1.00  0.00           O  
ATOM   2524  N   PRO A1710      36.590 102.994 -16.935  1.00  0.00           N  
ATOM   2525  CA  PRO A1710      35.983 103.898 -15.947  1.00  0.00           C  
ATOM   2526  C   PRO A1710      34.619 104.391 -16.422  1.00  0.00           C  
ATOM   2527  O   PRO A1710      33.779 104.807 -15.619  1.00  0.00           O  
ATOM   2528  CB  PRO A1710      37.016 105.022 -15.801  1.00  0.00           C  
ATOM   2529  CG  PRO A1710      37.855 104.917 -17.051  1.00  0.00           C  
ATOM   2530  CD  PRO A1710      37.953 103.428 -17.269  1.00  0.00           C  
ATOM   2531  N   THR A1711      34.400 104.319 -17.731  1.00  0.00           N  
ATOM   2532  CA  THR A1711      33.124 104.710 -18.323  1.00  0.00           C  
ATOM   2533  C   THR A1711      32.062 103.759 -17.769  1.00  0.00           C  
ATOM   2534  O   THR A1711      30.971 104.171 -17.389  1.00  0.00           O  
ATOM   2535  CB  THR A1711      33.148 104.565 -19.867  1.00  0.00           C  
ATOM   2536  OG1 THR A1711      34.145 105.434 -20.424  1.00  0.00           O  
ATOM   2537  CG2 THR A1711      31.789 104.910 -20.456  1.00  0.00           C  
ATOM   2538  N   ALA A1742      32.404 102.477 -17.720  1.00  0.00           N  
ATOM   2539  CA  ALA A1742      31.492 101.457 -17.217  1.00  0.00           C  
ATOM   2540  C   ALA A1742      31.406 101.470 -15.695  1.00  0.00           C  
ATOM   2541  O   ALA A1742      30.330 101.300 -15.146  1.00  0.00           O  
ATOM   2542  CB  ALA A1742      31.931 100.087 -17.706  1.00  0.00           C  
ATOM   2543  N   LEU A1764      32.533 101.659 -15.012  1.00  0.00           N  
ATOM   2544  CA  LEU A1764      32.522 101.688 -13.553  1.00  0.00           C  
ATOM   2545  C   LEU A1764      31.600 102.783 -13.039  1.00  0.00           C  
ATOM   2546  O   LEU A1764      30.916 102.613 -12.022  1.00  0.00           O  
ATOM   2547  CB  LEU A1764      33.920 101.946 -12.981  1.00  0.00           C  
ATOM   2548  CG  LEU A1764      35.027 100.889 -12.999  1.00  0.00           C  
ATOM   2549  CD1 LEU A1764      34.445  99.519 -12.670  1.00  0.00           C  
ATOM   2550  CD2 LEU A1764      35.688 100.888 -14.350  1.00  0.00           C  
ATOM   2551  N   ALA A1765      31.600 103.911 -13.743  1.00  0.00           N  
ATOM   2552  CA  ALA A1765      30.787 105.060 -13.358  1.00  0.00           C  
ATOM   2553  C   ALA A1765      29.302 104.723 -13.336  1.00  0.00           C  
ATOM   2554  O   ALA A1765      28.563 105.191 -12.466  1.00  0.00           O  
ATOM   2555  CB  ALA A1765      31.053 106.228 -14.305  1.00  0.00           C  
ATOM   2556  N   GLU A1767      28.871 103.909 -14.294  1.00  0.00           N  
ATOM   2557  CA  GLU A1767      27.468 103.514 -14.381  1.00  0.00           C  
ATOM   2558  C   GLU A1767      26.958 102.811 -13.123  1.00  0.00           C  
ATOM   2559  O   GLU A1767      25.757 102.590 -12.982  1.00  0.00           O  
ATOM   2560  CB  GLU A1767      27.265 102.604 -15.589  1.00  0.00           C  
ATOM   2561  CG  GLU A1767      27.472 103.313 -16.905  1.00  0.00           C  
ATOM   2562  CD  GLU A1767      26.424 104.392 -17.150  1.00  0.00           C  
ATOM   2563  OE1 GLU A1767      26.677 105.290 -17.982  1.00  0.00           O  
ATOM   2564  OE2 GLU A1767      25.344 104.338 -16.518  1.00  0.00           O  
ATOM   2565  N   TYR A1768      27.871 102.452 -12.221  1.00  0.00           N  
ATOM   2566  CA  TYR A1768      27.507 101.769 -10.985  1.00  0.00           C  
ATOM   2567  C   TYR A1768      28.153 102.501  -9.821  1.00  0.00           C  
ATOM   2568  O   TYR A1768      28.180 102.022  -8.680  1.00  0.00           O  
ATOM   2569  CB  TYR A1768      27.980 100.306 -11.026  1.00  0.00           C  
ATOM   2570  CG  TYR A1768      27.345  99.482 -12.133  1.00  0.00           C  
ATOM   2571  CD1 TYR A1768      27.880  99.474 -13.420  1.00  0.00           C  
ATOM   2572  CD2 TYR A1768      26.185  98.736 -11.897  1.00  0.00           C  
ATOM   2573  CE1 TYR A1768      27.274  98.737 -14.449  1.00  0.00           C  
ATOM   2574  CE2 TYR A1768      25.569  98.005 -12.910  1.00  0.00           C  
ATOM   2575  CZ  TYR A1768      26.121  98.009 -14.182  1.00  0.00           C  
ATOM   2576  OH  TYR A1768      25.516  97.285 -15.189  1.00  0.00           O  
ATOM   2577  N   ASP A1770      28.683 103.674 -10.138  1.00  0.00           N  
ATOM   2578  CA  ASP A1770      29.337 104.534  -9.168  1.00  0.00           C  
ATOM   2579  C   ASP A1770      30.571 103.919  -8.515  1.00  0.00           C  
ATOM   2580  O   ASP A1770      30.824 104.159  -7.340  1.00  0.00           O  
ATOM   2581  CB  ASP A1770      28.335 104.964  -8.088  1.00  0.00           C  
ATOM   2582  CG  ASP A1770      28.408 106.462  -7.772  1.00  0.00           C  
ATOM   2583  OD1 ASP A1770      27.893 106.852  -6.703  1.00  0.00           O  
ATOM   2584  OD2 ASP A1770      28.966 107.247  -8.583  1.00  0.00           O  
ATOM   2585  N   ILE A1771      31.341 103.131  -9.265  1.00  0.00           N  
ATOM   2586  CA  ILE A1771      32.556 102.533  -8.711  1.00  0.00           C  
ATOM   2587  C   ILE A1771      33.675 103.493  -9.072  1.00  0.00           C  
ATOM   2588  O   ILE A1771      33.929 103.740 -10.244  1.00  0.00           O  
ATOM   2589  CB  ILE A1771      32.836 101.152  -9.314  1.00  0.00           C  
ATOM   2590  CG1 ILE A1771      31.716 100.184  -8.930  1.00  0.00           C  
ATOM   2591  CG2 ILE A1771      34.157 100.623  -8.798  1.00  0.00           C  
ATOM   2592  CD1 ILE A1771      31.674  98.921  -9.775  1.00  0.00           C  
ATOM   2593  N   PRO A1772      34.358 104.044  -8.060  1.00  0.00           N  
ATOM   2594  CA  PRO A1772      35.462 105.011  -8.136  1.00  0.00           C  
ATOM   2595  C   PRO A1772      36.880 104.476  -8.277  1.00  0.00           C  
ATOM   2596  O   PRO A1772      37.826 105.262  -8.375  1.00  0.00           O  
ATOM   2597  CB  PRO A1772      35.316 105.760  -6.823  1.00  0.00           C  
ATOM   2598  CG  PRO A1772      35.056 104.610  -5.872  1.00  0.00           C  
ATOM   2599  CD  PRO A1772      34.037 103.747  -6.649  1.00  0.00           C  
ATOM   2600  N   TYR A1773      37.037 103.157  -8.254  1.00  0.00           N  
ATOM   2601  CA  TYR A1773      38.365 102.563  -8.342  1.00  0.00           C  
ATOM   2602  C   TYR A1773      38.596 101.667  -9.537  1.00  0.00           C  
ATOM   2603  O   TYR A1773      37.663 101.066 -10.070  1.00  0.00           O  
ATOM   2604  CB  TYR A1773      38.643 101.753  -7.097  1.00  0.00           C  
ATOM   2605  CG  TYR A1773      38.664 102.539  -5.816  1.00  0.00           C  
ATOM   2606  CD1 TYR A1773      37.699 102.318  -4.826  1.00  0.00           C  
ATOM   2607  CD2 TYR A1773      39.707 103.432  -5.544  1.00  0.00           C  
ATOM   2608  CE1 TYR A1773      37.778 102.955  -3.588  1.00  0.00           C  
ATOM   2609  CE2 TYR A1773      39.798 104.074  -4.318  1.00  0.00           C  
ATOM   2610  CZ  TYR A1773      38.833 103.828  -3.342  1.00  0.00           C  
ATOM   2611  OH  TYR A1773      38.948 104.429  -2.117  1.00  0.00           O  
ATOM   2612  N   PRO A1774      39.855 101.560  -9.982  1.00  0.00           N  
ATOM   2613  CA  PRO A1774      40.075 100.682 -11.132  1.00  0.00           C  
ATOM   2614  C   PRO A1774      39.957  99.218 -10.684  1.00  0.00           C  
ATOM   2615  O   PRO A1774      40.209  98.865  -9.517  1.00  0.00           O  
ATOM   2616  CB  PRO A1774      41.484 101.054 -11.589  1.00  0.00           C  
ATOM   2617  CG  PRO A1774      42.167 101.419 -10.309  1.00  0.00           C  
ATOM   2618  CD  PRO A1774      41.105 102.226  -9.568  1.00  0.00           C  
ATOM   2619  N   VAL A1775      39.536  98.367 -11.603  1.00  0.00           N  
ATOM   2620  CA  VAL A1775      39.402  96.963 -11.284  1.00  0.00           C  
ATOM   2621  C   VAL A1775      39.901  96.096 -12.420  1.00  0.00           C  
ATOM   2622  O   VAL A1775      39.646  96.360 -13.606  1.00  0.00           O  
ATOM   2623  CB  VAL A1775      37.928  96.603 -10.914  1.00  0.00           C  
ATOM   2624  CG1 VAL A1775      36.973  97.444 -11.713  1.00  0.00           C  
ATOM   2625  CG2 VAL A1775      37.658  95.099 -11.153  1.00  0.00           C  
ATOM   2626  N   MET A1776      40.646  95.066 -12.042  1.00  0.00           N  
ATOM   2627  CA  MET A1776      41.189  94.120 -13.000  1.00  0.00           C  
ATOM   2628  C   MET A1776      40.273  92.911 -12.970  1.00  0.00           C  
ATOM   2629  O   MET A1776      39.892  92.463 -11.892  1.00  0.00           O  
ATOM   2630  CB  MET A1776      42.605  93.742 -12.581  1.00  0.00           C  
ATOM   2631  CG  MET A1776      43.344  92.820 -13.538  1.00  0.00           C  
ATOM   2632  SD  MET A1776      42.937  91.073 -13.359  1.00  0.00           S  
ATOM   2633  CE  MET A1776      42.347  90.811 -14.887  1.00  0.00           C  
ATOM   2634  N   ASN A1777      39.905  92.408 -14.147  1.00  0.00           N  
ATOM   2635  CA  ASN A1777      39.034  91.234 -14.271  1.00  0.00           C  
ATOM   2636  C   ASN A1777      39.641  90.167 -15.183  1.00  0.00           C  
ATOM   2637  O   ASN A1777      39.946  90.434 -16.352  1.00  0.00           O  
ATOM   2638  CB  ASN A1777      37.672  91.634 -14.829  1.00  0.00           C  
ATOM   2639  CG  ASN A1777      36.884  90.439 -15.358  1.00  0.00           C  
ATOM   2640  OD1 ASN A1777      36.540  90.392 -16.531  1.00  0.00           O  
ATOM   2641  ND2 ASN A1777      36.597  89.472 -14.490  1.00  0.00           N  
ATOM   2642  N   LEU A1778      39.813  88.964 -14.635  1.00  0.00           N  
ATOM   2643  CA  LEU A1778      40.391  87.821 -15.353  1.00  0.00           C  
ATOM   2644  C   LEU A1778      39.364  86.692 -15.346  1.00  0.00           C  
ATOM   2645  O   LEU A1778      38.789  86.371 -14.302  1.00  0.00           O  
ATOM   2646  CB  LEU A1778      41.686  87.364 -14.646  1.00  0.00           C  
ATOM   2647  CG  LEU A1778      42.539  86.109 -14.947  1.00  0.00           C  
ATOM   2648  CD1 LEU A1778      41.670  84.872 -15.112  1.00  0.00           C  
ATOM   2649  CD2 LEU A1778      43.348  86.321 -16.178  1.00  0.00           C  
ATOM   2650  N   GLY A1779      39.147  86.100 -16.515  1.00  0.00           N  
ATOM   2651  CA  GLY A1779      38.206  85.001 -16.658  1.00  0.00           C  
ATOM   2652  C   GLY A1779      38.859  83.795 -17.332  1.00  0.00           C  
ATOM   2653  O   GLY A1779      39.653  83.929 -18.266  1.00  0.00           O  
ATOM   2654  N   LEU A1782      38.524  82.603 -16.856  1.00  0.00           N  
ATOM   2655  CA  LEU A1782      39.094  81.372 -17.388  1.00  0.00           C  
ATOM   2656  C   LEU A1782      37.934  80.436 -17.753  1.00  0.00           C  
ATOM   2657  O   LEU A1782      37.017  80.228 -16.953  1.00  0.00           O  
ATOM   2658  CB  LEU A1782      39.998  80.773 -16.302  1.00  0.00           C  
ATOM   2659  CG  LEU A1782      40.723  79.422 -16.285  1.00  0.00           C  
ATOM   2660  CD1 LEU A1782      39.766  78.345 -16.715  1.00  0.00           C  
ATOM   2661  CD2 LEU A1782      41.949  79.445 -17.169  1.00  0.00           C  
ATOM   2662  N   GLY A1783      37.947  79.910 -18.974  1.00  0.00           N  
ATOM   2663  CA  GLY A1783      36.900  78.984 -19.395  1.00  0.00           C  
ATOM   2664  C   GLY A1783      37.225  77.625 -18.812  1.00  0.00           C  
ATOM   2665  O   GLY A1783      38.236  77.019 -19.147  1.00  0.00           O  
ATOM   2666  N   VAL A1784      36.365  77.150 -17.926  1.00  0.00           N  
ATOM   2667  CA  VAL A1784      36.565  75.883 -17.236  1.00  0.00           C  
ATOM   2668  C   VAL A1784      36.608  74.643 -18.130  1.00  0.00           C  
ATOM   2669  O   VAL A1784      37.493  73.808 -17.985  1.00  0.00           O  
ATOM   2670  CB  VAL A1784      35.461  75.702 -16.156  1.00  0.00           C  
ATOM   2671  CG1 VAL A1784      35.692  74.420 -15.354  1.00  0.00           C  
ATOM   2672  CG2 VAL A1784      35.447  76.919 -15.240  1.00  0.00           C  
ATOM   2673  N   GLU A1785      35.656  74.524 -19.048  1.00  0.00           N  
ATOM   2674  CA  GLU A1785      35.586  73.364 -19.938  1.00  0.00           C  
ATOM   2675  C   GLU A1785      36.916  73.017 -20.586  1.00  0.00           C  
ATOM   2676  O   GLU A1785      37.354  71.865 -20.543  1.00  0.00           O  
ATOM   2677  CB  GLU A1785      34.528  73.583 -21.020  1.00  0.00           C  
ATOM   2678  CG  GLU A1785      33.097  73.507 -20.510  1.00  0.00           C  
ATOM   2679  CD  GLU A1785      32.672  74.713 -19.676  1.00  0.00           C  
ATOM   2680  OE1 GLU A1785      31.521  74.695 -19.183  1.00  0.00           O  
ATOM   2681  OE2 GLU A1785      33.471  75.671 -19.518  1.00  0.00           O  
ATOM   2682  N   ARG A1786      37.562  74.014 -21.180  1.00  0.00           N  
ATOM   2683  CA  ARG A1786      38.845  73.787 -21.823  1.00  0.00           C  
ATOM   2684  C   ARG A1786      39.928  73.299 -20.870  1.00  0.00           C  
ATOM   2685  O   ARG A1786      40.703  72.410 -21.221  1.00  0.00           O  
ATOM   2686  CB  ARG A1786      39.332  75.044 -22.517  1.00  0.00           C  
ATOM   2687  CG  ARG A1786      40.754  74.898 -23.024  1.00  0.00           C  
ATOM   2688  CD  ARG A1786      41.148  76.056 -23.914  1.00  0.00           C  
ATOM   2689  NE  ARG A1786      40.310  76.133 -25.097  1.00  0.00           N  
ATOM   2690  CZ  ARG A1786      40.519  76.974 -26.099  1.00  0.00           C  
ATOM   2691  NH1 ARG A1786      39.699  76.971 -27.138  1.00  0.00           N  
ATOM   2692  NH2 ARG A1786      41.545  77.815 -26.060  1.00  0.00           N  
ATOM   2693  N   LEU A1787      39.992  73.881 -19.676  1.00  0.00           N  
ATOM   2694  CA  LEU A1787      40.993  73.472 -18.688  1.00  0.00           C  
ATOM   2695  C   LEU A1787      40.756  72.019 -18.297  1.00  0.00           C  
ATOM   2696  O   LEU A1787      41.695  71.257 -18.112  1.00  0.00           O  
ATOM   2697  CB  LEU A1787      40.895  74.336 -17.427  1.00  0.00           C  
ATOM   2698  CG  LEU A1787      42.136  74.637 -16.575  1.00  0.00           C  
ATOM   2699  CD1 LEU A1787      41.732  74.690 -15.112  1.00  0.00           C  
ATOM   2700  CD2 LEU A1787      43.213  73.608 -16.776  1.00  0.00           C  
ATOM   2701  N   ALA A1788      39.489  71.640 -18.165  1.00  0.00           N  
ATOM   2702  CA  ALA A1788      39.138  70.279 -17.777  1.00  0.00           C  
ATOM   2703  C   ALA A1788      39.596  69.281 -18.831  1.00  0.00           C  
ATOM   2704  O   ALA A1788      40.097  68.201 -18.498  1.00  0.00           O  
ATOM   2705  CB  ALA A1788      37.625  70.164 -17.563  1.00  0.00           C  
ATOM   2706  N   MET A1789      39.417  69.644 -20.098  1.00  0.00           N  
ATOM   2707  CA  MET A1789      39.816  68.783 -21.208  1.00  0.00           C  
ATOM   2708  C   MET A1789      41.309  68.478 -21.156  1.00  0.00           C  
ATOM   2709  O   MET A1789      41.744  67.339 -21.392  1.00  0.00           O  
ATOM   2710  CB  MET A1789      39.491  69.444 -22.544  1.00  0.00           C  
ATOM   2711  CG  MET A1789      38.021  69.420 -22.912  1.00  0.00           C  
ATOM   2712  SD  MET A1789      37.740  70.122 -24.559  1.00  0.00           S  
ATOM   2713  CE  MET A1789      36.600  71.378 -24.159  1.00  0.00           C  
ATOM   2714  N   ILE A1790      42.086  69.509 -20.850  1.00  0.00           N  
ATOM   2715  CA  ILE A1790      43.528  69.393 -20.750  1.00  0.00           C  
ATOM   2716  C   ILE A1790      43.902  68.502 -19.577  1.00  0.00           C  
ATOM   2717  O   ILE A1790      44.627  67.531 -19.732  1.00  0.00           O  
ATOM   2718  CB  ILE A1790      44.162  70.791 -20.573  1.00  0.00           C  
ATOM   2719  CG1 ILE A1790      43.961  71.600 -21.852  1.00  0.00           C  
ATOM   2720  CG2 ILE A1790      45.633  70.675 -20.229  1.00  0.00           C  
ATOM   2721  CD1 ILE A1790      44.533  72.994 -21.782  1.00  0.00           C  
ATOM   2722  N   LEU A1791      43.385  68.829 -18.403  1.00  0.00           N  
ATOM   2723  CA  LEU A1791      43.678  68.070 -17.201  1.00  0.00           C  
ATOM   2724  C   LEU A1791      43.286  66.587 -17.253  1.00  0.00           C  
ATOM   2725  O   LEU A1791      44.026  65.738 -16.773  1.00  0.00           O  
ATOM   2726  CB  LEU A1791      42.992  68.733 -16.003  1.00  0.00           C  
ATOM   2727  CG  LEU A1791      43.424  70.146 -15.620  1.00  0.00           C  
ATOM   2728  CD1 LEU A1791      42.673  70.582 -14.372  1.00  0.00           C  
ATOM   2729  CD2 LEU A1791      44.918  70.168 -15.370  1.00  0.00           C  
ATOM   2730  N   TYR A1792      42.119  66.279 -17.814  1.00  0.00           N  
ATOM   2731  CA  TYR A1792      41.661  64.896 -17.881  1.00  0.00           C  
ATOM   2732  C   TYR A1792      41.733  64.274 -19.279  1.00  0.00           C  
ATOM   2733  O   TYR A1792      41.119  63.244 -19.551  1.00  0.00           O  
ATOM   2734  CB  TYR A1792      40.240  64.788 -17.306  1.00  0.00           C  
ATOM   2735  CG  TYR A1792      40.194  65.177 -15.855  1.00  0.00           C  
ATOM   2736  CD1 TYR A1792      40.125  66.520 -15.472  1.00  0.00           C  
ATOM   2737  CD2 TYR A1792      40.355  64.216 -14.856  1.00  0.00           C  
ATOM   2738  CE1 TYR A1792      40.228  66.899 -14.117  1.00  0.00           C  
ATOM   2739  CE2 TYR A1792      40.466  64.580 -13.495  1.00  0.00           C  
ATOM   2740  CZ  TYR A1792      40.408  65.917 -13.136  1.00  0.00           C  
ATOM   2741  OH  TYR A1792      40.593  66.267 -11.814  1.00  0.00           O  
ATOM   2742  N   GLY A1793      42.487  64.916 -20.162  1.00  0.00           N  
ATOM   2743  CA  GLY A1793      42.674  64.404 -21.506  1.00  0.00           C  
ATOM   2744  C   GLY A1793      41.479  64.169 -22.403  1.00  0.00           C  
ATOM   2745  O   GLY A1793      41.151  63.026 -22.701  1.00  0.00           O  
ATOM   2746  N   TYR A1794      40.834  65.239 -22.851  1.00  0.00           N  
ATOM   2747  CA  TYR A1794      39.697  65.111 -23.752  1.00  0.00           C  
ATOM   2748  C   TYR A1794      39.914  66.002 -24.968  1.00  0.00           C  
ATOM   2749  O   TYR A1794      40.562  67.041 -24.870  1.00  0.00           O  
ATOM   2750  CB  TYR A1794      38.398  65.525 -23.064  1.00  0.00           C  
ATOM   2751  CG  TYR A1794      37.877  64.548 -22.046  1.00  0.00           C  
ATOM   2752  CD1 TYR A1794      38.359  64.547 -20.734  1.00  0.00           C  
ATOM   2753  CD2 TYR A1794      36.877  63.632 -22.387  1.00  0.00           C  
ATOM   2754  CE1 TYR A1794      37.853  63.657 -19.783  1.00  0.00           C  
ATOM   2755  CE2 TYR A1794      36.363  62.732 -21.442  1.00  0.00           C  
ATOM   2756  CZ  TYR A1794      36.854  62.752 -20.149  1.00  0.00           C  
ATOM   2757  OH  TYR A1794      36.347  61.863 -19.231  1.00  0.00           O  
ATOM   2758  N   ASP A1795      39.354  65.604 -26.105  1.00  0.00           N  
ATOM   2759  CA  ASP A1795      39.494  66.366 -27.343  1.00  0.00           C  
ATOM   2760  C   ASP A1795      38.192  67.058 -27.723  1.00  0.00           C  
ATOM   2761  O   ASP A1795      38.200  68.097 -28.374  1.00  0.00           O  
ATOM   2762  CB  ASP A1795      39.899  65.438 -28.495  1.00  0.00           C  
ATOM   2763  CG  ASP A1795      41.316  64.914 -28.366  1.00  0.00           C  
ATOM   2764  OD1 ASP A1795      41.583  63.832 -28.928  1.00  0.00           O  
ATOM   2765  OD2 ASP A1795      42.165  65.576 -27.729  1.00  0.00           O  
ATOM   2766  N   ASP A1796      37.071  66.471 -27.328  1.00  0.00           N  
ATOM   2767  CA  ASP A1796      35.776  67.036 -27.659  1.00  0.00           C  
ATOM   2768  C   ASP A1796      34.979  67.454 -26.422  1.00  0.00           C  
ATOM   2769  O   ASP A1796      34.640  66.630 -25.575  1.00  0.00           O  
ATOM   2770  CB  ASP A1796      34.972  66.025 -28.480  1.00  0.00           C  
ATOM   2771  CG  ASP A1796      33.608  66.554 -28.882  1.00  0.00           C  
ATOM   2772  OD1 ASP A1796      32.898  65.857 -29.640  1.00  0.00           O  
ATOM   2773  OD2 ASP A1796      33.238  67.666 -28.442  1.00  0.00           O  
ATOM   2774  N   VAL A1797      34.670  68.741 -26.340  1.00  0.00           N  
ATOM   2775  CA  VAL A1797      33.909  69.284 -25.224  1.00  0.00           C  
ATOM   2776  C   VAL A1797      32.697  68.433 -24.896  1.00  0.00           C  
ATOM   2777  O   VAL A1797      32.506  68.035 -23.746  1.00  0.00           O  
ATOM   2778  CB  VAL A1797      33.356  70.680 -25.528  1.00  0.00           C  
ATOM   2779  CG1 VAL A1797      33.134  71.413 -24.236  1.00  0.00           C  
ATOM   2780  CG2 VAL A1797      34.287  71.436 -26.442  1.00  0.00           C  
ATOM   2781  N   ARG A1798      31.878  68.180 -25.916  1.00  0.00           N  
ATOM   2782  CA  ARG A1798      30.648  67.411 -25.764  1.00  0.00           C  
ATOM   2783  C   ARG A1798      30.838  66.047 -25.126  1.00  0.00           C  
ATOM   2784  O   ARG A1798      30.054  65.646 -24.265  1.00  0.00           O  
ATOM   2785  CB  ARG A1798      29.964  67.229 -27.115  1.00  0.00           C  
ATOM   2786  CG  ARG A1798      29.324  68.473 -27.704  1.00  0.00           C  
ATOM   2787  CD  ARG A1798      29.584  68.496 -29.205  1.00  0.00           C  
ATOM   2788  NE  ARG A1798      29.593  67.143 -29.767  1.00  0.00           N  
ATOM   2789  CZ  ARG A1798      30.075  66.822 -30.967  1.00  0.00           C  
ATOM   2790  NH1 ARG A1798      30.036  65.561 -31.380  1.00  0.00           N  
ATOM   2791  NH2 ARG A1798      30.599  67.754 -31.753  1.00  0.00           N  
ATOM   2792  N   LYS A1799      31.866  65.323 -25.553  1.00  0.00           N  
ATOM   2793  CA  LYS A1799      32.119  64.006 -24.989  1.00  0.00           C  
ATOM   2794  C   LYS A1799      32.609  64.112 -23.546  1.00  0.00           C  
ATOM   2795  O   LYS A1799      32.328  63.254 -22.712  1.00  0.00           O  
ATOM   2796  CB  LYS A1799      33.150  63.261 -25.833  1.00  0.00           C  
ATOM   2797  CG  LYS A1799      32.669  62.887 -27.228  1.00  0.00           C  
ATOM   2798  CD  LYS A1799      33.715  62.038 -27.915  1.00  0.00           C  
ATOM   2799  CE  LYS A1799      33.321  61.693 -29.333  1.00  0.00           C  
ATOM   2800  NZ  LYS A1799      34.304  60.734 -29.914  1.00  0.00           N  
ATOM   2801  N   MET A1800      33.335  65.183 -23.264  1.00  0.00           N  
ATOM   2802  CA  MET A1800      33.884  65.436 -21.943  1.00  0.00           C  
ATOM   2803  C   MET A1800      32.800  65.686 -20.901  1.00  0.00           C  
ATOM   2804  O   MET A1800      32.822  65.095 -19.816  1.00  0.00           O  
ATOM   2805  CB  MET A1800      34.819  66.642 -22.010  1.00  0.00           C  
ATOM   2806  CG  MET A1800      35.878  66.722 -20.912  1.00  0.00           C  
ATOM   2807  SD  MET A1800      35.267  67.523 -19.483  1.00  0.00           S  
ATOM   2808  CE  MET A1800      35.062  69.190 -20.077  1.00  0.00           C  
ATOM   2809  N   VAL A1801      31.843  66.551 -21.214  1.00  0.00           N  
ATOM   2810  CA  VAL A1801      30.819  66.832 -20.223  1.00  0.00           C  
ATOM   2811  C   VAL A1801      29.550  65.997 -20.328  1.00  0.00           C  
ATOM   2812  O   VAL A1801      28.867  65.786 -19.318  1.00  0.00           O  
ATOM   2813  CB  VAL A1801      30.497  68.381 -20.151  1.00  0.00           C  
ATOM   2814  CG1 VAL A1801      31.251  69.131 -21.220  1.00  0.00           C  
ATOM   2815  CG2 VAL A1801      29.018  68.640 -20.247  1.00  0.00           C  
ATOM   2816  N   TYR A1802      29.260  65.478 -21.519  1.00  0.00           N  
ATOM   2817  CA  TYR A1802      28.056  64.659 -21.724  1.00  0.00           C  
ATOM   2818  C   TYR A1802      28.335  63.264 -22.283  1.00  0.00           C  
ATOM   2819  O   TYR A1802      27.711  62.843 -23.262  1.00  0.00           O  
ATOM   2820  CB  TYR A1802      27.095  65.385 -22.664  1.00  0.00           C  
ATOM   2821  CG  TYR A1802      26.638  66.722 -22.141  1.00  0.00           C  
ATOM   2822  CD1 TYR A1802      25.738  66.803 -21.070  1.00  0.00           C  
ATOM   2823  CD2 TYR A1802      27.111  67.910 -22.702  1.00  0.00           C  
ATOM   2824  CE1 TYR A1802      25.314  68.036 -20.567  1.00  0.00           C  
ATOM   2825  CE2 TYR A1802      26.691  69.162 -22.207  1.00  0.00           C  
ATOM   2826  CZ  TYR A1802      25.794  69.216 -21.141  1.00  0.00           C  
ATOM   2827  OH  TYR A1802      25.377  70.439 -20.651  1.00  0.00           O  
ATOM   2828  N   PRO A1803      29.256  62.515 -21.651  1.00  0.00           N  
ATOM   2829  CA  PRO A1803      29.611  61.164 -22.105  1.00  0.00           C  
ATOM   2830  C   PRO A1803      28.446  60.191 -22.307  1.00  0.00           C  
ATOM   2831  O   PRO A1803      28.401  59.480 -23.308  1.00  0.00           O  
ATOM   2832  CB  PRO A1803      30.593  60.688 -21.030  1.00  0.00           C  
ATOM   2833  CG  PRO A1803      30.163  61.454 -19.802  1.00  0.00           C  
ATOM   2834  CD  PRO A1803      29.920  62.824 -20.371  1.00  0.00           C  
ATOM   2835  N   GLN A1804      27.511  60.152 -21.362  1.00  0.00           N  
ATOM   2836  CA  GLN A1804      26.382  59.240 -21.471  1.00  0.00           C  
ATOM   2837  C   GLN A1804      25.580  59.508 -22.745  1.00  0.00           C  
ATOM   2838  O   GLN A1804      25.270  58.594 -23.510  1.00  0.00           O  
ATOM   2839  CB  GLN A1804      25.452  59.376 -20.262  1.00  0.00           C  
ATOM   2840  CG  GLN A1804      26.037  58.937 -18.911  1.00  0.00           C  
ATOM   2841  CD  GLN A1804      27.041  59.917 -18.336  1.00  0.00           C  
ATOM   2842  OE1 GLN A1804      27.115  61.076 -18.753  1.00  0.00           O  
ATOM   2843  NE2 GLN A1804      27.810  59.459 -17.358  1.00  0.00           N  
ATOM   2844  N   ILE A1805      25.252  60.770 -22.971  1.00  0.00           N  
ATOM   2845  CA  ILE A1805      24.475  61.143 -24.132  1.00  0.00           C  
ATOM   2846  C   ILE A1805      25.209  60.939 -25.452  1.00  0.00           C  
ATOM   2847  O   ILE A1805      24.585  60.649 -26.469  1.00  0.00           O  
ATOM   2848  CB  ILE A1805      24.020  62.608 -24.011  1.00  0.00           C  
ATOM   2849  CG1 ILE A1805      22.821  62.695 -23.057  1.00  0.00           C  
ATOM   2850  CG2 ILE A1805      23.700  63.183 -25.381  1.00  0.00           C  
ATOM   2851  CD1 ILE A1805      22.560  64.118 -22.525  1.00  0.00           C  
ATOM   2852  N   HIS A1806      26.527  61.074 -25.450  1.00  0.00           N  
ATOM   2853  CA  HIS A1806      27.263  60.903 -26.695  1.00  0.00           C  
ATOM   2854  C   HIS A1806      27.864  59.521 -26.926  1.00  0.00           C  
ATOM   2855  O   HIS A1806      28.801  59.365 -27.711  1.00  0.00           O  
ATOM   2856  CB  HIS A1806      28.322  61.990 -26.810  1.00  0.00           C  
ATOM   2857  CG  HIS A1806      27.736  63.356 -26.960  1.00  0.00           C  
ATOM   2858  ND1 HIS A1806      27.205  63.807 -28.147  1.00  0.00           N  
ATOM   2859  CD2 HIS A1806      27.492  64.328 -26.049  1.00  0.00           C  
ATOM   2860  CE1 HIS A1806      26.656  64.995 -27.961  1.00  0.00           C  
ATOM   2861  NE2 HIS A1806      26.815  65.333 -26.696  1.00  0.00           N  
ATOM   2862  N   GLY A1807      27.303  58.525 -26.243  1.00  0.00           N  
ATOM   2863  CA  GLY A1807      27.744  57.152 -26.394  1.00  0.00           C  
ATOM   2864  C   GLY A1807      29.110  56.775 -25.865  1.00  0.00           C  
ATOM   2865  O   GLY A1807      29.632  55.704 -26.186  1.00  0.00           O  
ATOM   2866  N   GLU A1808      29.703  57.631 -25.050  1.00  0.00           N  
ATOM   2867  CA  GLU A1808      31.011  57.313 -24.509  1.00  0.00           C  
ATOM   2868  C   GLU A1808      30.957  56.595 -23.158  1.00  0.00           C  
ATOM   2869  O   GLU A1808      31.433  57.119 -22.167  1.00  0.00           O  
ATOM   2870  CB  GLU A1808      31.841  58.590 -24.395  1.00  0.00           C  
ATOM   2871  CG  GLU A1808      31.962  59.331 -25.710  1.00  0.00           C  
ATOM   2872  CD  GLU A1808      32.700  58.529 -26.763  1.00  0.00           C  
ATOM   2873  OE1 GLU A1808      32.698  58.939 -27.945  1.00  0.00           O  
ATOM   2874  OE2 GLU A1808      33.291  57.487 -26.406  1.00  0.00           O  
ATOM   2875  N   ILE A1809      30.367  55.405 -23.113  1.00  0.00           N  
ATOM   2876  CA  ILE A1809      30.313  54.642 -21.867  1.00  0.00           C  
ATOM   2877  C   ILE A1809      31.318  53.503 -22.005  1.00  0.00           C  
ATOM   2878  O   ILE A1809      31.589  53.045 -23.112  1.00  0.00           O  
ATOM   2879  CB  ILE A1809      28.911  54.060 -21.599  1.00  0.00           C  
ATOM   2880  CG1 ILE A1809      28.589  52.971 -22.619  1.00  0.00           C  
ATOM   2881  CG2 ILE A1809      27.862  55.162 -21.702  1.00  0.00           C  
ATOM   2882  CD1 ILE A1809      27.264  52.297 -22.364  1.00  0.00           C  
ATOM   2883  N   LYS A1810      31.858  53.029 -20.887  1.00  0.00           N  
ATOM   2884  CA  LYS A1810      32.864  51.974 -20.941  1.00  0.00           C  
ATOM   2885  C   LYS A1810      32.985  51.127 -19.678  1.00  0.00           C  
ATOM   2886  O   LYS A1810      32.824  51.607 -18.558  1.00  0.00           O  
ATOM   2887  CB  LYS A1810      34.229  52.614 -21.235  1.00  0.00           C  
ATOM   2888  CG  LYS A1810      35.430  51.676 -21.274  1.00  0.00           C  
ATOM   2889  CD  LYS A1810      35.563  50.977 -22.627  1.00  0.00           C  
ATOM   2890  CE  LYS A1810      36.824  50.108 -22.699  1.00  0.00           C  
ATOM   2891  NZ  LYS A1810      38.079  50.905 -22.598  1.00  0.00           N  
ATOM   2892  N   LEU A1811      33.267  49.851 -19.875  1.00  0.00           N  
ATOM   2893  CA  LEU A1811      33.482  48.942 -18.763  1.00  0.00           C  
ATOM   2894  C   LEU A1811      34.897  48.429 -19.002  1.00  0.00           C  
ATOM   2895  O   LEU A1811      35.332  48.365 -20.143  1.00  0.00           O  
ATOM   2896  CB  LEU A1811      32.486  47.783 -18.805  1.00  0.00           C  
ATOM   2897  CG  LEU A1811      31.000  48.150 -18.695  1.00  0.00           C  
ATOM   2898  CD1 LEU A1811      30.171  46.867 -18.707  1.00  0.00           C  
ATOM   2899  CD2 LEU A1811      30.734  48.939 -17.411  1.00  0.00           C  
ATOM   2900  N   SER A1812      35.641  48.113 -17.949  1.00  0.00           N  
ATOM   2901  CA  SER A1812      36.987  47.585 -18.157  1.00  0.00           C  
ATOM   2902  C   SER A1812      36.834  46.078 -18.270  1.00  0.00           C  
ATOM   2903  O   SER A1812      35.782  45.528 -17.937  1.00  0.00           O  
ATOM   2904  CB  SER A1812      37.904  47.907 -16.971  1.00  0.00           C  
ATOM   2905  OG  SER A1812      37.547  47.150 -15.834  1.00  0.00           O  
ATOM   2906  N   ASP A1813      37.877  45.412 -18.744  1.00  0.00           N  
ATOM   2907  CA  ASP A1813      37.840  43.963 -18.862  1.00  0.00           C  
ATOM   2908  C   ASP A1813      37.519  43.400 -17.484  1.00  0.00           C  
ATOM   2909  O   ASP A1813      36.705  42.474 -17.342  1.00  0.00           O  
ATOM   2910  CB  ASP A1813      39.195  43.448 -19.338  1.00  0.00           C  
ATOM   2911  CG  ASP A1813      39.481  43.818 -20.780  1.00  0.00           C  
ATOM   2912  OD1 ASP A1813      40.644  43.660 -21.210  1.00  0.00           O  
ATOM   2913  OD2 ASP A1813      38.543  44.257 -21.487  1.00  0.00           O  
ATOM   2914  N   LEU A1814      38.150  43.977 -16.464  1.00  0.00           N  
ATOM   2915  CA  LEU A1814      37.922  43.526 -15.102  1.00  0.00           C  
ATOM   2916  C   LEU A1814      36.436  43.598 -14.757  1.00  0.00           C  
ATOM   2917  O   LEU A1814      35.894  42.652 -14.183  1.00  0.00           O  
ATOM   2918  CB  LEU A1814      38.767  44.351 -14.125  1.00  0.00           C  
ATOM   2919  CG  LEU A1814      38.625  44.041 -12.630  1.00  0.00           C  
ATOM   2920  CD1 LEU A1814      38.578  42.532 -12.355  1.00  0.00           C  
ATOM   2921  CD2 LEU A1814      39.788  44.683 -11.910  1.00  0.00           C  
ATOM   2922  N   ASP A1815      35.776  44.698 -15.133  1.00  0.00           N  
ATOM   2923  CA  ASP A1815      34.331  44.862 -14.888  1.00  0.00           C  
ATOM   2924  C   ASP A1815      33.494  43.757 -15.546  1.00  0.00           C  
ATOM   2925  O   ASP A1815      32.568  43.212 -14.935  1.00  0.00           O  
ATOM   2926  CB  ASP A1815      33.825  46.209 -15.421  1.00  0.00           C  
ATOM   2927  CG  ASP A1815      34.268  47.392 -14.575  1.00  0.00           C  
ATOM   2928  OD1 ASP A1815      34.140  47.315 -13.332  1.00  0.00           O  
ATOM   2929  OD2 ASP A1815      34.725  48.403 -15.161  1.00  0.00           O  
ATOM   2930  N   ILE A1816      33.809  43.443 -16.802  1.00  0.00           N  
ATOM   2931  CA  ILE A1816      33.087  42.409 -17.539  1.00  0.00           C  
ATOM   2932  C   ILE A1816      33.299  41.053 -16.872  1.00  0.00           C  
ATOM   2933  O   ILE A1816      32.336  40.319 -16.631  1.00  0.00           O  
ATOM   2934  CB  ILE A1816      33.543  42.371 -19.021  1.00  0.00           C  
ATOM   2935  CG1 ILE A1816      33.024  43.619 -19.725  1.00  0.00           C  
ATOM   2936  CG2 ILE A1816      33.006  41.123 -19.743  1.00  0.00           C  
ATOM   2937  CD1 ILE A1816      33.663  43.858 -21.097  1.00  0.00           C  
ATOM   2938  N   ALA A1817      34.552  40.730 -16.562  1.00  0.00           N  
ATOM   2939  CA  ALA A1817      34.868  39.471 -15.894  1.00  0.00           C  
ATOM   2940  C   ALA A1817      34.005  39.320 -14.653  1.00  0.00           C  
ATOM   2941  O   ALA A1817      33.429  38.257 -14.408  1.00  0.00           O  
ATOM   2942  CB  ALA A1817      36.325  39.437 -15.494  1.00  0.00           C  
ATOM   2943  N   ARG A1818      33.919  40.383 -13.861  1.00  0.00           N  
ATOM   2944  CA  ARG A1818      33.106  40.333 -12.650  1.00  0.00           C  
ATOM   2945  C   ARG A1818      31.663  39.959 -12.978  1.00  0.00           C  
ATOM   2946  O   ARG A1818      31.011  39.288 -12.197  1.00  0.00           O  
ATOM   2947  CB  ARG A1818      33.132  41.693 -11.935  1.00  0.00           C  
ATOM   2948  CG  ARG A1818      31.996  41.916 -10.906  1.00  0.00           C  
ATOM   2949  CD  ARG A1818      32.543  42.400  -9.547  1.00  0.00           C  
ATOM   2950  NE  ARG A1818      33.472  43.504  -9.750  1.00  0.00           N  
ATOM   2951  CZ  ARG A1818      34.730  43.549  -9.315  1.00  0.00           C  
ATOM   2952  NH1 ARG A1818      35.461  44.620  -9.586  1.00  0.00           N  
ATOM   2953  NH2 ARG A1818      35.259  42.555  -8.604  1.00  0.00           N  
ATOM   2954  N   GLU A1819      31.176  40.386 -14.145  1.00  0.00           N  
ATOM   2955  CA  GLU A1819      29.792  40.130 -14.538  1.00  0.00           C  
ATOM   2956  C   GLU A1819      29.462  38.742 -15.081  1.00  0.00           C  
ATOM   2957  O   GLU A1819      28.285  38.437 -15.305  1.00  0.00           O  
ATOM   2958  CB  GLU A1819      29.332  41.185 -15.549  1.00  0.00           C  
ATOM   2959  CG  GLU A1819      29.349  42.621 -15.020  1.00  0.00           C  
ATOM   2960  CD  GLU A1819      28.390  42.847 -13.856  1.00  0.00           C  
ATOM   2961  OE1 GLU A1819      28.564  43.842 -13.126  1.00  0.00           O  
ATOM   2962  OE2 GLU A1819      27.458  42.043 -13.666  1.00  0.00           O  
ATOM   2963  N   ILE A1820      30.487  37.913 -15.294  1.00  0.00           N  
ATOM   2964  CA  ILE A1820      30.304  36.553 -15.808  1.00  0.00           C  
ATOM   2965  C   ILE A1820      30.106  35.606 -14.629  1.00  0.00           C  
ATOM   2966  O   ILE A1820      31.041  35.287 -13.894  1.00  0.00           O  
ATOM   2967  CB  ILE A1820      31.524  36.124 -16.668  1.00  0.00           C  
ATOM   2968  CG1 ILE A1820      31.605  37.025 -17.907  1.00  0.00           C  
ATOM   2969  CG2 ILE A1820      31.407  34.655 -17.067  1.00  0.00           C  
ATOM   2970  CD1 ILE A1820      32.795  36.810 -18.768  1.00  0.00           C  
ATOM   2971  N   LYS A1821      28.866  35.168 -14.458  1.00  0.00           N  
ATOM   2972  CA  LYS A1821      28.480  34.307 -13.350  1.00  0.00           C  
ATOM   2973  C   LYS A1821      28.156  32.856 -13.726  1.00  0.00           C  
ATOM   2974  O   LYS A1821      27.992  32.498 -14.901  1.00  0.00           O  
ATOM   2975  CB  LYS A1821      27.245  34.904 -12.642  1.00  0.00           C  
ATOM   2976  CG  LYS A1821      27.479  36.084 -11.687  1.00  0.00           C  
ATOM   2977  CD  LYS A1821      27.968  37.339 -12.388  1.00  0.00           C  
ATOM   2978  CE  LYS A1821      28.044  38.528 -11.422  1.00  0.00           C  
ATOM   2979  NZ  LYS A1821      28.943  38.303 -10.248  1.00  0.00           N  
ATOM   2980  N   VAL A1822      28.061  32.024 -12.696  1.00  0.00           N  
ATOM   2981  CA  VAL A1822      27.708  30.633 -12.864  1.00  0.00           C  
ATOM   2982  C   VAL A1822      26.198  30.569 -12.654  1.00  0.00           C  
ATOM   2983  O   VAL A1822      25.696  30.997 -11.617  1.00  0.00           O  
ATOM   2984  CB  VAL A1822      28.403  29.763 -11.818  1.00  0.00           C  
ATOM   2985  CG1 VAL A1822      27.841  28.372 -11.856  1.00  0.00           C  
ATOM   2986  CG2 VAL A1822      29.895  29.731 -12.087  1.00  0.00           C  
ATOM   2987  N   LYS A1830      25.487  30.051 -13.652  1.00  0.00           N  
ATOM   2988  CA  LYS A1830      24.035  29.931 -13.614  1.00  0.00           C  
ATOM   2989  C   LYS A1830      23.516  28.923 -12.577  1.00  0.00           C  
ATOM   2990  O   LYS A1830      22.856  29.298 -11.610  1.00  0.00           O  
ATOM   2991  CB  LYS A1830      23.522  29.558 -15.014  1.00  0.00           C  
ATOM   2992  CG  LYS A1830      22.023  29.231 -15.083  1.00  0.00           C  
ATOM   2993  CD  LYS A1830      21.120  30.446 -14.879  1.00  0.00           C  
ATOM   2994  CE  LYS A1830      21.127  31.365 -16.098  1.00  0.00           C  
ATOM   2995  NZ  LYS A1830      20.299  32.597 -15.907  1.00  0.00           N  
ATOM   2996  N   GLU A1831      23.811  27.645 -12.784  1.00  0.00           N  
ATOM   2997  CA  GLU A1831      23.363  26.596 -11.873  1.00  0.00           C  
ATOM   2998  C   GLU A1831      24.404  26.324 -10.812  1.00  0.00           C  
ATOM   2999  O   GLU A1831      25.547  26.005 -11.133  1.00  0.00           O  
ATOM   3000  CB  GLU A1831      23.118  25.304 -12.645  1.00  0.00           C  
ATOM   3001  CG  GLU A1831      21.988  25.360 -13.656  1.00  0.00           C  
ATOM   3002  CD  GLU A1831      20.622  25.338 -13.006  1.00  0.00           C  
ATOM   3003  OE1 GLU A1831      19.691  24.777 -13.621  1.00  0.00           O  
ATOM   3004  OE2 GLU A1831      20.480  25.883 -11.889  1.00  0.00           O  
ATOM   3005  N   VAL A1832      24.016  26.425  -9.547  1.00  0.00           N  
ATOM   3006  CA  VAL A1832      24.963  26.172  -8.465  1.00  0.00           C  
ATOM   3007  C   VAL A1832      24.365  25.334  -7.351  1.00  0.00           C  
ATOM   3008  O   VAL A1832      23.283  25.634  -6.842  1.00  0.00           O  
ATOM   3009  CB  VAL A1832      25.497  27.490  -7.824  1.00  0.00           C  
ATOM   3010  CG1 VAL A1832      26.415  27.164  -6.648  1.00  0.00           C  
ATOM   3011  CG2 VAL A1832      26.250  28.312  -8.855  1.00  0.00           C  
ATOM   3012  N   PRO A1833      25.078  24.272  -6.950  1.00  0.00           N  
ATOM   3013  CA  PRO A1833      24.655  23.360  -5.885  1.00  0.00           C  
ATOM   3014  C   PRO A1833      24.257  24.128  -4.626  1.00  0.00           C  
ATOM   3015  O   PRO A1833      24.999  24.982  -4.148  1.00  0.00           O  
ATOM   3016  CB  PRO A1833      25.896  22.507  -5.657  1.00  0.00           C  
ATOM   3017  CG  PRO A1833      26.499  22.443  -7.020  1.00  0.00           C  
ATOM   3018  CD  PRO A1833      26.372  23.855  -7.516  1.00  0.00           C  
ATOM   3019  N   GLN A1834      23.089  23.806  -4.089  1.00  0.00           N  
ATOM   3020  CA  GLN A1834      22.583  24.458  -2.891  1.00  0.00           C  
ATOM   3021  C   GLN A1834      23.011  23.711  -1.605  1.00  0.00           C  
ATOM   3022  O   GLN A1834      22.688  24.140  -0.495  1.00  0.00           O  
ATOM   3023  CB  GLN A1834      21.052  24.541  -2.993  1.00  0.00           C  
ATOM   3024  CG  GLN A1834      20.437  25.879  -2.581  1.00  0.00           C  
ATOM   3025  CD  GLN A1834      20.981  27.061  -3.380  1.00  0.00           C  
ATOM   3026  OE1 GLN A1834      21.225  26.951  -4.587  1.00  0.00           O  
ATOM   3027  NE2 GLN A1834      21.158  28.203  -2.710  1.00  0.00           N  
ATOM   3028  N   THR A1835      23.752  22.609  -1.762  1.00  0.00           N  
ATOM   3029  CA  THR A1835      24.217  21.786  -0.632  1.00  0.00           C  
ATOM   3030  C   THR A1835      25.736  21.777  -0.483  1.00  0.00           C  
ATOM   3031  O   THR A1835      26.461  21.858  -1.479  1.00  0.00           O  
ATOM   3032  CB  THR A1835      23.800  20.310  -0.804  1.00  0.00           C  
ATOM   3033  OG1 THR A1835      22.386  20.226  -1.004  1.00  0.00           O  
ATOM   3034  CG2 THR A1835      24.186  19.500   0.427  1.00  0.00           C  
ATOM   3035  N   ALA A1836      26.220  21.642   0.753  1.00  0.00           N  
ATOM   3036  CA  ALA A1836      27.665  21.606   0.997  1.00  0.00           C  
ATOM   3037  C   ALA A1836      28.282  20.364   0.367  1.00  0.00           C  
ATOM   3038  O   ALA A1836      29.447  20.367  -0.032  1.00  0.00           O  
ATOM   3039  CB  ALA A1836      27.953  21.620   2.482  1.00  0.00           C  
ATOM   3040  N   VAL A1837      27.492  19.300   0.285  1.00  0.00           N  
ATOM   3041  CA  VAL A1837      27.950  18.047  -0.302  1.00  0.00           C  
ATOM   3042  C   VAL A1837      27.925  18.170  -1.818  1.00  0.00           C  
ATOM   3043  O   VAL A1837      28.805  17.638  -2.509  1.00  0.00           O  
ATOM   3044  CB  VAL A1837      27.040  16.873   0.104  1.00  0.00           C  
ATOM   3045  CG1 VAL A1837      27.674  15.555  -0.330  1.00  0.00           C  
ATOM   3046  CG2 VAL A1837      26.792  16.899   1.609  1.00  0.00           C  
ATOM   3047  N   GLY A1838      26.901  18.862  -2.324  1.00  0.00           N  
ATOM   3048  CA  GLY A1838      26.775  19.068  -3.757  1.00  0.00           C  
ATOM   3049  C   GLY A1838      28.025  19.745  -4.292  1.00  0.00           C  
ATOM   3050  O   GLY A1838      28.538  19.391  -5.368  1.00  0.00           O  
ATOM   3051  N   LEU A1839      28.515  20.728  -3.537  1.00  0.00           N  
ATOM   3052  CA  LEU A1839      29.725  21.431  -3.920  1.00  0.00           C  
ATOM   3053  C   LEU A1839      30.865  20.425  -3.938  1.00  0.00           C  
ATOM   3054  O   LEU A1839      31.697  20.424  -4.846  1.00  0.00           O  
ATOM   3055  CB  LEU A1839      30.030  22.556  -2.931  1.00  0.00           C  
ATOM   3056  CG  LEU A1839      29.073  23.750  -2.959  1.00  0.00           C  
ATOM   3057  CD1 LEU A1839      29.662  24.878  -2.124  1.00  0.00           C  
ATOM   3058  CD2 LEU A1839      28.861  24.222  -4.400  1.00  0.00           C  
ATOM   3059  N   LYS A1840      30.900  19.561  -2.929  1.00  0.00           N  
ATOM   3060  CA  LYS A1840      31.936  18.539  -2.862  1.00  0.00           C  
ATOM   3061  C   LYS A1840      31.825  17.658  -4.103  1.00  0.00           C  
ATOM   3062  O   LYS A1840      32.829  17.330  -4.740  1.00  0.00           O  
ATOM   3063  CB  LYS A1840      31.778  17.692  -1.592  1.00  0.00           C  
ATOM   3064  CG  LYS A1840      32.223  18.395  -0.318  1.00  0.00           C  
ATOM   3065  CD  LYS A1840      32.176  17.458   0.883  1.00  0.00           C  
ATOM   3066  CE  LYS A1840      32.731  18.118   2.148  1.00  0.00           C  
ATOM   3067  NZ  LYS A1840      31.924  19.286   2.621  1.00  0.00           N  
ATOM   3068  N   ILE A1841      30.595  17.292  -4.451  1.00  0.00           N  
ATOM   3069  CA  ILE A1841      30.363  16.461  -5.621  1.00  0.00           C  
ATOM   3070  C   ILE A1841      30.944  17.109  -6.878  1.00  0.00           C  
ATOM   3071  O   ILE A1841      31.594  16.443  -7.684  1.00  0.00           O  
ATOM   3072  CB  ILE A1841      28.858  16.212  -5.839  1.00  0.00           C  
ATOM   3073  CG1 ILE A1841      28.277  15.454  -4.643  1.00  0.00           C  
ATOM   3074  CG2 ILE A1841      28.644  15.431  -7.131  1.00  0.00           C  
ATOM   3075  CD1 ILE A1841      26.822  15.039  -4.814  1.00  0.00           C  
ATOM   3076  N   ALA A1842      30.708  18.408  -7.038  1.00  0.00           N  
ATOM   3077  CA  ALA A1842      31.205  19.137  -8.201  1.00  0.00           C  
ATOM   3078  C   ALA A1842      32.725  19.157  -8.209  1.00  0.00           C  
ATOM   3079  O   ALA A1842      33.370  18.885  -9.226  1.00  0.00           O  
ATOM   3080  CB  ALA A1842      30.670  20.565  -8.191  1.00  0.00           C  
ATOM   3081  N   GLN A1843      33.291  19.488  -7.058  1.00  0.00           N  
ATOM   3082  CA  GLN A1843      34.731  19.560  -6.909  1.00  0.00           C  
ATOM   3083  C   GLN A1843      35.357  18.242  -7.341  1.00  0.00           C  
ATOM   3084  O   GLN A1843      36.342  18.230  -8.072  1.00  0.00           O  
ATOM   3085  CB  GLN A1843      35.062  19.870  -5.454  1.00  0.00           C  
ATOM   3086  CG  GLN A1843      36.515  20.172  -5.170  1.00  0.00           C  
ATOM   3087  CD  GLN A1843      36.703  20.774  -3.785  1.00  0.00           C  
ATOM   3088  OE1 GLN A1843      37.830  20.980  -3.329  1.00  0.00           O  
ATOM   3089  NE2 GLN A1843      35.589  21.067  -3.112  1.00  0.00           N  
ATOM   3090  N   SER A1844      34.762  17.135  -6.905  1.00  0.00           N  
ATOM   3091  CA  SER A1844      35.260  15.801  -7.239  1.00  0.00           C  
ATOM   3092  C   SER A1844      35.129  15.456  -8.725  1.00  0.00           C  
ATOM   3093  O   SER A1844      35.976  14.757  -9.281  1.00  0.00           O  
ATOM   3094  CB  SER A1844      34.534  14.752  -6.398  1.00  0.00           C  
ATOM   3095  OG  SER A1844      33.132  14.925  -6.483  1.00  0.00           O  
ATOM   3096  N   ILE A1845      34.065  15.938  -9.360  1.00  0.00           N  
ATOM   3097  CA  ILE A1845      33.858  15.693 -10.781  1.00  0.00           C  
ATOM   3098  C   ILE A1845      35.020  16.304 -11.554  1.00  0.00           C  
ATOM   3099  O   ILE A1845      35.632  15.650 -12.401  1.00  0.00           O  
ATOM   3100  CB  ILE A1845      32.558  16.349 -11.281  1.00  0.00           C  
ATOM   3101  CG1 ILE A1845      31.347  15.678 -10.621  1.00  0.00           C  
ATOM   3102  CG2 ILE A1845      32.498  16.284 -12.814  1.00  0.00           C  
ATOM   3103  CD1 ILE A1845      30.016  16.329 -10.967  1.00  0.00           C  
ATOM   3104  N   VAL A1847      35.309  17.571 -11.264  1.00  0.00           N  
ATOM   3105  CA  VAL A1847      36.403  18.277 -11.924  1.00  0.00           C  
ATOM   3106  C   VAL A1847      37.689  17.537 -11.606  1.00  0.00           C  
ATOM   3107  O   VAL A1847      38.540  17.336 -12.475  1.00  0.00           O  
ATOM   3108  CB  VAL A1847      36.526  19.747 -11.420  1.00  0.00           C  
ATOM   3109  CG1 VAL A1847      37.751  20.420 -12.028  1.00  0.00           C  
ATOM   3110  CG2 VAL A1847      35.286  20.526 -11.796  1.00  0.00           C  
ATOM   3111  N   GLU A1848      37.810  17.128 -10.350  1.00  0.00           N  
ATOM   3112  CA  GLU A1848      38.978  16.405  -9.882  1.00  0.00           C  
ATOM   3113  C   GLU A1848      39.248  15.150 -10.717  1.00  0.00           C  
ATOM   3114  O   GLU A1848      40.328  15.019 -11.300  1.00  0.00           O  
ATOM   3115  CB  GLU A1848      38.805  16.033  -8.403  1.00  0.00           C  
ATOM   3116  CG  GLU A1848      39.933  15.181  -7.818  1.00  0.00           C  
ATOM   3117  CD  GLU A1848      41.269  15.912  -7.740  1.00  0.00           C  
ATOM   3118  OE1 GLU A1848      41.782  16.354  -8.793  1.00  0.00           O  
ATOM   3119  OE2 GLU A1848      41.809  16.037  -6.619  1.00  0.00           O  
ATOM   3120  N   THR A1849      38.277  14.236 -10.789  1.00  0.00           N  
ATOM   3121  CA  THR A1849      38.482  13.006 -11.555  1.00  0.00           C  
ATOM   3122  C   THR A1849      38.576  13.302 -13.047  1.00  0.00           C  
ATOM   3123  O   THR A1849      39.266  12.595 -13.785  1.00  0.00           O  
ATOM   3124  CB  THR A1849      37.358  11.943 -11.307  1.00  0.00           C  
ATOM   3125  OG1 THR A1849      36.231  12.210 -12.149  1.00  0.00           O  
ATOM   3126  CG2 THR A1849      36.920  11.949  -9.841  1.00  0.00           C  
ATOM   3127  N   ALA A1850      37.895  14.355 -13.488  1.00  0.00           N  
ATOM   3128  CA  ALA A1850      37.929  14.738 -14.895  1.00  0.00           C  
ATOM   3129  C   ALA A1850      39.338  15.203 -15.258  1.00  0.00           C  
ATOM   3130  O   ALA A1850      39.793  15.031 -16.388  1.00  0.00           O  
ATOM   3131  CB  ALA A1850      36.925  15.845 -15.157  1.00  0.00           C  
ATOM   3132  N   GLU A1851      40.028  15.788 -14.285  1.00  0.00           N  
ATOM   3133  CA  GLU A1851      41.388  16.271 -14.494  1.00  0.00           C  
ATOM   3134  C   GLU A1851      42.391  15.124 -14.456  1.00  0.00           C  
ATOM   3135  O   GLU A1851      43.410  15.153 -15.156  1.00  0.00           O  
ATOM   3136  CB  GLU A1851      41.763  17.295 -13.419  1.00  0.00           C  
ATOM   3137  CG  GLU A1851      41.036  18.625 -13.519  1.00  0.00           C  
ATOM   3138  CD  GLU A1851      41.523  19.631 -12.484  1.00  0.00           C  
ATOM   3139  OE1 GLU A1851      41.431  19.336 -11.270  1.00  0.00           O  
ATOM   3140  OE2 GLU A1851      42.001  20.716 -12.886  1.00  0.00           O  
ATOM   3141  N   LYS A1852      42.098  14.117 -13.637  1.00  0.00           N  
ATOM   3142  CA  LYS A1852      42.978  12.960 -13.490  1.00  0.00           C  
ATOM   3143  C   LYS A1852      42.950  11.995 -14.674  1.00  0.00           C  
ATOM   3144  O   LYS A1852      43.997  11.568 -15.157  1.00  0.00           O  
ATOM   3145  CB  LYS A1852      42.626  12.178 -12.220  1.00  0.00           C  
ATOM   3146  CG  LYS A1852      42.828  12.929 -10.910  1.00  0.00           C  
ATOM   3147  CD  LYS A1852      42.507  12.027  -9.714  1.00  0.00           C  
ATOM   3148  CE  LYS A1852      42.700  12.748  -8.386  1.00  0.00           C  
ATOM   3149  NZ  LYS A1852      42.455  11.846  -7.227  1.00  0.00           N  
ATOM   3150  N   HIS A1853      41.750  11.662 -15.142  1.00  0.00           N  
ATOM   3151  CA  HIS A1853      41.590  10.708 -16.237  1.00  0.00           C  
ATOM   3152  C   HIS A1853      40.973  11.317 -17.493  1.00  0.00           C  
ATOM   3153  O   HIS A1853      40.022  10.766 -18.047  1.00  0.00           O  
ATOM   3154  CB  HIS A1853      40.715   9.542 -15.761  1.00  0.00           C  
ATOM   3155  CG  HIS A1853      41.027   9.080 -14.369  1.00  0.00           C  
ATOM   3156  ND1 HIS A1853      42.211   8.456 -14.037  1.00  0.00           N  
ATOM   3157  CD2 HIS A1853      40.317   9.175 -13.218  1.00  0.00           C  
ATOM   3158  CE1 HIS A1853      42.216   8.187 -12.742  1.00  0.00           C  
ATOM   3159  NE2 HIS A1853      41.078   8.613 -12.223  1.00  0.00           N  
ATOM   3160  N   ALA A1854      41.512  12.437 -17.955  1.00  0.00           N  
ATOM   3161  CA  ALA A1854      40.962  13.078 -19.142  1.00  0.00           C  
ATOM   3162  C   ALA A1854      41.446  12.449 -20.450  1.00  0.00           C  
ATOM   3163  O   ALA A1854      40.923  12.755 -21.524  1.00  0.00           O  
ATOM   3164  CB  ALA A1854      41.288  14.568 -19.124  1.00  0.00           C  
ATOM   3165  N   SER A1855      42.434  11.565 -20.364  1.00  0.00           N  
ATOM   3166  CA  SER A1855      42.965  10.928 -21.565  1.00  0.00           C  
ATOM   3167  C   SER A1855      42.578   9.460 -21.752  1.00  0.00           C  
ATOM   3168  O   SER A1855      42.833   8.881 -22.808  1.00  0.00           O  
ATOM   3169  CB  SER A1855      44.484  11.077 -21.599  1.00  0.00           C  
ATOM   3170  OG  SER A1855      44.830  12.443 -21.726  1.00  0.00           O  
ATOM   3171  N   GLU A1856      41.958   8.866 -20.736  1.00  0.00           N  
ATOM   3172  CA  GLU A1856      41.520   7.474 -20.808  1.00  0.00           C  
ATOM   3173  C   GLU A1856      40.744   7.214 -22.090  1.00  0.00           C  
ATOM   3174  O   GLU A1856      39.791   7.927 -22.403  1.00  0.00           O  
ATOM   3175  CB  GLU A1856      40.632   7.130 -19.612  1.00  0.00           C  
ATOM   3176  CG  GLU A1856      41.395   6.965 -18.318  1.00  0.00           C  
ATOM   3177  CD  GLU A1856      42.295   5.749 -18.339  1.00  0.00           C  
ATOM   3178  OE1 GLU A1856      41.767   4.627 -18.490  1.00  0.00           O  
ATOM   3179  OE2 GLU A1856      43.526   5.915 -18.206  1.00  0.00           O  
ATOM   3180  N   PRO A1857      41.149   6.186 -22.854  1.00  0.00           N  
ATOM   3181  CA  PRO A1857      40.476   5.841 -24.111  1.00  0.00           C  
ATOM   3182  C   PRO A1857      39.053   5.320 -23.895  1.00  0.00           C  
ATOM   3183  O   PRO A1857      38.772   4.637 -22.911  1.00  0.00           O  
ATOM   3184  CB  PRO A1857      41.400   4.788 -24.710  1.00  0.00           C  
ATOM   3185  CG  PRO A1857      42.751   5.182 -24.177  1.00  0.00           C  
ATOM   3186  CD  PRO A1857      42.426   5.462 -22.734  1.00  0.00           C  
ATOM   3187  N   SER A1860      38.164   5.644 -24.828  1.00  0.00           N  
ATOM   3188  CA  SER A1860      36.761   5.240 -24.752  1.00  0.00           C  
ATOM   3189  C   SER A1860      36.518   3.791 -25.161  1.00  0.00           C  
ATOM   3190  O   SER A1860      37.123   3.300 -26.119  1.00  0.00           O  
ATOM   3191  CB  SER A1860      35.923   6.142 -25.651  1.00  0.00           C  
ATOM   3192  OG  SER A1860      36.181   7.500 -25.366  1.00  0.00           O  
ATOM   3193  N   PRO A1861      35.605   3.093 -24.457  1.00  0.00           N  
ATOM   3194  CA  PRO A1861      34.797   3.558 -23.319  1.00  0.00           C  
ATOM   3195  C   PRO A1861      35.541   3.470 -21.995  1.00  0.00           C  
ATOM   3196  O   PRO A1861      36.597   2.853 -21.916  1.00  0.00           O  
ATOM   3197  CB  PRO A1861      33.590   2.619 -23.338  1.00  0.00           C  
ATOM   3198  CG  PRO A1861      33.521   2.165 -24.764  1.00  0.00           C  
ATOM   3199  CD  PRO A1861      34.970   1.919 -25.073  1.00  0.00           C  
ATOM   3200  N   CYS A1862      34.977   4.081 -20.958  1.00  0.00           N  
ATOM   3201  CA  CYS A1862      35.581   4.079 -19.626  1.00  0.00           C  
ATOM   3202  C   CYS A1862      34.645   4.701 -18.599  1.00  0.00           C  
ATOM   3203  O   CYS A1862      33.639   5.316 -18.956  1.00  0.00           O  
ATOM   3204  CB  CYS A1862      36.913   4.837 -19.634  1.00  0.00           C  
ATOM   3205  SG  CYS A1862      36.848   6.493 -20.356  1.00  0.00           S  
ATOM   3206  N   SER A1863      34.982   4.540 -17.323  1.00  0.00           N  
ATOM   3207  CA  SER A1863      34.156   5.075 -16.250  1.00  0.00           C  
ATOM   3208  C   SER A1863      34.950   5.192 -14.959  1.00  0.00           C  
ATOM   3209  O   SER A1863      35.832   4.376 -14.686  1.00  0.00           O  
ATOM   3210  CB  SER A1863      32.931   4.180 -16.025  1.00  0.00           C  
ATOM   3211  OG  SER A1863      32.185   4.595 -14.891  1.00  0.00           O  
ATOM   3212  N   PHE A1864      34.628   6.208 -14.162  1.00  0.00           N  
ATOM   3213  CA  PHE A1864      35.327   6.434 -12.906  1.00  0.00           C  
ATOM   3214  C   PHE A1864      34.417   6.948 -11.808  1.00  0.00           C  
ATOM   3215  O   PHE A1864      33.586   7.828 -12.035  1.00  0.00           O  
ATOM   3216  CB  PHE A1864      36.445   7.446 -13.107  1.00  0.00           C  
ATOM   3217  CG  PHE A1864      37.476   7.026 -14.110  1.00  0.00           C  
ATOM   3218  CD1 PHE A1864      38.643   6.384 -13.698  1.00  0.00           C  
ATOM   3219  CD2 PHE A1864      37.295   7.299 -15.466  1.00  0.00           C  
ATOM   3220  CE1 PHE A1864      39.619   6.024 -14.622  1.00  0.00           C  
ATOM   3221  CE2 PHE A1864      38.266   6.943 -16.401  1.00  0.00           C  
ATOM   3222  CZ  PHE A1864      39.431   6.305 -15.978  1.00  0.00           C  
ATOM   3223  N   LEU A1865      34.586   6.393 -10.614  1.00  0.00           N  
ATOM   3224  CA  LEU A1865      33.812   6.816  -9.458  1.00  0.00           C  
ATOM   3225  C   LEU A1865      34.404   8.147  -9.007  1.00  0.00           C  
ATOM   3226  O   LEU A1865      35.568   8.217  -8.598  1.00  0.00           O  
ATOM   3227  CB  LEU A1865      33.928   5.792  -8.328  1.00  0.00           C  
ATOM   3228  CG  LEU A1865      33.250   6.182  -7.010  1.00  0.00           C  
ATOM   3229  CD1 LEU A1865      31.733   6.204  -7.189  1.00  0.00           C  
ATOM   3230  CD2 LEU A1865      33.648   5.196  -5.922  1.00  0.00           C  
ATOM   3231  N   ALA A1866      33.607   9.205  -9.092  1.00  0.00           N  
ATOM   3232  CA  ALA A1866      34.079  10.523  -8.699  1.00  0.00           C  
ATOM   3233  C   ALA A1866      33.787  10.793  -7.232  1.00  0.00           C  
ATOM   3234  O   ALA A1866      34.644  11.290  -6.495  1.00  0.00           O  
ATOM   3235  CB  ALA A1866      33.426  11.589  -9.569  1.00  0.00           C  
ATOM   3236  N   PHE A1867      32.575  10.459  -6.808  1.00  0.00           N  
ATOM   3237  CA  PHE A1867      32.188  10.685  -5.430  1.00  0.00           C  
ATOM   3238  C   PHE A1867      31.234   9.630  -4.886  1.00  0.00           C  
ATOM   3239  O   PHE A1867      30.316   9.177  -5.578  1.00  0.00           O  
ATOM   3240  CB  PHE A1867      31.574  12.081  -5.300  1.00  0.00           C  
ATOM   3241  CG  PHE A1867      30.825  12.304  -4.017  1.00  0.00           C  
ATOM   3242  CD1 PHE A1867      29.488  11.919  -3.899  1.00  0.00           C  
ATOM   3243  CD2 PHE A1867      31.447  12.903  -2.929  1.00  0.00           C  
ATOM   3244  CE1 PHE A1867      28.783  12.133  -2.715  1.00  0.00           C  
ATOM   3245  CE2 PHE A1867      30.750  13.120  -1.739  1.00  0.00           C  
ATOM   3246  CZ  PHE A1867      29.417  12.736  -1.633  1.00  0.00           C  
ATOM   3247  N   GLU A1878      31.477   9.253  -3.631  1.00  0.00           N  
ATOM   3248  CA  GLU A1878      30.682   8.264  -2.907  1.00  0.00           C  
ATOM   3249  C   GLU A1878      30.350   8.885  -1.550  1.00  0.00           C  
ATOM   3250  O   GLU A1878      31.254   9.228  -0.787  1.00  0.00           O  
ATOM   3251  CB  GLU A1878      31.503   6.984  -2.709  1.00  0.00           C  
ATOM   3252  CG  GLU A1878      30.786   5.859  -1.966  1.00  0.00           C  
ATOM   3253  CD  GLU A1878      29.766   5.130  -2.825  1.00  0.00           C  
ATOM   3254  OE1 GLU A1878      29.125   4.186  -2.313  1.00  0.00           O  
ATOM   3255  OE2 GLU A1878      29.607   5.495  -4.010  1.00  0.00           O  
ATOM   3256  N   GLY A1879      29.064   9.043  -1.252  1.00  0.00           N  
ATOM   3257  CA  GLY A1879      28.681   9.642   0.016  1.00  0.00           C  
ATOM   3258  C   GLY A1879      27.184   9.833   0.184  1.00  0.00           C  
ATOM   3259  O   GLY A1879      26.398   9.508  -0.707  1.00  0.00           O  
ATOM   3260  N   GLU A1880      26.787  10.380   1.327  1.00  0.00           N  
ATOM   3261  CA  GLU A1880      25.374  10.589   1.621  1.00  0.00           C  
ATOM   3262  C   GLU A1880      24.881  12.004   1.319  1.00  0.00           C  
ATOM   3263  O   GLU A1880      25.586  12.986   1.542  1.00  0.00           O  
ATOM   3264  CB  GLU A1880      25.104  10.245   3.086  1.00  0.00           C  
ATOM   3265  CG  GLU A1880      23.635  10.151   3.450  1.00  0.00           C  
ATOM   3266  CD  GLU A1880      23.428   9.796   4.910  1.00  0.00           C  
ATOM   3267  OE1 GLU A1880      22.260   9.636   5.325  1.00  0.00           O  
ATOM   3268  OE2 GLU A1880      24.434   9.678   5.643  1.00  0.00           O  
ATOM   3269  N   MET A1881      23.654  12.087   0.817  1.00  0.00           N  
ATOM   3270  CA  MET A1881      23.026  13.354   0.460  1.00  0.00           C  
ATOM   3271  C   MET A1881      21.518  13.217   0.669  1.00  0.00           C  
ATOM   3272  O   MET A1881      20.852  12.476  -0.055  1.00  0.00           O  
ATOM   3273  CB  MET A1881      23.325  13.685  -1.007  1.00  0.00           C  
ATOM   3274  CG  MET A1881      22.599  14.908  -1.543  1.00  0.00           C  
ATOM   3275  SD  MET A1881      22.854  15.194  -3.311  1.00  0.00           S  
ATOM   3276  CE  MET A1881      24.040  16.525  -3.253  1.00  0.00           C  
ATOM   3277  N   MET A1882      20.988  13.929   1.660  1.00  0.00           N  
ATOM   3278  CA  MET A1882      19.561  13.879   1.982  1.00  0.00           C  
ATOM   3279  C   MET A1882      19.177  12.552   2.635  1.00  0.00           C  
ATOM   3280  O   MET A1882      18.007  12.171   2.638  1.00  0.00           O  
ATOM   3281  CB  MET A1882      18.706  14.087   0.724  1.00  0.00           C  
ATOM   3282  CG  MET A1882      18.537  15.538   0.302  1.00  0.00           C  
ATOM   3283  SD  MET A1882      20.052  16.325  -0.274  1.00  0.00           S  
ATOM   3284  CE  MET A1882      19.683  16.528  -2.028  1.00  0.00           C  
ATOM   3285  N   GLY A1883      20.163  11.857   3.194  1.00  0.00           N  
ATOM   3286  CA  GLY A1883      19.895  10.578   3.829  1.00  0.00           C  
ATOM   3287  C   GLY A1883      19.648   9.508   2.785  1.00  0.00           C  
ATOM   3288  O   GLY A1883      18.864   8.581   2.997  1.00  0.00           O  
ATOM   3289  N   ARG A1884      20.327   9.644   1.651  1.00  0.00           N  
ATOM   3290  CA  ARG A1884      20.192   8.714   0.539  1.00  0.00           C  
ATOM   3291  C   ARG A1884      21.558   8.575  -0.121  1.00  0.00           C  
ATOM   3292  O   ARG A1884      21.963   9.442  -0.890  1.00  0.00           O  
ATOM   3293  CB  ARG A1884      19.179   9.267  -0.467  1.00  0.00           C  
ATOM   3294  CG  ARG A1884      17.829   9.620   0.153  1.00  0.00           C  
ATOM   3295  CD  ARG A1884      17.033  10.607  -0.698  1.00  0.00           C  
ATOM   3296  NE  ARG A1884      16.647  10.055  -1.993  1.00  0.00           N  
ATOM   3297  CZ  ARG A1884      15.850   9.003  -2.152  1.00  0.00           C  
ATOM   3298  NH1 ARG A1884      15.555   8.571  -3.373  1.00  0.00           N  
ATOM   3299  NH2 ARG A1884      15.348   8.380  -1.093  1.00  0.00           N  
ATOM   3300  N   ASN A1885      22.265   7.489   0.183  1.00  0.00           N  
ATOM   3301  CA  ASN A1885      23.597   7.249  -0.378  1.00  0.00           C  
ATOM   3302  C   ASN A1885      23.680   7.593  -1.863  1.00  0.00           C  
ATOM   3303  O   ASN A1885      22.729   7.370  -2.619  1.00  0.00           O  
ATOM   3304  CB  ASN A1885      24.007   5.788  -0.170  1.00  0.00           C  
ATOM   3305  CG  ASN A1885      24.007   5.386   1.293  1.00  0.00           C  
ATOM   3306  OD1 ASN A1885      24.616   6.052   2.134  1.00  0.00           O  
ATOM   3307  ND2 ASN A1885      23.326   4.287   1.604  1.00  0.00           N  
ATOM   3308  N   VAL A1886      24.824   8.130  -2.278  1.00  0.00           N  
ATOM   3309  CA  VAL A1886      25.016   8.519  -3.669  1.00  0.00           C  
ATOM   3310  C   VAL A1886      26.412   8.244  -4.215  1.00  0.00           C  
ATOM   3311  O   VAL A1886      27.413   8.360  -3.505  1.00  0.00           O  
ATOM   3312  CB  VAL A1886      24.740  10.026  -3.868  1.00  0.00           C  
ATOM   3313  CG1 VAL A1886      24.877  10.388  -5.336  1.00  0.00           C  
ATOM   3314  CG2 VAL A1886      23.357  10.380  -3.360  1.00  0.00           C  
ATOM   3315  N   ARG A1887      26.462   7.878  -5.490  1.00  0.00           N  
ATOM   3316  CA  ARG A1887      27.719   7.629  -6.175  1.00  0.00           C  
ATOM   3317  C   ARG A1887      27.625   8.288  -7.545  1.00  0.00           C  
ATOM   3318  O   ARG A1887      26.716   8.001  -8.329  1.00  0.00           O  
ATOM   3319  CB  ARG A1887      27.998   6.123  -6.295  1.00  0.00           C  
ATOM   3320  CG  ARG A1887      26.784   5.247  -6.582  1.00  0.00           C  
ATOM   3321  CD  ARG A1887      27.086   3.780  -6.250  1.00  0.00           C  
ATOM   3322  NE  ARG A1887      25.884   2.948  -6.274  1.00  0.00           N  
ATOM   3323  CZ  ARG A1887      25.319   2.464  -7.377  1.00  0.00           C  
ATOM   3324  NH1 ARG A1887      25.849   2.717  -8.568  1.00  0.00           N  
ATOM   3325  NH2 ARG A1887      24.217   1.728  -7.290  1.00  0.00           N  
ATOM   3326  N   VAL A1888      28.558   9.197  -7.811  1.00  0.00           N  
ATOM   3327  CA  VAL A1888      28.590   9.935  -9.067  1.00  0.00           C  
ATOM   3328  C   VAL A1888      29.785   9.510  -9.910  1.00  0.00           C  
ATOM   3329  O   VAL A1888      30.904   9.379  -9.404  1.00  0.00           O  
ATOM   3330  CB  VAL A1888      28.660  11.456  -8.800  1.00  0.00           C  
ATOM   3331  CG1 VAL A1888      28.648  12.219 -10.106  1.00  0.00           C  
ATOM   3332  CG2 VAL A1888      27.485  11.885  -7.932  1.00  0.00           C  
ATOM   3333  N   TYR A1889      29.544   9.314 -11.203  1.00  0.00           N  
ATOM   3334  CA  TYR A1889      30.588   8.873 -12.120  1.00  0.00           C  
ATOM   3335  C   TYR A1889      30.780   9.779 -13.333  1.00  0.00           C  
ATOM   3336  O   TYR A1889      29.823  10.359 -13.851  1.00  0.00           O  
ATOM   3337  CB  TYR A1889      30.265   7.457 -12.625  1.00  0.00           C  
ATOM   3338  CG  TYR A1889      30.035   6.428 -11.533  1.00  0.00           C  
ATOM   3339  CD1 TYR A1889      31.105   5.746 -10.953  1.00  0.00           C  
ATOM   3340  CD2 TYR A1889      28.746   6.157 -11.060  1.00  0.00           C  
ATOM   3341  CE1 TYR A1889      30.900   4.823  -9.926  1.00  0.00           C  
ATOM   3342  CE2 TYR A1889      28.531   5.238 -10.033  1.00  0.00           C  
ATOM   3343  CZ  TYR A1889      29.613   4.575  -9.469  1.00  0.00           C  
ATOM   3344  OH  TYR A1889      29.415   3.680  -8.440  1.00  0.00           O  
ATOM   3345  N   VAL A1890      32.031   9.890 -13.772  1.00  0.00           N  
ATOM   3346  CA  VAL A1890      32.391  10.656 -14.962  1.00  0.00           C  
ATOM   3347  C   VAL A1890      32.534   9.551 -16.000  1.00  0.00           C  
ATOM   3348  O   VAL A1890      33.192   8.543 -15.734  1.00  0.00           O  
ATOM   3349  CB  VAL A1890      33.763  11.358 -14.814  1.00  0.00           C  
ATOM   3350  CG1 VAL A1890      34.173  11.986 -16.143  1.00  0.00           C  
ATOM   3351  CG2 VAL A1890      33.700  12.409 -13.725  1.00  0.00           C  
ATOM   3352  N   VAL A1891      31.935   9.717 -17.174  1.00  0.00           N  
ATOM   3353  CA  VAL A1891      32.017   8.665 -18.178  1.00  0.00           C  
ATOM   3354  C   VAL A1891      32.076   9.143 -19.622  1.00  0.00           C  
ATOM   3355  O   VAL A1891      31.937  10.338 -19.911  1.00  0.00           O  
ATOM   3356  CB  VAL A1891      30.808   7.695 -18.054  1.00  0.00           C  
ATOM   3357  CG1 VAL A1891      30.612   7.281 -16.602  1.00  0.00           C  
ATOM   3358  CG2 VAL A1891      29.540   8.354 -18.596  1.00  0.00           C  
ATOM   3359  N   GLU A1892      32.283   8.178 -20.517  1.00  0.00           N  
ATOM   3360  CA  GLU A1892      32.336   8.406 -21.959  1.00  0.00           C  
ATOM   3361  C   GLU A1892      31.745   7.174 -22.657  1.00  0.00           C  
ATOM   3362  O   GLU A1892      32.386   6.126 -22.739  1.00  0.00           O  
ATOM   3363  CB  GLU A1892      33.778   8.640 -22.411  1.00  0.00           C  
ATOM   3364  CG  GLU A1892      33.949   8.831 -23.919  1.00  0.00           C  
ATOM   3365  CD  GLU A1892      33.037   9.901 -24.507  1.00  0.00           C  
ATOM   3366  OE1 GLU A1892      31.813   9.654 -24.596  1.00  0.00           O  
ATOM   3367  OE2 GLU A1892      33.547  10.986 -24.880  1.00  0.00           O  
ATOM   3368  N   GLU A1893      30.512   7.312 -23.142  1.00  0.00           N  
ATOM   3369  CA  GLU A1893      29.797   6.229 -23.818  1.00  0.00           C  
ATOM   3370  C   GLU A1893      30.452   5.821 -25.133  1.00  0.00           C  
ATOM   3371  O   GLU A1893      30.904   4.688 -25.287  1.00  0.00           O  
ATOM   3372  CB  GLU A1893      28.347   6.647 -24.105  1.00  0.00           C  
ATOM   3373  CG  GLU A1893      27.543   7.126 -22.895  1.00  0.00           C  
ATOM   3374  CD  GLU A1893      27.214   6.009 -21.919  1.00  0.00           C  
ATOM   3375  OE1 GLU A1893      28.158   5.409 -21.359  1.00  0.00           O  
ATOM   3376  OE2 GLU A1893      26.011   5.735 -21.710  1.00  0.00           O  
ATOM   3377  N   GLU A1894      30.483   6.755 -26.081  1.00  0.00           N  
ATOM   3378  CA  GLU A1894      31.062   6.524 -27.401  1.00  0.00           C  
ATOM   3379  C   GLU A1894      32.487   5.983 -27.350  1.00  0.00           C  
ATOM   3380  O   GLU A1894      33.193   6.151 -26.360  1.00  0.00           O  
ATOM   3381  CB  GLU A1894      31.038   7.821 -28.214  1.00  0.00           C  
ATOM   3382  CG  GLU A1894      29.642   8.373 -28.461  1.00  0.00           C  
ATOM   3383  CD  GLU A1894      29.636   9.549 -29.426  1.00  0.00           C  
ATOM   3384  OE1 GLU A1894      28.533  10.017 -29.783  1.00  0.00           O  
ATOM   3385  OE2 GLU A1894      30.730  10.006 -29.829  1.00  0.00           O  
ATOM   3386  N   GLU A1895      32.906   5.336 -28.431  1.00  0.00           N  
ATOM   3387  CA  GLU A1895      34.245   4.762 -28.509  1.00  0.00           C  
ATOM   3388  C   GLU A1895      35.112   5.510 -29.510  1.00  0.00           C  
ATOM   3389  O   GLU A1895      34.617   6.307 -30.310  1.00  0.00           O  
ATOM   3390  CB  GLU A1895      34.177   3.296 -28.948  1.00  0.00           C  
ATOM   3391  CG  GLU A1895      33.237   2.408 -28.153  1.00  0.00           C  
ATOM   3392  CD  GLU A1895      33.108   1.020 -28.764  1.00  0.00           C  
ATOM   3393  OE1 GLU A1895      34.137   0.315 -28.865  1.00  0.00           O  
ATOM   3394  OE2 GLU A1895      31.981   0.637 -29.148  1.00  0.00           O  
ATOM   3395  N   ASN A1896      36.409   5.221 -29.468  1.00  0.00           N  
ATOM   3396  CA  ASN A1896      37.385   5.825 -30.368  1.00  0.00           C  
ATOM   3397  C   ASN A1896      37.669   7.282 -30.010  1.00  0.00           C  
ATOM   3398  O   ASN A1896      37.877   8.128 -30.886  1.00  0.00           O  
ATOM   3399  CB  ASN A1896      36.905   5.717 -31.822  1.00  0.00           C  
ATOM   3400  CG  ASN A1896      38.018   5.972 -32.828  1.00  0.00           C  
ATOM   3401  OD1 ASN A1896      37.796   5.919 -34.040  1.00  0.00           O  
ATOM   3402  ND2 ASN A1896      39.222   6.246 -32.331  1.00  0.00           N  
ATOM   3403  N   THR A1898      37.676   7.561 -28.712  1.00  0.00           N  
ATOM   3404  CA  THR A1898      37.949   8.900 -28.218  1.00  0.00           C  
ATOM   3405  C   THR A1898      38.372   8.785 -26.759  1.00  0.00           C  
ATOM   3406  O   THR A1898      38.775   7.706 -26.317  1.00  0.00           O  
ATOM   3407  CB  THR A1898      36.703   9.817 -28.366  1.00  0.00           C  
ATOM   3408  OG1 THR A1898      37.063  11.166 -28.055  1.00  0.00           O  
ATOM   3409  CG2 THR A1898      35.581   9.368 -27.450  1.00  0.00           C  
ATOM   3410  N   LYS A1899      38.292   9.882 -26.011  1.00  0.00           N  
ATOM   3411  CA  LYS A1899      38.685   9.858 -24.603  1.00  0.00           C  
ATOM   3412  C   LYS A1899      37.599  10.354 -23.648  1.00  0.00           C  
ATOM   3413  O   LYS A1899      36.556  10.861 -24.078  1.00  0.00           O  
ATOM   3414  CB  LYS A1899      39.969  10.666 -24.415  1.00  0.00           C  
ATOM   3415  CG  LYS A1899      41.078  10.220 -25.352  1.00  0.00           C  
ATOM   3416  CD  LYS A1899      42.411  10.815 -24.971  1.00  0.00           C  
ATOM   3417  CE  LYS A1899      43.354  10.790 -26.149  1.00  0.00           C  
ATOM   3418  NZ  LYS A1899      42.731  11.508 -27.296  1.00  0.00           N  
ATOM   3419  N   LEU A1900      37.851  10.197 -22.351  1.00  0.00           N  
ATOM   3420  CA  LEU A1900      36.904  10.607 -21.321  1.00  0.00           C  
ATOM   3421  C   LEU A1900      36.396  12.032 -21.533  1.00  0.00           C  
ATOM   3422  O   LEU A1900      35.181  12.267 -21.646  1.00  0.00           O  
ATOM   3423  CB  LEU A1900      37.550  10.500 -19.939  1.00  0.00           C  
ATOM   3424  CG  LEU A1900      36.568  10.718 -18.780  1.00  0.00           C  
ATOM   3425  CD1 LEU A1900      35.482   9.643 -18.805  1.00  0.00           C  
ATOM   3426  CD2 LEU A1900      37.312  10.687 -17.460  1.00  0.00           C  
ATOM   3427  N   CYS A1901      37.338  12.973 -21.594  1.00  0.00           N  
ATOM   3428  CA  CYS A1901      37.018  14.382 -21.782  1.00  0.00           C  
ATOM   3429  C   CYS A1901      37.347  14.878 -23.186  1.00  0.00           C  
ATOM   3430  O   CYS A1901      38.329  14.445 -23.800  1.00  0.00           O  
ATOM   3431  CB  CYS A1901      37.782  15.237 -20.767  1.00  0.00           C  
ATOM   3432  SG  CYS A1901      37.439  14.841 -19.039  1.00  0.00           S  
ATOM   3433  N   GLY A1902      36.511  15.794 -23.676  1.00  0.00           N  
ATOM   3434  CA  GLY A1902      36.711  16.379 -24.989  1.00  0.00           C  
ATOM   3435  C   GLY A1902      37.968  17.211 -24.934  1.00  0.00           C  
ATOM   3436  O   GLY A1902      38.457  17.506 -23.844  1.00  0.00           O  
ATOM   3437  N   PRO A1903      38.515  17.624 -26.079  1.00  0.00           N  
ATOM   3438  CA  PRO A1903      39.742  18.426 -26.050  1.00  0.00           C  
ATOM   3439  C   PRO A1903      39.647  19.843 -25.458  1.00  0.00           C  
ATOM   3440  O   PRO A1903      40.639  20.369 -24.950  1.00  0.00           O  
ATOM   3441  CB  PRO A1903      40.191  18.415 -27.515  1.00  0.00           C  
ATOM   3442  CG  PRO A1903      38.905  18.347 -28.254  1.00  0.00           C  
ATOM   3443  CD  PRO A1903      38.100  17.337 -27.461  1.00  0.00           C  
ATOM   3444  N   ALA A1904      38.469  20.455 -25.505  1.00  0.00           N  
ATOM   3445  CA  ALA A1904      38.316  21.807 -24.976  1.00  0.00           C  
ATOM   3446  C   ALA A1904      37.782  21.850 -23.539  1.00  0.00           C  
ATOM   3447  O   ALA A1904      37.380  22.907 -23.051  1.00  0.00           O  
ATOM   3448  CB  ALA A1904      37.396  22.617 -25.903  1.00  0.00           C  
ATOM   3449  N   TYR A1905      37.796  20.718 -22.848  1.00  0.00           N  
ATOM   3450  CA  TYR A1905      37.261  20.678 -21.492  1.00  0.00           C  
ATOM   3451  C   TYR A1905      37.964  21.610 -20.497  1.00  0.00           C  
ATOM   3452  O   TYR A1905      37.344  22.069 -19.534  1.00  0.00           O  
ATOM   3453  CB  TYR A1905      37.278  19.240 -20.951  1.00  0.00           C  
ATOM   3454  CG  TYR A1905      38.554  18.860 -20.241  1.00  0.00           C  
ATOM   3455  CD1 TYR A1905      39.760  18.730 -20.938  1.00  0.00           C  
ATOM   3456  CD2 TYR A1905      38.568  18.692 -18.855  1.00  0.00           C  
ATOM   3457  CE1 TYR A1905      40.952  18.450 -20.266  1.00  0.00           C  
ATOM   3458  CE2 TYR A1905      39.744  18.412 -18.172  1.00  0.00           C  
ATOM   3459  CZ  TYR A1905      40.935  18.293 -18.880  1.00  0.00           C  
ATOM   3460  OH  TYR A1905      42.100  18.034 -18.189  1.00  0.00           O  
ATOM   3461  N   ALA A1906      39.244  21.892 -20.724  1.00  0.00           N  
ATOM   3462  CA  ALA A1906      39.995  22.749 -19.814  1.00  0.00           C  
ATOM   3463  C   ALA A1906      40.093  24.194 -20.282  1.00  0.00           C  
ATOM   3464  O   ALA A1906      40.880  24.978 -19.740  1.00  0.00           O  
ATOM   3465  CB  ALA A1906      41.385  22.182 -19.593  1.00  0.00           C  
ATOM   3466  N   ASN A1907      39.306  24.543 -21.295  1.00  0.00           N  
ATOM   3467  CA  ASN A1907      39.285  25.910 -21.802  1.00  0.00           C  
ATOM   3468  C   ASN A1907      38.834  26.869 -20.699  1.00  0.00           C  
ATOM   3469  O   ASN A1907      37.911  26.570 -19.927  1.00  0.00           O  
ATOM   3470  CB  ASN A1907      38.332  26.008 -22.987  1.00  0.00           C  
ATOM   3471  CG  ASN A1907      39.025  25.764 -24.308  1.00  0.00           C  
ATOM   3472  OD1 ASN A1907      40.052  25.084 -24.370  1.00  0.00           O  
ATOM   3473  ND2 ASN A1907      38.461  26.312 -25.379  1.00  0.00           N  
ATOM   3474  N   GLU A1909      39.495  28.019 -20.619  1.00  0.00           N  
ATOM   3475  CA  GLU A1909      39.160  29.021 -19.614  1.00  0.00           C  
ATOM   3476  C   GLU A1909      38.498  30.248 -20.255  1.00  0.00           C  
ATOM   3477  O   GLU A1909      38.833  30.637 -21.376  1.00  0.00           O  
ATOM   3478  CB  GLU A1909      40.426  29.431 -18.847  1.00  0.00           C  
ATOM   3479  CG  GLU A1909      40.233  30.602 -17.883  1.00  0.00           C  
ATOM   3480  CD  GLU A1909      41.373  30.750 -16.876  1.00  0.00           C  
ATOM   3481  OE1 GLU A1909      42.549  30.527 -17.251  1.00  0.00           O  
ATOM   3482  OE2 GLU A1909      41.085  31.105 -15.709  1.00  0.00           O  
ATOM   3483  N   VAL A1910      37.536  30.836 -19.552  1.00  0.00           N  
ATOM   3484  CA  VAL A1910      36.853  32.029 -20.046  1.00  0.00           C  
ATOM   3485  C   VAL A1910      37.685  33.247 -19.670  1.00  0.00           C  
ATOM   3486  O   VAL A1910      37.997  33.441 -18.493  1.00  0.00           O  
ATOM   3487  CB  VAL A1910      35.465  32.192 -19.401  1.00  0.00           C  
ATOM   3488  CG1 VAL A1910      34.789  33.460 -19.929  1.00  0.00           C  
ATOM   3489  CG2 VAL A1910      34.609  30.964 -19.688  1.00  0.00           C  
ATOM   3490  N   VAL A1913      38.073  34.057 -20.653  1.00  0.00           N  
ATOM   3491  CA  VAL A1913      38.847  35.250 -20.329  1.00  0.00           C  
ATOM   3492  C   VAL A1913      38.339  36.459 -21.102  1.00  0.00           C  
ATOM   3493  O   VAL A1913      37.902  36.334 -22.247  1.00  0.00           O  
ATOM   3494  CB  VAL A1913      40.383  35.065 -20.595  1.00  0.00           C  
ATOM   3495  CG1 VAL A1913      40.776  33.607 -20.414  1.00  0.00           C  
ATOM   3496  CG2 VAL A1913      40.760  35.571 -21.968  1.00  0.00           C  
ATOM   3497  N   VAL A1914      38.377  37.622 -20.454  1.00  0.00           N  
ATOM   3498  CA  VAL A1914      37.942  38.869 -21.072  1.00  0.00           C  
ATOM   3499  C   VAL A1914      39.187  39.611 -21.550  1.00  0.00           C  
ATOM   3500  O   VAL A1914      40.132  39.835 -20.788  1.00  0.00           O  
ATOM   3501  CB  VAL A1914      37.187  39.765 -20.067  1.00  0.00           C  
ATOM   3502  CG1 VAL A1914      36.661  41.012 -20.779  1.00  0.00           C  
ATOM   3503  CG2 VAL A1914      36.038  38.978 -19.406  1.00  0.00           C  
ATOM   3504  N   TYR A1915      39.195  39.986 -22.818  1.00  0.00           N  
ATOM   3505  CA  TYR A1915      40.343  40.680 -23.373  1.00  0.00           C  
ATOM   3506  C   TYR A1915      39.890  41.715 -24.390  1.00  0.00           C  
ATOM   3507  O   TYR A1915      39.192  41.389 -25.361  1.00  0.00           O  
ATOM   3508  CB  TYR A1915      41.289  39.664 -24.026  1.00  0.00           C  
ATOM   3509  CG  TYR A1915      42.521  40.279 -24.643  1.00  0.00           C  
ATOM   3510  CD1 TYR A1915      42.682  40.334 -26.028  1.00  0.00           C  
ATOM   3511  CD2 TYR A1915      43.520  40.826 -23.839  1.00  0.00           C  
ATOM   3512  CE1 TYR A1915      43.815  40.927 -26.596  1.00  0.00           C  
ATOM   3513  CE2 TYR A1915      44.648  41.416 -24.393  1.00  0.00           C  
ATOM   3514  CZ  TYR A1915      44.790  41.465 -25.767  1.00  0.00           C  
ATOM   3515  OH  TYR A1915      45.907  42.055 -26.299  1.00  0.00           O  
ATOM   3516  N   LYS A1916      40.291  42.963 -24.159  1.00  0.00           N  
ATOM   3517  CA  LYS A1916      39.929  44.077 -25.032  1.00  0.00           C  
ATOM   3518  C   LYS A1916      38.451  44.089 -25.391  1.00  0.00           C  
ATOM   3519  O   LYS A1916      38.083  44.174 -26.565  1.00  0.00           O  
ATOM   3520  CB  LYS A1916      40.752  44.052 -26.319  1.00  0.00           C  
ATOM   3521  CG  LYS A1916      42.232  44.330 -26.137  1.00  0.00           C  
ATOM   3522  CD  LYS A1916      42.925  44.391 -27.496  1.00  0.00           C  
ATOM   3523  CE  LYS A1916      44.439  44.503 -27.368  1.00  0.00           C  
ATOM   3524  NZ  LYS A1916      44.828  45.671 -26.535  1.00  0.00           N  
ATOM   3525  N   GLY A1917      37.599  43.990 -24.380  1.00  0.00           N  
ATOM   3526  CA  GLY A1917      36.171  44.018 -24.626  1.00  0.00           C  
ATOM   3527  C   GLY A1917      35.502  42.744 -25.108  1.00  0.00           C  
ATOM   3528  O   GLY A1917      34.275  42.716 -25.236  1.00  0.00           O  
ATOM   3529  N   ASP A1918      36.269  41.691 -25.387  1.00  0.00           N  
ATOM   3530  CA  ASP A1918      35.648  40.454 -25.850  1.00  0.00           C  
ATOM   3531  C   ASP A1918      35.737  39.369 -24.799  1.00  0.00           C  
ATOM   3532  O   ASP A1918      36.603  39.401 -23.924  1.00  0.00           O  
ATOM   3533  CB  ASP A1918      36.308  39.945 -27.136  1.00  0.00           C  
ATOM   3534  CG  ASP A1918      36.298  40.971 -28.249  1.00  0.00           C  
ATOM   3535  OD1 ASP A1918      35.202  41.465 -28.600  1.00  0.00           O  
ATOM   3536  OD2 ASP A1918      37.393  41.276 -28.775  1.00  0.00           O  
ATOM   3537  N   ILE A1929      34.820  38.414 -24.883  1.00  0.00           N  
ATOM   3538  CA  ILE A1929      34.817  37.290 -23.965  1.00  0.00           C  
ATOM   3539  C   ILE A1929      35.225  36.083 -24.815  1.00  0.00           C  
ATOM   3540  O   ILE A1929      34.551  35.754 -25.792  1.00  0.00           O  
ATOM   3541  CB  ILE A1929      33.415  37.070 -23.369  1.00  0.00           C  
ATOM   3542  CG1 ILE A1929      32.947  38.357 -22.684  1.00  0.00           C  
ATOM   3543  CG2 ILE A1929      33.438  35.894 -22.373  1.00  0.00           C  
ATOM   3544  CD1 ILE A1929      31.574  38.269 -22.023  1.00  0.00           C  
ATOM   3545  N   TYR A1930      36.339  35.447 -24.456  1.00  0.00           N  
ATOM   3546  CA  TYR A1930      36.847  34.281 -25.187  1.00  0.00           C  
ATOM   3547  C   TYR A1930      36.865  32.994 -24.362  1.00  0.00           C  
ATOM   3548  O   TYR A1930      37.134  33.020 -23.158  1.00  0.00           O  
ATOM   3549  CB  TYR A1930      38.268  34.549 -25.678  1.00  0.00           C  
ATOM   3550  CG  TYR A1930      38.351  35.388 -26.925  1.00  0.00           C  
ATOM   3551  CD1 TYR A1930      38.178  34.816 -28.184  1.00  0.00           C  
ATOM   3552  CD2 TYR A1930      38.604  36.759 -26.852  1.00  0.00           C  
ATOM   3553  CE1 TYR A1930      38.257  35.587 -29.348  1.00  0.00           C  
ATOM   3554  CE2 TYR A1930      38.684  37.543 -28.010  1.00  0.00           C  
ATOM   3555  CZ  TYR A1930      38.510  36.948 -29.255  1.00  0.00           C  
ATOM   3556  OH  TYR A1930      38.587  37.707 -30.404  1.00  0.00           O  
ATOM   3557  N   GLY A1931      36.560  31.876 -25.023  1.00  0.00           N  
ATOM   3558  CA  GLY A1931      36.589  30.565 -24.383  1.00  0.00           C  
ATOM   3559  C   GLY A1931      37.800  29.889 -25.004  1.00  0.00           C  
ATOM   3560  O   GLY A1931      37.703  29.287 -26.074  1.00  0.00           O  
ATOM   3561  N   ILE A1932      38.945  29.987 -24.339  1.00  0.00           N  
ATOM   3562  CA  ILE A1932      40.181  29.453 -24.889  1.00  0.00           C  
ATOM   3563  C   ILE A1932      41.059  28.647 -23.939  1.00  0.00           C  
ATOM   3564  O   ILE A1932      40.866  28.668 -22.724  1.00  0.00           O  
ATOM   3565  CB  ILE A1932      41.039  30.608 -25.457  1.00  0.00           C  
ATOM   3566  CG1 ILE A1932      41.292  31.642 -24.356  1.00  0.00           C  
ATOM   3567  CG2 ILE A1932      40.337  31.252 -26.645  1.00  0.00           C  
ATOM   3568  CD1 ILE A1932      41.996  32.891 -24.825  1.00  0.00           C  
ATOM   3569  N   PRO A1933      42.039  27.913 -24.503  1.00  0.00           N  
ATOM   3570  CA  PRO A1933      42.989  27.080 -23.765  1.00  0.00           C  
ATOM   3571  C   PRO A1933      44.322  27.804 -23.594  1.00  0.00           C  
ATOM   3572  O   PRO A1933      44.724  28.603 -24.451  1.00  0.00           O  
ATOM   3573  CB  PRO A1933      43.126  25.865 -24.662  1.00  0.00           C  
ATOM   3574  CG  PRO A1933      43.152  26.503 -26.014  1.00  0.00           C  
ATOM   3575  CD  PRO A1933      42.040  27.541 -25.933  1.00  0.00           C  
ATOM   3576  N   LYS A1934      45.002  27.536 -22.487  1.00  0.00           N  
ATOM   3577  CA  LYS A1934      46.290  28.160 -22.242  1.00  0.00           C  
ATOM   3578  C   LYS A1934      47.308  27.568 -23.205  1.00  0.00           C  
ATOM   3579  O   LYS A1934      47.883  26.512 -22.955  1.00  0.00           O  
ATOM   3580  CB  LYS A1934      46.732  27.924 -20.803  1.00  0.00           C  
ATOM   3581  CG  LYS A1934      46.111  28.868 -19.800  1.00  0.00           C  
ATOM   3582  CD  LYS A1934      46.454  28.441 -18.383  1.00  0.00           C  
ATOM   3583  CE  LYS A1934      46.409  29.615 -17.423  1.00  0.00           C  
ATOM   3584  NZ  LYS A1934      47.465  30.608 -17.753  1.00  0.00           N  
ATOM   3585  N   THR A1941      47.516  28.263 -24.314  1.00  0.00           N  
ATOM   3586  CA  THR A1941      48.448  27.833 -25.339  1.00  0.00           C  
ATOM   3587  C   THR A1941      49.288  29.031 -25.731  1.00  0.00           C  
ATOM   3588  O   THR A1941      48.763  30.131 -25.868  1.00  0.00           O  
ATOM   3589  CB  THR A1941      47.693  27.346 -26.573  1.00  0.00           C  
ATOM   3590  OG1 THR A1941      46.880  26.225 -26.212  1.00  0.00           O  
ATOM   3591  CG2 THR A1941      48.660  26.949 -27.676  1.00  0.00           C  
ATOM   3592  N   LYS A1942      50.589  28.818 -25.904  1.00  0.00           N  
ATOM   3593  CA  LYS A1942      51.517  29.882 -26.291  1.00  0.00           C  
ATOM   3594  C   LYS A1942      50.852  30.811 -27.307  1.00  0.00           C  
ATOM   3595  O   LYS A1942      51.200  31.987 -27.422  1.00  0.00           O  
ATOM   3596  CB  LYS A1942      52.790  29.270 -26.891  1.00  0.00           C  
ATOM   3597  CG  LYS A1942      53.656  28.472 -25.900  1.00  0.00           C  
ATOM   3598  CD  LYS A1942      52.861  27.424 -25.092  1.00  0.00           C  
ATOM   3599  CE  LYS A1942      52.209  26.341 -25.968  1.00  0.00           C  
ATOM   3600  NZ  LYS A1942      51.356  25.387 -25.181  1.00  0.00           N  
ATOM   3601  N   LYS A1943      49.887  30.265 -28.035  1.00  0.00           N  
ATOM   3602  CA  LYS A1943      49.143  31.011 -29.033  1.00  0.00           C  
ATOM   3603  C   LYS A1943      48.322  32.135 -28.384  1.00  0.00           C  
ATOM   3604  O   LYS A1943      48.141  33.196 -28.975  1.00  0.00           O  
ATOM   3605  CB  LYS A1943      48.207  30.057 -29.778  1.00  0.00           C  
ATOM   3606  CG  LYS A1943      47.422  30.693 -30.913  1.00  0.00           C  
ATOM   3607  CD  LYS A1943      46.355  29.745 -31.451  1.00  0.00           C  
ATOM   3608  CE  LYS A1943      45.689  30.304 -32.704  1.00  0.00           C  
ATOM   3609  NZ  LYS A1943      45.156  31.683 -32.492  1.00  0.00           N  
ATOM   3610  N   TRP A1945      47.831  31.905 -27.168  1.00  0.00           N  
ATOM   3611  CA  TRP A1945      47.017  32.898 -26.472  1.00  0.00           C  
ATOM   3612  C   TRP A1945      47.664  33.565 -25.253  1.00  0.00           C  
ATOM   3613  O   TRP A1945      46.951  34.069 -24.382  1.00  0.00           O  
ATOM   3614  CB  TRP A1945      45.701  32.271 -26.010  1.00  0.00           C  
ATOM   3615  CG  TRP A1945      44.967  31.491 -27.049  1.00  0.00           C  
ATOM   3616  CD1 TRP A1945      44.933  30.131 -27.183  1.00  0.00           C  
ATOM   3617  CD2 TRP A1945      44.126  32.017 -28.083  1.00  0.00           C  
ATOM   3618  NE1 TRP A1945      44.119  29.779 -28.234  1.00  0.00           N  
ATOM   3619  CE2 TRP A1945      43.612  30.917 -28.805  1.00  0.00           C  
ATOM   3620  CE3 TRP A1945      43.754  33.313 -28.468  1.00  0.00           C  
ATOM   3621  CZ2 TRP A1945      42.746  31.072 -29.889  1.00  0.00           C  
ATOM   3622  CZ3 TRP A1945      42.889  33.466 -29.548  1.00  0.00           C  
ATOM   3623  CH2 TRP A1945      42.396  32.350 -30.244  1.00  0.00           C  
ATOM   3624  N   ARG A1946      48.991  33.570 -25.170  1.00  0.00           N  
ATOM   3625  CA  ARG A1946      49.644  34.195 -24.019  1.00  0.00           C  
ATOM   3626  C   ARG A1946      49.114  35.604 -23.812  1.00  0.00           C  
ATOM   3627  O   ARG A1946      48.691  35.971 -22.715  1.00  0.00           O  
ATOM   3628  CB  ARG A1946      51.164  34.253 -24.206  1.00  0.00           C  
ATOM   3629  CG  ARG A1946      51.889  32.970 -23.839  1.00  0.00           C  
ATOM   3630  CD  ARG A1946      53.397  33.157 -23.900  1.00  0.00           C  
ATOM   3631  NE  ARG A1946      54.112  31.938 -23.536  1.00  0.00           N  
ATOM   3632  CZ  ARG A1946      55.437  31.841 -23.457  1.00  0.00           C  
ATOM   3633  NH1 ARG A1946      55.999  30.688 -23.118  1.00  0.00           N  
ATOM   3634  NH2 ARG A1946      56.201  32.894 -23.714  1.00  0.00           N  
ATOM   3635  N   SER A1947      49.145  36.385 -24.884  1.00  0.00           N  
ATOM   3636  CA  SER A1947      48.678  37.763 -24.870  1.00  0.00           C  
ATOM   3637  C   SER A1947      47.369  37.938 -24.100  1.00  0.00           C  
ATOM   3638  O   SER A1947      47.243  38.838 -23.265  1.00  0.00           O  
ATOM   3639  CB  SER A1947      48.501  38.248 -26.310  1.00  0.00           C  
ATOM   3640  OG  SER A1947      47.863  37.248 -27.091  1.00  0.00           O  
ATOM   3641  N   PHE A1950      46.398  37.076 -24.379  1.00  0.00           N  
ATOM   3642  CA  PHE A1950      45.108  37.159 -23.712  1.00  0.00           C  
ATOM   3643  C   PHE A1950      45.190  36.891 -22.218  1.00  0.00           C  
ATOM   3644  O   PHE A1950      44.682  37.676 -21.420  1.00  0.00           O  
ATOM   3645  CB  PHE A1950      44.116  36.199 -24.357  1.00  0.00           C  
ATOM   3646  CG  PHE A1950      43.613  36.658 -25.695  1.00  0.00           C  
ATOM   3647  CD1 PHE A1950      44.500  37.130 -26.663  1.00  0.00           C  
ATOM   3648  CD2 PHE A1950      42.254  36.597 -26.001  1.00  0.00           C  
ATOM   3649  CE1 PHE A1950      44.042  37.533 -27.923  1.00  0.00           C  
ATOM   3650  CE2 PHE A1950      41.789  36.998 -27.256  1.00  0.00           C  
ATOM   3651  CZ  PHE A1950      42.683  37.466 -28.221  1.00  0.00           C  
ATOM   3652  N   PHE A1951      45.828  35.796 -21.826  1.00  0.00           N  
ATOM   3653  CA  PHE A1951      45.931  35.496 -20.406  1.00  0.00           C  
ATOM   3654  C   PHE A1951      46.849  36.479 -19.676  1.00  0.00           C  
ATOM   3655  O   PHE A1951      46.757  36.639 -18.457  1.00  0.00           O  
ATOM   3656  CB  PHE A1951      46.439  34.063 -20.186  1.00  0.00           C  
ATOM   3657  CG  PHE A1951      45.469  32.999 -20.615  1.00  0.00           C  
ATOM   3658  CD1 PHE A1951      45.320  32.674 -21.963  1.00  0.00           C  
ATOM   3659  CD2 PHE A1951      44.693  32.330 -19.669  1.00  0.00           C  
ATOM   3660  CE1 PHE A1951      44.410  31.697 -22.362  1.00  0.00           C  
ATOM   3661  CE2 PHE A1951      43.784  31.356 -20.054  1.00  0.00           C  
ATOM   3662  CZ  PHE A1951      43.641  31.038 -21.409  1.00  0.00           C  
ATOM   3663  N   GLU A1952      47.725  37.145 -20.418  1.00  0.00           N  
ATOM   3664  CA  GLU A1952      48.660  38.080 -19.804  1.00  0.00           C  
ATOM   3665  C   GLU A1952      48.179  39.524 -19.751  1.00  0.00           C  
ATOM   3666  O   GLU A1952      48.511  40.259 -18.821  1.00  0.00           O  
ATOM   3667  CB  GLU A1952      50.008  38.022 -20.527  1.00  0.00           C  
ATOM   3668  CG  GLU A1952      50.691  36.662 -20.456  1.00  0.00           C  
ATOM   3669  CD  GLU A1952      52.098  36.670 -21.036  1.00  0.00           C  
ATOM   3670  OE1 GLU A1952      52.255  36.953 -22.247  1.00  0.00           O  
ATOM   3671  OE2 GLU A1952      53.047  36.391 -20.272  1.00  0.00           O  
ATOM   3672  N   GLU A1953      47.397  39.934 -20.742  1.00  0.00           N  
ATOM   3673  CA  GLU A1953      46.913  41.306 -20.787  1.00  0.00           C  
ATOM   3674  C   GLU A1953      45.412  41.430 -20.548  1.00  0.00           C  
ATOM   3675  O   GLU A1953      44.894  42.530 -20.413  1.00  0.00           O  
ATOM   3676  CB  GLU A1953      47.289  41.931 -22.128  1.00  0.00           C  
ATOM   3677  CG  GLU A1953      48.784  41.883 -22.419  1.00  0.00           C  
ATOM   3678  CD  GLU A1953      49.111  42.184 -23.875  1.00  0.00           C  
ATOM   3679  OE1 GLU A1953      50.301  42.072 -24.262  1.00  0.00           O  
ATOM   3680  OE2 GLU A1953      48.174  42.532 -24.631  1.00  0.00           O  
ATOM   3681  N   GLY A1954      44.712  40.306 -20.497  1.00  0.00           N  
ATOM   3682  CA  GLY A1954      43.282  40.349 -20.252  1.00  0.00           C  
ATOM   3683  C   GLY A1954      43.010  39.975 -18.801  1.00  0.00           C  
ATOM   3684  O   GLY A1954      43.907  40.079 -17.952  1.00  0.00           O  
ATOM   3685  N   VAL A1955      41.780  39.564 -18.495  1.00  0.00           N  
ATOM   3686  CA  VAL A1955      41.478  39.149 -17.138  1.00  0.00           C  
ATOM   3687  C   VAL A1955      40.805  37.784 -17.170  1.00  0.00           C  
ATOM   3688  O   VAL A1955      39.703  37.611 -17.702  1.00  0.00           O  
ATOM   3689  CB  VAL A1955      40.595  40.190 -16.359  1.00  0.00           C  
ATOM   3690  CG1 VAL A1955      41.168  41.594 -16.546  1.00  0.00           C  
ATOM   3691  CG2 VAL A1955      39.171  40.134 -16.812  1.00  0.00           C  
ATOM   3692  N   PRO A1956      41.508  36.773 -16.654  1.00  0.00           N  
ATOM   3693  CA  PRO A1956      40.964  35.416 -16.623  1.00  0.00           C  
ATOM   3694  C   PRO A1956      39.855  35.367 -15.595  1.00  0.00           C  
ATOM   3695  O   PRO A1956      39.983  35.904 -14.499  1.00  0.00           O  
ATOM   3696  CB  PRO A1956      42.172  34.569 -16.230  1.00  0.00           C  
ATOM   3697  CG  PRO A1956      43.324  35.342 -16.842  1.00  0.00           C  
ATOM   3698  CD  PRO A1956      42.966  36.756 -16.439  1.00  0.00           C  
ATOM   3699  N   THR A1957      38.763  34.721 -15.954  1.00  0.00           N  
ATOM   3700  CA  THR A1957      37.640  34.631 -15.052  1.00  0.00           C  
ATOM   3701  C   THR A1957      37.897  33.554 -14.013  1.00  0.00           C  
ATOM   3702  O   THR A1957      37.241  33.512 -12.976  1.00  0.00           O  
ATOM   3703  CB  THR A1957      36.382  34.269 -15.810  1.00  0.00           C  
ATOM   3704  OG1 THR A1957      35.243  34.475 -14.965  1.00  0.00           O  
ATOM   3705  CG2 THR A1957      36.443  32.803 -16.229  1.00  0.00           C  
ATOM   3706  N   GLY A1958      38.853  32.676 -14.306  1.00  0.00           N  
ATOM   3707  CA  GLY A1958      39.164  31.590 -13.397  1.00  0.00           C  
ATOM   3708  C   GLY A1958      38.176  30.432 -13.532  1.00  0.00           C  
ATOM   3709  O   GLY A1958      38.143  29.528 -12.707  1.00  0.00           O  
ATOM   3710  N   ILE A1959      37.364  30.453 -14.577  1.00  0.00           N  
ATOM   3711  CA  ILE A1959      36.385  29.400 -14.780  1.00  0.00           C  
ATOM   3712  C   ILE A1959      36.630  28.713 -16.115  1.00  0.00           C  
ATOM   3713  O   ILE A1959      36.770  29.362 -17.159  1.00  0.00           O  
ATOM   3714  CB  ILE A1959      34.952  29.969 -14.758  1.00  0.00           C  
ATOM   3715  CG1 ILE A1959      34.732  30.738 -13.453  1.00  0.00           C  
ATOM   3716  CG2 ILE A1959      33.930  28.840 -14.898  1.00  0.00           C  
ATOM   3717  CD1 ILE A1959      33.374  31.437 -13.348  1.00  0.00           C  
ATOM   3718  N   ARG A1960      36.700  27.390 -16.069  1.00  0.00           N  
ATOM   3719  CA  ARG A1960      36.918  26.590 -17.267  1.00  0.00           C  
ATOM   3720  C   ARG A1960      35.635  25.841 -17.600  1.00  0.00           C  
ATOM   3721  O   ARG A1960      34.737  25.713 -16.753  1.00  0.00           O  
ATOM   3722  CB  ARG A1960      38.040  25.583 -17.025  1.00  0.00           C  
ATOM   3723  CG  ARG A1960      39.362  26.211 -16.674  1.00  0.00           C  
ATOM   3724  CD  ARG A1960      40.293  25.175 -16.107  1.00  0.00           C  
ATOM   3725  NE  ARG A1960      39.680  24.506 -14.965  1.00  0.00           N  
ATOM   3726  CZ  ARG A1960      40.215  23.465 -14.332  1.00  0.00           C  
ATOM   3727  NH1 ARG A1960      39.583  22.914 -13.301  1.00  0.00           N  
ATOM   3728  NH2 ARG A1960      41.382  22.972 -14.734  1.00  0.00           N  
ATOM   3729  N   TYR A1961      35.551  25.344 -18.830  1.00  0.00           N  
ATOM   3730  CA  TYR A1961      34.381  24.587 -19.260  1.00  0.00           C  
ATOM   3731  C   TYR A1961      33.974  23.507 -18.245  1.00  0.00           C  
ATOM   3732  O   TYR A1961      32.805  23.460 -17.846  1.00  0.00           O  
ATOM   3733  CB  TYR A1961      34.641  23.947 -20.622  1.00  0.00           C  
ATOM   3734  CG  TYR A1961      34.758  24.934 -21.769  1.00  0.00           C  
ATOM   3735  CD1 TYR A1961      35.008  26.290 -21.534  1.00  0.00           C  
ATOM   3736  CD2 TYR A1961      34.678  24.501 -23.096  1.00  0.00           C  
ATOM   3737  CE1 TYR A1961      35.184  27.191 -22.594  1.00  0.00           C  
ATOM   3738  CE2 TYR A1961      34.852  25.393 -24.164  1.00  0.00           C  
ATOM   3739  CZ  TYR A1961      35.108  26.736 -23.906  1.00  0.00           C  
ATOM   3740  OH  TYR A1961      35.299  27.615 -24.953  1.00  0.00           O  
ATOM   3741  N   ILE A1962      34.910  22.654 -17.808  1.00  0.00           N  
ATOM   3742  CA  ILE A1962      34.541  21.608 -16.840  1.00  0.00           C  
ATOM   3743  C   ILE A1962      34.077  22.164 -15.506  1.00  0.00           C  
ATOM   3744  O   ILE A1962      33.193  21.590 -14.859  1.00  0.00           O  
ATOM   3745  CB  ILE A1962      35.684  20.590 -16.552  1.00  0.00           C  
ATOM   3746  CG1 ILE A1962      37.045  21.244 -16.743  1.00  0.00           C  
ATOM   3747  CG2 ILE A1962      35.509  19.357 -17.414  1.00  0.00           C  
ATOM   3748  CD1 ILE A1962      37.373  22.267 -15.692  1.00  0.00           C  
ATOM   3749  N   ASP A1963      34.676  23.276 -15.092  1.00  0.00           N  
ATOM   3750  CA  ASP A1963      34.301  23.904 -13.834  1.00  0.00           C  
ATOM   3751  C   ASP A1963      32.828  24.289 -13.896  1.00  0.00           C  
ATOM   3752  O   ASP A1963      32.055  23.955 -12.997  1.00  0.00           O  
ATOM   3753  CB  ASP A1963      35.150  25.151 -13.585  1.00  0.00           C  
ATOM   3754  CG  ASP A1963      36.627  24.832 -13.441  1.00  0.00           C  
ATOM   3755  OD1 ASP A1963      36.965  23.937 -12.632  1.00  0.00           O  
ATOM   3756  OD2 ASP A1963      37.448  25.480 -14.130  1.00  0.00           O  
ATOM   3757  N   GLY A1964      32.448  24.971 -14.977  1.00  0.00           N  
ATOM   3758  CA  GLY A1964      31.071  25.404 -15.149  1.00  0.00           C  
ATOM   3759  C   GLY A1964      30.105  24.248 -15.268  1.00  0.00           C  
ATOM   3760  O   GLY A1964      29.007  24.258 -14.691  1.00  0.00           O  
ATOM   3761  N   PHE A1965      30.520  23.243 -16.028  1.00  0.00           N  
ATOM   3762  CA  PHE A1965      29.703  22.059 -16.233  1.00  0.00           C  
ATOM   3763  C   PHE A1965      29.539  21.289 -14.922  1.00  0.00           C  
ATOM   3764  O   PHE A1965      28.429  20.904 -14.546  1.00  0.00           O  
ATOM   3765  CB  PHE A1965      30.342  21.165 -17.298  1.00  0.00           C  
ATOM   3766  CG  PHE A1965      29.660  19.849 -17.458  1.00  0.00           C  
ATOM   3767  CD1 PHE A1965      30.068  18.747 -16.715  1.00  0.00           C  
ATOM   3768  CD2 PHE A1965      28.574  19.718 -18.315  1.00  0.00           C  
ATOM   3769  CE1 PHE A1965      29.400  17.530 -16.820  1.00  0.00           C  
ATOM   3770  CE2 PHE A1965      27.899  18.508 -18.428  1.00  0.00           C  
ATOM   3771  CZ  PHE A1965      28.313  17.410 -17.678  1.00  0.00           C  
ATOM   3772  N   ALA A1966      30.652  21.076 -14.231  1.00  0.00           N  
ATOM   3773  CA  ALA A1966      30.642  20.357 -12.967  1.00  0.00           C  
ATOM   3774  C   ALA A1966      29.619  20.932 -11.995  1.00  0.00           C  
ATOM   3775  O   ALA A1966      28.905  20.179 -11.327  1.00  0.00           O  
ATOM   3776  CB  ALA A1966      32.035  20.378 -12.342  1.00  0.00           C  
ATOM   3777  N   TYR A1967      29.543  22.260 -11.908  1.00  0.00           N  
ATOM   3778  CA  TYR A1967      28.585  22.886 -10.995  1.00  0.00           C  
ATOM   3779  C   TYR A1967      27.166  22.579 -11.450  1.00  0.00           C  
ATOM   3780  O   TYR A1967      26.256  22.433 -10.629  1.00  0.00           O  
ATOM   3781  CB  TYR A1967      28.782  24.404 -10.943  1.00  0.00           C  
ATOM   3782  CG  TYR A1967      30.044  24.850 -10.245  1.00  0.00           C  
ATOM   3783  CD1 TYR A1967      30.242  24.593  -8.887  1.00  0.00           C  
ATOM   3784  CD2 TYR A1967      31.043  25.536 -10.945  1.00  0.00           C  
ATOM   3785  CE1 TYR A1967      31.405  25.010  -8.239  1.00  0.00           C  
ATOM   3786  CE2 TYR A1967      32.213  25.955 -10.318  1.00  0.00           C  
ATOM   3787  CZ  TYR A1967      32.388  25.689  -8.962  1.00  0.00           C  
ATOM   3788  OH  TYR A1967      33.548  26.097  -8.334  1.00  0.00           O  
ATOM   3789  N   TYR A1968      26.992  22.495 -12.767  1.00  0.00           N  
ATOM   3790  CA  TYR A1968      25.696  22.202 -13.359  1.00  0.00           C  
ATOM   3791  C   TYR A1968      25.280  20.800 -12.944  1.00  0.00           C  
ATOM   3792  O   TYR A1968      24.191  20.589 -12.400  1.00  0.00           O  
ATOM   3793  CB  TYR A1968      25.786  22.265 -14.883  1.00  0.00           C  
ATOM   3794  CG  TYR A1968      24.474  21.987 -15.578  1.00  0.00           C  
ATOM   3795  CD1 TYR A1968      24.374  20.991 -16.550  1.00  0.00           C  
ATOM   3796  CD2 TYR A1968      23.335  22.735 -15.284  1.00  0.00           C  
ATOM   3797  CE1 TYR A1968      23.171  20.750 -17.219  1.00  0.00           C  
ATOM   3798  CE2 TYR A1968      22.126  22.503 -15.943  1.00  0.00           C  
ATOM   3799  CZ  TYR A1968      22.054  21.510 -16.909  1.00  0.00           C  
ATOM   3800  OH  TYR A1968      20.866  21.282 -17.560  1.00  0.00           O  
ATOM   3801  N   ALA A1969      26.176  19.852 -13.206  1.00  0.00           N  
ATOM   3802  CA  ALA A1969      25.963  18.449 -12.894  1.00  0.00           C  
ATOM   3803  C   ALA A1969      25.579  18.214 -11.441  1.00  0.00           C  
ATOM   3804  O   ALA A1969      24.505  17.677 -11.157  1.00  0.00           O  
ATOM   3805  CB  ALA A1969      27.215  17.655 -13.231  1.00  0.00           C  
ATOM   3806  N   ALA A1970      26.458  18.610 -10.525  1.00  0.00           N  
ATOM   3807  CA  ALA A1970      26.213  18.416  -9.094  1.00  0.00           C  
ATOM   3808  C   ALA A1970      24.824  18.895  -8.683  1.00  0.00           C  
ATOM   3809  O   ALA A1970      24.132  18.242  -7.896  1.00  0.00           O  
ATOM   3810  CB  ALA A1970      27.283  19.141  -8.272  1.00  0.00           C  
ATOM   3811  N   ARG A1971      24.425  20.042  -9.220  1.00  0.00           N  
ATOM   3812  CA  ARG A1971      23.122  20.611  -8.918  1.00  0.00           C  
ATOM   3813  C   ARG A1971      22.040  19.684  -9.468  1.00  0.00           C  
ATOM   3814  O   ARG A1971      20.983  19.510  -8.858  1.00  0.00           O  
ATOM   3815  CB  ARG A1971      23.016  22.011  -9.541  1.00  0.00           C  
ATOM   3816  CG  ARG A1971      21.629  22.640  -9.508  1.00  0.00           C  
ATOM   3817  CD  ARG A1971      21.034  22.658  -8.108  1.00  0.00           C  
ATOM   3818  NE  ARG A1971      19.632  23.059  -8.146  1.00  0.00           N  
ATOM   3819  CZ  ARG A1971      18.832  23.103  -7.086  1.00  0.00           C  
ATOM   3820  NH1 ARG A1971      19.292  22.767  -5.886  1.00  0.00           N  
ATOM   3821  NH2 ARG A1971      17.569  23.489  -7.227  1.00  0.00           N  
ATOM   3822  N   LYS A1972      22.317  19.081 -10.620  1.00  0.00           N  
ATOM   3823  CA  LYS A1972      21.373  18.166 -11.244  1.00  0.00           C  
ATOM   3824  C   LYS A1972      21.114  16.955 -10.345  1.00  0.00           C  
ATOM   3825  O   LYS A1972      19.962  16.669 -10.006  1.00  0.00           O  
ATOM   3826  CB  LYS A1972      21.906  17.689 -12.598  1.00  0.00           C  
ATOM   3827  CG  LYS A1972      22.135  18.777 -13.636  1.00  0.00           C  
ATOM   3828  CD  LYS A1972      20.844  19.463 -14.071  1.00  0.00           C  
ATOM   3829  CE  LYS A1972      20.372  20.497 -13.056  1.00  0.00           C  
ATOM   3830  NZ  LYS A1972      19.166  21.242 -13.524  1.00  0.00           N  
ATOM   3831  N   VAL A1973      22.181  16.250  -9.962  1.00  0.00           N  
ATOM   3832  CA  VAL A1973      22.040  15.072  -9.107  1.00  0.00           C  
ATOM   3833  C   VAL A1973      21.383  15.508  -7.804  1.00  0.00           C  
ATOM   3834  O   VAL A1973      20.548  14.799  -7.233  1.00  0.00           O  
ATOM   3835  CB  VAL A1973      23.417  14.396  -8.798  1.00  0.00           C  
ATOM   3836  CG1 VAL A1973      24.280  14.362 -10.052  1.00  0.00           C  
ATOM   3837  CG2 VAL A1973      24.123  15.110  -7.663  1.00  0.00           C  
ATOM   3838  N   GLU A1974      21.768  16.692  -7.349  1.00  0.00           N  
ATOM   3839  CA  GLU A1974      21.230  17.268  -6.131  1.00  0.00           C  
ATOM   3840  C   GLU A1974      19.715  17.427  -6.284  1.00  0.00           C  
ATOM   3841  O   GLU A1974      18.960  17.221  -5.333  1.00  0.00           O  
ATOM   3842  CB  GLU A1974      21.901  18.618  -5.888  1.00  0.00           C  
ATOM   3843  CG  GLU A1974      21.408  19.383  -4.690  1.00  0.00           C  
ATOM   3844  CD  GLU A1974      22.262  20.606  -4.424  1.00  0.00           C  
ATOM   3845  OE1 GLU A1974      23.364  20.453  -3.844  1.00  0.00           O  
ATOM   3846  OE2 GLU A1974      21.835  21.716  -4.811  1.00  0.00           O  
ATOM   3847  N   GLU A1975      19.274  17.787  -7.487  1.00  0.00           N  
ATOM   3848  CA  GLU A1975      17.849  17.949  -7.757  1.00  0.00           C  
ATOM   3849  C   GLU A1975      17.149  16.593  -7.741  1.00  0.00           C  
ATOM   3850  O   GLU A1975      16.104  16.436  -7.115  1.00  0.00           O  
ATOM   3851  CB  GLU A1975      17.624  18.616  -9.118  1.00  0.00           C  
ATOM   3852  CG  GLU A1975      17.816  20.128  -9.140  1.00  0.00           C  
ATOM   3853  CD  GLU A1975      17.467  20.738 -10.496  1.00  0.00           C  
ATOM   3854  OE1 GLU A1975      17.409  21.984 -10.601  1.00  0.00           O  
ATOM   3855  OE2 GLU A1975      17.252  19.969 -11.459  1.00  0.00           O  
ATOM   3856  N   ALA A1976      17.732  15.619  -8.436  1.00  0.00           N  
ATOM   3857  CA  ALA A1976      17.170  14.271  -8.506  1.00  0.00           C  
ATOM   3858  C   ALA A1976      17.027  13.681  -7.108  1.00  0.00           C  
ATOM   3859  O   ALA A1976      16.028  13.029  -6.797  1.00  0.00           O  
ATOM   3860  CB  ALA A1976      18.059  13.382  -9.356  1.00  0.00           C  
ATOM   3861  N   ALA A1977      18.031  13.917  -6.269  1.00  0.00           N  
ATOM   3862  CA  ALA A1977      18.021  13.426  -4.898  1.00  0.00           C  
ATOM   3863  C   ALA A1977      16.842  14.013  -4.126  1.00  0.00           C  
ATOM   3864  O   ALA A1977      16.670  13.751  -2.936  1.00  0.00           O  
ATOM   3865  CB  ALA A1977      19.330  13.785  -4.208  1.00  0.00           C  
ATOM   3866  N   MET A1978      16.040  14.823  -4.808  1.00  0.00           N  
ATOM   3867  CA  MET A1978      14.866  15.438  -4.201  1.00  0.00           C  
ATOM   3868  C   MET A1978      13.612  14.905  -4.873  1.00  0.00           C  
ATOM   3869  O   MET A1978      12.592  14.692  -4.219  1.00  0.00           O  
ATOM   3870  CB  MET A1978      14.911  16.958  -4.350  1.00  0.00           C  
ATOM   3871  CG  MET A1978      15.984  17.639  -3.530  1.00  0.00           C  
ATOM   3872  SD  MET A1978      15.901  19.425  -3.734  1.00  0.00           S  
ATOM   3873  CE  MET A1978      17.132  19.683  -5.017  1.00  0.00           C  
ATOM   3874  N   ARG A1979      13.691  14.698  -6.185  1.00  0.00           N  
ATOM   3875  CA  ARG A1979      12.563  14.170  -6.940  1.00  0.00           C  
ATOM   3876  C   ARG A1979      12.409  12.691  -6.614  1.00  0.00           C  
ATOM   3877  O   ARG A1979      11.696  11.957  -7.303  1.00  0.00           O  
ATOM   3878  CB  ARG A1979      12.783  14.355  -8.445  1.00  0.00           C  
ATOM   3879  CG  ARG A1979      12.638  15.790  -8.928  1.00  0.00           C  
ATOM   3880  CD  ARG A1979      12.677  15.870 -10.448  1.00  0.00           C  
ATOM   3881  NE  ARG A1979      13.986  15.520 -10.995  1.00  0.00           N  
ATOM   3882  CZ  ARG A1979      15.071  16.281 -10.883  1.00  0.00           C  
ATOM   3883  NH1 ARG A1979      16.223  15.884 -11.411  1.00  0.00           N  
ATOM   3884  NH2 ARG A1979      15.003  17.445 -10.251  1.00  0.00           N  
ATOM   3885  N   GLU A1983      13.094  12.263  -5.557  1.00  0.00           N  
ATOM   3886  CA  GLU A1983      13.046  10.881  -5.107  1.00  0.00           C  
ATOM   3887  C   GLU A1983      13.474   9.955  -6.238  1.00  0.00           C  
ATOM   3888  O   GLU A1983      13.013   8.819  -6.334  1.00  0.00           O  
ATOM   3889  CB  GLU A1983      11.625  10.536  -4.656  1.00  0.00           C  
ATOM   3890  CG  GLU A1983      11.535   9.335  -3.738  1.00  0.00           C  
ATOM   3891  CD  GLU A1983      12.211   9.577  -2.405  1.00  0.00           C  
ATOM   3892  OE1 GLU A1983      12.210   8.657  -1.560  1.00  0.00           O  
ATOM   3893  OE2 GLU A1983      12.742  10.689  -2.201  1.00  0.00           O  
ATOM   3894  N   GLN A1984      14.360  10.452  -7.093  1.00  0.00           N  
ATOM   3895  CA  GLN A1984      14.847   9.676  -8.224  1.00  0.00           C  
ATOM   3896  C   GLN A1984      15.930   8.698  -7.769  1.00  0.00           C  
ATOM   3897  O   GLN A1984      16.271   8.650  -6.583  1.00  0.00           O  
ATOM   3898  CB  GLN A1984      15.399  10.618  -9.292  1.00  0.00           C  
ATOM   3899  CG  GLN A1984      15.364  10.057 -10.699  1.00  0.00           C  
ATOM   3900  CD  GLN A1984      15.756  11.094 -11.736  1.00  0.00           C  
ATOM   3901  OE1 GLN A1984      15.256  12.222 -11.721  1.00  0.00           O  
ATOM   3902  NE2 GLN A1984      16.645  10.716 -12.647  1.00  0.00           N  
ATOM   3903  N   GLU A1985      16.470   7.925  -8.711  1.00  0.00           N  
ATOM   3904  CA  GLU A1985      17.499   6.932  -8.399  1.00  0.00           C  
ATOM   3905  C   GLU A1985      18.676   6.881  -9.376  1.00  0.00           C  
ATOM   3906  O   GLU A1985      19.773   6.440  -9.019  1.00  0.00           O  
ATOM   3907  CB  GLU A1985      16.864   5.541  -8.302  1.00  0.00           C  
ATOM   3908  CG  GLU A1985      15.706   5.293  -9.271  1.00  0.00           C  
ATOM   3909  CD  GLU A1985      16.017   5.698 -10.708  1.00  0.00           C  
ATOM   3910  OE1 GLU A1985      16.031   6.914 -11.007  1.00  0.00           O  
ATOM   3911  OE2 GLU A1985      16.248   4.794 -11.540  1.00  0.00           O  
ATOM   3912  N   GLU A1986      18.449   7.332 -10.604  1.00  0.00           N  
ATOM   3913  CA  GLU A1986      19.490   7.323 -11.621  1.00  0.00           C  
ATOM   3914  C   GLU A1986      19.450   8.635 -12.395  1.00  0.00           C  
ATOM   3915  O   GLU A1986      18.403   9.014 -12.920  1.00  0.00           O  
ATOM   3916  CB  GLU A1986      19.271   6.135 -12.560  1.00  0.00           C  
ATOM   3917  CG  GLU A1986      20.400   5.871 -13.542  1.00  0.00           C  
ATOM   3918  CD  GLU A1986      20.235   4.536 -14.255  1.00  0.00           C  
ATOM   3919  OE1 GLU A1986      19.215   4.350 -14.957  1.00  0.00           O  
ATOM   3920  OE2 GLU A1986      21.127   3.671 -14.106  1.00  0.00           O  
ATOM   3921  N   VAL A1987      20.592   9.321 -12.456  1.00  0.00           N  
ATOM   3922  CA  VAL A1987      20.704  10.610 -13.150  1.00  0.00           C  
ATOM   3923  C   VAL A1987      21.882  10.635 -14.119  1.00  0.00           C  
ATOM   3924  O   VAL A1987      22.978  10.181 -13.788  1.00  0.00           O  
ATOM   3925  CB  VAL A1987      20.920  11.779 -12.156  1.00  0.00           C  
ATOM   3926  CG1 VAL A1987      20.379  13.067 -12.749  1.00  0.00           C  
ATOM   3927  CG2 VAL A1987      20.269  11.467 -10.818  1.00  0.00           C  
ATOM   3928  N   LYS A1988      21.659  11.180 -15.310  1.00  0.00           N  
ATOM   3929  CA  LYS A1988      22.717  11.267 -16.308  1.00  0.00           C  
ATOM   3930  C   LYS A1988      22.613  12.573 -17.074  1.00  0.00           C  
ATOM   3931  O   LYS A1988      21.565  12.893 -17.628  1.00  0.00           O  
ATOM   3932  CB  LYS A1988      22.632  10.090 -17.283  1.00  0.00           C  
ATOM   3933  CG  LYS A1988      22.723   8.727 -16.605  1.00  0.00           C  
ATOM   3934  CD  LYS A1988      22.763   7.594 -17.620  1.00  0.00           C  
ATOM   3935  CE  LYS A1988      22.868   6.239 -16.935  1.00  0.00           C  
ATOM   3936  NZ  LYS A1988      23.062   5.139 -17.922  1.00  0.00           N  
ATOM   3937  N   VAL A1989      23.704  13.328 -17.100  1.00  0.00           N  
ATOM   3938  CA  VAL A1989      23.734  14.608 -17.799  1.00  0.00           C  
ATOM   3939  C   VAL A1989      25.002  14.724 -18.643  1.00  0.00           C  
ATOM   3940  O   VAL A1989      26.099  14.405 -18.178  1.00  0.00           O  
ATOM   3941  CB  VAL A1989      23.663  15.788 -16.788  1.00  0.00           C  
ATOM   3942  CG1 VAL A1989      24.718  15.617 -15.706  1.00  0.00           C  
ATOM   3943  CG2 VAL A1989      23.846  17.115 -17.516  1.00  0.00           C  
ATOM   3944  N   LYS A1990      24.859  15.180 -19.882  1.00  0.00           N  
ATOM   3945  CA  LYS A1990      26.025  15.297 -20.744  1.00  0.00           C  
ATOM   3946  C   LYS A1990      26.182  16.609 -21.504  1.00  0.00           C  
ATOM   3947  O   LYS A1990      25.222  17.344 -21.731  1.00  0.00           O  
ATOM   3948  CB  LYS A1990      26.061  14.119 -21.729  1.00  0.00           C  
ATOM   3949  CG  LYS A1990      24.767  13.884 -22.504  1.00  0.00           C  
ATOM   3950  CD  LYS A1990      24.864  12.645 -23.399  1.00  0.00           C  
ATOM   3951  CE  LYS A1990      25.099  11.374 -22.586  1.00  0.00           C  
ATOM   3952  NZ  LYS A1990      25.198  10.151 -23.437  1.00  0.00           N  
ATOM   3953  N   ALA A1991      27.423  16.881 -21.891  1.00  0.00           N  
ATOM   3954  CA  ALA A1991      27.787  18.075 -22.637  1.00  0.00           C  
ATOM   3955  C   ALA A1991      28.487  17.627 -23.912  1.00  0.00           C  
ATOM   3956  O   ALA A1991      29.415  16.817 -23.868  1.00  0.00           O  
ATOM   3957  CB  ALA A1991      28.725  18.949 -21.801  1.00  0.00           C  
ATOM   3958  N   ARG A1992      28.056  18.161 -25.047  1.00  0.00           N  
ATOM   3959  CA  ARG A1992      28.646  17.781 -26.322  1.00  0.00           C  
ATOM   3960  C   ARG A1992      29.517  18.887 -26.909  1.00  0.00           C  
ATOM   3961  O   ARG A1992      30.689  19.026 -26.552  1.00  0.00           O  
ATOM   3962  CB  ARG A1992      27.526  17.406 -27.296  1.00  0.00           C  
ATOM   3963  CG  ARG A1992      26.641  16.252 -26.806  1.00  0.00           C  
ATOM   3964  CD  ARG A1992      25.438  16.045 -27.723  1.00  0.00           C  
ATOM   3965  NE  ARG A1992      25.132  14.631 -27.929  1.00  0.00           N  
ATOM   3966  CZ  ARG A1992      24.594  13.830 -27.014  1.00  0.00           C  
ATOM   3967  NH1 ARG A1992      24.290  14.300 -25.811  1.00  0.00           N  
ATOM   3968  NH2 ARG A1992      24.367  12.552 -27.301  1.00  0.00           N  
ATOM   3969  N   ILE A1993      28.936  19.650 -27.828  1.00  0.00           N  
ATOM   3970  CA  ILE A1993      29.612  20.773 -28.471  1.00  0.00           C  
ATOM   3971  C   ILE A1993      29.196  22.062 -27.753  1.00  0.00           C  
ATOM   3972  O   ILE A1993      28.032  22.227 -27.373  1.00  0.00           O  
ATOM   3973  CB  ILE A1993      29.220  20.904 -29.971  1.00  0.00           C  
ATOM   3974  CG1 ILE A1993      28.084  19.926 -30.324  1.00  0.00           C  
ATOM   3975  CG2 ILE A1993      30.436  20.650 -30.846  1.00  0.00           C  
ATOM   3976  CD1 ILE A1993      26.715  20.225 -29.677  1.00  0.00           C  
ATOM   3977  N   VAL A1994      30.149  22.970 -27.563  1.00  0.00           N  
ATOM   3978  CA  VAL A1994      29.878  24.238 -26.892  1.00  0.00           C  
ATOM   3979  C   VAL A1994      29.737  25.376 -27.894  1.00  0.00           C  
ATOM   3980  O   VAL A1994      30.644  25.641 -28.694  1.00  0.00           O  
ATOM   3981  CB  VAL A1994      30.997  24.571 -25.868  1.00  0.00           C  
ATOM   3982  CG1 VAL A1994      31.032  26.077 -25.569  1.00  0.00           C  
ATOM   3983  CG2 VAL A1994      30.755  23.785 -24.580  1.00  0.00           C  
ATOM   3984  N   GLU A1995      28.589  26.044 -27.834  1.00  0.00           N  
ATOM   3985  CA  GLU A1995      28.276  27.159 -28.723  1.00  0.00           C  
ATOM   3986  C   GLU A1995      28.394  28.509 -28.019  1.00  0.00           C  
ATOM   3987  O   GLU A1995      28.851  29.491 -28.603  1.00  0.00           O  
ATOM   3988  CB  GLU A1995      26.840  27.034 -29.246  1.00  0.00           C  
ATOM   3989  CG  GLU A1995      26.547  25.848 -30.143  1.00  0.00           C  
ATOM   3990  CD  GLU A1995      27.282  25.919 -31.468  1.00  0.00           C  
ATOM   3991  OE1 GLU A1995      26.777  25.337 -32.456  1.00  0.00           O  
ATOM   3992  OE2 GLU A1995      28.367  26.546 -31.521  1.00  0.00           O  
ATOM   3993  N   ASN A1996      27.985  28.545 -26.755  1.00  0.00           N  
ATOM   3994  CA  ASN A1996      27.978  29.785 -25.999  1.00  0.00           C  
ATOM   3995  C   ASN A1996      28.123  29.581 -24.496  1.00  0.00           C  
ATOM   3996  O   ASN A1996      28.197  28.449 -24.017  1.00  0.00           O  
ATOM   3997  CB  ASN A1996      26.661  30.479 -26.273  1.00  0.00           C  
ATOM   3998  CG  ASN A1996      25.490  29.519 -26.191  1.00  0.00           C  
ATOM   3999  OD1 ASN A1996      24.739  29.369 -27.152  1.00  0.00           O  
ATOM   4000  ND2 ASN A1996      25.335  28.849 -25.041  1.00  0.00           N  
ATOM   4001  N   LEU A1997      28.128  30.690 -23.757  1.00  0.00           N  
ATOM   4002  CA  LEU A1997      28.266  30.639 -22.309  1.00  0.00           C  
ATOM   4003  C   LEU A1997      27.218  29.735 -21.686  1.00  0.00           C  
ATOM   4004  O   LEU A1997      27.479  29.056 -20.688  1.00  0.00           O  
ATOM   4005  CB  LEU A1997      28.143  32.045 -21.715  1.00  0.00           C  
ATOM   4006  CG  LEU A1997      29.303  32.993 -22.006  1.00  0.00           C  
ATOM   4007  CD1 LEU A1997      28.904  34.392 -21.603  1.00  0.00           C  
ATOM   4008  CD2 LEU A1997      30.555  32.533 -21.258  1.00  0.00           C  
ATOM   4009  N   SER A1998      26.029  29.742 -22.285  1.00  0.00           N  
ATOM   4010  CA  SER A1998      24.908  28.943 -21.813  1.00  0.00           C  
ATOM   4011  C   SER A1998      25.276  27.470 -21.729  1.00  0.00           C  
ATOM   4012  O   SER A1998      24.946  26.785 -20.755  1.00  0.00           O  
ATOM   4013  CB  SER A1998      23.723  29.119 -22.758  1.00  0.00           C  
ATOM   4014  OG  SER A1998      22.647  28.281 -22.380  1.00  0.00           O  
ATOM   4015  N   ASP A1999      25.966  26.985 -22.756  1.00  0.00           N  
ATOM   4016  CA  ASP A1999      26.378  25.588 -22.802  1.00  0.00           C  
ATOM   4017  C   ASP A1999      27.449  25.242 -21.769  1.00  0.00           C  
ATOM   4018  O   ASP A1999      27.894  24.103 -21.686  1.00  0.00           O  
ATOM   4019  CB  ASP A1999      26.876  25.243 -24.212  1.00  0.00           C  
ATOM   4020  CG  ASP A1999      25.797  25.440 -25.268  1.00  0.00           C  
ATOM   4021  OD1 ASP A1999      24.600  25.344 -24.908  1.00  0.00           O  
ATOM   4022  OD2 ASP A1999      26.139  25.680 -26.450  1.00  0.00           O  
ATOM   4023  N   ILE A2000      27.844  26.227 -20.970  1.00  0.00           N  
ATOM   4024  CA  ILE A2000      28.875  26.030 -19.969  1.00  0.00           C  
ATOM   4025  C   ILE A2000      28.340  26.385 -18.586  1.00  0.00           C  
ATOM   4026  O   ILE A2000      29.071  26.390 -17.597  1.00  0.00           O  
ATOM   4027  CB  ILE A2000      30.116  26.869 -20.340  1.00  0.00           C  
ATOM   4028  CG1 ILE A2000      31.326  25.956 -20.445  1.00  0.00           C  
ATOM   4029  CG2 ILE A2000      30.339  27.976 -19.359  1.00  0.00           C  
ATOM   4030  CD1 ILE A2000      31.199  24.932 -21.546  1.00  0.00           C  
ATOM   4031  N   ASN A2001      27.042  26.659 -18.531  1.00  0.00           N  
ATOM   4032  CA  ASN A2001      26.360  26.985 -17.278  1.00  0.00           C  
ATOM   4033  C   ASN A2001      26.794  28.351 -16.776  1.00  0.00           C  
ATOM   4034  O   ASN A2001      26.781  28.626 -15.574  1.00  0.00           O  
ATOM   4035  CB  ASN A2001      26.634  25.907 -16.204  1.00  0.00           C  
ATOM   4036  CG  ASN A2001      25.765  26.089 -14.956  1.00  0.00           C  
ATOM   4037  OD1 ASN A2001      24.604  26.502 -15.049  1.00  0.00           O  
ATOM   4038  ND2 ASN A2001      26.320  25.772 -13.787  1.00  0.00           N  
ATOM   4039  N   LEU A2002      27.176  29.200 -17.723  1.00  0.00           N  
ATOM   4040  CA  LEU A2002      27.626  30.558 -17.436  1.00  0.00           C  
ATOM   4041  C   LEU A2002      26.673  31.598 -18.047  1.00  0.00           C  
ATOM   4042  O   LEU A2002      26.023  31.328 -19.057  1.00  0.00           O  
ATOM   4043  CB  LEU A2002      29.036  30.738 -18.005  1.00  0.00           C  
ATOM   4044  CG  LEU A2002      30.222  30.722 -17.039  1.00  0.00           C  
ATOM   4045  CD1 LEU A2002      30.024  29.726 -15.910  1.00  0.00           C  
ATOM   4046  CD2 LEU A2002      31.473  30.425 -17.833  1.00  0.00           C  
ATOM   4047  N   TYR A2003      26.573  32.775 -17.433  1.00  0.00           N  
ATOM   4048  CA  TYR A2003      25.708  33.828 -17.977  1.00  0.00           C  
ATOM   4049  C   TYR A2003      26.136  35.236 -17.590  1.00  0.00           C  
ATOM   4050  O   TYR A2003      26.980  35.436 -16.715  1.00  0.00           O  
ATOM   4051  CB  TYR A2003      24.262  33.655 -17.516  1.00  0.00           C  
ATOM   4052  CG  TYR A2003      24.006  34.182 -16.126  1.00  0.00           C  
ATOM   4053  CD1 TYR A2003      24.284  33.404 -15.003  1.00  0.00           C  
ATOM   4054  CD2 TYR A2003      23.457  35.457 -15.932  1.00  0.00           C  
ATOM   4055  CE1 TYR A2003      24.008  33.874 -13.710  1.00  0.00           C  
ATOM   4056  CE2 TYR A2003      23.181  35.941 -14.650  1.00  0.00           C  
ATOM   4057  CZ  TYR A2003      23.454  35.140 -13.542  1.00  0.00           C  
ATOM   4058  OH  TYR A2003      23.147  35.586 -12.273  1.00  0.00           O  
ATOM   4059  N   ILE A2004      25.530  36.212 -18.252  1.00  0.00           N  
ATOM   4060  CA  ILE A2004      25.783  37.613 -17.955  1.00  0.00           C  
ATOM   4061  C   ILE A2004      24.440  38.314 -17.994  1.00  0.00           C  
ATOM   4062  O   ILE A2004      23.577  37.965 -18.803  1.00  0.00           O  
ATOM   4063  CB  ILE A2004      26.734  38.277 -18.973  1.00  0.00           C  
ATOM   4064  CG1 ILE A2004      26.161  38.147 -20.384  1.00  0.00           C  
ATOM   4065  CG2 ILE A2004      28.130  37.676 -18.839  1.00  0.00           C  
ATOM   4066  CD1 ILE A2004      27.021  38.804 -21.480  1.00  0.00           C  
ATOM   4067  N   HIS A2005      24.260  39.290 -17.112  1.00  0.00           N  
ATOM   4068  CA  HIS A2005      23.010  40.027 -17.058  1.00  0.00           C  
ATOM   4069  C   HIS A2005      22.718  40.697 -18.405  1.00  0.00           C  
ATOM   4070  O   HIS A2005      23.631  41.079 -19.154  1.00  0.00           O  
ATOM   4071  CB  HIS A2005      23.056  41.037 -15.913  1.00  0.00           C  
ATOM   4072  CG  HIS A2005      21.764  41.750 -15.684  1.00  0.00           C  
ATOM   4073  ND1 HIS A2005      21.361  42.827 -16.450  1.00  0.00           N  
ATOM   4074  CD2 HIS A2005      20.774  41.533 -14.783  1.00  0.00           C  
ATOM   4075  CE1 HIS A2005      20.177  43.242 -16.027  1.00  0.00           C  
ATOM   4076  NE2 HIS A2005      19.799  42.474 -15.017  1.00  0.00           N  
ATOM   4077  N   GLU A2006      21.437  40.822 -18.724  1.00  0.00           N  
ATOM   4078  CA  GLU A2006      21.046  41.387 -20.007  1.00  0.00           C  
ATOM   4079  C   GLU A2006      21.642  42.758 -20.360  1.00  0.00           C  
ATOM   4080  O   GLU A2006      21.896  43.030 -21.536  1.00  0.00           O  
ATOM   4081  CB  GLU A2006      19.519  41.399 -20.119  1.00  0.00           C  
ATOM   4082  CG  GLU A2006      18.831  42.438 -19.281  1.00  0.00           C  
ATOM   4083  CD  GLU A2006      17.325  42.375 -19.430  1.00  0.00           C  
ATOM   4084  OE1 GLU A2006      16.685  41.547 -18.737  1.00  0.00           O  
ATOM   4085  OE2 GLU A2006      16.787  43.144 -20.254  1.00  0.00           O  
ATOM   4086  N   ASN A2007      21.881  43.619 -19.370  1.00  0.00           N  
ATOM   4087  CA  ASN A2007      22.481  44.926 -19.666  1.00  0.00           C  
ATOM   4088  C   ASN A2007      23.923  44.770 -20.171  1.00  0.00           C  
ATOM   4089  O   ASN A2007      24.347  45.456 -21.103  1.00  0.00           O  
ATOM   4090  CB  ASN A2007      22.514  45.826 -18.431  1.00  0.00           C  
ATOM   4091  CG  ASN A2007      21.169  46.465 -18.110  1.00  0.00           C  
ATOM   4092  OD1 ASN A2007      20.175  46.263 -18.804  1.00  0.00           O  
ATOM   4093  ND2 ASN A2007      21.145  47.249 -17.042  1.00  0.00           N  
ATOM   4094  N   VAL A2008      24.679  43.864 -19.560  1.00  0.00           N  
ATOM   4095  CA  VAL A2008      26.060  43.686 -19.968  1.00  0.00           C  
ATOM   4096  C   VAL A2008      26.121  43.142 -21.385  1.00  0.00           C  
ATOM   4097  O   VAL A2008      26.967  43.554 -22.188  1.00  0.00           O  
ATOM   4098  CB  VAL A2008      26.816  42.770 -18.984  1.00  0.00           C  
ATOM   4099  CG1 VAL A2008      26.486  43.184 -17.547  1.00  0.00           C  
ATOM   4100  CG2 VAL A2008      26.434  41.336 -19.208  1.00  0.00           C  
ATOM   4101  N   ARG A2009      25.215  42.225 -21.699  1.00  0.00           N  
ATOM   4102  CA  ARG A2009      25.168  41.672 -23.038  1.00  0.00           C  
ATOM   4103  C   ARG A2009      24.982  42.828 -24.022  1.00  0.00           C  
ATOM   4104  O   ARG A2009      25.740  42.943 -24.991  1.00  0.00           O  
ATOM   4105  CB  ARG A2009      24.018  40.678 -23.150  1.00  0.00           C  
ATOM   4106  CG  ARG A2009      23.875  40.036 -24.517  1.00  0.00           C  
ATOM   4107  CD  ARG A2009      23.352  38.620 -24.380  1.00  0.00           C  
ATOM   4108  NE  ARG A2009      24.344  37.684 -24.898  1.00  0.00           N  
ATOM   4109  CZ  ARG A2009      24.753  36.603 -24.253  1.00  0.00           C  
ATOM   4110  NH1 ARG A2009      25.655  35.819 -24.807  1.00  0.00           N  
ATOM   4111  NH2 ARG A2009      24.265  36.310 -23.055  1.00  0.00           N  
ATOM   4112  N   ARG A2010      23.990  43.691 -23.771  1.00  0.00           N  
ATOM   4113  CA  ARG A2010      23.755  44.852 -24.645  1.00  0.00           C  
ATOM   4114  C   ARG A2010      24.988  45.773 -24.738  1.00  0.00           C  
ATOM   4115  O   ARG A2010      25.374  46.196 -25.829  1.00  0.00           O  
ATOM   4116  CB  ARG A2010      22.539  45.653 -24.175  1.00  0.00           C  
ATOM   4117  CG  ARG A2010      21.197  45.058 -24.600  1.00  0.00           C  
ATOM   4118  CD  ARG A2010      20.017  46.013 -24.337  1.00  0.00           C  
ATOM   4119  NE  ARG A2010      19.601  46.013 -22.938  1.00  0.00           N  
ATOM   4120  CZ  ARG A2010      18.927  45.018 -22.376  1.00  0.00           C  
ATOM   4121  NH1 ARG A2010      18.600  43.962 -23.099  1.00  0.00           N  
ATOM   4122  NH2 ARG A2010      18.583  45.071 -21.099  1.00  0.00           N  
ATOM   4123  N   TYR A2011      25.599  46.095 -23.601  1.00  0.00           N  
ATOM   4124  CA  TYR A2011      26.807  46.915 -23.612  1.00  0.00           C  
ATOM   4125  C   TYR A2011      27.801  46.351 -24.641  1.00  0.00           C  
ATOM   4126  O   TYR A2011      28.321  47.077 -25.491  1.00  0.00           O  
ATOM   4127  CB  TYR A2011      27.495  46.901 -22.236  1.00  0.00           C  
ATOM   4128  CG  TYR A2011      28.910  47.456 -22.282  1.00  0.00           C  
ATOM   4129  CD1 TYR A2011      29.144  48.827 -22.328  1.00  0.00           C  
ATOM   4130  CD2 TYR A2011      30.009  46.610 -22.339  1.00  0.00           C  
ATOM   4131  CE1 TYR A2011      30.444  49.339 -22.434  1.00  0.00           C  
ATOM   4132  CE2 TYR A2011      31.313  47.111 -22.447  1.00  0.00           C  
ATOM   4133  CZ  TYR A2011      31.519  48.477 -22.494  1.00  0.00           C  
ATOM   4134  OH  TYR A2011      32.797  48.977 -22.597  1.00  0.00           O  
ATOM   4135  N   ILE A2012      28.076  45.053 -24.536  1.00  0.00           N  
ATOM   4136  CA  ILE A2012      29.012  44.410 -25.443  1.00  0.00           C  
ATOM   4137  C   ILE A2012      28.565  44.559 -26.890  1.00  0.00           C  
ATOM   4138  O   ILE A2012      29.379  44.848 -27.770  1.00  0.00           O  
ATOM   4139  CB  ILE A2012      29.215  42.913 -25.071  1.00  0.00           C  
ATOM   4140  CG1 ILE A2012      30.028  42.823 -23.769  1.00  0.00           C  
ATOM   4141  CG2 ILE A2012      29.956  42.167 -26.203  1.00  0.00           C  
ATOM   4142  CD1 ILE A2012      30.183  41.419 -23.234  1.00  0.00           C  
ATOM   4143  N   LEU A2013      27.275  44.377 -27.145  1.00  0.00           N  
ATOM   4144  CA  LEU A2013      26.775  44.532 -28.504  1.00  0.00           C  
ATOM   4145  C   LEU A2013      26.981  45.970 -28.963  1.00  0.00           C  
ATOM   4146  O   LEU A2013      27.546  46.222 -30.029  1.00  0.00           O  
ATOM   4147  CB  LEU A2013      25.295  44.190 -28.577  1.00  0.00           C  
ATOM   4148  CG  LEU A2013      24.962  42.925 -29.358  1.00  0.00           C  
ATOM   4149  CD1 LEU A2013      25.529  41.704 -28.633  1.00  0.00           C  
ATOM   4150  CD2 LEU A2013      23.452  42.831 -29.508  1.00  0.00           C  
ATOM   4151  N   TRP A2014      26.515  46.908 -28.146  1.00  0.00           N  
ATOM   4152  CA  TRP A2014      26.646  48.331 -28.435  1.00  0.00           C  
ATOM   4153  C   TRP A2014      28.100  48.732 -28.716  1.00  0.00           C  
ATOM   4154  O   TRP A2014      28.357  49.602 -29.550  1.00  0.00           O  
ATOM   4155  CB  TRP A2014      26.067  49.139 -27.263  1.00  0.00           C  
ATOM   4156  CG  TRP A2014      26.480  50.580 -27.214  1.00  0.00           C  
ATOM   4157  CD1 TRP A2014      27.557  51.106 -26.552  1.00  0.00           C  
ATOM   4158  CD2 TRP A2014      25.836  51.678 -27.866  1.00  0.00           C  
ATOM   4159  NE1 TRP A2014      27.622  52.465 -26.756  1.00  0.00           N  
ATOM   4160  CE2 TRP A2014      26.578  52.842 -27.560  1.00  0.00           C  
ATOM   4161  CE3 TRP A2014      24.703  51.793 -28.679  1.00  0.00           C  
ATOM   4162  CZ2 TRP A2014      26.223  54.106 -28.043  1.00  0.00           C  
ATOM   4163  CZ3 TRP A2014      24.347  53.055 -29.160  1.00  0.00           C  
ATOM   4164  CH2 TRP A2014      25.107  54.193 -28.840  1.00  0.00           C  
ATOM   4165  N   LYS A2015      29.048  48.096 -28.034  1.00  0.00           N  
ATOM   4166  CA  LYS A2015      30.453  48.419 -28.243  1.00  0.00           C  
ATOM   4167  C   LYS A2015      31.070  47.597 -29.367  1.00  0.00           C  
ATOM   4168  O   LYS A2015      32.291  47.621 -29.561  1.00  0.00           O  
ATOM   4169  CB  LYS A2015      31.248  48.202 -26.960  1.00  0.00           C  
ATOM   4170  CG  LYS A2015      30.732  48.999 -25.799  1.00  0.00           C  
ATOM   4171  CD  LYS A2015      30.970  50.479 -25.999  1.00  0.00           C  
ATOM   4172  CE  LYS A2015      32.425  50.817 -25.819  1.00  0.00           C  
ATOM   4173  NZ  LYS A2015      32.576  52.284 -25.648  1.00  0.00           N  
ATOM   4174  N   LYS A2016      30.227  46.876 -30.105  1.00  0.00           N  
ATOM   4175  CA  LYS A2016      30.696  46.064 -31.224  1.00  0.00           C  
ATOM   4176  C   LYS A2016      31.737  45.052 -30.759  1.00  0.00           C  
ATOM   4177  O   LYS A2016      32.728  44.807 -31.441  1.00  0.00           O  
ATOM   4178  CB  LYS A2016      31.310  46.957 -32.306  1.00  0.00           C  
ATOM   4179  CG  LYS A2016      30.344  47.969 -32.894  1.00  0.00           C  
ATOM   4180  CD  LYS A2016      31.032  48.863 -33.926  1.00  0.00           C  
ATOM   4181  CE  LYS A2016      30.028  49.776 -34.634  1.00  0.00           C  
ATOM   4182  NZ  LYS A2016      30.649  50.598 -35.719  1.00  0.00           N  
ATOM   4183  N   GLY A2017      31.519  44.480 -29.584  1.00  0.00           N  
ATOM   4184  CA  GLY A2017      32.445  43.494 -29.078  1.00  0.00           C  
ATOM   4185  C   GLY A2017      31.847  42.139 -29.377  1.00  0.00           C  
ATOM   4186  O   GLY A2017      30.692  42.054 -29.799  1.00  0.00           O  
ATOM   4187  N   LYS A2018      32.615  41.079 -29.159  1.00  0.00           N  
ATOM   4188  CA  LYS A2018      32.111  39.752 -29.426  1.00  0.00           C  
ATOM   4189  C   LYS A2018      32.327  38.761 -28.305  1.00  0.00           C  
ATOM   4190  O   LYS A2018      33.108  38.985 -27.376  1.00  0.00           O  
ATOM   4191  CB  LYS A2018      32.726  39.196 -30.710  1.00  0.00           C  
ATOM   4192  CG  LYS A2018      34.230  39.108 -30.698  1.00  0.00           C  
ATOM   4193  CD  LYS A2018      34.765  38.708 -32.068  1.00  0.00           C  
ATOM   4194  CE  LYS A2018      36.294  38.761 -32.099  1.00  0.00           C  
ATOM   4195  NZ  LYS A2018      36.862  38.449 -33.442  1.00  0.00           N  
ATOM   4196  N   ILE A2019      31.607  37.658 -28.426  1.00  0.00           N  
ATOM   4197  CA  ILE A2019      31.657  36.559 -27.486  1.00  0.00           C  
ATOM   4198  C   ILE A2019      31.962  35.297 -28.287  1.00  0.00           C  
ATOM   4199  O   ILE A2019      31.115  34.801 -29.020  1.00  0.00           O  
ATOM   4200  CB  ILE A2019      30.309  36.413 -26.761  1.00  0.00           C  
ATOM   4201  CG1 ILE A2019      30.036  37.687 -25.952  1.00  0.00           C  
ATOM   4202  CG2 ILE A2019      30.320  35.185 -25.878  1.00  0.00           C  
ATOM   4203  CD1 ILE A2019      28.768  37.653 -25.146  1.00  0.00           C  
ATOM   4204  N   ASP A2020      33.190  34.807 -28.161  1.00  0.00           N  
ATOM   4205  CA  ASP A2020      33.629  33.612 -28.866  1.00  0.00           C  
ATOM   4206  C   ASP A2020      33.945  32.508 -27.852  1.00  0.00           C  
ATOM   4207  O   ASP A2020      35.088  32.350 -27.404  1.00  0.00           O  
ATOM   4208  CB  ASP A2020      34.866  33.937 -29.715  1.00  0.00           C  
ATOM   4209  CG  ASP A2020      35.282  32.781 -30.615  1.00  0.00           C  
ATOM   4210  OD1 ASP A2020      34.549  31.774 -30.657  1.00  0.00           O  
ATOM   4211  OD2 ASP A2020      36.335  32.878 -31.284  1.00  0.00           O  
ATOM   4212  N   VAL A2032      32.912  31.759 -27.489  1.00  0.00           N  
ATOM   4213  CA  VAL A2032      33.026  30.664 -26.526  1.00  0.00           C  
ATOM   4214  C   VAL A2032      32.505  29.381 -27.187  1.00  0.00           C  
ATOM   4215  O   VAL A2032      31.318  29.041 -27.093  1.00  0.00           O  
ATOM   4216  CB  VAL A2032      32.223  31.005 -25.229  1.00  0.00           C  
ATOM   4217  CG1 VAL A2032      32.116  29.802 -24.309  1.00  0.00           C  
ATOM   4218  CG2 VAL A2032      32.916  32.144 -24.499  1.00  0.00           C  
ATOM   4219  N   ARG A2033      33.414  28.685 -27.867  1.00  0.00           N  
ATOM   4220  CA  ARG A2033      33.094  27.455 -28.589  1.00  0.00           C  
ATOM   4221  C   ARG A2033      34.066  26.327 -28.265  1.00  0.00           C  
ATOM   4222  O   ARG A2033      35.061  26.536 -27.567  1.00  0.00           O  
ATOM   4223  CB  ARG A2033      33.135  27.722 -30.096  1.00  0.00           C  
ATOM   4224  CG  ARG A2033      32.114  28.730 -30.561  1.00  0.00           C  
ATOM   4225  CD  ARG A2033      32.287  29.083 -32.023  1.00  0.00           C  
ATOM   4226  NE  ARG A2033      33.504  29.848 -32.262  1.00  0.00           N  
ATOM   4227  CZ  ARG A2033      33.804  30.430 -33.421  1.00  0.00           C  
ATOM   4228  NH1 ARG A2033      32.967  30.328 -34.447  1.00  0.00           N  
ATOM   4229  NH2 ARG A2033      34.937  31.115 -33.555  1.00  0.00           N  
ATOM   4230  N   GLY A2034      33.775  25.135 -28.784  1.00  0.00           N  
ATOM   4231  CA  GLY A2034      34.651  23.999 -28.558  1.00  0.00           C  
ATOM   4232  C   GLY A2034      33.973  22.698 -28.174  1.00  0.00           C  
ATOM   4233  O   GLY A2034      32.833  22.696 -27.709  1.00  0.00           O  
ATOM   4234  N   PRO A2035      34.661  21.561 -28.371  1.00  0.00           N  
ATOM   4235  CA  PRO A2035      34.174  20.216 -28.058  1.00  0.00           C  
ATOM   4236  C   PRO A2035      34.394  19.857 -26.594  1.00  0.00           C  
ATOM   4237  O   PRO A2035      35.496  19.471 -26.190  1.00  0.00           O  
ATOM   4238  CB  PRO A2035      34.994  19.342 -28.995  1.00  0.00           C  
ATOM   4239  CG  PRO A2035      36.300  20.040 -29.013  1.00  0.00           C  
ATOM   4240  CD  PRO A2035      35.895  21.483 -29.174  1.00  0.00           C  
ATOM   4241  N   LEU A2036      33.339  19.984 -25.800  1.00  0.00           N  
ATOM   4242  CA  LEU A2036      33.427  19.678 -24.378  1.00  0.00           C  
ATOM   4243  C   LEU A2036      33.372  18.168 -24.173  1.00  0.00           C  
ATOM   4244  O   LEU A2036      34.271  17.585 -23.572  1.00  0.00           O  
ATOM   4245  CB  LEU A2036      32.274  20.340 -23.612  1.00  0.00           C  
ATOM   4246  CG  LEU A2036      32.579  20.985 -22.253  1.00  0.00           C  
ATOM   4247  CD1 LEU A2036      31.295  21.072 -21.443  1.00  0.00           C  
ATOM   4248  CD2 LEU A2036      33.615  20.177 -21.486  1.00  0.00           C  
ATOM   4249  N   PHE A2037      32.307  17.548 -24.680  1.00  0.00           N  
ATOM   4250  CA  PHE A2037      32.096  16.100 -24.572  1.00  0.00           C  
ATOM   4251  C   PHE A2037      32.512  15.497 -23.234  1.00  0.00           C  
ATOM   4252  O   PHE A2037      33.530  14.804 -23.129  1.00  0.00           O  
ATOM   4253  CB  PHE A2037      32.812  15.360 -25.711  1.00  0.00           C  
ATOM   4254  CG  PHE A2037      32.284  15.706 -27.074  1.00  0.00           C  
ATOM   4255  CD1 PHE A2037      33.091  16.356 -28.007  1.00  0.00           C  
ATOM   4256  CD2 PHE A2037      30.962  15.420 -27.413  1.00  0.00           C  
ATOM   4257  CE1 PHE A2037      32.584  16.726 -29.270  1.00  0.00           C  
ATOM   4258  CE2 PHE A2037      30.445  15.783 -28.666  1.00  0.00           C  
ATOM   4259  CZ  PHE A2037      31.258  16.439 -29.597  1.00  0.00           C  
ATOM   4260  N   VAL A2038      31.712  15.771 -22.213  1.00  0.00           N  
ATOM   4261  CA  VAL A2038      31.958  15.239 -20.887  1.00  0.00           C  
ATOM   4262  C   VAL A2038      30.614  14.708 -20.398  1.00  0.00           C  
ATOM   4263  O   VAL A2038      29.578  15.329 -20.630  1.00  0.00           O  
ATOM   4264  CB  VAL A2038      32.503  16.332 -19.931  1.00  0.00           C  
ATOM   4265  CG1 VAL A2038      31.655  17.587 -20.037  1.00  0.00           C  
ATOM   4266  CG2 VAL A2038      32.503  15.818 -18.495  1.00  0.00           C  
ATOM   4267  N   THR A2039      30.627  13.550 -19.744  1.00  0.00           N  
ATOM   4268  CA  THR A2039      29.388  12.948 -19.252  1.00  0.00           C  
ATOM   4269  C   THR A2039      29.488  12.602 -17.770  1.00  0.00           C  
ATOM   4270  O   THR A2039      30.555  12.227 -17.285  1.00  0.00           O  
ATOM   4271  CB  THR A2039      29.058  11.658 -20.025  1.00  0.00           C  
ATOM   4272  OG1 THR A2039      29.292  11.859 -21.429  1.00  0.00           O  
ATOM   4273  CG2 THR A2039      27.602  11.268 -19.791  1.00  0.00           C  
ATOM   4274  N   VAL A2040      28.376  12.732 -17.056  1.00  0.00           N  
ATOM   4275  CA  VAL A2040      28.346  12.419 -15.631  1.00  0.00           C  
ATOM   4276  C   VAL A2040      27.100  11.599 -15.301  1.00  0.00           C  
ATOM   4277  O   VAL A2040      25.982  11.980 -15.659  1.00  0.00           O  
ATOM   4278  CB  VAL A2040      28.365  13.713 -14.760  1.00  0.00           C  
ATOM   4279  CG1 VAL A2040      28.103  13.372 -13.300  1.00  0.00           C  
ATOM   4280  CG2 VAL A2040      29.720  14.398 -14.870  1.00  0.00           C  
ATOM   4281  N   LYS A2041      27.305  10.463 -14.635  1.00  0.00           N  
ATOM   4282  CA  LYS A2041      26.207   9.573 -14.245  1.00  0.00           C  
ATOM   4283  C   LYS A2041      26.184   9.419 -12.733  1.00  0.00           C  
ATOM   4284  O   LYS A2041      27.232   9.332 -12.088  1.00  0.00           O  
ATOM   4285  CB  LYS A2041      26.363   8.186 -14.885  1.00  0.00           C  
ATOM   4286  CG  LYS A2041      26.174   8.142 -16.402  1.00  0.00           C  
ATOM   4287  CD  LYS A2041      26.184   6.702 -16.906  1.00  0.00           C  
ATOM   4288  CE  LYS A2041      25.890   6.616 -18.397  1.00  0.00           C  
ATOM   4289  NZ  LYS A2041      25.830   5.202 -18.882  1.00  0.00           N  
ATOM   4290  N   ALA A2042      24.983   9.380 -12.169  1.00  0.00           N  
ATOM   4291  CA  ALA A2042      24.835   9.241 -10.729  1.00  0.00           C  
ATOM   4292  C   ALA A2042      23.815   8.173 -10.385  1.00  0.00           C  
ATOM   4293  O   ALA A2042      22.850   7.958 -11.116  1.00  0.00           O  
ATOM   4294  CB  ALA A2042      24.419  10.573 -10.113  1.00  0.00           C  
ATOM   4295  N   GLU A2043      24.045   7.504  -9.262  1.00  0.00           N  
ATOM   4296  CA  GLU A2043      23.155   6.457  -8.788  1.00  0.00           C  
ATOM   4297  C   GLU A2043      22.803   6.853  -7.358  1.00  0.00           C  
ATOM   4298  O   GLU A2043      23.650   6.797  -6.463  1.00  0.00           O  
ATOM   4299  CB  GLU A2043      23.879   5.106  -8.801  1.00  0.00           C  
ATOM   4300  CG  GLU A2043      24.749   4.844 -10.042  1.00  0.00           C  
ATOM   4301  CD  GLU A2043      23.953   4.472 -11.283  1.00  0.00           C  
ATOM   4302  OE1 GLU A2043      23.214   3.466 -11.233  1.00  0.00           O  
ATOM   4303  OE2 GLU A2043      24.074   5.179 -12.309  1.00  0.00           O  
ATOM   4304  N   ILE A2044      21.564   7.281  -7.149  1.00  0.00           N  
ATOM   4305  CA  ILE A2044      21.129   7.692  -5.823  1.00  0.00           C  
ATOM   4306  C   ILE A2044      20.101   6.711  -5.276  1.00  0.00           C  
ATOM   4307  O   ILE A2044      19.061   6.468  -5.888  1.00  0.00           O  
ATOM   4308  CB  ILE A2044      20.541   9.123  -5.855  1.00  0.00           C  
ATOM   4309  CG1 ILE A2044      19.368   9.196  -6.834  1.00  0.00           C  
ATOM   4310  CG2 ILE A2044      21.614  10.107  -6.289  1.00  0.00           C  
ATOM   4311  CD1 ILE A2044      18.777  10.590  -6.999  1.00  0.00           C  
ATOM   4312  N   GLU A2045      20.406   6.143  -4.117  1.00  0.00           N  
ATOM   4313  CA  GLU A2045      19.531   5.164  -3.489  1.00  0.00           C  
ATOM   4314  C   GLU A2045      18.675   5.754  -2.374  1.00  0.00           C  
ATOM   4315  O   GLU A2045      18.930   5.424  -1.197  1.00  0.00           O  
ATOM   4316  CB  GLU A2045      20.377   4.006  -2.961  1.00  0.00           C  
ATOM   4317  CG  GLU A2045      21.061   3.231  -4.074  1.00  0.00           C  
ATOM   4318  CD  GLU A2045      22.237   2.415  -3.589  1.00  0.00           C  
ATOM   4319  OE1 GLU A2045      22.839   1.696  -4.419  1.00  0.00           O  
ATOM   4320  OE2 GLU A2045      22.563   2.499  -2.385  1.00  0.00           O  
ATOM   4321  OXT GLU A2045      17.761   6.542  -2.696  1.00  0.00           O  
HETATM 4322  N   SEP A1001      35.349  89.208 -18.952  1.00  0.00           N  
HETATM 4323  CA  SEP A1001      36.310  88.246 -19.511  1.00  0.00           C  
HETATM 4324  CB  SEP A1001      36.471  87.064 -18.554  1.00  0.00           C  
HETATM 4325  OG  SEP A1001      35.244  86.345 -18.395  1.00  0.00           O  
HETATM 4326  C   SEP A1001      35.799  87.748 -20.864  1.00  0.00           C  
HETATM 4327  O   SEP A1001      34.584  87.905 -21.108  1.00  0.00           O  
HETATM 4328  OXT SEP A1001      36.636  87.221 -21.629  1.00  0.00           O  
HETATM 4329  P   SEP A1001      34.182  86.718 -17.242  1.00  0.00           P  
HETATM 4330  O1P SEP A1001      35.043  87.093 -15.936  1.00  0.00           O  
HETATM 4331  O2P SEP A1001      33.424  88.073 -17.670  1.00  0.00           O  
HETATM 4332  O3P SEP A1001      33.223  85.618 -16.988  1.00  0.00           O  
TER
END
