# Supplementary material for: Backbone Brackets and Arginine Tweezers delineate Class I and Class II aminoacyl tRNA synthetases
Source: PLoS Comput Biol. 2018 Apr 16;14(4):e1006101. doi: 10.1371/journal.pcbi.1006101 (PMC5919687; doi:10.1371/journal.pcbi.1006101)
Supplement: S12 File — All structures of Class II aaRS with residues renumbered according to the MSA. (GZ) [file pcbi.1006101.s024.tar.gz › 2du3_B_renum.pdb]

ATOM      1  N   MET B 266      68.590  91.308  10.141  1.00  0.00           N  
ATOM      2  CA  MET B 266      69.770  91.476   9.250  1.00  0.00           C  
ATOM      3  C   MET B 266      70.597  90.190   9.191  1.00  0.00           C  
ATOM      4  O   MET B 266      70.638  89.419  10.160  1.00  0.00           O  
ATOM      5  CB  MET B 266      70.664  92.589   9.784  1.00  0.00           C  
ATOM      6  CG  MET B 266      71.266  92.234  11.141  1.00  0.00           C  
ATOM      7  SD  MET B 266      72.447  93.421  11.774  1.00  0.00           S  
ATOM      8  CE  MET B 266      71.354  94.478  12.764  1.00  0.00           C  
ATOM      9  N   LYS B 267      71.260  89.978   8.053  1.00  0.00           N  
ATOM     10  CA  LYS B 267      72.121  88.820   7.852  1.00  0.00           C  
ATOM     11  C   LYS B 267      73.352  88.946   8.767  1.00  0.00           C  
ATOM     12  O   LYS B 267      73.871  90.041   8.972  1.00  0.00           O  
ATOM     13  CB  LYS B 267      72.557  88.745   6.382  1.00  0.00           C  
ATOM     14  CG  LYS B 267      73.545  87.624   6.093  1.00  0.00           C  
ATOM     15  CD  LYS B 267      73.877  87.474   4.601  1.00  0.00           C  
ATOM     16  CE  LYS B 267      74.976  86.423   4.439  1.00  0.00           C  
ATOM     17  NZ  LYS B 267      75.356  86.109   3.039  1.00  0.00           N  
ATOM     18  N   PHE B 268      73.813  87.826   9.309  1.00  0.00           N  
ATOM     19  CA  PHE B 268      74.964  87.819  10.201  1.00  0.00           C  
ATOM     20  C   PHE B 268      76.020  86.770   9.807  1.00  0.00           C  
ATOM     21  O   PHE B 268      75.813  85.978   8.883  1.00  0.00           O  
ATOM     22  CB  PHE B 268      74.486  87.568  11.632  1.00  0.00           C  
ATOM     23  CG  PHE B 268      73.752  86.266  11.809  1.00  0.00           C  
ATOM     24  CD1 PHE B 268      74.437  85.108  12.194  1.00  0.00           C  
ATOM     25  CD2 PHE B 268      72.371  86.190  11.575  1.00  0.00           C  
ATOM     26  CE1 PHE B 268      73.760  83.891  12.346  1.00  0.00           C  
ATOM     27  CE2 PHE B 268      71.678  84.980  11.721  1.00  0.00           C  
ATOM     28  CZ  PHE B 268      72.374  83.825  12.108  1.00  0.00           C  
ATOM     29  N   ASP B 269      77.157  86.776  10.499  1.00  0.00           N  
ATOM     30  CA  ASP B 269      78.211  85.811  10.213  1.00  0.00           C  
ATOM     31  C   ASP B 269      78.285  84.733  11.290  1.00  0.00           C  
ATOM     32  O   ASP B 269      78.564  85.013  12.460  1.00  0.00           O  
ATOM     33  CB  ASP B 269      79.577  86.494  10.084  1.00  0.00           C  
ATOM     34  CG  ASP B 269      80.684  85.507   9.726  1.00  0.00           C  
ATOM     35  OD1 ASP B 269      81.054  84.676  10.588  1.00  0.00           O  
ATOM     36  OD2 ASP B 269      81.172  85.552   8.575  1.00  0.00           O  
ATOM     37  N   PRO B 270      78.032  83.478  10.899  1.00  0.00           N  
ATOM     38  CA  PRO B 270      78.054  82.316  11.792  1.00  0.00           C  
ATOM     39  C   PRO B 270      79.345  82.116  12.590  1.00  0.00           C  
ATOM     40  O   PRO B 270      79.293  81.699  13.755  1.00  0.00           O  
ATOM     41  CB  PRO B 270      77.765  81.157  10.843  1.00  0.00           C  
ATOM     42  CG  PRO B 270      76.822  81.794   9.850  1.00  0.00           C  
ATOM     43  CD  PRO B 270      77.504  83.111   9.571  1.00  0.00           C  
ATOM     44  N   GLN B 271      80.492  82.407  11.970  1.00  0.00           N  
ATOM     45  CA  GLN B 271      81.783  82.242  12.642  1.00  0.00           C  
ATOM     46  C   GLN B 271      81.878  83.136  13.867  1.00  0.00           C  
ATOM     47  O   GLN B 271      82.281  82.689  14.946  1.00  0.00           O  
ATOM     48  CB  GLN B 271      82.939  82.549  11.685  1.00  0.00           C  
ATOM     49  CG  GLN B 271      83.654  81.315  11.121  1.00  0.00           C  
ATOM     50  CD  GLN B 271      84.553  80.613  12.133  1.00  0.00           C  
ATOM     51  OE1 GLN B 271      85.367  81.247  12.807  1.00  0.00           O  
ATOM     52  NE2 GLN B 271      84.418  79.293  12.230  1.00  0.00           N  
ATOM     53  N   LYS B 272      81.506  84.400  13.700  1.00  0.00           N  
ATOM     54  CA  LYS B 272      81.536  85.348  14.806  1.00  0.00           C  
ATOM     55  C   LYS B 272      80.795  84.731  15.982  1.00  0.00           C  
ATOM     56  O   LYS B 272      81.398  84.436  17.017  1.00  0.00           O  
ATOM     57  CB  LYS B 272      80.866  86.668  14.405  1.00  0.00           C  
ATOM     58  CG  LYS B 272      81.672  87.521  13.428  1.00  0.00           C  
ATOM     59  CD  LYS B 272      82.110  86.719  12.210  1.00  0.00           C  
ATOM     60  CE  LYS B 272      82.982  87.531  11.267  1.00  0.00           C  
ATOM     61  NZ  LYS B 272      82.257  88.703  10.706  1.00  0.00           N  
ATOM     62  N   TYR B 273      79.493  84.510  15.807  1.00  0.00           N  
ATOM     63  CA  TYR B 273      78.673  83.929  16.865  1.00  0.00           C  
ATOM     64  C   TYR B 273      79.187  82.577  17.313  1.00  0.00           C  
ATOM     65  O   TYR B 273      79.065  82.217  18.489  1.00  0.00           O  
ATOM     66  CB  TYR B 273      77.211  83.810  16.416  1.00  0.00           C  
ATOM     67  CG  TYR B 273      76.447  85.094  16.600  1.00  0.00           C  
ATOM     68  CD1 TYR B 273      75.926  85.441  17.842  1.00  0.00           C  
ATOM     69  CD2 TYR B 273      76.332  86.014  15.554  1.00  0.00           C  
ATOM     70  CE1 TYR B 273      75.310  86.684  18.047  1.00  0.00           C  
ATOM     71  CE2 TYR B 273      75.725  87.248  15.743  1.00  0.00           C  
ATOM     72  CZ  TYR B 273      75.216  87.583  16.993  1.00  0.00           C  
ATOM     73  OH  TYR B 273      74.632  88.822  17.183  1.00  0.00           O  
ATOM     74  N   ARG B 274      79.770  81.829  16.384  1.00  0.00           N  
ATOM     75  CA  ARG B 274      80.292  80.513  16.731  1.00  0.00           C  
ATOM     76  C   ARG B 274      81.396  80.653  17.777  1.00  0.00           C  
ATOM     77  O   ARG B 274      81.250  80.175  18.905  1.00  0.00           O  
ATOM     78  CB  ARG B 274      80.822  79.803  15.485  1.00  0.00           C  
ATOM     79  CG  ARG B 274      80.605  78.293  15.492  1.00  0.00           C  
ATOM     80  CD  ARG B 274      80.108  77.814  14.130  1.00  0.00           C  
ATOM     81  NE  ARG B 274      80.996  78.237  13.049  1.00  0.00           N  
ATOM     82  CZ  ARG B 274      80.596  78.501  11.808  1.00  0.00           C  
ATOM     83  NH1 ARG B 274      81.475  78.884  10.889  1.00  0.00           N  
ATOM     84  NH2 ARG B 274      79.314  78.389  11.483  1.00  0.00           N  
ATOM     85  N   GLU B 275      82.488  81.327  17.418  1.00  0.00           N  
ATOM     86  CA  GLU B 275      83.591  81.502  18.359  1.00  0.00           C  
ATOM     87  C   GLU B 275      83.196  82.412  19.515  1.00  0.00           C  
ATOM     88  O   GLU B 275      83.538  82.152  20.669  1.00  0.00           O  
ATOM     89  CB  GLU B 275      84.843  82.033  17.641  1.00  0.00           C  
ATOM     90  CG  GLU B 275      84.646  83.285  16.797  1.00  0.00           C  
ATOM     91  CD  GLU B 275      85.715  83.428  15.709  1.00  0.00           C  
ATOM     92  OE1 GLU B 275      85.742  84.474  15.026  1.00  0.00           O  
ATOM     93  OE2 GLU B 275      86.522  82.490  15.530  1.00  0.00           O  
ATOM     94  N   LEU B 276      82.453  83.466  19.209  1.00  0.00           N  
ATOM     95  CA  LEU B 276      82.010  84.392  20.240  1.00  0.00           C  
ATOM     96  C   LEU B 276      81.258  83.627  21.333  1.00  0.00           C  
ATOM     97  O   LEU B 276      81.243  84.034  22.490  1.00  0.00           O  
ATOM     98  CB  LEU B 276      81.109  85.455  19.611  1.00  0.00           C  
ATOM     99  CG  LEU B 276      80.648  86.658  20.435  1.00  0.00           C  
ATOM    100  CD1 LEU B 276      80.065  87.716  19.500  1.00  0.00           C  
ATOM    101  CD2 LEU B 276      79.619  86.223  21.464  1.00  0.00           C  
ATOM    102  N   ALA B 277      80.645  82.508  20.959  1.00  0.00           N  
ATOM    103  CA  ALA B 277      79.881  81.693  21.903  1.00  0.00           C  
ATOM    104  C   ALA B 277      80.785  80.694  22.598  1.00  0.00           C  
ATOM    105  O   ALA B 277      80.419  80.106  23.621  1.00  0.00           O  
ATOM    106  CB  ALA B 277      78.759  80.960  21.174  1.00  0.00           C  
ATOM    107  N   GLU B 278      81.962  80.488  22.019  1.00  0.00           N  
ATOM    108  CA  GLU B 278      82.932  79.573  22.590  1.00  0.00           C  
ATOM    109  C   GLU B 278      83.516  80.231  23.845  1.00  0.00           C  
ATOM    110  O   GLU B 278      83.836  79.556  24.832  1.00  0.00           O  
ATOM    111  CB  GLU B 278      84.030  79.275  21.567  1.00  0.00           C  
ATOM    112  CG  GLU B 278      85.198  78.465  22.110  1.00  0.00           C  
ATOM    113  CD  GLU B 278      84.758  77.198  22.824  1.00  0.00           C  
ATOM    114  OE1 GLU B 278      84.185  77.296  23.932  1.00  0.00           O  
ATOM    115  OE2 GLU B 278      84.981  76.099  22.273  1.00  0.00           O  
ATOM    116  N   LYS B 279      83.627  81.556  23.808  1.00  0.00           N  
ATOM    117  CA  LYS B 279      84.165  82.307  24.934  1.00  0.00           C  
ATOM    118  C   LYS B 279      83.149  82.441  26.066  1.00  0.00           C  
ATOM    119  O   LYS B 279      83.432  82.068  27.203  1.00  0.00           O  
ATOM    120  CB  LYS B 279      84.625  83.697  24.478  1.00  0.00           C  
ATOM    121  CG  LYS B 279      85.951  83.708  23.707  1.00  0.00           C  
ATOM    122  CD  LYS B 279      85.882  82.888  22.420  1.00  0.00           C  
ATOM    123  CE  LYS B 279      87.164  82.998  21.597  1.00  0.00           C  
ATOM    124  NZ  LYS B 279      87.047  82.311  20.270  1.00  0.00           N  
ATOM    125  N   ASP B 281      81.968  82.968  25.758  1.00  0.00           N  
ATOM    126  CA  ASP B 281      80.933  83.142  26.776  1.00  0.00           C  
ATOM    127  C   ASP B 281      79.516  83.030  26.201  1.00  0.00           C  
ATOM    128  O   ASP B 281      78.963  83.981  25.641  1.00  0.00           O  
ATOM    129  CB  ASP B 281      81.129  84.487  27.493  1.00  0.00           C  
ATOM    130  CG  ASP B 281      80.067  84.754  28.547  1.00  0.00           C  
ATOM    131  OD1 ASP B 281      79.424  83.786  29.012  1.00  0.00           O  
ATOM    132  OD2 ASP B 281      79.885  85.935  28.919  1.00  0.00           O  
ATOM    133  N   PHE B 282      78.942  81.843  26.362  1.00  0.00           N  
ATOM    134  CA  PHE B 282      77.607  81.530  25.876  1.00  0.00           C  
ATOM    135  C   PHE B 282      76.577  82.594  26.229  1.00  0.00           C  
ATOM    136  O   PHE B 282      75.985  83.203  25.340  1.00  0.00           O  
ATOM    137  CB  PHE B 282      77.162  80.178  26.435  1.00  0.00           C  
ATOM    138  CG  PHE B 282      75.909  79.644  25.808  1.00  0.00           C  
ATOM    139  CD1 PHE B 282      75.870  79.341  24.452  1.00  0.00           C  
ATOM    140  CD2 PHE B 282      74.764  79.446  26.570  1.00  0.00           C  
ATOM    141  CE1 PHE B 282      74.714  78.850  23.866  1.00  0.00           C  
ATOM    142  CE2 PHE B 282      73.599  78.954  25.994  1.00  0.00           C  
ATOM    143  CZ  PHE B 282      73.574  78.656  24.640  1.00  0.00           C  
ATOM    144  N   GLU B 283      76.359  82.813  27.521  1.00  0.00           N  
ATOM    145  CA  GLU B 283      75.380  83.803  27.963  1.00  0.00           C  
ATOM    146  C   GLU B 283      75.511  85.142  27.244  1.00  0.00           C  
ATOM    147  O   GLU B 283      74.505  85.777  26.906  1.00  0.00           O  
ATOM    148  CB  GLU B 283      75.492  84.027  29.471  1.00  0.00           C  
ATOM    149  CG  GLU B 283      74.996  82.862  30.325  1.00  0.00           C  
ATOM    150  CD  GLU B 283      73.493  82.629  30.207  1.00  0.00           C  
ATOM    151  OE1 GLU B 283      72.716  83.596  30.389  1.00  0.00           O  
ATOM    152  OE2 GLU B 283      73.089  81.474  29.943  1.00  0.00           O  
ATOM    153  N   ALA B 291      76.750  85.572  27.013  1.00  0.00           N  
ATOM    154  CA  ALA B 291      77.006  86.842  26.338  1.00  0.00           C  
ATOM    155  C   ALA B 291      76.633  86.747  24.863  1.00  0.00           C  
ATOM    156  O   ALA B 291      76.102  87.697  24.284  1.00  0.00           O  
ATOM    157  CB  ALA B 291      78.466  87.222  26.486  1.00  0.00           C  
ATOM    158  N   ALA B 292      76.918  85.593  24.263  1.00  0.00           N  
ATOM    159  CA  ALA B 292      76.604  85.349  22.855  1.00  0.00           C  
ATOM    160  C   ALA B 292      75.082  85.377  22.677  1.00  0.00           C  
ATOM    161  O   ALA B 292      74.535  86.024  21.774  1.00  0.00           O  
ATOM    162  CB  ALA B 292      77.158  83.990  22.439  1.00  0.00           C  
ATOM    163  N   TRP B 293      74.416  84.662  23.570  1.00  0.00           N  
ATOM    164  CA  TRP B 293      72.976  84.572  23.581  1.00  0.00           C  
ATOM    165  C   TRP B 293      72.349  85.965  23.646  1.00  0.00           C  
ATOM    166  O   TRP B 293      71.530  86.331  22.800  1.00  0.00           O  
ATOM    167  CB  TRP B 293      72.554  83.731  24.782  1.00  0.00           C  
ATOM    168  CG  TRP B 293      71.117  83.387  24.814  1.00  0.00           C  
ATOM    169  CD1 TRP B 293      70.404  82.750  23.845  1.00  0.00           C  
ATOM    170  CD2 TRP B 293      70.209  83.636  25.887  1.00  0.00           C  
ATOM    171  NE1 TRP B 293      69.102  82.584  24.247  1.00  0.00           N  
ATOM    172  CE2 TRP B 293      68.954  83.120  25.499  1.00  0.00           C  
ATOM    173  CE3 TRP B 293      70.333  84.247  27.142  1.00  0.00           C  
ATOM    174  CZ2 TRP B 293      67.827  83.194  26.321  1.00  0.00           C  
ATOM    175  CZ3 TRP B 293      69.217  84.321  27.959  1.00  0.00           C  
ATOM    176  CH2 TRP B 293      67.976  83.797  27.544  1.00  0.00           C  
ATOM    177  N   LYS B 296      72.743  86.750  24.644  1.00  0.00           N  
ATOM    178  CA  LYS B 296      72.201  88.095  24.801  1.00  0.00           C  
ATOM    179  C   LYS B 296      72.566  88.979  23.621  1.00  0.00           C  
ATOM    180  O   LYS B 296      71.843  89.920  23.282  1.00  0.00           O  
ATOM    181  CB  LYS B 296      72.690  88.704  26.119  1.00  0.00           C  
ATOM    182  CG  LYS B 296      71.629  88.680  27.235  1.00  0.00           C  
ATOM    183  CD  LYS B 296      72.237  88.626  28.637  1.00  0.00           C  
ATOM    184  CE  LYS B 296      73.352  89.655  28.829  1.00  0.00           C  
ATOM    185  NZ  LYS B 296      72.918  91.058  28.577  1.00  0.00           N  
ATOM    186  N   ALA B 297      73.682  88.657  22.981  1.00  0.00           N  
ATOM    187  CA  ALA B 297      74.144  89.415  21.829  1.00  0.00           C  
ATOM    188  C   ALA B 297      73.179  89.231  20.655  1.00  0.00           C  
ATOM    189  O   ALA B 297      73.052  90.104  19.785  1.00  0.00           O  
ATOM    190  CB  ALA B 297      75.540  88.950  21.441  1.00  0.00           C  
ATOM    191  N   GLY B 298      72.501  88.085  20.648  1.00  0.00           N  
ATOM    192  CA  GLY B 298      71.547  87.767  19.596  1.00  0.00           C  
ATOM    193  C   GLY B 298      70.504  88.821  19.253  1.00  0.00           C  
ATOM    194  O   GLY B 298      70.092  88.920  18.093  1.00  0.00           O  
ATOM    195  N   LYS B 303      70.071  89.606  20.239  1.00  0.00           N  
ATOM    196  CA  LYS B 303      69.075  90.641  19.990  1.00  0.00           C  
ATOM    197  C   LYS B 303      69.529  91.575  18.883  1.00  0.00           C  
ATOM    198  O   LYS B 303      68.736  92.320  18.307  1.00  0.00           O  
ATOM    199  CB  LYS B 303      68.833  91.471  21.239  1.00  0.00           C  
ATOM    200  CG  LYS B 303      68.352  90.714  22.447  1.00  0.00           C  
ATOM    201  CD  LYS B 303      67.761  91.709  23.438  1.00  0.00           C  
ATOM    202  CE  LYS B 303      67.227  91.016  24.673  1.00  0.00           C  
ATOM    203  NZ  LYS B 303      68.307  90.211  25.310  1.00  0.00           N  
ATOM    204  N   GLU B 305      70.817  91.534  18.588  1.00  0.00           N  
ATOM    205  CA  GLU B 305      71.373  92.403  17.568  1.00  0.00           C  
ATOM    206  C   GLU B 305      70.841  92.126  16.170  1.00  0.00           C  
ATOM    207  O   GLU B 305      70.781  93.036  15.344  1.00  0.00           O  
ATOM    208  CB  GLU B 305      72.899  92.290  17.558  1.00  0.00           C  
ATOM    209  CG  GLU B 305      73.580  93.378  16.736  1.00  0.00           C  
ATOM    210  CD  GLU B 305      74.847  92.897  16.047  1.00  0.00           C  
ATOM    211  OE1 GLU B 305      75.526  93.733  15.410  1.00  0.00           O  
ATOM    212  OE2 GLU B 305      75.158  91.687  16.135  1.00  0.00           O  
ATOM    213  N   ILE B 306      70.457  90.881  15.897  1.00  0.00           N  
ATOM    214  CA  ILE B 306      69.967  90.533  14.561  1.00  0.00           C  
ATOM    215  C   ILE B 306      68.495  90.850  14.327  1.00  0.00           C  
ATOM    216  O   ILE B 306      68.049  90.906  13.183  1.00  0.00           O  
ATOM    217  CB  ILE B 306      70.201  89.043  14.239  1.00  0.00           C  
ATOM    218  CG1 ILE B 306      69.270  88.164  15.080  1.00  0.00           C  
ATOM    219  CG2 ILE B 306      71.650  88.682  14.533  1.00  0.00           C  
ATOM    220  CD1 ILE B 306      69.335  86.673  14.725  1.00  0.00           C  
ATOM    221  N   LEU B 307      67.748  91.060  15.408  1.00  0.00           N  
ATOM    222  CA  LEU B 307      66.329  91.377  15.301  1.00  0.00           C  
ATOM    223  C   LEU B 307      66.122  92.689  14.564  1.00  0.00           C  
ATOM    224  O   LEU B 307      66.998  93.548  14.573  1.00  0.00           O  
ATOM    225  CB  LEU B 307      65.709  91.485  16.691  1.00  0.00           C  
ATOM    226  CG  LEU B 307      65.790  90.246  17.580  1.00  0.00           C  
ATOM    227  CD1 LEU B 307      65.196  90.563  18.945  1.00  0.00           C  
ATOM    228  CD2 LEU B 307      65.046  89.102  16.918  1.00  0.00           C  
ATOM    229  N   ALA B 308      64.963  92.846  13.927  1.00  0.00           N  
ATOM    230  CA  ALA B 308      64.654  94.082  13.206  1.00  0.00           C  
ATOM    231  C   ALA B 308      63.978  95.084  14.149  1.00  0.00           C  
ATOM    232  O   ALA B 308      63.131  94.708  14.961  1.00  0.00           O  
ATOM    233  CB  ALA B 308      63.742  93.789  12.011  1.00  0.00           C  
ATOM    234  N   GLU B 309      64.375  96.350  14.052  1.00  0.00           N  
ATOM    235  CA  GLU B 309      63.809  97.413  14.879  1.00  0.00           C  
ATOM    236  C   GLU B 309      62.632  97.951  14.085  1.00  0.00           C  
ATOM    237  O   GLU B 309      62.824  98.665  13.105  1.00  0.00           O  
ATOM    238  CB  GLU B 309      64.850  98.512  15.088  1.00  0.00           C  
ATOM    239  CG  GLU B 309      64.349  99.760  15.815  1.00  0.00           C  
ATOM    240  CD  GLU B 309      64.796  99.823  17.268  1.00  0.00           C  
ATOM    241  OE1 GLU B 309      66.006  99.624  17.525  1.00  0.00           O  
ATOM    242  OE2 GLU B 309      63.943 100.081  18.149  1.00  0.00           O  
ATOM    243  N   ARG B 310      61.415  97.615  14.501  1.00  0.00           N  
ATOM    244  CA  ARG B 310      60.227  98.043  13.765  1.00  0.00           C  
ATOM    245  C   ARG B 310      59.679  99.407  14.147  1.00  0.00           C  
ATOM    246  O   ARG B 310      59.562  99.735  15.335  1.00  0.00           O  
ATOM    247  CB  ARG B 310      59.101  97.010  13.926  1.00  0.00           C  
ATOM    248  CG  ARG B 310      59.455  95.573  13.561  1.00  0.00           C  
ATOM    249  CD  ARG B 310      59.696  95.360  12.067  1.00  0.00           C  
ATOM    250  NE  ARG B 310      59.890  93.937  11.785  1.00  0.00           N  
ATOM    251  CZ  ARG B 310      60.281  93.427  10.618  1.00  0.00           C  
ATOM    252  NH1 ARG B 310      60.418  92.114  10.491  1.00  0.00           N  
ATOM    253  NH2 ARG B 310      60.543  94.215   9.581  1.00  0.00           N  
ATOM    254  N   SER B 311      59.330 100.188  13.127  1.00  0.00           N  
ATOM    255  CA  SER B 311      58.750 101.512  13.327  1.00  0.00           C  
ATOM    256  C   SER B 311      57.226 101.343  13.471  1.00  0.00           C  
ATOM    257  O   SER B 311      56.657 100.369  12.984  1.00  0.00           O  
ATOM    258  CB  SER B 311      59.056 102.401  12.123  1.00  0.00           C  
ATOM    259  OG  SER B 311      58.402 101.909  10.969  1.00  0.00           O  
ATOM    260  N   PRO B 312      56.549 102.309  14.112  1.00  0.00           N  
ATOM    261  CA  PRO B 312      55.100 102.320  14.353  1.00  0.00           C  
ATOM    262  C   PRO B 312      54.207 101.466  13.452  1.00  0.00           C  
ATOM    263  O   PRO B 312      53.714 100.428  13.880  1.00  0.00           O  
ATOM    264  CB  PRO B 312      54.758 103.800  14.262  1.00  0.00           C  
ATOM    265  CG  PRO B 312      55.917 104.408  14.939  1.00  0.00           C  
ATOM    266  CD  PRO B 312      57.108 103.650  14.361  1.00  0.00           C  
ATOM    267  N   ASN B 313      54.001 101.901  12.212  1.00  0.00           N  
ATOM    268  CA  ASN B 313      53.140 101.173  11.282  1.00  0.00           C  
ATOM    269  C   ASN B 313      53.615  99.804  10.796  1.00  0.00           C  
ATOM    270  O   ASN B 313      53.014  99.236   9.888  1.00  0.00           O  
ATOM    271  CB  ASN B 313      52.814 102.036  10.065  1.00  0.00           C  
ATOM    272  CG  ASN B 313      51.970 103.243  10.418  1.00  0.00           C  
ATOM    273  OD1 ASN B 313      51.095 103.173  11.284  1.00  0.00           O  
ATOM    274  ND2 ASN B 313      52.217 104.356   9.739  1.00  0.00           N  
ATOM    275  N   GLU B 314      54.683  99.276  11.382  1.00  0.00           N  
ATOM    276  CA  GLU B 314      55.168  97.954  11.000  1.00  0.00           C  
ATOM    277  C   GLU B 314      55.028  97.028  12.201  1.00  0.00           C  
ATOM    278  O   GLU B 314      55.535  95.907  12.207  1.00  0.00           O  
ATOM    279  CB  GLU B 314      56.632  98.011  10.558  1.00  0.00           C  
ATOM    280  CG  GLU B 314      56.885  99.025   9.456  1.00  0.00           C  
ATOM    281  CD  GLU B 314      58.359  99.152   9.094  1.00  0.00           C  
ATOM    282  OE1 GLU B 314      59.204  99.310  10.009  1.00  0.00           O  
ATOM    283  OE2 GLU B 314      58.669  99.100   7.885  1.00  0.00           O  
ATOM    284  N   LEU B 315      54.335  97.508  13.225  1.00  0.00           N  
ATOM    285  CA  LEU B 315      54.127  96.713  14.426  1.00  0.00           C  
ATOM    286  C   LEU B 315      52.752  96.057  14.416  1.00  0.00           C  
ATOM    287  O   LEU B 315      51.784  96.614  13.881  1.00  0.00           O  
ATOM    288  CB  LEU B 315      54.234  97.591  15.663  1.00  0.00           C  
ATOM    289  CG  LEU B 315      55.568  98.256  15.966  1.00  0.00           C  
ATOM    290  CD1 LEU B 315      55.326  99.440  16.879  1.00  0.00           C  
ATOM    291  CD2 LEU B 315      56.511  97.256  16.613  1.00  0.00           C  
ATOM    292  N   TYR B 316      52.682  94.863  14.997  1.00  0.00           N  
ATOM    293  CA  TYR B 316      51.429  94.140  15.107  1.00  0.00           C  
ATOM    294  C   TYR B 316      50.557  95.056  15.971  1.00  0.00           C  
ATOM    295  O   TYR B 316      51.050  95.686  16.905  1.00  0.00           O  
ATOM    296  CB  TYR B 316      51.656  92.806  15.825  1.00  0.00           C  
ATOM    297  CG  TYR B 316      50.434  91.918  15.805  1.00  0.00           C  
ATOM    298  CD1 TYR B 316      50.040  91.278  14.636  1.00  0.00           C  
ATOM    299  CD2 TYR B 316      49.627  91.781  16.931  1.00  0.00           C  
ATOM    300  CE1 TYR B 316      48.873  90.534  14.580  1.00  0.00           C  
ATOM    301  CE2 TYR B 316      48.456  91.036  16.887  1.00  0.00           C  
ATOM    302  CZ  TYR B 316      48.081  90.418  15.710  1.00  0.00           C  
ATOM    303  OH  TYR B 316      46.905  89.699  15.649  1.00  0.00           O  
ATOM    304  N   PRO B 317      49.251  95.130  15.695  1.00  0.00           N  
ATOM    305  CA  PRO B 317      48.478  94.445  14.660  1.00  0.00           C  
ATOM    306  C   PRO B 317      48.423  95.218  13.345  1.00  0.00           C  
ATOM    307  O   PRO B 317      47.621  94.914  12.471  1.00  0.00           O  
ATOM    308  CB  PRO B 317      47.108  94.343  15.304  1.00  0.00           C  
ATOM    309  CG  PRO B 317      46.972  95.732  15.914  1.00  0.00           C  
ATOM    310  CD  PRO B 317      48.365  95.960  16.537  1.00  0.00           C  
ATOM    311  N   ARG B 318      49.256  96.235  13.201  1.00  0.00           N  
ATOM    312  CA  ARG B 318      49.228  96.997  11.964  1.00  0.00           C  
ATOM    313  C   ARG B 318      49.795  96.223  10.754  1.00  0.00           C  
ATOM    314  O   ARG B 318      49.651  96.647   9.605  1.00  0.00           O  
ATOM    315  CB  ARG B 318      49.940  98.327  12.179  1.00  0.00           C  
ATOM    316  CG  ARG B 318      48.977  99.506  12.339  1.00  0.00           C  
ATOM    317  CD  ARG B 318      49.531 100.556  13.311  1.00  0.00           C  
ATOM    318  NE  ARG B 318      49.594 100.007  14.659  1.00  0.00           N  
ATOM    319  CZ  ARG B 318      50.640 100.134  15.456  1.00  0.00           C  
ATOM    320  NH1 ARG B 318      51.693 100.801  15.032  1.00  0.00           N  
ATOM    321  NH2 ARG B 318      50.652  99.558  16.650  1.00  0.00           N  
ATOM    322  N   VAL B 319      50.437  95.087  11.008  1.00  0.00           N  
ATOM    323  CA  VAL B 319      50.955  94.263   9.919  1.00  0.00           C  
ATOM    324  C   VAL B 319      50.260  92.908  10.001  1.00  0.00           C  
ATOM    325  O   VAL B 319      49.975  92.428  11.104  1.00  0.00           O  
ATOM    326  CB  VAL B 319      52.487  94.051  10.007  1.00  0.00           C  
ATOM    327  CG1 VAL B 319      53.201  95.366   9.789  1.00  0.00           C  
ATOM    328  CG2 VAL B 319      52.868  93.459  11.355  1.00  0.00           C  
ATOM    329  N   GLY B 320      49.967  92.303   8.849  1.00  0.00           N  
ATOM    330  CA  GLY B 320      49.306  91.004   8.862  1.00  0.00           C  
ATOM    331  C   GLY B 320      49.197  90.279   7.535  1.00  0.00           C  
ATOM    332  O   GLY B 320      49.529  90.820   6.480  1.00  0.00           O  
ATOM    333  N   PHE B 321      48.751  89.028   7.598  1.00  0.00           N  
ATOM    334  CA  PHE B 321      48.558  88.208   6.405  1.00  0.00           C  
ATOM    335  C   PHE B 321      47.062  88.102   6.194  1.00  0.00           C  
ATOM    336  O   PHE B 321      46.295  88.168   7.143  1.00  0.00           O  
ATOM    337  CB  PHE B 321      49.109  86.794   6.601  1.00  0.00           C  
ATOM    338  CG  PHE B 321      50.581  86.740   6.835  1.00  0.00           C  
ATOM    339  CD1 PHE B 321      51.469  86.974   5.800  1.00  0.00           C  
ATOM    340  CD2 PHE B 321      51.082  86.456   8.097  1.00  0.00           C  
ATOM    341  CE1 PHE B 321      52.846  86.925   6.018  1.00  0.00           C  
ATOM    342  CE2 PHE B 321      52.454  86.404   8.327  1.00  0.00           C  
ATOM    343  CZ  PHE B 321      53.337  86.640   7.285  1.00  0.00           C  
ATOM    344  N   SER B 322      46.657  87.934   4.945  1.00  0.00           N  
ATOM    345  CA  SER B 322      45.255  87.791   4.589  1.00  0.00           C  
ATOM    346  C   SER B 322      45.113  86.413   3.951  1.00  0.00           C  
ATOM    347  O   SER B 322      46.095  85.695   3.787  1.00  0.00           O  
ATOM    348  CB  SER B 322      44.875  88.862   3.574  1.00  0.00           C  
ATOM    349  OG  SER B 322      45.738  89.977   3.699  1.00  0.00           O  
ATOM    350  N   PHE B 323      43.893  86.047   3.590  1.00  0.00           N  
ATOM    351  CA  PHE B 323      43.641  84.766   2.950  1.00  0.00           C  
ATOM    352  C   PHE B 323      42.199  84.747   2.496  1.00  0.00           C  
ATOM    353  O   PHE B 323      41.372  85.468   3.039  1.00  0.00           O  
ATOM    354  CB  PHE B 323      43.886  83.619   3.925  1.00  0.00           C  
ATOM    355  CG  PHE B 323      43.096  83.735   5.176  1.00  0.00           C  
ATOM    356  CD1 PHE B 323      43.612  84.416   6.277  1.00  0.00           C  
ATOM    357  CD2 PHE B 323      41.801  83.251   5.231  1.00  0.00           C  
ATOM    358  CE1 PHE B 323      42.841  84.617   7.419  1.00  0.00           C  
ATOM    359  CE2 PHE B 323      41.017  83.446   6.365  1.00  0.00           C  
ATOM    360  CZ  PHE B 323      41.538  84.133   7.464  1.00  0.00           C  
ATOM    361  N   GLY B 324      41.899  83.917   1.504  1.00  0.00           N  
ATOM    362  CA  GLY B 324      40.546  83.836   0.992  1.00  0.00           C  
ATOM    363  C   GLY B 324      39.604  83.135   1.949  1.00  0.00           C  
ATOM    364  O   GLY B 324      40.009  82.286   2.744  1.00  0.00           O  
ATOM    365  N   LYS B 325      38.339  83.520   1.879  1.00  0.00           N  
ATOM    366  CA  LYS B 325      37.300  82.937   2.709  1.00  0.00           C  
ATOM    367  C   LYS B 325      36.335  82.348   1.700  1.00  0.00           C  
ATOM    368  O   LYS B 325      36.039  82.983   0.687  1.00  0.00           O  
ATOM    369  CB  LYS B 325      36.604  84.020   3.530  1.00  0.00           C  
ATOM    370  CG  LYS B 325      37.538  84.804   4.432  1.00  0.00           C  
ATOM    371  CD  LYS B 325      36.810  85.967   5.092  1.00  0.00           C  
ATOM    372  CE  LYS B 325      36.164  86.927   4.070  1.00  0.00           C  
ATOM    373  NZ  LYS B 325      37.133  87.687   3.205  1.00  0.00           N  
ATOM    374  N   GLU B 332      35.863  81.131   1.941  1.00  0.00           N  
ATOM    375  CA  GLU B 332      34.941  80.542   0.992  1.00  0.00           C  
ATOM    376  C   GLU B 332      33.512  80.942   1.339  1.00  0.00           C  
ATOM    377  O   GLU B 332      33.238  81.399   2.447  1.00  0.00           O  
ATOM    378  CB  GLU B 332      35.107  79.018   0.948  1.00  0.00           C  
ATOM    379  CG  GLU B 332      34.823  78.299   2.229  1.00  0.00           C  
ATOM    380  CD  GLU B 332      34.982  76.782   2.100  1.00  0.00           C  
ATOM    381  OE1 GLU B 332      35.071  76.106   3.157  1.00  0.00           O  
ATOM    382  OE2 GLU B 332      35.004  76.265   0.954  1.00  0.00           O  
ATOM    383  N   HIS B 333      32.610  80.806   0.376  1.00  0.00           N  
ATOM    384  CA  HIS B 333      31.212  81.150   0.591  1.00  0.00           C  
ATOM    385  C   HIS B 333      30.412  79.915   1.094  1.00  0.00           C  
ATOM    386  O   HIS B 333      30.586  78.799   0.610  1.00  0.00           O  
ATOM    387  CB  HIS B 333      30.650  81.701  -0.719  1.00  0.00           C  
ATOM    388  CG  HIS B 333      29.181  81.964  -0.689  1.00  0.00           C  
ATOM    389  ND1 HIS B 333      28.645  83.216  -0.902  1.00  0.00           N  
ATOM    390  CD2 HIS B 333      28.130  81.136  -0.486  1.00  0.00           C  
ATOM    391  CE1 HIS B 333      27.329  83.149  -0.833  1.00  0.00           C  
ATOM    392  NE2 HIS B 333      26.990  81.897  -0.582  1.00  0.00           N  
ATOM    393  N   PRO B 334      29.521  80.108   2.071  1.00  0.00           N  
ATOM    394  CA  PRO B 334      28.730  78.994   2.612  1.00  0.00           C  
ATOM    395  C   PRO B 334      27.973  78.092   1.614  1.00  0.00           C  
ATOM    396  O   PRO B 334      27.856  76.879   1.826  1.00  0.00           O  
ATOM    397  CB  PRO B 334      27.805  79.693   3.619  1.00  0.00           C  
ATOM    398  CG  PRO B 334      27.648  81.057   3.036  1.00  0.00           C  
ATOM    399  CD  PRO B 334      29.051  81.394   2.613  1.00  0.00           C  
ATOM    400  N   LEU B 335      27.474  78.673   0.528  1.00  0.00           N  
ATOM    401  CA  LEU B 335      26.739  77.910  -0.481  1.00  0.00           C  
ATOM    402  C   LEU B 335      27.633  76.873  -1.148  1.00  0.00           C  
ATOM    403  O   LEU B 335      27.309  75.673  -1.203  1.00  0.00           O  
ATOM    404  CB  LEU B 335      26.202  78.833  -1.571  1.00  0.00           C  
ATOM    405  CG  LEU B 335      24.785  78.607  -2.117  1.00  0.00           C  
ATOM    406  CD1 LEU B 335      24.647  79.237  -3.530  1.00  0.00           C  
ATOM    407  CD2 LEU B 335      24.476  77.125  -2.160  1.00  0.00           C  
ATOM    408  N   PHE B 336      28.757  77.355  -1.668  1.00  0.00           N  
ATOM    409  CA  PHE B 336      29.709  76.510  -2.358  1.00  0.00           C  
ATOM    410  C   PHE B 336      30.409  75.523  -1.426  1.00  0.00           C  
ATOM    411  O   PHE B 336      30.768  74.421  -1.844  1.00  0.00           O  
ATOM    412  CB  PHE B 336      30.702  77.383  -3.120  1.00  0.00           C  
ATOM    413  CG  PHE B 336      30.088  78.099  -4.291  1.00  0.00           C  
ATOM    414  CD1 PHE B 336      30.119  79.487  -4.377  1.00  0.00           C  
ATOM    415  CD2 PHE B 336      29.473  77.386  -5.311  1.00  0.00           C  
ATOM    416  CE1 PHE B 336      29.546  80.154  -5.465  1.00  0.00           C  
ATOM    417  CE2 PHE B 336      28.894  78.048  -6.411  1.00  0.00           C  
ATOM    418  CZ  PHE B 336      28.931  79.426  -6.487  1.00  0.00           C  
ATOM    419  N   ALA B 337      30.580  75.892  -0.161  1.00  0.00           N  
ATOM    420  CA  ALA B 337      31.204  74.977   0.787  1.00  0.00           C  
ATOM    421  C   ALA B 337      30.258  73.807   0.971  1.00  0.00           C  
ATOM    422  O   ALA B 337      30.672  72.641   0.999  1.00  0.00           O  
ATOM    423  CB  ALA B 337      31.430  75.658   2.126  1.00  0.00           C  
ATOM    424  N   THR B 338      28.977  74.132   1.100  1.00  0.00           N  
ATOM    425  CA  THR B 338      27.968  73.115   1.296  1.00  0.00           C  
ATOM    426  C   THR B 338      27.894  72.209   0.067  1.00  0.00           C  
ATOM    427  O   THR B 338      27.892  70.981   0.182  1.00  0.00           O  
ATOM    428  CB  THR B 338      26.634  73.782   1.627  1.00  0.00           C  
ATOM    429  OG1 THR B 338      26.793  74.533   2.838  1.00  0.00           O  
ATOM    430  CG2 THR B 338      25.542  72.754   1.826  1.00  0.00           C  
ATOM    431  N   ILE B 339      27.874  72.805  -1.115  1.00  0.00           N  
ATOM    432  CA  ILE B 339      27.851  72.005  -2.332  1.00  0.00           C  
ATOM    433  C   ILE B 339      29.006  70.982  -2.300  1.00  0.00           C  
ATOM    434  O   ILE B 339      28.797  69.784  -2.542  1.00  0.00           O  
ATOM    435  CB  ILE B 339      27.966  72.915  -3.588  1.00  0.00           C  
ATOM    436  CG1 ILE B 339      26.607  73.578  -3.857  1.00  0.00           C  
ATOM    437  CG2 ILE B 339      28.387  72.107  -4.807  1.00  0.00           C  
ATOM    438  CD1 ILE B 339      26.660  74.748  -4.823  1.00  0.00           C  
ATOM    439  N   GLN B 340      30.214  71.452  -1.990  1.00  0.00           N  
ATOM    440  CA  GLN B 340      31.369  70.568  -1.914  1.00  0.00           C  
ATOM    441  C   GLN B 340      31.217  69.474  -0.850  1.00  0.00           C  
ATOM    442  O   GLN B 340      31.688  68.349  -1.060  1.00  0.00           O  
ATOM    443  CB  GLN B 340      32.652  71.364  -1.666  1.00  0.00           C  
ATOM    444  CG  GLN B 340      33.938  70.494  -1.541  1.00  0.00           C  
ATOM    445  CD  GLN B 340      34.190  69.573  -2.740  1.00  0.00           C  
ATOM    446  OE1 GLN B 340      33.686  69.794  -3.852  1.00  0.00           O  
ATOM    447  NE2 GLN B 340      34.983  68.544  -2.516  1.00  0.00           N  
ATOM    448  N   ARG B 341      30.564  69.786   0.272  1.00  0.00           N  
ATOM    449  CA  ARG B 341      30.344  68.769   1.317  1.00  0.00           C  
ATOM    450  C   ARG B 341      29.363  67.729   0.780  1.00  0.00           C  
ATOM    451  O   ARG B 341      29.511  66.537   1.048  1.00  0.00           O  
ATOM    452  CB  ARG B 341      29.792  69.394   2.612  1.00  0.00           C  
ATOM    453  CG  ARG B 341      30.888  69.868   3.593  1.00  0.00           C  
ATOM    454  CD  ARG B 341      30.575  71.185   4.300  1.00  0.00           C  
ATOM    455  NE  ARG B 341      29.963  71.113   5.635  1.00  0.00           N  
ATOM    456  CZ  ARG B 341      29.764  70.012   6.353  1.00  0.00           C  
ATOM    457  NH1 ARG B 341      29.200  70.118   7.546  1.00  0.00           N  
ATOM    458  NH2 ARG B 341      30.109  68.810   5.895  1.00  0.00           N  
ATOM    459  N   LEU B 342      28.377  68.182   0.002  1.00  0.00           N  
ATOM    460  CA  LEU B 342      27.379  67.285  -0.580  1.00  0.00           C  
ATOM    461  C   LEU B 342      28.000  66.336  -1.617  1.00  0.00           C  
ATOM    462  O   LEU B 342      27.607  65.174  -1.721  1.00  0.00           O  
ATOM    463  CB  LEU B 342      26.256  68.093  -1.243  1.00  0.00           C  
ATOM    464  CG  LEU B 342      24.832  68.290  -0.689  1.00  0.00           C  
ATOM    465  CD1 LEU B 342      24.593  67.541   0.617  1.00  0.00           C  
ATOM    466  CD2 LEU B 342      24.589  69.794  -0.521  1.00  0.00           C  
ATOM    467  N   ARG B 343      28.960  66.830  -2.393  1.00  0.00           N  
ATOM    468  CA  ARG B 343      29.624  65.996  -3.394  1.00  0.00           C  
ATOM    469  C   ARG B 343      30.330  64.871  -2.652  1.00  0.00           C  
ATOM    470  O   ARG B 343      30.241  63.697  -3.011  1.00  0.00           O  
ATOM    471  CB  ARG B 343      30.666  66.803  -4.181  1.00  0.00           C  
ATOM    472  CG  ARG B 343      30.089  67.854  -5.131  1.00  0.00           C  
ATOM    473  CD  ARG B 343      31.175  68.619  -5.908  1.00  0.00           C  
ATOM    474  NE  ARG B 343      31.838  67.780  -6.907  1.00  0.00           N  
ATOM    475  CZ  ARG B 343      33.141  67.513  -6.925  1.00  0.00           C  
ATOM    476  NH1 ARG B 343      33.934  68.026  -5.995  1.00  0.00           N  
ATOM    477  NH2 ARG B 343      33.650  66.717  -7.861  1.00  0.00           N  
ATOM    478  N   GLU B 344      31.043  65.249  -1.604  1.00  0.00           N  
ATOM    479  CA  GLU B 344      31.757  64.277  -0.810  1.00  0.00           C  
ATOM    480  C   GLU B 344      30.796  63.251  -0.242  1.00  0.00           C  
ATOM    481  O   GLU B 344      31.042  62.051  -0.352  1.00  0.00           O  
ATOM    482  CB  GLU B 344      32.528  64.983   0.310  1.00  0.00           C  
ATOM    483  CG  GLU B 344      33.853  65.559  -0.161  1.00  0.00           C  
ATOM    484  CD  GLU B 344      34.315  66.737   0.674  1.00  0.00           C  
ATOM    485  OE1 GLU B 344      34.060  66.754   1.902  1.00  0.00           O  
ATOM    486  OE2 GLU B 344      34.945  67.649   0.101  1.00  0.00           O  
ATOM    487  N   ALA B 345      29.697  63.716   0.350  1.00  0.00           N  
ATOM    488  CA  ALA B 345      28.717  62.806   0.943  1.00  0.00           C  
ATOM    489  C   ALA B 345      28.138  61.812  -0.079  1.00  0.00           C  
ATOM    490  O   ALA B 345      27.988  60.627   0.227  1.00  0.00           O  
ATOM    491  CB  ALA B 345      27.598  63.604   1.603  1.00  0.00           C  
ATOM    492  N   TYR B 347      27.799  62.273  -1.283  1.00  0.00           N  
ATOM    493  CA  TYR B 347      27.267  61.343  -2.284  1.00  0.00           C  
ATOM    494  C   TYR B 347      28.344  60.321  -2.684  1.00  0.00           C  
ATOM    495  O   TYR B 347      28.071  59.121  -2.799  1.00  0.00           O  
ATOM    496  CB  TYR B 347      26.755  62.094  -3.524  1.00  0.00           C  
ATOM    497  CG  TYR B 347      25.309  62.506  -3.410  1.00  0.00           C  
ATOM    498  CD1 TYR B 347      24.305  61.544  -3.251  1.00  0.00           C  
ATOM    499  CD2 TYR B 347      24.933  63.855  -3.470  1.00  0.00           C  
ATOM    500  CE1 TYR B 347      22.956  61.910  -3.165  1.00  0.00           C  
ATOM    501  CE2 TYR B 347      23.590  64.231  -3.375  1.00  0.00           C  
ATOM    502  CZ  TYR B 347      22.609  63.251  -3.226  1.00  0.00           C  
ATOM    503  OH  TYR B 347      21.287  63.610  -3.140  1.00  0.00           O  
ATOM    504  N   LEU B 348      29.565  60.799  -2.897  1.00  0.00           N  
ATOM    505  CA  LEU B 348      30.659  59.906  -3.239  1.00  0.00           C  
ATOM    506  C   LEU B 348      30.857  58.914  -2.075  1.00  0.00           C  
ATOM    507  O   LEU B 348      31.081  57.725  -2.289  1.00  0.00           O  
ATOM    508  CB  LEU B 348      31.922  60.726  -3.520  1.00  0.00           C  
ATOM    509  CG  LEU B 348      31.808  61.614  -4.783  1.00  0.00           C  
ATOM    510  CD1 LEU B 348      32.784  62.760  -4.715  1.00  0.00           C  
ATOM    511  CD2 LEU B 348      32.060  60.793  -6.042  1.00  0.00           C  
ATOM    512  N   SER B 349      30.724  59.390  -0.843  1.00  0.00           N  
ATOM    513  CA  SER B 349      30.873  58.516   0.319  1.00  0.00           C  
ATOM    514  C   SER B 349      29.915  57.321   0.303  1.00  0.00           C  
ATOM    515  O   SER B 349      30.198  56.296   0.914  1.00  0.00           O  
ATOM    516  CB  SER B 349      30.630  59.289   1.620  1.00  0.00           C  
ATOM    517  OG  SER B 349      31.621  60.271   1.840  1.00  0.00           O  
ATOM    518  N   ILE B 352      28.773  57.450  -0.363  1.00  0.00           N  
ATOM    519  CA  ILE B 352      27.831  56.344  -0.379  1.00  0.00           C  
ATOM    520  C   ILE B 352      27.692  55.677  -1.719  1.00  0.00           C  
ATOM    521  O   ILE B 352      26.704  54.999  -1.982  1.00  0.00           O  
ATOM    522  CB  ILE B 352      26.434  56.737   0.170  1.00  0.00           C  
ATOM    523  CG1 ILE B 352      25.821  57.889  -0.627  1.00  0.00           C  
ATOM    524  CG2 ILE B 352      26.563  57.137   1.629  1.00  0.00           C  
ATOM    525  CD1 ILE B 352      24.494  58.375  -0.037  1.00  0.00           C  
ATOM    526  N   GLY B 361      28.692  55.880  -2.573  1.00  0.00           N  
ATOM    527  CA  GLY B 361      28.717  55.202  -3.855  1.00  0.00           C  
ATOM    528  C   GLY B 361      28.126  55.762  -5.124  1.00  0.00           C  
ATOM    529  O   GLY B 361      28.094  55.049  -6.122  1.00  0.00           O  
ATOM    530  N   PHE B 362      27.666  57.007  -5.119  1.00  0.00           N  
ATOM    531  CA  PHE B 362      27.100  57.582  -6.332  1.00  0.00           C  
ATOM    532  C   PHE B 362      28.186  58.280  -7.143  1.00  0.00           C  
ATOM    533  O   PHE B 362      29.092  58.892  -6.592  1.00  0.00           O  
ATOM    534  CB  PHE B 362      25.962  58.550  -5.975  1.00  0.00           C  
ATOM    535  CG  PHE B 362      24.774  57.872  -5.334  1.00  0.00           C  
ATOM    536  CD1 PHE B 362      24.913  57.183  -4.123  1.00  0.00           C  
ATOM    537  CD2 PHE B 362      23.525  57.887  -5.955  1.00  0.00           C  
ATOM    538  CE1 PHE B 362      23.827  56.519  -3.545  1.00  0.00           C  
ATOM    539  CE2 PHE B 362      22.428  57.225  -5.387  1.00  0.00           C  
ATOM    540  CZ  PHE B 362      22.580  56.539  -4.180  1.00  0.00           C  
ATOM    541  N   SER B 363      28.101  58.153  -8.458  1.00  0.00           N  
ATOM    542  CA  SER B 363      29.066  58.767  -9.364  1.00  0.00           C  
ATOM    543  C   SER B 363      28.476  60.052  -9.930  1.00  0.00           C  
ATOM    544  O   SER B 363      27.284  60.137 -10.216  1.00  0.00           O  
ATOM    545  CB  SER B 363      29.405  57.813 -10.504  1.00  0.00           C  
ATOM    546  OG  SER B 363      30.012  56.644 -10.003  1.00  0.00           O  
ATOM    547  N   GLU B 364      29.332  61.046 -10.098  1.00  0.00           N  
ATOM    548  CA  GLU B 364      28.916  62.350 -10.564  1.00  0.00           C  
ATOM    549  C   GLU B 364      28.569  62.419 -12.039  1.00  0.00           C  
ATOM    550  O   GLU B 364      29.175  61.765 -12.883  1.00  0.00           O  
ATOM    551  CB  GLU B 364      30.006  63.358 -10.243  1.00  0.00           C  
ATOM    552  CG  GLU B 364      29.515  64.758 -10.031  1.00  0.00           C  
ATOM    553  CD  GLU B 364      30.572  65.593  -9.357  1.00  0.00           C  
ATOM    554  OE1 GLU B 364      30.195  66.501  -8.593  1.00  0.00           O  
ATOM    555  OE2 GLU B 364      31.781  65.336  -9.594  1.00  0.00           O  
ATOM    556  N   VAL B 365      27.608  63.272 -12.345  1.00  0.00           N  
ATOM    557  CA  VAL B 365      27.154  63.423 -13.707  1.00  0.00           C  
ATOM    558  C   VAL B 365      26.762  64.878 -13.976  1.00  0.00           C  
ATOM    559  O   VAL B 365      26.520  65.645 -13.055  1.00  0.00           O  
ATOM    560  CB  VAL B 365      25.926  62.475 -13.913  1.00  0.00           C  
ATOM    561  CG1 VAL B 365      24.782  63.199 -14.588  1.00  0.00           C  
ATOM    562  CG2 VAL B 365      26.339  61.236 -14.704  1.00  0.00           C  
ATOM    563  N   VAL B 366      26.747  65.271 -15.237  1.00  0.00           N  
ATOM    564  CA  VAL B 366      26.266  66.597 -15.582  1.00  0.00           C  
ATOM    565  C   VAL B 366      25.023  66.326 -16.423  1.00  0.00           C  
ATOM    566  O   VAL B 366      25.094  65.625 -17.443  1.00  0.00           O  
ATOM    567  CB  VAL B 366      27.236  67.395 -16.452  1.00  0.00           C  
ATOM    568  CG1 VAL B 366      26.501  68.597 -17.054  1.00  0.00           C  
ATOM    569  CG2 VAL B 366      28.387  67.865 -15.632  1.00  0.00           C  
ATOM    570  N   ASN B 368      23.885  66.856 -15.996  1.00  0.00           N  
ATOM    571  CA  ASN B 368      22.636  66.666 -16.740  1.00  0.00           C  
ATOM    572  C   ASN B 368      22.268  67.849 -17.636  1.00  0.00           C  
ATOM    573  O   ASN B 368      22.721  68.977 -17.429  1.00  0.00           O  
ATOM    574  CB  ASN B 368      21.484  66.413 -15.775  1.00  0.00           C  
ATOM    575  CG  ASN B 368      21.528  65.039 -15.184  1.00  0.00           C  
ATOM    576  OD1 ASN B 368      21.713  64.057 -15.904  1.00  0.00           O  
ATOM    577  ND2 ASN B 368      21.344  64.945 -13.872  1.00  0.00           N  
ATOM    578  N   PRO B 370      21.445  67.599 -18.661  1.00  0.00           N  
ATOM    579  CA  PRO B 370      21.027  68.676 -19.566  1.00  0.00           C  
ATOM    580  C   PRO B 370      20.295  69.750 -18.764  1.00  0.00           C  
ATOM    581  O   PRO B 370      19.414  69.436 -17.934  1.00  0.00           O  
ATOM    582  CB  PRO B 370      20.096  67.962 -20.537  1.00  0.00           C  
ATOM    583  CG  PRO B 370      20.686  66.570 -20.604  1.00  0.00           C  
ATOM    584  CD  PRO B 370      20.976  66.286 -19.142  1.00  0.00           C  
ATOM    585  N   LEU B 371      20.664  71.010 -19.000  1.00  0.00           N  
ATOM    586  CA  LEU B 371      20.049  72.136 -18.300  1.00  0.00           C  
ATOM    587  C   LEU B 371      19.037  72.876 -19.209  1.00  0.00           C  
ATOM    588  O   LEU B 371      17.956  73.284 -18.763  1.00  0.00           O  
ATOM    589  CB  LEU B 371      21.146  73.075 -17.820  1.00  0.00           C  
ATOM    590  CG  LEU B 371      20.828  74.024 -16.666  1.00  0.00           C  
ATOM    591  CD1 LEU B 371      22.105  74.717 -16.226  1.00  0.00           C  
ATOM    592  CD2 LEU B 371      19.793  75.048 -17.100  1.00  0.00           C  
ATOM    593  N   ILE B 372      19.389  73.047 -20.481  1.00  0.00           N  
ATOM    594  CA  ILE B 372      18.494  73.694 -21.441  1.00  0.00           C  
ATOM    595  C   ILE B 372      17.751  72.555 -22.126  1.00  0.00           C  
ATOM    596  O   ILE B 372      18.378  71.650 -22.673  1.00  0.00           O  
ATOM    597  CB  ILE B 372      19.279  74.491 -22.497  1.00  0.00           C  
ATOM    598  CG1 ILE B 372      19.920  75.717 -21.850  1.00  0.00           C  
ATOM    599  CG2 ILE B 372      18.358  74.903 -23.636  1.00  0.00           C  
ATOM    600  CD1 ILE B 372      20.882  76.413 -22.768  1.00  0.00           C  
ATOM    601  N   VAL B 373      16.422  72.595 -22.115  1.00  0.00           N  
ATOM    602  CA  VAL B 373      15.659  71.502 -22.700  1.00  0.00           C  
ATOM    603  C   VAL B 373      14.359  71.875 -23.427  1.00  0.00           C  
ATOM    604  O   VAL B 373      13.672  72.826 -23.054  1.00  0.00           O  
ATOM    605  CB  VAL B 373      15.311  70.445 -21.590  1.00  0.00           C  
ATOM    606  CG1 VAL B 373      16.563  69.785 -21.071  1.00  0.00           C  
ATOM    607  CG2 VAL B 373      14.604  71.120 -20.423  1.00  0.00           C  
ATOM    608  N   GLU B 374      14.036  71.101 -24.462  1.00  0.00           N  
ATOM    609  CA  GLU B 374      12.809  71.273 -25.231  1.00  0.00           C  
ATOM    610  C   GLU B 374      11.651  71.003 -24.288  1.00  0.00           C  
ATOM    611  O   GLU B 374      11.676  70.012 -23.559  1.00  0.00           O  
ATOM    612  CB  GLU B 374      12.785  70.276 -26.392  1.00  0.00           C  
ATOM    613  CG  GLU B 374      13.658  70.721 -27.570  1.00  0.00           C  
ATOM    614  CD  GLU B 374      13.135  72.005 -28.228  1.00  0.00           C  
ATOM    615  OE1 GLU B 374      13.872  72.603 -29.052  1.00  0.00           O  
ATOM    616  OE2 GLU B 374      11.981  72.407 -27.920  1.00  0.00           O  
ATOM    617  N   ASP B 375      10.633  71.864 -24.287  1.00  0.00           N  
ATOM    618  CA  ASP B 375       9.512  71.667 -23.357  1.00  0.00           C  
ATOM    619  C   ASP B 375       8.750  70.348 -23.531  1.00  0.00           C  
ATOM    620  O   ASP B 375       7.966  69.946 -22.664  1.00  0.00           O  
ATOM    621  CB  ASP B 375       8.550  72.865 -23.396  1.00  0.00           C  
ATOM    622  CG  ASP B 375       7.874  73.046 -24.744  1.00  0.00           C  
ATOM    623  OD1 ASP B 375       7.122  74.035 -24.880  1.00  0.00           O  
ATOM    624  OD2 ASP B 375       8.084  72.216 -25.657  1.00  0.00           O  
ATOM    625  N   VAL B 376       8.997  69.668 -24.644  1.00  0.00           N  
ATOM    626  CA  VAL B 376       8.360  68.392 -24.908  1.00  0.00           C  
ATOM    627  C   VAL B 376       8.750  67.367 -23.809  1.00  0.00           C  
ATOM    628  O   VAL B 376       7.965  66.451 -23.494  1.00  0.00           O  
ATOM    629  CB  VAL B 376       8.781  67.872 -26.304  1.00  0.00           C  
ATOM    630  CG1 VAL B 376      10.287  67.777 -26.387  1.00  0.00           C  
ATOM    631  CG2 VAL B 376       8.162  66.523 -26.567  1.00  0.00           C  
ATOM    632  N   HIS B 377       9.946  67.530 -23.224  1.00  0.00           N  
ATOM    633  CA  HIS B 377      10.411  66.625 -22.167  1.00  0.00           C  
ATOM    634  C   HIS B 377       9.560  66.717 -20.910  1.00  0.00           C  
ATOM    635  O   HIS B 377       9.344  65.715 -20.223  1.00  0.00           O  
ATOM    636  CB  HIS B 377      11.882  66.882 -21.818  1.00  0.00           C  
ATOM    637  CG  HIS B 377      12.830  66.434 -22.882  1.00  0.00           C  
ATOM    638  ND1 HIS B 377      12.896  65.125 -23.311  1.00  0.00           N  
ATOM    639  CD2 HIS B 377      13.703  67.127 -23.651  1.00  0.00           C  
ATOM    640  CE1 HIS B 377      13.765  65.032 -24.302  1.00  0.00           C  
ATOM    641  NE2 HIS B 377      14.267  66.233 -24.529  1.00  0.00           N  
ATOM    642  N   VAL B 378       9.069  67.912 -20.602  1.00  0.00           N  
ATOM    643  CA  VAL B 378       8.217  68.063 -19.431  1.00  0.00           C  
ATOM    644  C   VAL B 378       6.893  67.383 -19.769  1.00  0.00           C  
ATOM    645  O   VAL B 378       6.260  66.765 -18.902  1.00  0.00           O  
ATOM    646  CB  VAL B 378       7.998  69.554 -19.089  1.00  0.00           C  
ATOM    647  CG1 VAL B 378       7.128  69.706 -17.842  1.00  0.00           C  
ATOM    648  CG2 VAL B 378       9.343  70.211 -18.859  1.00  0.00           C  
ATOM    649  N   LYS B 388       6.499  67.471 -21.043  1.00  0.00           N  
ATOM    650  CA  LYS B 388       5.259  66.852 -21.516  1.00  0.00           C  
ATOM    651  C   LYS B 388       5.361  65.333 -21.413  1.00  0.00           C  
ATOM    652  O   LYS B 388       4.426  64.663 -20.955  1.00  0.00           O  
ATOM    653  CB  LYS B 388       4.965  67.277 -22.961  1.00  0.00           C  
ATOM    654  CG  LYS B 388       4.600  68.748 -23.088  1.00  0.00           C  
ATOM    655  CD  LYS B 388       4.565  69.258 -24.524  1.00  0.00           C  
ATOM    656  CE  LYS B 388       4.134  70.743 -24.551  1.00  0.00           C  
ATOM    657  NZ  LYS B 388       3.879  71.344 -25.910  1.00  0.00           N  
ATOM    658  N   LYS B 389       6.498  64.789 -21.824  1.00  0.00           N  
ATOM    659  CA  LYS B 389       6.708  63.345 -21.744  1.00  0.00           C  
ATOM    660  C   LYS B 389       6.727  62.847 -20.288  1.00  0.00           C  
ATOM    661  O   LYS B 389       6.320  61.716 -19.992  1.00  0.00           O  
ATOM    662  CB  LYS B 389       8.039  62.963 -22.388  1.00  0.00           C  
ATOM    663  CG  LYS B 389       8.185  63.272 -23.864  1.00  0.00           C  
ATOM    664  CD  LYS B 389       9.649  63.082 -24.285  1.00  0.00           C  
ATOM    665  CE  LYS B 389       9.811  62.813 -25.768  1.00  0.00           C  
ATOM    666  NZ  LYS B 389       9.315  61.446 -26.104  1.00  0.00           N  
ATOM    667  N   GLN B 396       7.192  63.692 -19.376  1.00  0.00           N  
ATOM    668  CA  GLN B 396       7.300  63.295 -17.980  1.00  0.00           C  
ATOM    669  C   GLN B 396       6.087  63.516 -17.090  1.00  0.00           C  
ATOM    670  O   GLN B 396       5.773  62.674 -16.256  1.00  0.00           O  
ATOM    671  CB  GLN B 396       8.530  63.967 -17.366  1.00  0.00           C  
ATOM    672  CG  GLN B 396       9.837  63.401 -17.897  1.00  0.00           C  
ATOM    673  CD  GLN B 396      11.023  64.337 -17.703  1.00  0.00           C  
ATOM    674  OE1 GLN B 396      11.265  64.856 -16.608  1.00  0.00           O  
ATOM    675  NE2 GLN B 396      11.777  64.544 -18.769  1.00  0.00           N  
ATOM    676  N   PHE B 397       5.395  64.637 -17.243  1.00  0.00           N  
ATOM    677  CA  PHE B 397       4.239  64.870 -16.385  1.00  0.00           C  
ATOM    678  C   PHE B 397       2.908  64.448 -16.967  1.00  0.00           C  
ATOM    679  O   PHE B 397       1.895  64.456 -16.270  1.00  0.00           O  
ATOM    680  CB  PHE B 397       4.146  66.334 -15.986  1.00  0.00           C  
ATOM    681  CG  PHE B 397       5.076  66.722 -14.880  1.00  0.00           C  
ATOM    682  CD1 PHE B 397       6.396  67.068 -15.150  1.00  0.00           C  
ATOM    683  CD2 PHE B 397       4.609  66.812 -13.569  1.00  0.00           C  
ATOM    684  CE1 PHE B 397       7.237  67.511 -14.131  1.00  0.00           C  
ATOM    685  CE2 PHE B 397       5.440  67.252 -12.547  1.00  0.00           C  
ATOM    686  CZ  PHE B 397       6.761  67.607 -12.830  1.00  0.00           C  
ATOM    687  N   GLY B 398       2.903  64.085 -18.243  1.00  0.00           N  
ATOM    688  CA  GLY B 398       1.661  63.679 -18.866  1.00  0.00           C  
ATOM    689  C   GLY B 398       0.696  64.843 -18.993  1.00  0.00           C  
ATOM    690  O   GLY B 398       1.056  65.896 -19.519  1.00  0.00           O  
ATOM    691  N   ARG B 399      -0.523  64.659 -18.498  1.00  0.00           N  
ATOM    692  CA  ARG B 399      -1.556  65.692 -18.572  1.00  0.00           C  
ATOM    693  C   ARG B 399      -1.235  66.886 -17.684  1.00  0.00           C  
ATOM    694  O   ARG B 399      -1.336  68.047 -18.096  1.00  0.00           O  
ATOM    695  CB  ARG B 399      -2.907  65.087 -18.184  1.00  0.00           C  
ATOM    696  CG  ARG B 399      -3.381  64.005 -19.157  1.00  0.00           C  
ATOM    697  CD  ARG B 399      -2.403  62.833 -19.220  1.00  0.00           C  
ATOM    698  NE  ARG B 399      -2.579  62.005 -20.413  1.00  0.00           N  
ATOM    699  CZ  ARG B 399      -2.210  62.360 -21.644  1.00  0.00           C  
ATOM    700  NH1 ARG B 399      -2.417  61.531 -22.664  1.00  0.00           N  
ATOM    701  NH2 ARG B 399      -1.628  63.535 -21.856  1.00  0.00           N  
ATOM    702  N   GLU B 400      -0.830  66.577 -16.463  1.00  0.00           N  
ATOM    703  CA  GLU B 400      -0.473  67.575 -15.471  1.00  0.00           C  
ATOM    704  C   GLU B 400       0.673  68.482 -15.957  1.00  0.00           C  
ATOM    705  O   GLU B 400       1.098  69.401 -15.251  1.00  0.00           O  
ATOM    706  CB  GLU B 400      -0.099  66.831 -14.180  1.00  0.00           C  
ATOM    707  CG  GLU B 400       0.413  67.668 -13.021  1.00  0.00           C  
ATOM    708  CD  GLU B 400       0.518  66.848 -11.738  1.00  0.00           C  
ATOM    709  OE1 GLU B 400      -0.543  66.545 -11.142  1.00  0.00           O  
ATOM    710  OE2 GLU B 400       1.653  66.495 -11.335  1.00  0.00           O  
ATOM    711  N   ALA B 484       1.146  68.242 -17.177  1.00  0.00           N  
ATOM    712  CA  ALA B 484       2.255  69.014 -17.735  1.00  0.00           C  
ATOM    713  C   ALA B 484       2.020  70.509 -17.997  1.00  0.00           C  
ATOM    714  O   ALA B 484       2.911  71.330 -17.759  1.00  0.00           O  
ATOM    715  CB  ALA B 484       2.757  68.340 -19.012  1.00  0.00           C  
ATOM    716  N   LEU B 485       0.845  70.869 -18.501  1.00  0.00           N  
ATOM    717  CA  LEU B 485       0.554  72.273 -18.783  1.00  0.00           C  
ATOM    718  C   LEU B 485       0.723  73.083 -17.505  1.00  0.00           C  
ATOM    719  O   LEU B 485       1.315  74.162 -17.501  1.00  0.00           O  
ATOM    720  CB  LEU B 485      -0.873  72.414 -19.307  1.00  0.00           C  
ATOM    721  CG  LEU B 485      -1.164  71.618 -20.582  1.00  0.00           C  
ATOM    722  CD1 LEU B 485      -2.658  71.634 -20.869  1.00  0.00           C  
ATOM    723  CD2 LEU B 485      -0.365  72.202 -21.746  1.00  0.00           C  
ATOM    724  N   ALA B 486       0.201  72.541 -16.415  1.00  0.00           N  
ATOM    725  CA  ALA B 486       0.291  73.189 -15.120  1.00  0.00           C  
ATOM    726  C   ALA B 486       1.748  73.403 -14.723  1.00  0.00           C  
ATOM    727  O   ALA B 486       2.124  74.469 -14.238  1.00  0.00           O  
ATOM    728  CB  ALA B 486      -0.406  72.338 -14.077  1.00  0.00           C  
ATOM    729  N   VAL B 487       2.568  72.381 -14.932  1.00  0.00           N  
ATOM    730  CA  VAL B 487       3.973  72.462 -14.570  1.00  0.00           C  
ATOM    731  C   VAL B 487       4.730  73.512 -15.360  1.00  0.00           C  
ATOM    732  O   VAL B 487       5.471  74.313 -14.773  1.00  0.00           O  
ATOM    733  CB  VAL B 487       4.681  71.093 -14.736  1.00  0.00           C  
ATOM    734  CG1 VAL B 487       6.193  71.264 -14.644  1.00  0.00           C  
ATOM    735  CG2 VAL B 487       4.205  70.142 -13.650  1.00  0.00           C  
ATOM    736  N   LEU B 488       4.548  73.514 -16.680  1.00  0.00           N  
ATOM    737  CA  LEU B 488       5.245  74.476 -17.532  1.00  0.00           C  
ATOM    738  C   LEU B 488       5.035  75.940 -17.113  1.00  0.00           C  
ATOM    739  O   LEU B 488       5.851  76.803 -17.422  1.00  0.00           O  
ATOM    740  CB  LEU B 488       4.843  74.261 -18.994  1.00  0.00           C  
ATOM    741  CG  LEU B 488       5.416  72.981 -19.618  1.00  0.00           C  
ATOM    742  CD1 LEU B 488       4.697  72.634 -20.912  1.00  0.00           C  
ATOM    743  CD2 LEU B 488       6.903  73.174 -19.871  1.00  0.00           C  
ATOM    744  N   ASP B 495       3.953  76.218 -16.397  1.00  0.00           N  
ATOM    745  CA  ASP B 495       3.692  77.574 -15.944  1.00  0.00           C  
ATOM    746  C   ASP B 495       4.819  78.102 -15.040  1.00  0.00           C  
ATOM    747  O   ASP B 495       5.133  79.294 -15.066  1.00  0.00           O  
ATOM    748  CB  ASP B 495       2.345  77.621 -15.207  1.00  0.00           C  
ATOM    749  CG  ASP B 495       2.015  79.011 -14.660  1.00  0.00           C  
ATOM    750  OD1 ASP B 495       2.412  79.312 -13.509  1.00  0.00           O  
ATOM    751  OD2 ASP B 495       1.367  79.807 -15.384  1.00  0.00           O  
ATOM    752  N   ARG B 496       5.433  77.211 -14.260  1.00  0.00           N  
ATOM    753  CA  ARG B 496       6.511  77.577 -13.334  1.00  0.00           C  
ATOM    754  C   ARG B 496       7.888  77.646 -13.994  1.00  0.00           C  
ATOM    755  O   ARG B 496       8.864  78.034 -13.353  1.00  0.00           O  
ATOM    756  CB  ARG B 496       6.590  76.568 -12.179  1.00  0.00           C  
ATOM    757  CG  ARG B 496       7.377  75.277 -12.519  1.00  0.00           C  
ATOM    758  CD  ARG B 496       7.281  74.212 -11.413  1.00  0.00           C  
ATOM    759  NE  ARG B 496       8.156  73.062 -11.656  1.00  0.00           N  
ATOM    760  CZ  ARG B 496       8.122  71.925 -10.958  1.00  0.00           C  
ATOM    761  NH1 ARG B 496       8.964  70.935 -11.248  1.00  0.00           N  
ATOM    762  NH2 ARG B 496       7.236  71.766  -9.980  1.00  0.00           N  
ATOM    763  N   CYS B 497       7.972  77.266 -15.263  1.00  0.00           N  
ATOM    764  CA  CYS B 497       9.253  77.271 -15.966  1.00  0.00           C  
ATOM    765  C   CYS B 497       9.532  78.559 -16.726  1.00  0.00           C  
ATOM    766  O   CYS B 497       8.661  79.416 -16.856  1.00  0.00           O  
ATOM    767  CB  CYS B 497       9.316  76.095 -16.948  1.00  0.00           C  
ATOM    768  SG  CYS B 497       8.974  74.470 -16.191  1.00  0.00           S  
ATOM    769  N   PHE B 498      10.766  78.694 -17.203  1.00  0.00           N  
ATOM    770  CA  PHE B 498      11.162  79.847 -17.996  1.00  0.00           C  
ATOM    771  C   PHE B 498      11.434  79.306 -19.392  1.00  0.00           C  
ATOM    772  O   PHE B 498      12.013  78.226 -19.536  1.00  0.00           O  
ATOM    773  CB  PHE B 498      12.474  80.489 -17.506  1.00  0.00           C  
ATOM    774  CG  PHE B 498      12.350  81.311 -16.259  1.00  0.00           C  
ATOM    775  CD1 PHE B 498      12.561  80.737 -15.002  1.00  0.00           C  
ATOM    776  CD2 PHE B 498      12.071  82.675 -16.336  1.00  0.00           C  
ATOM    777  CE1 PHE B 498      12.500  81.512 -13.833  1.00  0.00           C  
ATOM    778  CE2 PHE B 498      12.007  83.467 -15.171  1.00  0.00           C  
ATOM    779  CZ  PHE B 498      12.223  82.881 -13.921  1.00  0.00           C  
ATOM    780  N   TYR B 499      11.011  80.042 -20.415  1.00  0.00           N  
ATOM    781  CA  TYR B 499      11.290  79.646 -21.789  1.00  0.00           C  
ATOM    782  C   TYR B 499      12.433  80.564 -22.257  1.00  0.00           C  
ATOM    783  O   TYR B 499      12.650  81.634 -21.677  1.00  0.00           O  
ATOM    784  CB  TYR B 499      10.063  79.847 -22.689  1.00  0.00           C  
ATOM    785  CG  TYR B 499       9.068  78.707 -22.694  1.00  0.00           C  
ATOM    786  CD1 TYR B 499       8.222  78.485 -21.607  1.00  0.00           C  
ATOM    787  CD2 TYR B 499       8.986  77.834 -23.782  1.00  0.00           C  
ATOM    788  CE1 TYR B 499       7.317  77.413 -21.598  1.00  0.00           C  
ATOM    789  CE2 TYR B 499       8.089  76.761 -23.784  1.00  0.00           C  
ATOM    790  CZ  TYR B 499       7.260  76.555 -22.687  1.00  0.00           C  
ATOM    791  OH  TYR B 499       6.405  75.471 -22.655  1.00  0.00           O  
ATOM    792  N   LEU B 500      13.174  80.147 -23.280  1.00  0.00           N  
ATOM    793  CA  LEU B 500      14.257  80.967 -23.810  1.00  0.00           C  
ATOM    794  C   LEU B 500      13.821  81.753 -25.063  1.00  0.00           C  
ATOM    795  O   LEU B 500      13.109  81.223 -25.925  1.00  0.00           O  
ATOM    796  CB  LEU B 500      15.460  80.077 -24.143  1.00  0.00           C  
ATOM    797  CG  LEU B 500      16.483  79.777 -23.031  1.00  0.00           C  
ATOM    798  CD1 LEU B 500      15.788  79.420 -21.741  1.00  0.00           C  
ATOM    799  CD2 LEU B 500      17.395  78.643 -23.478  1.00  0.00           C  
ATOM    800  N   ALA B 501      14.241  83.015 -25.158  1.00  0.00           N  
ATOM    801  CA  ALA B 501      13.908  83.854 -26.313  1.00  0.00           C  
ATOM    802  C   ALA B 501      15.168  84.466 -26.894  1.00  0.00           C  
ATOM    803  O   ALA B 501      16.122  84.770 -26.168  1.00  0.00           O  
ATOM    804  CB  ALA B 501      12.941  84.965 -25.922  1.00  0.00           C  
ATOM    805  N   THR B 502      15.159  84.661 -28.206  1.00  0.00           N  
ATOM    806  CA  THR B 502      16.303  85.227 -28.900  1.00  0.00           C  
ATOM    807  C   THR B 502      15.924  86.436 -29.765  1.00  0.00           C  
ATOM    808  O   THR B 502      14.804  86.528 -30.273  1.00  0.00           O  
ATOM    809  CB  THR B 502      16.966  84.150 -29.784  1.00  0.00           C  
ATOM    810  OG1 THR B 502      17.723  84.780 -30.822  1.00  0.00           O  
ATOM    811  CG2 THR B 502      15.905  83.249 -30.409  1.00  0.00           C  
ATOM    812  N   LEU B 503      16.854  87.375 -29.910  1.00  0.00           N  
ATOM    813  CA  LEU B 503      16.613  88.550 -30.736  1.00  0.00           C  
ATOM    814  C   LEU B 503      16.767  88.108 -32.177  1.00  0.00           C  
ATOM    815  O   LEU B 503      17.754  87.449 -32.519  1.00  0.00           O  
ATOM    816  CB  LEU B 503      17.646  89.645 -30.470  1.00  0.00           C  
ATOM    817  CG  LEU B 503      17.604  90.450 -29.177  1.00  0.00           C  
ATOM    818  CD1 LEU B 503      18.672  91.559 -29.225  1.00  0.00           C  
ATOM    819  CD2 LEU B 503      16.214  91.033 -29.000  1.00  0.00           C  
ATOM    820  N   PRO B 504      15.790  88.448 -33.041  1.00  0.00           N  
ATOM    821  CA  PRO B 504      15.863  88.070 -34.456  1.00  0.00           C  
ATOM    822  C   PRO B 504      16.882  88.988 -35.118  1.00  0.00           C  
ATOM    823  O   PRO B 504      16.719  90.206 -35.110  1.00  0.00           O  
ATOM    824  CB  PRO B 504      14.443  88.309 -34.946  1.00  0.00           C  
ATOM    825  CG  PRO B 504      14.021  89.491 -34.139  1.00  0.00           C  
ATOM    826  CD  PRO B 504      14.528  89.155 -32.752  1.00  0.00           C  
ATOM    827  N   LYS B 576      17.940  88.393 -35.665  1.00  0.00           N  
ATOM    828  CA  LYS B 576      19.022  89.136 -36.308  1.00  0.00           C  
ATOM    829  C   LYS B 576      18.480  90.185 -37.275  1.00  0.00           C  
ATOM    830  O   LYS B 576      18.125  89.865 -38.411  1.00  0.00           O  
ATOM    831  CB  LYS B 576      19.952  88.169 -37.054  1.00  0.00           C  
ATOM    832  CG  LYS B 576      20.032  86.759 -36.449  1.00  0.00           C  
ATOM    833  CD  LYS B 576      20.401  86.738 -34.956  1.00  0.00           C  
ATOM    834  CE  LYS B 576      21.864  87.066 -34.702  1.00  0.00           C  
ATOM    835  NZ  LYS B 576      22.199  88.463 -35.077  1.00  0.00           N  
ATOM    836  N   PRO B 577      18.420  91.457 -36.834  1.00  0.00           N  
ATOM    837  CA  PRO B 577      17.916  92.564 -37.657  1.00  0.00           C  
ATOM    838  C   PRO B 577      18.507  92.572 -39.065  1.00  0.00           C  
ATOM    839  O   PRO B 577      19.527  93.213 -39.315  1.00  0.00           O  
ATOM    840  CB  PRO B 577      18.313  93.799 -36.850  1.00  0.00           C  
ATOM    841  CG  PRO B 577      18.235  93.308 -35.438  1.00  0.00           C  
ATOM    842  CD  PRO B 577      18.914  91.960 -35.538  1.00  0.00           C  
ATOM    843  N   ASN B 578      17.855  91.851 -39.974  1.00  0.00           N  
ATOM    844  CA  ASN B 578      18.295  91.754 -41.364  1.00  0.00           C  
ATOM    845  C   ASN B 578      19.801  91.558 -41.496  1.00  0.00           C  
ATOM    846  O   ASN B 578      20.449  91.229 -40.479  1.00  0.00           O  
ATOM    847  CB  ASN B 578      17.865  92.997 -42.151  1.00  0.00           C  
ATOM    848  CG  ASN B 578      16.361  93.073 -42.345  1.00  0.00           C  
ATOM    849  OD1 ASN B 578      15.742  92.143 -42.865  1.00  0.00           O  
ATOM    850  ND2 ASN B 578      15.765  94.187 -41.932  1.00  0.00           N  
ATOM    851  N   LEU B 648      15.360  95.272 -29.589  1.00  0.00           N  
ATOM    852  CA  LEU B 648      14.073  95.110 -30.331  1.00  0.00           C  
ATOM    853  C   LEU B 648      13.096  94.224 -29.566  1.00  0.00           C  
ATOM    854  O   LEU B 648      12.833  94.447 -28.384  1.00  0.00           O  
ATOM    855  CB  LEU B 648      14.327  94.509 -31.719  1.00  0.00           C  
ATOM    856  CG  LEU B 648      15.032  95.405 -32.742  1.00  0.00           C  
ATOM    857  CD1 LEU B 648      15.422  94.585 -33.967  1.00  0.00           C  
ATOM    858  CD2 LEU B 648      14.115  96.565 -33.125  1.00  0.00           C  
ATOM    859  N   LYS B 649      12.565  93.215 -30.248  1.00  0.00           N  
ATOM    860  CA  LYS B 649      11.607  92.309 -29.634  1.00  0.00           C  
ATOM    861  C   LYS B 649      12.076  90.860 -29.725  1.00  0.00           C  
ATOM    862  O   LYS B 649      12.149  90.293 -30.815  1.00  0.00           O  
ATOM    863  CB  LYS B 649      10.245  92.464 -30.313  1.00  0.00           C  
ATOM    864  CG  LYS B 649       9.720  93.904 -30.340  1.00  0.00           C  
ATOM    865  CD  LYS B 649      10.534  94.806 -31.279  1.00  0.00           C  
ATOM    866  CE  LYS B 649      10.080  96.264 -31.207  1.00  0.00           C  
ATOM    867  NZ  LYS B 649      10.922  97.163 -32.050  1.00  0.00           N  
ATOM    868  N   PRO B 650      12.413  90.246 -28.573  1.00  0.00           N  
ATOM    869  CA  PRO B 650      12.880  88.855 -28.495  1.00  0.00           C  
ATOM    870  C   PRO B 650      11.768  87.880 -28.855  1.00  0.00           C  
ATOM    871  O   PRO B 650      10.614  88.089 -28.469  1.00  0.00           O  
ATOM    872  CB  PRO B 650      13.299  88.709 -27.031  1.00  0.00           C  
ATOM    873  CG  PRO B 650      13.637  90.108 -26.617  1.00  0.00           C  
ATOM    874  CD  PRO B 650      12.526  90.896 -27.255  1.00  0.00           C  
ATOM    875  N   ILE B 651      12.121  86.818 -29.581  1.00  0.00           N  
ATOM    876  CA  ILE B 651      11.155  85.798 -29.991  1.00  0.00           C  
ATOM    877  C   ILE B 651      11.352  84.486 -29.222  1.00  0.00           C  
ATOM    878  O   ILE B 651      12.396  83.830 -29.311  1.00  0.00           O  
ATOM    879  CB  ILE B 651      11.253  85.521 -31.508  1.00  0.00           C  
ATOM    880  CG1 ILE B 651      11.046  86.823 -32.288  1.00  0.00           C  
ATOM    881  CG2 ILE B 651      10.204  84.495 -31.923  1.00  0.00           C  
ATOM    882  CD1 ILE B 651      11.198  86.674 -33.801  1.00  0.00           C  
ATOM    883  N   SER B 652      10.331  84.107 -28.467  1.00  0.00           N  
ATOM    884  CA  SER B 652      10.387  82.895 -27.669  1.00  0.00           C  
ATOM    885  C   SER B 652      10.610  81.661 -28.517  1.00  0.00           C  
ATOM    886  O   SER B 652      10.081  81.549 -29.618  1.00  0.00           O  
ATOM    887  CB  SER B 652       9.090  82.709 -26.876  1.00  0.00           C  
ATOM    888  OG  SER B 652       8.790  83.848 -26.092  1.00  0.00           O  
ATOM    889  N   SER B 653      11.402  80.734 -27.993  1.00  0.00           N  
ATOM    890  CA  SER B 653      11.658  79.481 -28.685  1.00  0.00           C  
ATOM    891  C   SER B 653      10.888  78.432 -27.895  1.00  0.00           C  
ATOM    892  O   SER B 653      10.126  78.758 -26.983  1.00  0.00           O  
ATOM    893  CB  SER B 653      13.160  79.145 -28.706  1.00  0.00           C  
ATOM    894  OG  SER B 653      13.641  78.774 -27.425  1.00  0.00           O  
ATOM    895  N   THR B 654      11.087  77.171 -28.231  1.00  0.00           N  
ATOM    896  CA  THR B 654      10.380  76.123 -27.536  1.00  0.00           C  
ATOM    897  C   THR B 654      11.298  75.458 -26.480  1.00  0.00           C  
ATOM    898  O   THR B 654      10.974  74.411 -25.899  1.00  0.00           O  
ATOM    899  CB  THR B 654       9.815  75.135 -28.590  1.00  0.00           C  
ATOM    900  OG1 THR B 654       8.922  74.218 -27.962  1.00  0.00           O  
ATOM    901  CG2 THR B 654      10.940  74.397 -29.305  1.00  0.00           C  
ATOM    902  N   LEU B 655      12.430  76.116 -26.217  1.00  0.00           N  
ATOM    903  CA  LEU B 655      13.423  75.664 -25.236  1.00  0.00           C  
ATOM    904  C   LEU B 655      13.167  76.253 -23.845  1.00  0.00           C  
ATOM    905  O   LEU B 655      12.773  77.415 -23.708  1.00  0.00           O  
ATOM    906  CB  LEU B 655      14.828  76.079 -25.668  1.00  0.00           C  
ATOM    907  CG  LEU B 655      15.405  75.532 -26.970  1.00  0.00           C  
ATOM    908  CD1 LEU B 655      16.731  76.219 -27.249  1.00  0.00           C  
ATOM    909  CD2 LEU B 655      15.588  74.037 -26.880  1.00  0.00           C  
ATOM    910  N   THR B 656      13.423  75.453 -22.816  1.00  0.00           N  
ATOM    911  CA  THR B 656      13.227  75.880 -21.431  1.00  0.00           C  
ATOM    912  C   THR B 656      14.419  75.520 -20.547  1.00  0.00           C  
ATOM    913  O   THR B 656      15.266  74.716 -20.930  1.00  0.00           O  
ATOM    914  CB  THR B 656      12.002  75.185 -20.803  1.00  0.00           C  
ATOM    915  OG1 THR B 656      12.287  73.788 -20.628  1.00  0.00           O  
ATOM    916  CG2 THR B 656      10.790  75.329 -21.704  1.00  0.00           C  
ATOM    917  N   LEU B 657      14.470  76.133 -19.367  1.00  0.00           N  
ATOM    918  CA  LEU B 657      15.494  75.843 -18.367  1.00  0.00           C  
ATOM    919  C   LEU B 657      14.820  74.795 -17.475  1.00  0.00           C  
ATOM    920  O   LEU B 657      13.612  74.881 -17.239  1.00  0.00           O  
ATOM    921  CB  LEU B 657      15.802  77.081 -17.524  1.00  0.00           C  
ATOM    922  CG  LEU B 657      16.476  78.278 -18.194  1.00  0.00           C  
ATOM    923  CD1 LEU B 657      16.601  79.386 -17.176  1.00  0.00           C  
ATOM    924  CD2 LEU B 657      17.852  77.907 -18.734  1.00  0.00           C  
ATOM    925  N   ARG B 658      15.567  73.804 -16.990  1.00  0.00           N  
ATOM    926  CA  ARG B 658      14.961  72.788 -16.124  1.00  0.00           C  
ATOM    927  C   ARG B 658      14.530  73.390 -14.774  1.00  0.00           C  
ATOM    928  O   ARG B 658      15.215  74.266 -14.230  1.00  0.00           O  
ATOM    929  CB  ARG B 658      15.937  71.627 -15.895  1.00  0.00           C  
ATOM    930  CG  ARG B 658      17.241  72.027 -15.229  1.00  0.00           C  
ATOM    931  CD  ARG B 658      17.971  70.833 -14.642  1.00  0.00           C  
ATOM    932  NE  ARG B 658      19.216  71.273 -14.030  1.00  0.00           N  
ATOM    933  CZ  ARG B 658      20.430  70.900 -14.420  1.00  0.00           C  
ATOM    934  NH1 ARG B 658      21.488  71.381 -13.789  1.00  0.00           N  
ATOM    935  NH2 ARG B 658      20.590  70.042 -15.420  1.00  0.00           N  
ATOM    936  N   SER B 659      13.404  72.919 -14.237  1.00  0.00           N  
ATOM    937  CA  SER B 659      12.878  73.432 -12.963  1.00  0.00           C  
ATOM    938  C   SER B 659      13.273  72.583 -11.759  1.00  0.00           C  
ATOM    939  O   SER B 659      13.129  73.007 -10.618  1.00  0.00           O  
ATOM    940  CB  SER B 659      11.353  73.577 -13.028  1.00  0.00           C  
ATOM    941  OG  SER B 659      10.728  72.349 -13.343  1.00  0.00           O  
ATOM    942  N   HIS B 660      13.734  71.371 -12.039  1.00  0.00           N  
ATOM    943  CA  HIS B 660      14.246  70.442 -11.039  1.00  0.00           C  
ATOM    944  C   HIS B 660      15.179  69.531 -11.845  1.00  0.00           C  
ATOM    945  O   HIS B 660      15.143  69.549 -13.079  1.00  0.00           O  
ATOM    946  CB  HIS B 660      13.132  69.663 -10.301  1.00  0.00           C  
ATOM    947  CG  HIS B 660      12.189  68.910 -11.187  1.00  0.00           C  
ATOM    948  ND1 HIS B 660      11.262  68.021 -10.680  1.00  0.00           N  
ATOM    949  CD2 HIS B 660      11.984  68.947 -12.527  1.00  0.00           C  
ATOM    950  CE1 HIS B 660      10.527  67.545 -11.669  1.00  0.00           C  
ATOM    951  NE2 HIS B 660      10.944  68.092 -12.799  1.00  0.00           N  
ATOM    952  N   MET B 661      16.037  68.775 -11.170  1.00  0.00           N  
ATOM    953  CA  MET B 661      17.007  67.927 -11.865  1.00  0.00           C  
ATOM    954  C   MET B 661      16.352  66.817 -12.703  1.00  0.00           C  
ATOM    955  O   MET B 661      16.886  66.387 -13.733  1.00  0.00           O  
ATOM    956  CB  MET B 661      17.971  67.314 -10.839  1.00  0.00           C  
ATOM    957  CG  MET B 661      19.206  66.667 -11.446  1.00  0.00           C  
ATOM    958  SD  MET B 661      20.244  67.841 -12.425  1.00  0.00           S  
ATOM    959  CE  MET B 661      20.872  68.925 -11.103  1.00  0.00           C  
ATOM    960  N   THR B 662      15.191  66.361 -12.250  1.00  0.00           N  
ATOM    961  CA  THR B 662      14.453  65.305 -12.918  1.00  0.00           C  
ATOM    962  C   THR B 662      14.259  65.488 -14.416  1.00  0.00           C  
ATOM    963  O   THR B 662      14.396  64.536 -15.181  1.00  0.00           O  
ATOM    964  CB  THR B 662      13.100  65.123 -12.235  1.00  0.00           C  
ATOM    965  OG1 THR B 662      13.319  64.529 -10.944  1.00  0.00           O  
ATOM    966  CG2 THR B 662      12.178  64.251 -13.063  1.00  0.00           C  
ATOM    967  N   THR B 663      13.959  66.705 -14.847  1.00  0.00           N  
ATOM    968  CA  THR B 663      13.753  66.937 -16.268  1.00  0.00           C  
ATOM    969  C   THR B 663      14.950  66.445 -17.055  1.00  0.00           C  
ATOM    970  O   THR B 663      14.797  65.918 -18.160  1.00  0.00           O  
ATOM    971  CB  THR B 663      13.541  68.411 -16.579  1.00  0.00           C  
ATOM    972  OG1 THR B 663      12.453  68.910 -15.792  1.00  0.00           O  
ATOM    973  CG2 THR B 663      13.209  68.578 -18.059  1.00  0.00           C  
ATOM    974  N   GLY B 664      16.137  66.618 -16.471  1.00  0.00           N  
ATOM    975  CA  GLY B 664      17.368  66.180 -17.105  1.00  0.00           C  
ATOM    976  C   GLY B 664      17.738  64.714 -16.862  1.00  0.00           C  
ATOM    977  O   GLY B 664      18.345  64.065 -17.717  1.00  0.00           O  
ATOM    978  N   TRP B 665      17.376  64.175 -15.706  1.00  0.00           N  
ATOM    979  CA  TRP B 665      17.710  62.785 -15.425  1.00  0.00           C  
ATOM    980  C   TRP B 665      17.193  61.824 -16.495  1.00  0.00           C  
ATOM    981  O   TRP B 665      17.940  60.966 -16.966  1.00  0.00           O  
ATOM    982  CB  TRP B 665      17.166  62.356 -14.054  1.00  0.00           C  
ATOM    983  CG  TRP B 665      18.023  62.755 -12.887  1.00  0.00           C  
ATOM    984  CD1 TRP B 665      17.639  63.481 -11.789  1.00  0.00           C  
ATOM    985  CD2 TRP B 665      19.401  62.419 -12.681  1.00  0.00           C  
ATOM    986  NE1 TRP B 665      18.691  63.616 -10.919  1.00  0.00           N  
ATOM    987  CE2 TRP B 665      19.784  62.973 -11.441  1.00  0.00           C  
ATOM    988  CE3 TRP B 665      20.345  61.699 -13.421  1.00  0.00           C  
ATOM    989  CZ2 TRP B 665      21.074  62.829 -10.927  1.00  0.00           C  
ATOM    990  CZ3 TRP B 665      21.627  61.555 -12.909  1.00  0.00           C  
ATOM    991  CH2 TRP B 665      21.979  62.118 -11.675  1.00  0.00           C  
ATOM    992  N   PHE B 666      15.925  61.961 -16.887  1.00  0.00           N  
ATOM    993  CA  PHE B 666      15.363  61.039 -17.875  1.00  0.00           C  
ATOM    994  C   PHE B 666      16.182  60.993 -19.149  1.00  0.00           C  
ATOM    995  O   PHE B 666      16.460  59.916 -19.688  1.00  0.00           O  
ATOM    996  CB  PHE B 666      13.907  61.391 -18.205  1.00  0.00           C  
ATOM    997  CG  PHE B 666      12.913  60.939 -17.163  1.00  0.00           C  
ATOM    998  CD1 PHE B 666      12.438  61.826 -16.199  1.00  0.00           C  
ATOM    999  CD2 PHE B 666      12.433  59.623 -17.160  1.00  0.00           C  
ATOM   1000  CE1 PHE B 666      11.493  61.421 -15.243  1.00  0.00           C  
ATOM   1001  CE2 PHE B 666      11.491  59.204 -16.213  1.00  0.00           C  
ATOM   1002  CZ  PHE B 666      11.015  60.102 -15.251  1.00  0.00           C  
ATOM   1003  N   ILE B 667      16.585  62.164 -19.624  1.00  0.00           N  
ATOM   1004  CA  ILE B 667      17.370  62.220 -20.840  1.00  0.00           C  
ATOM   1005  C   ILE B 667      18.651  61.427 -20.637  1.00  0.00           C  
ATOM   1006  O   ILE B 667      18.965  60.542 -21.421  1.00  0.00           O  
ATOM   1007  CB  ILE B 667      17.699  63.665 -21.209  1.00  0.00           C  
ATOM   1008  CG1 ILE B 667      16.397  64.420 -21.503  1.00  0.00           C  
ATOM   1009  CG2 ILE B 667      18.651  63.699 -22.400  1.00  0.00           C  
ATOM   1010  CD1 ILE B 667      16.597  65.908 -21.812  1.00  0.00           C  
ATOM   1011  N   THR B 668      19.376  61.736 -19.568  1.00  0.00           N  
ATOM   1012  CA  THR B 668      20.620  61.046 -19.256  1.00  0.00           C  
ATOM   1013  C   THR B 668      20.430  59.536 -19.098  1.00  0.00           C  
ATOM   1014  O   THR B 668      21.188  58.746 -19.662  1.00  0.00           O  
ATOM   1015  CB  THR B 668      21.259  61.604 -17.959  1.00  0.00           C  
ATOM   1016  OG1 THR B 668      21.574  62.990 -18.145  1.00  0.00           O  
ATOM   1017  CG2 THR B 668      22.545  60.835 -17.612  1.00  0.00           C  
ATOM   1018  N   LEU B 669      19.415  59.129 -18.343  1.00  0.00           N  
ATOM   1019  CA  LEU B 669      19.176  57.708 -18.138  1.00  0.00           C  
ATOM   1020  C   LEU B 669      18.843  56.944 -19.411  1.00  0.00           C  
ATOM   1021  O   LEU B 669      19.205  55.776 -19.546  1.00  0.00           O  
ATOM   1022  CB  LEU B 669      18.069  57.493 -17.107  1.00  0.00           C  
ATOM   1023  CG  LEU B 669      18.502  57.826 -15.673  1.00  0.00           C  
ATOM   1024  CD1 LEU B 669      17.345  57.586 -14.716  1.00  0.00           C  
ATOM   1025  CD2 LEU B 669      19.730  56.976 -15.288  1.00  0.00           C  
ATOM   1026  N   SER B 670      18.174  57.602 -20.350  1.00  0.00           N  
ATOM   1027  CA  SER B 670      17.790  56.945 -21.592  1.00  0.00           C  
ATOM   1028  C   SER B 670      18.951  56.290 -22.323  1.00  0.00           C  
ATOM   1029  O   SER B 670      18.773  55.262 -22.966  1.00  0.00           O  
ATOM   1030  CB  SER B 670      17.082  57.930 -22.532  1.00  0.00           C  
ATOM   1031  OG  SER B 670      17.966  58.939 -22.983  1.00  0.00           O  
ATOM   1032  N   HIS B 671      20.142  56.864 -22.217  1.00  0.00           N  
ATOM   1033  CA  HIS B 671      21.303  56.304 -22.905  1.00  0.00           C  
ATOM   1034  C   HIS B 671      22.048  55.204 -22.153  1.00  0.00           C  
ATOM   1035  O   HIS B 671      22.948  54.585 -22.714  1.00  0.00           O  
ATOM   1036  CB  HIS B 671      22.319  57.401 -23.213  1.00  0.00           C  
ATOM   1037  CG  HIS B 671      21.870  58.384 -24.246  1.00  0.00           C  
ATOM   1038  ND1 HIS B 671      20.986  59.404 -23.969  1.00  0.00           N  
ATOM   1039  CD2 HIS B 671      22.192  58.509 -25.555  1.00  0.00           C  
ATOM   1040  CE1 HIS B 671      20.783  60.117 -25.063  1.00  0.00           C  
ATOM   1041  NE2 HIS B 671      21.502  59.594 -26.039  1.00  0.00           N  
ATOM   1042  N   ILE B 672      21.701  54.934 -20.900  1.00  0.00           N  
ATOM   1043  CA  ILE B 672      22.472  53.920 -20.181  1.00  0.00           C  
ATOM   1044  C   ILE B 672      21.757  52.897 -19.307  1.00  0.00           C  
ATOM   1045  O   ILE B 672      22.330  51.864 -18.977  1.00  0.00           O  
ATOM   1046  CB  ILE B 672      23.537  54.592 -19.281  1.00  0.00           C  
ATOM   1047  CG1 ILE B 672      22.844  55.506 -18.274  1.00  0.00           C  
ATOM   1048  CG2 ILE B 672      24.549  55.352 -20.126  1.00  0.00           C  
ATOM   1049  CD1 ILE B 672      23.789  56.258 -17.355  1.00  0.00           C  
ATOM   1050  N   ALA B 675      20.521  53.172 -18.924  1.00  0.00           N  
ATOM   1051  CA  ALA B 675      19.800  52.265 -18.040  1.00  0.00           C  
ATOM   1052  C   ALA B 675      19.705  50.803 -18.485  1.00  0.00           C  
ATOM   1053  O   ALA B 675      19.447  49.906 -17.669  1.00  0.00           O  
ATOM   1054  CB  ALA B 675      18.416  52.822 -17.773  1.00  0.00           C  
ATOM   1055  N   ASP B 677      19.925  50.552 -19.767  1.00  0.00           N  
ATOM   1056  CA  ASP B 677      19.825  49.193 -20.300  1.00  0.00           C  
ATOM   1057  C   ASP B 677      21.185  48.679 -20.766  1.00  0.00           C  
ATOM   1058  O   ASP B 677      21.282  47.570 -21.306  1.00  0.00           O  
ATOM   1059  CB  ASP B 677      18.847  49.182 -21.493  1.00  0.00           C  
ATOM   1060  CG  ASP B 677      19.413  49.908 -22.718  1.00  0.00           C  
ATOM   1061  OD1 ASP B 677      19.936  51.039 -22.572  1.00  0.00           O  
ATOM   1062  OD2 ASP B 677      19.343  49.350 -23.832  1.00  0.00           O  
ATOM   1063  N   LYS B 681      22.221  49.494 -20.561  1.00  0.00           N  
ATOM   1064  CA  LYS B 681      23.579  49.163 -20.983  1.00  0.00           C  
ATOM   1065  C   LYS B 681      24.668  49.170 -19.906  1.00  0.00           C  
ATOM   1066  O   LYS B 681      25.841  49.053 -20.235  1.00  0.00           O  
ATOM   1067  CB  LYS B 681      24.018  50.121 -22.086  1.00  0.00           C  
ATOM   1068  CG  LYS B 681      23.429  49.844 -23.427  1.00  0.00           C  
ATOM   1069  CD  LYS B 681      23.913  50.852 -24.461  1.00  0.00           C  
ATOM   1070  CE  LYS B 681      23.076  52.113 -24.431  1.00  0.00           C  
ATOM   1071  NZ  LYS B 681      23.469  53.035 -25.534  1.00  0.00           N  
ATOM   1072  N   LEU B 683      24.311  49.325 -18.638  1.00  0.00           N  
ATOM   1073  CA  LEU B 683      25.323  49.341 -17.571  1.00  0.00           C  
ATOM   1074  C   LEU B 683      24.888  48.381 -16.484  1.00  0.00           C  
ATOM   1075  O   LEU B 683      23.700  48.185 -16.259  1.00  0.00           O  
ATOM   1076  CB  LEU B 683      25.479  50.748 -16.965  1.00  0.00           C  
ATOM   1077  CG  LEU B 683      26.060  51.869 -17.828  1.00  0.00           C  
ATOM   1078  CD1 LEU B 683      26.071  53.193 -17.046  1.00  0.00           C  
ATOM   1079  CD2 LEU B 683      27.466  51.492 -18.245  1.00  0.00           C  
ATOM   1080  N   PRO B 684      25.845  47.785 -15.775  1.00  0.00           N  
ATOM   1081  CA  PRO B 684      25.493  46.840 -14.713  1.00  0.00           C  
ATOM   1082  C   PRO B 684      24.653  47.509 -13.640  1.00  0.00           C  
ATOM   1083  O   PRO B 684      24.899  48.655 -13.287  1.00  0.00           O  
ATOM   1084  CB  PRO B 684      26.857  46.393 -14.182  1.00  0.00           C  
ATOM   1085  CG  PRO B 684      27.796  46.642 -15.355  1.00  0.00           C  
ATOM   1086  CD  PRO B 684      27.303  47.952 -15.884  1.00  0.00           C  
ATOM   1087  N   LEU B 685      23.669  46.789 -13.116  1.00  0.00           N  
ATOM   1088  CA  LEU B 685      22.804  47.324 -12.075  1.00  0.00           C  
ATOM   1089  C   LEU B 685      23.382  46.933 -10.738  1.00  0.00           C  
ATOM   1090  O   LEU B 685      24.000  45.884 -10.622  1.00  0.00           O  
ATOM   1091  CB  LEU B 685      21.392  46.757 -12.210  1.00  0.00           C  
ATOM   1092  CG  LEU B 685      20.356  47.444 -13.113  1.00  0.00           C  
ATOM   1093  CD1 LEU B 685      21.021  48.181 -14.242  1.00  0.00           C  
ATOM   1094  CD2 LEU B 685      19.382  46.398 -13.643  1.00  0.00           C  
ATOM   1095  N   PRO B 686      23.215  47.783  -9.713  1.00  0.00           N  
ATOM   1096  CA  PRO B 686      22.520  49.069  -9.769  1.00  0.00           C  
ATOM   1097  C   PRO B 686      23.383  50.197 -10.305  1.00  0.00           C  
ATOM   1098  O   PRO B 686      24.605  50.133 -10.265  1.00  0.00           O  
ATOM   1099  CB  PRO B 686      22.125  49.310  -8.313  1.00  0.00           C  
ATOM   1100  CG  PRO B 686      23.276  48.763  -7.585  1.00  0.00           C  
ATOM   1101  CD  PRO B 686      23.533  47.439  -8.316  1.00  0.00           C  
ATOM   1102  N   ILE B 687      22.718  51.223 -10.823  1.00  0.00           N  
ATOM   1103  CA  ILE B 687      23.362  52.412 -11.358  1.00  0.00           C  
ATOM   1104  C   ILE B 687      23.051  53.476 -10.320  1.00  0.00           C  
ATOM   1105  O   ILE B 687      21.897  53.655  -9.947  1.00  0.00           O  
ATOM   1106  CB  ILE B 687      22.730  52.827 -12.684  1.00  0.00           C  
ATOM   1107  CG1 ILE B 687      22.950  51.726 -13.715  1.00  0.00           C  
ATOM   1108  CG2 ILE B 687      23.299  54.164 -13.143  1.00  0.00           C  
ATOM   1109  CD1 ILE B 687      22.367  52.043 -15.093  1.00  0.00           C  
ATOM   1110  N   LYS B 688      24.074  54.152  -9.818  1.00  0.00           N  
ATOM   1111  CA  LYS B 688      23.847  55.183  -8.813  1.00  0.00           C  
ATOM   1112  C   LYS B 688      24.554  56.434  -9.258  1.00  0.00           C  
ATOM   1113  O   LYS B 688      25.793  56.512  -9.218  1.00  0.00           O  
ATOM   1114  CB  LYS B 688      24.399  54.790  -7.448  1.00  0.00           C  
ATOM   1115  CG  LYS B 688      24.131  53.373  -7.003  1.00  0.00           C  
ATOM   1116  CD  LYS B 688      24.486  53.249  -5.525  1.00  0.00           C  
ATOM   1117  CE  LYS B 688      24.734  51.811  -5.095  1.00  0.00           C  
ATOM   1118  NZ  LYS B 688      25.160  51.758  -3.666  1.00  0.00           N  
ATOM   1119  N   LEU B 689      23.759  57.416  -9.670  1.00  0.00           N  
ATOM   1120  CA  LEU B 689      24.300  58.675 -10.131  1.00  0.00           C  
ATOM   1121  C   LEU B 689      23.791  59.847  -9.289  1.00  0.00           C  
ATOM   1122  O   LEU B 689      22.740  59.766  -8.666  1.00  0.00           O  
ATOM   1123  CB  LEU B 689      23.898  58.866 -11.584  1.00  0.00           C  
ATOM   1124  CG  LEU B 689      24.127  57.661 -12.489  1.00  0.00           C  
ATOM   1125  CD1 LEU B 689      23.558  57.937 -13.893  1.00  0.00           C  
ATOM   1126  CD2 LEU B 689      25.628  57.367 -12.535  1.00  0.00           C  
ATOM   1127  N   PHE B 690      24.550  60.934  -9.261  1.00  0.00           N  
ATOM   1128  CA  PHE B 690      24.121  62.132  -8.545  1.00  0.00           C  
ATOM   1129  C   PHE B 690      24.632  63.342  -9.303  1.00  0.00           C  
ATOM   1130  O   PHE B 690      25.509  63.230 -10.158  1.00  0.00           O  
ATOM   1131  CB  PHE B 690      24.679  62.166  -7.110  1.00  0.00           C  
ATOM   1132  CG  PHE B 690      26.115  62.639  -7.014  1.00  0.00           C  
ATOM   1133  CD1 PHE B 690      26.404  63.972  -6.693  1.00  0.00           C  
ATOM   1134  CD2 PHE B 690      27.179  61.748  -7.224  1.00  0.00           C  
ATOM   1135  CE1 PHE B 690      27.741  64.416  -6.572  1.00  0.00           C  
ATOM   1136  CE2 PHE B 690      28.509  62.171  -7.110  1.00  0.00           C  
ATOM   1137  CZ  PHE B 690      28.799  63.516  -6.778  1.00  0.00           C  
ATOM   1138  N   SER B 691      24.086  64.499  -8.969  1.00  0.00           N  
ATOM   1139  CA  SER B 691      24.504  65.757  -9.561  1.00  0.00           C  
ATOM   1140  C   SER B 691      23.984  66.924  -8.706  1.00  0.00           C  
ATOM   1141  O   SER B 691      22.818  66.953  -8.309  1.00  0.00           O  
ATOM   1142  CB  SER B 691      23.985  65.880 -10.995  1.00  0.00           C  
ATOM   1143  OG  SER B 691      24.390  67.116 -11.555  1.00  0.00           O  
ATOM   1144  N   ILE B 692      24.867  67.868  -8.407  1.00  0.00           N  
ATOM   1145  CA  ILE B 692      24.515  69.054  -7.627  1.00  0.00           C  
ATOM   1146  C   ILE B 692      24.715  70.203  -8.608  1.00  0.00           C  
ATOM   1147  O   ILE B 692      25.843  70.558  -8.928  1.00  0.00           O  
ATOM   1148  CB  ILE B 692      25.456  69.201  -6.437  1.00  0.00           C  
ATOM   1149  CG1 ILE B 692      25.492  67.881  -5.673  1.00  0.00           C  
ATOM   1150  CG2 ILE B 692      24.987  70.326  -5.528  1.00  0.00           C  
ATOM   1151  CD1 ILE B 692      26.526  67.839  -4.589  1.00  0.00           C  
ATOM   1152  N   ASP B 693      23.625  70.774  -9.100  1.00  0.00           N  
ATOM   1153  CA  ASP B 693      23.737  71.827 -10.107  1.00  0.00           C  
ATOM   1154  C   ASP B 693      22.551  72.795 -10.027  1.00  0.00           C  
ATOM   1155  O   ASP B 693      21.624  72.601  -9.236  1.00  0.00           O  
ATOM   1156  CB  ASP B 693      23.784  71.153 -11.492  1.00  0.00           C  
ATOM   1157  CG  ASP B 693      24.520  71.968 -12.541  1.00  0.00           C  
ATOM   1158  OD1 ASP B 693      24.858  73.157 -12.315  1.00  0.00           O  
ATOM   1159  OD2 ASP B 693      24.752  71.391 -13.623  1.00  0.00           O  
ATOM   1160  N   ARG B 695      22.566  73.823 -10.869  1.00  0.00           N  
ATOM   1161  CA  ARG B 695      21.495  74.816 -10.870  1.00  0.00           C  
ATOM   1162  C   ARG B 695      20.213  74.443 -11.602  1.00  0.00           C  
ATOM   1163  O   ARG B 695      20.228  73.719 -12.601  1.00  0.00           O  
ATOM   1164  CB  ARG B 695      21.995  76.126 -11.467  1.00  0.00           C  
ATOM   1165  CG  ARG B 695      22.906  76.927 -10.580  1.00  0.00           C  
ATOM   1166  CD  ARG B 695      23.409  78.159 -11.342  1.00  0.00           C  
ATOM   1167  NE  ARG B 695      24.165  79.022 -10.456  1.00  0.00           N  
ATOM   1168  CZ  ARG B 695      23.616  79.693  -9.460  1.00  0.00           C  
ATOM   1169  NH1 ARG B 695      24.360  80.456  -8.681  1.00  0.00           N  
ATOM   1170  NH2 ARG B 695      22.313  79.607  -9.262  1.00  0.00           N  
ATOM   1171  N   CYS B 696      19.108  74.982 -11.095  1.00  0.00           N  
ATOM   1172  CA  CYS B 696      17.779  74.808 -11.677  1.00  0.00           C  
ATOM   1173  C   CYS B 696      17.106  76.172 -11.597  1.00  0.00           C  
ATOM   1174  O   CYS B 696      17.462  77.002 -10.761  1.00  0.00           O  
ATOM   1175  CB  CYS B 696      16.945  73.790 -10.893  1.00  0.00           C  
ATOM   1176  SG  CYS B 696      17.529  72.102 -11.015  1.00  0.00           S  
ATOM   1177  N   PHE B 697      16.131  76.402 -12.466  1.00  0.00           N  
ATOM   1178  CA  PHE B 697      15.434  77.675 -12.477  1.00  0.00           C  
ATOM   1179  C   PHE B 697      13.938  77.487 -12.308  1.00  0.00           C  
ATOM   1180  O   PHE B 697      13.339  76.555 -12.867  1.00  0.00           O  
ATOM   1181  CB  PHE B 697      15.740  78.414 -13.768  1.00  0.00           C  
ATOM   1182  CG  PHE B 697      17.202  78.609 -14.007  1.00  0.00           C  
ATOM   1183  CD1 PHE B 697      18.014  77.527 -14.343  1.00  0.00           C  
ATOM   1184  CD2 PHE B 697      17.773  79.864 -13.882  1.00  0.00           C  
ATOM   1185  CE1 PHE B 697      19.375  77.692 -14.551  1.00  0.00           C  
ATOM   1186  CE2 PHE B 697      19.141  80.049 -14.089  1.00  0.00           C  
ATOM   1187  CZ  PHE B 697      19.943  78.961 -14.424  1.00  0.00           C  
ATOM   1188  N   ARG B 698      13.334  78.375 -11.524  1.00  0.00           N  
ATOM   1189  CA  ARG B 698      11.913  78.277 -11.270  1.00  0.00           C  
ATOM   1190  C   ARG B 698      11.254  79.614 -11.041  1.00  0.00           C  
ATOM   1191  O   ARG B 698      11.776  80.480 -10.347  1.00  0.00           O  
ATOM   1192  CB  ARG B 698      11.651  77.374 -10.062  1.00  0.00           C  
ATOM   1193  CG  ARG B 698      10.207  76.914  -9.959  1.00  0.00           C  
ATOM   1194  CD  ARG B 698      10.115  75.404  -9.760  1.00  0.00           C  
ATOM   1195  NE  ARG B 698      10.617  74.989  -8.455  1.00  0.00           N  
ATOM   1196  CZ  ARG B 698      10.740  73.725  -8.064  1.00  0.00           C  
ATOM   1197  NH1 ARG B 698      11.207  73.451  -6.854  1.00  0.00           N  
ATOM   1198  NH2 ARG B 698      10.405  72.735  -8.881  1.00  0.00           N  
ATOM   1199  N   ARG B 699      10.084  79.757 -11.641  1.00  0.00           N  
ATOM   1200  CA  ARG B 699       9.278  80.955 -11.532  1.00  0.00           C  
ATOM   1201  C   ARG B 699       8.201  80.605 -10.508  1.00  0.00           C  
ATOM   1202  O   ARG B 699       7.037  80.426 -10.858  1.00  0.00           O  
ATOM   1203  CB  ARG B 699       8.665  81.253 -12.904  1.00  0.00           C  
ATOM   1204  CG  ARG B 699       7.664  82.385 -12.972  1.00  0.00           C  
ATOM   1205  CD  ARG B 699       6.624  82.046 -14.027  1.00  0.00           C  
ATOM   1206  NE  ARG B 699       5.643  83.104 -14.250  1.00  0.00           N  
ATOM   1207  CZ  ARG B 699       4.521  82.935 -14.944  1.00  0.00           C  
ATOM   1208  NH1 ARG B 699       3.680  83.948 -15.109  1.00  0.00           N  
ATOM   1209  NH2 ARG B 699       4.230  81.748 -15.464  1.00  0.00           N  
ATOM   1210  N   GLU B 700       8.601  80.472  -9.246  1.00  0.00           N  
ATOM   1211  CA  GLU B 700       7.654  80.130  -8.186  1.00  0.00           C  
ATOM   1212  C   GLU B 700       6.905  81.345  -7.662  1.00  0.00           C  
ATOM   1213  O   GLU B 700       7.404  82.075  -6.806  1.00  0.00           O  
ATOM   1214  CB  GLU B 700       8.365  79.427  -7.020  1.00  0.00           C  
ATOM   1215  CG  GLU B 700       8.500  77.913  -7.188  1.00  0.00           C  
ATOM   1216  CD  GLU B 700       7.156  77.190  -7.221  1.00  0.00           C  
ATOM   1217  OE1 GLU B 700       7.145  75.961  -7.455  1.00  0.00           O  
ATOM   1218  OE2 GLU B 700       6.113  77.846  -7.011  1.00  0.00           O  
ATOM   1219  N   GLN B 703       5.698  81.544  -8.184  1.00  0.00           N  
ATOM   1220  CA  GLN B 703       4.854  82.663  -7.790  1.00  0.00           C  
ATOM   1221  C   GLN B 703       5.415  83.976  -8.341  1.00  0.00           C  
ATOM   1222  O   GLN B 703       4.687  84.958  -8.485  1.00  0.00           O  
ATOM   1223  CB  GLN B 703       4.751  82.730  -6.261  1.00  0.00           C  
ATOM   1224  CG  GLN B 703       3.703  83.700  -5.742  1.00  0.00           C  
ATOM   1225  CD  GLN B 703       2.312  83.354  -6.226  1.00  0.00           C  
ATOM   1226  OE1 GLN B 703       1.847  82.227  -6.054  1.00  0.00           O  
ATOM   1227  NE2 GLN B 703       1.638  84.323  -6.833  1.00  0.00           N  
ATOM   1228  N   GLY B 712       6.708  83.983  -8.655  1.00  0.00           N  
ATOM   1229  CA  GLY B 712       7.335  85.180  -9.185  1.00  0.00           C  
ATOM   1230  C   GLY B 712       7.683  86.193  -8.109  1.00  0.00           C  
ATOM   1231  O   GLY B 712       7.783  87.390  -8.382  1.00  0.00           O  
ATOM   1232  N   GLU B 713       7.863  85.714  -6.880  1.00  0.00           N  
ATOM   1233  CA  GLU B 713       8.207  86.577  -5.750  1.00  0.00           C  
ATOM   1234  C   GLU B 713       9.698  86.458  -5.431  1.00  0.00           C  
ATOM   1235  O   GLU B 713      10.503  86.081  -6.285  1.00  0.00           O  
ATOM   1236  CB  GLU B 713       7.396  86.183  -4.508  1.00  0.00           C  
ATOM   1237  CG  GLU B 713       5.885  86.250  -4.676  1.00  0.00           C  
ATOM   1238  CD  GLU B 713       5.143  85.826  -3.419  1.00  0.00           C  
ATOM   1239  OE1 GLU B 713       5.372  84.694  -2.945  1.00  0.00           O  
ATOM   1240  OE2 GLU B 713       4.331  86.623  -2.905  1.00  0.00           O  
ATOM   1241  N   ASP B 714      10.055  86.786  -4.193  1.00  0.00           N  
ATOM   1242  CA  ASP B 714      11.438  86.704  -3.738  1.00  0.00           C  
ATOM   1243  C   ASP B 714      11.461  86.611  -2.216  1.00  0.00           C  
ATOM   1244  O   ASP B 714      12.439  86.150  -1.626  1.00  0.00           O  
ATOM   1245  CB  ASP B 714      12.234  87.930  -4.196  1.00  0.00           C  
ATOM   1246  CG  ASP B 714      13.730  87.774  -3.966  1.00  0.00           C  
ATOM   1247  OD1 ASP B 714      14.481  88.734  -4.242  1.00  0.00           O  
ATOM   1248  OD2 ASP B 714      14.155  86.689  -3.514  1.00  0.00           O  
ATOM   1249  N   ALA B 715      10.374  87.054  -1.587  1.00  0.00           N  
ATOM   1250  CA  ALA B 715      10.255  87.014  -0.134  1.00  0.00           C  
ATOM   1251  C   ALA B 715      10.141  85.561   0.312  1.00  0.00           C  
ATOM   1252  O   ALA B 715      10.460  85.219   1.452  1.00  0.00           O  
ATOM   1253  CB  ALA B 715       9.025  87.801   0.314  1.00  0.00           C  
ATOM   1254  N   THR B 716       9.688  84.711  -0.605  1.00  0.00           N  
ATOM   1255  CA  THR B 716       9.523  83.288  -0.330  1.00  0.00           C  
ATOM   1256  C   THR B 716      10.527  82.406  -1.088  1.00  0.00           C  
ATOM   1257  O   THR B 716      11.033  81.425  -0.534  1.00  0.00           O  
ATOM   1258  CB  THR B 716       8.075  82.821  -0.659  1.00  0.00           C  
ATOM   1259  OG1 THR B 716       7.677  83.342  -1.935  1.00  0.00           O  
ATOM   1260  CG2 THR B 716       7.098  83.300   0.411  1.00  0.00           C  
ATOM   1261  N   ARG B 718      10.826  82.757  -2.341  1.00  0.00           N  
ATOM   1262  CA  ARG B 718      11.763  81.972  -3.148  1.00  0.00           C  
ATOM   1263  C   ARG B 718      12.563  82.794  -4.163  1.00  0.00           C  
ATOM   1264  O   ARG B 718      12.184  83.912  -4.514  1.00  0.00           O  
ATOM   1265  CB  ARG B 718      11.003  80.858  -3.875  1.00  0.00           C  
ATOM   1266  CG  ARG B 718      10.364  79.844  -2.939  1.00  0.00           C  
ATOM   1267  CD  ARG B 718       9.456  78.867  -3.669  1.00  0.00           C  
ATOM   1268  NE  ARG B 718       8.898  77.871  -2.757  1.00  0.00           N  
ATOM   1269  CZ  ARG B 718       8.129  78.155  -1.708  1.00  0.00           C  
ATOM   1270  NH1 ARG B 718       7.671  77.177  -0.937  1.00  0.00           N  
ATOM   1271  NH2 ARG B 718       7.813  79.413  -1.429  1.00  0.00           N  
ATOM   1272  N   LEU B 723      13.673  82.219  -4.628  1.00  0.00           N  
ATOM   1273  CA  LEU B 723      14.559  82.857  -5.610  1.00  0.00           C  
ATOM   1274  C   LEU B 723      14.392  82.221  -6.989  1.00  0.00           C  
ATOM   1275  O   LEU B 723      13.887  81.105  -7.115  1.00  0.00           O  
ATOM   1276  CB  LEU B 723      16.022  82.703  -5.185  1.00  0.00           C  
ATOM   1277  CG  LEU B 723      16.524  83.379  -3.910  1.00  0.00           C  
ATOM   1278  CD1 LEU B 723      17.802  82.694  -3.465  1.00  0.00           C  
ATOM   1279  CD2 LEU B 723      16.756  84.867  -4.153  1.00  0.00           C  
ATOM   1280  N   TYR B 724      14.834  82.922  -8.023  1.00  0.00           N  
ATOM   1281  CA  TYR B 724      14.726  82.396  -9.376  1.00  0.00           C  
ATOM   1282  C   TYR B 724      15.624  81.186  -9.653  1.00  0.00           C  
ATOM   1283  O   TYR B 724      15.211  80.261 -10.357  1.00  0.00           O  
ATOM   1284  CB  TYR B 724      15.000  83.509 -10.378  1.00  0.00           C  
ATOM   1285  CG  TYR B 724      13.908  84.553 -10.396  1.00  0.00           C  
ATOM   1286  CD1 TYR B 724      14.095  85.776 -11.038  1.00  0.00           C  
ATOM   1287  CD2 TYR B 724      12.680  84.314  -9.771  1.00  0.00           C  
ATOM   1288  CE1 TYR B 724      13.091  86.737 -11.056  1.00  0.00           C  
ATOM   1289  CE2 TYR B 724      11.670  85.264  -9.783  1.00  0.00           C  
ATOM   1290  CZ  TYR B 724      11.882  86.474 -10.426  1.00  0.00           C  
ATOM   1291  OH  TYR B 724      10.886  87.421 -10.437  1.00  0.00           O  
ATOM   1292  N   THR B 725      16.844  81.188  -9.113  1.00  0.00           N  
ATOM   1293  CA  THR B 725      17.754  80.057  -9.303  1.00  0.00           C  
ATOM   1294  C   THR B 725      18.132  79.440  -7.974  1.00  0.00           C  
ATOM   1295  O   THR B 725      18.261  80.136  -6.968  1.00  0.00           O  
ATOM   1296  CB  THR B 725      19.091  80.432  -9.947  1.00  0.00           C  
ATOM   1297  OG1 THR B 725      18.934  81.584 -10.778  1.00  0.00           O  
ATOM   1298  CG2 THR B 725      19.609  79.237 -10.770  1.00  0.00           C  
ATOM   1299  N   TYR B 726      18.352  78.134  -7.984  1.00  0.00           N  
ATOM   1300  CA  TYR B 726      18.730  77.446  -6.765  1.00  0.00           C  
ATOM   1301  C   TYR B 726      19.479  76.168  -7.135  1.00  0.00           C  
ATOM   1302  O   TYR B 726      19.505  75.752  -8.304  1.00  0.00           O  
ATOM   1303  CB  TYR B 726      17.476  77.121  -5.939  1.00  0.00           C  
ATOM   1304  CG  TYR B 726      16.636  76.003  -6.525  1.00  0.00           C  
ATOM   1305  CD1 TYR B 726      16.842  74.680  -6.127  1.00  0.00           C  
ATOM   1306  CD2 TYR B 726      15.674  76.257  -7.507  1.00  0.00           C  
ATOM   1307  CE1 TYR B 726      16.124  73.640  -6.680  1.00  0.00           C  
ATOM   1308  CE2 TYR B 726      14.942  75.213  -8.079  1.00  0.00           C  
ATOM   1309  CZ  TYR B 726      15.179  73.906  -7.656  1.00  0.00           C  
ATOM   1310  OH  TYR B 726      14.494  72.847  -8.201  1.00  0.00           O  
ATOM   1311  N   PHE B 728      20.095  75.546  -6.141  1.00  0.00           N  
ATOM   1312  CA  PHE B 728      20.831  74.331  -6.402  1.00  0.00           C  
ATOM   1313  C   PHE B 728      20.096  73.141  -5.874  1.00  0.00           C  
ATOM   1314  O   PHE B 728      19.585  73.167  -4.749  1.00  0.00           O  
ATOM   1315  CB  PHE B 728      22.212  74.363  -5.749  1.00  0.00           C  
ATOM   1316  CG  PHE B 728      23.186  75.270  -6.432  1.00  0.00           C  
ATOM   1317  CD1 PHE B 728      23.205  76.634  -6.151  1.00  0.00           C  
ATOM   1318  CD2 PHE B 728      24.086  74.760  -7.364  1.00  0.00           C  
ATOM   1319  CE1 PHE B 728      24.104  77.483  -6.784  1.00  0.00           C  
ATOM   1320  CE2 PHE B 728      24.997  75.601  -8.006  1.00  0.00           C  
ATOM   1321  CZ  PHE B 728      25.006  76.970  -7.715  1.00  0.00           C  
ATOM   1322  N   SER B 730      20.038  72.098  -6.696  1.00  0.00           N  
ATOM   1323  CA  SER B 730      19.413  70.845  -6.286  1.00  0.00           C  
ATOM   1324  C   SER B 730      20.544  69.826  -6.135  1.00  0.00           C  
ATOM   1325  O   SER B 730      21.374  69.677  -7.046  1.00  0.00           O  
ATOM   1326  CB  SER B 730      18.419  70.344  -7.348  1.00  0.00           C  
ATOM   1327  OG  SER B 730      17.875  69.079  -6.982  1.00  0.00           O  
ATOM   1328  N   ALA B 731      20.602  69.172  -4.975  1.00  0.00           N  
ATOM   1329  CA  ALA B 731      21.600  68.131  -4.710  1.00  0.00           C  
ATOM   1330  C   ALA B 731      20.761  66.876  -4.961  1.00  0.00           C  
ATOM   1331  O   ALA B 731      20.002  66.431  -4.097  1.00  0.00           O  
ATOM   1332  CB  ALA B 731      22.070  68.201  -3.261  1.00  0.00           C  
ATOM   1333  N   SER B 732      20.918  66.304  -6.147  1.00  0.00           N  
ATOM   1334  CA  SER B 732      20.076  65.195  -6.562  1.00  0.00           C  
ATOM   1335  C   SER B 732      20.738  63.880  -6.955  1.00  0.00           C  
ATOM   1336  O   SER B 732      21.891  63.847  -7.386  1.00  0.00           O  
ATOM   1337  CB  SER B 732      19.189  65.728  -7.712  1.00  0.00           C  
ATOM   1338  OG  SER B 732      18.522  64.723  -8.443  1.00  0.00           O  
ATOM   1339  N   CYS B 733      19.989  62.788  -6.814  1.00  0.00           N  
ATOM   1340  CA  CYS B 733      20.517  61.488  -7.193  1.00  0.00           C  
ATOM   1341  C   CYS B 733      19.425  60.598  -7.763  1.00  0.00           C  
ATOM   1342  O   CYS B 733      18.243  60.875  -7.584  1.00  0.00           O  
ATOM   1343  CB  CYS B 733      21.149  60.802  -5.979  1.00  0.00           C  
ATOM   1344  SG  CYS B 733      19.953  60.256  -4.756  1.00  0.00           S  
ATOM   1345  N   VAL B 734      19.844  59.549  -8.468  1.00  0.00           N  
ATOM   1346  CA  VAL B 734      18.943  58.545  -9.028  1.00  0.00           C  
ATOM   1347  C   VAL B 734      19.565  57.188  -8.733  1.00  0.00           C  
ATOM   1348  O   VAL B 734      20.794  57.049  -8.695  1.00  0.00           O  
ATOM   1349  CB  VAL B 734      18.760  58.657 -10.569  1.00  0.00           C  
ATOM   1350  CG1 VAL B 734      17.869  59.845 -10.914  1.00  0.00           C  
ATOM   1351  CG2 VAL B 734      20.118  58.753 -11.248  1.00  0.00           C  
ATOM   1352  N   LEU B 735      18.715  56.190  -8.523  1.00  0.00           N  
ATOM   1353  CA  LEU B 735      19.165  54.838  -8.225  1.00  0.00           C  
ATOM   1354  C   LEU B 735      18.371  53.907  -9.132  1.00  0.00           C  
ATOM   1355  O   LEU B 735      17.161  53.788  -8.985  1.00  0.00           O  
ATOM   1356  CB  LEU B 735      18.862  54.504  -6.755  1.00  0.00           C  
ATOM   1357  CG  LEU B 735      19.603  53.366  -6.039  1.00  0.00           C  
ATOM   1358  CD1 LEU B 735      18.803  52.943  -4.812  1.00  0.00           C  
ATOM   1359  CD2 LEU B 735      19.796  52.185  -6.955  1.00  0.00           C  
ATOM   1360  N   VAL B 736      19.053  53.252 -10.062  1.00  0.00           N  
ATOM   1361  CA  VAL B 736      18.414  52.327 -10.998  1.00  0.00           C  
ATOM   1362  C   VAL B 736      18.699  50.864 -10.643  1.00  0.00           C  
ATOM   1363  O   VAL B 736      19.851  50.456 -10.558  1.00  0.00           O  
ATOM   1364  CB  VAL B 736      18.925  52.555 -12.428  1.00  0.00           C  
ATOM   1365  CG1 VAL B 736      18.046  51.787 -13.403  1.00  0.00           C  
ATOM   1366  CG2 VAL B 736      18.954  54.048 -12.750  1.00  0.00           C  
ATOM   1367  N   ASP B 737      17.649  50.073 -10.470  1.00  0.00           N  
ATOM   1368  CA  ASP B 737      17.798  48.662 -10.115  1.00  0.00           C  
ATOM   1369  C   ASP B 737      16.526  47.895 -10.497  1.00  0.00           C  
ATOM   1370  O   ASP B 737      15.495  48.505 -10.802  1.00  0.00           O  
ATOM   1371  CB  ASP B 737      18.055  48.530  -8.605  1.00  0.00           C  
ATOM   1372  CG  ASP B 737      18.902  47.312  -8.251  1.00  0.00           C  
ATOM   1373  OD1 ASP B 737      19.192  47.145  -7.046  1.00  0.00           O  
ATOM   1374  OD2 ASP B 737      19.286  46.531  -9.164  1.00  0.00           O  
ATOM   1375  N   GLU B 738      16.592  46.565 -10.477  1.00  0.00           N  
ATOM   1376  CA  GLU B 738      15.437  45.743 -10.846  1.00  0.00           C  
ATOM   1377  C   GLU B 738      14.323  45.805  -9.815  1.00  0.00           C  
ATOM   1378  O   GLU B 738      13.148  45.900 -10.162  1.00  0.00           O  
ATOM   1379  CB  GLU B 738      15.869  44.294 -11.071  1.00  0.00           C  
ATOM   1380  CG  GLU B 738      16.930  44.144 -12.159  1.00  0.00           C  
ATOM   1381  CD  GLU B 738      17.427  42.713 -12.327  1.00  0.00           C  
ATOM   1382  OE1 GLU B 738      17.627  42.025 -11.301  1.00  0.00           O  
ATOM   1383  OE2 GLU B 738      17.638  42.283 -13.484  1.00  0.00           O  
ATOM   1384  N   GLU B 739      14.699  45.776  -8.546  1.00  0.00           N  
ATOM   1385  CA  GLU B 739      13.725  45.827  -7.474  1.00  0.00           C  
ATOM   1386  C   GLU B 739      13.963  47.028  -6.552  1.00  0.00           C  
ATOM   1387  O   GLU B 739      15.007  47.128  -5.897  1.00  0.00           O  
ATOM   1388  CB  GLU B 739      13.779  44.522  -6.660  1.00  0.00           C  
ATOM   1389  CG  GLU B 739      13.322  43.274  -7.410  1.00  0.00           C  
ATOM   1390  CD  GLU B 739      11.818  43.275  -7.709  1.00  0.00           C  
ATOM   1391  OE1 GLU B 739      11.013  43.418  -6.760  1.00  0.00           O  
ATOM   1392  OE2 GLU B 739      11.436  43.124  -8.892  1.00  0.00           O  
ATOM   1393  N   LEU B 788      12.989  47.932  -6.503  1.00  0.00           N  
ATOM   1394  CA  LEU B 788      13.080  49.108  -5.657  1.00  0.00           C  
ATOM   1395  C   LEU B 788      11.788  49.378  -4.913  1.00  0.00           C  
ATOM   1396  O   LEU B 788      10.703  48.953  -5.320  1.00  0.00           O  
ATOM   1397  CB  LEU B 788      13.438  50.346  -6.475  1.00  0.00           C  
ATOM   1398  CG  LEU B 788      14.854  50.364  -7.037  1.00  0.00           C  
ATOM   1399  CD1 LEU B 788      14.982  51.533  -7.986  1.00  0.00           C  
ATOM   1400  CD2 LEU B 788      15.875  50.439  -5.886  1.00  0.00           C  
ATOM   1401  N   SER B 789      11.922  50.116  -3.824  1.00  0.00           N  
ATOM   1402  CA  SER B 789      10.799  50.466  -2.993  1.00  0.00           C  
ATOM   1403  C   SER B 789      11.097  51.773  -2.287  1.00  0.00           C  
ATOM   1404  O   SER B 789      12.193  52.310  -2.345  1.00  0.00           O  
ATOM   1405  CB  SER B 789      10.544  49.378  -1.953  1.00  0.00           C  
ATOM   1406  OG  SER B 789      11.559  49.369  -0.963  1.00  0.00           O  
ATOM   1407  N   VAL B 790      10.097  52.265  -1.595  1.00  0.00           N  
ATOM   1408  CA  VAL B 790      10.198  53.510  -0.885  1.00  0.00           C  
ATOM   1409  C   VAL B 790      11.291  53.378   0.196  1.00  0.00           C  
ATOM   1410  O   VAL B 790      11.821  54.372   0.694  1.00  0.00           O  
ATOM   1411  CB  VAL B 790       8.784  53.833  -0.320  1.00  0.00           C  
ATOM   1412  CG1 VAL B 790       8.702  53.521   1.176  1.00  0.00           C  
ATOM   1413  CG2 VAL B 790       8.396  55.241  -0.674  1.00  0.00           C  
ATOM   1414  N   ASP B 791      11.652  52.145   0.535  1.00  0.00           N  
ATOM   1415  CA  ASP B 791      12.693  51.921   1.545  1.00  0.00           C  
ATOM   1416  C   ASP B 791      14.097  52.334   1.073  1.00  0.00           C  
ATOM   1417  O   ASP B 791      14.913  52.799   1.871  1.00  0.00           O  
ATOM   1418  CB  ASP B 791      12.714  50.453   1.981  1.00  0.00           C  
ATOM   1419  CG  ASP B 791      11.343  49.959   2.418  1.00  0.00           C  
ATOM   1420  OD1 ASP B 791      10.551  49.542   1.542  1.00  0.00           O  
ATOM   1421  OD2 ASP B 791      11.053  50.003   3.633  1.00  0.00           O  
ATOM   1422  N   ASP B 792      14.387  52.156  -0.213  1.00  0.00           N  
ATOM   1423  CA  ASP B 792      15.684  52.558  -0.731  1.00  0.00           C  
ATOM   1424  C   ASP B 792      15.861  54.069  -0.565  1.00  0.00           C  
ATOM   1425  O   ASP B 792      16.959  54.547  -0.271  1.00  0.00           O  
ATOM   1426  CB  ASP B 792      15.823  52.184  -2.203  1.00  0.00           C  
ATOM   1427  CG  ASP B 792      15.519  50.729  -2.460  1.00  0.00           C  
ATOM   1428  OD1 ASP B 792      14.327  50.396  -2.586  1.00  0.00           O  
ATOM   1429  OD2 ASP B 792      16.466  49.915  -2.525  1.00  0.00           O  
ATOM   1430  N   GLY B 793      14.771  54.810  -0.746  1.00  0.00           N  
ATOM   1431  CA  GLY B 793      14.816  56.257  -0.597  1.00  0.00           C  
ATOM   1432  C   GLY B 793      15.089  56.691   0.836  1.00  0.00           C  
ATOM   1433  O   GLY B 793      15.792  57.669   1.077  1.00  0.00           O  
ATOM   1434  N   LYS B 794      14.530  55.967   1.796  1.00  0.00           N  
ATOM   1435  CA  LYS B 794      14.736  56.286   3.205  1.00  0.00           C  
ATOM   1436  C   LYS B 794      16.175  55.986   3.613  1.00  0.00           C  
ATOM   1437  O   LYS B 794      16.784  56.732   4.397  1.00  0.00           O  
ATOM   1438  CB  LYS B 794      13.767  55.480   4.073  1.00  0.00           C  
ATOM   1439  CG  LYS B 794      12.330  55.854   3.828  1.00  0.00           C  
ATOM   1440  CD  LYS B 794      11.380  54.946   4.541  1.00  0.00           C  
ATOM   1441  CE  LYS B 794       9.948  55.439   4.381  1.00  0.00           C  
ATOM   1442  NZ  LYS B 794       8.991  54.432   4.924  1.00  0.00           N  
ATOM   1443  N   ALA B 795      16.714  54.893   3.072  1.00  0.00           N  
ATOM   1444  CA  ALA B 795      18.084  54.506   3.374  1.00  0.00           C  
ATOM   1445  C   ALA B 795      19.070  55.554   2.840  1.00  0.00           C  
ATOM   1446  O   ALA B 795      20.011  55.942   3.541  1.00  0.00           O  
ATOM   1447  CB  ALA B 795      18.384  53.142   2.780  1.00  0.00           C  
ATOM   1448  N   VAL B 796      18.848  56.018   1.611  1.00  0.00           N  
ATOM   1449  CA  VAL B 796      19.717  57.024   1.017  1.00  0.00           C  
ATOM   1450  C   VAL B 796      19.669  58.337   1.806  1.00  0.00           C  
ATOM   1451  O   VAL B 796      20.709  58.913   2.129  1.00  0.00           O  
ATOM   1452  CB  VAL B 796      19.349  57.277  -0.461  1.00  0.00           C  
ATOM   1453  CG1 VAL B 796      20.037  58.534  -0.975  1.00  0.00           C  
ATOM   1454  CG2 VAL B 796      19.794  56.094  -1.307  1.00  0.00           C  
ATOM   1455  N   ALA B 797      18.472  58.799   2.147  1.00  0.00           N  
ATOM   1456  CA  ALA B 797      18.349  60.045   2.901  1.00  0.00           C  
ATOM   1457  C   ALA B 797      19.113  59.997   4.220  1.00  0.00           C  
ATOM   1458  O   ALA B 797      19.853  60.924   4.548  1.00  0.00           O  
ATOM   1459  CB  ALA B 797      16.877  60.380   3.163  1.00  0.00           C  
ATOM   1460  N   GLU B 798      18.946  58.922   4.976  1.00  0.00           N  
ATOM   1461  CA  GLU B 798      19.645  58.820   6.253  1.00  0.00           C  
ATOM   1462  C   GLU B 798      21.159  58.817   6.075  1.00  0.00           C  
ATOM   1463  O   GLU B 798      21.879  59.530   6.778  1.00  0.00           O  
ATOM   1464  CB  GLU B 798      19.235  57.556   7.010  1.00  0.00           C  
ATOM   1465  CG  GLU B 798      20.003  57.371   8.307  1.00  0.00           C  
ATOM   1466  CD  GLU B 798      19.881  55.969   8.887  1.00  0.00           C  
ATOM   1467  OE1 GLU B 798      20.854  55.511   9.517  1.00  0.00           O  
ATOM   1468  OE2 GLU B 798      18.821  55.329   8.730  1.00  0.00           O  
ATOM   1469  N   ALA B 799      21.644  58.032   5.123  1.00  0.00           N  
ATOM   1470  CA  ALA B 799      23.080  57.938   4.914  1.00  0.00           C  
ATOM   1471  C   ALA B 799      23.687  59.267   4.479  1.00  0.00           C  
ATOM   1472  O   ALA B 799      24.820  59.602   4.836  1.00  0.00           O  
ATOM   1473  CB  ALA B 799      23.386  56.853   3.891  1.00  0.00           C  
ATOM   1474  N   LEU B 800      22.923  60.031   3.713  1.00  0.00           N  
ATOM   1475  CA  LEU B 800      23.402  61.307   3.226  1.00  0.00           C  
ATOM   1476  C   LEU B 800      23.339  62.324   4.354  1.00  0.00           C  
ATOM   1477  O   LEU B 800      24.316  63.007   4.655  1.00  0.00           O  
ATOM   1478  CB  LEU B 800      22.534  61.748   2.051  1.00  0.00           C  
ATOM   1479  CG  LEU B 800      22.840  63.083   1.372  1.00  0.00           C  
ATOM   1480  CD1 LEU B 800      24.083  62.987   0.496  1.00  0.00           C  
ATOM   1481  CD2 LEU B 800      21.640  63.465   0.520  1.00  0.00           C  
ATOM   1482  N   LEU B 801      22.188  62.383   5.007  1.00  0.00           N  
ATOM   1483  CA  LEU B 801      21.954  63.333   6.084  1.00  0.00           C  
ATOM   1484  C   LEU B 801      22.718  63.114   7.382  1.00  0.00           C  
ATOM   1485  O   LEU B 801      22.989  64.065   8.123  1.00  0.00           O  
ATOM   1486  CB  LEU B 801      20.446  63.398   6.361  1.00  0.00           C  
ATOM   1487  CG  LEU B 801      19.627  64.471   5.623  1.00  0.00           C  
ATOM   1488  CD1 LEU B 801      20.384  65.021   4.441  1.00  0.00           C  
ATOM   1489  CD2 LEU B 801      18.310  63.885   5.178  1.00  0.00           C  
ATOM   1490  N   ARG B 802      23.048  61.865   7.684  1.00  0.00           N  
ATOM   1491  CA  ARG B 802      23.779  61.578   8.911  1.00  0.00           C  
ATOM   1492  C   ARG B 802      25.152  62.251   8.881  1.00  0.00           C  
ATOM   1493  O   ARG B 802      25.672  62.688   9.912  1.00  0.00           O  
ATOM   1494  CB  ARG B 802      23.952  60.078   9.069  1.00  0.00           C  
ATOM   1495  CG  ARG B 802      22.739  59.374   9.618  1.00  0.00           C  
ATOM   1496  CD  ARG B 802      23.135  58.683  10.874  1.00  0.00           C  
ATOM   1497  NE  ARG B 802      22.757  57.287  10.875  1.00  0.00           N  
ATOM   1498  CZ  ARG B 802      23.256  56.396  11.725  1.00  0.00           C  
ATOM   1499  NH1 ARG B 802      22.856  55.132  11.677  1.00  0.00           N  
ATOM   1500  NH2 ARG B 802      24.168  56.769  12.609  1.00  0.00           N  
ATOM   1501  N   GLN B 803      25.725  62.334   7.683  1.00  0.00           N  
ATOM   1502  CA  GLN B 803      27.030  62.933   7.497  1.00  0.00           C  
ATOM   1503  C   GLN B 803      27.003  64.440   7.761  1.00  0.00           C  
ATOM   1504  O   GLN B 803      28.033  65.083   7.781  1.00  0.00           O  
ATOM   1505  CB  GLN B 803      27.531  62.639   6.080  1.00  0.00           C  
ATOM   1506  CG  GLN B 803      27.596  61.148   5.752  1.00  0.00           C  
ATOM   1507  CD  GLN B 803      28.137  60.886   4.354  1.00  0.00           C  
ATOM   1508  OE1 GLN B 803      29.264  61.247   4.041  1.00  0.00           O  
ATOM   1509  NE2 GLN B 803      27.331  60.255   3.509  1.00  0.00           N  
ATOM   1510  N   PHE B 807      25.821  65.003   7.967  1.00  0.00           N  
ATOM   1511  CA  PHE B 807      25.713  66.425   8.239  1.00  0.00           C  
ATOM   1512  C   PHE B 807      25.239  66.676   9.663  1.00  0.00           C  
ATOM   1513  O   PHE B 807      24.822  67.787  10.010  1.00  0.00           O  
ATOM   1514  CB  PHE B 807      24.773  67.092   7.227  1.00  0.00           C  
ATOM   1515  CG  PHE B 807      25.399  67.297   5.881  1.00  0.00           C  
ATOM   1516  CD1 PHE B 807      26.176  68.427   5.629  1.00  0.00           C  
ATOM   1517  CD2 PHE B 807      25.275  66.332   4.882  1.00  0.00           C  
ATOM   1518  CE1 PHE B 807      26.827  68.594   4.402  1.00  0.00           C  
ATOM   1519  CE2 PHE B 807      25.927  66.488   3.639  1.00  0.00           C  
ATOM   1520  CZ  PHE B 807      26.703  67.620   3.404  1.00  0.00           C  
ATOM   1521  N   GLY B 808      25.296  65.632  10.489  1.00  0.00           N  
ATOM   1522  CA  GLY B 808      24.907  65.781  11.881  1.00  0.00           C  
ATOM   1523  C   GLY B 808      23.463  65.519  12.276  1.00  0.00           C  
ATOM   1524  O   GLY B 808      23.110  65.690  13.446  1.00  0.00           O  
ATOM   1525  N   PHE B1141      22.617  65.126  11.326  1.00  0.00           N  
ATOM   1526  CA  PHE B1141      21.236  64.834  11.662  1.00  0.00           C  
ATOM   1527  C   PHE B1141      21.227  63.482  12.371  1.00  0.00           C  
ATOM   1528  O   PHE B1141      21.984  62.586  12.001  1.00  0.00           O  
ATOM   1529  CB  PHE B1141      20.381  64.789  10.407  1.00  0.00           C  
ATOM   1530  CG  PHE B1141      20.176  66.131   9.775  1.00  0.00           C  
ATOM   1531  CD1 PHE B1141      21.062  66.606   8.821  1.00  0.00           C  
ATOM   1532  CD2 PHE B1141      19.085  66.915  10.123  1.00  0.00           C  
ATOM   1533  CE1 PHE B1141      20.865  67.838   8.221  1.00  0.00           C  
ATOM   1534  CE2 PHE B1141      18.878  68.147   9.526  1.00  0.00           C  
ATOM   1535  CZ  PHE B1141      19.771  68.610   8.571  1.00  0.00           C  
ATOM   1536  N   GLU B1153      20.373  63.327  13.381  1.00  0.00           N  
ATOM   1537  CA  GLU B1153      20.358  62.080  14.129  1.00  0.00           C  
ATOM   1538  C   GLU B1153      19.091  61.244  14.080  1.00  0.00           C  
ATOM   1539  O   GLU B1153      19.146  60.048  14.313  1.00  0.00           O  
ATOM   1540  CB  GLU B1153      20.746  62.370  15.579  1.00  0.00           C  
ATOM   1541  CG  GLU B1153      22.091  63.072  15.678  1.00  0.00           C  
ATOM   1542  CD  GLU B1153      22.409  63.593  17.071  1.00  0.00           C  
ATOM   1543  OE1 GLU B1153      21.548  64.268  17.674  1.00  0.00           O  
ATOM   1544  OE2 GLU B1153      23.532  63.343  17.557  1.00  0.00           O  
ATOM   1545  N   ASN B1154      17.954  61.856  13.774  1.00  0.00           N  
ATOM   1546  CA  ASN B1154      16.700  61.111  13.711  1.00  0.00           C  
ATOM   1547  C   ASN B1154      15.917  61.517  12.460  1.00  0.00           C  
ATOM   1548  O   ASN B1154      16.008  62.658  12.022  1.00  0.00           O  
ATOM   1549  CB  ASN B1154      15.885  61.379  14.974  1.00  0.00           C  
ATOM   1550  CG  ASN B1154      15.027  60.199  15.377  1.00  0.00           C  
ATOM   1551  OD1 ASN B1154      14.417  60.212  16.443  1.00  0.00           O  
ATOM   1552  ND2 ASN B1154      14.975  59.169  14.530  1.00  0.00           N  
ATOM   1553  N   PHE B1155      15.141  60.587  11.906  1.00  0.00           N  
ATOM   1554  CA  PHE B1155      14.386  60.827  10.675  1.00  0.00           C  
ATOM   1555  C   PHE B1155      12.952  60.310  10.682  1.00  0.00           C  
ATOM   1556  O   PHE B1155      12.680  59.226  11.196  1.00  0.00           O  
ATOM   1557  CB  PHE B1155      15.105  60.153   9.505  1.00  0.00           C  
ATOM   1558  CG  PHE B1155      16.566  60.490   9.419  1.00  0.00           C  
ATOM   1559  CD1 PHE B1155      16.992  61.630   8.735  1.00  0.00           C  
ATOM   1560  CD2 PHE B1155      17.508  59.714  10.087  1.00  0.00           C  
ATOM   1561  CE1 PHE B1155      18.333  61.999   8.725  1.00  0.00           C  
ATOM   1562  CE2 PHE B1155      18.851  60.074  10.086  1.00  0.00           C  
ATOM   1563  CZ  PHE B1155      19.266  61.225   9.401  1.00  0.00           C  
ATOM   1564  N   ARG B1156      12.045  61.083  10.088  1.00  0.00           N  
ATOM   1565  CA  ARG B1156      10.649  60.686   9.962  1.00  0.00           C  
ATOM   1566  C   ARG B1156      10.206  60.953   8.517  1.00  0.00           C  
ATOM   1567  O   ARG B1156      10.595  61.951   7.910  1.00  0.00           O  
ATOM   1568  CB  ARG B1156       9.754  61.479  10.914  1.00  0.00           C  
ATOM   1569  CG  ARG B1156      10.083  61.369  12.386  1.00  0.00           C  
ATOM   1570  CD  ARG B1156       9.886  59.966  12.963  1.00  0.00           C  
ATOM   1571  NE  ARG B1156      10.006  60.012  14.424  1.00  0.00           N  
ATOM   1572  CZ  ARG B1156      10.898  59.337  15.149  1.00  0.00           C  
ATOM   1573  NH1 ARG B1156      10.906  59.472  16.472  1.00  0.00           N  
ATOM   1574  NH2 ARG B1156      11.773  58.523  14.564  1.00  0.00           N  
ATOM   1575  N   PHE B1157       9.381  60.065   7.972  1.00  0.00           N  
ATOM   1576  CA  PHE B1157       8.906  60.220   6.602  1.00  0.00           C  
ATOM   1577  C   PHE B1157       7.385  60.275   6.511  1.00  0.00           C  
ATOM   1578  O   PHE B1157       6.695  59.525   7.197  1.00  0.00           O  
ATOM   1579  CB  PHE B1157       9.409  59.058   5.743  1.00  0.00           C  
ATOM   1580  CG  PHE B1157      10.872  58.776   5.902  1.00  0.00           C  
ATOM   1581  CD1 PHE B1157      11.324  57.942   6.919  1.00  0.00           C  
ATOM   1582  CD2 PHE B1157      11.804  59.354   5.042  1.00  0.00           C  
ATOM   1583  CE1 PHE B1157      12.680  57.689   7.079  1.00  0.00           C  
ATOM   1584  CE2 PHE B1157      13.162  59.106   5.191  1.00  0.00           C  
ATOM   1585  CZ  PHE B1157      13.605  58.272   6.213  1.00  0.00           C  
ATOM   1586  N   ARG B1158       6.865  61.157   5.659  1.00  0.00           N  
ATOM   1587  CA  ARG B1158       5.417  61.270   5.462  1.00  0.00           C  
ATOM   1588  C   ARG B1158       5.097  61.380   3.969  1.00  0.00           C  
ATOM   1589  O   ARG B1158       5.856  61.980   3.213  1.00  0.00           O  
ATOM   1590  CB  ARG B1158       4.853  62.493   6.200  1.00  0.00           C  
ATOM   1591  CG  ARG B1158       4.977  63.812   5.452  1.00  0.00           C  
ATOM   1592  CD  ARG B1158       4.339  64.961   6.241  1.00  0.00           C  
ATOM   1593  NE  ARG B1158       4.482  66.244   5.551  1.00  0.00           N  
ATOM   1594  CZ  ARG B1158       4.200  67.430   6.088  1.00  0.00           C  
ATOM   1595  NH1 ARG B1158       4.368  68.539   5.373  1.00  0.00           N  
ATOM   1596  NH2 ARG B1158       3.757  67.513   7.337  1.00  0.00           N  
ATOM   1597  N   LYS B1159       3.977  60.798   3.548  1.00  0.00           N  
ATOM   1598  CA  LYS B1159       3.575  60.851   2.143  1.00  0.00           C  
ATOM   1599  C   LYS B1159       3.264  62.273   1.735  1.00  0.00           C  
ATOM   1600  O   LYS B1159       2.500  62.970   2.398  1.00  0.00           O  
ATOM   1601  CB  LYS B1159       2.340  59.988   1.887  1.00  0.00           C  
ATOM   1602  CG  LYS B1159       2.509  58.495   2.199  1.00  0.00           C  
ATOM   1603  CD  LYS B1159       3.554  57.829   1.337  1.00  0.00           C  
ATOM   1604  CE  LYS B1159       3.682  56.349   1.709  1.00  0.00           C  
ATOM   1605  NZ  LYS B1159       4.617  55.589   0.811  1.00  0.00           N  
ATOM   1606  N   ASP B1160       3.872  62.700   0.637  1.00  0.00           N  
ATOM   1607  CA  ASP B1160       3.682  64.040   0.096  1.00  0.00           C  
ATOM   1608  C   ASP B1160       2.315  64.068  -0.584  1.00  0.00           C  
ATOM   1609  O   ASP B1160       2.048  63.269  -1.484  1.00  0.00           O  
ATOM   1610  CB  ASP B1160       4.792  64.319  -0.918  1.00  0.00           C  
ATOM   1611  CG  ASP B1160       4.769  65.731  -1.452  1.00  0.00           C  
ATOM   1612  OD1 ASP B1160       5.730  66.083  -2.174  1.00  0.00           O  
ATOM   1613  OD2 ASP B1160       3.811  66.481  -1.160  1.00  0.00           O  
ATOM   1614  N   GLU B1161       1.459  64.988  -0.156  1.00  0.00           N  
ATOM   1615  CA  GLU B1161       0.112  65.097  -0.704  1.00  0.00           C  
ATOM   1616  C   GLU B1161      -0.014  65.414  -2.188  1.00  0.00           C  
ATOM   1617  O   GLU B1161      -0.959  64.960  -2.823  1.00  0.00           O  
ATOM   1618  CB  GLU B1161      -0.685  66.133   0.080  1.00  0.00           C  
ATOM   1619  CG  GLU B1161      -0.828  65.806   1.551  1.00  0.00           C  
ATOM   1620  CD  GLU B1161      -1.526  66.906   2.329  1.00  0.00           C  
ATOM   1621  OE1 GLU B1161      -1.604  66.787   3.571  1.00  0.00           O  
ATOM   1622  OE2 GLU B1161      -1.995  67.885   1.701  1.00  0.00           O  
ATOM   1623  N   LYS B1425       0.924  66.174  -2.750  1.00  0.00           N  
ATOM   1624  CA  LYS B1425       0.822  66.542  -4.164  1.00  0.00           C  
ATOM   1625  C   LYS B1425       0.800  65.398  -5.174  1.00  0.00           C  
ATOM   1626  O   LYS B1425       0.173  65.516  -6.228  1.00  0.00           O  
ATOM   1627  CB  LYS B1425       1.914  67.542  -4.547  1.00  0.00           C  
ATOM   1628  CG  LYS B1425       3.331  67.094  -4.273  1.00  0.00           C  
ATOM   1629  CD  LYS B1425       4.321  68.101  -4.861  1.00  0.00           C  
ATOM   1630  CE  LYS B1425       4.049  69.523  -4.373  1.00  0.00           C  
ATOM   1631  NZ  LYS B1425       4.879  70.546  -5.079  1.00  0.00           N  
ATOM   1632  N   ARG B1437       1.480  64.303  -4.866  1.00  0.00           N  
ATOM   1633  CA  ARG B1437       1.497  63.143  -5.756  1.00  0.00           C  
ATOM   1634  C   ARG B1437       1.707  63.450  -7.238  1.00  0.00           C  
ATOM   1635  O   ARG B1437       0.839  63.211  -8.070  1.00  0.00           O  
ATOM   1636  CB  ARG B1437       0.209  62.354  -5.567  1.00  0.00           C  
ATOM   1637  CG  ARG B1437       0.153  61.614  -4.245  1.00  0.00           C  
ATOM   1638  CD  ARG B1437      -1.261  61.464  -3.743  1.00  0.00           C  
ATOM   1639  NE  ARG B1437      -2.081  60.690  -4.662  1.00  0.00           N  
ATOM   1640  CZ  ARG B1437      -2.191  59.368  -4.644  1.00  0.00           C  
ATOM   1641  NH1 ARG B1437      -2.970  58.776  -5.536  1.00  0.00           N  
ATOM   1642  NH2 ARG B1437      -1.541  58.640  -3.733  1.00  0.00           N  
ATOM   1643  N   SER B1438       2.885  63.960  -7.563  1.00  0.00           N  
ATOM   1644  CA  SER B1438       3.223  64.301  -8.935  1.00  0.00           C  
ATOM   1645  C   SER B1438       3.180  63.099  -9.881  1.00  0.00           C  
ATOM   1646  O   SER B1438       3.617  61.994  -9.548  1.00  0.00           O  
ATOM   1647  CB  SER B1438       4.603  64.948  -8.961  1.00  0.00           C  
ATOM   1648  OG  SER B1438       4.628  66.049  -8.076  1.00  0.00           O  
ATOM   1649  N   LYS B1443       2.674  63.340 -11.080  1.00  0.00           N  
ATOM   1650  CA  LYS B1443       2.522  62.287 -12.065  1.00  0.00           C  
ATOM   1651  C   LYS B1443       3.774  61.619 -12.617  1.00  0.00           C  
ATOM   1652  O   LYS B1443       3.648  60.619 -13.321  1.00  0.00           O  
ATOM   1653  CB  LYS B1443       1.647  62.793 -13.223  1.00  0.00           C  
ATOM   1654  CG  LYS B1443       0.267  63.261 -12.769  1.00  0.00           C  
ATOM   1655  CD  LYS B1443      -0.492  62.142 -12.056  1.00  0.00           C  
ATOM   1656  CE  LYS B1443      -1.712  62.654 -11.287  1.00  0.00           C  
ATOM   1657  NZ  LYS B1443      -1.348  63.494 -10.088  1.00  0.00           N  
ATOM   1658  N   TYR B1444       4.968  62.145 -12.335  1.00  0.00           N  
ATOM   1659  CA  TYR B1444       6.185  61.486 -12.839  1.00  0.00           C  
ATOM   1660  C   TYR B1444       6.707  60.457 -11.822  1.00  0.00           C  
ATOM   1661  O   TYR B1444       7.702  59.771 -12.060  1.00  0.00           O  
ATOM   1662  CB  TYR B1444       7.296  62.496 -13.179  1.00  0.00           C  
ATOM   1663  CG  TYR B1444       7.778  63.331 -12.015  1.00  0.00           C  
ATOM   1664  CD1 TYR B1444       7.115  64.502 -11.661  1.00  0.00           C  
ATOM   1665  CD2 TYR B1444       8.885  62.941 -11.249  1.00  0.00           C  
ATOM   1666  CE1 TYR B1444       7.530  65.270 -10.575  1.00  0.00           C  
ATOM   1667  CE2 TYR B1444       9.315  63.704 -10.154  1.00  0.00           C  
ATOM   1668  CZ  TYR B1444       8.624  64.867  -9.828  1.00  0.00           C  
ATOM   1669  OH  TYR B1444       8.987  65.631  -8.756  1.00  0.00           O  
ATOM   1670  N   TYR B1446       6.023  60.361 -10.688  1.00  0.00           N  
ATOM   1671  CA  TYR B1446       6.370  59.398  -9.644  1.00  0.00           C  
ATOM   1672  C   TYR B1446       5.226  58.403  -9.520  1.00  0.00           C  
ATOM   1673  O   TYR B1446       4.064  58.767  -9.660  1.00  0.00           O  
ATOM   1674  CB  TYR B1446       6.532  60.064  -8.270  1.00  0.00           C  
ATOM   1675  CG  TYR B1446       7.828  60.799  -8.002  1.00  0.00           C  
ATOM   1676  CD1 TYR B1446       9.057  60.235  -8.335  1.00  0.00           C  
ATOM   1677  CD2 TYR B1446       7.823  62.004  -7.289  1.00  0.00           C  
ATOM   1678  CE1 TYR B1446      10.249  60.844  -7.955  1.00  0.00           C  
ATOM   1679  CE2 TYR B1446       9.005  62.622  -6.899  1.00  0.00           C  
ATOM   1680  CZ  TYR B1446      10.214  62.035  -7.230  1.00  0.00           C  
ATOM   1681  OH  TYR B1446      11.389  62.606  -6.807  1.00  0.00           O  
ATOM   1682  N   ILE B1447       5.572  57.152  -9.251  1.00  0.00           N  
ATOM   1683  CA  ILE B1447       4.597  56.098  -9.054  1.00  0.00           C  
ATOM   1684  C   ILE B1447       3.661  56.509  -7.912  1.00  0.00           C  
ATOM   1685  O   ILE B1447       4.094  56.839  -6.808  1.00  0.00           O  
ATOM   1686  CB  ILE B1447       5.311  54.785  -8.705  1.00  0.00           C  
ATOM   1687  CG1 ILE B1447       5.973  54.220  -9.960  1.00  0.00           C  
ATOM   1688  CG2 ILE B1447       4.342  53.788  -8.109  1.00  0.00           C  
ATOM   1689  CD1 ILE B1447       6.640  52.846  -9.723  1.00  0.00           C  
ATOM   1690  N   PRO B1448       2.353  56.488  -8.164  1.00  0.00           N  
ATOM   1691  CA  PRO B1448       1.429  56.883  -7.096  1.00  0.00           C  
ATOM   1692  C   PRO B1448       1.755  56.325  -5.708  1.00  0.00           C  
ATOM   1693  O   PRO B1448       1.977  55.133  -5.528  1.00  0.00           O  
ATOM   1694  CB  PRO B1448       0.078  56.414  -7.617  1.00  0.00           C  
ATOM   1695  CG  PRO B1448       0.441  55.251  -8.491  1.00  0.00           C  
ATOM   1696  CD  PRO B1448       1.647  55.760  -9.228  1.00  0.00           C  
ATOM   1697  N   ASP B1456       1.806  57.232  -4.743  1.00  0.00           N  
ATOM   1698  CA  ASP B1456       2.074  56.927  -3.350  1.00  0.00           C  
ATOM   1699  C   ASP B1456       3.544  56.700  -2.962  1.00  0.00           C  
ATOM   1700  O   ASP B1456       3.832  56.300  -1.828  1.00  0.00           O  
ATOM   1701  CB  ASP B1456       1.222  55.744  -2.901  1.00  0.00           C  
ATOM   1702  CG  ASP B1456       0.973  55.753  -1.407  1.00  0.00           C  
ATOM   1703  OD1 ASP B1456       0.528  56.802  -0.890  1.00  0.00           O  
ATOM   1704  OD2 ASP B1456       1.219  54.721  -0.746  1.00  0.00           O  
ATOM   1705  N   THR B1457       4.479  56.959  -3.876  1.00  0.00           N  
ATOM   1706  CA  THR B1457       5.881  56.791  -3.524  1.00  0.00           C  
ATOM   1707  C   THR B1457       6.526  58.142  -3.193  1.00  0.00           C  
ATOM   1708  O   THR B1457       7.580  58.194  -2.550  1.00  0.00           O  
ATOM   1709  CB  THR B1457       6.709  56.105  -4.643  1.00  0.00           C  
ATOM   1710  OG1 THR B1457       6.746  56.938  -5.811  1.00  0.00           O  
ATOM   1711  CG2 THR B1457       6.125  54.738  -4.986  1.00  0.00           C  
ATOM   1712  N   GLN B1458       5.894  59.233  -3.620  1.00  0.00           N  
ATOM   1713  CA  GLN B1458       6.434  60.568  -3.360  1.00  0.00           C  
ATOM   1714  C   GLN B1458       6.376  60.848  -1.861  1.00  0.00           C  
ATOM   1715  O   GLN B1458       5.308  60.993  -1.271  1.00  0.00           O  
ATOM   1716  CB  GLN B1458       5.666  61.609  -4.162  1.00  0.00           C  
ATOM   1717  CG  GLN B1458       5.959  63.033  -3.787  1.00  0.00           C  
ATOM   1718  CD  GLN B1458       5.578  63.991  -4.888  1.00  0.00           C  
ATOM   1719  OE1 GLN B1458       4.614  63.767  -5.612  1.00  0.00           O  
ATOM   1720  NE2 GLN B1458       6.330  65.064  -5.020  1.00  0.00           N  
ATOM   1721  N   THR B1459       7.561  60.916  -1.269  1.00  0.00           N  
ATOM   1722  CA  THR B1459       7.752  61.082   0.162  1.00  0.00           C  
ATOM   1723  C   THR B1459       8.515  62.340   0.579  1.00  0.00           C  
ATOM   1724  O   THR B1459       9.466  62.769  -0.088  1.00  0.00           O  
ATOM   1725  CB  THR B1459       8.530  59.863   0.683  1.00  0.00           C  
ATOM   1726  OG1 THR B1459       7.858  58.671   0.253  1.00  0.00           O  
ATOM   1727  CG2 THR B1459       8.676  59.889   2.224  1.00  0.00           C  
ATOM   1728  N   GLU B1460       8.093  62.915   1.701  1.00  0.00           N  
ATOM   1729  CA  GLU B1460       8.745  64.090   2.282  1.00  0.00           C  
ATOM   1730  C   GLU B1460       9.615  63.617   3.450  1.00  0.00           C  
ATOM   1731  O   GLU B1460       9.147  62.850   4.300  1.00  0.00           O  
ATOM   1732  CB  GLU B1460       7.699  65.066   2.801  1.00  0.00           C  
ATOM   1733  CG  GLU B1460       7.115  65.966   1.727  1.00  0.00           C  
ATOM   1734  CD  GLU B1460       5.957  66.804   2.235  1.00  0.00           C  
ATOM   1735  OE1 GLU B1460       5.606  67.803   1.566  1.00  0.00           O  
ATOM   1736  OE2 GLU B1460       5.394  66.457   3.297  1.00  0.00           O  
ATOM   1737  N   VAL B1461      10.875  64.050   3.494  1.00  0.00           N  
ATOM   1738  CA  VAL B1461      11.759  63.637   4.584  1.00  0.00           C  
ATOM   1739  C   VAL B1461      12.035  64.718   5.644  1.00  0.00           C  
ATOM   1740  O   VAL B1461      12.413  65.853   5.343  1.00  0.00           O  
ATOM   1741  CB  VAL B1461      13.105  62.982   4.027  1.00  0.00           C  
ATOM   1742  CG1 VAL B1461      13.412  63.468   2.659  1.00  0.00           C  
ATOM   1743  CG2 VAL B1461      14.268  63.260   4.931  1.00  0.00           C  
ATOM   1744  N   PHE B1462      11.785  64.349   6.895  1.00  0.00           N  
ATOM   1745  CA  PHE B1462      11.999  65.233   8.034  1.00  0.00           C  
ATOM   1746  C   PHE B1462      13.168  64.708   8.838  1.00  0.00           C  
ATOM   1747  O   PHE B1462      13.250  63.510   9.111  1.00  0.00           O  
ATOM   1748  CB  PHE B1462      10.764  65.257   8.918  1.00  0.00           C  
ATOM   1749  CG  PHE B1462       9.622  66.002   8.323  1.00  0.00           C  
ATOM   1750  CD1 PHE B1462       9.387  67.335   8.674  1.00  0.00           C  
ATOM   1751  CD2 PHE B1462       8.808  65.394   7.364  1.00  0.00           C  
ATOM   1752  CE1 PHE B1462       8.358  68.059   8.072  1.00  0.00           C  
ATOM   1753  CE2 PHE B1462       7.772  66.107   6.751  1.00  0.00           C  
ATOM   1754  CZ  PHE B1462       7.548  67.445   7.105  1.00  0.00           C  
ATOM   1755  N   ALA B1463      14.074  65.599   9.222  1.00  0.00           N  
ATOM   1756  CA  ALA B1463      15.230  65.175   9.990  1.00  0.00           C  
ATOM   1757  C   ALA B1463      15.439  66.062  11.203  1.00  0.00           C  
ATOM   1758  O   ALA B1463      15.082  67.244  11.204  1.00  0.00           O  
ATOM   1759  CB  ALA B1463      16.466  65.164   9.111  1.00  0.00           C  
ATOM   1760  N   PHE B1464      15.996  65.460  12.246  1.00  0.00           N  
ATOM   1761  CA  PHE B1464      16.257  66.141  13.498  1.00  0.00           C  
ATOM   1762  C   PHE B1464      17.719  66.507  13.672  1.00  0.00           C  
ATOM   1763  O   PHE B1464      18.608  65.656  13.564  1.00  0.00           O  
ATOM   1764  CB  PHE B1464      15.816  65.268  14.680  1.00  0.00           C  
ATOM   1765  CG  PHE B1464      16.259  65.798  16.028  1.00  0.00           C  
ATOM   1766  CD1 PHE B1464      17.470  65.380  16.594  1.00  0.00           C  
ATOM   1767  CD2 PHE B1464      15.479  66.737  16.717  1.00  0.00           C  
ATOM   1768  CE1 PHE B1464      17.903  65.890  17.831  1.00  0.00           C  
ATOM   1769  CE2 PHE B1464      15.895  67.256  17.950  1.00  0.00           C  
ATOM   1770  CZ  PHE B1464      17.108  66.832  18.509  1.00  0.00           C  
ATOM   1771  N   HIS B1465      17.962  67.778  13.958  1.00  0.00           N  
ATOM   1772  CA  HIS B1465      19.314  68.240  14.163  1.00  0.00           C  
ATOM   1773  C   HIS B1465      19.406  68.989  15.481  1.00  0.00           C  
ATOM   1774  O   HIS B1465      18.733  69.996  15.687  1.00  0.00           O  
ATOM   1775  CB  HIS B1465      19.762  69.144  13.015  1.00  0.00           C  
ATOM   1776  CG  HIS B1465      21.250  69.271  12.913  1.00  0.00           C  
ATOM   1777  ND1 HIS B1465      21.950  68.952  11.769  1.00  0.00           N  
ATOM   1778  CD2 HIS B1465      22.177  69.629  13.832  1.00  0.00           C  
ATOM   1779  CE1 HIS B1465      23.243  69.106  11.988  1.00  0.00           C  
ATOM   1780  NE2 HIS B1465      23.407  69.517  13.232  1.00  0.00           N  
ATOM   1781  N   PRO B1475      20.249  68.500  16.395  1.00  0.00           N  
ATOM   1782  CA  PRO B1475      20.436  69.119  17.712  1.00  0.00           C  
ATOM   1783  C   PRO B1475      20.768  70.601  17.646  1.00  0.00           C  
ATOM   1784  O   PRO B1475      20.358  71.381  18.501  1.00  0.00           O  
ATOM   1785  CB  PRO B1475      21.556  68.291  18.330  1.00  0.00           C  
ATOM   1786  CG  PRO B1475      22.255  67.684  17.149  1.00  0.00           C  
ATOM   1787  CD  PRO B1475      21.137  67.341  16.222  1.00  0.00           C  
ATOM   1788  N   LYS B1476      21.505  70.985  16.620  1.00  0.00           N  
ATOM   1789  CA  LYS B1476      21.894  72.371  16.431  1.00  0.00           C  
ATOM   1790  C   LYS B1476      20.667  73.295  16.407  1.00  0.00           C  
ATOM   1791  O   LYS B1476      20.752  74.469  16.775  1.00  0.00           O  
ATOM   1792  CB  LYS B1476      22.665  72.474  15.116  1.00  0.00           C  
ATOM   1793  CG  LYS B1476      23.255  73.818  14.787  1.00  0.00           C  
ATOM   1794  CD  LYS B1476      24.241  73.653  13.634  1.00  0.00           C  
ATOM   1795  CE  LYS B1476      25.073  74.907  13.400  1.00  0.00           C  
ATOM   1796  NZ  LYS B1476      26.108  74.667  12.359  1.00  0.00           N  
ATOM   1797  N   LEU B1681      19.528  72.747  15.984  1.00  0.00           N  
ATOM   1798  CA  LEU B1681      18.284  73.502  15.870  1.00  0.00           C  
ATOM   1799  C   LEU B1681      17.388  73.513  17.106  1.00  0.00           C  
ATOM   1800  O   LEU B1681      16.432  74.286  17.161  1.00  0.00           O  
ATOM   1801  CB  LEU B1681      17.459  72.978  14.696  1.00  0.00           C  
ATOM   1802  CG  LEU B1681      17.976  73.128  13.268  1.00  0.00           C  
ATOM   1803  CD1 LEU B1681      16.954  72.543  12.296  1.00  0.00           C  
ATOM   1804  CD2 LEU B1681      18.200  74.591  12.962  1.00  0.00           C  
ATOM   1805  N   VAL B1682      17.655  72.652  18.083  1.00  0.00           N  
ATOM   1806  CA  VAL B1682      16.820  72.651  19.281  1.00  0.00           C  
ATOM   1807  C   VAL B1682      17.105  73.934  20.048  1.00  0.00           C  
ATOM   1808  O   VAL B1682      18.262  74.295  20.253  1.00  0.00           O  
ATOM   1809  CB  VAL B1682      17.111  71.441  20.193  1.00  0.00           C  
ATOM   1810  CG1 VAL B1682      16.942  70.155  19.412  1.00  0.00           C  
ATOM   1811  CG2 VAL B1682      18.510  71.539  20.760  1.00  0.00           C  
ATOM   1812  N   GLY B1683      16.052  74.627  20.462  1.00  0.00           N  
ATOM   1813  CA  GLY B1683      16.238  75.873  21.181  1.00  0.00           C  
ATOM   1814  C   GLY B1683      16.546  76.991  20.202  1.00  0.00           C  
ATOM   1815  O   GLY B1683      17.052  78.047  20.582  1.00  0.00           O  
ATOM   1816  N   SER B1684      16.234  76.744  18.932  1.00  0.00           N  
ATOM   1817  CA  SER B1684      16.465  77.704  17.855  1.00  0.00           C  
ATOM   1818  C   SER B1684      15.339  78.731  17.791  1.00  0.00           C  
ATOM   1819  O   SER B1684      14.167  78.396  17.978  1.00  0.00           O  
ATOM   1820  CB  SER B1684      16.565  76.967  16.513  1.00  0.00           C  
ATOM   1821  OG  SER B1684      16.789  77.860  15.438  1.00  0.00           O  
ATOM   1822  N   SER B1685      15.703  79.984  17.531  1.00  0.00           N  
ATOM   1823  CA  SER B1685      14.721  81.060  17.431  1.00  0.00           C  
ATOM   1824  C   SER B1685      13.884  80.845  16.178  1.00  0.00           C  
ATOM   1825  O   SER B1685      13.850  81.690  15.281  1.00  0.00           O  
ATOM   1826  CB  SER B1685      15.418  82.425  17.365  1.00  0.00           C  
ATOM   1827  OG  SER B1685      16.065  82.740  18.587  1.00  0.00           O  
ATOM   1828  N   THR B1686      13.210  79.702  16.130  1.00  0.00           N  
ATOM   1829  CA  THR B1686      12.372  79.340  14.998  1.00  0.00           C  
ATOM   1830  C   THR B1686      11.475  78.173  15.395  1.00  0.00           C  
ATOM   1831  O   THR B1686      11.598  77.634  16.499  1.00  0.00           O  
ATOM   1832  CB  THR B1686      13.240  78.926  13.791  1.00  0.00           C  
ATOM   1833  OG1 THR B1686      12.403  78.433  12.738  1.00  0.00           O  
ATOM   1834  CG2 THR B1686      14.230  77.847  14.198  1.00  0.00           C  
ATOM   1835  N   LYS B1687      10.565  77.795  14.499  1.00  0.00           N  
ATOM   1836  CA  LYS B1687       9.662  76.678  14.756  1.00  0.00           C  
ATOM   1837  C   LYS B1687      10.443  75.378  14.661  1.00  0.00           C  
ATOM   1838  O   LYS B1687       9.931  74.298  14.968  1.00  0.00           O  
ATOM   1839  CB  LYS B1687       8.506  76.673  13.753  1.00  0.00           C  
ATOM   1840  CG  LYS B1687       7.297  77.489  14.197  1.00  0.00           C  
ATOM   1841  CD  LYS B1687       6.744  76.976  15.523  1.00  0.00           C  
ATOM   1842  CE  LYS B1687       5.443  77.667  15.884  1.00  0.00           C  
ATOM   1843  NZ  LYS B1687       4.393  77.419  14.857  1.00  0.00           N  
ATOM   1844  N   TYR B1688      11.692  75.501  14.225  1.00  0.00           N  
ATOM   1845  CA  TYR B1688      12.589  74.363  14.101  1.00  0.00           C  
ATOM   1846  C   TYR B1688      13.118  74.096  15.507  1.00  0.00           C  
ATOM   1847  O   TYR B1688      14.005  73.269  15.712  1.00  0.00           O  
ATOM   1848  CB  TYR B1688      13.739  74.716  13.155  1.00  0.00           C  
ATOM   1849  CG  TYR B1688      13.294  75.135  11.765  1.00  0.00           C  
ATOM   1850  CD1 TYR B1688      14.166  75.799  10.904  1.00  0.00           C  
ATOM   1851  CD2 TYR B1688      12.008  74.847  11.304  1.00  0.00           C  
ATOM   1852  CE1 TYR B1688      13.770  76.168   9.617  1.00  0.00           C  
ATOM   1853  CE2 TYR B1688      11.602  75.208  10.021  1.00  0.00           C  
ATOM   1854  CZ  TYR B1688      12.486  75.868   9.181  1.00  0.00           C  
ATOM   1855  OH  TYR B1688      12.091  76.216   7.905  1.00  0.00           O  
ATOM   1856  N   SER B1689      12.543  74.816  16.467  1.00  0.00           N  
ATOM   1857  CA  SER B1689      12.909  74.721  17.875  1.00  0.00           C  
ATOM   1858  C   SER B1689      12.927  73.290  18.417  1.00  0.00           C  
ATOM   1859  O   SER B1689      13.774  72.953  19.248  1.00  0.00           O  
ATOM   1860  CB  SER B1689      11.958  75.583  18.712  1.00  0.00           C  
ATOM   1861  OG  SER B1689      12.338  75.592  20.077  1.00  0.00           O  
ATOM   1862  N   ASP B1690      11.999  72.449  17.962  1.00  0.00           N  
ATOM   1863  CA  ASP B1690      11.966  71.066  18.425  1.00  0.00           C  
ATOM   1864  C   ASP B1690      13.109  70.259  17.812  1.00  0.00           C  
ATOM   1865  O   ASP B1690      13.345  69.112  18.192  1.00  0.00           O  
ATOM   1866  CB  ASP B1690      10.627  70.406  18.089  1.00  0.00           C  
ATOM   1867  CG  ASP B1690      10.296  70.468  16.615  1.00  0.00           C  
ATOM   1868  OD1 ASP B1690       9.272  69.873  16.220  1.00  0.00           O  
ATOM   1869  OD2 ASP B1690      11.048  71.110  15.850  1.00  0.00           O  
ATOM   1870  N   GLY B1692      13.818  70.871  16.864  1.00  0.00           N  
ATOM   1871  CA  GLY B1692      14.940  70.207  16.219  1.00  0.00           C  
ATOM   1872  C   GLY B1692      14.650  69.571  14.867  1.00  0.00           C  
ATOM   1873  O   GLY B1692      15.571  69.210  14.133  1.00  0.00           O  
ATOM   1874  N   TRP B1693      13.374  69.439  14.524  1.00  0.00           N  
ATOM   1875  CA  TRP B1693      13.009  68.828  13.265  1.00  0.00           C  
ATOM   1876  C   TRP B1693      12.784  69.823  12.142  1.00  0.00           C  
ATOM   1877  O   TRP B1693      12.427  70.966  12.395  1.00  0.00           O  
ATOM   1878  CB  TRP B1693      11.760  67.987  13.457  1.00  0.00           C  
ATOM   1879  CG  TRP B1693      11.960  66.861  14.390  1.00  0.00           C  
ATOM   1880  CD1 TRP B1693      11.880  66.897  15.752  1.00  0.00           C  
ATOM   1881  CD2 TRP B1693      12.283  65.512  14.037  1.00  0.00           C  
ATOM   1882  NE1 TRP B1693      12.130  65.647  16.271  1.00  0.00           N  
ATOM   1883  CE2 TRP B1693      12.381  64.779  15.238  1.00  0.00           C  
ATOM   1884  CE3 TRP B1693      12.499  64.851  12.820  1.00  0.00           C  
ATOM   1885  CZ2 TRP B1693      12.685  63.415  15.258  1.00  0.00           C  
ATOM   1886  CZ3 TRP B1693      12.801  63.493  12.841  1.00  0.00           C  
ATOM   1887  CH2 TRP B1693      12.890  62.791  14.054  1.00  0.00           C  
ATOM   1888  N   ILE B1700      12.990  69.373  10.902  1.00  0.00           N  
ATOM   1889  CA  ILE B1700      12.790  70.219   9.721  1.00  0.00           C  
ATOM   1890  C   ILE B1700      12.661  69.406   8.421  1.00  0.00           C  
ATOM   1891  O   ILE B1700      13.304  68.361   8.267  1.00  0.00           O  
ATOM   1892  CB  ILE B1700      13.957  71.216   9.568  1.00  0.00           C  
ATOM   1893  CG1 ILE B1700      13.707  72.144   8.388  1.00  0.00           C  
ATOM   1894  CG2 ILE B1700      15.267  70.468   9.374  1.00  0.00           C  
ATOM   1895  CD1 ILE B1700      14.731  73.255   8.297  1.00  0.00           C  
ATOM   1896  N   GLU B1701      11.809  69.864   7.502  1.00  0.00           N  
ATOM   1897  CA  GLU B1701      11.667  69.172   6.222  1.00  0.00           C  
ATOM   1898  C   GLU B1701      12.943  69.460   5.419  1.00  0.00           C  
ATOM   1899  O   GLU B1701      13.273  70.621   5.159  1.00  0.00           O  
ATOM   1900  CB  GLU B1701      10.445  69.677   5.472  1.00  0.00           C  
ATOM   1901  CG  GLU B1701      10.190  68.927   4.173  1.00  0.00           C  
ATOM   1902  CD  GLU B1701       8.789  69.131   3.623  1.00  0.00           C  
ATOM   1903  OE1 GLU B1701       8.534  68.673   2.484  1.00  0.00           O  
ATOM   1904  OE2 GLU B1701       7.945  69.738   4.327  1.00  0.00           O  
ATOM   1905  N   ILE B1702      13.661  68.417   5.014  1.00  0.00           N  
ATOM   1906  CA  ILE B1702      14.925  68.645   4.323  1.00  0.00           C  
ATOM   1907  C   ILE B1702      15.100  68.069   2.914  1.00  0.00           C  
ATOM   1908  O   ILE B1702      16.007  68.487   2.183  1.00  0.00           O  
ATOM   1909  CB  ILE B1702      16.094  68.182   5.238  1.00  0.00           C  
ATOM   1910  CG1 ILE B1702      17.404  68.797   4.766  1.00  0.00           C  
ATOM   1911  CG2 ILE B1702      16.153  66.671   5.291  1.00  0.00           C  
ATOM   1912  CD1 ILE B1702      17.483  70.279   5.010  1.00  0.00           C  
ATOM   1913  N   ALA B1703      14.257  67.111   2.526  1.00  0.00           N  
ATOM   1914  CA  ALA B1703      14.348  66.545   1.173  1.00  0.00           C  
ATOM   1915  C   ALA B1703      13.078  65.837   0.747  1.00  0.00           C  
ATOM   1916  O   ALA B1703      12.118  65.724   1.522  1.00  0.00           O  
ATOM   1917  CB  ALA B1703      15.528  65.573   1.066  1.00  0.00           C  
ATOM   1918  N   THR B1704      13.084  65.349  -0.490  1.00  0.00           N  
ATOM   1919  CA  THR B1704      11.945  64.620  -1.032  1.00  0.00           C  
ATOM   1920  C   THR B1704      12.441  63.570  -2.026  1.00  0.00           C  
ATOM   1921  O   THR B1704      13.507  63.734  -2.631  1.00  0.00           O  
ATOM   1922  CB  THR B1704      10.960  65.579  -1.753  1.00  0.00           C  
ATOM   1923  OG1 THR B1704      11.644  66.240  -2.816  1.00  0.00           O  
ATOM   1924  CG2 THR B1704      10.420  66.648  -0.788  1.00  0.00           C  
ATOM   1925  N   PHE B1705      11.683  62.483  -2.179  1.00  0.00           N  
ATOM   1926  CA  PHE B1705      12.036  61.429  -3.138  1.00  0.00           C  
ATOM   1927  C   PHE B1705      10.787  60.687  -3.610  1.00  0.00           C  
ATOM   1928  O   PHE B1705       9.687  60.945  -3.130  1.00  0.00           O  
ATOM   1929  CB  PHE B1705      13.062  60.429  -2.530  1.00  0.00           C  
ATOM   1930  CG  PHE B1705      12.519  59.583  -1.404  1.00  0.00           C  
ATOM   1931  CD1 PHE B1705      11.727  58.466  -1.665  1.00  0.00           C  
ATOM   1932  CD2 PHE B1705      12.797  59.908  -0.075  1.00  0.00           C  
ATOM   1933  CE1 PHE B1705      11.215  57.674  -0.614  1.00  0.00           C  
ATOM   1934  CE2 PHE B1705      12.292  59.125   0.981  1.00  0.00           C  
ATOM   1935  CZ  PHE B1705      11.499  58.006   0.710  1.00  0.00           C  
ATOM   1936  N   GLY B1706      10.966  59.773  -4.559  1.00  0.00           N  
ATOM   1937  CA  GLY B1706       9.858  58.973  -5.064  1.00  0.00           C  
ATOM   1938  C   GLY B1706      10.435  57.981  -6.053  1.00  0.00           C  
ATOM   1939  O   GLY B1706      11.640  58.025  -6.324  1.00  0.00           O  
ATOM   1940  N   ILE B1707       9.620  57.059  -6.560  1.00  0.00           N  
ATOM   1941  CA  ILE B1707      10.110  56.124  -7.568  1.00  0.00           C  
ATOM   1942  C   ILE B1707       9.480  56.583  -8.884  1.00  0.00           C  
ATOM   1943  O   ILE B1707       8.265  56.713  -8.965  1.00  0.00           O  
ATOM   1944  CB  ILE B1707       9.662  54.695  -7.297  1.00  0.00           C  
ATOM   1945  CG1 ILE B1707      10.082  54.276  -5.885  1.00  0.00           C  
ATOM   1946  CG2 ILE B1707      10.253  53.760  -8.379  1.00  0.00           C  
ATOM   1947  CD1 ILE B1707      11.548  54.023  -5.735  1.00  0.00           C  
ATOM   1948  N   TYR B1708      10.293  56.864  -9.900  1.00  0.00           N  
ATOM   1949  CA  TYR B1708       9.757  57.313 -11.193  1.00  0.00           C  
ATOM   1950  C   TYR B1708       8.687  56.350 -11.724  1.00  0.00           C  
ATOM   1951  O   TYR B1708       8.800  55.126 -11.593  1.00  0.00           O  
ATOM   1952  CB  TYR B1708      10.881  57.452 -12.231  1.00  0.00           C  
ATOM   1953  CG  TYR B1708      11.789  58.651 -12.045  1.00  0.00           C  
ATOM   1954  CD1 TYR B1708      13.057  58.690 -12.638  1.00  0.00           C  
ATOM   1955  CD2 TYR B1708      11.377  59.762 -11.307  1.00  0.00           C  
ATOM   1956  CE1 TYR B1708      13.884  59.806 -12.505  1.00  0.00           C  
ATOM   1957  CE2 TYR B1708      12.203  60.890 -11.162  1.00  0.00           C  
ATOM   1958  CZ  TYR B1708      13.444  60.906 -11.762  1.00  0.00           C  
ATOM   1959  OH  TYR B1708      14.231  62.025 -11.632  1.00  0.00           O  
ATOM   1960  N   SER B1709       7.653  56.926 -12.325  1.00  0.00           N  
ATOM   1961  CA  SER B1709       6.526  56.187 -12.883  1.00  0.00           C  
ATOM   1962  C   SER B1709       6.859  55.561 -14.248  1.00  0.00           C  
ATOM   1963  O   SER B1709       7.473  56.210 -15.108  1.00  0.00           O  
ATOM   1964  CB  SER B1709       5.329  57.149 -13.012  1.00  0.00           C  
ATOM   1965  OG  SER B1709       4.270  56.612 -13.799  1.00  0.00           O  
ATOM   1966  N   PRO B1710       6.454  54.290 -14.464  1.00  0.00           N  
ATOM   1967  CA  PRO B1710       6.713  53.591 -15.736  1.00  0.00           C  
ATOM   1968  C   PRO B1710       6.149  54.384 -16.918  1.00  0.00           C  
ATOM   1969  O   PRO B1710       6.661  54.288 -18.034  1.00  0.00           O  
ATOM   1970  CB  PRO B1710       6.008  52.251 -15.561  1.00  0.00           C  
ATOM   1971  CG  PRO B1710       6.005  52.056 -14.068  1.00  0.00           C  
ATOM   1972  CD  PRO B1710       5.688  53.433 -13.541  1.00  0.00           C  
ATOM   1973  N   THR B1711       5.096  55.170 -16.676  1.00  0.00           N  
ATOM   1974  CA  THR B1711       4.529  55.997 -17.745  1.00  0.00           C  
ATOM   1975  C   THR B1711       5.646  56.889 -18.294  1.00  0.00           C  
ATOM   1976  O   THR B1711       5.865  56.951 -19.499  1.00  0.00           O  
ATOM   1977  CB  THR B1711       3.388  56.921 -17.247  1.00  0.00           C  
ATOM   1978  OG1 THR B1711       3.882  57.787 -16.219  1.00  0.00           O  
ATOM   1979  CG2 THR B1711       2.228  56.106 -16.715  1.00  0.00           C  
ATOM   1980  N   ALA B1742       6.372  57.557 -17.403  1.00  0.00           N  
ATOM   1981  CA  ALA B1742       7.451  58.447 -17.824  1.00  0.00           C  
ATOM   1982  C   ALA B1742       8.705  57.708 -18.282  1.00  0.00           C  
ATOM   1983  O   ALA B1742       9.302  58.051 -19.317  1.00  0.00           O  
ATOM   1984  CB  ALA B1742       7.795  59.400 -16.699  1.00  0.00           C  
ATOM   1985  N   LEU B1764       9.116  56.704 -17.513  1.00  0.00           N  
ATOM   1986  CA  LEU B1764      10.301  55.941 -17.891  1.00  0.00           C  
ATOM   1987  C   LEU B1764      10.141  55.418 -19.324  1.00  0.00           C  
ATOM   1988  O   LEU B1764      11.065  55.504 -20.139  1.00  0.00           O  
ATOM   1989  CB  LEU B1764      10.522  54.762 -16.931  1.00  0.00           C  
ATOM   1990  CG  LEU B1764      11.376  54.854 -15.644  1.00  0.00           C  
ATOM   1991  CD1 LEU B1764      12.211  56.115 -15.600  1.00  0.00           C  
ATOM   1992  CD2 LEU B1764      10.480  54.787 -14.445  1.00  0.00           C  
ATOM   1993  N   ALA B1765       8.954  54.895 -19.626  1.00  0.00           N  
ATOM   1994  CA  ALA B1765       8.658  54.338 -20.945  1.00  0.00           C  
ATOM   1995  C   ALA B1765       8.853  55.317 -22.101  1.00  0.00           C  
ATOM   1996  O   ALA B1765       9.188  54.900 -23.204  1.00  0.00           O  
ATOM   1997  CB  ALA B1765       7.255  53.787 -20.966  1.00  0.00           C  
ATOM   1998  N   GLU B1767       8.661  56.614 -21.868  1.00  0.00           N  
ATOM   1999  CA  GLU B1767       8.859  57.576 -22.949  1.00  0.00           C  
ATOM   2000  C   GLU B1767      10.343  57.749 -23.290  1.00  0.00           C  
ATOM   2001  O   GLU B1767      10.700  58.495 -24.200  1.00  0.00           O  
ATOM   2002  CB  GLU B1767       8.255  58.933 -22.581  1.00  0.00           C  
ATOM   2003  CG  GLU B1767       6.760  58.879 -22.274  1.00  0.00           C  
ATOM   2004  CD  GLU B1767       5.893  58.548 -23.492  1.00  0.00           C  
ATOM   2005  OE1 GLU B1767       4.777  58.015 -23.288  1.00  0.00           O  
ATOM   2006  OE2 GLU B1767       6.312  58.829 -24.642  1.00  0.00           O  
ATOM   2007  N   TYR B1768      11.213  57.070 -22.550  1.00  0.00           N  
ATOM   2008  CA  TYR B1768      12.648  57.162 -22.803  1.00  0.00           C  
ATOM   2009  C   TYR B1768      13.292  55.789 -22.994  1.00  0.00           C  
ATOM   2010  O   TYR B1768      14.511  55.670 -23.124  1.00  0.00           O  
ATOM   2011  CB  TYR B1768      13.326  57.902 -21.660  1.00  0.00           C  
ATOM   2012  CG  TYR B1768      12.955  59.362 -21.584  1.00  0.00           C  
ATOM   2013  CD1 TYR B1768      11.837  59.785 -20.869  1.00  0.00           C  
ATOM   2014  CD2 TYR B1768      13.707  60.321 -22.269  1.00  0.00           C  
ATOM   2015  CE1 TYR B1768      11.473  61.135 -20.841  1.00  0.00           C  
ATOM   2016  CE2 TYR B1768      13.357  61.665 -22.253  1.00  0.00           C  
ATOM   2017  CZ  TYR B1768      12.240  62.070 -21.540  1.00  0.00           C  
ATOM   2018  OH  TYR B1768      11.895  63.406 -21.540  1.00  0.00           O  
ATOM   2019  N   ASP B1770      12.451  54.760 -23.022  1.00  0.00           N  
ATOM   2020  CA  ASP B1770      12.884  53.383 -23.191  1.00  0.00           C  
ATOM   2021  C   ASP B1770      13.678  52.821 -22.021  1.00  0.00           C  
ATOM   2022  O   ASP B1770      14.526  51.947 -22.190  1.00  0.00           O  
ATOM   2023  CB  ASP B1770      13.670  53.243 -24.481  1.00  0.00           C  
ATOM   2024  CG  ASP B1770      12.801  52.779 -25.628  1.00  0.00           C  
ATOM   2025  OD1 ASP B1770      13.134  53.101 -26.792  1.00  0.00           O  
ATOM   2026  OD2 ASP B1770      11.789  52.080 -25.360  1.00  0.00           O  
ATOM   2027  N   ILE B1771      13.381  53.326 -20.833  1.00  0.00           N  
ATOM   2028  CA  ILE B1771      14.027  52.866 -19.626  1.00  0.00           C  
ATOM   2029  C   ILE B1771      13.096  51.786 -19.098  1.00  0.00           C  
ATOM   2030  O   ILE B1771      11.926  52.043 -18.827  1.00  0.00           O  
ATOM   2031  CB  ILE B1771      14.162  54.025 -18.641  1.00  0.00           C  
ATOM   2032  CG1 ILE B1771      15.165  55.035 -19.207  1.00  0.00           C  
ATOM   2033  CG2 ILE B1771      14.551  53.511 -17.270  1.00  0.00           C  
ATOM   2034  CD1 ILE B1771      15.031  56.419 -18.599  1.00  0.00           C  
ATOM   2035  N   PRO B1772      13.600  50.552 -18.957  1.00  0.00           N  
ATOM   2036  CA  PRO B1772      12.737  49.475 -18.468  1.00  0.00           C  
ATOM   2037  C   PRO B1772      12.769  49.126 -16.989  1.00  0.00           C  
ATOM   2038  O   PRO B1772      12.127  48.162 -16.584  1.00  0.00           O  
ATOM   2039  CB  PRO B1772      13.163  48.296 -19.331  1.00  0.00           C  
ATOM   2040  CG  PRO B1772      14.660  48.503 -19.414  1.00  0.00           C  
ATOM   2041  CD  PRO B1772      14.817  50.012 -19.595  1.00  0.00           C  
ATOM   2042  N   TYR B1773      13.503  49.884 -16.177  1.00  0.00           N  
ATOM   2043  CA  TYR B1773      13.581  49.568 -14.744  1.00  0.00           C  
ATOM   2044  C   TYR B1773      13.125  50.708 -13.873  1.00  0.00           C  
ATOM   2045  O   TYR B1773      13.181  51.872 -14.277  1.00  0.00           O  
ATOM   2046  CB  TYR B1773      15.020  49.218 -14.324  1.00  0.00           C  
ATOM   2047  CG  TYR B1773      15.703  48.198 -15.200  1.00  0.00           C  
ATOM   2048  CD1 TYR B1773      16.638  48.588 -16.164  1.00  0.00           C  
ATOM   2049  CD2 TYR B1773      15.431  46.837 -15.054  1.00  0.00           C  
ATOM   2050  CE1 TYR B1773      17.289  47.645 -16.953  1.00  0.00           C  
ATOM   2051  CE2 TYR B1773      16.075  45.883 -15.844  1.00  0.00           C  
ATOM   2052  CZ  TYR B1773      16.998  46.290 -16.781  1.00  0.00           C  
ATOM   2053  OH  TYR B1773      17.637  45.334 -17.534  1.00  0.00           O  
ATOM   2054  N   PRO B1774      12.658  50.392 -12.657  1.00  0.00           N  
ATOM   2055  CA  PRO B1774      12.213  51.459 -11.755  1.00  0.00           C  
ATOM   2056  C   PRO B1774      13.407  52.354 -11.393  1.00  0.00           C  
ATOM   2057  O   PRO B1774      14.569  51.946 -11.491  1.00  0.00           O  
ATOM   2058  CB  PRO B1774      11.651  50.693 -10.542  1.00  0.00           C  
ATOM   2059  CG  PRO B1774      12.393  49.399 -10.566  1.00  0.00           C  
ATOM   2060  CD  PRO B1774      12.462  49.062 -12.054  1.00  0.00           C  
ATOM   2061  N   VAL B1775      13.134  53.577 -10.977  1.00  0.00           N  
ATOM   2062  CA  VAL B1775      14.220  54.472 -10.633  1.00  0.00           C  
ATOM   2063  C   VAL B1775      13.871  55.285  -9.402  1.00  0.00           C  
ATOM   2064  O   VAL B1775      12.843  55.965  -9.375  1.00  0.00           O  
ATOM   2065  CB  VAL B1775      14.534  55.431 -11.809  1.00  0.00           C  
ATOM   2066  CG1 VAL B1775      15.686  56.340 -11.447  1.00  0.00           C  
ATOM   2067  CG2 VAL B1775      14.880  54.633 -13.046  1.00  0.00           C  
ATOM   2068  N   MET B1776      14.723  55.202  -8.380  1.00  0.00           N  
ATOM   2069  CA  MET B1776      14.510  55.959  -7.151  1.00  0.00           C  
ATOM   2070  C   MET B1776      15.220  57.302  -7.312  1.00  0.00           C  
ATOM   2071  O   MET B1776      16.417  57.333  -7.612  1.00  0.00           O  
ATOM   2072  CB  MET B1776      15.095  55.204  -5.954  1.00  0.00           C  
ATOM   2073  CG  MET B1776      14.783  55.807  -4.561  1.00  0.00           C  
ATOM   2074  SD  MET B1776      15.459  57.470  -4.251  1.00  0.00           S  
ATOM   2075  CE  MET B1776      17.162  57.109  -4.018  1.00  0.00           C  
ATOM   2076  N   ASN B1777      14.476  58.399  -7.142  1.00  0.00           N  
ATOM   2077  CA  ASN B1777      15.034  59.747  -7.236  1.00  0.00           C  
ATOM   2078  C   ASN B1777      14.831  60.518  -5.934  1.00  0.00           C  
ATOM   2079  O   ASN B1777      13.720  60.588  -5.400  1.00  0.00           O  
ATOM   2080  CB  ASN B1777      14.413  60.524  -8.403  1.00  0.00           C  
ATOM   2081  CG  ASN B1777      14.771  62.009  -8.374  1.00  0.00           C  
ATOM   2082  OD1 ASN B1777      13.941  62.847  -8.052  1.00  0.00           O  
ATOM   2083  ND2 ASN B1777      16.015  62.330  -8.697  1.00  0.00           N  
ATOM   2084  N   LEU B1778      15.921  61.095  -5.436  1.00  0.00           N  
ATOM   2085  CA  LEU B1778      15.937  61.869  -4.188  1.00  0.00           C  
ATOM   2086  C   LEU B1778      16.589  63.209  -4.494  1.00  0.00           C  
ATOM   2087  O   LEU B1778      17.642  63.278  -5.137  1.00  0.00           O  
ATOM   2088  CB  LEU B1778      16.755  61.123  -3.118  1.00  0.00           C  
ATOM   2089  CG  LEU B1778      17.089  61.643  -1.704  1.00  0.00           C  
ATOM   2090  CD1 LEU B1778      17.844  62.944  -1.795  1.00  0.00           C  
ATOM   2091  CD2 LEU B1778      15.842  61.820  -0.890  1.00  0.00           C  
ATOM   2092  N   GLY B1779      15.952  64.274  -4.037  1.00  0.00           N  
ATOM   2093  CA  GLY B1779      16.483  65.599  -4.274  1.00  0.00           C  
ATOM   2094  C   GLY B1779      16.458  66.382  -2.980  1.00  0.00           C  
ATOM   2095  O   GLY B1779      15.522  66.270  -2.194  1.00  0.00           O  
ATOM   2096  N   LEU B1782      17.497  67.165  -2.740  1.00  0.00           N  
ATOM   2097  CA  LEU B1782      17.554  67.952  -1.529  1.00  0.00           C  
ATOM   2098  C   LEU B1782      17.971  69.352  -1.911  1.00  0.00           C  
ATOM   2099  O   LEU B1782      18.897  69.531  -2.693  1.00  0.00           O  
ATOM   2100  CB  LEU B1782      18.516  67.285  -0.532  1.00  0.00           C  
ATOM   2101  CG  LEU B1782      19.707  67.878   0.230  1.00  0.00           C  
ATOM   2102  CD1 LEU B1782      19.667  69.374   0.342  1.00  0.00           C  
ATOM   2103  CD2 LEU B1782      19.714  67.232   1.621  1.00  0.00           C  
ATOM   2104  N   GLY B1783      17.249  70.335  -1.372  1.00  0.00           N  
ATOM   2105  CA  GLY B1783      17.526  71.736  -1.648  1.00  0.00           C  
ATOM   2106  C   GLY B1783      18.742  72.179  -0.875  1.00  0.00           C  
ATOM   2107  O   GLY B1783      18.748  72.123   0.354  1.00  0.00           O  
ATOM   2108  N   VAL B1784      19.763  72.637  -1.596  1.00  0.00           N  
ATOM   2109  CA  VAL B1784      21.028  73.039  -0.995  1.00  0.00           C  
ATOM   2110  C   VAL B1784      20.982  74.252  -0.081  1.00  0.00           C  
ATOM   2111  O   VAL B1784      21.550  74.238   1.023  1.00  0.00           O  
ATOM   2112  CB  VAL B1784      22.092  73.280  -2.092  1.00  0.00           C  
ATOM   2113  CG1 VAL B1784      23.439  73.602  -1.446  1.00  0.00           C  
ATOM   2114  CG2 VAL B1784      22.212  72.038  -2.988  1.00  0.00           C  
ATOM   2115  N   GLU B1785      20.307  75.299  -0.536  1.00  0.00           N  
ATOM   2116  CA  GLU B1785      20.215  76.529   0.240  1.00  0.00           C  
ATOM   2117  C   GLU B1785      19.756  76.314   1.672  1.00  0.00           C  
ATOM   2118  O   GLU B1785      20.331  76.879   2.612  1.00  0.00           O  
ATOM   2119  CB  GLU B1785      19.315  77.535  -0.471  1.00  0.00           C  
ATOM   2120  CG  GLU B1785      19.975  78.213  -1.701  1.00  0.00           C  
ATOM   2121  CD  GLU B1785      20.011  77.341  -2.972  1.00  0.00           C  
ATOM   2122  OE1 GLU B1785      20.648  77.774  -3.966  1.00  0.00           O  
ATOM   2123  OE2 GLU B1785      19.403  76.242  -2.990  1.00  0.00           O  
ATOM   2124  N   ARG B1786      18.743  75.483   1.864  1.00  0.00           N  
ATOM   2125  CA  ARG B1786      18.291  75.241   3.225  1.00  0.00           C  
ATOM   2126  C   ARG B1786      19.352  74.529   4.091  1.00  0.00           C  
ATOM   2127  O   ARG B1786      19.528  74.859   5.276  1.00  0.00           O  
ATOM   2128  CB  ARG B1786      16.995  74.446   3.209  1.00  0.00           C  
ATOM   2129  CG  ARG B1786      16.650  73.851   4.553  1.00  0.00           C  
ATOM   2130  CD  ARG B1786      15.241  73.352   4.553  1.00  0.00           C  
ATOM   2131  NE  ARG B1786      14.333  74.466   4.341  1.00  0.00           N  
ATOM   2132  CZ  ARG B1786      13.016  74.383   4.447  1.00  0.00           C  
ATOM   2133  NH1 ARG B1786      12.278  75.460   4.237  1.00  0.00           N  
ATOM   2134  NH2 ARG B1786      12.445  73.228   4.763  1.00  0.00           N  
ATOM   2135  N   LEU B1787      20.064  73.563   3.513  1.00  0.00           N  
ATOM   2136  CA  LEU B1787      21.088  72.853   4.274  1.00  0.00           C  
ATOM   2137  C   LEU B1787      22.188  73.837   4.720  1.00  0.00           C  
ATOM   2138  O   LEU B1787      22.611  73.847   5.882  1.00  0.00           O  
ATOM   2139  CB  LEU B1787      21.713  71.738   3.425  1.00  0.00           C  
ATOM   2140  CG  LEU B1787      22.093  70.407   4.095  1.00  0.00           C  
ATOM   2141  CD1 LEU B1787      23.330  69.822   3.421  1.00  0.00           C  
ATOM   2142  CD2 LEU B1787      22.346  70.596   5.575  1.00  0.00           C  
ATOM   2143  N   ALA B1788      22.643  74.668   3.789  1.00  0.00           N  
ATOM   2144  CA  ALA B1788      23.695  75.634   4.084  1.00  0.00           C  
ATOM   2145  C   ALA B1788      23.276  76.587   5.199  1.00  0.00           C  
ATOM   2146  O   ALA B1788      24.053  76.879   6.111  1.00  0.00           O  
ATOM   2147  CB  ALA B1788      24.056  76.412   2.824  1.00  0.00           C  
ATOM   2148  N   MET B1789      22.045  77.070   5.132  1.00  0.00           N  
ATOM   2149  CA  MET B1789      21.563  77.974   6.156  1.00  0.00           C  
ATOM   2150  C   MET B1789      21.709  77.320   7.527  1.00  0.00           C  
ATOM   2151  O   MET B1789      22.159  77.960   8.484  1.00  0.00           O  
ATOM   2152  CB  MET B1789      20.104  78.332   5.907  1.00  0.00           C  
ATOM   2153  CG  MET B1789      19.889  79.198   4.704  1.00  0.00           C  
ATOM   2154  SD  MET B1789      18.148  79.596   4.489  1.00  0.00           S  
ATOM   2155  CE  MET B1789      17.855  80.529   5.974  1.00  0.00           C  
ATOM   2156  N   ILE B1790      21.336  76.045   7.618  1.00  0.00           N  
ATOM   2157  CA  ILE B1790      21.430  75.317   8.879  1.00  0.00           C  
ATOM   2158  C   ILE B1790      22.883  75.134   9.302  1.00  0.00           C  
ATOM   2159  O   ILE B1790      23.252  75.426  10.433  1.00  0.00           O  
ATOM   2160  CB  ILE B1790      20.777  73.928   8.772  1.00  0.00           C  
ATOM   2161  CG1 ILE B1790      19.284  74.074   8.512  1.00  0.00           C  
ATOM   2162  CG2 ILE B1790      21.013  73.138  10.041  1.00  0.00           C  
ATOM   2163  CD1 ILE B1790      18.582  72.753   8.253  1.00  0.00           C  
ATOM   2164  N   LEU B1791      23.709  74.654   8.387  1.00  0.00           N  
ATOM   2165  CA  LEU B1791      25.110  74.422   8.693  1.00  0.00           C  
ATOM   2166  C   LEU B1791      25.861  75.668   9.150  1.00  0.00           C  
ATOM   2167  O   LEU B1791      26.692  75.602  10.051  1.00  0.00           O  
ATOM   2168  CB  LEU B1791      25.821  73.831   7.473  1.00  0.00           C  
ATOM   2169  CG  LEU B1791      25.344  72.456   7.007  1.00  0.00           C  
ATOM   2170  CD1 LEU B1791      26.161  71.989   5.795  1.00  0.00           C  
ATOM   2171  CD2 LEU B1791      25.484  71.477   8.159  1.00  0.00           C  
ATOM   2172  N   TYR B1792      25.577  76.807   8.536  1.00  0.00           N  
ATOM   2173  CA  TYR B1792      26.296  78.017   8.899  1.00  0.00           C  
ATOM   2174  C   TYR B1792      25.498  79.057   9.699  1.00  0.00           C  
ATOM   2175  O   TYR B1792      25.953  80.161   9.934  1.00  0.00           O  
ATOM   2176  CB  TYR B1792      26.908  78.617   7.632  1.00  0.00           C  
ATOM   2177  CG  TYR B1792      27.870  77.653   6.959  1.00  0.00           C  
ATOM   2178  CD1 TYR B1792      27.411  76.678   6.065  1.00  0.00           C  
ATOM   2179  CD2 TYR B1792      29.222  77.647   7.290  1.00  0.00           C  
ATOM   2180  CE1 TYR B1792      28.281  75.711   5.521  1.00  0.00           C  
ATOM   2181  CE2 TYR B1792      30.109  76.679   6.755  1.00  0.00           C  
ATOM   2182  CZ  TYR B1792      29.630  75.715   5.877  1.00  0.00           C  
ATOM   2183  OH  TYR B1792      30.494  74.743   5.394  1.00  0.00           O  
ATOM   2184  N   GLY B1793      24.301  78.687  10.125  1.00  0.00           N  
ATOM   2185  CA  GLY B1793      23.491  79.584  10.923  1.00  0.00           C  
ATOM   2186  C   GLY B1793      22.946  80.845  10.295  1.00  0.00           C  
ATOM   2187  O   GLY B1793      23.305  81.934  10.720  1.00  0.00           O  
ATOM   2188  N   TYR B1794      22.084  80.709   9.292  1.00  0.00           N  
ATOM   2189  CA  TYR B1794      21.475  81.869   8.651  1.00  0.00           C  
ATOM   2190  C   TYR B1794      19.975  81.702   8.753  1.00  0.00           C  
ATOM   2191  O   TYR B1794      19.480  80.583   8.819  1.00  0.00           O  
ATOM   2192  CB  TYR B1794      21.866  81.976   7.174  1.00  0.00           C  
ATOM   2193  CG  TYR B1794      23.292  82.414   6.940  1.00  0.00           C  
ATOM   2194  CD1 TYR B1794      24.342  81.506   7.040  1.00  0.00           C  
ATOM   2195  CD2 TYR B1794      23.593  83.731   6.584  1.00  0.00           C  
ATOM   2196  CE1 TYR B1794      25.657  81.892   6.785  1.00  0.00           C  
ATOM   2197  CE2 TYR B1794      24.914  84.129   6.324  1.00  0.00           C  
ATOM   2198  CZ  TYR B1794      25.936  83.199   6.427  1.00  0.00           C  
ATOM   2199  OH  TYR B1794      27.239  83.557   6.169  1.00  0.00           O  
ATOM   2200  N   ASP B1795      19.251  82.811   8.749  1.00  0.00           N  
ATOM   2201  CA  ASP B1795      17.801  82.757   8.851  1.00  0.00           C  
ATOM   2202  C   ASP B1795      17.173  83.162   7.538  1.00  0.00           C  
ATOM   2203  O   ASP B1795      16.082  82.722   7.198  1.00  0.00           O  
ATOM   2204  CB  ASP B1795      17.332  83.702   9.953  1.00  0.00           C  
ATOM   2205  CG  ASP B1795      17.954  83.374  11.302  1.00  0.00           C  
ATOM   2206  OD1 ASP B1795      18.358  84.322  12.018  1.00  0.00           O  
ATOM   2207  OD2 ASP B1795      18.034  82.169  11.645  1.00  0.00           O  
ATOM   2208  N   ASP B1796      17.880  84.000   6.794  1.00  0.00           N  
ATOM   2209  CA  ASP B1796      17.385  84.491   5.521  1.00  0.00           C  
ATOM   2210  C   ASP B1796      18.242  84.034   4.315  1.00  0.00           C  
ATOM   2211  O   ASP B1796      19.419  84.401   4.179  1.00  0.00           O  
ATOM   2212  CB  ASP B1796      17.316  86.013   5.606  1.00  0.00           C  
ATOM   2213  CG  ASP B1796      16.931  86.657   4.302  1.00  0.00           C  
ATOM   2214  OD1 ASP B1796      16.994  87.902   4.233  1.00  0.00           O  
ATOM   2215  OD2 ASP B1796      16.564  85.933   3.352  1.00  0.00           O  
ATOM   2216  N   VAL B1797      17.638  83.238   3.436  1.00  0.00           N  
ATOM   2217  CA  VAL B1797      18.333  82.735   2.257  1.00  0.00           C  
ATOM   2218  C   VAL B1797      19.111  83.807   1.486  1.00  0.00           C  
ATOM   2219  O   VAL B1797      20.289  83.622   1.183  1.00  0.00           O  
ATOM   2220  CB  VAL B1797      17.365  82.069   1.271  1.00  0.00           C  
ATOM   2221  CG1 VAL B1797      18.153  81.329   0.217  1.00  0.00           C  
ATOM   2222  CG2 VAL B1797      16.459  81.110   1.996  1.00  0.00           C  
ATOM   2223  N   ARG B1798      18.459  84.920   1.167  1.00  0.00           N  
ATOM   2224  CA  ARG B1798      19.118  85.984   0.422  1.00  0.00           C  
ATOM   2225  C   ARG B1798      20.289  86.620   1.162  1.00  0.00           C  
ATOM   2226  O   ARG B1798      21.294  86.966   0.550  1.00  0.00           O  
ATOM   2227  CB  ARG B1798      18.098  87.045   0.004  1.00  0.00           C  
ATOM   2228  CG  ARG B1798      17.085  86.519  -1.015  1.00  0.00           C  
ATOM   2229  CD  ARG B1798      16.010  87.539  -1.342  1.00  0.00           C  
ATOM   2230  NE  ARG B1798      15.427  88.147  -0.142  1.00  0.00           N  
ATOM   2231  CZ  ARG B1798      14.834  87.479   0.850  1.00  0.00           C  
ATOM   2232  NH1 ARG B1798      14.343  88.146   1.889  1.00  0.00           N  
ATOM   2233  NH2 ARG B1798      14.728  86.155   0.813  1.00  0.00           N  
ATOM   2234  N   LYS B1799      20.181  86.768   2.473  1.00  0.00           N  
ATOM   2235  CA  LYS B1799      21.291  87.340   3.222  1.00  0.00           C  
ATOM   2236  C   LYS B1799      22.463  86.375   3.179  1.00  0.00           C  
ATOM   2237  O   LYS B1799      23.622  86.774   3.292  1.00  0.00           O  
ATOM   2238  CB  LYS B1799      20.912  87.581   4.686  1.00  0.00           C  
ATOM   2239  CG  LYS B1799      19.967  88.739   4.925  1.00  0.00           C  
ATOM   2240  CD  LYS B1799      19.832  88.978   6.413  1.00  0.00           C  
ATOM   2241  CE  LYS B1799      18.884  90.112   6.733  1.00  0.00           C  
ATOM   2242  NZ  LYS B1799      18.886  90.381   8.202  1.00  0.00           N  
ATOM   2243  N   MET B1800      22.154  85.095   3.019  1.00  0.00           N  
ATOM   2244  CA  MET B1800      23.193  84.094   2.984  1.00  0.00           C  
ATOM   2245  C   MET B1800      23.889  83.977   1.641  1.00  0.00           C  
ATOM   2246  O   MET B1800      25.120  83.929   1.596  1.00  0.00           O  
ATOM   2247  CB  MET B1800      22.653  82.732   3.383  1.00  0.00           C  
ATOM   2248  CG  MET B1800      23.749  81.682   3.460  1.00  0.00           C  
ATOM   2249  SD  MET B1800      23.150  80.022   3.139  1.00  0.00           S  
ATOM   2250  CE  MET B1800      23.137  80.029   1.399  1.00  0.00           C  
ATOM   2251  N   VAL B1801      23.143  83.933   0.541  1.00  0.00           N  
ATOM   2252  CA  VAL B1801      23.841  83.802  -0.729  1.00  0.00           C  
ATOM   2253  C   VAL B1801      24.290  85.122  -1.350  1.00  0.00           C  
ATOM   2254  O   VAL B1801      25.275  85.161  -2.096  1.00  0.00           O  
ATOM   2255  CB  VAL B1801      23.035  82.932  -1.761  1.00  0.00           C  
ATOM   2256  CG1 VAL B1801      21.843  82.305  -1.106  1.00  0.00           C  
ATOM   2257  CG2 VAL B1801      22.648  83.729  -2.949  1.00  0.00           C  
ATOM   2258  N   TYR B1802      23.602  86.212  -1.030  1.00  0.00           N  
ATOM   2259  CA  TYR B1802      23.986  87.513  -1.575  1.00  0.00           C  
ATOM   2260  C   TYR B1802      24.207  88.548  -0.465  1.00  0.00           C  
ATOM   2261  O   TYR B1802      23.523  89.573  -0.409  1.00  0.00           O  
ATOM   2262  CB  TYR B1802      22.918  88.022  -2.538  1.00  0.00           C  
ATOM   2263  CG  TYR B1802      22.579  87.091  -3.671  1.00  0.00           C  
ATOM   2264  CD1 TYR B1802      23.420  86.964  -4.772  1.00  0.00           C  
ATOM   2265  CD2 TYR B1802      21.384  86.362  -3.668  1.00  0.00           C  
ATOM   2266  CE1 TYR B1802      23.085  86.132  -5.858  1.00  0.00           C  
ATOM   2267  CE2 TYR B1802      21.033  85.523  -4.748  1.00  0.00           C  
ATOM   2268  CZ  TYR B1802      21.895  85.416  -5.837  1.00  0.00           C  
ATOM   2269  OH  TYR B1802      21.589  84.588  -6.900  1.00  0.00           O  
ATOM   2270  N   PRO B1803      25.173  88.295   0.432  1.00  0.00           N  
ATOM   2271  CA  PRO B1803      25.442  89.235   1.519  1.00  0.00           C  
ATOM   2272  C   PRO B1803      25.910  90.632   1.083  1.00  0.00           C  
ATOM   2273  O   PRO B1803      25.553  91.620   1.718  1.00  0.00           O  
ATOM   2274  CB  PRO B1803      26.481  88.496   2.361  1.00  0.00           C  
ATOM   2275  CG  PRO B1803      27.222  87.696   1.339  1.00  0.00           C  
ATOM   2276  CD  PRO B1803      26.091  87.145   0.504  1.00  0.00           C  
ATOM   2277  N   GLN B1804      26.699  90.726   0.015  1.00  0.00           N  
ATOM   2278  CA  GLN B1804      27.172  92.040  -0.442  1.00  0.00           C  
ATOM   2279  C   GLN B1804      25.979  92.879  -0.846  1.00  0.00           C  
ATOM   2280  O   GLN B1804      25.845  94.027  -0.439  1.00  0.00           O  
ATOM   2281  CB  GLN B1804      28.091  91.940  -1.665  1.00  0.00           C  
ATOM   2282  CG  GLN B1804      29.377  91.164  -1.472  1.00  0.00           C  
ATOM   2283  CD  GLN B1804      29.128  89.686  -1.318  1.00  0.00           C  
ATOM   2284  OE1 GLN B1804      28.090  89.167  -1.754  1.00  0.00           O  
ATOM   2285  NE2 GLN B1804      30.081  88.989  -0.709  1.00  0.00           N  
ATOM   2286  N   ILE B1805      25.119  92.291  -1.664  1.00  0.00           N  
ATOM   2287  CA  ILE B1805      23.935  92.975  -2.143  1.00  0.00           C  
ATOM   2288  C   ILE B1805      22.930  93.312  -1.040  1.00  0.00           C  
ATOM   2289  O   ILE B1805      22.118  94.205  -1.209  1.00  0.00           O  
ATOM   2290  CB  ILE B1805      23.249  92.153  -3.252  1.00  0.00           C  
ATOM   2291  CG1 ILE B1805      24.140  92.146  -4.500  1.00  0.00           C  
ATOM   2292  CG2 ILE B1805      21.899  92.738  -3.579  1.00  0.00           C  
ATOM   2293  CD1 ILE B1805      23.510  91.463  -5.720  1.00  0.00           C  
ATOM   2294  N   HIS B1806      22.986  92.611   0.087  1.00  0.00           N  
ATOM   2295  CA  HIS B1806      22.071  92.891   1.190  1.00  0.00           C  
ATOM   2296  C   HIS B1806      22.814  93.428   2.420  1.00  0.00           C  
ATOM   2297  O   HIS B1806      22.612  92.965   3.544  1.00  0.00           O  
ATOM   2298  CB  HIS B1806      21.265  91.634   1.532  1.00  0.00           C  
ATOM   2299  CG  HIS B1806      20.413  91.156   0.398  1.00  0.00           C  
ATOM   2300  ND1 HIS B1806      19.526  91.979  -0.263  1.00  0.00           N  
ATOM   2301  CD2 HIS B1806      20.331  89.952  -0.216  1.00  0.00           C  
ATOM   2302  CE1 HIS B1806      18.936  91.305  -1.235  1.00  0.00           C  
ATOM   2303  NE2 HIS B1806      19.407  90.072  -1.228  1.00  0.00           N  
ATOM   2304  N   GLY B1807      23.683  94.407   2.170  1.00  0.00           N  
ATOM   2305  CA  GLY B1807      24.471  95.058   3.208  1.00  0.00           C  
ATOM   2306  C   GLY B1807      25.133  94.276   4.335  1.00  0.00           C  
ATOM   2307  O   GLY B1807      25.497  94.877   5.345  1.00  0.00           O  
ATOM   2308  N   GLU B1808      25.327  92.969   4.171  1.00  0.00           N  
ATOM   2309  CA  GLU B1808      25.945  92.143   5.213  1.00  0.00           C  
ATOM   2310  C   GLU B1808      27.477  92.107   5.266  1.00  0.00           C  
ATOM   2311  O   GLU B1808      28.058  91.147   5.763  1.00  0.00           O  
ATOM   2312  CB  GLU B1808      25.416  90.716   5.112  1.00  0.00           C  
ATOM   2313  CG  GLU B1808      23.921  90.671   5.139  1.00  0.00           C  
ATOM   2314  CD  GLU B1808      23.374  91.396   6.342  1.00  0.00           C  
ATOM   2315  OE1 GLU B1808      22.184  91.783   6.313  1.00  0.00           O  
ATOM   2316  OE2 GLU B1808      24.141  91.572   7.317  1.00  0.00           O  
ATOM   2317  N   ILE B1809      28.136  93.142   4.761  1.00  0.00           N  
ATOM   2318  CA  ILE B1809      29.593  93.185   4.809  1.00  0.00           C  
ATOM   2319  C   ILE B1809      29.981  93.170   6.290  1.00  0.00           C  
ATOM   2320  O   ILE B1809      29.202  93.599   7.143  1.00  0.00           O  
ATOM   2321  CB  ILE B1809      30.121  94.464   4.122  1.00  0.00           C  
ATOM   2322  CG1 ILE B1809      29.792  95.697   4.966  1.00  0.00           C  
ATOM   2323  CG2 ILE B1809      29.461  94.618   2.752  1.00  0.00           C  
ATOM   2324  CD1 ILE B1809      30.160  97.008   4.303  1.00  0.00           C  
ATOM   2325  N   LYS B1810      31.176  92.686   6.608  1.00  0.00           N  
ATOM   2326  CA  LYS B1810      31.581  92.601   8.006  1.00  0.00           C  
ATOM   2327  C   LYS B1810      33.088  92.500   8.268  1.00  0.00           C  
ATOM   2328  O   LYS B1810      33.757  91.640   7.712  1.00  0.00           O  
ATOM   2329  CB  LYS B1810      30.868  91.401   8.642  1.00  0.00           C  
ATOM   2330  CG  LYS B1810      31.166  91.192  10.118  1.00  0.00           C  
ATOM   2331  CD  LYS B1810      31.069  92.499  10.907  1.00  0.00           C  
ATOM   2332  CE  LYS B1810      30.791  92.267  12.389  1.00  0.00           C  
ATOM   2333  NZ  LYS B1810      29.321  92.088  12.641  1.00  0.00           N  
ATOM   2334  N   LEU B1811      33.614  93.380   9.120  1.00  0.00           N  
ATOM   2335  CA  LEU B1811      35.034  93.362   9.475  1.00  0.00           C  
ATOM   2336  C   LEU B1811      35.158  93.093  10.965  1.00  0.00           C  
ATOM   2337  O   LEU B1811      34.388  93.632  11.757  1.00  0.00           O  
ATOM   2338  CB  LEU B1811      35.705  94.707   9.189  1.00  0.00           C  
ATOM   2339  CG  LEU B1811      35.741  95.307   7.783  1.00  0.00           C  
ATOM   2340  CD1 LEU B1811      36.536  96.593   7.827  1.00  0.00           C  
ATOM   2341  CD2 LEU B1811      36.384  94.350   6.813  1.00  0.00           C  
ATOM   2342  N   SER B1812      36.129  92.272  11.348  1.00  0.00           N  
ATOM   2343  CA  SER B1812      36.347  91.961  12.757  1.00  0.00           C  
ATOM   2344  C   SER B1812      37.021  93.155  13.440  1.00  0.00           C  
ATOM   2345  O   SER B1812      37.550  94.045  12.773  1.00  0.00           O  
ATOM   2346  CB  SER B1812      37.259  90.744  12.899  1.00  0.00           C  
ATOM   2347  OG  SER B1812      38.615  91.146  12.879  1.00  0.00           O  
ATOM   2348  N   ASP B1813      37.004  93.168  14.768  1.00  0.00           N  
ATOM   2349  CA  ASP B1813      37.635  94.248  15.509  1.00  0.00           C  
ATOM   2350  C   ASP B1813      39.114  94.257  15.159  1.00  0.00           C  
ATOM   2351  O   ASP B1813      39.710  95.315  14.930  1.00  0.00           O  
ATOM   2352  CB  ASP B1813      37.468  94.039  17.022  1.00  0.00           C  
ATOM   2353  CG  ASP B1813      36.046  94.324  17.512  1.00  0.00           C  
ATOM   2354  OD1 ASP B1813      35.720  93.887  18.642  1.00  0.00           O  
ATOM   2355  OD2 ASP B1813      35.264  94.983  16.782  1.00  0.00           O  
ATOM   2356  N   LEU B1814      39.706  93.069  15.111  1.00  0.00           N  
ATOM   2357  CA  LEU B1814      41.119  92.954  14.791  1.00  0.00           C  
ATOM   2358  C   LEU B1814      41.424  93.537  13.408  1.00  0.00           C  
ATOM   2359  O   LEU B1814      42.496  94.103  13.191  1.00  0.00           O  
ATOM   2360  CB  LEU B1814      41.560  91.497  14.869  1.00  0.00           C  
ATOM   2361  CG  LEU B1814      43.037  91.238  14.570  1.00  0.00           C  
ATOM   2362  CD1 LEU B1814      43.934  92.226  15.317  1.00  0.00           C  
ATOM   2363  CD2 LEU B1814      43.350  89.809  14.965  1.00  0.00           C  
ATOM   2364  N   ASP B1815      40.483  93.407  12.480  1.00  0.00           N  
ATOM   2365  CA  ASP B1815      40.663  93.961  11.144  1.00  0.00           C  
ATOM   2366  C   ASP B1815      40.696  95.475  11.187  1.00  0.00           C  
ATOM   2367  O   ASP B1815      41.545  96.110  10.563  1.00  0.00           O  
ATOM   2368  CB  ASP B1815      39.524  93.541  10.201  1.00  0.00           C  
ATOM   2369  CG  ASP B1815      39.624  92.096   9.768  1.00  0.00           C  
ATOM   2370  OD1 ASP B1815      40.738  91.681   9.389  1.00  0.00           O  
ATOM   2371  OD2 ASP B1815      38.594  91.383   9.791  1.00  0.00           O  
ATOM   2372  N   ILE B1816      39.745  96.055  11.907  1.00  0.00           N  
ATOM   2373  CA  ILE B1816      39.648  97.502  12.021  1.00  0.00           C  
ATOM   2374  C   ILE B1816      40.861  98.066  12.727  1.00  0.00           C  
ATOM   2375  O   ILE B1816      41.375  99.108  12.339  1.00  0.00           O  
ATOM   2376  CB  ILE B1816      38.396  97.909  12.802  1.00  0.00           C  
ATOM   2377  CG1 ILE B1816      37.157  97.619  11.961  1.00  0.00           C  
ATOM   2378  CG2 ILE B1816      38.469  99.394  13.184  1.00  0.00           C  
ATOM   2379  CD1 ILE B1816      35.856  97.812  12.715  1.00  0.00           C  
ATOM   2380  N   ALA B1817      41.308  97.377  13.770  1.00  0.00           N  
ATOM   2381  CA  ALA B1817      42.467  97.826  14.526  1.00  0.00           C  
ATOM   2382  C   ALA B1817      43.681  97.938  13.607  1.00  0.00           C  
ATOM   2383  O   ALA B1817      44.455  98.886  13.706  1.00  0.00           O  
ATOM   2384  CB  ALA B1817      42.758  96.845  15.662  1.00  0.00           C  
ATOM   2385  N   ARG B1818      43.839  96.962  12.714  1.00  0.00           N  
ATOM   2386  CA  ARG B1818      44.960  96.933  11.775  1.00  0.00           C  
ATOM   2387  C   ARG B1818      44.948  98.117  10.823  1.00  0.00           C  
ATOM   2388  O   ARG B1818      46.008  98.558  10.370  1.00  0.00           O  
ATOM   2389  CB  ARG B1818      44.947  95.647  10.946  1.00  0.00           C  
ATOM   2390  CG  ARG B1818      46.184  95.467  10.083  1.00  0.00           C  
ATOM   2391  CD  ARG B1818      46.001  94.391   9.037  1.00  0.00           C  
ATOM   2392  NE  ARG B1818      45.395  93.186   9.589  1.00  0.00           N  
ATOM   2393  CZ  ARG B1818      45.929  92.452  10.556  1.00  0.00           C  
ATOM   2394  NH1 ARG B1818      45.293  91.377  10.991  1.00  0.00           N  
ATOM   2395  NH2 ARG B1818      47.098  92.785  11.079  1.00  0.00           N  
ATOM   2396  N   GLU B1819      43.754  98.615  10.512  1.00  0.00           N  
ATOM   2397  CA  GLU B1819      43.603  99.771   9.615  1.00  0.00           C  
ATOM   2398  C   GLU B1819      43.884 101.124  10.289  1.00  0.00           C  
ATOM   2399  O   GLU B1819      43.900 102.155   9.616  1.00  0.00           O  
ATOM   2400  CB  GLU B1819      42.187  99.822   9.029  1.00  0.00           C  
ATOM   2401  CG  GLU B1819      41.778  98.583   8.269  1.00  0.00           C  
ATOM   2402  CD  GLU B1819      42.575  98.389   7.002  1.00  0.00           C  
ATOM   2403  OE1 GLU B1819      42.462  97.298   6.403  1.00  0.00           O  
ATOM   2404  OE2 GLU B1819      43.306  99.324   6.606  1.00  0.00           O  
ATOM   2405  N   ILE B1820      44.085 101.128  11.607  1.00  0.00           N  
ATOM   2406  CA  ILE B1820      44.350 102.371  12.327  1.00  0.00           C  
ATOM   2407  C   ILE B1820      45.850 102.629  12.346  1.00  0.00           C  
ATOM   2408  O   ILE B1820      46.606 102.036  13.139  1.00  0.00           O  
ATOM   2409  CB  ILE B1820      43.792 102.312  13.762  1.00  0.00           C  
ATOM   2410  CG1 ILE B1820      42.261 102.302  13.708  1.00  0.00           C  
ATOM   2411  CG2 ILE B1820      44.286 103.509  14.575  1.00  0.00           C  
ATOM   2412  CD1 ILE B1820      41.599 101.996  15.045  1.00  0.00           C  
ATOM   2413  N   LYS B1821      46.259 103.544  11.471  1.00  0.00           N  
ATOM   2414  CA  LYS B1821      47.664 103.880  11.294  1.00  0.00           C  
ATOM   2415  C   LYS B1821      48.119 105.280  11.702  1.00  0.00           C  
ATOM   2416  O   LYS B1821      47.326 106.231  11.734  1.00  0.00           O  
ATOM   2417  CB  LYS B1821      48.034 103.612   9.829  1.00  0.00           C  
ATOM   2418  CG  LYS B1821      48.117 102.117   9.517  1.00  0.00           C  
ATOM   2419  CD  LYS B1821      47.482 101.777   8.181  1.00  0.00           C  
ATOM   2420  CE  LYS B1821      47.906 100.379   7.705  1.00  0.00           C  
ATOM   2421  NZ  LYS B1821      47.698  99.299   8.715  1.00  0.00           N  
ATOM   2422  N   VAL B1822      49.411 105.382  12.025  1.00  0.00           N  
ATOM   2423  CA  VAL B1822      50.036 106.644  12.412  1.00  0.00           C  
ATOM   2424  C   VAL B1822      50.320 107.465  11.155  1.00  0.00           C  
ATOM   2425  O   VAL B1822      51.086 107.028  10.294  1.00  0.00           O  
ATOM   2426  CB  VAL B1822      51.350 106.395  13.120  1.00  0.00           C  
ATOM   2427  CG1 VAL B1822      51.955 107.721  13.544  1.00  0.00           C  
ATOM   2428  CG2 VAL B1822      51.125 105.472  14.316  1.00  0.00           C  
ATOM   2429  N   LYS B1830      49.718 108.650  11.055  1.00  0.00           N  
ATOM   2430  CA  LYS B1830      49.882 109.495   9.869  1.00  0.00           C  
ATOM   2431  C   LYS B1830      51.305 109.963   9.602  1.00  0.00           C  
ATOM   2432  O   LYS B1830      51.858 109.680   8.547  1.00  0.00           O  
ATOM   2433  CB  LYS B1830      48.956 110.715   9.937  1.00  0.00           C  
ATOM   2434  CG  LYS B1830      48.854 111.475   8.622  1.00  0.00           C  
ATOM   2435  CD  LYS B1830      48.304 110.582   7.513  1.00  0.00           C  
ATOM   2436  CE  LYS B1830      48.070 111.339   6.207  1.00  0.00           C  
ATOM   2437  NZ  LYS B1830      47.568 110.432   5.124  1.00  0.00           N  
ATOM   2438  N   GLU B1831      51.899 110.685  10.545  1.00  0.00           N  
ATOM   2439  CA  GLU B1831      53.255 111.157  10.348  1.00  0.00           C  
ATOM   2440  C   GLU B1831      54.210 110.440  11.275  1.00  0.00           C  
ATOM   2441  O   GLU B1831      54.017 110.429  12.491  1.00  0.00           O  
ATOM   2442  CB  GLU B1831      53.329 112.664  10.573  1.00  0.00           C  
ATOM   2443  CG  GLU B1831      52.487 113.447   9.583  1.00  0.00           C  
ATOM   2444  CD  GLU B1831      52.915 114.894   9.462  1.00  0.00           C  
ATOM   2445  OE1 GLU B1831      52.234 115.645   8.735  1.00  0.00           O  
ATOM   2446  OE2 GLU B1831      53.931 115.278  10.085  1.00  0.00           O  
ATOM   2447  N   VAL B1832      55.245 109.843  10.693  1.00  0.00           N  
ATOM   2448  CA  VAL B1832      56.228 109.104  11.472  1.00  0.00           C  
ATOM   2449  C   VAL B1832      57.635 109.597  11.200  1.00  0.00           C  
ATOM   2450  O   VAL B1832      57.980 109.906  10.058  1.00  0.00           O  
ATOM   2451  CB  VAL B1832      56.194 107.594  11.132  1.00  0.00           C  
ATOM   2452  CG1 VAL B1832      57.047 106.810  12.128  1.00  0.00           C  
ATOM   2453  CG2 VAL B1832      54.768 107.091  11.136  1.00  0.00           C  
ATOM   2454  N   PRO B1833      58.469 109.681  12.249  1.00  0.00           N  
ATOM   2455  CA  PRO B1833      59.855 110.135  12.103  1.00  0.00           C  
ATOM   2456  C   PRO B1833      60.545 109.309  11.015  1.00  0.00           C  
ATOM   2457  O   PRO B1833      60.496 108.079  11.038  1.00  0.00           O  
ATOM   2458  CB  PRO B1833      60.441 109.878  13.485  1.00  0.00           C  
ATOM   2459  CG  PRO B1833      59.265 110.142  14.381  1.00  0.00           C  
ATOM   2460  CD  PRO B1833      58.143 109.433  13.665  1.00  0.00           C  
ATOM   2461  N   GLN B1834      61.187 109.993  10.071  1.00  0.00           N  
ATOM   2462  CA  GLN B1834      61.866 109.349   8.945  1.00  0.00           C  
ATOM   2463  C   GLN B1834      63.301 108.886   9.223  1.00  0.00           C  
ATOM   2464  O   GLN B1834      63.909 108.215   8.393  1.00  0.00           O  
ATOM   2465  CB  GLN B1834      61.878 110.306   7.754  1.00  0.00           C  
ATOM   2466  CG  GLN B1834      61.562 109.660   6.428  1.00  0.00           C  
ATOM   2467  CD  GLN B1834      60.119 109.222   6.338  1.00  0.00           C  
ATOM   2468  OE1 GLN B1834      59.666 108.379   7.113  1.00  0.00           O  
ATOM   2469  NE2 GLN B1834      59.383 109.797   5.392  1.00  0.00           N  
ATOM   2470  N   THR B1835      63.840 109.239  10.384  1.00  0.00           N  
ATOM   2471  CA  THR B1835      65.207 108.859  10.721  1.00  0.00           C  
ATOM   2472  C   THR B1835      65.250 108.036  11.996  1.00  0.00           C  
ATOM   2473  O   THR B1835      64.354 108.120  12.834  1.00  0.00           O  
ATOM   2474  CB  THR B1835      66.098 110.105  10.944  1.00  0.00           C  
ATOM   2475  OG1 THR B1835      65.829 110.661  12.241  1.00  0.00           O  
ATOM   2476  CG2 THR B1835      65.817 111.168   9.870  1.00  0.00           C  
ATOM   2477  N   ALA B1836      66.304 107.245  12.148  1.00  0.00           N  
ATOM   2478  CA  ALA B1836      66.451 106.427  13.345  1.00  0.00           C  
ATOM   2479  C   ALA B1836      66.588 107.366  14.537  1.00  0.00           C  
ATOM   2480  O   ALA B1836      66.311 106.990  15.679  1.00  0.00           O  
ATOM   2481  CB  ALA B1836      67.681 105.533  13.226  1.00  0.00           C  
ATOM   2482  N   VAL B1837      67.015 108.594  14.256  1.00  0.00           N  
ATOM   2483  CA  VAL B1837      67.190 109.605  15.290  1.00  0.00           C  
ATOM   2484  C   VAL B1837      65.821 110.095  15.713  1.00  0.00           C  
ATOM   2485  O   VAL B1837      65.529 110.204  16.903  1.00  0.00           O  
ATOM   2486  CB  VAL B1837      68.000 110.821  14.779  1.00  0.00           C  
ATOM   2487  CG1 VAL B1837      68.225 111.808  15.918  1.00  0.00           C  
ATOM   2488  CG2 VAL B1837      69.329 110.361  14.193  1.00  0.00           C  
ATOM   2489  N   GLY B1838      64.990 110.394  14.720  1.00  0.00           N  
ATOM   2490  CA  GLY B1838      63.647 110.869  14.991  1.00  0.00           C  
ATOM   2491  C   GLY B1838      62.901 109.923  15.913  1.00  0.00           C  
ATOM   2492  O   GLY B1838      62.237 110.359  16.858  1.00  0.00           O  
ATOM   2493  N   LEU B1839      63.017 108.625  15.648  1.00  0.00           N  
ATOM   2494  CA  LEU B1839      62.338 107.633  16.467  1.00  0.00           C  
ATOM   2495  C   LEU B1839      62.734 107.724  17.932  1.00  0.00           C  
ATOM   2496  O   LEU B1839      61.872 107.887  18.796  1.00  0.00           O  
ATOM   2497  CB  LEU B1839      62.609 106.215  15.952  1.00  0.00           C  
ATOM   2498  CG  LEU B1839      62.120 105.850  14.545  1.00  0.00           C  
ATOM   2499  CD1 LEU B1839      62.092 104.328  14.428  1.00  0.00           C  
ATOM   2500  CD2 LEU B1839      60.731 106.430  14.281  1.00  0.00           C  
ATOM   2501  N   LYS B1840      64.032 107.620  18.214  1.00  0.00           N  
ATOM   2502  CA  LYS B1840      64.519 107.687  19.593  1.00  0.00           C  
ATOM   2503  C   LYS B1840      64.173 109.018  20.265  1.00  0.00           C  
ATOM   2504  O   LYS B1840      64.280 109.162  21.480  1.00  0.00           O  
ATOM   2505  CB  LYS B1840      66.031 107.426  19.639  1.00  0.00           C  
ATOM   2506  CG  LYS B1840      66.850 108.197  18.618  1.00  0.00           C  
ATOM   2507  CD  LYS B1840      68.287 107.679  18.571  1.00  0.00           C  
ATOM   2508  CE  LYS B1840      69.147 108.477  17.595  1.00  0.00           C  
ATOM   2509  NZ  LYS B1840      70.513 107.905  17.439  1.00  0.00           N  
ATOM   2510  N   ILE B1841      63.739 109.980  19.461  1.00  0.00           N  
ATOM   2511  CA  ILE B1841      63.348 111.285  19.968  1.00  0.00           C  
ATOM   2512  C   ILE B1841      61.899 111.194  20.425  1.00  0.00           C  
ATOM   2513  O   ILE B1841      61.579 111.464  21.580  1.00  0.00           O  
ATOM   2514  CB  ILE B1841      63.478 112.350  18.871  1.00  0.00           C  
ATOM   2515  CG1 ILE B1841      64.960 112.635  18.612  1.00  0.00           C  
ATOM   2516  CG2 ILE B1841      62.724 113.599  19.266  1.00  0.00           C  
ATOM   2517  CD1 ILE B1841      65.221 113.576  17.451  1.00  0.00           C  
ATOM   2518  N   ALA B1842      61.019 110.816  19.507  1.00  0.00           N  
ATOM   2519  CA  ALA B1842      59.612 110.666  19.843  1.00  0.00           C  
ATOM   2520  C   ALA B1842      59.542 109.708  21.032  1.00  0.00           C  
ATOM   2521  O   ALA B1842      58.768 109.904  21.972  1.00  0.00           O  
ATOM   2522  CB  ALA B1842      58.856 110.089  18.658  1.00  0.00           C  
ATOM   2523  N   GLN B1843      60.378 108.679  20.992  1.00  0.00           N  
ATOM   2524  CA  GLN B1843      60.402 107.695  22.058  1.00  0.00           C  
ATOM   2525  C   GLN B1843      60.766 108.312  23.392  1.00  0.00           C  
ATOM   2526  O   GLN B1843      60.246 107.906  24.428  1.00  0.00           O  
ATOM   2527  CB  GLN B1843      61.383 106.574  21.724  1.00  0.00           C  
ATOM   2528  CG  GLN B1843      61.515 105.532  22.822  1.00  0.00           C  
ATOM   2529  CD  GLN B1843      62.263 104.295  22.362  1.00  0.00           C  
ATOM   2530  OE1 GLN B1843      62.531 103.391  23.157  1.00  0.00           O  
ATOM   2531  NE2 GLN B1843      62.600 104.243  21.069  1.00  0.00           N  
ATOM   2532  N   SER B1844      61.665 109.290  23.366  1.00  0.00           N  
ATOM   2533  CA  SER B1844      62.093 109.960  24.590  1.00  0.00           C  
ATOM   2534  C   SER B1844      61.054 110.971  25.064  1.00  0.00           C  
ATOM   2535  O   SER B1844      60.853 111.142  26.268  1.00  0.00           O  
ATOM   2536  CB  SER B1844      63.444 110.644  24.373  1.00  0.00           C  
ATOM   2537  OG  SER B1844      63.467 111.325  23.134  1.00  0.00           O  
ATOM   2538  N   ILE B1845      60.397 111.639  24.121  1.00  0.00           N  
ATOM   2539  CA  ILE B1845      59.359 112.601  24.477  1.00  0.00           C  
ATOM   2540  C   ILE B1845      58.369 111.847  25.351  1.00  0.00           C  
ATOM   2541  O   ILE B1845      58.044 112.268  26.462  1.00  0.00           O  
ATOM   2542  CB  ILE B1845      58.604 113.104  23.240  1.00  0.00           C  
ATOM   2543  CG1 ILE B1845      59.577 113.769  22.268  1.00  0.00           C  
ATOM   2544  CG2 ILE B1845      57.498 114.053  23.662  1.00  0.00           C  
ATOM   2545  CD1 ILE B1845      58.925 114.273  21.000  1.00  0.00           C  
ATOM   2546  N   VAL B1847      57.908 110.716  24.826  1.00  0.00           N  
ATOM   2547  CA  VAL B1847      56.957 109.854  25.513  1.00  0.00           C  
ATOM   2548  C   VAL B1847      57.507 109.451  26.874  1.00  0.00           C  
ATOM   2549  O   VAL B1847      56.816 109.541  27.890  1.00  0.00           O  
ATOM   2550  CB  VAL B1847      56.656 108.567  24.663  1.00  0.00           C  
ATOM   2551  CG1 VAL B1847      55.988 107.497  25.522  1.00  0.00           C  
ATOM   2552  CG2 VAL B1847      55.748 108.920  23.484  1.00  0.00           C  
ATOM   2553  N   GLU B1848      58.763 109.024  26.879  1.00  0.00           N  
ATOM   2554  CA  GLU B1848      59.441 108.571  28.087  1.00  0.00           C  
ATOM   2555  C   GLU B1848      59.338 109.497  29.306  1.00  0.00           C  
ATOM   2556  O   GLU B1848      58.960 109.052  30.396  1.00  0.00           O  
ATOM   2557  CB  GLU B1848      60.916 108.312  27.769  1.00  0.00           C  
ATOM   2558  CG  GLU B1848      61.667 107.534  28.838  1.00  0.00           C  
ATOM   2559  CD  GLU B1848      61.188 106.099  28.961  1.00  0.00           C  
ATOM   2560  OE1 GLU B1848      61.265 105.358  27.956  1.00  0.00           O  
ATOM   2561  OE2 GLU B1848      60.737 105.714  30.062  1.00  0.00           O  
ATOM   2562  N   THR B1849      59.673 110.775  29.130  1.00  0.00           N  
ATOM   2563  CA  THR B1849      59.641 111.721  30.246  1.00  0.00           C  
ATOM   2564  C   THR B1849      58.243 112.170  30.660  1.00  0.00           C  
ATOM   2565  O   THR B1849      58.035 112.597  31.795  1.00  0.00           O  
ATOM   2566  CB  THR B1849      60.498 112.976  29.951  1.00  0.00           C  
ATOM   2567  OG1 THR B1849      60.024 113.613  28.760  1.00  0.00           O  
ATOM   2568  CG2 THR B1849      61.968 112.592  29.782  1.00  0.00           C  
ATOM   2569  N   ALA B1850      57.287 112.082  29.744  1.00  0.00           N  
ATOM   2570  CA  ALA B1850      55.923 112.471  30.064  1.00  0.00           C  
ATOM   2571  C   ALA B1850      55.282 111.371  30.904  1.00  0.00           C  
ATOM   2572  O   ALA B1850      54.260 111.586  31.555  1.00  0.00           O  
ATOM   2573  CB  ALA B1850      55.130 112.689  28.792  1.00  0.00           C  
ATOM   2574  N   GLU B1851      55.890 110.188  30.882  1.00  0.00           N  
ATOM   2575  CA  GLU B1851      55.383 109.055  31.645  1.00  0.00           C  
ATOM   2576  C   GLU B1851      55.887 109.118  33.074  1.00  0.00           C  
ATOM   2577  O   GLU B1851      55.603 108.227  33.877  1.00  0.00           O  
ATOM   2578  CB  GLU B1851      55.836 107.730  31.028  1.00  0.00           C  
ATOM   2579  CG  GLU B1851      55.285 107.448  29.647  1.00  0.00           C  
ATOM   2580  CD  GLU B1851      55.728 106.097  29.123  1.00  0.00           C  
ATOM   2581  OE1 GLU B1851      56.952 105.850  29.076  1.00  0.00           O  
ATOM   2582  OE2 GLU B1851      54.856 105.282  28.757  1.00  0.00           O  
ATOM   2583  N   LYS B1852      56.643 110.165  33.392  1.00  0.00           N  
ATOM   2584  CA  LYS B1852      57.172 110.311  34.741  1.00  0.00           C  
ATOM   2585  C   LYS B1852      57.131 111.737  35.277  1.00  0.00           C  
ATOM   2586  O   LYS B1852      57.492 111.981  36.430  1.00  0.00           O  
ATOM   2587  CB  LYS B1852      58.601 109.776  34.799  1.00  0.00           C  
ATOM   2588  CG  LYS B1852      59.582 110.468  33.872  1.00  0.00           C  
ATOM   2589  CD  LYS B1852      60.922 109.747  33.898  1.00  0.00           C  
ATOM   2590  CE  LYS B1852      61.453 109.607  35.325  1.00  0.00           C  
ATOM   2591  NZ  LYS B1852      62.638 108.708  35.407  1.00  0.00           N  
ATOM   2592  N   HIS B1853      56.684 112.676  34.449  1.00  0.00           N  
ATOM   2593  CA  HIS B1853      56.606 114.068  34.869  1.00  0.00           C  
ATOM   2594  C   HIS B1853      55.333 114.746  34.385  1.00  0.00           C  
ATOM   2595  O   HIS B1853      55.276 115.970  34.257  1.00  0.00           O  
ATOM   2596  CB  HIS B1853      57.841 114.831  34.383  1.00  0.00           C  
ATOM   2597  CG  HIS B1853      59.125 114.296  34.936  1.00  0.00           C  
ATOM   2598  ND1 HIS B1853      59.349 114.158  36.289  1.00  0.00           N  
ATOM   2599  CD2 HIS B1853      60.238 113.830  34.321  1.00  0.00           C  
ATOM   2600  CE1 HIS B1853      60.543 113.626  36.483  1.00  0.00           C  
ATOM   2601  NE2 HIS B1853      61.103 113.417  35.305  1.00  0.00           N  
ATOM   2602  N   ALA B1854      54.308 113.944  34.121  1.00  0.00           N  
ATOM   2603  CA  ALA B1854      53.032 114.480  33.676  1.00  0.00           C  
ATOM   2604  C   ALA B1854      52.335 115.031  34.909  1.00  0.00           C  
ATOM   2605  O   ALA B1854      51.335 115.744  34.810  1.00  0.00           O  
ATOM   2606  CB  ALA B1854      52.190 113.383  33.039  1.00  0.00           C  
ATOM   2607  N   SER B1855      52.884 114.688  36.073  1.00  0.00           N  
ATOM   2608  CA  SER B1855      52.350 115.124  37.361  1.00  0.00           C  
ATOM   2609  C   SER B1855      52.818 116.534  37.722  1.00  0.00           C  
ATOM   2610  O   SER B1855      51.997 117.433  37.930  1.00  0.00           O  
ATOM   2611  CB  SER B1855      52.785 114.154  38.462  1.00  0.00           C  
ATOM   2612  OG  SER B1855      52.382 112.829  38.168  1.00  0.00           O  
ATOM   2613  N   GLU B1856      54.138 116.706  37.797  1.00  0.00           N  
ATOM   2614  CA  GLU B1856      54.768 117.986  38.132  1.00  0.00           C  
ATOM   2615  C   GLU B1856      53.907 119.209  37.830  1.00  0.00           C  
ATOM   2616  O   GLU B1856      53.304 119.311  36.760  1.00  0.00           O  
ATOM   2617  CB  GLU B1856      56.109 118.124  37.401  1.00  0.00           C  
ATOM   2618  CG  GLU B1856      57.201 117.199  37.918  1.00  0.00           C  
ATOM   2619  CD  GLU B1856      57.590 117.499  39.355  1.00  0.00           C  
ATOM   2620  OE1 GLU B1856      58.489 116.809  39.885  1.00  0.00           O  
ATOM   2621  OE2 GLU B1856      57.000 118.425  39.955  1.00  0.00           O  
ATOM   2622  N   PRO B1857      53.838 120.155  38.783  1.00  0.00           N  
ATOM   2623  CA  PRO B1857      53.055 121.389  38.648  1.00  0.00           C  
ATOM   2624  C   PRO B1857      53.634 122.350  37.611  1.00  0.00           C  
ATOM   2625  O   PRO B1857      54.849 122.430  37.431  1.00  0.00           O  
ATOM   2626  CB  PRO B1857      53.089 121.973  40.059  1.00  0.00           C  
ATOM   2627  CG  PRO B1857      53.258 120.754  40.931  1.00  0.00           C  
ATOM   2628  CD  PRO B1857      54.301 119.987  40.171  1.00  0.00           C  
ATOM   2629  N   SER B1860      52.754 123.083  36.938  1.00  0.00           N  
ATOM   2630  CA  SER B1860      53.175 124.027  35.914  1.00  0.00           C  
ATOM   2631  C   SER B1860      52.963 125.470  36.330  1.00  0.00           C  
ATOM   2632  O   SER B1860      52.060 125.779  37.105  1.00  0.00           O  
ATOM   2633  CB  SER B1860      52.426 123.768  34.611  1.00  0.00           C  
ATOM   2634  OG  SER B1860      52.788 122.513  34.065  1.00  0.00           O  
ATOM   2635  N   PRO B1861      53.785 126.383  35.792  1.00  0.00           N  
ATOM   2636  CA  PRO B1861      54.867 126.105  34.838  1.00  0.00           C  
ATOM   2637  C   PRO B1861      55.940 125.128  35.328  1.00  0.00           C  
ATOM   2638  O   PRO B1861      56.246 125.061  36.521  1.00  0.00           O  
ATOM   2639  CB  PRO B1861      55.445 127.490  34.558  1.00  0.00           C  
ATOM   2640  CG  PRO B1861      54.261 128.389  34.736  1.00  0.00           C  
ATOM   2641  CD  PRO B1861      53.618 127.834  35.980  1.00  0.00           C  
ATOM   2642  N   CYS B1862      56.496 124.373  34.384  1.00  0.00           N  
ATOM   2643  CA  CYS B1862      57.551 123.401  34.654  1.00  0.00           C  
ATOM   2644  C   CYS B1862      58.139 122.959  33.316  1.00  0.00           C  
ATOM   2645  O   CYS B1862      57.471 123.043  32.284  1.00  0.00           O  
ATOM   2646  CB  CYS B1862      56.996 122.190  35.404  1.00  0.00           C  
ATOM   2647  SG  CYS B1862      55.833 121.204  34.450  1.00  0.00           S  
ATOM   2648  N   SER B1863      59.385 122.491  33.335  1.00  0.00           N  
ATOM   2649  CA  SER B1863      60.052 122.058  32.110  1.00  0.00           C  
ATOM   2650  C   SER B1863      61.061 120.939  32.333  1.00  0.00           C  
ATOM   2651  O   SER B1863      61.679 120.846  33.394  1.00  0.00           O  
ATOM   2652  CB  SER B1863      60.761 123.242  31.453  1.00  0.00           C  
ATOM   2653  OG  SER B1863      61.573 122.812  30.375  1.00  0.00           O  
ATOM   2654  N   PHE B1864      61.223 120.095  31.318  1.00  0.00           N  
ATOM   2655  CA  PHE B1864      62.155 118.975  31.382  1.00  0.00           C  
ATOM   2656  C   PHE B1864      62.837 118.726  30.040  1.00  0.00           C  
ATOM   2657  O   PHE B1864      62.264 118.969  28.974  1.00  0.00           O  
ATOM   2658  CB  PHE B1864      61.430 117.697  31.796  1.00  0.00           C  
ATOM   2659  CG  PHE B1864      60.934 117.702  33.210  1.00  0.00           C  
ATOM   2660  CD1 PHE B1864      61.564 116.928  34.179  1.00  0.00           C  
ATOM   2661  CD2 PHE B1864      59.813 118.452  33.570  1.00  0.00           C  
ATOM   2662  CE1 PHE B1864      61.086 116.894  35.487  1.00  0.00           C  
ATOM   2663  CE2 PHE B1864      59.323 118.429  34.878  1.00  0.00           C  
ATOM   2664  CZ  PHE B1864      59.960 117.646  35.839  1.00  0.00           C  
ATOM   2665  N   LEU B1865      64.071 118.242  30.105  1.00  0.00           N  
ATOM   2666  CA  LEU B1865      64.825 117.926  28.904  1.00  0.00           C  
ATOM   2667  C   LEU B1865      64.576 116.446  28.631  1.00  0.00           C  
ATOM   2668  O   LEU B1865      64.789 115.599  29.505  1.00  0.00           O  
ATOM   2669  CB  LEU B1865      66.320 118.175  29.123  1.00  0.00           C  
ATOM   2670  CG  LEU B1865      67.230 117.825  27.941  1.00  0.00           C  
ATOM   2671  CD1 LEU B1865      66.911 118.734  26.768  1.00  0.00           C  
ATOM   2672  CD2 LEU B1865      68.687 117.967  28.342  1.00  0.00           C  
ATOM   2673  N   ALA B1866      64.112 116.138  27.424  1.00  0.00           N  
ATOM   2674  CA  ALA B1866      63.826 114.758  27.058  1.00  0.00           C  
ATOM   2675  C   ALA B1866      64.956 114.137  26.250  1.00  0.00           C  
ATOM   2676  O   ALA B1866      65.352 112.993  26.497  1.00  0.00           O  
ATOM   2677  CB  ALA B1866      62.525 114.690  26.269  1.00  0.00           C  
ATOM   2678  N   PHE B1867      65.478 114.895  25.290  1.00  0.00           N  
ATOM   2679  CA  PHE B1867      66.551 114.393  24.445  1.00  0.00           C  
ATOM   2680  C   PHE B1867      67.629 115.412  24.104  1.00  0.00           C  
ATOM   2681  O   PHE B1867      67.369 116.614  24.008  1.00  0.00           O  
ATOM   2682  CB  PHE B1867      65.972 113.838  23.144  1.00  0.00           C  
ATOM   2683  CG  PHE B1867      67.004 113.255  22.222  1.00  0.00           C  
ATOM   2684  CD1 PHE B1867      67.157 113.747  20.930  1.00  0.00           C  
ATOM   2685  CD2 PHE B1867      67.813 112.200  22.640  1.00  0.00           C  
ATOM   2686  CE1 PHE B1867      68.099 113.198  20.062  1.00  0.00           C  
ATOM   2687  CE2 PHE B1867      68.757 111.643  21.782  1.00  0.00           C  
ATOM   2688  CZ  PHE B1867      68.900 112.144  20.489  1.00  0.00           C  
ATOM   2689  N   GLU B1878      68.842 114.901  23.909  1.00  0.00           N  
ATOM   2690  CA  GLU B1878      69.996 115.714  23.560  1.00  0.00           C  
ATOM   2691  C   GLU B1878      70.978 114.861  22.747  1.00  0.00           C  
ATOM   2692  O   GLU B1878      71.506 113.856  23.233  1.00  0.00           O  
ATOM   2693  CB  GLU B1878      70.664 116.240  24.831  1.00  0.00           C  
ATOM   2694  CG  GLU B1878      71.646 117.374  24.600  1.00  0.00           C  
ATOM   2695  CD  GLU B1878      72.084 118.024  25.894  1.00  0.00           C  
ATOM   2696  OE1 GLU B1878      72.714 117.332  26.723  1.00  0.00           O  
ATOM   2697  OE2 GLU B1878      71.792 119.224  26.082  1.00  0.00           O  
ATOM   2698  N   GLY B1879      71.201 115.267  21.501  1.00  0.00           N  
ATOM   2699  CA  GLY B1879      72.096 114.546  20.612  1.00  0.00           C  
ATOM   2700  C   GLY B1879      72.052 115.233  19.262  1.00  0.00           C  
ATOM   2701  O   GLY B1879      71.665 116.399  19.189  1.00  0.00           O  
ATOM   2702  N   GLU B1880      72.422 114.533  18.193  1.00  0.00           N  
ATOM   2703  CA  GLU B1880      72.404 115.155  16.873  1.00  0.00           C  
ATOM   2704  C   GLU B1880      71.747 114.336  15.768  1.00  0.00           C  
ATOM   2705  O   GLU B1880      71.590 113.120  15.881  1.00  0.00           O  
ATOM   2706  CB  GLU B1880      73.826 115.513  16.437  1.00  0.00           C  
ATOM   2707  CG  GLU B1880      74.756 114.320  16.296  1.00  0.00           C  
ATOM   2708  CD  GLU B1880      75.842 114.552  15.257  1.00  0.00           C  
ATOM   2709  OE1 GLU B1880      76.720 113.674  15.112  1.00  0.00           O  
ATOM   2710  OE2 GLU B1880      75.811 115.607  14.583  1.00  0.00           O  
ATOM   2711  N   MET B1881      71.369 115.031  14.699  1.00  0.00           N  
ATOM   2712  CA  MET B1881      70.745 114.420  13.529  1.00  0.00           C  
ATOM   2713  C   MET B1881      70.885 115.399  12.370  1.00  0.00           C  
ATOM   2714  O   MET B1881      70.992 116.605  12.583  1.00  0.00           O  
ATOM   2715  CB  MET B1881      69.257 114.149  13.770  1.00  0.00           C  
ATOM   2716  CG  MET B1881      68.382 115.400  13.767  1.00  0.00           C  
ATOM   2717  SD  MET B1881      66.610 115.039  13.676  1.00  0.00           S  
ATOM   2718  CE  MET B1881      66.353 115.052  11.902  1.00  0.00           C  
ATOM   2719  N   MET B1882      70.882 114.879  11.148  1.00  0.00           N  
ATOM   2720  CA  MET B1882      71.002 115.712   9.957  1.00  0.00           C  
ATOM   2721  C   MET B1882      72.178 116.690   9.971  1.00  0.00           C  
ATOM   2722  O   MET B1882      72.203 117.636   9.184  1.00  0.00           O  
ATOM   2723  CB  MET B1882      69.709 116.496   9.723  1.00  0.00           C  
ATOM   2724  CG  MET B1882      68.512 115.637   9.364  1.00  0.00           C  
ATOM   2725  SD  MET B1882      67.125 116.634   8.769  1.00  0.00           S  
ATOM   2726  CE  MET B1882      67.582 116.826   7.030  1.00  0.00           C  
ATOM   2727  N   GLY B1883      73.138 116.480  10.869  1.00  0.00           N  
ATOM   2728  CA  GLY B1883      74.302 117.353  10.905  1.00  0.00           C  
ATOM   2729  C   GLY B1883      74.497 118.298  12.078  1.00  0.00           C  
ATOM   2730  O   GLY B1883      75.503 119.007  12.130  1.00  0.00           O  
ATOM   2731  N   ARG B1884      73.554 118.327  13.013  1.00  0.00           N  
ATOM   2732  CA  ARG B1884      73.670 119.213  14.170  1.00  0.00           C  
ATOM   2733  C   ARG B1884      72.993 118.664  15.422  1.00  0.00           C  
ATOM   2734  O   ARG B1884      72.032 117.898  15.339  1.00  0.00           O  
ATOM   2735  CB  ARG B1884      73.096 120.599  13.845  1.00  0.00           C  
ATOM   2736  CG  ARG B1884      71.996 120.604  12.798  1.00  0.00           C  
ATOM   2737  CD  ARG B1884      72.592 120.585  11.404  1.00  0.00           C  
ATOM   2738  NE  ARG B1884      71.606 120.271  10.376  1.00  0.00           N  
ATOM   2739  CZ  ARG B1884      70.541 121.016  10.098  1.00  0.00           C  
ATOM   2740  NH1 ARG B1884      69.707 120.637   9.140  1.00  0.00           N  
ATOM   2741  NH2 ARG B1884      70.309 122.136  10.772  1.00  0.00           N  
ATOM   2742  N   ASN B1885      73.508 119.061  16.582  1.00  0.00           N  
ATOM   2743  CA  ASN B1885      72.953 118.616  17.853  1.00  0.00           C  
ATOM   2744  C   ASN B1885      71.628 119.312  18.117  1.00  0.00           C  
ATOM   2745  O   ASN B1885      71.365 120.393  17.581  1.00  0.00           O  
ATOM   2746  CB  ASN B1885      73.930 118.905  18.997  1.00  0.00           C  
ATOM   2747  CG  ASN B1885      75.168 118.031  18.941  1.00  0.00           C  
ATOM   2748  OD1 ASN B1885      75.077 116.806  19.007  1.00  0.00           O  
ATOM   2749  ND2 ASN B1885      76.334 118.658  18.820  1.00  0.00           N  
ATOM   2750  N   VAL B1886      70.794 118.683  18.940  1.00  0.00           N  
ATOM   2751  CA  VAL B1886      69.489 119.234  19.274  1.00  0.00           C  
ATOM   2752  C   VAL B1886      69.074 118.855  20.694  1.00  0.00           C  
ATOM   2753  O   VAL B1886      69.537 117.853  21.244  1.00  0.00           O  
ATOM   2754  CB  VAL B1886      68.400 118.719  18.305  1.00  0.00           C  
ATOM   2755  CG1 VAL B1886      67.126 119.520  18.491  1.00  0.00           C  
ATOM   2756  CG2 VAL B1886      68.884 118.805  16.866  1.00  0.00           C  
ATOM   2757  N   ARG B1887      68.203 119.671  21.279  1.00  0.00           N  
ATOM   2758  CA  ARG B1887      67.690 119.432  22.622  1.00  0.00           C  
ATOM   2759  C   ARG B1887      66.162 119.500  22.571  1.00  0.00           C  
ATOM   2760  O   ARG B1887      65.592 120.486  22.091  1.00  0.00           O  
ATOM   2761  CB  ARG B1887      68.224 120.485  23.600  1.00  0.00           C  
ATOM   2762  CG  ARG B1887      69.744 120.543  23.705  1.00  0.00           C  
ATOM   2763  CD  ARG B1887      70.192 121.446  24.855  1.00  0.00           C  
ATOM   2764  NE  ARG B1887      69.645 122.799  24.757  1.00  0.00           N  
ATOM   2765  CZ  ARG B1887      69.920 123.653  23.775  1.00  0.00           C  
ATOM   2766  NH1 ARG B1887      70.742 123.300  22.796  1.00  0.00           N  
ATOM   2767  NH2 ARG B1887      69.372 124.862  23.772  1.00  0.00           N  
ATOM   2768  N   VAL B1888      65.502 118.452  23.062  1.00  0.00           N  
ATOM   2769  CA  VAL B1888      64.041 118.397  23.059  1.00  0.00           C  
ATOM   2770  C   VAL B1888      63.448 118.557  24.452  1.00  0.00           C  
ATOM   2771  O   VAL B1888      63.788 117.818  25.383  1.00  0.00           O  
ATOM   2772  CB  VAL B1888      63.532 117.073  22.477  1.00  0.00           C  
ATOM   2773  CG1 VAL B1888      62.020 117.131  22.326  1.00  0.00           C  
ATOM   2774  CG2 VAL B1888      64.204 116.796  21.140  1.00  0.00           C  
ATOM   2775  N   TYR B1889      62.533 119.511  24.574  1.00  0.00           N  
ATOM   2776  CA  TYR B1889      61.900 119.806  25.849  1.00  0.00           C  
ATOM   2777  C   TYR B1889      60.411 119.488  25.911  1.00  0.00           C  
ATOM   2778  O   TYR B1889      59.659 119.775  24.977  1.00  0.00           O  
ATOM   2779  CB  TYR B1889      62.094 121.288  26.187  1.00  0.00           C  
ATOM   2780  CG  TYR B1889      63.538 121.745  26.253  1.00  0.00           C  
ATOM   2781  CD1 TYR B1889      64.410 121.231  27.215  1.00  0.00           C  
ATOM   2782  CD2 TYR B1889      64.029 122.700  25.360  1.00  0.00           C  
ATOM   2783  CE1 TYR B1889      65.733 121.658  27.288  1.00  0.00           C  
ATOM   2784  CE2 TYR B1889      65.352 123.133  25.424  1.00  0.00           C  
ATOM   2785  CZ  TYR B1889      66.198 122.607  26.391  1.00  0.00           C  
ATOM   2786  OH  TYR B1889      67.509 123.023  26.463  1.00  0.00           O  
ATOM   2787  N   VAL B1890      60.001 118.891  27.026  1.00  0.00           N  
ATOM   2788  CA  VAL B1890      58.601 118.563  27.285  1.00  0.00           C  
ATOM   2789  C   VAL B1890      58.206 119.598  28.329  1.00  0.00           C  
ATOM   2790  O   VAL B1890      58.751 119.606  29.435  1.00  0.00           O  
ATOM   2791  CB  VAL B1890      58.444 117.153  27.892  1.00  0.00           C  
ATOM   2792  CG1 VAL B1890      56.981 116.888  28.221  1.00  0.00           C  
ATOM   2793  CG2 VAL B1890      58.970 116.111  26.923  1.00  0.00           C  
ATOM   2794  N   VAL B1891      57.264 120.471  27.994  1.00  0.00           N  
ATOM   2795  CA  VAL B1891      56.901 121.523  28.930  1.00  0.00           C  
ATOM   2796  C   VAL B1891      55.447 121.992  28.976  1.00  0.00           C  
ATOM   2797  O   VAL B1891      54.585 121.530  28.226  1.00  0.00           O  
ATOM   2798  CB  VAL B1891      57.768 122.763  28.660  1.00  0.00           C  
ATOM   2799  CG1 VAL B1891      59.241 122.384  28.672  1.00  0.00           C  
ATOM   2800  CG2 VAL B1891      57.397 123.364  27.308  1.00  0.00           C  
ATOM   2801  N   GLU B1892      55.210 122.936  29.880  1.00  0.00           N  
ATOM   2802  CA  GLU B1892      53.909 123.555  30.085  1.00  0.00           C  
ATOM   2803  C   GLU B1892      54.184 124.946  30.654  1.00  0.00           C  
ATOM   2804  O   GLU B1892      54.824 125.092  31.699  1.00  0.00           O  
ATOM   2805  CB  GLU B1892      53.065 122.734  31.063  1.00  0.00           C  
ATOM   2806  CG  GLU B1892      51.698 123.340  31.404  1.00  0.00           C  
ATOM   2807  CD  GLU B1892      50.763 123.457  30.208  1.00  0.00           C  
ATOM   2808  OE1 GLU B1892      51.037 124.284  29.309  1.00  0.00           O  
ATOM   2809  OE2 GLU B1892      49.751 122.718  30.172  1.00  0.00           O  
ATOM   2810  N   GLU B1893      53.707 125.963  29.946  1.00  0.00           N  
ATOM   2811  CA  GLU B1893      53.907 127.348  30.351  1.00  0.00           C  
ATOM   2812  C   GLU B1893      52.833 127.845  31.317  1.00  0.00           C  
ATOM   2813  O   GLU B1893      53.126 128.611  32.231  1.00  0.00           O  
ATOM   2814  CB  GLU B1893      53.947 128.244  29.109  1.00  0.00           C  
ATOM   2815  CG  GLU B1893      55.048 127.883  28.113  1.00  0.00           C  
ATOM   2816  CD  GLU B1893      54.951 128.675  26.819  1.00  0.00           C  
ATOM   2817  OE1 GLU B1893      54.992 129.922  26.881  1.00  0.00           O  
ATOM   2818  OE2 GLU B1893      54.833 128.051  25.741  1.00  0.00           O  
ATOM   2819  N   GLU B1894      51.593 127.411  31.112  1.00  0.00           N  
ATOM   2820  CA  GLU B1894      50.490 127.826  31.974  1.00  0.00           C  
ATOM   2821  C   GLU B1894      50.769 127.598  33.458  1.00  0.00           C  
ATOM   2822  O   GLU B1894      51.558 126.726  33.835  1.00  0.00           O  
ATOM   2823  CB  GLU B1894      49.202 127.104  31.572  1.00  0.00           C  
ATOM   2824  CG  GLU B1894      48.574 127.621  30.286  1.00  0.00           C  
ATOM   2825  CD  GLU B1894      48.081 129.056  30.405  1.00  0.00           C  
ATOM   2826  OE1 GLU B1894      47.518 129.577  29.417  1.00  0.00           O  
ATOM   2827  OE2 GLU B1894      48.254 129.664  31.484  1.00  0.00           O  
ATOM   2828  N   GLU B1895      50.102 128.393  34.292  1.00  0.00           N  
ATOM   2829  CA  GLU B1895      50.259 128.328  35.742  1.00  0.00           C  
ATOM   2830  C   GLU B1895      49.216 127.415  36.372  1.00  0.00           C  
ATOM   2831  O   GLU B1895      48.173 127.141  35.775  1.00  0.00           O  
ATOM   2832  CB  GLU B1895      50.130 129.729  36.352  1.00  0.00           C  
ATOM   2833  CG  GLU B1895      50.748 130.846  35.518  1.00  0.00           C  
ATOM   2834  CD  GLU B1895      49.947 131.162  34.259  1.00  0.00           C  
ATOM   2835  OE1 GLU B1895      50.397 132.013  33.464  1.00  0.00           O  
ATOM   2836  OE2 GLU B1895      48.868 130.564  34.064  1.00  0.00           O  
ATOM   2837  N   ASN B1896      49.505 126.962  37.590  1.00  0.00           N  
ATOM   2838  CA  ASN B1896      48.614 126.076  38.334  1.00  0.00           C  
ATOM   2839  C   ASN B1896      47.858 125.083  37.461  1.00  0.00           C  
ATOM   2840  O   ASN B1896      46.691 125.287  37.114  1.00  0.00           O  
ATOM   2841  CB  ASN B1896      47.631 126.896  39.172  1.00  0.00           C  
ATOM   2842  CG  ASN B1896      48.272 127.454  40.426  1.00  0.00           C  
ATOM   2843  OD1 ASN B1896      49.248 128.204  40.357  1.00  0.00           O  
ATOM   2844  ND2 ASN B1896      47.731 127.083  41.583  1.00  0.00           N  
ATOM   2845  N   THR B1898      48.553 124.004  37.118  1.00  0.00           N  
ATOM   2846  CA  THR B1898      48.024 122.927  36.290  1.00  0.00           C  
ATOM   2847  C   THR B1898      49.094 121.846  36.317  1.00  0.00           C  
ATOM   2848  O   THR B1898      50.074 121.960  37.056  1.00  0.00           O  
ATOM   2849  CB  THR B1898      47.795 123.392  34.821  1.00  0.00           C  
ATOM   2850  OG1 THR B1898      47.277 122.305  34.041  1.00  0.00           O  
ATOM   2851  CG2 THR B1898      49.098 123.878  34.201  1.00  0.00           C  
ATOM   2852  N   LYS B1899      48.907 120.796  35.528  1.00  0.00           N  
ATOM   2853  CA  LYS B1899      49.890 119.727  35.473  1.00  0.00           C  
ATOM   2854  C   LYS B1899      50.570 119.767  34.109  1.00  0.00           C  
ATOM   2855  O   LYS B1899      50.069 120.391  33.165  1.00  0.00           O  
ATOM   2856  CB  LYS B1899      49.218 118.370  35.692  1.00  0.00           C  
ATOM   2857  CG  LYS B1899      48.508 118.240  37.032  1.00  0.00           C  
ATOM   2858  CD  LYS B1899      47.800 116.895  37.154  1.00  0.00           C  
ATOM   2859  CE  LYS B1899      46.977 116.807  38.433  1.00  0.00           C  
ATOM   2860  NZ  LYS B1899      47.824 116.904  39.651  1.00  0.00           N  
ATOM   2861  N   LEU B1900      51.719 119.111  34.009  1.00  0.00           N  
ATOM   2862  CA  LEU B1900      52.453 119.076  32.754  1.00  0.00           C  
ATOM   2863  C   LEU B1900      51.540 118.603  31.629  1.00  0.00           C  
ATOM   2864  O   LEU B1900      51.212 119.363  30.706  1.00  0.00           O  
ATOM   2865  CB  LEU B1900      53.662 118.143  32.876  1.00  0.00           C  
ATOM   2866  CG  LEU B1900      54.508 118.006  31.610  1.00  0.00           C  
ATOM   2867  CD1 LEU B1900      54.629 119.353  30.914  1.00  0.00           C  
ATOM   2868  CD2 LEU B1900      55.885 117.452  31.971  1.00  0.00           C  
ATOM   2869  N   CYS B1901      51.117 117.344  31.737  1.00  0.00           N  
ATOM   2870  CA  CYS B1901      50.247 116.720  30.749  1.00  0.00           C  
ATOM   2871  C   CYS B1901      48.784 116.714  31.172  1.00  0.00           C  
ATOM   2872  O   CYS B1901      48.463 116.787  32.363  1.00  0.00           O  
ATOM   2873  CB  CYS B1901      50.689 115.276  30.509  1.00  0.00           C  
ATOM   2874  SG  CYS B1901      52.427 115.075  30.066  1.00  0.00           S  
ATOM   2875  N   GLY B1902      47.902 116.624  30.181  1.00  0.00           N  
ATOM   2876  CA  GLY B1902      46.478 116.567  30.454  1.00  0.00           C  
ATOM   2877  C   GLY B1902      46.169 115.264  31.172  1.00  0.00           C  
ATOM   2878  O   GLY B1902      46.998 114.352  31.204  1.00  0.00           O  
ATOM   2879  N   PRO B1903      44.986 115.133  31.768  1.00  0.00           N  
ATOM   2880  CA  PRO B1903      44.746 113.860  32.447  1.00  0.00           C  
ATOM   2881  C   PRO B1903      44.515 112.680  31.493  1.00  0.00           C  
ATOM   2882  O   PRO B1903      44.498 111.526  31.927  1.00  0.00           O  
ATOM   2883  CB  PRO B1903      43.535 114.169  33.323  1.00  0.00           C  
ATOM   2884  CG  PRO B1903      42.776 115.160  32.489  1.00  0.00           C  
ATOM   2885  CD  PRO B1903      43.866 116.070  31.966  1.00  0.00           C  
ATOM   2886  N   ALA B1904      44.368 112.971  30.198  1.00  0.00           N  
ATOM   2887  CA  ALA B1904      44.116 111.934  29.191  1.00  0.00           C  
ATOM   2888  C   ALA B1904      45.318 111.519  28.324  1.00  0.00           C  
ATOM   2889  O   ALA B1904      45.178 110.705  27.401  1.00  0.00           O  
ATOM   2890  CB  ALA B1904      42.971 112.382  28.292  1.00  0.00           C  
ATOM   2891  N   TYR B1905      46.495 112.062  28.621  1.00  0.00           N  
ATOM   2892  CA  TYR B1905      47.692 111.752  27.845  1.00  0.00           C  
ATOM   2893  C   TYR B1905      47.939 110.255  27.682  1.00  0.00           C  
ATOM   2894  O   TYR B1905      48.478 109.828  26.664  1.00  0.00           O  
ATOM   2895  CB  TYR B1905      48.934 112.388  28.485  1.00  0.00           C  
ATOM   2896  CG  TYR B1905      49.560 111.567  29.600  1.00  0.00           C  
ATOM   2897  CD1 TYR B1905      48.926 111.422  30.833  1.00  0.00           C  
ATOM   2898  CD2 TYR B1905      50.773 110.912  29.405  1.00  0.00           C  
ATOM   2899  CE1 TYR B1905      49.486 110.636  31.853  1.00  0.00           C  
ATOM   2900  CE2 TYR B1905      51.345 110.125  30.409  1.00  0.00           C  
ATOM   2901  CZ  TYR B1905      50.696 109.988  31.632  1.00  0.00           C  
ATOM   2902  OH  TYR B1905      51.251 109.202  32.628  1.00  0.00           O  
ATOM   2903  N   ALA B1906      47.543 109.464  28.677  1.00  0.00           N  
ATOM   2904  CA  ALA B1906      47.767 108.020  28.638  1.00  0.00           C  
ATOM   2905  C   ALA B1906      46.612 107.166  28.078  1.00  0.00           C  
ATOM   2906  O   ALA B1906      46.666 105.935  28.118  1.00  0.00           O  
ATOM   2907  CB  ALA B1906      48.150 107.532  30.031  1.00  0.00           C  
ATOM   2908  N   ASN B1907      45.576 107.817  27.559  1.00  0.00           N  
ATOM   2909  CA  ASN B1907      44.438 107.104  26.988  1.00  0.00           C  
ATOM   2910  C   ASN B1907      44.878 106.240  25.813  1.00  0.00           C  
ATOM   2911  O   ASN B1907      45.687 106.670  24.996  1.00  0.00           O  
ATOM   2912  CB  ASN B1907      43.377 108.108  26.530  1.00  0.00           C  
ATOM   2913  CG  ASN B1907      42.388 108.465  27.637  1.00  0.00           C  
ATOM   2914  OD1 ASN B1907      42.723 108.456  28.834  1.00  0.00           O  
ATOM   2915  ND2 ASN B1907      41.166 108.793  27.239  1.00  0.00           N  
ATOM   2916  N   GLU B1909      44.355 105.017  25.736  1.00  0.00           N  
ATOM   2917  CA  GLU B1909      44.699 104.107  24.642  1.00  0.00           C  
ATOM   2918  C   GLU B1909      43.571 103.930  23.641  1.00  0.00           C  
ATOM   2919  O   GLU B1909      42.399 103.912  24.001  1.00  0.00           O  
ATOM   2920  CB  GLU B1909      45.086 102.720  25.162  1.00  0.00           C  
ATOM   2921  CG  GLU B1909      45.818 101.902  24.099  1.00  0.00           C  
ATOM   2922  CD  GLU B1909      46.123 100.469  24.517  1.00  0.00           C  
ATOM   2923  OE1 GLU B1909      46.371 100.214  25.717  1.00  0.00           O  
ATOM   2924  OE2 GLU B1909      46.133  99.592  23.626  1.00  0.00           O  
ATOM   2925  N   VAL B1910      43.929 103.802  22.372  1.00  0.00           N  
ATOM   2926  CA  VAL B1910      42.931 103.587  21.331  1.00  0.00           C  
ATOM   2927  C   VAL B1910      42.641 102.090  21.268  1.00  0.00           C  
ATOM   2928  O   VAL B1910      43.565 101.283  21.131  1.00  0.00           O  
ATOM   2929  CB  VAL B1910      43.457 104.020  19.975  1.00  0.00           C  
ATOM   2930  CG1 VAL B1910      42.369 103.864  18.923  1.00  0.00           C  
ATOM   2931  CG2 VAL B1910      43.964 105.452  20.063  1.00  0.00           C  
ATOM   2932  N   VAL B1913      41.374 101.712  21.412  1.00  0.00           N  
ATOM   2933  CA  VAL B1913      41.017 100.301  21.339  1.00  0.00           C  
ATOM   2934  C   VAL B1913      39.710 100.116  20.600  1.00  0.00           C  
ATOM   2935  O   VAL B1913      38.802 100.936  20.708  1.00  0.00           O  
ATOM   2936  CB  VAL B1913      40.915  99.624  22.732  1.00  0.00           C  
ATOM   2937  CG1 VAL B1913      41.545 100.488  23.799  1.00  0.00           C  
ATOM   2938  CG2 VAL B1913      39.494  99.285  23.044  1.00  0.00           C  
ATOM   2939  N   VAL B1914      39.633  99.042  19.826  1.00  0.00           N  
ATOM   2940  CA  VAL B1914      38.437  98.745  19.054  1.00  0.00           C  
ATOM   2941  C   VAL B1914      37.611  97.742  19.828  1.00  0.00           C  
ATOM   2942  O   VAL B1914      38.163  96.818  20.444  1.00  0.00           O  
ATOM   2943  CB  VAL B1914      38.794  98.119  17.700  1.00  0.00           C  
ATOM   2944  CG1 VAL B1914      37.521  97.753  16.943  1.00  0.00           C  
ATOM   2945  CG2 VAL B1914      39.650  99.081  16.899  1.00  0.00           C  
ATOM   2946  N   TYR B1915      36.295  97.931  19.806  1.00  0.00           N  
ATOM   2947  CA  TYR B1915      35.381  97.020  20.494  1.00  0.00           C  
ATOM   2948  C   TYR B1915      34.025  97.034  19.809  1.00  0.00           C  
ATOM   2949  O   TYR B1915      33.427  98.085  19.614  1.00  0.00           O  
ATOM   2950  CB  TYR B1915      35.204  97.418  21.959  1.00  0.00           C  
ATOM   2951  CG  TYR B1915      34.501  96.379  22.816  1.00  0.00           C  
ATOM   2952  CD1 TYR B1915      33.725  96.762  23.911  1.00  0.00           C  
ATOM   2953  CD2 TYR B1915      34.628  95.014  22.550  1.00  0.00           C  
ATOM   2954  CE1 TYR B1915      33.091  95.819  24.717  1.00  0.00           C  
ATOM   2955  CE2 TYR B1915      33.995  94.056  23.362  1.00  0.00           C  
ATOM   2956  CZ  TYR B1915      33.228  94.470  24.440  1.00  0.00           C  
ATOM   2957  OH  TYR B1915      32.592  93.542  25.240  1.00  0.00           O  
ATOM   2958  N   LYS B1916      33.557  95.856  19.424  1.00  0.00           N  
ATOM   2959  CA  LYS B1916      32.265  95.728  18.783  1.00  0.00           C  
ATOM   2960  C   LYS B1916      32.044  96.701  17.636  1.00  0.00           C  
ATOM   2961  O   LYS B1916      30.957  97.255  17.489  1.00  0.00           O  
ATOM   2962  CB  LYS B1916      31.155  95.899  19.819  1.00  0.00           C  
ATOM   2963  CG  LYS B1916      31.150  94.851  20.929  1.00  0.00           C  
ATOM   2964  CD  LYS B1916      30.801  93.480  20.375  1.00  0.00           C  
ATOM   2965  CE  LYS B1916      30.134  92.593  21.431  1.00  0.00           C  
ATOM   2966  NZ  LYS B1916      30.889  92.516  22.713  1.00  0.00           N  
ATOM   2967  N   GLY B1917      33.074  96.920  16.825  1.00  0.00           N  
ATOM   2968  CA  GLY B1917      32.916  97.793  15.673  1.00  0.00           C  
ATOM   2969  C   GLY B1917      33.102  99.267  15.938  1.00  0.00           C  
ATOM   2970  O   GLY B1917      32.981 100.074  15.019  1.00  0.00           O  
ATOM   2971  N   ASP B1918      33.383  99.627  17.189  1.00  0.00           N  
ATOM   2972  CA  ASP B1918      33.589 101.026  17.534  1.00  0.00           C  
ATOM   2973  C   ASP B1918      35.038 101.256  17.911  1.00  0.00           C  
ATOM   2974  O   ASP B1918      35.729 100.340  18.389  1.00  0.00           O  
ATOM   2975  CB  ASP B1918      32.703 101.448  18.720  1.00  0.00           C  
ATOM   2976  CG  ASP B1918      31.212 101.359  18.416  1.00  0.00           C  
ATOM   2977  OD1 ASP B1918      30.787 101.741  17.299  1.00  0.00           O  
ATOM   2978  OD2 ASP B1918      30.459 100.916  19.312  1.00  0.00           O  
ATOM   2979  N   ILE B1929      35.501 102.483  17.696  1.00  0.00           N  
ATOM   2980  CA  ILE B1929      36.867 102.836  18.047  1.00  0.00           C  
ATOM   2981  C   ILE B1929      36.795 103.769  19.253  1.00  0.00           C  
ATOM   2982  O   ILE B1929      36.141 104.806  19.203  1.00  0.00           O  
ATOM   2983  CB  ILE B1929      37.592 103.533  16.869  1.00  0.00           C  
ATOM   2984  CG1 ILE B1929      37.615 102.611  15.648  1.00  0.00           C  
ATOM   2985  CG2 ILE B1929      39.023 103.866  17.268  1.00  0.00           C  
ATOM   2986  CD1 ILE B1929      38.277 103.236  14.414  1.00  0.00           C  
ATOM   2987  N   TYR B1930      37.468 103.391  20.333  1.00  0.00           N  
ATOM   2988  CA  TYR B1930      37.465 104.169  21.568  1.00  0.00           C  
ATOM   2989  C   TYR B1930      38.839 104.686  22.003  1.00  0.00           C  
ATOM   2990  O   TYR B1930      39.870 104.053  21.747  1.00  0.00           O  
ATOM   2991  CB  TYR B1930      36.910 103.311  22.714  1.00  0.00           C  
ATOM   2992  CG  TYR B1930      35.478 102.876  22.545  1.00  0.00           C  
ATOM   2993  CD1 TYR B1930      34.427 103.729  22.876  1.00  0.00           C  
ATOM   2994  CD2 TYR B1930      35.167 101.615  22.033  1.00  0.00           C  
ATOM   2995  CE1 TYR B1930      33.102 103.342  22.704  1.00  0.00           C  
ATOM   2996  CE2 TYR B1930      33.842 101.217  21.852  1.00  0.00           C  
ATOM   2997  CZ  TYR B1930      32.815 102.089  22.189  1.00  0.00           C  
ATOM   2998  OH  TYR B1930      31.505 101.721  22.001  1.00  0.00           O  
ATOM   2999  N   GLY B1931      38.831 105.843  22.669  1.00  0.00           N  
ATOM   3000  CA  GLY B1931      40.046 106.425  23.225  1.00  0.00           C  
ATOM   3001  C   GLY B1931      39.714 106.442  24.708  1.00  0.00           C  
ATOM   3002  O   GLY B1931      38.897 107.255  25.146  1.00  0.00           O  
ATOM   3003  N   ILE B1932      40.326 105.552  25.484  1.00  0.00           N  
ATOM   3004  CA  ILE B1932      40.004 105.440  26.905  1.00  0.00           C  
ATOM   3005  C   ILE B1932      41.178 105.114  27.813  1.00  0.00           C  
ATOM   3006  O   ILE B1932      42.229 104.693  27.358  1.00  0.00           O  
ATOM   3007  CB  ILE B1932      38.947 104.330  27.130  1.00  0.00           C  
ATOM   3008  CG1 ILE B1932      39.436 103.025  26.477  1.00  0.00           C  
ATOM   3009  CG2 ILE B1932      37.614 104.755  26.569  1.00  0.00           C  
ATOM   3010  CD1 ILE B1932      38.461 101.846  26.554  1.00  0.00           C  
ATOM   3011  N   PRO B1933      41.000 105.311  29.129  1.00  0.00           N  
ATOM   3012  CA  PRO B1933      42.042 105.031  30.121  1.00  0.00           C  
ATOM   3013  C   PRO B1933      41.947 103.578  30.576  1.00  0.00           C  
ATOM   3014  O   PRO B1933      40.868 102.990  30.588  1.00  0.00           O  
ATOM   3015  CB  PRO B1933      41.708 106.008  31.246  1.00  0.00           C  
ATOM   3016  CG  PRO B1933      40.202 106.035  31.214  1.00  0.00           C  
ATOM   3017  CD  PRO B1933      39.900 106.101  29.725  1.00  0.00           C  
ATOM   3018  N   LYS B1934      43.070 102.996  30.963  1.00  0.00           N  
ATOM   3019  CA  LYS B1934      43.065 101.612  31.400  1.00  0.00           C  
ATOM   3020  C   LYS B1934      42.580 101.548  32.844  1.00  0.00           C  
ATOM   3021  O   LYS B1934      43.367 101.366  33.773  1.00  0.00           O  
ATOM   3022  CB  LYS B1934      44.473 101.028  31.271  1.00  0.00           C  
ATOM   3023  CG  LYS B1934      44.497  99.594  30.785  1.00  0.00           C  
ATOM   3024  CD  LYS B1934      45.912  99.109  30.546  1.00  0.00           C  
ATOM   3025  CE  LYS B1934      45.933  97.707  29.956  1.00  0.00           C  
ATOM   3026  NZ  LYS B1934      47.306  97.351  29.501  1.00  0.00           N  
ATOM   3027  N   THR B1941      41.273 101.695  33.024  1.00  0.00           N  
ATOM   3028  CA  THR B1941      40.670 101.678  34.356  1.00  0.00           C  
ATOM   3029  C   THR B1941      39.759 100.485  34.550  1.00  0.00           C  
ATOM   3030  O   THR B1941      39.152  99.982  33.601  1.00  0.00           O  
ATOM   3031  CB  THR B1941      39.805 102.935  34.599  1.00  0.00           C  
ATOM   3032  OG1 THR B1941      40.611 104.107  34.455  1.00  0.00           O  
ATOM   3033  CG2 THR B1941      39.195 102.911  35.999  1.00  0.00           C  
ATOM   3034  N   LYS B1942      39.655 100.049  35.797  1.00  0.00           N  
ATOM   3035  CA  LYS B1942      38.790  98.938  36.149  1.00  0.00           C  
ATOM   3036  C   LYS B1942      37.430  99.178  35.514  1.00  0.00           C  
ATOM   3037  O   LYS B1942      36.730  98.250  35.152  1.00  0.00           O  
ATOM   3038  CB  LYS B1942      38.654  98.846  37.672  1.00  0.00           C  
ATOM   3039  CG  LYS B1942      39.049 100.132  38.407  1.00  0.00           C  
ATOM   3040  CD  LYS B1942      40.561 100.371  38.326  1.00  0.00           C  
ATOM   3041  CE  LYS B1942      40.939 101.798  38.693  1.00  0.00           C  
ATOM   3042  NZ  LYS B1942      42.376 102.058  38.392  1.00  0.00           N  
ATOM   3043  N   LYS B1943      37.066 100.443  35.380  1.00  0.00           N  
ATOM   3044  CA  LYS B1943      35.797 100.818  34.782  1.00  0.00           C  
ATOM   3045  C   LYS B1943      35.696 100.306  33.340  1.00  0.00           C  
ATOM   3046  O   LYS B1943      34.636  99.850  32.912  1.00  0.00           O  
ATOM   3047  CB  LYS B1943      35.665 102.348  34.816  1.00  0.00           C  
ATOM   3048  CG  LYS B1943      34.450 102.947  34.101  1.00  0.00           C  
ATOM   3049  CD  LYS B1943      34.559 104.472  34.132  1.00  0.00           C  
ATOM   3050  CE  LYS B1943      33.484 105.169  33.313  1.00  0.00           C  
ATOM   3051  NZ  LYS B1943      33.654 106.660  33.328  1.00  0.00           N  
ATOM   3052  N   TRP B1945      36.805 100.376  32.602  1.00  0.00           N  
ATOM   3053  CA  TRP B1945      36.838  99.952  31.200  1.00  0.00           C  
ATOM   3054  C   TRP B1945      37.452  98.569  30.911  1.00  0.00           C  
ATOM   3055  O   TRP B1945      37.593  98.182  29.749  1.00  0.00           O  
ATOM   3056  CB  TRP B1945      37.594 100.987  30.376  1.00  0.00           C  
ATOM   3057  CG  TRP B1945      36.985 102.337  30.372  1.00  0.00           C  
ATOM   3058  CD1 TRP B1945      37.405 103.430  31.076  1.00  0.00           C  
ATOM   3059  CD2 TRP B1945      35.856 102.763  29.597  1.00  0.00           C  
ATOM   3060  NE1 TRP B1945      36.611 104.511  30.778  1.00  0.00           N  
ATOM   3061  CE2 TRP B1945      35.653 104.131  29.876  1.00  0.00           C  
ATOM   3062  CE3 TRP B1945      34.998 102.119  28.695  1.00  0.00           C  
ATOM   3063  CZ2 TRP B1945      34.623 104.874  29.283  1.00  0.00           C  
ATOM   3064  CZ3 TRP B1945      33.969 102.857  28.105  1.00  0.00           C  
ATOM   3065  CH2 TRP B1945      33.791 104.222  28.404  1.00  0.00           C  
ATOM   3066  N   ARG B1946      37.808  97.832  31.958  1.00  0.00           N  
ATOM   3067  CA  ARG B1946      38.419  96.515  31.809  1.00  0.00           C  
ATOM   3068  C   ARG B1946      37.853  95.653  30.686  1.00  0.00           C  
ATOM   3069  O   ARG B1946      38.582  95.220  29.794  1.00  0.00           O  
ATOM   3070  CB  ARG B1946      38.324  95.740  33.124  1.00  0.00           C  
ATOM   3071  CG  ARG B1946      39.073  94.419  33.105  1.00  0.00           C  
ATOM   3072  CD  ARG B1946      39.150  93.778  34.488  1.00  0.00           C  
ATOM   3073  NE  ARG B1946      39.733  94.680  35.480  1.00  0.00           N  
ATOM   3074  CZ  ARG B1946      40.910  95.286  35.351  1.00  0.00           C  
ATOM   3075  NH1 ARG B1946      41.349  96.089  36.314  1.00  0.00           N  
ATOM   3076  NH2 ARG B1946      41.649  95.092  34.262  1.00  0.00           N  
ATOM   3077  N   SER B1947      36.553  95.411  30.722  1.00  0.00           N  
ATOM   3078  CA  SER B1947      35.939  94.566  29.721  1.00  0.00           C  
ATOM   3079  C   SER B1947      36.287  94.995  28.296  1.00  0.00           C  
ATOM   3080  O   SER B1947      36.409  94.156  27.404  1.00  0.00           O  
ATOM   3081  CB  SER B1947      34.413  94.513  29.924  1.00  0.00           C  
ATOM   3082  OG  SER B1947      33.802  95.772  29.695  1.00  0.00           O  
ATOM   3083  N   PHE B1950      36.454  96.291  28.074  1.00  0.00           N  
ATOM   3084  CA  PHE B1950      36.785  96.756  26.735  1.00  0.00           C  
ATOM   3085  C   PHE B1950      38.204  96.311  26.402  1.00  0.00           C  
ATOM   3086  O   PHE B1950      38.473  95.838  25.298  1.00  0.00           O  
ATOM   3087  CB  PHE B1950      36.677  98.287  26.638  1.00  0.00           C  
ATOM   3088  CG  PHE B1950      35.274  98.795  26.412  1.00  0.00           C  
ATOM   3089  CD1 PHE B1950      34.215  98.351  27.204  1.00  0.00           C  
ATOM   3090  CD2 PHE B1950      35.013  99.733  25.409  1.00  0.00           C  
ATOM   3091  CE1 PHE B1950      32.901  98.833  27.003  1.00  0.00           C  
ATOM   3092  CE2 PHE B1950      33.713 100.218  25.199  1.00  0.00           C  
ATOM   3093  CZ  PHE B1950      32.651  99.761  26.005  1.00  0.00           C  
ATOM   3094  N   PHE B1951      39.108  96.438  27.365  1.00  0.00           N  
ATOM   3095  CA  PHE B1951      40.492  96.057  27.133  1.00  0.00           C  
ATOM   3096  C   PHE B1951      40.722  94.557  27.034  1.00  0.00           C  
ATOM   3097  O   PHE B1951      41.632  94.111  26.341  1.00  0.00           O  
ATOM   3098  CB  PHE B1951      41.400  96.638  28.217  1.00  0.00           C  
ATOM   3099  CG  PHE B1951      41.636  98.108  28.080  1.00  0.00           C  
ATOM   3100  CD1 PHE B1951      40.670  99.025  28.488  1.00  0.00           C  
ATOM   3101  CD2 PHE B1951      42.818  98.582  27.525  1.00  0.00           C  
ATOM   3102  CE1 PHE B1951      40.883 100.401  28.342  1.00  0.00           C  
ATOM   3103  CE2 PHE B1951      43.039  99.952  27.373  1.00  0.00           C  
ATOM   3104  CZ  PHE B1951      42.068 100.863  27.783  1.00  0.00           C  
ATOM   3105  N   GLU B1952      39.904  93.777  27.723  1.00  0.00           N  
ATOM   3106  CA  GLU B1952      40.059  92.334  27.689  1.00  0.00           C  
ATOM   3107  C   GLU B1952      39.278  91.617  26.580  1.00  0.00           C  
ATOM   3108  O   GLU B1952      39.683  90.539  26.157  1.00  0.00           O  
ATOM   3109  CB  GLU B1952      39.690  91.742  29.054  1.00  0.00           C  
ATOM   3110  CG  GLU B1952      40.522  92.299  30.178  1.00  0.00           C  
ATOM   3111  CD  GLU B1952      40.154  91.715  31.529  1.00  0.00           C  
ATOM   3112  OE1 GLU B1952      38.958  91.411  31.737  1.00  0.00           O  
ATOM   3113  OE2 GLU B1952      41.058  91.583  32.387  1.00  0.00           O  
ATOM   3114  N   GLU B1953      38.173  92.197  26.112  1.00  0.00           N  
ATOM   3115  CA  GLU B1953      37.366  91.562  25.059  1.00  0.00           C  
ATOM   3116  C   GLU B1953      37.420  92.282  23.706  1.00  0.00           C  
ATOM   3117  O   GLU B1953      36.906  91.772  22.702  1.00  0.00           O  
ATOM   3118  CB  GLU B1953      35.905  91.440  25.495  1.00  0.00           C  
ATOM   3119  CG  GLU B1953      35.687  90.736  26.827  1.00  0.00           C  
ATOM   3120  CD  GLU B1953      34.207  90.724  27.247  1.00  0.00           C  
ATOM   3121  OE1 GLU B1953      33.923  90.549  28.457  1.00  0.00           O  
ATOM   3122  OE2 GLU B1953      33.323  90.881  26.368  1.00  0.00           O  
ATOM   3123  N   GLY B1954      38.017  93.471  23.678  1.00  0.00           N  
ATOM   3124  CA  GLY B1954      38.147  94.192  22.418  1.00  0.00           C  
ATOM   3125  C   GLY B1954      39.597  94.050  21.976  1.00  0.00           C  
ATOM   3126  O   GLY B1954      40.326  93.226  22.536  1.00  0.00           O  
ATOM   3127  N   VAL B1955      40.039  94.797  20.970  1.00  0.00           N  
ATOM   3128  CA  VAL B1955      41.448  94.680  20.622  1.00  0.00           C  
ATOM   3129  C   VAL B1955      42.113  96.050  20.639  1.00  0.00           C  
ATOM   3130  O   VAL B1955      41.835  96.930  19.813  1.00  0.00           O  
ATOM   3131  CB  VAL B1955      41.718  93.913  19.254  1.00  0.00           C  
ATOM   3132  CG1 VAL B1955      40.443  93.302  18.714  1.00  0.00           C  
ATOM   3133  CG2 VAL B1955      42.394  94.818  18.233  1.00  0.00           C  
ATOM   3134  N   PRO B1956      42.965  96.265  21.644  1.00  0.00           N  
ATOM   3135  CA  PRO B1956      43.698  97.518  21.815  1.00  0.00           C  
ATOM   3136  C   PRO B1956      44.772  97.642  20.743  1.00  0.00           C  
ATOM   3137  O   PRO B1956      45.357  96.648  20.325  1.00  0.00           O  
ATOM   3138  CB  PRO B1956      44.264  97.392  23.232  1.00  0.00           C  
ATOM   3139  CG  PRO B1956      44.411  95.929  23.415  1.00  0.00           C  
ATOM   3140  CD  PRO B1956      43.142  95.392  22.817  1.00  0.00           C  
ATOM   3141  N   THR B1957      45.011  98.865  20.294  1.00  0.00           N  
ATOM   3142  CA  THR B1957      45.989  99.119  19.256  1.00  0.00           C  
ATOM   3143  C   THR B1957      47.403  99.116  19.787  1.00  0.00           C  
ATOM   3144  O   THR B1957      48.343  98.822  19.054  1.00  0.00           O  
ATOM   3145  CB  THR B1957      45.769 100.478  18.608  1.00  0.00           C  
ATOM   3146  OG1 THR B1957      44.406 100.597  18.197  1.00  0.00           O  
ATOM   3147  CG2 THR B1957      46.659 100.614  17.380  1.00  0.00           C  
ATOM   3148  N   GLY B1958      47.551  99.450  21.063  1.00  0.00           N  
ATOM   3149  CA  GLY B1958      48.874  99.519  21.651  1.00  0.00           C  
ATOM   3150  C   GLY B1958      49.421 100.915  21.390  1.00  0.00           C  
ATOM   3151  O   GLY B1958      50.606 101.176  21.574  1.00  0.00           O  
ATOM   3152  N   ILE B1959      48.549 101.810  20.934  1.00  0.00           N  
ATOM   3153  CA  ILE B1959      48.921 103.194  20.676  1.00  0.00           C  
ATOM   3154  C   ILE B1959      48.155 104.116  21.629  1.00  0.00           C  
ATOM   3155  O   ILE B1959      46.919 104.138  21.635  1.00  0.00           O  
ATOM   3156  CB  ILE B1959      48.573 103.618  19.244  1.00  0.00           C  
ATOM   3157  CG1 ILE B1959      49.374 102.792  18.241  1.00  0.00           C  
ATOM   3158  CG2 ILE B1959      48.861 105.112  19.059  1.00  0.00           C  
ATOM   3159  CD1 ILE B1959      49.055 103.148  16.777  1.00  0.00           C  
ATOM   3160  N   ARG B1960      48.886 104.878  22.434  1.00  0.00           N  
ATOM   3161  CA  ARG B1960      48.253 105.802  23.369  1.00  0.00           C  
ATOM   3162  C   ARG B1960      48.230 107.213  22.803  1.00  0.00           C  
ATOM   3163  O   ARG B1960      48.805 107.481  21.742  1.00  0.00           O  
ATOM   3164  CB  ARG B1960      48.995 105.809  24.702  1.00  0.00           C  
ATOM   3165  CG  ARG B1960      48.859 104.520  25.485  1.00  0.00           C  
ATOM   3166  CD  ARG B1960      49.810 104.508  26.658  1.00  0.00           C  
ATOM   3167  NE  ARG B1960      51.137 104.950  26.244  1.00  0.00           N  
ATOM   3168  CZ  ARG B1960      52.180 105.040  27.058  1.00  0.00           C  
ATOM   3169  NH1 ARG B1960      53.347 105.456  26.587  1.00  0.00           N  
ATOM   3170  NH2 ARG B1960      52.054 104.709  28.339  1.00  0.00           N  
ATOM   3171  N   TYR B1961      47.560 108.108  23.522  1.00  0.00           N  
ATOM   3172  CA  TYR B1961      47.451 109.507  23.124  1.00  0.00           C  
ATOM   3173  C   TYR B1961      48.813 110.167  22.896  1.00  0.00           C  
ATOM   3174  O   TYR B1961      49.034 110.777  21.847  1.00  0.00           O  
ATOM   3175  CB  TYR B1961      46.631 110.277  24.166  1.00  0.00           C  
ATOM   3176  CG  TYR B1961      45.134 110.188  23.932  1.00  0.00           C  
ATOM   3177  CD1 TYR B1961      44.551 109.033  23.398  1.00  0.00           C  
ATOM   3178  CD2 TYR B1961      44.300 111.260  24.240  1.00  0.00           C  
ATOM   3179  CE1 TYR B1961      43.174 108.957  23.176  1.00  0.00           C  
ATOM   3180  CE2 TYR B1961      42.923 111.194  24.025  1.00  0.00           C  
ATOM   3181  CZ  TYR B1961      42.364 110.044  23.494  1.00  0.00           C  
ATOM   3182  OH  TYR B1961      40.998 109.992  23.291  1.00  0.00           O  
ATOM   3183  N   ILE B1962      49.722 110.041  23.861  1.00  0.00           N  
ATOM   3184  CA  ILE B1962      51.055 110.615  23.716  1.00  0.00           C  
ATOM   3185  C   ILE B1962      51.794 109.953  22.561  1.00  0.00           C  
ATOM   3186  O   ILE B1962      52.365 110.643  21.713  1.00  0.00           O  
ATOM   3187  CB  ILE B1962      51.912 110.422  24.982  1.00  0.00           C  
ATOM   3188  CG1 ILE B1962      51.799 108.976  25.464  1.00  0.00           C  
ATOM   3189  CG2 ILE B1962      51.497 111.409  26.052  1.00  0.00           C  
ATOM   3190  CD1 ILE B1962      52.623 108.673  26.694  1.00  0.00           C  
ATOM   3191  N   ASP B1963      51.785 108.618  22.539  1.00  0.00           N  
ATOM   3192  CA  ASP B1963      52.459 107.855  21.487  1.00  0.00           C  
ATOM   3193  C   ASP B1963      52.186 108.481  20.116  1.00  0.00           C  
ATOM   3194  O   ASP B1963      53.108 108.828  19.389  1.00  0.00           O  
ATOM   3195  CB  ASP B1963      51.987 106.390  21.484  1.00  0.00           C  
ATOM   3196  CG  ASP B1963      52.323 105.650  22.776  1.00  0.00           C  
ATOM   3197  OD1 ASP B1963      53.436 105.846  23.316  1.00  0.00           O  
ATOM   3198  OD2 ASP B1963      51.482 104.849  23.244  1.00  0.00           O  
ATOM   3199  N   GLY B1964      50.915 108.644  19.773  1.00  0.00           N  
ATOM   3200  CA  GLY B1964      50.575 109.217  18.486  1.00  0.00           C  
ATOM   3201  C   GLY B1964      51.100 110.626  18.291  1.00  0.00           C  
ATOM   3202  O   GLY B1964      51.492 111.015  17.184  1.00  0.00           O  
ATOM   3203  N   PHE B1965      51.108 111.395  19.375  1.00  0.00           N  
ATOM   3204  CA  PHE B1965      51.567 112.775  19.332  1.00  0.00           C  
ATOM   3205  C   PHE B1965      53.080 112.875  19.202  1.00  0.00           C  
ATOM   3206  O   PHE B1965      53.594 113.579  18.331  1.00  0.00           O  
ATOM   3207  CB  PHE B1965      51.106 113.513  20.581  1.00  0.00           C  
ATOM   3208  CG  PHE B1965      51.595 114.918  20.656  1.00  0.00           C  
ATOM   3209  CD1 PHE B1965      52.688 115.244  21.451  1.00  0.00           C  
ATOM   3210  CD2 PHE B1965      50.978 115.919  19.914  1.00  0.00           C  
ATOM   3211  CE1 PHE B1965      53.163 116.550  21.508  1.00  0.00           C  
ATOM   3212  CE2 PHE B1965      51.442 117.231  19.960  1.00  0.00           C  
ATOM   3213  CZ  PHE B1965      52.538 117.547  20.760  1.00  0.00           C  
ATOM   3214  N   ALA B1966      53.788 112.171  20.076  1.00  0.00           N  
ATOM   3215  CA  ALA B1966      55.238 112.180  20.040  1.00  0.00           C  
ATOM   3216  C   ALA B1966      55.729 111.976  18.608  1.00  0.00           C  
ATOM   3217  O   ALA B1966      56.526 112.766  18.108  1.00  0.00           O  
ATOM   3218  CB  ALA B1966      55.791 111.086  20.952  1.00  0.00           C  
ATOM   3219  N   TYR B1967      55.247 110.927  17.945  1.00  0.00           N  
ATOM   3220  CA  TYR B1967      55.669 110.643  16.575  1.00  0.00           C  
ATOM   3221  C   TYR B1967      55.526 111.872  15.687  1.00  0.00           C  
ATOM   3222  O   TYR B1967      56.359 112.118  14.811  1.00  0.00           O  
ATOM   3223  CB  TYR B1967      54.864 109.469  15.985  1.00  0.00           C  
ATOM   3224  CG  TYR B1967      55.164 108.137  16.639  1.00  0.00           C  
ATOM   3225  CD1 TYR B1967      56.481 107.718  16.835  1.00  0.00           C  
ATOM   3226  CD2 TYR B1967      54.134 107.302  17.087  1.00  0.00           C  
ATOM   3227  CE1 TYR B1967      56.772 106.506  17.468  1.00  0.00           C  
ATOM   3228  CE2 TYR B1967      54.414 106.083  17.720  1.00  0.00           C  
ATOM   3229  CZ  TYR B1967      55.740 105.698  17.907  1.00  0.00           C  
ATOM   3230  OH  TYR B1967      56.041 104.515  18.539  1.00  0.00           O  
ATOM   3231  N   TYR B1968      54.470 112.644  15.922  1.00  0.00           N  
ATOM   3232  CA  TYR B1968      54.224 113.851  15.145  1.00  0.00           C  
ATOM   3233  C   TYR B1968      55.262 114.895  15.513  1.00  0.00           C  
ATOM   3234  O   TYR B1968      55.860 115.537  14.645  1.00  0.00           O  
ATOM   3235  CB  TYR B1968      52.833 114.384  15.446  1.00  0.00           C  
ATOM   3236  CG  TYR B1968      52.449 115.618  14.666  1.00  0.00           C  
ATOM   3237  CD1 TYR B1968      52.541 116.890  15.239  1.00  0.00           C  
ATOM   3238  CD2 TYR B1968      51.936 115.511  13.372  1.00  0.00           C  
ATOM   3239  CE1 TYR B1968      52.119 118.022  14.542  1.00  0.00           C  
ATOM   3240  CE2 TYR B1968      51.514 116.635  12.665  1.00  0.00           C  
ATOM   3241  CZ  TYR B1968      51.604 117.885  13.255  1.00  0.00           C  
ATOM   3242  OH  TYR B1968      51.164 118.988  12.555  1.00  0.00           O  
ATOM   3243  N   ALA B1969      55.464 115.059  16.814  1.00  0.00           N  
ATOM   3244  CA  ALA B1969      56.435 116.011  17.320  1.00  0.00           C  
ATOM   3245  C   ALA B1969      57.770 115.744  16.641  1.00  0.00           C  
ATOM   3246  O   ALA B1969      58.295 116.594  15.914  1.00  0.00           O  
ATOM   3247  CB  ALA B1969      56.574 115.864  18.840  1.00  0.00           C  
ATOM   3248  N   ALA B1970      58.305 114.551  16.872  1.00  0.00           N  
ATOM   3249  CA  ALA B1970      59.581 114.172  16.296  1.00  0.00           C  
ATOM   3250  C   ALA B1970      59.673 114.547  14.821  1.00  0.00           C  
ATOM   3251  O   ALA B1970      60.470 115.405  14.451  1.00  0.00           O  
ATOM   3252  CB  ALA B1970      59.818 112.682  16.482  1.00  0.00           C  
ATOM   3253  N   ARG B1971      58.856 113.936  13.973  1.00  0.00           N  
ATOM   3254  CA  ARG B1971      58.936 114.257  12.555  1.00  0.00           C  
ATOM   3255  C   ARG B1971      58.792 115.748  12.281  1.00  0.00           C  
ATOM   3256  O   ARG B1971      59.180 116.230  11.220  1.00  0.00           O  
ATOM   3257  CB  ARG B1971      57.882 113.489  11.752  1.00  0.00           C  
ATOM   3258  CG  ARG B1971      58.067 113.593  10.230  1.00  0.00           C  
ATOM   3259  CD  ARG B1971      59.545 113.411   9.858  1.00  0.00           C  
ATOM   3260  NE  ARG B1971      59.807 113.372   8.420  1.00  0.00           N  
ATOM   3261  CZ  ARG B1971      59.266 114.195   7.525  1.00  0.00           C  
ATOM   3262  NH1 ARG B1971      58.413 115.135   7.906  1.00  0.00           N  
ATOM   3263  NH2 ARG B1971      59.589 114.086   6.242  1.00  0.00           N  
ATOM   3264  N   LYS B1972      58.243 116.485  13.235  1.00  0.00           N  
ATOM   3265  CA  LYS B1972      58.064 117.912  13.032  1.00  0.00           C  
ATOM   3266  C   LYS B1972      59.356 118.711  13.207  1.00  0.00           C  
ATOM   3267  O   LYS B1972      59.586 119.691  12.486  1.00  0.00           O  
ATOM   3268  CB  LYS B1972      56.959 118.437  13.952  1.00  0.00           C  
ATOM   3269  CG  LYS B1972      55.841 119.119  13.177  1.00  0.00           C  
ATOM   3270  CD  LYS B1972      55.390 118.260  11.995  1.00  0.00           C  
ATOM   3271  CE  LYS B1972      54.469 119.035  11.056  1.00  0.00           C  
ATOM   3272  NZ  LYS B1972      54.053 118.232   9.863  1.00  0.00           N  
ATOM   3273  N   VAL B1973      60.198 118.298  14.155  1.00  0.00           N  
ATOM   3274  CA  VAL B1973      61.473 118.975  14.380  1.00  0.00           C  
ATOM   3275  C   VAL B1973      62.372 118.520  13.239  1.00  0.00           C  
ATOM   3276  O   VAL B1973      63.202 119.272  12.726  1.00  0.00           O  
ATOM   3277  CB  VAL B1973      62.127 118.567  15.733  1.00  0.00           C  
ATOM   3278  CG1 VAL B1973      61.056 118.268  16.752  1.00  0.00           C  
ATOM   3279  CG2 VAL B1973      63.045 117.370  15.556  1.00  0.00           C  
ATOM   3280  N   GLU B1974      62.176 117.266  12.851  1.00  0.00           N  
ATOM   3281  CA  GLU B1974      62.924 116.639  11.779  1.00  0.00           C  
ATOM   3282  C   GLU B1974      62.749 117.455  10.499  1.00  0.00           C  
ATOM   3283  O   GLU B1974      63.630 117.480   9.642  1.00  0.00           O  
ATOM   3284  CB  GLU B1974      62.409 115.212  11.598  1.00  0.00           C  
ATOM   3285  CG  GLU B1974      63.223 114.353  10.679  1.00  0.00           C  
ATOM   3286  CD  GLU B1974      62.821 112.899  10.763  1.00  0.00           C  
ATOM   3287  OE1 GLU B1974      63.063 112.270  11.819  1.00  0.00           O  
ATOM   3288  OE2 GLU B1974      62.258 112.390   9.774  1.00  0.00           O  
ATOM   3289  N   GLU B1975      61.606 118.124  10.383  1.00  0.00           N  
ATOM   3290  CA  GLU B1975      61.309 118.964   9.224  1.00  0.00           C  
ATOM   3291  C   GLU B1975      61.946 120.339   9.409  1.00  0.00           C  
ATOM   3292  O   GLU B1975      62.222 121.045   8.438  1.00  0.00           O  
ATOM   3293  CB  GLU B1975      59.797 119.137   9.052  1.00  0.00           C  
ATOM   3294  CG  GLU B1975      59.059 117.893   8.604  1.00  0.00           C  
ATOM   3295  CD  GLU B1975      57.558 118.103   8.558  1.00  0.00           C  
ATOM   3296  OE1 GLU B1975      57.104 119.023   7.844  1.00  0.00           O  
ATOM   3297  OE2 GLU B1975      56.833 117.349   9.239  1.00  0.00           O  
ATOM   3298  N   ALA B1976      62.158 120.717  10.666  1.00  0.00           N  
ATOM   3299  CA  ALA B1976      62.768 121.998  10.985  1.00  0.00           C  
ATOM   3300  C   ALA B1976      64.260 121.894  10.711  1.00  0.00           C  
ATOM   3301  O   ALA B1976      64.865 122.814  10.165  1.00  0.00           O  
ATOM   3302  CB  ALA B1976      62.529 122.343  12.436  1.00  0.00           C  
ATOM   3303  N   ALA B1977      64.846 120.764  11.093  1.00  0.00           N  
ATOM   3304  CA  ALA B1977      66.265 120.529  10.874  1.00  0.00           C  
ATOM   3305  C   ALA B1977      66.588 120.724   9.391  1.00  0.00           C  
ATOM   3306  O   ALA B1977      67.456 121.522   9.037  1.00  0.00           O  
ATOM   3307  CB  ALA B1977      66.632 119.120  11.318  1.00  0.00           C  
ATOM   3308  N   MET B1978      65.872 120.003   8.529  1.00  0.00           N  
ATOM   3309  CA  MET B1978      66.069 120.092   7.081  1.00  0.00           C  
ATOM   3310  C   MET B1978      65.602 121.435   6.520  1.00  0.00           C  
ATOM   3311  O   MET B1978      65.909 121.779   5.379  1.00  0.00           O  
ATOM   3312  CB  MET B1978      65.312 118.964   6.373  1.00  0.00           C  
ATOM   3313  CG  MET B1978      63.814 118.974   6.628  1.00  0.00           C  
ATOM   3314  SD  MET B1978      62.914 117.695   5.724  1.00  0.00           S  
ATOM   3315  CE  MET B1978      62.255 118.641   4.337  1.00  0.00           C  
ATOM   3316  N   ARG B1979      64.852 122.185   7.322  1.00  0.00           N  
ATOM   3317  CA  ARG B1979      64.344 123.487   6.900  1.00  0.00           C  
ATOM   3318  C   ARG B1979      65.327 124.592   7.279  1.00  0.00           C  
ATOM   3319  O   ARG B1979      65.098 125.767   6.988  1.00  0.00           O  
ATOM   3320  CB  ARG B1979      62.984 123.758   7.551  1.00  0.00           C  
ATOM   3321  CG  ARG B1979      62.250 124.970   6.994  1.00  0.00           C  
ATOM   3322  CD  ARG B1979      60.871 125.104   7.616  1.00  0.00           C  
ATOM   3323  NE  ARG B1979      60.161 123.827   7.624  1.00  0.00           N  
ATOM   3324  CZ  ARG B1979      59.916 123.094   6.540  1.00  0.00           C  
ATOM   3325  NH1 ARG B1979      59.263 121.944   6.651  1.00  0.00           N  
ATOM   3326  NH2 ARG B1979      60.320 123.510   5.347  1.00  0.00           N  
ATOM   3327  N   GLU B1983      66.417 124.204   7.934  1.00  0.00           N  
ATOM   3328  CA  GLU B1983      67.451 125.141   8.356  1.00  0.00           C  
ATOM   3329  C   GLU B1983      67.054 125.960   9.578  1.00  0.00           C  
ATOM   3330  O   GLU B1983      67.819 126.812  10.023  1.00  0.00           O  
ATOM   3331  CB  GLU B1983      67.815 126.093   7.209  1.00  0.00           C  
ATOM   3332  CG  GLU B1983      68.392 125.415   5.974  1.00  0.00           C  
ATOM   3333  CD  GLU B1983      69.739 124.766   6.233  1.00  0.00           C  
ATOM   3334  OE1 GLU B1983      70.308 124.182   5.285  1.00  0.00           O  
ATOM   3335  OE2 GLU B1983      70.230 124.839   7.383  1.00  0.00           O  
ATOM   3336  N   GLN B1984      65.862 125.717  10.117  1.00  0.00           N  
ATOM   3337  CA  GLN B1984      65.419 126.455  11.296  1.00  0.00           C  
ATOM   3338  C   GLN B1984      66.364 126.204  12.464  1.00  0.00           C  
ATOM   3339  O   GLN B1984      67.485 125.728  12.285  1.00  0.00           O  
ATOM   3340  CB  GLN B1984      64.006 126.045  11.720  1.00  0.00           C  
ATOM   3341  CG  GLN B1984      62.882 126.525  10.822  1.00  0.00           C  
ATOM   3342  CD  GLN B1984      61.559 126.599  11.569  1.00  0.00           C  
ATOM   3343  OE1 GLN B1984      61.235 125.724  12.375  1.00  0.00           O  
ATOM   3344  NE2 GLN B1984      60.786 127.643  11.299  1.00  0.00           N  
ATOM   3345  N   GLU B1985      65.890 126.514  13.666  1.00  0.00           N  
ATOM   3346  CA  GLU B1985      66.680 126.340  14.879  1.00  0.00           C  
ATOM   3347  C   GLU B1985      65.795 126.118  16.100  1.00  0.00           C  
ATOM   3348  O   GLU B1985      66.283 125.796  17.186  1.00  0.00           O  
ATOM   3349  CB  GLU B1985      67.568 127.569  15.099  1.00  0.00           C  
ATOM   3350  CG  GLU B1985      67.002 128.883  14.544  1.00  0.00           C  
ATOM   3351  CD  GLU B1985      65.605 129.208  15.052  1.00  0.00           C  
ATOM   3352  OE1 GLU B1985      64.644 128.510  14.663  1.00  0.00           O  
ATOM   3353  OE2 GLU B1985      65.467 130.167  15.842  1.00  0.00           O  
ATOM   3354  N   GLU B1986      64.491 126.283  15.912  1.00  0.00           N  
ATOM   3355  CA  GLU B1986      63.534 126.114  16.997  1.00  0.00           C  
ATOM   3356  C   GLU B1986      62.146 125.794  16.430  1.00  0.00           C  
ATOM   3357  O   GLU B1986      61.787 126.255  15.340  1.00  0.00           O  
ATOM   3358  CB  GLU B1986      63.498 127.396  17.835  1.00  0.00           C  
ATOM   3359  CG  GLU B1986      62.754 127.297  19.156  1.00  0.00           C  
ATOM   3360  CD  GLU B1986      62.955 128.532  20.020  1.00  0.00           C  
ATOM   3361  OE1 GLU B1986      64.112 128.809  20.404  1.00  0.00           O  
ATOM   3362  OE2 GLU B1986      61.961 129.230  20.312  1.00  0.00           O  
ATOM   3363  N   VAL B1987      61.381 124.990  17.168  1.00  0.00           N  
ATOM   3364  CA  VAL B1987      60.034 124.597  16.751  1.00  0.00           C  
ATOM   3365  C   VAL B1987      59.055 124.467  17.910  1.00  0.00           C  
ATOM   3366  O   VAL B1987      59.397 123.967  18.985  1.00  0.00           O  
ATOM   3367  CB  VAL B1987      60.042 123.256  15.989  1.00  0.00           C  
ATOM   3368  CG1 VAL B1987      60.526 123.474  14.570  1.00  0.00           C  
ATOM   3369  CG2 VAL B1987      60.931 122.251  16.713  1.00  0.00           C  
ATOM   3370  N   LYS B1988      57.830 124.920  17.669  1.00  0.00           N  
ATOM   3371  CA  LYS B1988      56.771 124.863  18.665  1.00  0.00           C  
ATOM   3372  C   LYS B1988      55.688 123.899  18.190  1.00  0.00           C  
ATOM   3373  O   LYS B1988      55.083 124.091  17.133  1.00  0.00           O  
ATOM   3374  CB  LYS B1988      56.158 126.252  18.869  1.00  0.00           C  
ATOM   3375  CG  LYS B1988      55.084 126.316  19.950  1.00  0.00           C  
ATOM   3376  CD  LYS B1988      55.613 126.936  21.236  1.00  0.00           C  
ATOM   3377  CE  LYS B1988      55.922 128.417  21.044  1.00  0.00           C  
ATOM   3378  NZ  LYS B1988      56.392 129.073  22.298  1.00  0.00           N  
ATOM   3379  N   VAL B1989      55.455 122.853  18.973  1.00  0.00           N  
ATOM   3380  CA  VAL B1989      54.436 121.864  18.645  1.00  0.00           C  
ATOM   3381  C   VAL B1989      53.762 121.435  19.939  1.00  0.00           C  
ATOM   3382  O   VAL B1989      54.384 120.829  20.815  1.00  0.00           O  
ATOM   3383  CB  VAL B1989      55.051 120.645  17.922  1.00  0.00           C  
ATOM   3384  CG1 VAL B1989      54.107 119.468  17.989  1.00  0.00           C  
ATOM   3385  CG2 VAL B1989      55.332 121.004  16.464  1.00  0.00           C  
ATOM   3386  N   LYS B1990      52.486 121.773  20.052  1.00  0.00           N  
ATOM   3387  CA  LYS B1990      51.720 121.458  21.247  1.00  0.00           C  
ATOM   3388  C   LYS B1990      50.373 120.833  20.916  1.00  0.00           C  
ATOM   3389  O   LYS B1990      49.881 120.932  19.792  1.00  0.00           O  
ATOM   3390  CB  LYS B1990      51.512 122.735  22.074  1.00  0.00           C  
ATOM   3391  CG  LYS B1990      50.939 123.908  21.272  1.00  0.00           C  
ATOM   3392  CD  LYS B1990      50.831 125.186  22.104  1.00  0.00           C  
ATOM   3393  CE  LYS B1990      50.268 126.344  21.276  1.00  0.00           C  
ATOM   3394  NZ  LYS B1990      50.089 127.597  22.072  1.00  0.00           N  
ATOM   3395  N   ALA B1991      49.779 120.192  21.914  1.00  0.00           N  
ATOM   3396  CA  ALA B1991      48.488 119.544  21.746  1.00  0.00           C  
ATOM   3397  C   ALA B1991      47.577 119.907  22.909  1.00  0.00           C  
ATOM   3398  O   ALA B1991      47.986 119.855  24.069  1.00  0.00           O  
ATOM   3399  CB  ALA B1991      48.676 118.035  21.677  1.00  0.00           C  
ATOM   3400  N   ARG B1992      46.339 120.270  22.600  1.00  0.00           N  
ATOM   3401  CA  ARG B1992      45.401 120.633  23.650  1.00  0.00           C  
ATOM   3402  C   ARG B1992      44.278 119.620  23.846  1.00  0.00           C  
ATOM   3403  O   ARG B1992      44.410 118.678  24.627  1.00  0.00           O  
ATOM   3404  CB  ARG B1992      44.796 122.011  23.374  1.00  0.00           C  
ATOM   3405  CG  ARG B1992      45.777 123.175  23.443  1.00  0.00           C  
ATOM   3406  CD  ARG B1992      45.032 124.464  23.787  1.00  0.00           C  
ATOM   3407  NE  ARG B1992      45.834 125.670  23.595  1.00  0.00           N  
ATOM   3408  CZ  ARG B1992      46.180 126.159  22.408  1.00  0.00           C  
ATOM   3409  NH1 ARG B1992      45.795 125.545  21.297  1.00  0.00           N  
ATOM   3410  NH2 ARG B1992      46.903 127.269  22.329  1.00  0.00           N  
ATOM   3411  N   ILE B1993      43.172 119.825  23.137  1.00  0.00           N  
ATOM   3412  CA  ILE B1993      42.011 118.946  23.244  1.00  0.00           C  
ATOM   3413  C   ILE B1993      41.766 118.041  22.042  1.00  0.00           C  
ATOM   3414  O   ILE B1993      41.540 118.510  20.915  1.00  0.00           O  
ATOM   3415  CB  ILE B1993      40.720 119.752  23.498  1.00  0.00           C  
ATOM   3416  CG1 ILE B1993      40.850 121.158  22.898  1.00  0.00           C  
ATOM   3417  CG2 ILE B1993      40.446 119.831  24.990  1.00  0.00           C  
ATOM   3418  CD1 ILE B1993      41.118 121.204  21.394  1.00  0.00           C  
ATOM   3419  N   VAL B1994      41.797 116.736  22.305  1.00  0.00           N  
ATOM   3420  CA  VAL B1994      41.572 115.729  21.279  1.00  0.00           C  
ATOM   3421  C   VAL B1994      40.097 115.598  20.945  1.00  0.00           C  
ATOM   3422  O   VAL B1994      39.263 115.394  21.830  1.00  0.00           O  
ATOM   3423  CB  VAL B1994      42.055 114.355  21.731  1.00  0.00           C  
ATOM   3424  CG1 VAL B1994      41.739 113.332  20.651  1.00  0.00           C  
ATOM   3425  CG2 VAL B1994      43.544 114.400  22.042  1.00  0.00           C  
ATOM   3426  N   GLU B1995      39.785 115.700  19.661  1.00  0.00           N  
ATOM   3427  CA  GLU B1995      38.410 115.580  19.194  1.00  0.00           C  
ATOM   3428  C   GLU B1995      38.235 114.446  18.181  1.00  0.00           C  
ATOM   3429  O   GLU B1995      37.110 114.090  17.837  1.00  0.00           O  
ATOM   3430  CB  GLU B1995      37.944 116.894  18.560  1.00  0.00           C  
ATOM   3431  CG  GLU B1995      37.604 117.990  19.551  1.00  0.00           C  
ATOM   3432  CD  GLU B1995      36.938 119.181  18.885  1.00  0.00           C  
ATOM   3433  OE1 GLU B1995      36.600 120.154  19.595  1.00  0.00           O  
ATOM   3434  OE2 GLU B1995      36.750 119.143  17.649  1.00  0.00           O  
ATOM   3435  N   ASN B1996      39.345 113.888  17.701  1.00  0.00           N  
ATOM   3436  CA  ASN B1996      39.287 112.811  16.721  1.00  0.00           C  
ATOM   3437  C   ASN B1996      40.639 112.159  16.468  1.00  0.00           C  
ATOM   3438  O   ASN B1996      41.651 112.556  17.046  1.00  0.00           O  
ATOM   3439  CB  ASN B1996      38.709 113.335  15.411  1.00  0.00           C  
ATOM   3440  CG  ASN B1996      39.484 114.518  14.866  1.00  0.00           C  
ATOM   3441  OD1 ASN B1996      38.903 115.428  14.285  1.00  0.00           O  
ATOM   3442  ND2 ASN B1996      40.806 114.504  15.037  1.00  0.00           N  
ATOM   3443  N   LEU B1997      40.649 111.150  15.601  1.00  0.00           N  
ATOM   3444  CA  LEU B1997      41.877 110.427  15.291  1.00  0.00           C  
ATOM   3445  C   LEU B1997      42.957 111.361  14.769  1.00  0.00           C  
ATOM   3446  O   LEU B1997      44.138 111.198  15.076  1.00  0.00           O  
ATOM   3447  CB  LEU B1997      41.586 109.323  14.273  1.00  0.00           C  
ATOM   3448  CG  LEU B1997      40.751 108.167  14.827  1.00  0.00           C  
ATOM   3449  CD1 LEU B1997      40.196 107.328  13.685  1.00  0.00           C  
ATOM   3450  CD2 LEU B1997      41.622 107.321  15.768  1.00  0.00           C  
ATOM   3451  N   SER B1998      42.548 112.348  13.984  1.00  0.00           N  
ATOM   3452  CA  SER B1998      43.498 113.304  13.435  1.00  0.00           C  
ATOM   3453  C   SER B1998      44.300 114.003  14.536  1.00  0.00           C  
ATOM   3454  O   SER B1998      45.531 113.969  14.538  1.00  0.00           O  
ATOM   3455  CB  SER B1998      42.758 114.343  12.599  1.00  0.00           C  
ATOM   3456  OG  SER B1998      43.673 115.223  11.985  1.00  0.00           O  
ATOM   3457  N   ASP B1999      43.596 114.616  15.484  1.00  0.00           N  
ATOM   3458  CA  ASP B1999      44.254 115.338  16.569  1.00  0.00           C  
ATOM   3459  C   ASP B1999      45.287 114.511  17.295  1.00  0.00           C  
ATOM   3460  O   ASP B1999      46.041 115.039  18.115  1.00  0.00           O  
ATOM   3461  CB  ASP B1999      43.244 115.845  17.609  1.00  0.00           C  
ATOM   3462  CG  ASP B1999      42.137 116.660  16.998  1.00  0.00           C  
ATOM   3463  OD1 ASP B1999      42.346 117.253  15.917  1.00  0.00           O  
ATOM   3464  OD2 ASP B1999      41.053 116.715  17.611  1.00  0.00           O  
ATOM   3465  N   ILE B2000      45.336 113.217  17.021  1.00  0.00           N  
ATOM   3466  CA  ILE B2000      46.310 112.400  17.724  1.00  0.00           C  
ATOM   3467  C   ILE B2000      47.318 111.728  16.776  1.00  0.00           C  
ATOM   3468  O   ILE B2000      48.052 110.815  17.166  1.00  0.00           O  
ATOM   3469  CB  ILE B2000      45.577 111.385  18.606  1.00  0.00           C  
ATOM   3470  CG1 ILE B2000      46.507 110.869  19.689  1.00  0.00           C  
ATOM   3471  CG2 ILE B2000      45.032 110.248  17.765  1.00  0.00           C  
ATOM   3472  CD1 ILE B2000      45.844 109.833  20.553  1.00  0.00           C  
ATOM   3473  N   ASN B2001      47.367 112.224  15.538  1.00  0.00           N  
ATOM   3474  CA  ASN B2001      48.282 111.731  14.501  1.00  0.00           C  
ATOM   3475  C   ASN B2001      47.998 110.273  14.125  1.00  0.00           C  
ATOM   3476  O   ASN B2001      48.895 109.417  14.134  1.00  0.00           O  
ATOM   3477  CB  ASN B2001      49.740 111.890  14.966  1.00  0.00           C  
ATOM   3478  CG  ASN B2001      50.741 111.709  13.829  1.00  0.00           C  
ATOM   3479  OD1 ASN B2001      50.547 112.224  12.715  1.00  0.00           O  
ATOM   3480  ND2 ASN B2001      51.824 110.992  14.109  1.00  0.00           N  
ATOM   3481  N   LEU B2002      46.745 110.024  13.758  1.00  0.00           N  
ATOM   3482  CA  LEU B2002      46.275 108.695  13.414  1.00  0.00           C  
ATOM   3483  C   LEU B2002      45.201 108.803  12.337  1.00  0.00           C  
ATOM   3484  O   LEU B2002      44.478 109.800  12.282  1.00  0.00           O  
ATOM   3485  CB  LEU B2002      45.680 108.053  14.673  1.00  0.00           C  
ATOM   3486  CG  LEU B2002      46.415 106.955  15.451  1.00  0.00           C  
ATOM   3487  CD1 LEU B2002      47.928 107.148  15.478  1.00  0.00           C  
ATOM   3488  CD2 LEU B2002      45.843 106.935  16.854  1.00  0.00           C  
ATOM   3489  N   TYR B2003      45.098 107.793  11.475  1.00  0.00           N  
ATOM   3490  CA  TYR B2003      44.066 107.806  10.435  1.00  0.00           C  
ATOM   3491  C   TYR B2003      43.652 106.394  10.038  1.00  0.00           C  
ATOM   3492  O   TYR B2003      44.249 105.404  10.474  1.00  0.00           O  
ATOM   3493  CB  TYR B2003      44.550 108.532   9.179  1.00  0.00           C  
ATOM   3494  CG  TYR B2003      45.544 107.735   8.355  1.00  0.00           C  
ATOM   3495  CD1 TYR B2003      46.828 107.467   8.838  1.00  0.00           C  
ATOM   3496  CD2 TYR B2003      45.189 107.219   7.101  1.00  0.00           C  
ATOM   3497  CE1 TYR B2003      47.739 106.706   8.096  1.00  0.00           C  
ATOM   3498  CE2 TYR B2003      46.090 106.452   6.349  1.00  0.00           C  
ATOM   3499  CZ  TYR B2003      47.363 106.202   6.854  1.00  0.00           C  
ATOM   3500  OH  TYR B2003      48.262 105.452   6.122  1.00  0.00           O  
ATOM   3501  N   ILE B2004      42.615 106.326   9.211  1.00  0.00           N  
ATOM   3502  CA  ILE B2004      42.104 105.075   8.680  1.00  0.00           C  
ATOM   3503  C   ILE B2004      41.702 105.429   7.256  1.00  0.00           C  
ATOM   3504  O   ILE B2004      41.202 106.526   7.006  1.00  0.00           O  
ATOM   3505  CB  ILE B2004      40.836 104.557   9.432  1.00  0.00           C  
ATOM   3506  CG1 ILE B2004      39.787 105.668   9.510  1.00  0.00           C  
ATOM   3507  CG2 ILE B2004      41.206 104.007  10.801  1.00  0.00           C  
ATOM   3508  CD1 ILE B2004      38.420 105.208   9.988  1.00  0.00           C  
ATOM   3509  N   HIS B2005      41.916 104.504   6.330  1.00  0.00           N  
ATOM   3510  CA  HIS B2005      41.583 104.722   4.928  1.00  0.00           C  
ATOM   3511  C   HIS B2005      40.101 105.060   4.735  1.00  0.00           C  
ATOM   3512  O   HIS B2005      39.225 104.537   5.432  1.00  0.00           O  
ATOM   3513  CB  HIS B2005      41.989 103.484   4.105  1.00  0.00           C  
ATOM   3514  CG  HIS B2005      41.728 103.619   2.639  1.00  0.00           C  
ATOM   3515  ND1 HIS B2005      40.464 103.506   2.093  1.00  0.00           N  
ATOM   3516  CD2 HIS B2005      42.562 103.898   1.608  1.00  0.00           C  
ATOM   3517  CE1 HIS B2005      40.529 103.709   0.788  1.00  0.00           C  
ATOM   3518  NE2 HIS B2005      41.791 103.949   0.468  1.00  0.00           N  
ATOM   3519  N   GLU B2006      39.828 105.942   3.781  1.00  0.00           N  
ATOM   3520  CA  GLU B2006      38.462 106.362   3.523  1.00  0.00           C  
ATOM   3521  C   GLU B2006      37.445 105.230   3.386  1.00  0.00           C  
ATOM   3522  O   GLU B2006      36.272 105.413   3.709  1.00  0.00           O  
ATOM   3523  CB  GLU B2006      38.407 107.258   2.278  1.00  0.00           C  
ATOM   3524  CG  GLU B2006      38.828 106.573   0.991  1.00  0.00           C  
ATOM   3525  CD  GLU B2006      38.873 107.515  -0.206  1.00  0.00           C  
ATOM   3526  OE1 GLU B2006      39.796 108.354  -0.274  1.00  0.00           O  
ATOM   3527  OE2 GLU B2006      37.982 107.413  -1.078  1.00  0.00           O  
ATOM   3528  N   ASN B2007      37.867 104.062   2.919  1.00  0.00           N  
ATOM   3529  CA  ASN B2007      36.905 102.977   2.757  1.00  0.00           C  
ATOM   3530  C   ASN B2007      36.514 102.369   4.099  1.00  0.00           C  
ATOM   3531  O   ASN B2007      35.373 101.931   4.269  1.00  0.00           O  
ATOM   3532  CB  ASN B2007      37.451 101.891   1.818  1.00  0.00           C  
ATOM   3533  CG  ASN B2007      37.329 102.270   0.345  1.00  0.00           C  
ATOM   3534  OD1 ASN B2007      37.612 103.402  -0.032  1.00  0.00           O  
ATOM   3535  ND2 ASN B2007      36.921 101.313  -0.495  1.00  0.00           N  
ATOM   3536  N   VAL B2008      37.442 102.350   5.056  1.00  0.00           N  
ATOM   3537  CA  VAL B2008      37.128 101.784   6.359  1.00  0.00           C  
ATOM   3538  C   VAL B2008      36.198 102.735   7.092  1.00  0.00           C  
ATOM   3539  O   VAL B2008      35.324 102.312   7.851  1.00  0.00           O  
ATOM   3540  CB  VAL B2008      38.391 101.555   7.215  1.00  0.00           C  
ATOM   3541  CG1 VAL B2008      39.452 100.856   6.396  1.00  0.00           C  
ATOM   3542  CG2 VAL B2008      38.912 102.866   7.728  1.00  0.00           C  
ATOM   3543  N   ARG B2009      36.390 104.027   6.856  1.00  0.00           N  
ATOM   3544  CA  ARG B2009      35.560 105.040   7.483  1.00  0.00           C  
ATOM   3545  C   ARG B2009      34.128 104.890   6.939  1.00  0.00           C  
ATOM   3546  O   ARG B2009      33.154 104.903   7.705  1.00  0.00           O  
ATOM   3547  CB  ARG B2009      36.150 106.425   7.186  1.00  0.00           C  
ATOM   3548  CG  ARG B2009      35.344 107.630   7.672  1.00  0.00           C  
ATOM   3549  CD  ARG B2009      36.261 108.825   7.931  1.00  0.00           C  
ATOM   3550  NE  ARG B2009      36.524 108.980   9.365  1.00  0.00           N  
ATOM   3551  CZ  ARG B2009      37.732 109.142   9.898  1.00  0.00           C  
ATOM   3552  NH1 ARG B2009      37.870 109.278  11.210  1.00  0.00           N  
ATOM   3553  NH2 ARG B2009      38.804 109.160   9.122  1.00  0.00           N  
ATOM   3554  N   ARG B2010      34.003 104.744   5.619  1.00  0.00           N  
ATOM   3555  CA  ARG B2010      32.693 104.556   5.011  1.00  0.00           C  
ATOM   3556  C   ARG B2010      32.080 103.264   5.557  1.00  0.00           C  
ATOM   3557  O   ARG B2010      30.857 103.167   5.734  1.00  0.00           O  
ATOM   3558  CB  ARG B2010      32.809 104.472   3.488  1.00  0.00           C  
ATOM   3559  CG  ARG B2010      32.556 105.787   2.768  1.00  0.00           C  
ATOM   3560  CD  ARG B2010      32.393 105.607   1.266  1.00  0.00           C  
ATOM   3561  NE  ARG B2010      33.638 105.274   0.570  1.00  0.00           N  
ATOM   3562  CZ  ARG B2010      34.682 106.091   0.456  1.00  0.00           C  
ATOM   3563  NH1 ARG B2010      34.646 107.297   0.998  1.00  0.00           N  
ATOM   3564  NH2 ARG B2010      35.756 105.710  -0.219  1.00  0.00           N  
ATOM   3565  N   TYR B2011      32.937 102.276   5.819  1.00  0.00           N  
ATOM   3566  CA  TYR B2011      32.481 101.005   6.356  1.00  0.00           C  
ATOM   3567  C   TYR B2011      31.814 101.214   7.708  1.00  0.00           C  
ATOM   3568  O   TYR B2011      30.658 100.819   7.909  1.00  0.00           O  
ATOM   3569  CB  TYR B2011      33.639 100.025   6.546  1.00  0.00           C  
ATOM   3570  CG  TYR B2011      33.229  98.809   7.374  1.00  0.00           C  
ATOM   3571  CD1 TYR B2011      32.521  97.744   6.799  1.00  0.00           C  
ATOM   3572  CD2 TYR B2011      33.503  98.751   8.748  1.00  0.00           C  
ATOM   3573  CE1 TYR B2011      32.099  96.650   7.581  1.00  0.00           C  
ATOM   3574  CE2 TYR B2011      33.085  97.666   9.534  1.00  0.00           C  
ATOM   3575  CZ  TYR B2011      32.389  96.623   8.945  1.00  0.00           C  
ATOM   3576  OH  TYR B2011      32.011  95.550   9.712  1.00  0.00           O  
ATOM   3577  N   ILE B2012      32.564 101.816   8.634  1.00  0.00           N  
ATOM   3578  CA  ILE B2012      32.070 102.080   9.976  1.00  0.00           C  
ATOM   3579  C   ILE B2012      30.770 102.884   9.997  1.00  0.00           C  
ATOM   3580  O   ILE B2012      29.899 102.626  10.822  1.00  0.00           O  
ATOM   3581  CB  ILE B2012      33.145 102.770  10.816  1.00  0.00           C  
ATOM   3582  CG1 ILE B2012      34.337 101.822  10.952  1.00  0.00           C  
ATOM   3583  CG2 ILE B2012      32.592 103.131  12.216  1.00  0.00           C  
ATOM   3584  CD1 ILE B2012      35.487 102.400  11.739  1.00  0.00           C  
ATOM   3585  N   LEU B2013      30.621 103.843   9.091  1.00  0.00           N  
ATOM   3586  CA  LEU B2013      29.387 104.606   9.047  1.00  0.00           C  
ATOM   3587  C   LEU B2013      28.265 103.693   8.608  1.00  0.00           C  
ATOM   3588  O   LEU B2013      27.192 103.678   9.204  1.00  0.00           O  
ATOM   3589  CB  LEU B2013      29.493 105.760   8.065  1.00  0.00           C  
ATOM   3590  CG  LEU B2013      29.794 107.124   8.673  1.00  0.00           C  
ATOM   3591  CD1 LEU B2013      30.952 107.040   9.681  1.00  0.00           C  
ATOM   3592  CD2 LEU B2013      30.105 108.070   7.526  1.00  0.00           C  
ATOM   3593  N   TRP B2014      28.522 102.935   7.550  1.00  0.00           N  
ATOM   3594  CA  TRP B2014      27.534 102.011   7.016  1.00  0.00           C  
ATOM   3595  C   TRP B2014      27.045 101.056   8.099  1.00  0.00           C  
ATOM   3596  O   TRP B2014      25.841 100.811   8.227  1.00  0.00           O  
ATOM   3597  CB  TRP B2014      28.134 101.231   5.844  1.00  0.00           C  
ATOM   3598  CG  TRP B2014      27.253 100.136   5.333  1.00  0.00           C  
ATOM   3599  CD1 TRP B2014      27.293  98.814   5.685  1.00  0.00           C  
ATOM   3600  CD2 TRP B2014      26.199 100.265   4.379  1.00  0.00           C  
ATOM   3601  NE1 TRP B2014      26.329  98.112   5.003  1.00  0.00           N  
ATOM   3602  CE2 TRP B2014      25.643  98.981   4.193  1.00  0.00           C  
ATOM   3603  CE3 TRP B2014      25.670 101.342   3.658  1.00  0.00           C  
ATOM   3604  CZ2 TRP B2014      24.580  98.745   3.314  1.00  0.00           C  
ATOM   3605  CZ3 TRP B2014      24.610 101.106   2.780  1.00  0.00           C  
ATOM   3606  CH2 TRP B2014      24.079  99.816   2.618  1.00  0.00           C  
ATOM   3607  N   LYS B2015      27.983 100.521   8.874  1.00  0.00           N  
ATOM   3608  CA  LYS B2015      27.645  99.601   9.953  1.00  0.00           C  
ATOM   3609  C   LYS B2015      27.162 100.375  11.185  1.00  0.00           C  
ATOM   3610  O   LYS B2015      26.978  99.805  12.261  1.00  0.00           O  
ATOM   3611  CB  LYS B2015      28.869  98.739  10.309  1.00  0.00           C  
ATOM   3612  CG  LYS B2015      28.977  97.428   9.519  1.00  0.00           C  
ATOM   3613  CD  LYS B2015      28.064  96.344  10.101  1.00  0.00           C  
ATOM   3614  CE  LYS B2015      28.149  95.036   9.329  1.00  0.00           C  
ATOM   3615  NZ  LYS B2015      27.409  93.925  10.005  1.00  0.00           N  
ATOM   3616  N   LYS B2016      26.947 101.675  11.009  1.00  0.00           N  
ATOM   3617  CA  LYS B2016      26.505 102.556  12.089  1.00  0.00           C  
ATOM   3618  C   LYS B2016      27.380 102.427  13.328  1.00  0.00           C  
ATOM   3619  O   LYS B2016      26.889 102.363  14.446  1.00  0.00           O  
ATOM   3620  CB  LYS B2016      25.039 102.285  12.451  1.00  0.00           C  
ATOM   3621  CG  LYS B2016      24.076 102.559  11.303  1.00  0.00           C  
ATOM   3622  CD  LYS B2016      22.633 102.600  11.763  1.00  0.00           C  
ATOM   3623  CE  LYS B2016      21.676 102.778  10.584  1.00  0.00           C  
ATOM   3624  NZ  LYS B2016      21.694 101.609   9.650  1.00  0.00           N  
ATOM   3625  N   GLY B2017      28.689 102.374  13.121  1.00  0.00           N  
ATOM   3626  CA  GLY B2017      29.599 102.284  14.245  1.00  0.00           C  
ATOM   3627  C   GLY B2017      29.963 103.698  14.647  1.00  0.00           C  
ATOM   3628  O   GLY B2017      29.535 104.652  13.996  1.00  0.00           O  
ATOM   3629  N   LYS B2018      30.738 103.853  15.710  1.00  0.00           N  
ATOM   3630  CA  LYS B2018      31.127 105.184  16.123  1.00  0.00           C  
ATOM   3631  C   LYS B2018      32.586 105.283  16.495  1.00  0.00           C  
ATOM   3632  O   LYS B2018      33.228 104.289  16.847  1.00  0.00           O  
ATOM   3633  CB  LYS B2018      30.242 105.683  17.284  1.00  0.00           C  
ATOM   3634  CG  LYS B2018      29.826 104.633  18.306  1.00  0.00           C  
ATOM   3635  CD  LYS B2018      28.771 105.193  19.277  1.00  0.00           C  
ATOM   3636  CE  LYS B2018      28.044 104.085  20.055  1.00  0.00           C  
ATOM   3637  NZ  LYS B2018      28.943 103.227  20.887  1.00  0.00           N  
ATOM   3638  N   ILE B2019      33.112 106.496  16.378  1.00  0.00           N  
ATOM   3639  CA  ILE B2019      34.491 106.763  16.733  1.00  0.00           C  
ATOM   3640  C   ILE B2019      34.437 107.761  17.873  1.00  0.00           C  
ATOM   3641  O   ILE B2019      33.863 108.838  17.724  1.00  0.00           O  
ATOM   3642  CB  ILE B2019      35.272 107.370  15.555  1.00  0.00           C  
ATOM   3643  CG1 ILE B2019      35.114 106.460  14.330  1.00  0.00           C  
ATOM   3644  CG2 ILE B2019      36.749 107.560  15.956  1.00  0.00           C  
ATOM   3645  CD1 ILE B2019      35.992 106.794  13.157  1.00  0.00           C  
ATOM   3646  N   ASP B2020      35.005 107.383  19.016  1.00  0.00           N  
ATOM   3647  CA  ASP B2020      35.032 108.241  20.190  1.00  0.00           C  
ATOM   3648  C   ASP B2020      36.446 108.385  20.716  1.00  0.00           C  
ATOM   3649  O   ASP B2020      36.887 107.643  21.606  1.00  0.00           O  
ATOM   3650  CB  ASP B2020      34.121 107.695  21.295  1.00  0.00           C  
ATOM   3651  CG  ASP B2020      33.878 108.712  22.403  1.00  0.00           C  
ATOM   3652  OD1 ASP B2020      33.848 109.921  22.096  1.00  0.00           O  
ATOM   3653  OD2 ASP B2020      33.700 108.316  23.570  1.00  0.00           O  
ATOM   3654  N   VAL B2032      37.151 109.348  20.131  1.00  0.00           N  
ATOM   3655  CA  VAL B2032      38.525 109.668  20.488  1.00  0.00           C  
ATOM   3656  C   VAL B2032      38.517 111.136  20.914  1.00  0.00           C  
ATOM   3657  O   VAL B2032      38.581 112.050  20.077  1.00  0.00           O  
ATOM   3658  CB  VAL B2032      39.462 109.439  19.275  1.00  0.00           C  
ATOM   3659  CG1 VAL B2032      40.916 109.789  19.627  1.00  0.00           C  
ATOM   3660  CG2 VAL B2032      39.357 107.986  18.839  1.00  0.00           C  
ATOM   3661  N   ARG B2033      38.410 111.339  22.226  1.00  0.00           N  
ATOM   3662  CA  ARG B2033      38.359 112.676  22.812  1.00  0.00           C  
ATOM   3663  C   ARG B2033      39.178 112.753  24.089  1.00  0.00           C  
ATOM   3664  O   ARG B2033      39.656 111.734  24.599  1.00  0.00           O  
ATOM   3665  CB  ARG B2033      36.911 113.056  23.146  1.00  0.00           C  
ATOM   3666  CG  ARG B2033      35.981 113.086  21.957  1.00  0.00           C  
ATOM   3667  CD  ARG B2033      34.562 113.351  22.400  1.00  0.00           C  
ATOM   3668  NE  ARG B2033      34.220 112.558  23.583  1.00  0.00           N  
ATOM   3669  CZ  ARG B2033      32.978 112.265  23.963  1.00  0.00           C  
ATOM   3670  NH1 ARG B2033      31.942 112.693  23.259  1.00  0.00           N  
ATOM   3671  NH2 ARG B2033      32.774 111.529  25.041  1.00  0.00           N  
ATOM   3672  N   GLY B2034      39.343 113.971  24.598  1.00  0.00           N  
ATOM   3673  CA  GLY B2034      40.077 114.135  25.836  1.00  0.00           C  
ATOM   3674  C   GLY B2034      41.109 115.239  25.902  1.00  0.00           C  
ATOM   3675  O   GLY B2034      41.591 115.722  24.877  1.00  0.00           O  
ATOM   3676  N   PRO B2035      41.452 115.669  27.125  1.00  0.00           N  
ATOM   3677  CA  PRO B2035      42.434 116.719  27.397  1.00  0.00           C  
ATOM   3678  C   PRO B2035      43.864 116.179  27.324  1.00  0.00           C  
ATOM   3679  O   PRO B2035      44.352 115.521  28.258  1.00  0.00           O  
ATOM   3680  CB  PRO B2035      42.057 117.174  28.802  1.00  0.00           C  
ATOM   3681  CG  PRO B2035      41.598 115.906  29.432  1.00  0.00           C  
ATOM   3682  CD  PRO B2035      40.715 115.328  28.355  1.00  0.00           C  
ATOM   3683  N   LEU B2036      44.525 116.451  26.204  1.00  0.00           N  
ATOM   3684  CA  LEU B2036      45.891 115.998  26.016  1.00  0.00           C  
ATOM   3685  C   LEU B2036      46.801 117.010  26.680  1.00  0.00           C  
ATOM   3686  O   LEU B2036      47.643 116.653  27.509  1.00  0.00           O  
ATOM   3687  CB  LEU B2036      46.244 115.899  24.527  1.00  0.00           C  
ATOM   3688  CG  LEU B2036      47.012 114.633  24.113  1.00  0.00           C  
ATOM   3689  CD1 LEU B2036      47.597 114.839  22.725  1.00  0.00           C  
ATOM   3690  CD2 LEU B2036      48.125 114.314  25.113  1.00  0.00           C  
ATOM   3691  N   PHE B2037      46.619 118.275  26.305  1.00  0.00           N  
ATOM   3692  CA  PHE B2037      47.409 119.374  26.849  1.00  0.00           C  
ATOM   3693  C   PHE B2037      48.851 118.961  27.152  1.00  0.00           C  
ATOM   3694  O   PHE B2037      49.231 118.708  28.301  1.00  0.00           O  
ATOM   3695  CB  PHE B2037      46.726 119.938  28.101  1.00  0.00           C  
ATOM   3696  CG  PHE B2037      45.378 120.553  27.824  1.00  0.00           C  
ATOM   3697  CD1 PHE B2037      44.221 120.010  28.377  1.00  0.00           C  
ATOM   3698  CD2 PHE B2037      45.262 121.655  26.979  1.00  0.00           C  
ATOM   3699  CE1 PHE B2037      42.969 120.552  28.088  1.00  0.00           C  
ATOM   3700  CE2 PHE B2037      44.015 122.206  26.685  1.00  0.00           C  
ATOM   3701  CZ  PHE B2037      42.866 121.650  27.241  1.00  0.00           C  
ATOM   3702  N   VAL B2038      49.643 118.886  26.092  1.00  0.00           N  
ATOM   3703  CA  VAL B2038      51.043 118.515  26.195  1.00  0.00           C  
ATOM   3704  C   VAL B2038      51.783 119.334  25.137  1.00  0.00           C  
ATOM   3705  O   VAL B2038      51.335 119.437  23.992  1.00  0.00           O  
ATOM   3706  CB  VAL B2038      51.223 116.996  25.948  1.00  0.00           C  
ATOM   3707  CG1 VAL B2038      50.644 116.623  24.601  1.00  0.00           C  
ATOM   3708  CG2 VAL B2038      52.686 116.617  26.020  1.00  0.00           C  
ATOM   3709  N   THR B2039      52.900 119.941  25.532  1.00  0.00           N  
ATOM   3710  CA  THR B2039      53.675 120.772  24.616  1.00  0.00           C  
ATOM   3711  C   THR B2039      55.134 120.361  24.543  1.00  0.00           C  
ATOM   3712  O   THR B2039      55.753 120.032  25.555  1.00  0.00           O  
ATOM   3713  CB  THR B2039      53.623 122.257  25.025  1.00  0.00           C  
ATOM   3714  OG1 THR B2039      52.259 122.696  25.087  1.00  0.00           O  
ATOM   3715  CG2 THR B2039      54.380 123.106  24.015  1.00  0.00           C  
ATOM   3716  N   VAL B2040      55.683 120.385  23.335  1.00  0.00           N  
ATOM   3717  CA  VAL B2040      57.076 120.020  23.143  1.00  0.00           C  
ATOM   3718  C   VAL B2040      57.825 121.121  22.404  1.00  0.00           C  
ATOM   3719  O   VAL B2040      57.313 121.714  21.444  1.00  0.00           O  
ATOM   3720  CB  VAL B2040      57.220 118.700  22.347  1.00  0.00           C  
ATOM   3721  CG1 VAL B2040      58.677 118.277  22.305  1.00  0.00           C  
ATOM   3722  CG2 VAL B2040      56.386 117.610  22.991  1.00  0.00           C  
ATOM   3723  N   LYS B2041      59.037 121.391  22.883  1.00  0.00           N  
ATOM   3724  CA  LYS B2041      59.908 122.400  22.303  1.00  0.00           C  
ATOM   3725  C   LYS B2041      61.283 121.802  22.055  1.00  0.00           C  
ATOM   3726  O   LYS B2041      61.725 120.909  22.776  1.00  0.00           O  
ATOM   3727  CB  LYS B2041      60.042 123.602  23.240  1.00  0.00           C  
ATOM   3728  CG  LYS B2041      58.845 124.540  23.252  1.00  0.00           C  
ATOM   3729  CD  LYS B2041      59.123 125.741  24.145  1.00  0.00           C  
ATOM   3730  CE  LYS B2041      57.949 126.703  24.185  1.00  0.00           C  
ATOM   3731  NZ  LYS B2041      58.186 127.802  25.164  1.00  0.00           N  
ATOM   3732  N   ALA B2042      61.950 122.300  21.022  1.00  0.00           N  
ATOM   3733  CA  ALA B2042      63.283 121.831  20.676  1.00  0.00           C  
ATOM   3734  C   ALA B2042      64.065 122.956  20.010  1.00  0.00           C  
ATOM   3735  O   ALA B2042      63.481 123.881  19.438  1.00  0.00           O  
ATOM   3736  CB  ALA B2042      63.191 120.633  19.747  1.00  0.00           C  
ATOM   3737  N   GLU B2043      65.387 122.873  20.089  1.00  0.00           N  
ATOM   3738  CA  GLU B2043      66.252 123.887  19.504  1.00  0.00           C  
ATOM   3739  C   GLU B2043      67.433 123.206  18.817  1.00  0.00           C  
ATOM   3740  O   GLU B2043      68.287 122.622  19.481  1.00  0.00           O  
ATOM   3741  CB  GLU B2043      66.739 124.831  20.610  1.00  0.00           C  
ATOM   3742  CG  GLU B2043      65.598 125.430  21.445  1.00  0.00           C  
ATOM   3743  CD  GLU B2043      66.067 126.112  22.727  1.00  0.00           C  
ATOM   3744  OE1 GLU B2043      66.709 125.443  23.566  1.00  0.00           O  
ATOM   3745  OE2 GLU B2043      65.781 127.316  22.900  1.00  0.00           O  
ATOM   3746  N   ILE B2044      67.470 123.263  17.487  1.00  0.00           N  
ATOM   3747  CA  ILE B2044      68.562 122.643  16.741  1.00  0.00           C  
ATOM   3748  C   ILE B2044      69.678 123.652  16.520  1.00  0.00           C  
ATOM   3749  O   ILE B2044      69.421 124.826  16.250  1.00  0.00           O  
ATOM   3750  CB  ILE B2044      68.104 122.114  15.358  1.00  0.00           C  
ATOM   3751  CG1 ILE B2044      67.723 123.277  14.441  1.00  0.00           C  
ATOM   3752  CG2 ILE B2044      66.926 121.176  15.525  1.00  0.00           C  
ATOM   3753  CD1 ILE B2044      67.404 122.856  13.020  1.00  0.00           C  
ATOM   3754  N   GLU B2045      70.918 123.187  16.635  1.00  0.00           N  
ATOM   3755  CA  GLU B2045      72.079 124.050  16.454  1.00  0.00           C  
ATOM   3756  C   GLU B2045      73.184 123.307  15.711  1.00  0.00           C  
ATOM   3757  O   GLU B2045      73.553 123.753  14.603  1.00  0.00           O  
ATOM   3758  CB  GLU B2045      72.596 124.519  17.818  1.00  0.00           C  
ATOM   3759  CG  GLU B2045      71.538 125.202  18.675  1.00  0.00           C  
ATOM   3760  CD  GLU B2045      72.020 125.496  20.083  1.00  0.00           C  
ATOM   3761  OE1 GLU B2045      72.442 124.547  20.778  1.00  0.00           O  
ATOM   3762  OE2 GLU B2045      71.970 126.672  20.497  1.00  0.00           O  
ATOM   3763  OXT GLU B2045      73.661 122.284  16.247  1.00  0.00           O  
TER
HETATM 3764  N   SEP A1002      12.109  65.374  -8.018  1.00  0.00           N  
HETATM 3765  CA  SEP A1002      12.135  65.899  -6.645  1.00  0.00           C  
HETATM 3766  CB  SEP A1002      13.582  66.054  -6.171  1.00  0.00           C  
HETATM 3767  OG  SEP A1002      14.265  67.102  -6.866  1.00  0.00           O  
HETATM 3768  C   SEP A1002      11.418  67.251  -6.600  1.00  0.00           C  
HETATM 3769  O   SEP A1002      11.304  67.882  -7.674  1.00  0.00           O  
HETATM 3770  OXT SEP A1002      10.983  67.627  -5.489  1.00  0.00           O  
HETATM 3771  P   SEP A1002      15.121  66.853  -8.208  1.00  0.00           P  
HETATM 3772  O1P SEP A1002      16.074  65.597  -7.887  1.00  0.00           O  
HETATM 3773  O2P SEP A1002      14.115  66.377  -9.371  1.00  0.00           O  
HETATM 3774  O3P SEP A1002      15.887  68.052  -8.618  1.00  0.00           O  
TER
END
