# Supplementary material for: Backbone Brackets and Arginine Tweezers delineate Class I and Class II aminoacyl tRNA synthetases
Source: PLoS Comput Biol. 2018 Apr 16;14(4):e1006101. doi: 10.1371/journal.pcbi.1006101 (PMC5919687; doi:10.1371/journal.pcbi.1006101)
Supplement: S12 File — All structures of Class II aaRS with residues renumbered according to the MSA. (GZ) [file pcbi.1006101.s024.tar.gz › 2du4_A_renum.pdb]

ATOM      1  N   MET A 266      33.686  31.556  10.009  1.00  0.00           N  
ATOM      2  CA  MET A 266      32.792  31.304  11.176  1.00  0.00           C  
ATOM      3  C   MET A 266      33.443  31.800  12.468  1.00  0.00           C  
ATOM      4  O   MET A 266      34.671  31.970  12.528  1.00  0.00           O  
ATOM      5  CB  MET A 266      32.534  29.807  11.280  1.00  0.00           C  
ATOM      6  CG  MET A 266      33.830  29.015  11.315  1.00  0.00           C  
ATOM      7  SD  MET A 266      33.668  27.351  11.962  1.00  0.00           S  
ATOM      8  CE  MET A 266      33.248  26.430  10.381  1.00  0.00           C  
ATOM      9  N   LYS A 267      32.660  32.032  13.519  1.00  0.00           N  
ATOM     10  CA  LYS A 267      33.336  32.468  14.730  1.00  0.00           C  
ATOM     11  C   LYS A 267      34.017  31.297  15.411  1.00  0.00           C  
ATOM     12  O   LYS A 267      33.855  30.146  15.015  1.00  0.00           O  
ATOM     13  CB  LYS A 267      32.404  33.183  15.696  1.00  0.00           C  
ATOM     14  CG  LYS A 267      31.252  32.412  16.192  1.00  0.00           C  
ATOM     15  CD  LYS A 267      30.636  33.128  17.381  1.00  0.00           C  
ATOM     16  CE  LYS A 267      31.694  33.807  18.245  1.00  0.00           C  
ATOM     17  NZ  LYS A 267      31.071  34.565  19.368  1.00  0.00           N  
ATOM     18  N   PHE A 268      34.777  31.585  16.449  1.00  0.00           N  
ATOM     19  CA  PHE A 268      35.524  30.549  17.120  1.00  0.00           C  
ATOM     20  C   PHE A 268      35.664  30.898  18.581  1.00  0.00           C  
ATOM     21  O   PHE A 268      35.098  31.893  19.021  1.00  0.00           O  
ATOM     22  CB  PHE A 268      36.898  30.423  16.430  1.00  0.00           C  
ATOM     23  CG  PHE A 268      37.765  31.649  16.547  1.00  0.00           C  
ATOM     24  CD1 PHE A 268      38.495  31.901  17.717  1.00  0.00           C  
ATOM     25  CD2 PHE A 268      37.849  32.564  15.493  1.00  0.00           C  
ATOM     26  CE1 PHE A 268      39.300  33.045  17.839  1.00  0.00           C  
ATOM     27  CE2 PHE A 268      38.652  33.717  15.606  1.00  0.00           C  
ATOM     28  CZ  PHE A 268      39.382  33.957  16.785  1.00  0.00           C  
ATOM     29  N   ASP A 269      36.405  30.089  19.342  1.00  0.00           N  
ATOM     30  CA  ASP A 269      36.574  30.351  20.779  1.00  0.00           C  
ATOM     31  C   ASP A 269      37.933  30.886  21.228  1.00  0.00           C  
ATOM     32  O   ASP A 269      38.944  30.209  21.146  1.00  0.00           O  
ATOM     33  CB  ASP A 269      36.277  29.088  21.607  1.00  0.00           C  
ATOM     34  CG  ASP A 269      36.029  29.397  23.103  1.00  0.00           C  
ATOM     35  OD1 ASP A 269      34.850  29.550  23.464  1.00  0.00           O  
ATOM     36  OD2 ASP A 269      36.991  29.500  23.911  1.00  0.00           O  
ATOM     37  N   PRO A 270      37.972  32.116  21.713  1.00  0.00           N  
ATOM     38  CA  PRO A 270      39.251  32.646  22.164  1.00  0.00           C  
ATOM     39  C   PRO A 270      39.974  31.720  23.148  1.00  0.00           C  
ATOM     40  O   PRO A 270      41.122  31.351  22.907  1.00  0.00           O  
ATOM     41  CB  PRO A 270      38.847  33.963  22.793  1.00  0.00           C  
ATOM     42  CG  PRO A 270      37.856  34.424  21.823  1.00  0.00           C  
ATOM     43  CD  PRO A 270      37.002  33.197  21.562  1.00  0.00           C  
ATOM     44  N   GLN A 271      39.300  31.333  24.235  1.00  0.00           N  
ATOM     45  CA  GLN A 271      39.926  30.478  25.243  1.00  0.00           C  
ATOM     46  C   GLN A 271      40.419  29.133  24.729  1.00  0.00           C  
ATOM     47  O   GLN A 271      41.564  28.784  24.926  1.00  0.00           O  
ATOM     48  CB  GLN A 271      38.988  30.226  26.394  1.00  0.00           C  
ATOM     49  CG  GLN A 271      39.734  29.806  27.623  1.00  0.00           C  
ATOM     50  CD  GLN A 271      38.874  28.993  28.543  1.00  0.00           C  
ATOM     51  OE1 GLN A 271      37.680  29.275  28.680  1.00  0.00           O  
ATOM     52  NE2 GLN A 271      39.470  27.976  29.193  1.00  0.00           N  
ATOM     53  N   LYS A 272      39.556  28.363  24.086  1.00  0.00           N  
ATOM     54  CA  LYS A 272      39.968  27.084  23.539  1.00  0.00           C  
ATOM     55  C   LYS A 272      41.252  27.272  22.653  1.00  0.00           C  
ATOM     56  O   LYS A 272      42.222  26.535  22.781  1.00  0.00           O  
ATOM     57  CB  LYS A 272      38.786  26.511  22.733  1.00  0.00           C  
ATOM     58  CG  LYS A 272      38.703  24.983  22.541  1.00  0.00           C  
ATOM     59  CD  LYS A 272      38.289  24.247  23.809  1.00  0.00           C  
ATOM     60  CE  LYS A 272      36.830  24.485  24.156  1.00  0.00           C  
ATOM     61  NZ  LYS A 272      36.422  23.725  25.384  1.00  0.00           N  
ATOM     62  N   TYR A 273      41.271  28.263  21.768  1.00  0.00           N  
ATOM     63  CA  TYR A 273      42.433  28.500  20.901  1.00  0.00           C  
ATOM     64  C   TYR A 273      43.670  29.008  21.645  1.00  0.00           C  
ATOM     65  O   TYR A 273      44.790  28.818  21.194  1.00  0.00           O  
ATOM     66  CB  TYR A 273      42.072  29.479  19.771  1.00  0.00           C  
ATOM     67  CG  TYR A 273      41.822  28.805  18.427  1.00  0.00           C  
ATOM     68  CD1 TYR A 273      42.882  28.475  17.584  1.00  0.00           C  
ATOM     69  CD2 TYR A 273      40.532  28.426  18.033  1.00  0.00           C  
ATOM     70  CE1 TYR A 273      42.673  27.776  16.383  1.00  0.00           C  
ATOM     71  CE2 TYR A 273      40.318  27.720  16.829  1.00  0.00           C  
ATOM     72  CZ  TYR A 273      41.398  27.405  16.015  1.00  0.00           C  
ATOM     73  OH  TYR A 273      41.202  26.746  14.819  1.00  0.00           O  
ATOM     74  N   ARG A 274      43.476  29.658  22.778  1.00  0.00           N  
ATOM     75  CA  ARG A 274      44.608  30.153  23.547  1.00  0.00           C  
ATOM     76  C   ARG A 274      45.269  28.987  24.250  1.00  0.00           C  
ATOM     77  O   ARG A 274      46.501  28.869  24.268  1.00  0.00           O  
ATOM     78  CB  ARG A 274      44.171  31.152  24.641  1.00  0.00           C  
ATOM     79  CG  ARG A 274      43.981  32.568  24.198  1.00  0.00           C  
ATOM     80  CD  ARG A 274      43.974  33.543  25.377  1.00  0.00           C  
ATOM     81  NE  ARG A 274      42.924  33.281  26.356  1.00  0.00           N  
ATOM     82  CZ  ARG A 274      41.625  33.501  26.180  1.00  0.00           C  
ATOM     83  NH1 ARG A 274      40.765  33.231  27.159  1.00  0.00           N  
ATOM     84  NH2 ARG A 274      41.173  33.971  25.030  1.00  0.00           N  
ATOM     85  N   GLU A 275      44.431  28.130  24.834  1.00  0.00           N  
ATOM     86  CA  GLU A 275      44.913  27.004  25.606  1.00  0.00           C  
ATOM     87  C   GLU A 275      45.519  25.892  24.780  1.00  0.00           C  
ATOM     88  O   GLU A 275      46.368  25.157  25.281  1.00  0.00           O  
ATOM     89  CB  GLU A 275      43.825  26.515  26.586  1.00  0.00           C  
ATOM     90  CG  GLU A 275      42.571  25.848  26.039  1.00  0.00           C  
ATOM     91  CD  GLU A 275      41.370  25.982  27.020  1.00  0.00           C  
ATOM     92  OE1 GLU A 275      40.270  25.430  26.716  1.00  0.00           O  
ATOM     93  OE2 GLU A 275      41.531  26.651  28.086  1.00  0.00           O  
ATOM     94  N   LEU A 276      45.121  25.794  23.516  1.00  0.00           N  
ATOM     95  CA  LEU A 276      45.702  24.806  22.609  1.00  0.00           C  
ATOM     96  C   LEU A 276      46.926  25.415  21.910  1.00  0.00           C  
ATOM     97  O   LEU A 276      47.870  24.717  21.557  1.00  0.00           O  
ATOM     98  CB  LEU A 276      44.687  24.348  21.541  1.00  0.00           C  
ATOM     99  CG  LEU A 276      45.249  23.769  20.216  1.00  0.00           C  
ATOM    100  CD1 LEU A 276      46.003  22.478  20.467  1.00  0.00           C  
ATOM    101  CD2 LEU A 276      44.108  23.495  19.212  1.00  0.00           C  
ATOM    102  N   ALA A 277      46.928  26.720  21.705  1.00  0.00           N  
ATOM    103  CA  ALA A 277      48.056  27.316  21.017  1.00  0.00           C  
ATOM    104  C   ALA A 277      49.260  27.409  21.936  1.00  0.00           C  
ATOM    105  O   ALA A 277      50.403  27.324  21.484  1.00  0.00           O  
ATOM    106  CB  ALA A 277      47.679  28.688  20.476  1.00  0.00           C  
ATOM    107  N   GLU A 278      49.000  27.582  23.226  1.00  0.00           N  
ATOM    108  CA  GLU A 278      50.075  27.667  24.212  1.00  0.00           C  
ATOM    109  C   GLU A 278      50.796  26.314  24.386  1.00  0.00           C  
ATOM    110  O   GLU A 278      51.972  26.275  24.775  1.00  0.00           O  
ATOM    111  CB  GLU A 278      49.509  28.126  25.559  1.00  0.00           C  
ATOM    112  CG  GLU A 278      50.424  27.878  26.760  1.00  0.00           C  
ATOM    113  CD  GLU A 278      49.647  27.565  28.055  1.00  0.00           C  
ATOM    114  OE1 GLU A 278      48.844  26.600  28.054  1.00  0.00           O  
ATOM    115  OE2 GLU A 278      49.841  28.275  29.074  1.00  0.00           O  
ATOM    116  N   LYS A 279      50.088  25.214  24.110  1.00  0.00           N  
ATOM    117  CA  LYS A 279      50.661  23.883  24.246  1.00  0.00           C  
ATOM    118  C   LYS A 279      51.190  23.373  22.894  1.00  0.00           C  
ATOM    119  O   LYS A 279      52.345  22.972  22.803  1.00  0.00           O  
ATOM    120  CB  LYS A 279      49.630  22.884  24.792  1.00  0.00           C  
ATOM    121  CG  LYS A 279      48.953  23.212  26.119  1.00  0.00           C  
ATOM    122  CD  LYS A 279      49.913  23.438  27.265  1.00  0.00           C  
ATOM    123  CE  LYS A 279      49.104  23.585  28.556  1.00  0.00           C  
ATOM    124  NZ  LYS A 279      49.759  24.485  29.562  1.00  0.00           N  
ATOM    125  N   ASP A 281      50.359  23.371  21.853  1.00  0.00           N  
ATOM    126  CA  ASP A 281      50.796  22.923  20.523  1.00  0.00           C  
ATOM    127  C   ASP A 281      50.485  24.019  19.460  1.00  0.00           C  
ATOM    128  O   ASP A 281      49.498  23.947  18.722  1.00  0.00           O  
ATOM    129  CB  ASP A 281      50.120  21.571  20.169  1.00  0.00           C  
ATOM    130  CG  ASP A 281      50.518  21.040  18.775  1.00  0.00           C  
ATOM    131  OD1 ASP A 281      51.233  21.739  18.032  1.00  0.00           O  
ATOM    132  OD2 ASP A 281      50.109  19.918  18.405  1.00  0.00           O  
ATOM    133  N   PHE A 282      51.349  25.026  19.375  1.00  0.00           N  
ATOM    134  CA  PHE A 282      51.124  26.122  18.451  1.00  0.00           C  
ATOM    135  C   PHE A 282      50.911  25.731  17.000  1.00  0.00           C  
ATOM    136  O   PHE A 282      49.982  26.205  16.367  1.00  0.00           O  
ATOM    137  CB  PHE A 282      52.246  27.140  18.540  1.00  0.00           C  
ATOM    138  CG  PHE A 282      52.066  28.295  17.628  1.00  0.00           C  
ATOM    139  CD1 PHE A 282      51.411  29.437  18.055  1.00  0.00           C  
ATOM    140  CD2 PHE A 282      52.507  28.225  16.318  1.00  0.00           C  
ATOM    141  CE1 PHE A 282      51.195  30.488  17.189  1.00  0.00           C  
ATOM    142  CE2 PHE A 282      52.291  29.281  15.443  1.00  0.00           C  
ATOM    143  CZ  PHE A 282      51.635  30.412  15.878  1.00  0.00           C  
ATOM    144  N   GLU A 283      51.763  24.893  16.451  1.00  0.00           N  
ATOM    145  CA  GLU A 283      51.561  24.475  15.066  1.00  0.00           C  
ATOM    146  C   GLU A 283      50.171  23.886  14.814  1.00  0.00           C  
ATOM    147  O   GLU A 283      49.608  24.098  13.756  1.00  0.00           O  
ATOM    148  CB  GLU A 283      52.601  23.429  14.655  1.00  0.00           C  
ATOM    149  CG  GLU A 283      53.936  23.998  14.226  1.00  0.00           C  
ATOM    150  CD  GLU A 283      53.806  24.881  12.998  1.00  0.00           C  
ATOM    151  OE1 GLU A 283      52.925  24.572  12.162  1.00  0.00           O  
ATOM    152  OE2 GLU A 283      54.581  25.861  12.863  1.00  0.00           O  
ATOM    153  N   ALA A 291      49.625  23.145  15.777  1.00  0.00           N  
ATOM    154  CA  ALA A 291      48.309  22.503  15.618  1.00  0.00           C  
ATOM    155  C   ALA A 291      47.238  23.527  15.480  1.00  0.00           C  
ATOM    156  O   ALA A 291      46.425  23.462  14.561  1.00  0.00           O  
ATOM    157  CB  ALA A 291      47.978  21.623  16.814  1.00  0.00           C  
ATOM    158  N   ALA A 292      47.230  24.443  16.445  1.00  0.00           N  
ATOM    159  CA  ALA A 292      46.283  25.531  16.491  1.00  0.00           C  
ATOM    160  C   ALA A 292      46.317  26.263  15.147  1.00  0.00           C  
ATOM    161  O   ALA A 292      45.298  26.386  14.466  1.00  0.00           O  
ATOM    162  CB  ALA A 292      46.657  26.471  17.611  1.00  0.00           C  
ATOM    163  N   TRP A 293      47.507  26.717  14.773  1.00  0.00           N  
ATOM    164  CA  TRP A 293      47.747  27.434  13.534  1.00  0.00           C  
ATOM    165  C   TRP A 293      47.156  26.758  12.313  1.00  0.00           C  
ATOM    166  O   TRP A 293      46.304  27.328  11.622  1.00  0.00           O  
ATOM    167  CB  TRP A 293      49.252  27.629  13.330  1.00  0.00           C  
ATOM    168  CG  TRP A 293      49.615  28.666  12.314  1.00  0.00           C  
ATOM    169  CD1 TRP A 293      49.360  30.013  12.376  1.00  0.00           C  
ATOM    170  CD2 TRP A 293      50.371  28.463  11.121  1.00  0.00           C  
ATOM    171  NE1 TRP A 293      49.923  30.663  11.294  1.00  0.00           N  
ATOM    172  CE2 TRP A 293      50.554  29.733  10.513  1.00  0.00           C  
ATOM    173  CE3 TRP A 293      50.922  27.337  10.507  1.00  0.00           C  
ATOM    174  CZ2 TRP A 293      51.263  29.897   9.332  1.00  0.00           C  
ATOM    175  CZ3 TRP A 293      51.631  27.511   9.320  1.00  0.00           C  
ATOM    176  CH2 TRP A 293      51.795  28.780   8.750  1.00  0.00           C  
ATOM    177  N   LYS A 296      47.630  25.558  12.035  1.00  0.00           N  
ATOM    178  CA  LYS A 296      47.166  24.777  10.899  1.00  0.00           C  
ATOM    179  C   LYS A 296      45.635  24.587  10.964  1.00  0.00           C  
ATOM    180  O   LYS A 296      44.976  24.415   9.944  1.00  0.00           O  
ATOM    181  CB  LYS A 296      47.903  23.427  10.909  1.00  0.00           C  
ATOM    182  CG  LYS A 296      47.806  22.596   9.632  1.00  0.00           C  
ATOM    183  CD  LYS A 296      48.756  21.390   9.707  1.00  0.00           C  
ATOM    184  CE  LYS A 296      48.546  20.400   8.560  1.00  0.00           C  
ATOM    185  NZ  LYS A 296      47.222  19.729   8.664  1.00  0.00           N  
ATOM    186  N   ALA A 297      45.086  24.647  12.175  1.00  0.00           N  
ATOM    187  CA  ALA A 297      43.652  24.487  12.425  1.00  0.00           C  
ATOM    188  C   ALA A 297      42.866  25.757  12.124  1.00  0.00           C  
ATOM    189  O   ALA A 297      41.661  25.689  11.879  1.00  0.00           O  
ATOM    190  CB  ALA A 297      43.423  24.093  13.889  1.00  0.00           C  
ATOM    191  N   GLY A 298      43.543  26.908  12.181  1.00  0.00           N  
ATOM    192  CA  GLY A 298      42.913  28.189  11.887  1.00  0.00           C  
ATOM    193  C   GLY A 298      42.049  28.161  10.625  1.00  0.00           C  
ATOM    194  O   GLY A 298      41.005  28.824  10.565  1.00  0.00           O  
ATOM    195  N   LYS A 303      42.488  27.395   9.627  1.00  0.00           N  
ATOM    196  CA  LYS A 303      41.775  27.231   8.385  1.00  0.00           C  
ATOM    197  C   LYS A 303      40.281  26.936   8.544  1.00  0.00           C  
ATOM    198  O   LYS A 303      39.489  27.246   7.665  1.00  0.00           O  
ATOM    199  CB  LYS A 303      42.427  26.122   7.570  1.00  0.00           C  
ATOM    200  CG  LYS A 303      43.904  26.352   7.275  1.00  0.00           C  
ATOM    201  CD  LYS A 303      44.363  25.531   6.078  1.00  0.00           C  
ATOM    202  CE  LYS A 303      45.857  25.696   5.807  1.00  0.00           C  
ATOM    203  NZ  LYS A 303      46.299  24.943   4.593  1.00  0.00           N  
ATOM    204  N   GLU A 305      39.890  26.337   9.659  1.00  0.00           N  
ATOM    205  CA  GLU A 305      38.478  26.003   9.909  1.00  0.00           C  
ATOM    206  C   GLU A 305      37.553  27.203  10.001  1.00  0.00           C  
ATOM    207  O   GLU A 305      36.383  27.077   9.681  1.00  0.00           O  
ATOM    208  CB  GLU A 305      38.325  25.190  11.210  1.00  0.00           C  
ATOM    209  CG  GLU A 305      38.989  25.839  12.436  1.00  0.00           C  
ATOM    210  CD  GLU A 305      38.614  25.189  13.755  1.00  0.00           C  
ATOM    211  OE1 GLU A 305      38.260  23.989  13.756  1.00  0.00           O  
ATOM    212  OE2 GLU A 305      38.689  25.882  14.795  1.00  0.00           O  
ATOM    213  N   ILE A 306      38.063  28.350  10.453  1.00  0.00           N  
ATOM    214  CA  ILE A 306      37.237  29.549  10.592  1.00  0.00           C  
ATOM    215  C   ILE A 306      37.008  30.295   9.272  1.00  0.00           C  
ATOM    216  O   ILE A 306      36.181  31.194   9.219  1.00  0.00           O  
ATOM    217  CB  ILE A 306      37.835  30.529  11.630  1.00  0.00           C  
ATOM    218  CG1 ILE A 306      38.828  31.476  10.954  1.00  0.00           C  
ATOM    219  CG2 ILE A 306      38.568  29.751  12.691  1.00  0.00           C  
ATOM    220  CD1 ILE A 306      39.629  32.386  11.904  1.00  0.00           C  
ATOM    221  N   LEU A 307      37.723  29.929   8.210  1.00  0.00           N  
ATOM    222  CA  LEU A 307      37.536  30.575   6.903  1.00  0.00           C  
ATOM    223  C   LEU A 307      36.250  30.108   6.234  1.00  0.00           C  
ATOM    224  O   LEU A 307      35.843  28.967   6.386  1.00  0.00           O  
ATOM    225  CB  LEU A 307      38.681  30.260   5.947  1.00  0.00           C  
ATOM    226  CG  LEU A 307      40.102  30.667   6.309  1.00  0.00           C  
ATOM    227  CD1 LEU A 307      41.034  30.255   5.178  1.00  0.00           C  
ATOM    228  CD2 LEU A 307      40.160  32.161   6.547  1.00  0.00           C  
ATOM    229  N   ALA A 308      35.618  30.990   5.476  1.00  0.00           N  
ATOM    230  CA  ALA A 308      34.381  30.647   4.784  1.00  0.00           C  
ATOM    231  C   ALA A 308      34.731  29.880   3.522  1.00  0.00           C  
ATOM    232  O   ALA A 308      35.714  30.239   2.844  1.00  0.00           O  
ATOM    233  CB  ALA A 308      33.621  31.921   4.411  1.00  0.00           C  
ATOM    234  N   GLU A 309      33.961  28.825   3.219  1.00  0.00           N  
ATOM    235  CA  GLU A 309      34.195  28.045   1.998  1.00  0.00           C  
ATOM    236  C   GLU A 309      33.206  28.637   1.042  1.00  0.00           C  
ATOM    237  O   GLU A 309      32.013  28.557   1.281  1.00  0.00           O  
ATOM    238  CB  GLU A 309      33.894  26.556   2.197  1.00  0.00           C  
ATOM    239  CG  GLU A 309      34.944  25.788   3.029  1.00  0.00           C  
ATOM    240  CD  GLU A 309      34.562  24.326   3.340  1.00  0.00           C  
ATOM    241  OE1 GLU A 309      33.515  24.097   4.006  1.00  0.00           O  
ATOM    242  OE2 GLU A 309      35.325  23.414   2.922  1.00  0.00           O  
ATOM    243  N   ARG A 310      33.700  29.217  -0.046  1.00  0.00           N  
ATOM    244  CA  ARG A 310      32.842  29.892  -1.015  1.00  0.00           C  
ATOM    245  C   ARG A 310      32.310  29.124  -2.231  1.00  0.00           C  
ATOM    246  O   ARG A 310      33.052  28.395  -2.889  1.00  0.00           O  
ATOM    247  CB  ARG A 310      33.567  31.133  -1.554  1.00  0.00           C  
ATOM    248  CG  ARG A 310      34.138  32.101  -0.537  1.00  0.00           C  
ATOM    249  CD  ARG A 310      33.081  32.766   0.295  1.00  0.00           C  
ATOM    250  NE  ARG A 310      33.686  33.843   1.060  1.00  0.00           N  
ATOM    251  CZ  ARG A 310      33.081  34.535   2.021  1.00  0.00           C  
ATOM    252  NH1 ARG A 310      33.757  35.490   2.643  1.00  0.00           N  
ATOM    253  NH2 ARG A 310      31.818  34.286   2.375  1.00  0.00           N  
ATOM    254  N   SER A 311      31.027  29.329  -2.542  1.00  0.00           N  
ATOM    255  CA  SER A 311      30.410  28.740  -3.734  1.00  0.00           C  
ATOM    256  C   SER A 311      30.903  29.681  -4.873  1.00  0.00           C  
ATOM    257  O   SER A 311      31.160  30.860  -4.633  1.00  0.00           O  
ATOM    258  CB  SER A 311      28.878  28.740  -3.606  1.00  0.00           C  
ATOM    259  OG  SER A 311      28.316  29.978  -3.986  1.00  0.00           O  
ATOM    260  N   PRO A 312      31.022  29.181  -6.118  1.00  0.00           N  
ATOM    261  CA  PRO A 312      31.499  29.919  -7.310  1.00  0.00           C  
ATOM    262  C   PRO A 312      31.140  31.410  -7.554  1.00  0.00           C  
ATOM    263  O   PRO A 312      31.968  32.189  -8.041  1.00  0.00           O  
ATOM    264  CB  PRO A 312      31.081  29.007  -8.460  1.00  0.00           C  
ATOM    265  CG  PRO A 312      29.845  28.329  -7.919  1.00  0.00           C  
ATOM    266  CD  PRO A 312      30.264  27.984  -6.521  1.00  0.00           C  
ATOM    267  N   ASN A 313      29.925  31.830  -7.237  1.00  0.00           N  
ATOM    268  CA  ASN A 313      29.602  33.242  -7.443  1.00  0.00           C  
ATOM    269  C   ASN A 313      30.029  34.128  -6.267  1.00  0.00           C  
ATOM    270  O   ASN A 313      29.701  35.314  -6.228  1.00  0.00           O  
ATOM    271  CB  ASN A 313      28.105  33.417  -7.667  1.00  0.00           C  
ATOM    272  CG  ASN A 313      27.599  32.613  -8.828  1.00  0.00           C  
ATOM    273  OD1 ASN A 313      28.235  32.566  -9.896  1.00  0.00           O  
ATOM    274  ND2 ASN A 313      26.435  31.978  -8.642  1.00  0.00           N  
ATOM    275  N   GLU A 314      30.749  33.557  -5.306  1.00  0.00           N  
ATOM    276  CA  GLU A 314      31.186  34.323  -4.150  1.00  0.00           C  
ATOM    277  C   GLU A 314      32.701  34.474  -4.157  1.00  0.00           C  
ATOM    278  O   GLU A 314      33.294  34.938  -3.181  1.00  0.00           O  
ATOM    279  CB  GLU A 314      30.716  33.649  -2.869  1.00  0.00           C  
ATOM    280  CG  GLU A 314      29.294  33.097  -2.965  1.00  0.00           C  
ATOM    281  CD  GLU A 314      28.831  32.363  -1.696  1.00  0.00           C  
ATOM    282  OE1 GLU A 314      29.534  31.426  -1.222  1.00  0.00           O  
ATOM    283  OE2 GLU A 314      27.745  32.729  -1.180  1.00  0.00           O  
ATOM    284  N   LEU A 315      33.307  34.091  -5.278  1.00  0.00           N  
ATOM    285  CA  LEU A 315      34.750  34.199  -5.506  1.00  0.00           C  
ATOM    286  C   LEU A 315      35.224  35.368  -6.374  1.00  0.00           C  
ATOM    287  O   LEU A 315      34.702  35.609  -7.453  1.00  0.00           O  
ATOM    288  CB  LEU A 315      35.282  32.958  -6.199  1.00  0.00           C  
ATOM    289  CG  LEU A 315      35.752  31.747  -5.418  1.00  0.00           C  
ATOM    290  CD1 LEU A 315      34.651  31.205  -4.509  1.00  0.00           C  
ATOM    291  CD2 LEU A 315      36.161  30.712  -6.454  1.00  0.00           C  
ATOM    292  N   TYR A 316      36.246  36.075  -5.926  1.00  0.00           N  
ATOM    293  CA  TYR A 316      36.786  37.141  -6.742  1.00  0.00           C  
ATOM    294  C   TYR A 316      37.088  36.458  -8.098  1.00  0.00           C  
ATOM    295  O   TYR A 316      37.526  35.312  -8.109  1.00  0.00           O  
ATOM    296  CB  TYR A 316      38.067  37.655  -6.095  1.00  0.00           C  
ATOM    297  CG  TYR A 316      38.677  38.807  -6.832  1.00  0.00           C  
ATOM    298  CD1 TYR A 316      38.317  40.135  -6.535  1.00  0.00           C  
ATOM    299  CD2 TYR A 316      39.585  38.577  -7.864  1.00  0.00           C  
ATOM    300  CE1 TYR A 316      38.865  41.205  -7.267  1.00  0.00           C  
ATOM    301  CE2 TYR A 316      40.130  39.630  -8.604  1.00  0.00           C  
ATOM    302  CZ  TYR A 316      39.767  40.933  -8.301  1.00  0.00           C  
ATOM    303  OH  TYR A 316      40.290  41.934  -9.067  1.00  0.00           O  
ATOM    304  N   PRO A 317      36.866  37.140  -9.249  1.00  0.00           N  
ATOM    305  CA  PRO A 317      36.359  38.506  -9.462  1.00  0.00           C  
ATOM    306  C   PRO A 317      34.856  38.660  -9.408  1.00  0.00           C  
ATOM    307  O   PRO A 317      34.361  39.759  -9.545  1.00  0.00           O  
ATOM    308  CB  PRO A 317      36.915  38.887 -10.830  1.00  0.00           C  
ATOM    309  CG  PRO A 317      36.891  37.565 -11.587  1.00  0.00           C  
ATOM    310  CD  PRO A 317      37.314  36.541 -10.528  1.00  0.00           C  
ATOM    311  N   ARG A 318      34.128  37.567  -9.212  1.00  0.00           N  
ATOM    312  CA  ARG A 318      32.673  37.645  -9.126  1.00  0.00           C  
ATOM    313  C   ARG A 318      32.157  38.409  -7.891  1.00  0.00           C  
ATOM    314  O   ARG A 318      30.968  38.624  -7.756  1.00  0.00           O  
ATOM    315  CB  ARG A 318      32.084  36.244  -9.166  1.00  0.00           C  
ATOM    316  CG  ARG A 318      31.497  35.874 -10.502  1.00  0.00           C  
ATOM    317  CD  ARG A 318      31.601  34.384 -10.783  1.00  0.00           C  
ATOM    318  NE  ARG A 318      32.899  34.057 -11.357  1.00  0.00           N  
ATOM    319  CZ  ARG A 318      33.854  33.413 -10.699  1.00  0.00           C  
ATOM    320  NH1 ARG A 318      33.640  33.031  -9.443  1.00  0.00           N  
ATOM    321  NH2 ARG A 318      35.021  33.153 -11.292  1.00  0.00           N  
ATOM    322  N   VAL A 319      33.040  38.796  -6.978  1.00  0.00           N  
ATOM    323  CA  VAL A 319      32.638  39.604  -5.810  1.00  0.00           C  
ATOM    324  C   VAL A 319      33.465  40.867  -5.861  1.00  0.00           C  
ATOM    325  O   VAL A 319      34.602  40.825  -6.341  1.00  0.00           O  
ATOM    326  CB  VAL A 319      32.960  38.955  -4.468  1.00  0.00           C  
ATOM    327  CG1 VAL A 319      32.042  37.799  -4.245  1.00  0.00           C  
ATOM    328  CG2 VAL A 319      34.462  38.552  -4.421  1.00  0.00           C  
ATOM    329  N   GLY A 320      32.916  41.983  -5.375  1.00  0.00           N  
ATOM    330  CA  GLY A 320      33.666  43.238  -5.404  1.00  0.00           C  
ATOM    331  C   GLY A 320      33.002  44.426  -4.738  1.00  0.00           C  
ATOM    332  O   GLY A 320      31.790  44.550  -4.749  1.00  0.00           O  
ATOM    333  N   PHE A 321      33.794  45.282  -4.118  1.00  0.00           N  
ATOM    334  CA  PHE A 321      33.264  46.488  -3.483  1.00  0.00           C  
ATOM    335  C   PHE A 321      33.272  47.500  -4.618  1.00  0.00           C  
ATOM    336  O   PHE A 321      33.926  47.292  -5.651  1.00  0.00           O  
ATOM    337  CB  PHE A 321      34.215  47.020  -2.386  1.00  0.00           C  
ATOM    338  CG  PHE A 321      34.278  46.175  -1.153  1.00  0.00           C  
ATOM    339  CD1 PHE A 321      33.605  46.563   0.007  1.00  0.00           C  
ATOM    340  CD2 PHE A 321      34.996  44.980  -1.140  1.00  0.00           C  
ATOM    341  CE1 PHE A 321      33.645  45.771   1.173  1.00  0.00           C  
ATOM    342  CE2 PHE A 321      35.046  44.173   0.020  1.00  0.00           C  
ATOM    343  CZ  PHE A 321      34.364  44.573   1.176  1.00  0.00           C  
ATOM    344  N   SER A 322      32.558  48.599  -4.439  1.00  0.00           N  
ATOM    345  CA  SER A 322      32.584  49.642  -5.455  1.00  0.00           C  
ATOM    346  C   SER A 322      32.713  51.028  -4.843  1.00  0.00           C  
ATOM    347  O   SER A 322      32.762  51.184  -3.629  1.00  0.00           O  
ATOM    348  CB  SER A 322      31.360  49.594  -6.363  1.00  0.00           C  
ATOM    349  OG  SER A 322      31.750  50.178  -7.613  1.00  0.00           O  
ATOM    350  N   PHE A 323      32.787  52.044  -5.681  1.00  0.00           N  
ATOM    351  CA  PHE A 323      32.914  53.372  -5.142  1.00  0.00           C  
ATOM    352  C   PHE A 323      32.476  54.395  -6.186  1.00  0.00           C  
ATOM    353  O   PHE A 323      32.575  54.148  -7.404  1.00  0.00           O  
ATOM    354  CB  PHE A 323      34.370  53.583  -4.732  1.00  0.00           C  
ATOM    355  CG  PHE A 323      35.301  53.437  -5.861  1.00  0.00           C  
ATOM    356  CD1 PHE A 323      35.747  52.186  -6.251  1.00  0.00           C  
ATOM    357  CD2 PHE A 323      35.630  54.549  -6.651  1.00  0.00           C  
ATOM    358  CE1 PHE A 323      36.508  52.038  -7.428  1.00  0.00           C  
ATOM    359  CE2 PHE A 323      36.384  54.408  -7.820  1.00  0.00           C  
ATOM    360  CZ  PHE A 323      36.817  53.148  -8.200  1.00  0.00           C  
ATOM    361  N   GLY A 324      31.996  55.544  -5.715  1.00  0.00           N  
ATOM    362  CA  GLY A 324      31.559  56.562  -6.647  1.00  0.00           C  
ATOM    363  C   GLY A 324      32.672  57.320  -7.300  1.00  0.00           C  
ATOM    364  O   GLY A 324      33.617  57.685  -6.629  1.00  0.00           O  
ATOM    365  N   LYS A 325      32.584  57.531  -8.611  1.00  0.00           N  
ATOM    366  CA  LYS A 325      33.573  58.336  -9.357  1.00  0.00           C  
ATOM    367  C   LYS A 325      33.047  59.792  -9.472  1.00  0.00           C  
ATOM    368  O   LYS A 325      31.872  60.065  -9.252  1.00  0.00           O  
ATOM    369  CB  LYS A 325      33.796  57.787 -10.767  1.00  0.00           C  
ATOM    370  CG  LYS A 325      34.199  56.311 -10.813  1.00  0.00           C  
ATOM    371  CD  LYS A 325      34.098  55.724 -12.228  1.00  0.00           C  
ATOM    372  CE  LYS A 325      33.088  54.549 -12.296  1.00  0.00           C  
ATOM    373  NZ  LYS A 325      31.617  54.861 -12.093  1.00  0.00           N  
ATOM    374  N   GLU A 332      33.917  60.725  -9.827  1.00  0.00           N  
ATOM    375  CA  GLU A 332      33.507  62.097  -9.914  1.00  0.00           C  
ATOM    376  C   GLU A 332      33.637  62.600 -11.332  1.00  0.00           C  
ATOM    377  O   GLU A 332      34.491  62.107 -12.089  1.00  0.00           O  
ATOM    378  CB  GLU A 332      34.328  62.951  -8.955  1.00  0.00           C  
ATOM    379  CG  GLU A 332      35.713  63.200  -9.373  1.00  0.00           C  
ATOM    380  CD  GLU A 332      36.474  64.036  -8.354  1.00  0.00           C  
ATOM    381  OE1 GLU A 332      37.685  64.323  -8.612  1.00  0.00           O  
ATOM    382  OE2 GLU A 332      35.858  64.388  -7.304  1.00  0.00           O  
ATOM    383  N   HIS A 333      32.797  63.570 -11.714  1.00  0.00           N  
ATOM    384  CA  HIS A 333      32.858  64.040 -13.089  1.00  0.00           C  
ATOM    385  C   HIS A 333      33.998  65.047 -13.276  1.00  0.00           C  
ATOM    386  O   HIS A 333      34.226  65.890 -12.414  1.00  0.00           O  
ATOM    387  CB  HIS A 333      31.511  64.620 -13.466  1.00  0.00           C  
ATOM    388  CG  HIS A 333      31.481  65.257 -14.817  1.00  0.00           C  
ATOM    389  ND1 HIS A 333      30.735  64.758 -15.858  1.00  0.00           N  
ATOM    390  CD2 HIS A 333      32.051  66.393 -15.276  1.00  0.00           C  
ATOM    391  CE1 HIS A 333      30.841  65.561 -16.900  1.00  0.00           C  
ATOM    392  NE2 HIS A 333      31.635  66.562 -16.574  1.00  0.00           N  
ATOM    393  N   PRO A 334      34.743  64.944 -14.397  1.00  0.00           N  
ATOM    394  CA  PRO A 334      35.858  65.846 -14.689  1.00  0.00           C  
ATOM    395  C   PRO A 334      35.571  67.348 -14.558  1.00  0.00           C  
ATOM    396  O   PRO A 334      36.434  68.057 -14.038  1.00  0.00           O  
ATOM    397  CB  PRO A 334      36.321  65.410 -16.099  1.00  0.00           C  
ATOM    398  CG  PRO A 334      35.180  64.609 -16.646  1.00  0.00           C  
ATOM    399  CD  PRO A 334      34.615  63.920 -15.447  1.00  0.00           C  
ATOM    400  N   LEU A 335      34.403  67.833 -15.015  1.00  0.00           N  
ATOM    401  CA  LEU A 335      34.019  69.263 -14.869  1.00  0.00           C  
ATOM    402  C   LEU A 335      34.054  69.699 -13.391  1.00  0.00           C  
ATOM    403  O   LEU A 335      34.758  70.649 -13.018  1.00  0.00           O  
ATOM    404  CB  LEU A 335      32.573  69.545 -15.339  1.00  0.00           C  
ATOM    405  CG  LEU A 335      32.291  70.544 -16.482  1.00  0.00           C  
ATOM    406  CD1 LEU A 335      30.922  71.044 -16.336  1.00  0.00           C  
ATOM    407  CD2 LEU A 335      33.230  71.734 -16.494  1.00  0.00           C  
ATOM    408  N   PHE A 336      33.273  69.009 -12.561  1.00  0.00           N  
ATOM    409  CA  PHE A 336      33.185  69.319 -11.144  1.00  0.00           C  
ATOM    410  C   PHE A 336      34.491  69.097 -10.358  1.00  0.00           C  
ATOM    411  O   PHE A 336      34.765  69.786  -9.373  1.00  0.00           O  
ATOM    412  CB  PHE A 336      32.000  68.554 -10.533  1.00  0.00           C  
ATOM    413  CG  PHE A 336      30.641  68.957 -11.102  1.00  0.00           C  
ATOM    414  CD1 PHE A 336      29.861  68.032 -11.812  1.00  0.00           C  
ATOM    415  CD2 PHE A 336      30.145  70.256 -10.935  1.00  0.00           C  
ATOM    416  CE1 PHE A 336      28.594  68.396 -12.350  1.00  0.00           C  
ATOM    417  CE2 PHE A 336      28.894  70.630 -11.472  1.00  0.00           C  
ATOM    418  CZ  PHE A 336      28.114  69.695 -12.183  1.00  0.00           C  
ATOM    419  N   ALA A 337      35.299  68.141 -10.784  1.00  0.00           N  
ATOM    420  CA  ALA A 337      36.591  67.930 -10.159  1.00  0.00           C  
ATOM    421  C   ALA A 337      37.336  69.234 -10.394  1.00  0.00           C  
ATOM    422  O   ALA A 337      37.839  69.840  -9.455  1.00  0.00           O  
ATOM    423  CB  ALA A 337      37.343  66.795 -10.857  1.00  0.00           C  
ATOM    424  N   THR A 338      37.401  69.643 -11.668  1.00  0.00           N  
ATOM    425  CA  THR A 338      38.064  70.879 -12.081  1.00  0.00           C  
ATOM    426  C   THR A 338      37.541  72.108 -11.351  1.00  0.00           C  
ATOM    427  O   THR A 338      38.315  72.929 -10.848  1.00  0.00           O  
ATOM    428  CB  THR A 338      37.942  71.105 -13.603  1.00  0.00           C  
ATOM    429  OG1 THR A 338      38.464  69.970 -14.305  1.00  0.00           O  
ATOM    430  CG2 THR A 338      38.756  72.312 -14.035  1.00  0.00           C  
ATOM    431  N   ILE A 339      36.229  72.262 -11.289  1.00  0.00           N  
ATOM    432  CA  ILE A 339      35.655  73.412 -10.572  1.00  0.00           C  
ATOM    433  C   ILE A 339      36.106  73.455  -9.102  1.00  0.00           C  
ATOM    434  O   ILE A 339      36.345  74.502  -8.538  1.00  0.00           O  
ATOM    435  CB  ILE A 339      34.119  73.368 -10.595  1.00  0.00           C  
ATOM    436  CG1 ILE A 339      33.608  73.698 -11.997  1.00  0.00           C  
ATOM    437  CG2 ILE A 339      33.583  74.349  -9.643  1.00  0.00           C  
ATOM    438  CD1 ILE A 339      32.167  73.258 -12.247  1.00  0.00           C  
ATOM    439  N   GLN A 340      36.243  72.300  -8.481  1.00  0.00           N  
ATOM    440  CA  GLN A 340      36.639  72.292  -7.091  1.00  0.00           C  
ATOM    441  C   GLN A 340      38.096  72.606  -6.909  1.00  0.00           C  
ATOM    442  O   GLN A 340      38.514  73.134  -5.873  1.00  0.00           O  
ATOM    443  CB  GLN A 340      36.343  70.944  -6.479  1.00  0.00           C  
ATOM    444  CG  GLN A 340      37.018  70.753  -5.151  1.00  0.00           C  
ATOM    445  CD  GLN A 340      36.475  71.666  -4.118  1.00  0.00           C  
ATOM    446  OE1 GLN A 340      35.327  72.144  -4.203  1.00  0.00           O  
ATOM    447  NE2 GLN A 340      37.281  71.913  -3.115  1.00  0.00           N  
ATOM    448  N   ARG A 341      38.861  72.264  -7.936  1.00  0.00           N  
ATOM    449  CA  ARG A 341      40.283  72.480  -7.927  1.00  0.00           C  
ATOM    450  C   ARG A 341      40.503  73.959  -8.068  1.00  0.00           C  
ATOM    451  O   ARG A 341      41.315  74.558  -7.325  1.00  0.00           O  
ATOM    452  CB  ARG A 341      40.950  71.707  -9.071  1.00  0.00           C  
ATOM    453  CG  ARG A 341      41.685  70.468  -8.589  1.00  0.00           C  
ATOM    454  CD  ARG A 341      41.368  69.244  -9.445  1.00  0.00           C  
ATOM    455  NE  ARG A 341      42.308  68.983 -10.544  1.00  0.00           N  
ATOM    456  CZ  ARG A 341      43.585  69.363 -10.574  1.00  0.00           C  
ATOM    457  NH1 ARG A 341      44.314  69.048 -11.637  1.00  0.00           N  
ATOM    458  NH2 ARG A 341      44.124  70.077  -9.574  1.00  0.00           N  
ATOM    459  N   LEU A 342      39.764  74.531  -9.022  1.00  0.00           N  
ATOM    460  CA  LEU A 342      39.792  75.954  -9.310  1.00  0.00           C  
ATOM    461  C   LEU A 342      39.429  76.748  -8.019  1.00  0.00           C  
ATOM    462  O   LEU A 342      40.045  77.801  -7.711  1.00  0.00           O  
ATOM    463  CB  LEU A 342      38.799  76.204 -10.406  1.00  0.00           C  
ATOM    464  CG  LEU A 342      39.186  76.836 -11.720  1.00  0.00           C  
ATOM    465  CD1 LEU A 342      40.681  76.928 -11.865  1.00  0.00           C  
ATOM    466  CD2 LEU A 342      38.493  76.023 -12.830  1.00  0.00           C  
ATOM    467  N   ARG A 343      38.447  76.241  -7.261  1.00  0.00           N  
ATOM    468  CA  ARG A 343      38.029  76.885  -6.021  1.00  0.00           C  
ATOM    469  C   ARG A 343      39.216  76.955  -5.064  1.00  0.00           C  
ATOM    470  O   ARG A 343      39.497  77.999  -4.460  1.00  0.00           O  
ATOM    471  CB  ARG A 343      36.911  76.104  -5.346  1.00  0.00           C  
ATOM    472  CG  ARG A 343      35.615  76.110  -6.049  1.00  0.00           C  
ATOM    473  CD  ARG A 343      34.533  75.427  -5.199  1.00  0.00           C  
ATOM    474  NE  ARG A 343      34.125  76.181  -4.009  1.00  0.00           N  
ATOM    475  CZ  ARG A 343      34.159  75.698  -2.767  1.00  0.00           C  
ATOM    476  NH1 ARG A 343      34.588  74.462  -2.536  1.00  0.00           N  
ATOM    477  NH2 ARG A 343      33.753  76.436  -1.747  1.00  0.00           N  
ATOM    478  N   GLU A 344      39.900  75.827  -4.906  1.00  0.00           N  
ATOM    479  CA  GLU A 344      41.058  75.779  -4.027  1.00  0.00           C  
ATOM    480  C   GLU A 344      42.174  76.661  -4.614  1.00  0.00           C  
ATOM    481  O   GLU A 344      42.925  77.272  -3.873  1.00  0.00           O  
ATOM    482  CB  GLU A 344      41.534  74.332  -3.869  1.00  0.00           C  
ATOM    483  CG  GLU A 344      40.457  73.318  -3.385  1.00  0.00           C  
ATOM    484  CD  GLU A 344      40.863  71.805  -3.578  1.00  0.00           C  
ATOM    485  OE1 GLU A 344      41.650  71.460  -4.505  1.00  0.00           O  
ATOM    486  OE2 GLU A 344      40.373  70.943  -2.808  1.00  0.00           O  
ATOM    487  N   ALA A 345      42.265  76.756  -5.942  1.00  0.00           N  
ATOM    488  CA  ALA A 345      43.299  77.582  -6.588  1.00  0.00           C  
ATOM    489  C   ALA A 345      43.164  79.056  -6.252  1.00  0.00           C  
ATOM    490  O   ALA A 345      44.127  79.684  -5.859  1.00  0.00           O  
ATOM    491  CB  ALA A 345      43.279  77.385  -8.103  1.00  0.00           C  
ATOM    492  N   TYR A 347      41.966  79.603  -6.416  1.00  0.00           N  
ATOM    493  CA  TYR A 347      41.686  81.001  -6.079  1.00  0.00           C  
ATOM    494  C   TYR A 347      41.772  81.236  -4.567  1.00  0.00           C  
ATOM    495  O   TYR A 347      42.255  82.271  -4.118  1.00  0.00           O  
ATOM    496  CB  TYR A 347      40.290  81.381  -6.543  1.00  0.00           C  
ATOM    497  CG  TYR A 347      40.239  81.816  -7.964  1.00  0.00           C  
ATOM    498  CD1 TYR A 347      40.863  82.996  -8.358  1.00  0.00           C  
ATOM    499  CD2 TYR A 347      39.534  81.090  -8.921  1.00  0.00           C  
ATOM    500  CE1 TYR A 347      40.783  83.463  -9.678  1.00  0.00           C  
ATOM    501  CE2 TYR A 347      39.444  81.554 -10.256  1.00  0.00           C  
ATOM    502  CZ  TYR A 347      40.068  82.746 -10.612  1.00  0.00           C  
ATOM    503  OH  TYR A 347      39.922  83.302 -11.858  1.00  0.00           O  
ATOM    504  N   LEU A 348      41.294  80.282  -3.774  1.00  0.00           N  
ATOM    505  CA  LEU A 348      41.355  80.443  -2.331  1.00  0.00           C  
ATOM    506  C   LEU A 348      42.797  80.589  -1.826  1.00  0.00           C  
ATOM    507  O   LEU A 348      43.136  81.553  -1.111  1.00  0.00           O  
ATOM    508  CB  LEU A 348      40.622  79.280  -1.658  1.00  0.00           C  
ATOM    509  CG  LEU A 348      39.105  79.456  -1.692  1.00  0.00           C  
ATOM    510  CD1 LEU A 348      38.351  78.209  -1.289  1.00  0.00           C  
ATOM    511  CD2 LEU A 348      38.791  80.590  -0.761  1.00  0.00           C  
ATOM    512  N   SER A 349      43.646  79.647  -2.225  1.00  0.00           N  
ATOM    513  CA  SER A 349      45.057  79.645  -1.850  1.00  0.00           C  
ATOM    514  C   SER A 349      45.805  80.956  -2.246  1.00  0.00           C  
ATOM    515  O   SER A 349      46.816  81.316  -1.610  1.00  0.00           O  
ATOM    516  CB  SER A 349      45.717  78.443  -2.495  1.00  0.00           C  
ATOM    517  OG  SER A 349      45.672  78.653  -3.885  1.00  0.00           O  
ATOM    518  N   ILE A 352      45.348  81.652  -3.295  1.00  0.00           N  
ATOM    519  CA  ILE A 352      45.987  82.928  -3.654  1.00  0.00           C  
ATOM    520  C   ILE A 352      45.209  84.140  -3.141  1.00  0.00           C  
ATOM    521  O   ILE A 352      45.260  85.211  -3.733  1.00  0.00           O  
ATOM    522  CB  ILE A 352      46.270  83.131  -5.194  1.00  0.00           C  
ATOM    523  CG1 ILE A 352      44.984  83.023  -6.010  1.00  0.00           C  
ATOM    524  CG2 ILE A 352      47.332  82.160  -5.656  1.00  0.00           C  
ATOM    525  CD1 ILE A 352      45.175  83.274  -7.505  1.00  0.00           C  
ATOM    526  N   GLY A 361      44.477  83.947  -2.037  1.00  0.00           N  
ATOM    527  CA  GLY A 361      43.753  85.028  -1.361  1.00  0.00           C  
ATOM    528  C   GLY A 361      42.484  85.690  -1.876  1.00  0.00           C  
ATOM    529  O   GLY A 361      42.150  86.786  -1.428  1.00  0.00           O  
ATOM    530  N   PHE A 362      41.798  85.049  -2.818  1.00  0.00           N  
ATOM    531  CA  PHE A 362      40.554  85.552  -3.332  1.00  0.00           C  
ATOM    532  C   PHE A 362      39.410  84.954  -2.500  1.00  0.00           C  
ATOM    533  O   PHE A 362      39.545  83.859  -1.971  1.00  0.00           O  
ATOM    534  CB  PHE A 362      40.428  85.146  -4.791  1.00  0.00           C  
ATOM    535  CG  PHE A 362      41.265  85.964  -5.694  1.00  0.00           C  
ATOM    536  CD1 PHE A 362      42.658  85.919  -5.595  1.00  0.00           C  
ATOM    537  CD2 PHE A 362      40.665  86.881  -6.575  1.00  0.00           C  
ATOM    538  CE1 PHE A 362      43.444  86.794  -6.358  1.00  0.00           C  
ATOM    539  CE2 PHE A 362      41.440  87.753  -7.336  1.00  0.00           C  
ATOM    540  CZ  PHE A 362      42.835  87.715  -7.228  1.00  0.00           C  
ATOM    541  N   SER A 363      38.296  85.668  -2.360  1.00  0.00           N  
ATOM    542  CA  SER A 363      37.180  85.113  -1.608  1.00  0.00           C  
ATOM    543  C   SER A 363      35.978  84.811  -2.434  1.00  0.00           C  
ATOM    544  O   SER A 363      35.695  85.475  -3.432  1.00  0.00           O  
ATOM    545  CB  SER A 363      36.791  85.998  -0.470  1.00  0.00           C  
ATOM    546  OG  SER A 363      37.750  85.843   0.558  1.00  0.00           O  
ATOM    547  N   GLU A 364      35.255  83.790  -2.001  1.00  0.00           N  
ATOM    548  CA  GLU A 364      34.095  83.355  -2.756  1.00  0.00           C  
ATOM    549  C   GLU A 364      32.873  84.221  -2.681  1.00  0.00           C  
ATOM    550  O   GLU A 364      32.509  84.776  -1.642  1.00  0.00           O  
ATOM    551  CB  GLU A 364      33.734  81.931  -2.394  1.00  0.00           C  
ATOM    552  CG  GLU A 364      33.477  81.088  -3.604  1.00  0.00           C  
ATOM    553  CD  GLU A 364      33.377  79.637  -3.234  1.00  0.00           C  
ATOM    554  OE1 GLU A 364      33.283  78.805  -4.173  1.00  0.00           O  
ATOM    555  OE2 GLU A 364      33.396  79.347  -2.005  1.00  0.00           O  
ATOM    556  N   VAL A 365      32.200  84.257  -3.811  1.00  0.00           N  
ATOM    557  CA  VAL A 365      31.064  85.113  -3.999  1.00  0.00           C  
ATOM    558  C   VAL A 365      30.066  84.500  -4.995  1.00  0.00           C  
ATOM    559  O   VAL A 365      30.443  83.729  -5.886  1.00  0.00           O  
ATOM    560  CB  VAL A 365      31.656  86.426  -4.545  1.00  0.00           C  
ATOM    561  CG1 VAL A 365      30.939  86.873  -5.804  1.00  0.00           C  
ATOM    562  CG2 VAL A 365      31.716  87.454  -3.452  1.00  0.00           C  
ATOM    563  N   VAL A 366      28.789  84.823  -4.836  1.00  0.00           N  
ATOM    564  CA  VAL A 366      27.807  84.346  -5.792  1.00  0.00           C  
ATOM    565  C   VAL A 366      27.284  85.590  -6.510  1.00  0.00           C  
ATOM    566  O   VAL A 366      26.705  86.450  -5.881  1.00  0.00           O  
ATOM    567  CB  VAL A 366      26.626  83.589  -5.108  1.00  0.00           C  
ATOM    568  CG1 VAL A 366      25.770  82.876  -6.171  1.00  0.00           C  
ATOM    569  CG2 VAL A 366      27.149  82.576  -4.150  1.00  0.00           C  
ATOM    570  N   ASN A 368      27.508  85.725  -7.809  1.00  0.00           N  
ATOM    571  CA  ASN A 368      26.981  86.911  -8.481  1.00  0.00           C  
ATOM    572  C   ASN A 368      25.592  86.633  -9.056  1.00  0.00           C  
ATOM    573  O   ASN A 368      25.157  85.484  -9.133  1.00  0.00           O  
ATOM    574  CB  ASN A 368      27.865  87.380  -9.640  1.00  0.00           C  
ATOM    575  CG  ASN A 368      29.284  87.651  -9.237  1.00  0.00           C  
ATOM    576  OD1 ASN A 368      29.567  88.338  -8.260  1.00  0.00           O  
ATOM    577  ND2 ASN A 368      30.199  87.129 -10.022  1.00  0.00           N  
ATOM    578  N   PRO A 370      24.864  87.704  -9.435  1.00  0.00           N  
ATOM    579  CA  PRO A 370      23.527  87.621 -10.014  1.00  0.00           C  
ATOM    580  C   PRO A 370      23.665  86.938 -11.355  1.00  0.00           C  
ATOM    581  O   PRO A 370      24.554  87.257 -12.126  1.00  0.00           O  
ATOM    582  CB  PRO A 370      23.140  89.073 -10.139  1.00  0.00           C  
ATOM    583  CG  PRO A 370      23.785  89.670  -8.923  1.00  0.00           C  
ATOM    584  CD  PRO A 370      25.151  89.097  -9.047  1.00  0.00           C  
ATOM    585  N   LEU A 371      22.792  85.985 -11.621  1.00  0.00           N  
ATOM    586  CA  LEU A 371      22.845  85.223 -12.850  1.00  0.00           C  
ATOM    587  C   LEU A 371      21.772  85.772 -13.795  1.00  0.00           C  
ATOM    588  O   LEU A 371      22.059  86.056 -14.958  1.00  0.00           O  
ATOM    589  CB  LEU A 371      22.610  83.763 -12.480  1.00  0.00           C  
ATOM    590  CG  LEU A 371      22.938  82.581 -13.367  1.00  0.00           C  
ATOM    591  CD1 LEU A 371      22.873  81.377 -12.473  1.00  0.00           C  
ATOM    592  CD2 LEU A 371      21.986  82.431 -14.516  1.00  0.00           C  
ATOM    593  N   ILE A 372      20.540  85.909 -13.289  1.00  0.00           N  
ATOM    594  CA  ILE A 372      19.412  86.483 -14.051  1.00  0.00           C  
ATOM    595  C   ILE A 372      19.475  88.031 -13.948  1.00  0.00           C  
ATOM    596  O   ILE A 372      19.317  88.605 -12.861  1.00  0.00           O  
ATOM    597  CB  ILE A 372      18.060  86.076 -13.464  1.00  0.00           C  
ATOM    598  CG1 ILE A 372      17.821  84.586 -13.639  1.00  0.00           C  
ATOM    599  CG2 ILE A 372      16.964  86.870 -14.127  1.00  0.00           C  
ATOM    600  CD1 ILE A 372      16.647  84.104 -12.807  1.00  0.00           C  
ATOM    601  N   VAL A 373      19.689  88.710 -15.068  1.00  0.00           N  
ATOM    602  CA  VAL A 373      19.793  90.164 -15.034  1.00  0.00           C  
ATOM    603  C   VAL A 373      19.019  90.949 -16.096  1.00  0.00           C  
ATOM    604  O   VAL A 373      18.907  90.538 -17.254  1.00  0.00           O  
ATOM    605  CB  VAL A 373      21.281  90.604 -15.076  1.00  0.00           C  
ATOM    606  CG1 VAL A 373      21.890  90.434 -13.712  1.00  0.00           C  
ATOM    607  CG2 VAL A 373      22.057  89.775 -16.091  1.00  0.00           C  
ATOM    608  N   GLU A 374      18.469  92.078 -15.661  1.00  0.00           N  
ATOM    609  CA  GLU A 374      17.737  92.988 -16.531  1.00  0.00           C  
ATOM    610  C   GLU A 374      18.705  93.417 -17.648  1.00  0.00           C  
ATOM    611  O   GLU A 374      19.758  93.984 -17.356  1.00  0.00           O  
ATOM    612  CB  GLU A 374      17.296  94.201 -15.702  1.00  0.00           C  
ATOM    613  CG  GLU A 374      15.964  94.030 -14.996  1.00  0.00           C  
ATOM    614  CD  GLU A 374      14.839  93.738 -15.990  1.00  0.00           C  
ATOM    615  OE1 GLU A 374      13.662  93.571 -15.575  1.00  0.00           O  
ATOM    616  OE2 GLU A 374      15.148  93.671 -17.203  1.00  0.00           O  
ATOM    617  N   ASP A 375      18.374  93.181 -18.916  1.00  0.00           N  
ATOM    618  CA  ASP A 375      19.333  93.539 -19.973  1.00  0.00           C  
ATOM    619  C   ASP A 375      19.794  94.995 -20.019  1.00  0.00           C  
ATOM    620  O   ASP A 375      20.647  95.353 -20.844  1.00  0.00           O  
ATOM    621  CB  ASP A 375      18.846  93.102 -21.365  1.00  0.00           C  
ATOM    622  CG  ASP A 375      17.709  93.941 -21.888  1.00  0.00           C  
ATOM    623  OD1 ASP A 375      17.420  93.805 -23.098  1.00  0.00           O  
ATOM    624  OD2 ASP A 375      17.112  94.716 -21.105  1.00  0.00           O  
ATOM    625  N   VAL A 376      19.235  95.813 -19.125  1.00  0.00           N  
ATOM    626  CA  VAL A 376      19.597  97.225 -18.993  1.00  0.00           C  
ATOM    627  C   VAL A 376      21.055  97.326 -18.575  1.00  0.00           C  
ATOM    628  O   VAL A 376      21.693  98.366 -18.732  1.00  0.00           O  
ATOM    629  CB  VAL A 376      18.746  97.938 -17.901  1.00  0.00           C  
ATOM    630  CG1 VAL A 376      18.637  97.087 -16.661  1.00  0.00           C  
ATOM    631  CG2 VAL A 376      19.395  99.252 -17.512  1.00  0.00           C  
ATOM    632  N   HIS A 377      21.573  96.225 -18.041  1.00  0.00           N  
ATOM    633  CA  HIS A 377      22.946  96.172 -17.570  1.00  0.00           C  
ATOM    634  C   HIS A 377      23.974  95.972 -18.684  1.00  0.00           C  
ATOM    635  O   HIS A 377      25.129  96.385 -18.544  1.00  0.00           O  
ATOM    636  CB  HIS A 377      23.061  95.084 -16.513  1.00  0.00           C  
ATOM    637  CG  HIS A 377      22.344  95.410 -15.241  1.00  0.00           C  
ATOM    638  ND1 HIS A 377      22.862  96.268 -14.294  1.00  0.00           N  
ATOM    639  CD2 HIS A 377      21.148  94.993 -14.759  1.00  0.00           C  
ATOM    640  CE1 HIS A 377      22.016  96.361 -13.281  1.00  0.00           C  
ATOM    641  NE2 HIS A 377      20.969  95.597 -13.538  1.00  0.00           N  
ATOM    642  N   VAL A 378      23.569  95.343 -19.788  1.00  0.00           N  
ATOM    643  CA  VAL A 378      24.495  95.162 -20.903  1.00  0.00           C  
ATOM    644  C   VAL A 378      24.639  96.534 -21.577  1.00  0.00           C  
ATOM    645  O   VAL A 378      25.727  96.916 -22.037  1.00  0.00           O  
ATOM    646  CB  VAL A 378      23.968  94.126 -21.927  1.00  0.00           C  
ATOM    647  CG1 VAL A 378      24.950  93.971 -23.093  1.00  0.00           C  
ATOM    648  CG2 VAL A 378      23.798  92.798 -21.250  1.00  0.00           C  
ATOM    649  N   LYS A 388      23.532  97.275 -21.617  1.00  0.00           N  
ATOM    650  CA  LYS A 388      23.515  98.609 -22.201  1.00  0.00           C  
ATOM    651  C   LYS A 388      24.427  99.533 -21.387  1.00  0.00           C  
ATOM    652  O   LYS A 388      25.135 100.352 -21.966  1.00  0.00           O  
ATOM    653  CB  LYS A 388      22.098  99.169 -22.190  1.00  0.00           C  
ATOM    654  CG  LYS A 388      21.050  98.258 -22.785  1.00  0.00           C  
ATOM    655  CD  LYS A 388      21.039  98.295 -24.298  1.00  0.00           C  
ATOM    656  CE  LYS A 388      19.877  97.460 -24.852  1.00  0.00           C  
ATOM    657  NZ  LYS A 388      18.540  97.755 -24.228  1.00  0.00           N  
ATOM    658  N   LYS A 389      24.405  99.404 -20.055  1.00  0.00           N  
ATOM    659  CA  LYS A 389      25.236 100.241 -19.178  1.00  0.00           C  
ATOM    660  C   LYS A 389      26.712  99.894 -19.241  1.00  0.00           C  
ATOM    661  O   LYS A 389      27.567 100.750 -19.007  1.00  0.00           O  
ATOM    662  CB  LYS A 389      24.783 100.128 -17.720  1.00  0.00           C  
ATOM    663  CG  LYS A 389      23.340 100.563 -17.506  1.00  0.00           C  
ATOM    664  CD  LYS A 389      22.754 100.128 -16.156  1.00  0.00           C  
ATOM    665  CE  LYS A 389      23.666 100.506 -14.981  1.00  0.00           C  
ATOM    666  NZ  LYS A 389      23.964 101.955 -14.869  1.00  0.00           N  
ATOM    667  N   GLN A 396      27.007  98.638 -19.564  1.00  0.00           N  
ATOM    668  CA  GLN A 396      28.382  98.148 -19.607  1.00  0.00           C  
ATOM    669  C   GLN A 396      29.102  98.156 -20.962  1.00  0.00           C  
ATOM    670  O   GLN A 396      30.331  98.240 -20.993  1.00  0.00           O  
ATOM    671  CB  GLN A 396      28.423  96.737 -19.019  1.00  0.00           C  
ATOM    672  CG  GLN A 396      27.966  96.631 -17.571  1.00  0.00           C  
ATOM    673  CD  GLN A 396      27.762  95.186 -17.118  1.00  0.00           C  
ATOM    674  OE1 GLN A 396      28.515  94.288 -17.500  1.00  0.00           O  
ATOM    675  NE2 GLN A 396      26.752  94.963 -16.285  1.00  0.00           N  
ATOM    676  N   PHE A 397      28.356  98.069 -22.065  1.00  0.00           N  
ATOM    677  CA  PHE A 397      28.953  98.057 -23.413  1.00  0.00           C  
ATOM    678  C   PHE A 397      28.740  99.322 -24.271  1.00  0.00           C  
ATOM    679  O   PHE A 397      29.396  99.491 -25.306  1.00  0.00           O  
ATOM    680  CB  PHE A 397      28.430  96.860 -24.220  1.00  0.00           C  
ATOM    681  CG  PHE A 397      29.031  95.532 -23.837  1.00  0.00           C  
ATOM    682  CD1 PHE A 397      28.672  94.899 -22.659  1.00  0.00           C  
ATOM    683  CD2 PHE A 397      29.924  94.894 -24.686  1.00  0.00           C  
ATOM    684  CE1 PHE A 397      29.190  93.649 -22.335  1.00  0.00           C  
ATOM    685  CE2 PHE A 397      30.447  93.646 -24.373  1.00  0.00           C  
ATOM    686  CZ  PHE A 397      30.079  93.022 -23.196  1.00  0.00           C  
ATOM    687  N   GLY A 398      27.823 100.193 -23.859  1.00  0.00           N  
ATOM    688  CA  GLY A 398      27.552 101.394 -24.630  1.00  0.00           C  
ATOM    689  C   GLY A 398      26.684 101.080 -25.839  1.00  0.00           C  
ATOM    690  O   GLY A 398      25.514 100.703 -25.693  1.00  0.00           O  
ATOM    691  N   ARG A 399      27.255 101.234 -27.034  1.00  0.00           N  
ATOM    692  CA  ARG A 399      26.541 100.958 -28.286  1.00  0.00           C  
ATOM    693  C   ARG A 399      26.707  99.497 -28.671  1.00  0.00           C  
ATOM    694  O   ARG A 399      25.777  98.874 -29.180  1.00  0.00           O  
ATOM    695  CB  ARG A 399      27.084 101.820 -29.433  1.00  0.00           C  
ATOM    696  CG  ARG A 399      26.942 103.311 -29.238  1.00  0.00           C  
ATOM    697  CD  ARG A 399      27.963 104.067 -30.077  1.00  0.00           C  
ATOM    698  NE  ARG A 399      28.124 105.443 -29.613  1.00  0.00           N  
ATOM    699  CZ  ARG A 399      28.285 105.789 -28.336  1.00  0.00           C  
ATOM    700  NH1 ARG A 399      28.427 107.069 -28.006  1.00  0.00           N  
ATOM    701  NH2 ARG A 399      28.290 104.862 -27.382  1.00  0.00           N  
ATOM    702  N   GLU A 400      27.906  98.967 -28.440  1.00  0.00           N  
ATOM    703  CA  GLU A 400      28.213  97.575 -28.747  1.00  0.00           C  
ATOM    704  C   GLU A 400      27.180  96.695 -28.034  1.00  0.00           C  
ATOM    705  O   GLU A 400      27.016  95.521 -28.362  1.00  0.00           O  
ATOM    706  CB  GLU A 400      29.641  97.245 -28.268  1.00  0.00           C  
ATOM    707  CG  GLU A 400      30.136  95.809 -28.545  1.00  0.00           C  
ATOM    708  CD  GLU A 400      31.457  95.455 -27.820  1.00  0.00           C  
ATOM    709  OE1 GLU A 400      31.913  94.294 -27.950  1.00  0.00           O  
ATOM    710  OE2 GLU A 400      32.039  96.324 -27.120  1.00  0.00           O  
ATOM    711  N   ALA A 484      26.478  97.293 -27.070  1.00  0.00           N  
ATOM    712  CA  ALA A 484      25.451  96.625 -26.261  1.00  0.00           C  
ATOM    713  C   ALA A 484      24.433  95.777 -27.022  1.00  0.00           C  
ATOM    714  O   ALA A 484      24.103  94.671 -26.602  1.00  0.00           O  
ATOM    715  CB  ALA A 484      24.707  97.667 -25.409  1.00  0.00           C  
ATOM    716  N   LEU A 485      23.932  96.290 -28.137  1.00  0.00           N  
ATOM    717  CA  LEU A 485      22.923  95.576 -28.917  1.00  0.00           C  
ATOM    718  C   LEU A 485      23.435  94.344 -29.680  1.00  0.00           C  
ATOM    719  O   LEU A 485      22.657  93.459 -30.028  1.00  0.00           O  
ATOM    720  CB  LEU A 485      22.234  96.559 -29.877  1.00  0.00           C  
ATOM    721  CG  LEU A 485      21.647  97.837 -29.238  1.00  0.00           C  
ATOM    722  CD1 LEU A 485      22.762  98.782 -28.760  1.00  0.00           C  
ATOM    723  CD2 LEU A 485      20.772  98.550 -30.257  1.00  0.00           C  
ATOM    724  N   ALA A 486      24.739  94.290 -29.935  1.00  0.00           N  
ATOM    725  CA  ALA A 486      25.341  93.163 -30.645  1.00  0.00           C  
ATOM    726  C   ALA A 486      25.682  92.057 -29.650  1.00  0.00           C  
ATOM    727  O   ALA A 486      25.927  90.908 -30.026  1.00  0.00           O  
ATOM    728  CB  ALA A 486      26.596  93.615 -31.358  1.00  0.00           C  
ATOM    729  N   VAL A 487      25.715  92.427 -28.373  1.00  0.00           N  
ATOM    730  CA  VAL A 487      26.010  91.489 -27.299  1.00  0.00           C  
ATOM    731  C   VAL A 487      24.724  90.795 -26.858  1.00  0.00           C  
ATOM    732  O   VAL A 487      24.746  89.643 -26.425  1.00  0.00           O  
ATOM    733  CB  VAL A 487      26.625  92.207 -26.060  1.00  0.00           C  
ATOM    734  CG1 VAL A 487      26.667  91.261 -24.871  1.00  0.00           C  
ATOM    735  CG2 VAL A 487      28.011  92.703 -26.379  1.00  0.00           C  
ATOM    736  N   LEU A 488      23.604  91.497 -26.969  1.00  0.00           N  
ATOM    737  CA  LEU A 488      22.346  90.924 -26.551  1.00  0.00           C  
ATOM    738  C   LEU A 488      21.770  89.997 -27.617  1.00  0.00           C  
ATOM    739  O   LEU A 488      20.784  89.295 -27.378  1.00  0.00           O  
ATOM    740  CB  LEU A 488      21.382  92.049 -26.168  1.00  0.00           C  
ATOM    741  CG  LEU A 488      21.878  92.792 -24.913  1.00  0.00           C  
ATOM    742  CD1 LEU A 488      21.339  94.188 -24.886  1.00  0.00           C  
ATOM    743  CD2 LEU A 488      21.457  92.052 -23.651  1.00  0.00           C  
ATOM    744  N   ASP A 495      22.399  89.974 -28.789  1.00  0.00           N  
ATOM    745  CA  ASP A 495      21.942  89.095 -29.867  1.00  0.00           C  
ATOM    746  C   ASP A 495      22.435  87.673 -29.617  1.00  0.00           C  
ATOM    747  O   ASP A 495      21.834  86.698 -30.090  1.00  0.00           O  
ATOM    748  CB  ASP A 495      22.448  89.581 -31.230  1.00  0.00           C  
ATOM    749  CG  ASP A 495      21.456  90.485 -31.926  1.00  0.00           C  
ATOM    750  OD1 ASP A 495      20.271  90.095 -32.027  1.00  0.00           O  
ATOM    751  OD2 ASP A 495      21.860  91.577 -32.377  1.00  0.00           O  
ATOM    752  N   ARG A 496      23.540  87.579 -28.880  1.00  0.00           N  
ATOM    753  CA  ARG A 496      24.135  86.299 -28.513  1.00  0.00           C  
ATOM    754  C   ARG A 496      23.609  85.801 -27.131  1.00  0.00           C  
ATOM    755  O   ARG A 496      24.023  84.730 -26.676  1.00  0.00           O  
ATOM    756  CB  ARG A 496      25.672  86.416 -28.501  1.00  0.00           C  
ATOM    757  CG  ARG A 496      26.186  87.564 -27.636  1.00  0.00           C  
ATOM    758  CD  ARG A 496      27.694  87.530 -27.359  1.00  0.00           C  
ATOM    759  NE  ARG A 496      27.983  87.951 -25.978  1.00  0.00           N  
ATOM    760  CZ  ARG A 496      29.166  88.382 -25.531  1.00  0.00           C  
ATOM    761  NH1 ARG A 496      29.304  88.733 -24.252  1.00  0.00           N  
ATOM    762  NH2 ARG A 496      30.209  88.480 -26.356  1.00  0.00           N  
ATOM    763  N   CYS A 497      22.694  86.564 -26.498  1.00  0.00           N  
ATOM    764  CA  CYS A 497      22.081  86.240 -25.185  1.00  0.00           C  
ATOM    765  C   CYS A 497      20.726  85.522 -25.224  1.00  0.00           C  
ATOM    766  O   CYS A 497      20.128  85.344 -26.289  1.00  0.00           O  
ATOM    767  CB  CYS A 497      21.873  87.505 -24.336  1.00  0.00           C  
ATOM    768  SG  CYS A 497      23.354  88.193 -23.638  1.00  0.00           S  
ATOM    769  N   PHE A 498      20.250  85.121 -24.044  1.00  0.00           N  
ATOM    770  CA  PHE A 498      18.954  84.451 -23.908  1.00  0.00           C  
ATOM    771  C   PHE A 498      18.068  85.355 -23.067  1.00  0.00           C  
ATOM    772  O   PHE A 498      18.545  85.963 -22.100  1.00  0.00           O  
ATOM    773  CB  PHE A 498      19.070  83.096 -23.173  1.00  0.00           C  
ATOM    774  CG  PHE A 498      19.547  81.949 -24.034  1.00  0.00           C  
ATOM    775  CD1 PHE A 498      20.892  81.587 -24.059  1.00  0.00           C  
ATOM    776  CD2 PHE A 498      18.652  81.235 -24.826  1.00  0.00           C  
ATOM    777  CE1 PHE A 498      21.339  80.526 -24.869  1.00  0.00           C  
ATOM    778  CE2 PHE A 498      19.088  80.178 -25.635  1.00  0.00           C  
ATOM    779  CZ  PHE A 498      20.431  79.825 -25.656  1.00  0.00           C  
ATOM    780  N   TYR A 499      16.788  85.459 -23.432  1.00  0.00           N  
ATOM    781  CA  TYR A 499      15.841  86.272 -22.654  1.00  0.00           C  
ATOM    782  C   TYR A 499      14.871  85.336 -21.938  1.00  0.00           C  
ATOM    783  O   TYR A 499      14.429  84.324 -22.485  1.00  0.00           O  
ATOM    784  CB  TYR A 499      15.057  87.245 -23.542  1.00  0.00           C  
ATOM    785  CG  TYR A 499      15.824  88.485 -23.947  1.00  0.00           C  
ATOM    786  CD1 TYR A 499      16.722  88.466 -25.027  1.00  0.00           C  
ATOM    787  CD2 TYR A 499      15.691  89.670 -23.219  1.00  0.00           C  
ATOM    788  CE1 TYR A 499      17.472  89.608 -25.364  1.00  0.00           C  
ATOM    789  CE2 TYR A 499      16.434  90.807 -23.539  1.00  0.00           C  
ATOM    790  CZ  TYR A 499      17.326  90.771 -24.610  1.00  0.00           C  
ATOM    791  OH  TYR A 499      18.100  91.880 -24.886  1.00  0.00           O  
ATOM    792  N   LEU A 500      14.557  85.646 -20.696  1.00  0.00           N  
ATOM    793  CA  LEU A 500      13.658  84.773 -19.981  1.00  0.00           C  
ATOM    794  C   LEU A 500      12.228  85.094 -20.403  1.00  0.00           C  
ATOM    795  O   LEU A 500      11.797  86.243 -20.343  1.00  0.00           O  
ATOM    796  CB  LEU A 500      13.862  84.929 -18.457  1.00  0.00           C  
ATOM    797  CG  LEU A 500      14.775  83.932 -17.721  1.00  0.00           C  
ATOM    798  CD1 LEU A 500      15.916  83.493 -18.571  1.00  0.00           C  
ATOM    799  CD2 LEU A 500      15.307  84.563 -16.475  1.00  0.00           C  
ATOM    800  N   ALA A 501      11.513  84.074 -20.867  1.00  0.00           N  
ATOM    801  CA  ALA A 501      10.119  84.221 -21.277  1.00  0.00           C  
ATOM    802  C   ALA A 501       9.271  83.340 -20.354  1.00  0.00           C  
ATOM    803  O   ALA A 501       9.729  82.333 -19.836  1.00  0.00           O  
ATOM    804  CB  ALA A 501       9.948  83.819 -22.736  1.00  0.00           C  
ATOM    805  N   THR A 502       8.031  83.733 -20.145  1.00  0.00           N  
ATOM    806  CA  THR A 502       7.151  83.026 -19.242  1.00  0.00           C  
ATOM    807  C   THR A 502       5.846  82.559 -19.920  1.00  0.00           C  
ATOM    808  O   THR A 502       5.625  82.784 -21.105  1.00  0.00           O  
ATOM    809  CB  THR A 502       6.861  83.961 -18.034  1.00  0.00           C  
ATOM    810  OG1 THR A 502       5.841  83.396 -17.208  1.00  0.00           O  
ATOM    811  CG2 THR A 502       6.421  85.351 -18.520  1.00  0.00           C  
ATOM    812  N   LEU A 503       4.991  81.888 -19.160  1.00  0.00           N  
ATOM    813  CA  LEU A 503       3.724  81.400 -19.678  1.00  0.00           C  
ATOM    814  C   LEU A 503       2.602  82.172 -18.996  1.00  0.00           C  
ATOM    815  O   LEU A 503       2.478  82.134 -17.767  1.00  0.00           O  
ATOM    816  CB  LEU A 503       3.566  79.923 -19.352  1.00  0.00           C  
ATOM    817  CG  LEU A 503       2.999  79.013 -20.430  1.00  0.00           C  
ATOM    818  CD1 LEU A 503       4.086  78.715 -21.431  1.00  0.00           C  
ATOM    819  CD2 LEU A 503       2.505  77.721 -19.807  1.00  0.00           C  
ATOM    820  N   PRO A 504       1.778  82.897 -19.783  1.00  0.00           N  
ATOM    821  CA  PRO A 504       0.647  83.687 -19.275  1.00  0.00           C  
ATOM    822  C   PRO A 504      -0.457  82.774 -18.727  1.00  0.00           C  
ATOM    823  O   PRO A 504      -0.472  81.578 -19.026  1.00  0.00           O  
ATOM    824  CB  PRO A 504       0.198  84.471 -20.505  1.00  0.00           C  
ATOM    825  CG  PRO A 504       0.515  83.541 -21.627  1.00  0.00           C  
ATOM    826  CD  PRO A 504       1.894  83.049 -21.245  1.00  0.00           C  
ATOM    827  N   LYS A 576      -1.373  83.335 -17.935  1.00  0.00           N  
ATOM    828  CA  LYS A 576      -2.469  82.556 -17.336  1.00  0.00           C  
ATOM    829  C   LYS A 576      -3.687  82.347 -18.267  1.00  0.00           C  
ATOM    830  O   LYS A 576      -3.793  83.044 -19.303  1.00  0.00           O  
ATOM    831  CB  LYS A 576      -2.932  83.225 -16.024  1.00  0.00           C  
ATOM    832  CG  LYS A 576      -1.853  83.382 -14.940  1.00  0.00           C  
ATOM    833  CD  LYS A 576      -1.525  82.058 -14.240  1.00  0.00           C  
ATOM    834  CE  LYS A 576      -0.222  82.139 -13.430  1.00  0.00           C  
ATOM    835  NZ  LYS A 576       0.990  82.370 -14.288  1.00  0.00           N  
ATOM    836  N   PHE A 645      -6.545  76.489 -21.508  1.00  0.00           N  
ATOM    837  CA  PHE A 645      -5.176  76.073 -21.060  1.00  0.00           C  
ATOM    838  C   PHE A 645      -4.264  75.715 -22.247  1.00  0.00           C  
ATOM    839  O   PHE A 645      -3.230  76.353 -22.452  1.00  0.00           O  
ATOM    840  CB  PHE A 645      -5.223  74.854 -20.108  1.00  0.00           C  
ATOM    841  CG  PHE A 645      -5.724  75.150 -18.700  1.00  0.00           C  
ATOM    842  CD1 PHE A 645      -5.450  74.246 -17.659  1.00  0.00           C  
ATOM    843  CD2 PHE A 645      -6.519  76.271 -18.421  1.00  0.00           C  
ATOM    844  CE1 PHE A 645      -5.962  74.448 -16.368  1.00  0.00           C  
ATOM    845  CE2 PHE A 645      -7.038  76.483 -17.132  1.00  0.00           C  
ATOM    846  CZ  PHE A 645      -6.758  75.566 -16.105  1.00  0.00           C  
ATOM    847  N   LYS A 646      -4.638  74.689 -23.014  1.00  0.00           N  
ATOM    848  CA  LYS A 646      -3.847  74.240 -24.170  1.00  0.00           C  
ATOM    849  C   LYS A 646      -3.438  75.380 -25.123  1.00  0.00           C  
ATOM    850  O   LYS A 646      -2.591  75.206 -26.016  1.00  0.00           O  
ATOM    851  CB  LYS A 646      -4.621  73.159 -24.944  1.00  0.00           C  
ATOM    852  CG  LYS A 646      -4.377  71.720 -24.466  1.00  0.00           C  
ATOM    853  CD  LYS A 646      -2.883  71.358 -24.498  1.00  0.00           C  
ATOM    854  CE  LYS A 646      -2.137  71.880 -25.764  1.00  0.00           C  
ATOM    855  NZ  LYS A 646      -2.407  71.195 -27.079  1.00  0.00           N  
ATOM    856  N   GLU A 647      -4.056  76.540 -24.909  1.00  0.00           N  
ATOM    857  CA  GLU A 647      -3.824  77.765 -25.679  1.00  0.00           C  
ATOM    858  C   GLU A 647      -2.397  78.331 -25.454  1.00  0.00           C  
ATOM    859  O   GLU A 647      -1.545  78.264 -26.347  1.00  0.00           O  
ATOM    860  CB  GLU A 647      -4.908  78.798 -25.277  1.00  0.00           C  
ATOM    861  CG  GLU A 647      -4.677  80.241 -25.715  1.00  0.00           C  
ATOM    862  CD  GLU A 647      -4.898  80.451 -27.194  1.00  0.00           C  
ATOM    863  OE1 GLU A 647      -4.562  81.543 -27.697  1.00  0.00           O  
ATOM    864  OE2 GLU A 647      -5.414  79.526 -27.855  1.00  0.00           O  
ATOM    865  N   LEU A 648      -2.179  78.864 -24.246  1.00  0.00           N  
ATOM    866  CA  LEU A 648      -0.936  79.489 -23.751  1.00  0.00           C  
ATOM    867  C   LEU A 648       0.315  79.491 -24.643  1.00  0.00           C  
ATOM    868  O   LEU A 648       0.538  78.573 -25.423  1.00  0.00           O  
ATOM    869  CB  LEU A 648      -0.574  78.877 -22.390  1.00  0.00           C  
ATOM    870  CG  LEU A 648      -1.681  78.709 -21.335  1.00  0.00           C  
ATOM    871  CD1 LEU A 648      -1.160  77.867 -20.173  1.00  0.00           C  
ATOM    872  CD2 LEU A 648      -2.162  80.064 -20.842  1.00  0.00           C  
ATOM    873  N   LYS A 649       1.117  80.547 -24.522  1.00  0.00           N  
ATOM    874  CA  LYS A 649       2.372  80.691 -25.271  1.00  0.00           C  
ATOM    875  C   LYS A 649       3.318  81.619 -24.510  1.00  0.00           C  
ATOM    876  O   LYS A 649       2.888  82.622 -23.931  1.00  0.00           O  
ATOM    877  CB  LYS A 649       2.138  81.232 -26.691  1.00  0.00           C  
ATOM    878  CG  LYS A 649       1.808  80.143 -27.719  1.00  0.00           C  
ATOM    879  CD  LYS A 649       1.452  80.698 -29.108  1.00  0.00           C  
ATOM    880  CE  LYS A 649       0.149  81.536 -29.124  1.00  0.00           C  
ATOM    881  NZ  LYS A 649      -1.111  80.803 -28.771  1.00  0.00           N  
ATOM    882  N   PRO A 650       4.623  81.282 -24.490  1.00  0.00           N  
ATOM    883  CA  PRO A 650       5.679  82.045 -23.810  1.00  0.00           C  
ATOM    884  C   PRO A 650       5.761  83.537 -24.198  1.00  0.00           C  
ATOM    885  O   PRO A 650       5.860  83.891 -25.383  1.00  0.00           O  
ATOM    886  CB  PRO A 650       6.947  81.289 -24.197  1.00  0.00           C  
ATOM    887  CG  PRO A 650       6.455  79.895 -24.417  1.00  0.00           C  
ATOM    888  CD  PRO A 650       5.196  80.109 -25.176  1.00  0.00           C  
ATOM    889  N   ILE A 651       5.734  84.405 -23.189  1.00  0.00           N  
ATOM    890  CA  ILE A 651       5.812  85.841 -23.418  1.00  0.00           C  
ATOM    891  C   ILE A 651       7.136  86.411 -22.915  1.00  0.00           C  
ATOM    892  O   ILE A 651       7.321  86.593 -21.702  1.00  0.00           O  
ATOM    893  CB  ILE A 651       4.669  86.581 -22.704  1.00  0.00           C  
ATOM    894  CG1 ILE A 651       3.408  85.696 -22.678  1.00  0.00           C  
ATOM    895  CG2 ILE A 651       4.418  87.929 -23.416  1.00  0.00           C  
ATOM    896  CD1 ILE A 651       2.266  86.259 -21.853  1.00  0.00           C  
ATOM    897  N   SER A 652       8.038  86.708 -23.853  1.00  0.00           N  
ATOM    898  CA  SER A 652       9.362  87.247 -23.526  1.00  0.00           C  
ATOM    899  C   SER A 652       9.285  88.346 -22.495  1.00  0.00           C  
ATOM    900  O   SER A 652       8.206  88.844 -22.181  1.00  0.00           O  
ATOM    901  CB  SER A 652      10.076  87.794 -24.766  1.00  0.00           C  
ATOM    902  OG  SER A 652      10.247  86.783 -25.738  1.00  0.00           O  
ATOM    903  N   SER A 653      10.440  88.711 -21.960  1.00  0.00           N  
ATOM    904  CA  SER A 653      10.489  89.760 -20.967  1.00  0.00           C  
ATOM    905  C   SER A 653      11.781  90.479 -21.208  1.00  0.00           C  
ATOM    906  O   SER A 653      12.452  90.251 -22.224  1.00  0.00           O  
ATOM    907  CB  SER A 653      10.430  89.212 -19.521  1.00  0.00           C  
ATOM    908  OG  SER A 653      11.635  88.576 -19.100  1.00  0.00           O  
ATOM    909  N   THR A 654      12.109  91.345 -20.262  1.00  0.00           N  
ATOM    910  CA  THR A 654      13.293  92.168 -20.306  1.00  0.00           C  
ATOM    911  C   THR A 654      14.507  91.439 -19.697  1.00  0.00           C  
ATOM    912  O   THR A 654      15.663  91.779 -19.975  1.00  0.00           O  
ATOM    913  CB  THR A 654      12.978  93.475 -19.545  1.00  0.00           C  
ATOM    914  OG1 THR A 654      14.192  94.197 -19.301  1.00  0.00           O  
ATOM    915  CG2 THR A 654      12.219  93.160 -18.208  1.00  0.00           C  
ATOM    916  N   LEU A 655      14.222  90.423 -18.882  1.00  0.00           N  
ATOM    917  CA  LEU A 655      15.233  89.602 -18.193  1.00  0.00           C  
ATOM    918  C   LEU A 655      16.162  88.697 -19.007  1.00  0.00           C  
ATOM    919  O   LEU A 655      15.738  87.938 -19.898  1.00  0.00           O  
ATOM    920  CB  LEU A 655      14.548  88.720 -17.161  1.00  0.00           C  
ATOM    921  CG  LEU A 655      14.102  89.517 -15.953  1.00  0.00           C  
ATOM    922  CD1 LEU A 655      13.354  88.598 -14.973  1.00  0.00           C  
ATOM    923  CD2 LEU A 655      15.351  90.175 -15.331  1.00  0.00           C  
ATOM    924  N   THR A 656      17.440  88.742 -18.669  1.00  0.00           N  
ATOM    925  CA  THR A 656      18.376  87.886 -19.367  1.00  0.00           C  
ATOM    926  C   THR A 656      19.158  86.984 -18.417  1.00  0.00           C  
ATOM    927  O   THR A 656      19.072  87.127 -17.194  1.00  0.00           O  
ATOM    928  CB  THR A 656      19.337  88.710 -20.189  1.00  0.00           C  
ATOM    929  OG1 THR A 656      19.980  89.687 -19.352  1.00  0.00           O  
ATOM    930  CG2 THR A 656      18.586  89.380 -21.297  1.00  0.00           C  
ATOM    931  N   LEU A 657      19.876  86.032 -19.008  1.00  0.00           N  
ATOM    932  CA  LEU A 657      20.735  85.078 -18.308  1.00  0.00           C  
ATOM    933  C   LEU A 657      22.160  85.528 -18.651  1.00  0.00           C  
ATOM    934  O   LEU A 657      22.589  85.364 -19.804  1.00  0.00           O  
ATOM    935  CB  LEU A 657      20.489  83.669 -18.861  1.00  0.00           C  
ATOM    936  CG  LEU A 657      19.201  82.988 -18.423  1.00  0.00           C  
ATOM    937  CD1 LEU A 657      18.986  81.725 -19.200  1.00  0.00           C  
ATOM    938  CD2 LEU A 657      19.286  82.688 -16.926  1.00  0.00           C  
ATOM    939  N   ARG A 658      22.888  86.084 -17.680  1.00  0.00           N  
ATOM    940  CA  ARG A 658      24.255  86.581 -17.936  1.00  0.00           C  
ATOM    941  C   ARG A 658      25.048  85.807 -19.007  1.00  0.00           C  
ATOM    942  O   ARG A 658      25.142  84.583 -18.962  1.00  0.00           O  
ATOM    943  CB  ARG A 658      25.086  86.626 -16.639  1.00  0.00           C  
ATOM    944  CG  ARG A 658      25.373  85.250 -16.049  1.00  0.00           C  
ATOM    945  CD  ARG A 658      26.309  85.285 -14.860  1.00  0.00           C  
ATOM    946  NE  ARG A 658      26.305  83.978 -14.210  1.00  0.00           N  
ATOM    947  CZ  ARG A 658      26.634  83.743 -12.936  1.00  0.00           C  
ATOM    948  NH1 ARG A 658      26.579  82.503 -12.473  1.00  0.00           N  
ATOM    949  NH2 ARG A 658      27.008  84.727 -12.117  1.00  0.00           N  
ATOM    950  N   SER A 659      25.608  86.527 -19.978  1.00  0.00           N  
ATOM    951  CA  SER A 659      26.394  85.881 -21.029  1.00  0.00           C  
ATOM    952  C   SER A 659      27.842  85.672 -20.543  1.00  0.00           C  
ATOM    953  O   SER A 659      28.633  84.966 -21.169  1.00  0.00           O  
ATOM    954  CB  SER A 659      26.352  86.726 -22.326  1.00  0.00           C  
ATOM    955  OG  SER A 659      26.622  88.104 -22.090  1.00  0.00           O  
ATOM    956  N   HIS A 660      28.177  86.321 -19.430  1.00  0.00           N  
ATOM    957  CA  HIS A 660      29.488  86.204 -18.803  1.00  0.00           C  
ATOM    958  C   HIS A 660      29.512  86.790 -17.388  1.00  0.00           C  
ATOM    959  O   HIS A 660      28.727  87.666 -17.047  1.00  0.00           O  
ATOM    960  CB  HIS A 660      30.611  86.788 -19.698  1.00  0.00           C  
ATOM    961  CG  HIS A 660      30.515  88.255 -19.975  1.00  0.00           C  
ATOM    962  ND1 HIS A 660      31.300  88.872 -20.923  1.00  0.00           N  
ATOM    963  CD2 HIS A 660      29.740  89.228 -19.439  1.00  0.00           C  
ATOM    964  CE1 HIS A 660      31.012  90.161 -20.962  1.00  0.00           C  
ATOM    965  NE2 HIS A 660      30.068  90.403 -20.070  1.00  0.00           N  
ATOM    966  N   MET A 661      30.401  86.267 -16.554  1.00  0.00           N  
ATOM    967  CA  MET A 661      30.505  86.705 -15.169  1.00  0.00           C  
ATOM    968  C   MET A 661      30.561  88.222 -14.979  1.00  0.00           C  
ATOM    969  O   MET A 661      30.163  88.737 -13.951  1.00  0.00           O  
ATOM    970  CB  MET A 661      31.736  86.065 -14.524  1.00  0.00           C  
ATOM    971  CG  MET A 661      31.649  85.988 -13.016  1.00  0.00           C  
ATOM    972  SD  MET A 661      30.138  85.147 -12.576  1.00  0.00           S  
ATOM    973  CE  MET A 661      30.463  83.540 -13.370  1.00  0.00           C  
ATOM    974  N   THR A 662      31.065  88.931 -15.974  1.00  0.00           N  
ATOM    975  CA  THR A 662      31.178  90.373 -15.887  1.00  0.00           C  
ATOM    976  C   THR A 662      29.866  91.099 -15.646  1.00  0.00           C  
ATOM    977  O   THR A 662      29.805  91.994 -14.789  1.00  0.00           O  
ATOM    978  CB  THR A 662      31.823  90.937 -17.158  1.00  0.00           C  
ATOM    979  OG1 THR A 662      33.250  90.761 -17.096  1.00  0.00           O  
ATOM    980  CG2 THR A 662      31.483  92.396 -17.309  1.00  0.00           C  
ATOM    981  N   THR A 663      28.829  90.724 -16.402  1.00  0.00           N  
ATOM    982  CA  THR A 663      27.503  91.352 -16.290  1.00  0.00           C  
ATOM    983  C   THR A 663      27.086  91.465 -14.811  1.00  0.00           C  
ATOM    984  O   THR A 663      26.447  92.440 -14.401  1.00  0.00           O  
ATOM    985  CB  THR A 663      26.404  90.556 -17.103  1.00  0.00           C  
ATOM    986  OG1 THR A 663      26.765  90.459 -18.494  1.00  0.00           O  
ATOM    987  CG2 THR A 663      25.077  91.258 -17.012  1.00  0.00           C  
ATOM    988  N   GLY A 664      27.474  90.476 -14.012  1.00  0.00           N  
ATOM    989  CA  GLY A 664      27.144  90.486 -12.600  1.00  0.00           C  
ATOM    990  C   GLY A 664      28.224  91.054 -11.696  1.00  0.00           C  
ATOM    991  O   GLY A 664      27.927  91.491 -10.589  1.00  0.00           O  
ATOM    992  N   TRP A 665      29.481  91.050 -12.123  1.00  0.00           N  
ATOM    993  CA  TRP A 665      30.505  91.593 -11.244  1.00  0.00           C  
ATOM    994  C   TRP A 665      30.166  93.018 -10.905  1.00  0.00           C  
ATOM    995  O   TRP A 665      30.291  93.404  -9.752  1.00  0.00           O  
ATOM    996  CB  TRP A 665      31.922  91.516 -11.853  1.00  0.00           C  
ATOM    997  CG  TRP A 665      32.600  90.164 -11.607  1.00  0.00           C  
ATOM    998  CD1 TRP A 665      33.092  89.323 -12.554  1.00  0.00           C  
ATOM    999  CD2 TRP A 665      32.829  89.508 -10.340  1.00  0.00           C  
ATOM   1000  NE1 TRP A 665      33.614  88.197 -11.972  1.00  0.00           N  
ATOM   1001  CE2 TRP A 665      33.467  88.282 -10.616  1.00  0.00           C  
ATOM   1002  CE3 TRP A 665      32.553  89.835  -9.009  1.00  0.00           C  
ATOM   1003  CZ2 TRP A 665      33.834  87.380  -9.611  1.00  0.00           C  
ATOM   1004  CZ3 TRP A 665      32.918  88.939  -8.009  1.00  0.00           C  
ATOM   1005  CH2 TRP A 665      33.551  87.731  -8.317  1.00  0.00           C  
ATOM   1006  N   PHE A 666      29.705  93.780 -11.903  1.00  0.00           N  
ATOM   1007  CA  PHE A 666      29.341  95.195 -11.724  1.00  0.00           C  
ATOM   1008  C   PHE A 666      28.311  95.433 -10.612  1.00  0.00           C  
ATOM   1009  O   PHE A 666      28.502  96.275  -9.713  1.00  0.00           O  
ATOM   1010  CB  PHE A 666      28.829  95.765 -13.047  1.00  0.00           C  
ATOM   1011  CG  PHE A 666      29.923  96.133 -14.004  1.00  0.00           C  
ATOM   1012  CD1 PHE A 666      29.955  95.593 -15.281  1.00  0.00           C  
ATOM   1013  CD2 PHE A 666      30.939  97.001 -13.617  1.00  0.00           C  
ATOM   1014  CE1 PHE A 666      30.975  95.904 -16.165  1.00  0.00           C  
ATOM   1015  CE2 PHE A 666      31.977  97.324 -14.500  1.00  0.00           C  
ATOM   1016  CZ  PHE A 666      31.992  96.775 -15.769  1.00  0.00           C  
ATOM   1017  N   ILE A 667      27.209  94.705 -10.701  1.00  0.00           N  
ATOM   1018  CA  ILE A 667      26.165  94.756  -9.695  1.00  0.00           C  
ATOM   1019  C   ILE A 667      26.776  94.447  -8.321  1.00  0.00           C  
ATOM   1020  O   ILE A 667      26.647  95.234  -7.399  1.00  0.00           O  
ATOM   1021  CB  ILE A 667      25.096  93.710 -10.001  1.00  0.00           C  
ATOM   1022  CG1 ILE A 667      24.599  93.910 -11.421  1.00  0.00           C  
ATOM   1023  CG2 ILE A 667      24.016  93.720  -8.963  1.00  0.00           C  
ATOM   1024  CD1 ILE A 667      23.473  92.942 -11.791  1.00  0.00           C  
ATOM   1025  N   THR A 668      27.453  93.308  -8.191  1.00  0.00           N  
ATOM   1026  CA  THR A 668      28.045  92.931  -6.915  1.00  0.00           C  
ATOM   1027  C   THR A 668      29.058  93.946  -6.407  1.00  0.00           C  
ATOM   1028  O   THR A 668      29.067  94.284  -5.225  1.00  0.00           O  
ATOM   1029  CB  THR A 668      28.724  91.530  -6.994  1.00  0.00           C  
ATOM   1030  OG1 THR A 668      27.721  90.514  -7.014  1.00  0.00           O  
ATOM   1031  CG2 THR A 668      29.610  91.277  -5.784  1.00  0.00           C  
ATOM   1032  N   LEU A 669      29.922  94.428  -7.293  1.00  0.00           N  
ATOM   1033  CA  LEU A 669      30.943  95.386  -6.893  1.00  0.00           C  
ATOM   1034  C   LEU A 669      30.372  96.730  -6.462  1.00  0.00           C  
ATOM   1035  O   LEU A 669      30.904  97.359  -5.539  1.00  0.00           O  
ATOM   1036  CB  LEU A 669      31.952  95.596  -8.013  1.00  0.00           C  
ATOM   1037  CG  LEU A 669      33.085  94.587  -8.198  1.00  0.00           C  
ATOM   1038  CD1 LEU A 669      33.802  94.909  -9.493  1.00  0.00           C  
ATOM   1039  CD2 LEU A 669      34.067  94.637  -7.033  1.00  0.00           C  
ATOM   1040  N   SER A 670      29.297  97.172  -7.118  1.00  0.00           N  
ATOM   1041  CA  SER A 670      28.673  98.450  -6.758  1.00  0.00           C  
ATOM   1042  C   SER A 670      28.312  98.513  -5.263  1.00  0.00           C  
ATOM   1043  O   SER A 670      28.528  99.530  -4.603  1.00  0.00           O  
ATOM   1044  CB  SER A 670      27.423  98.711  -7.612  1.00  0.00           C  
ATOM   1045  OG  SER A 670      26.350  97.904  -7.195  1.00  0.00           O  
ATOM   1046  N   HIS A 671      27.776  97.431  -4.715  1.00  0.00           N  
ATOM   1047  CA  HIS A 671      27.431  97.428  -3.303  1.00  0.00           C  
ATOM   1048  C   HIS A 671      28.610  97.406  -2.304  1.00  0.00           C  
ATOM   1049  O   HIS A 671      28.393  97.641  -1.126  1.00  0.00           O  
ATOM   1050  CB  HIS A 671      26.547  96.239  -2.968  1.00  0.00           C  
ATOM   1051  CG  HIS A 671      25.213  96.230  -3.643  1.00  0.00           C  
ATOM   1052  ND1 HIS A 671      25.044  95.822  -4.950  1.00  0.00           N  
ATOM   1053  CD2 HIS A 671      23.966  96.423  -3.147  1.00  0.00           C  
ATOM   1054  CE1 HIS A 671      23.752  95.747  -5.225  1.00  0.00           C  
ATOM   1055  NE2 HIS A 671      23.077  96.107  -4.147  1.00  0.00           N  
ATOM   1056  N   ILE A 672      29.841  97.138  -2.735  1.00  0.00           N  
ATOM   1057  CA  ILE A 672      30.953  97.071  -1.771  1.00  0.00           C  
ATOM   1058  C   ILE A 672      32.335  97.590  -2.149  1.00  0.00           C  
ATOM   1059  O   ILE A 672      33.238  97.473  -1.323  1.00  0.00           O  
ATOM   1060  CB  ILE A 672      31.238  95.622  -1.334  1.00  0.00           C  
ATOM   1061  CG1 ILE A 672      31.354  94.745  -2.585  1.00  0.00           C  
ATOM   1062  CG2 ILE A 672      30.174  95.108  -0.430  1.00  0.00           C  
ATOM   1063  CD1 ILE A 672      32.513  93.795  -2.537  1.00  0.00           C  
ATOM   1064  N   ALA A 675      32.544  98.116  -3.360  1.00  0.00           N  
ATOM   1065  CA  ALA A 675      33.892  98.584  -3.720  1.00  0.00           C  
ATOM   1066  C   ALA A 675      34.425  99.749  -2.891  1.00  0.00           C  
ATOM   1067  O   ALA A 675      35.628  99.849  -2.687  1.00  0.00           O  
ATOM   1068  CB  ALA A 675      33.972  98.921  -5.181  1.00  0.00           C  
ATOM   1069  N   ASP A 677      33.555 100.625  -2.394  1.00  0.00           N  
ATOM   1070  CA  ASP A 677      34.029 101.752  -1.583  1.00  0.00           C  
ATOM   1071  C   ASP A 677      33.879 101.506  -0.094  1.00  0.00           C  
ATOM   1072  O   ASP A 677      34.360 102.290   0.733  1.00  0.00           O  
ATOM   1073  CB  ASP A 677      33.276 103.044  -1.941  1.00  0.00           C  
ATOM   1074  CG  ASP A 677      31.804 103.035  -1.505  1.00  0.00           C  
ATOM   1075  OD1 ASP A 677      31.413 102.200  -0.658  1.00  0.00           O  
ATOM   1076  OD2 ASP A 677      31.033 103.890  -2.011  1.00  0.00           O  
ATOM   1077  N   LYS A 681      33.221 100.398   0.232  1.00  0.00           N  
ATOM   1078  CA  LYS A 681      32.908 100.022   1.612  1.00  0.00           C  
ATOM   1079  C   LYS A 681      33.767  98.933   2.266  1.00  0.00           C  
ATOM   1080  O   LYS A 681      33.536  98.594   3.428  1.00  0.00           O  
ATOM   1081  CB  LYS A 681      31.458  99.567   1.654  1.00  0.00           C  
ATOM   1082  CG  LYS A 681      30.528 100.392   2.453  1.00  0.00           C  
ATOM   1083  CD  LYS A 681      29.164  99.698   2.465  1.00  0.00           C  
ATOM   1084  CE  LYS A 681      28.513  99.657   1.082  1.00  0.00           C  
ATOM   1085  NZ  LYS A 681      28.209 101.025   0.524  1.00  0.00           N  
ATOM   1086  N   LEU A 683      34.716  98.366   1.520  1.00  0.00           N  
ATOM   1087  CA  LEU A 683      35.585  97.306   2.036  1.00  0.00           C  
ATOM   1088  C   LEU A 683      37.050  97.646   1.921  1.00  0.00           C  
ATOM   1089  O   LEU A 683      37.471  98.320   0.989  1.00  0.00           O  
ATOM   1090  CB  LEU A 683      35.320  95.995   1.308  1.00  0.00           C  
ATOM   1091  CG  LEU A 683      34.080  95.253   1.813  1.00  0.00           C  
ATOM   1092  CD1 LEU A 683      33.803  93.976   0.997  1.00  0.00           C  
ATOM   1093  CD2 LEU A 683      34.305  94.960   3.296  1.00  0.00           C  
ATOM   1094  N   PRO A 684      37.861  97.166   2.861  1.00  0.00           N  
ATOM   1095  CA  PRO A 684      39.297  97.486   2.783  1.00  0.00           C  
ATOM   1096  C   PRO A 684      39.933  97.005   1.469  1.00  0.00           C  
ATOM   1097  O   PRO A 684      39.631  95.919   0.974  1.00  0.00           O  
ATOM   1098  CB  PRO A 684      39.889  96.809   4.027  1.00  0.00           C  
ATOM   1099  CG  PRO A 684      38.684  96.461   4.887  1.00  0.00           C  
ATOM   1100  CD  PRO A 684      37.570  96.183   3.913  1.00  0.00           C  
ATOM   1101  N   LEU A 685      40.782  97.850   0.897  1.00  0.00           N  
ATOM   1102  CA  LEU A 685      41.479  97.589  -0.364  1.00  0.00           C  
ATOM   1103  C   LEU A 685      42.844  96.918  -0.127  1.00  0.00           C  
ATOM   1104  O   LEU A 685      43.534  97.206   0.862  1.00  0.00           O  
ATOM   1105  CB  LEU A 685      41.645  98.914  -1.110  1.00  0.00           C  
ATOM   1106  CG  LEU A 685      40.697  99.153  -2.300  1.00  0.00           C  
ATOM   1107  CD1 LEU A 685      39.304  98.742  -1.977  1.00  0.00           C  
ATOM   1108  CD2 LEU A 685      40.746 100.608  -2.705  1.00  0.00           C  
ATOM   1109  N   PRO A 686      43.239  95.985  -1.018  1.00  0.00           N  
ATOM   1110  CA  PRO A 686      42.521  95.522  -2.214  1.00  0.00           C  
ATOM   1111  C   PRO A 686      41.461  94.465  -1.937  1.00  0.00           C  
ATOM   1112  O   PRO A 686      41.546  93.702  -0.990  1.00  0.00           O  
ATOM   1113  CB  PRO A 686      43.629  94.940  -3.055  1.00  0.00           C  
ATOM   1114  CG  PRO A 686      44.377  94.178  -1.973  1.00  0.00           C  
ATOM   1115  CD  PRO A 686      44.459  95.177  -0.822  1.00  0.00           C  
ATOM   1116  N   ILE A 687      40.487  94.405  -2.820  1.00  0.00           N  
ATOM   1117  CA  ILE A 687      39.430  93.442  -2.712  1.00  0.00           C  
ATOM   1118  C   ILE A 687      39.700  92.368  -3.761  1.00  0.00           C  
ATOM   1119  O   ILE A 687      39.863  92.667  -4.951  1.00  0.00           O  
ATOM   1120  CB  ILE A 687      38.087  94.123  -2.977  1.00  0.00           C  
ATOM   1121  CG1 ILE A 687      37.822  95.162  -1.874  1.00  0.00           C  
ATOM   1122  CG2 ILE A 687      36.976  93.093  -3.059  1.00  0.00           C  
ATOM   1123  CD1 ILE A 687      36.739  96.165  -2.236  1.00  0.00           C  
ATOM   1124  N   LYS A 688      39.781  91.121  -3.299  1.00  0.00           N  
ATOM   1125  CA  LYS A 688      40.018  89.967  -4.166  1.00  0.00           C  
ATOM   1126  C   LYS A 688      38.878  88.972  -4.017  1.00  0.00           C  
ATOM   1127  O   LYS A 688      38.733  88.326  -2.975  1.00  0.00           O  
ATOM   1128  CB  LYS A 688      41.330  89.305  -3.801  1.00  0.00           C  
ATOM   1129  CG  LYS A 688      42.541  90.174  -4.084  1.00  0.00           C  
ATOM   1130  CD  LYS A 688      43.605  89.727  -3.156  1.00  0.00           C  
ATOM   1131  CE  LYS A 688      44.954  90.164  -3.580  1.00  0.00           C  
ATOM   1132  NZ  LYS A 688      45.856  89.377  -2.714  1.00  0.00           N  
ATOM   1133  N   LEU A 689      38.071  88.861  -5.071  1.00  0.00           N  
ATOM   1134  CA  LEU A 689      36.912  87.983  -5.085  1.00  0.00           C  
ATOM   1135  C   LEU A 689      36.867  87.100  -6.329  1.00  0.00           C  
ATOM   1136  O   LEU A 689      37.338  87.482  -7.401  1.00  0.00           O  
ATOM   1137  CB  LEU A 689      35.608  88.795  -5.083  1.00  0.00           C  
ATOM   1138  CG  LEU A 689      35.321  89.915  -4.098  1.00  0.00           C  
ATOM   1139  CD1 LEU A 689      33.987  90.425  -4.457  1.00  0.00           C  
ATOM   1140  CD2 LEU A 689      35.382  89.469  -2.664  1.00  0.00           C  
ATOM   1141  N   PHE A 690      36.277  85.916  -6.185  1.00  0.00           N  
ATOM   1142  CA  PHE A 690      36.125  85.039  -7.326  1.00  0.00           C  
ATOM   1143  C   PHE A 690      34.788  84.338  -7.279  1.00  0.00           C  
ATOM   1144  O   PHE A 690      34.097  84.323  -6.252  1.00  0.00           O  
ATOM   1145  CB  PHE A 690      37.221  83.981  -7.350  1.00  0.00           C  
ATOM   1146  CG  PHE A 690      37.033  82.878  -6.340  1.00  0.00           C  
ATOM   1147  CD1 PHE A 690      36.452  81.660  -6.721  1.00  0.00           C  
ATOM   1148  CD2 PHE A 690      37.461  83.045  -5.028  1.00  0.00           C  
ATOM   1149  CE1 PHE A 690      36.302  80.625  -5.821  1.00  0.00           C  
ATOM   1150  CE2 PHE A 690      37.317  82.017  -4.110  1.00  0.00           C  
ATOM   1151  CZ  PHE A 690      36.733  80.797  -4.513  1.00  0.00           C  
ATOM   1152  N   SER A 691      34.426  83.798  -8.431  1.00  0.00           N  
ATOM   1153  CA  SER A 691      33.253  82.989  -8.553  1.00  0.00           C  
ATOM   1154  C   SER A 691      33.349  82.087  -9.776  1.00  0.00           C  
ATOM   1155  O   SER A 691      33.667  82.545 -10.868  1.00  0.00           O  
ATOM   1156  CB  SER A 691      32.013  83.829  -8.625  1.00  0.00           C  
ATOM   1157  OG  SER A 691      30.878  83.014  -8.424  1.00  0.00           O  
ATOM   1158  N   ILE A 692      33.137  80.792  -9.551  1.00  0.00           N  
ATOM   1159  CA  ILE A 692      33.124  79.796 -10.608  1.00  0.00           C  
ATOM   1160  C   ILE A 692      31.637  79.437 -10.727  1.00  0.00           C  
ATOM   1161  O   ILE A 692      31.043  78.918  -9.787  1.00  0.00           O  
ATOM   1162  CB  ILE A 692      33.941  78.543 -10.217  1.00  0.00           C  
ATOM   1163  CG1 ILE A 692      35.392  78.931  -9.936  1.00  0.00           C  
ATOM   1164  CG2 ILE A 692      33.907  77.553 -11.335  1.00  0.00           C  
ATOM   1165  CD1 ILE A 692      36.081  78.062  -8.916  1.00  0.00           C  
ATOM   1166  N   ASP A 693      31.027  79.717 -11.873  1.00  0.00           N  
ATOM   1167  CA  ASP A 693      29.611  79.437 -12.014  1.00  0.00           C  
ATOM   1168  C   ASP A 693      29.184  79.378 -13.478  1.00  0.00           C  
ATOM   1169  O   ASP A 693      29.962  79.686 -14.379  1.00  0.00           O  
ATOM   1170  CB  ASP A 693      28.851  80.536 -11.295  1.00  0.00           C  
ATOM   1171  CG  ASP A 693      27.451  80.124 -10.840  1.00  0.00           C  
ATOM   1172  OD1 ASP A 693      26.811  79.212 -11.422  1.00  0.00           O  
ATOM   1173  OD2 ASP A 693      26.982  80.767  -9.887  1.00  0.00           O  
ATOM   1174  N   ARG A 695      27.943  78.954 -13.700  1.00  0.00           N  
ATOM   1175  CA  ARG A 695      27.347  78.864 -15.030  1.00  0.00           C  
ATOM   1176  C   ARG A 695      26.988  80.214 -15.689  1.00  0.00           C  
ATOM   1177  O   ARG A 695      26.658  81.199 -15.013  1.00  0.00           O  
ATOM   1178  CB  ARG A 695      26.067  78.048 -14.948  1.00  0.00           C  
ATOM   1179  CG  ARG A 695      26.238  76.616 -15.075  1.00  0.00           C  
ATOM   1180  CD  ARG A 695      24.928  75.937 -14.816  1.00  0.00           C  
ATOM   1181  NE  ARG A 695      25.071  74.475 -14.844  1.00  0.00           N  
ATOM   1182  CZ  ARG A 695      25.571  73.762 -15.856  1.00  0.00           C  
ATOM   1183  NH1 ARG A 695      25.643  72.456 -15.741  1.00  0.00           N  
ATOM   1184  NH2 ARG A 695      25.999  74.333 -16.971  1.00  0.00           N  
ATOM   1185  N   CYS A 696      27.045  80.220 -17.021  1.00  0.00           N  
ATOM   1186  CA  CYS A 696      26.701  81.364 -17.873  1.00  0.00           C  
ATOM   1187  C   CYS A 696      26.024  80.760 -19.086  1.00  0.00           C  
ATOM   1188  O   CYS A 696      26.006  79.535 -19.272  1.00  0.00           O  
ATOM   1189  CB  CYS A 696      27.932  82.202 -18.321  1.00  0.00           C  
ATOM   1190  SG  CYS A 696      28.688  83.192 -16.953  1.00  0.00           S  
ATOM   1191  N   PHE A 697      25.467  81.632 -19.910  1.00  0.00           N  
ATOM   1192  CA  PHE A 697      24.743  81.204 -21.083  1.00  0.00           C  
ATOM   1193  C   PHE A 697      25.077  82.101 -22.237  1.00  0.00           C  
ATOM   1194  O   PHE A 697      25.402  83.265 -22.046  1.00  0.00           O  
ATOM   1195  CB  PHE A 697      23.252  81.219 -20.777  1.00  0.00           C  
ATOM   1196  CG  PHE A 697      22.901  80.455 -19.524  1.00  0.00           C  
ATOM   1197  CD1 PHE A 697      23.179  80.995 -18.262  1.00  0.00           C  
ATOM   1198  CD2 PHE A 697      22.339  79.171 -19.602  1.00  0.00           C  
ATOM   1199  CE1 PHE A 697      22.908  80.277 -17.100  1.00  0.00           C  
ATOM   1200  CE2 PHE A 697      22.062  78.444 -18.443  1.00  0.00           C  
ATOM   1201  CZ  PHE A 697      22.346  78.994 -17.186  1.00  0.00           C  
ATOM   1202  N   ARG A 698      24.994  81.538 -23.435  1.00  0.00           N  
ATOM   1203  CA  ARG A 698      25.327  82.253 -24.648  1.00  0.00           C  
ATOM   1204  C   ARG A 698      24.858  81.398 -25.813  1.00  0.00           C  
ATOM   1205  O   ARG A 698      25.441  80.345 -26.062  1.00  0.00           O  
ATOM   1206  CB  ARG A 698      26.840  82.425 -24.703  1.00  0.00           C  
ATOM   1207  CG  ARG A 698      27.306  83.454 -25.680  1.00  0.00           C  
ATOM   1208  CD  ARG A 698      28.220  84.442 -24.981  1.00  0.00           C  
ATOM   1209  NE  ARG A 698      29.466  83.825 -24.532  1.00  0.00           N  
ATOM   1210  CZ  ARG A 698      30.409  84.452 -23.828  1.00  0.00           C  
ATOM   1211  NH1 ARG A 698      31.511  83.802 -23.475  1.00  0.00           N  
ATOM   1212  NH2 ARG A 698      30.254  85.720 -23.462  1.00  0.00           N  
ATOM   1213  N   ARG A 699      23.804  81.826 -26.514  1.00  0.00           N  
ATOM   1214  CA  ARG A 699      23.293  81.066 -27.667  1.00  0.00           C  
ATOM   1215  C   ARG A 699      24.395  81.062 -28.716  1.00  0.00           C  
ATOM   1216  O   ARG A 699      25.026  82.093 -28.964  1.00  0.00           O  
ATOM   1217  CB  ARG A 699      22.021  81.702 -28.244  1.00  0.00           C  
ATOM   1218  CG  ARG A 699      22.227  83.104 -28.771  1.00  0.00           C  
ATOM   1219  CD  ARG A 699      20.944  83.772 -29.269  1.00  0.00           C  
ATOM   1220  NE  ARG A 699      20.335  83.104 -30.422  1.00  0.00           N  
ATOM   1221  CZ  ARG A 699      19.814  83.747 -31.465  1.00  0.00           C  
ATOM   1222  NH1 ARG A 699      19.271  83.062 -32.464  1.00  0.00           N  
ATOM   1223  NH2 ARG A 699      19.858  85.075 -31.518  1.00  0.00           N  
ATOM   1224  N   GLU A 700      24.633  79.902 -29.321  1.00  0.00           N  
ATOM   1225  CA  GLU A 700      25.700  79.781 -30.304  1.00  0.00           C  
ATOM   1226  C   GLU A 700      25.328  79.170 -31.638  1.00  0.00           C  
ATOM   1227  O   GLU A 700      25.488  77.964 -31.843  1.00  0.00           O  
ATOM   1228  CB  GLU A 700      26.872  78.998 -29.703  1.00  0.00           C  
ATOM   1229  CG  GLU A 700      27.588  79.757 -28.609  1.00  0.00           C  
ATOM   1230  CD  GLU A 700      28.014  81.145 -29.060  1.00  0.00           C  
ATOM   1231  OE1 GLU A 700      28.540  81.899 -28.213  1.00  0.00           O  
ATOM   1232  OE2 GLU A 700      27.823  81.483 -30.255  1.00  0.00           O  
ATOM   1233  N   GLN A 703      24.852  80.021 -32.544  1.00  0.00           N  
ATOM   1234  CA  GLN A 703      24.463  79.613 -33.894  1.00  0.00           C  
ATOM   1235  C   GLN A 703      23.539  78.386 -33.922  1.00  0.00           C  
ATOM   1236  O   GLN A 703      23.561  77.609 -34.882  1.00  0.00           O  
ATOM   1237  CB  GLN A 703      25.719  79.330 -34.731  1.00  0.00           C  
ATOM   1238  CG  GLN A 703      26.841  80.344 -34.542  1.00  0.00           C  
ATOM   1239  CD  GLN A 703      26.404  81.764 -34.842  1.00  0.00           C  
ATOM   1240  OE1 GLN A 703      26.068  82.095 -35.980  1.00  0.00           O  
ATOM   1241  NE2 GLN A 703      26.404  82.614 -33.815  1.00  0.00           N  
ATOM   1242  N   GLY A 712      22.729  78.221 -32.876  1.00  0.00           N  
ATOM   1243  CA  GLY A 712      21.814  77.090 -32.805  1.00  0.00           C  
ATOM   1244  C   GLY A 712      22.530  75.756 -32.900  1.00  0.00           C  
ATOM   1245  O   GLY A 712      22.144  74.887 -33.688  1.00  0.00           O  
ATOM   1246  N   GLU A 713      23.569  75.587 -32.083  1.00  0.00           N  
ATOM   1247  CA  GLU A 713      24.359  74.362 -32.096  1.00  0.00           C  
ATOM   1248  C   GLU A 713      24.833  73.881 -30.721  1.00  0.00           C  
ATOM   1249  O   GLU A 713      24.885  74.640 -29.749  1.00  0.00           O  
ATOM   1250  CB  GLU A 713      25.581  74.551 -33.008  1.00  0.00           C  
ATOM   1251  CG  GLU A 713      25.245  74.776 -34.480  1.00  0.00           C  
ATOM   1252  CD  GLU A 713      25.982  75.964 -35.086  1.00  0.00           C  
ATOM   1253  OE1 GLU A 713      25.811  76.215 -36.297  1.00  0.00           O  
ATOM   1254  OE2 GLU A 713      26.725  76.653 -34.358  1.00  0.00           O  
ATOM   1255  N   ASP A 714      25.164  72.594 -30.673  1.00  0.00           N  
ATOM   1256  CA  ASP A 714      25.687  71.931 -29.483  1.00  0.00           C  
ATOM   1257  C   ASP A 714      27.140  71.590 -29.861  1.00  0.00           C  
ATOM   1258  O   ASP A 714      27.995  71.383 -28.995  1.00  0.00           O  
ATOM   1259  CB  ASP A 714      24.873  70.654 -29.189  1.00  0.00           C  
ATOM   1260  CG  ASP A 714      25.429  69.838 -28.013  1.00  0.00           C  
ATOM   1261  OD1 ASP A 714      24.787  68.837 -27.622  1.00  0.00           O  
ATOM   1262  OD2 ASP A 714      26.503  70.184 -27.478  1.00  0.00           O  
ATOM   1263  N   ALA A 715      27.405  71.562 -31.170  1.00  0.00           N  
ATOM   1264  CA  ALA A 715      28.732  71.257 -31.709  1.00  0.00           C  
ATOM   1265  C   ALA A 715      29.610  72.505 -31.841  1.00  0.00           C  
ATOM   1266  O   ALA A 715      30.809  72.445 -31.561  1.00  0.00           O  
ATOM   1267  CB  ALA A 715      28.600  70.559 -33.065  1.00  0.00           C  
ATOM   1268  N   THR A 716      29.024  73.625 -32.275  1.00  0.00           N  
ATOM   1269  CA  THR A 716      29.772  74.882 -32.413  1.00  0.00           C  
ATOM   1270  C   THR A 716      30.023  75.470 -31.030  1.00  0.00           C  
ATOM   1271  O   THR A 716      30.936  76.275 -30.858  1.00  0.00           O  
ATOM   1272  CB  THR A 716      29.009  75.936 -33.263  1.00  0.00           C  
ATOM   1273  OG1 THR A 716      29.040  75.552 -34.643  1.00  0.00           O  
ATOM   1274  CG2 THR A 716      29.636  77.330 -33.114  1.00  0.00           C  
ATOM   1275  N   ARG A 718      29.197  75.055 -30.066  1.00  0.00           N  
ATOM   1276  CA  ARG A 718      29.273  75.479 -28.663  1.00  0.00           C  
ATOM   1277  C   ARG A 718      28.024  75.041 -27.885  1.00  0.00           C  
ATOM   1278  O   ARG A 718      26.925  74.964 -28.445  1.00  0.00           O  
ATOM   1279  CB  ARG A 718      29.430  77.007 -28.547  1.00  0.00           C  
ATOM   1280  CG  ARG A 718      30.870  77.520 -28.639  1.00  0.00           C  
ATOM   1281  CD  ARG A 718      30.953  79.041 -28.597  1.00  0.00           C  
ATOM   1282  NE  ARG A 718      32.222  79.529 -29.135  1.00  0.00           N  
ATOM   1283  CZ  ARG A 718      32.544  79.518 -30.428  1.00  0.00           C  
ATOM   1284  NH1 ARG A 718      33.725  79.979 -30.824  1.00  0.00           N  
ATOM   1285  NH2 ARG A 718      31.681  79.060 -31.329  1.00  0.00           N  
ATOM   1286  N   LEU A 723      28.203  74.745 -26.597  1.00  0.00           N  
ATOM   1287  CA  LEU A 723      27.095  74.350 -25.725  1.00  0.00           C  
ATOM   1288  C   LEU A 723      26.432  75.663 -25.299  1.00  0.00           C  
ATOM   1289  O   LEU A 723      27.085  76.707 -25.267  1.00  0.00           O  
ATOM   1290  CB  LEU A 723      27.624  73.633 -24.478  1.00  0.00           C  
ATOM   1291  CG  LEU A 723      28.863  72.746 -24.616  1.00  0.00           C  
ATOM   1292  CD1 LEU A 723      29.825  73.039 -23.464  1.00  0.00           C  
ATOM   1293  CD2 LEU A 723      28.451  71.285 -24.642  1.00  0.00           C  
ATOM   1294  N   TYR A 724      25.153  75.622 -24.949  1.00  0.00           N  
ATOM   1295  CA  TYR A 724      24.457  76.842 -24.542  1.00  0.00           C  
ATOM   1296  C   TYR A 724      24.816  77.364 -23.145  1.00  0.00           C  
ATOM   1297  O   TYR A 724      24.736  78.555 -22.893  1.00  0.00           O  
ATOM   1298  CB  TYR A 724      22.955  76.619 -24.665  1.00  0.00           C  
ATOM   1299  CG  TYR A 724      22.476  76.560 -26.102  1.00  0.00           C  
ATOM   1300  CD1 TYR A 724      21.238  75.988 -26.427  1.00  0.00           C  
ATOM   1301  CD2 TYR A 724      23.248  77.107 -27.138  1.00  0.00           C  
ATOM   1302  CE1 TYR A 724      20.780  75.966 -27.748  1.00  0.00           C  
ATOM   1303  CE2 TYR A 724      22.804  77.089 -28.458  1.00  0.00           C  
ATOM   1304  CZ  TYR A 724      21.570  76.521 -28.759  1.00  0.00           C  
ATOM   1305  OH  TYR A 724      21.119  76.532 -30.064  1.00  0.00           O  
ATOM   1306  N   THR A 725      25.201  76.464 -22.240  1.00  0.00           N  
ATOM   1307  CA  THR A 725      25.599  76.820 -20.881  1.00  0.00           C  
ATOM   1308  C   THR A 725      27.053  76.469 -20.739  1.00  0.00           C  
ATOM   1309  O   THR A 725      27.575  75.677 -21.498  1.00  0.00           O  
ATOM   1310  CB  THR A 725      24.886  75.986 -19.823  1.00  0.00           C  
ATOM   1311  OG1 THR A 725      23.497  75.903 -20.134  1.00  0.00           O  
ATOM   1312  CG2 THR A 725      25.024  76.655 -18.462  1.00  0.00           C  
ATOM   1313  N   TYR A 726      27.715  77.033 -19.745  1.00  0.00           N  
ATOM   1314  CA  TYR A 726      29.119  76.705 -19.535  1.00  0.00           C  
ATOM   1315  C   TYR A 726      29.558  77.328 -18.202  1.00  0.00           C  
ATOM   1316  O   TYR A 726      28.869  78.174 -17.647  1.00  0.00           O  
ATOM   1317  CB  TYR A 726      29.955  77.240 -20.723  1.00  0.00           C  
ATOM   1318  CG  TYR A 726      30.105  78.752 -20.727  1.00  0.00           C  
ATOM   1319  CD1 TYR A 726      31.021  79.383 -19.879  1.00  0.00           C  
ATOM   1320  CD2 TYR A 726      29.335  79.555 -21.578  1.00  0.00           C  
ATOM   1321  CE1 TYR A 726      31.175  80.772 -19.879  1.00  0.00           C  
ATOM   1322  CE2 TYR A 726      29.481  80.949 -21.586  1.00  0.00           C  
ATOM   1323  CZ  TYR A 726      30.403  81.554 -20.734  1.00  0.00           C  
ATOM   1324  OH  TYR A 726      30.565  82.936 -20.718  1.00  0.00           O  
ATOM   1325  N   PHE A 728      30.691  76.900 -17.677  1.00  0.00           N  
ATOM   1326  CA  PHE A 728      31.166  77.472 -16.442  1.00  0.00           C  
ATOM   1327  C   PHE A 728      32.278  78.447 -16.724  1.00  0.00           C  
ATOM   1328  O   PHE A 728      33.090  78.230 -17.606  1.00  0.00           O  
ATOM   1329  CB  PHE A 728      31.672  76.375 -15.497  1.00  0.00           C  
ATOM   1330  CG  PHE A 728      30.581  75.534 -14.929  1.00  0.00           C  
ATOM   1331  CD1 PHE A 728      29.963  74.561 -15.703  1.00  0.00           C  
ATOM   1332  CD2 PHE A 728      30.133  75.737 -13.630  1.00  0.00           C  
ATOM   1333  CE1 PHE A 728      28.910  73.792 -15.190  1.00  0.00           C  
ATOM   1334  CE2 PHE A 728      29.092  74.985 -13.120  1.00  0.00           C  
ATOM   1335  CZ  PHE A 728      28.474  73.998 -13.910  1.00  0.00           C  
ATOM   1336  N   SER A 730      32.311  79.517 -15.950  1.00  0.00           N  
ATOM   1337  CA  SER A 730      33.329  80.552 -16.075  1.00  0.00           C  
ATOM   1338  C   SER A 730      33.919  80.690 -14.679  1.00  0.00           C  
ATOM   1339  O   SER A 730      33.162  80.810 -13.721  1.00  0.00           O  
ATOM   1340  CB  SER A 730      32.663  81.868 -16.504  1.00  0.00           C  
ATOM   1341  OG  SER A 730      33.591  82.921 -16.715  1.00  0.00           O  
ATOM   1342  N   ALA A 731      35.244  80.623 -14.540  1.00  0.00           N  
ATOM   1343  CA  ALA A 731      35.858  80.767 -13.213  1.00  0.00           C  
ATOM   1344  C   ALA A 731      36.474  82.130 -13.266  1.00  0.00           C  
ATOM   1345  O   ALA A 731      37.563  82.310 -13.789  1.00  0.00           O  
ATOM   1346  CB  ALA A 731      36.918  79.717 -12.970  1.00  0.00           C  
ATOM   1347  N   SER A 732      35.764  83.100 -12.711  1.00  0.00           N  
ATOM   1348  CA  SER A 732      36.214  84.468 -12.788  1.00  0.00           C  
ATOM   1349  C   SER A 732      36.625  85.119 -11.500  1.00  0.00           C  
ATOM   1350  O   SER A 732      36.334  84.621 -10.412  1.00  0.00           O  
ATOM   1351  CB  SER A 732      35.134  85.307 -13.461  1.00  0.00           C  
ATOM   1352  OG  SER A 732      35.527  86.658 -13.474  1.00  0.00           O  
ATOM   1353  N   CYS A 733      37.321  86.242 -11.624  1.00  0.00           N  
ATOM   1354  CA  CYS A 733      37.733  86.949 -10.425  1.00  0.00           C  
ATOM   1355  C   CYS A 733      37.865  88.433 -10.693  1.00  0.00           C  
ATOM   1356  O   CYS A 733      37.793  88.875 -11.830  1.00  0.00           O  
ATOM   1357  CB  CYS A 733      39.054  86.399  -9.882  1.00  0.00           C  
ATOM   1358  SG  CYS A 733      40.510  86.851 -10.831  1.00  0.00           S  
ATOM   1359  N   VAL A 734      38.030  89.196  -9.620  1.00  0.00           N  
ATOM   1360  CA  VAL A 734      38.190  90.631  -9.719  1.00  0.00           C  
ATOM   1361  C   VAL A 734      39.096  91.119  -8.641  1.00  0.00           C  
ATOM   1362  O   VAL A 734      39.059  90.640  -7.523  1.00  0.00           O  
ATOM   1363  CB  VAL A 734      36.872  91.385  -9.599  1.00  0.00           C  
ATOM   1364  CG1 VAL A 734      36.089  91.210 -10.867  1.00  0.00           C  
ATOM   1365  CG2 VAL A 734      36.100  90.909  -8.360  1.00  0.00           C  
ATOM   1366  N   LEU A 735      39.924  92.083  -9.011  1.00  0.00           N  
ATOM   1367  CA  LEU A 735      40.881  92.702  -8.107  1.00  0.00           C  
ATOM   1368  C   LEU A 735      40.480  94.161  -8.096  1.00  0.00           C  
ATOM   1369  O   LEU A 735      40.372  94.787  -9.158  1.00  0.00           O  
ATOM   1370  CB  LEU A 735      42.287  92.581  -8.684  1.00  0.00           C  
ATOM   1371  CG  LEU A 735      43.434  92.446  -7.701  1.00  0.00           C  
ATOM   1372  CD1 LEU A 735      44.718  92.348  -8.476  1.00  0.00           C  
ATOM   1373  CD2 LEU A 735      43.467  93.585  -6.773  1.00  0.00           C  
ATOM   1374  N   VAL A 736      40.209  94.696  -6.913  1.00  0.00           N  
ATOM   1375  CA  VAL A 736      39.858  96.104  -6.805  1.00  0.00           C  
ATOM   1376  C   VAL A 736      40.920  96.695  -5.927  1.00  0.00           C  
ATOM   1377  O   VAL A 736      41.110  96.246  -4.792  1.00  0.00           O  
ATOM   1378  CB  VAL A 736      38.518  96.343  -6.111  1.00  0.00           C  
ATOM   1379  CG1 VAL A 736      38.221  97.818  -6.126  1.00  0.00           C  
ATOM   1380  CG2 VAL A 736      37.406  95.587  -6.808  1.00  0.00           C  
ATOM   1381  N   ASP A 737      41.633  97.674  -6.468  1.00  0.00           N  
ATOM   1382  CA  ASP A 737      42.685  98.367  -5.729  1.00  0.00           C  
ATOM   1383  C   ASP A 737      42.815  99.765  -6.310  1.00  0.00           C  
ATOM   1384  O   ASP A 737      42.252 100.063  -7.374  1.00  0.00           O  
ATOM   1385  CB  ASP A 737      44.016  97.629  -5.850  1.00  0.00           C  
ATOM   1386  CG  ASP A 737      44.846  97.730  -4.592  1.00  0.00           C  
ATOM   1387  OD1 ASP A 737      45.838  96.982  -4.470  1.00  0.00           O  
ATOM   1388  OD2 ASP A 737      44.506  98.557  -3.722  1.00  0.00           O  
ATOM   1389  N   GLU A 738      43.548 100.629  -5.620  1.00  0.00           N  
ATOM   1390  CA  GLU A 738      43.699 101.978  -6.118  1.00  0.00           C  
ATOM   1391  C   GLU A 738      44.619 101.976  -7.323  1.00  0.00           C  
ATOM   1392  O   GLU A 738      44.233 102.472  -8.374  1.00  0.00           O  
ATOM   1393  CB  GLU A 738      44.202 102.880  -5.001  1.00  0.00           C  
ATOM   1394  CG  GLU A 738      43.203 102.939  -3.862  1.00  0.00           C  
ATOM   1395  CD  GLU A 738      43.569 103.933  -2.770  1.00  0.00           C  
ATOM   1396  OE1 GLU A 738      44.684 103.819  -2.209  1.00  0.00           O  
ATOM   1397  OE2 GLU A 738      42.730 104.822  -2.469  1.00  0.00           O  
ATOM   1398  N   GLU A 739      45.814 101.392  -7.193  1.00  0.00           N  
ATOM   1399  CA  GLU A 739      46.764 101.331  -8.324  1.00  0.00           C  
ATOM   1400  C   GLU A 739      46.816  99.956  -9.033  1.00  0.00           C  
ATOM   1401  O   GLU A 739      47.209  98.959  -8.446  1.00  0.00           O  
ATOM   1402  CB  GLU A 739      48.204 101.711  -7.879  1.00  0.00           C  
ATOM   1403  CG  GLU A 739      48.440 103.170  -7.372  1.00  0.00           C  
ATOM   1404  CD  GLU A 739      48.083 104.290  -8.383  1.00  0.00           C  
ATOM   1405  OE1 GLU A 739      48.099 105.474  -7.972  1.00  0.00           O  
ATOM   1406  OE2 GLU A 739      47.790 104.010  -9.572  1.00  0.00           O  
ATOM   1407  N   LEU A 788      46.424  99.906 -10.299  1.00  0.00           N  
ATOM   1408  CA  LEU A 788      46.468  98.659 -11.037  1.00  0.00           C  
ATOM   1409  C   LEU A 788      46.975  98.755 -12.468  1.00  0.00           C  
ATOM   1410  O   LEU A 788      46.616  99.650 -13.245  1.00  0.00           O  
ATOM   1411  CB  LEU A 788      45.091  98.017 -11.146  1.00  0.00           C  
ATOM   1412  CG  LEU A 788      44.207  97.631  -9.988  1.00  0.00           C  
ATOM   1413  CD1 LEU A 788      42.905  97.244 -10.651  1.00  0.00           C  
ATOM   1414  CD2 LEU A 788      44.805  96.502  -9.098  1.00  0.00           C  
ATOM   1415  N   SER A 789      47.776  97.774 -12.838  1.00  0.00           N  
ATOM   1416  CA  SER A 789      48.266  97.721 -14.194  1.00  0.00           C  
ATOM   1417  C   SER A 789      47.928  96.349 -14.711  1.00  0.00           C  
ATOM   1418  O   SER A 789      47.403  95.508 -13.988  1.00  0.00           O  
ATOM   1419  CB  SER A 789      49.780  97.975 -14.251  1.00  0.00           C  
ATOM   1420  OG  SER A 789      50.530  96.964 -13.624  1.00  0.00           O  
ATOM   1421  N   VAL A 790      48.247  96.137 -15.969  1.00  0.00           N  
ATOM   1422  CA  VAL A 790      47.997  94.891 -16.643  1.00  0.00           C  
ATOM   1423  C   VAL A 790      48.903  93.771 -16.054  1.00  0.00           C  
ATOM   1424  O   VAL A 790      48.644  92.574 -16.209  1.00  0.00           O  
ATOM   1425  CB  VAL A 790      48.167  95.178 -18.168  1.00  0.00           C  
ATOM   1426  CG1 VAL A 790      49.308  94.382 -18.771  1.00  0.00           C  
ATOM   1427  CG2 VAL A 790      46.829  94.971 -18.864  1.00  0.00           C  
ATOM   1428  N   ASP A 791      49.937  94.194 -15.337  1.00  0.00           N  
ATOM   1429  CA  ASP A 791      50.883  93.310 -14.653  1.00  0.00           C  
ATOM   1430  C   ASP A 791      50.220  92.605 -13.477  1.00  0.00           C  
ATOM   1431  O   ASP A 791      50.834  91.791 -12.799  1.00  0.00           O  
ATOM   1432  CB  ASP A 791      52.047  94.118 -14.058  1.00  0.00           C  
ATOM   1433  CG  ASP A 791      52.789  94.900 -15.088  1.00  0.00           C  
ATOM   1434  OD1 ASP A 791      52.134  95.660 -15.827  1.00  0.00           O  
ATOM   1435  OD2 ASP A 791      54.025  94.759 -15.156  1.00  0.00           O  
ATOM   1436  N   ASP A 792      48.981  92.963 -13.196  1.00  0.00           N  
ATOM   1437  CA  ASP A 792      48.294  92.374 -12.073  1.00  0.00           C  
ATOM   1438  C   ASP A 792      47.497  91.226 -12.553  1.00  0.00           C  
ATOM   1439  O   ASP A 792      47.309  90.268 -11.832  1.00  0.00           O  
ATOM   1440  CB  ASP A 792      47.463  93.435 -11.406  1.00  0.00           C  
ATOM   1441  CG  ASP A 792      48.328  94.393 -10.635  1.00  0.00           C  
ATOM   1442  OD1 ASP A 792      47.943  95.574 -10.536  1.00  0.00           O  
ATOM   1443  OD2 ASP A 792      49.403  93.952 -10.130  1.00  0.00           O  
ATOM   1444  N   GLY A 793      47.050  91.326 -13.795  1.00  0.00           N  
ATOM   1445  CA  GLY A 793      46.338  90.238 -14.410  1.00  0.00           C  
ATOM   1446  C   GLY A 793      47.382  89.179 -14.726  1.00  0.00           C  
ATOM   1447  O   GLY A 793      47.154  87.988 -14.546  1.00  0.00           O  
ATOM   1448  N   LYS A 794      48.556  89.606 -15.174  1.00  0.00           N  
ATOM   1449  CA  LYS A 794      49.590  88.648 -15.493  1.00  0.00           C  
ATOM   1450  C   LYS A 794      50.027  87.956 -14.237  1.00  0.00           C  
ATOM   1451  O   LYS A 794      50.176  86.739 -14.203  1.00  0.00           O  
ATOM   1452  CB  LYS A 794      50.797  89.328 -16.116  1.00  0.00           C  
ATOM   1453  CG  LYS A 794      50.522  89.934 -17.467  1.00  0.00           C  
ATOM   1454  CD  LYS A 794      51.767  90.571 -18.021  1.00  0.00           C  
ATOM   1455  CE  LYS A 794      51.458  91.373 -19.265  1.00  0.00           C  
ATOM   1456  NZ  LYS A 794      52.648  92.179 -19.645  1.00  0.00           N  
ATOM   1457  N   ALA A 795      50.233  88.723 -13.183  1.00  0.00           N  
ATOM   1458  CA  ALA A 795      50.674  88.091 -11.946  1.00  0.00           C  
ATOM   1459  C   ALA A 795      49.654  87.074 -11.418  1.00  0.00           C  
ATOM   1460  O   ALA A 795      50.040  86.028 -10.900  1.00  0.00           O  
ATOM   1461  CB  ALA A 795      50.971  89.145 -10.894  1.00  0.00           C  
ATOM   1462  N   VAL A 796      48.366  87.395 -11.562  1.00  0.00           N  
ATOM   1463  CA  VAL A 796      47.266  86.547 -11.132  1.00  0.00           C  
ATOM   1464  C   VAL A 796      47.064  85.407 -12.098  1.00  0.00           C  
ATOM   1465  O   VAL A 796      46.814  84.286 -11.671  1.00  0.00           O  
ATOM   1466  CB  VAL A 796      45.928  87.350 -10.984  1.00  0.00           C  
ATOM   1467  CG1 VAL A 796      44.732  86.409 -10.772  1.00  0.00           C  
ATOM   1468  CG2 VAL A 796      46.035  88.291  -9.789  1.00  0.00           C  
ATOM   1469  N   ALA A 797      47.180  85.653 -13.396  1.00  0.00           N  
ATOM   1470  CA  ALA A 797      47.024  84.532 -14.326  1.00  0.00           C  
ATOM   1471  C   ALA A 797      48.046  83.441 -13.997  1.00  0.00           C  
ATOM   1472  O   ALA A 797      47.682  82.282 -13.948  1.00  0.00           O  
ATOM   1473  CB  ALA A 797      47.182  84.981 -15.762  1.00  0.00           C  
ATOM   1474  N   GLU A 798      49.308  83.807 -13.747  1.00  0.00           N  
ATOM   1475  CA  GLU A 798      50.346  82.818 -13.415  1.00  0.00           C  
ATOM   1476  C   GLU A 798      50.159  82.115 -12.060  1.00  0.00           C  
ATOM   1477  O   GLU A 798      50.254  80.913 -11.981  1.00  0.00           O  
ATOM   1478  CB  GLU A 798      51.733  83.452 -13.444  1.00  0.00           C  
ATOM   1479  CG  GLU A 798      52.844  82.565 -12.841  1.00  0.00           C  
ATOM   1480  CD  GLU A 798      54.092  83.347 -12.400  1.00  0.00           C  
ATOM   1481  OE1 GLU A 798      54.720  82.921 -11.416  1.00  0.00           O  
ATOM   1482  OE2 GLU A 798      54.454  84.374 -13.018  1.00  0.00           O  
ATOM   1483  N   ALA A 799      49.909  82.859 -10.994  1.00  0.00           N  
ATOM   1484  CA  ALA A 799      49.710  82.263  -9.675  1.00  0.00           C  
ATOM   1485  C   ALA A 799      48.548  81.272  -9.663  1.00  0.00           C  
ATOM   1486  O   ALA A 799      48.419  80.421  -8.777  1.00  0.00           O  
ATOM   1487  CB  ALA A 799      49.462  83.346  -8.657  1.00  0.00           C  
ATOM   1488  N   LEU A 800      47.686  81.387 -10.653  1.00  0.00           N  
ATOM   1489  CA  LEU A 800      46.571  80.472 -10.731  1.00  0.00           C  
ATOM   1490  C   LEU A 800      46.930  79.236 -11.570  1.00  0.00           C  
ATOM   1491  O   LEU A 800      46.941  78.107 -11.060  1.00  0.00           O  
ATOM   1492  CB  LEU A 800      45.414  81.196 -11.349  1.00  0.00           C  
ATOM   1493  CG  LEU A 800      44.088  80.523 -11.362  1.00  0.00           C  
ATOM   1494  CD1 LEU A 800      43.549  80.514  -9.954  1.00  0.00           C  
ATOM   1495  CD2 LEU A 800      43.189  81.300 -12.321  1.00  0.00           C  
ATOM   1496  N   LEU A 801      47.253  79.452 -12.848  1.00  0.00           N  
ATOM   1497  CA  LEU A 801      47.587  78.350 -13.734  1.00  0.00           C  
ATOM   1498  C   LEU A 801      48.737  77.459 -13.238  1.00  0.00           C  
ATOM   1499  O   LEU A 801      48.699  76.255 -13.383  1.00  0.00           O  
ATOM   1500  CB  LEU A 801      47.903  78.856 -15.134  1.00  0.00           C  
ATOM   1501  CG  LEU A 801      46.859  79.241 -16.190  1.00  0.00           C  
ATOM   1502  CD1 LEU A 801      45.560  78.503 -16.005  1.00  0.00           C  
ATOM   1503  CD2 LEU A 801      46.668  80.714 -16.126  1.00  0.00           C  
ATOM   1504  N   ARG A 802      49.770  78.056 -12.681  1.00  0.00           N  
ATOM   1505  CA  ARG A 802      50.886  77.308 -12.126  1.00  0.00           C  
ATOM   1506  C   ARG A 802      50.424  76.289 -11.122  1.00  0.00           C  
ATOM   1507  O   ARG A 802      51.192  75.454 -10.690  1.00  0.00           O  
ATOM   1508  CB  ARG A 802      51.834  78.235 -11.382  1.00  0.00           C  
ATOM   1509  CG  ARG A 802      52.810  78.963 -12.265  1.00  0.00           C  
ATOM   1510  CD  ARG A 802      54.120  78.507 -11.822  1.00  0.00           C  
ATOM   1511  NE  ARG A 802      54.856  79.575 -11.208  1.00  0.00           N  
ATOM   1512  CZ  ARG A 802      56.029  79.401 -10.614  1.00  0.00           C  
ATOM   1513  NH1 ARG A 802      56.659  80.434 -10.084  1.00  0.00           N  
ATOM   1514  NH2 ARG A 802      56.559  78.186 -10.525  1.00  0.00           N  
ATOM   1515  N   GLN A 803      49.182  76.374 -10.691  1.00  0.00           N  
ATOM   1516  CA  GLN A 803      48.733  75.390  -9.731  1.00  0.00           C  
ATOM   1517  C   GLN A 803      48.125  74.214 -10.482  1.00  0.00           C  
ATOM   1518  O   GLN A 803      48.006  73.134  -9.958  1.00  0.00           O  
ATOM   1519  CB  GLN A 803      47.730  75.997  -8.782  1.00  0.00           C  
ATOM   1520  CG  GLN A 803      48.281  77.042  -7.804  1.00  0.00           C  
ATOM   1521  CD  GLN A 803      47.217  77.444  -6.809  1.00  0.00           C  
ATOM   1522  OE1 GLN A 803      46.804  76.652  -5.953  1.00  0.00           O  
ATOM   1523  NE2 GLN A 803      46.740  78.653  -6.936  1.00  0.00           N  
ATOM   1524  N   PHE A 807      47.751  74.438 -11.726  1.00  0.00           N  
ATOM   1525  CA  PHE A 807      47.178  73.398 -12.546  1.00  0.00           C  
ATOM   1526  C   PHE A 807      48.228  72.778 -13.442  1.00  0.00           C  
ATOM   1527  O   PHE A 807      47.901  72.157 -14.456  1.00  0.00           O  
ATOM   1528  CB  PHE A 807      46.059  73.989 -13.381  1.00  0.00           C  
ATOM   1529  CG  PHE A 807      44.848  74.251 -12.597  1.00  0.00           C  
ATOM   1530  CD1 PHE A 807      43.815  73.333 -12.585  1.00  0.00           C  
ATOM   1531  CD2 PHE A 807      44.758  75.380 -11.799  1.00  0.00           C  
ATOM   1532  CE1 PHE A 807      42.701  73.533 -11.779  1.00  0.00           C  
ATOM   1533  CE2 PHE A 807      43.639  75.588 -10.989  1.00  0.00           C  
ATOM   1534  CZ  PHE A 807      42.610  74.658 -10.982  1.00  0.00           C  
ATOM   1535  N   GLY A 808      49.494  72.975 -13.082  1.00  0.00           N  
ATOM   1536  CA  GLY A 808      50.567  72.412 -13.871  1.00  0.00           C  
ATOM   1537  C   GLY A 808      51.236  73.179 -14.995  1.00  0.00           C  
ATOM   1538  O   GLY A 808      52.257  72.712 -15.477  1.00  0.00           O  
ATOM   1539  N   PHE A1141      50.696  74.312 -15.438  1.00  0.00           N  
ATOM   1540  CA  PHE A1141      51.336  75.094 -16.508  1.00  0.00           C  
ATOM   1541  C   PHE A1141      52.681  75.661 -16.010  1.00  0.00           C  
ATOM   1542  O   PHE A1141      52.831  76.043 -14.835  1.00  0.00           O  
ATOM   1543  CB  PHE A1141      50.436  76.233 -16.979  1.00  0.00           C  
ATOM   1544  CG  PHE A1141      49.080  75.785 -17.474  1.00  0.00           C  
ATOM   1545  CD1 PHE A1141      48.016  75.599 -16.589  1.00  0.00           C  
ATOM   1546  CD2 PHE A1141      48.850  75.595 -18.825  1.00  0.00           C  
ATOM   1547  CE1 PHE A1141      46.738  75.234 -17.058  1.00  0.00           C  
ATOM   1548  CE2 PHE A1141      47.577  75.230 -19.306  1.00  0.00           C  
ATOM   1549  CZ  PHE A1141      46.521  75.050 -18.422  1.00  0.00           C  
ATOM   1550  N   GLU A1153      53.663  75.709 -16.906  1.00  0.00           N  
ATOM   1551  CA  GLU A1153      54.992  76.182 -16.528  1.00  0.00           C  
ATOM   1552  C   GLU A1153      55.456  77.517 -17.145  1.00  0.00           C  
ATOM   1553  O   GLU A1153      56.363  78.166 -16.624  1.00  0.00           O  
ATOM   1554  CB  GLU A1153      56.021  75.094 -16.856  1.00  0.00           C  
ATOM   1555  CG  GLU A1153      56.101  73.917 -15.886  1.00  0.00           C  
ATOM   1556  CD  GLU A1153      55.864  72.586 -16.590  1.00  0.00           C  
ATOM   1557  OE1 GLU A1153      56.388  72.424 -17.714  1.00  0.00           O  
ATOM   1558  OE2 GLU A1153      55.162  71.706 -16.029  1.00  0.00           O  
ATOM   1559  N   ASN A1154      54.824  77.949 -18.227  1.00  0.00           N  
ATOM   1560  CA  ASN A1154      55.265  79.175 -18.866  1.00  0.00           C  
ATOM   1561  C   ASN A1154      54.076  79.935 -19.454  1.00  0.00           C  
ATOM   1562  O   ASN A1154      53.070  79.313 -19.807  1.00  0.00           O  
ATOM   1563  CB  ASN A1154      56.260  78.787 -19.949  1.00  0.00           C  
ATOM   1564  CG  ASN A1154      57.159  79.901 -20.336  1.00  0.00           C  
ATOM   1565  OD1 ASN A1154      58.033  79.728 -21.162  1.00  0.00           O  
ATOM   1566  ND2 ASN A1154      56.954  81.059 -19.748  1.00  0.00           N  
ATOM   1567  N   PHE A1155      54.192  81.263 -19.576  1.00  0.00           N  
ATOM   1568  CA  PHE A1155      53.086  82.080 -20.093  1.00  0.00           C  
ATOM   1569  C   PHE A1155      53.429  83.222 -21.061  1.00  0.00           C  
ATOM   1570  O   PHE A1155      54.446  83.889 -20.959  1.00  0.00           O  
ATOM   1571  CB  PHE A1155      52.324  82.701 -18.924  1.00  0.00           C  
ATOM   1572  CG  PHE A1155      51.927  81.731 -17.882  1.00  0.00           C  
ATOM   1573  CD1 PHE A1155      50.709  81.065 -17.972  1.00  0.00           C  
ATOM   1574  CD2 PHE A1155      52.803  81.421 -16.838  1.00  0.00           C  
ATOM   1575  CE1 PHE A1155      50.372  80.091 -17.038  1.00  0.00           C  
ATOM   1576  CE2 PHE A1155      52.480  80.448 -15.897  1.00  0.00           C  
ATOM   1577  CZ  PHE A1155      51.268  79.778 -15.994  1.00  0.00           C  
ATOM   1578  N   ARG A1156      52.539  83.468 -21.996  1.00  0.00           N  
ATOM   1579  CA  ARG A1156      52.741  84.565 -22.917  1.00  0.00           C  
ATOM   1580  C   ARG A1156      51.406  85.313 -22.931  1.00  0.00           C  
ATOM   1581  O   ARG A1156      50.328  84.691 -22.884  1.00  0.00           O  
ATOM   1582  CB  ARG A1156      53.056  84.060 -24.341  1.00  0.00           C  
ATOM   1583  CG  ARG A1156      54.357  83.307 -24.517  1.00  0.00           C  
ATOM   1584  CD  ARG A1156      55.551  84.109 -24.013  1.00  0.00           C  
ATOM   1585  NE  ARG A1156      56.821  83.441 -24.323  1.00  0.00           N  
ATOM   1586  CZ  ARG A1156      57.676  82.936 -23.430  1.00  0.00           C  
ATOM   1587  NH1 ARG A1156      58.791  82.356 -23.851  1.00  0.00           N  
ATOM   1588  NH2 ARG A1156      57.435  83.003 -22.126  1.00  0.00           N  
ATOM   1589  N   PHE A1157      51.480  86.640 -23.005  1.00  0.00           N  
ATOM   1590  CA  PHE A1157      50.277  87.453 -23.058  1.00  0.00           C  
ATOM   1591  C   PHE A1157      50.233  88.368 -24.287  1.00  0.00           C  
ATOM   1592  O   PHE A1157      51.094  89.212 -24.490  1.00  0.00           O  
ATOM   1593  CB  PHE A1157      50.179  88.289 -21.798  1.00  0.00           C  
ATOM   1594  CG  PHE A1157      50.410  87.515 -20.558  1.00  0.00           C  
ATOM   1595  CD1 PHE A1157      51.694  87.321 -20.086  1.00  0.00           C  
ATOM   1596  CD2 PHE A1157      49.333  87.002 -19.834  1.00  0.00           C  
ATOM   1597  CE1 PHE A1157      51.914  86.629 -18.894  1.00  0.00           C  
ATOM   1598  CE2 PHE A1157      49.534  86.313 -18.653  1.00  0.00           C  
ATOM   1599  CZ  PHE A1157      50.835  86.123 -18.175  1.00  0.00           C  
ATOM   1600  N   ARG A1158      49.217  88.191 -25.105  1.00  0.00           N  
ATOM   1601  CA  ARG A1158      49.036  88.997 -26.286  1.00  0.00           C  
ATOM   1602  C   ARG A1158      47.771  89.873 -26.092  1.00  0.00           C  
ATOM   1603  O   ARG A1158      46.839  89.485 -25.393  1.00  0.00           O  
ATOM   1604  CB  ARG A1158      48.859  88.088 -27.509  1.00  0.00           C  
ATOM   1605  CG  ARG A1158      47.398  87.851 -27.862  1.00  0.00           C  
ATOM   1606  CD  ARG A1158      47.229  86.999 -29.101  1.00  0.00           C  
ATOM   1607  NE  ARG A1158      45.830  86.962 -29.523  1.00  0.00           N  
ATOM   1608  CZ  ARG A1158      45.359  86.195 -30.503  1.00  0.00           C  
ATOM   1609  NH1 ARG A1158      44.067  86.233 -30.818  1.00  0.00           N  
ATOM   1610  NH2 ARG A1158      46.181  85.386 -31.163  1.00  0.00           N  
ATOM   1611  N   LYS A1159      47.742  91.045 -26.722  1.00  0.00           N  
ATOM   1612  CA  LYS A1159      46.595  91.952 -26.631  1.00  0.00           C  
ATOM   1613  C   LYS A1159      45.414  91.457 -27.500  1.00  0.00           C  
ATOM   1614  O   LYS A1159      45.570  91.102 -28.668  1.00  0.00           O  
ATOM   1615  CB  LYS A1159      47.027  93.388 -27.010  1.00  0.00           C  
ATOM   1616  CG  LYS A1159      48.152  93.953 -26.124  1.00  0.00           C  
ATOM   1617  CD  LYS A1159      47.670  94.940 -25.048  1.00  0.00           C  
ATOM   1618  CE  LYS A1159      48.789  95.321 -24.029  1.00  0.00           C  
ATOM   1619  NZ  LYS A1159      48.882  94.352 -22.852  1.00  0.00           N  
ATOM   1620  N   ASP A1160      44.226  91.426 -26.909  1.00  0.00           N  
ATOM   1621  CA  ASP A1160      43.069  90.927 -27.619  1.00  0.00           C  
ATOM   1622  C   ASP A1160      42.489  91.938 -28.593  1.00  0.00           C  
ATOM   1623  O   ASP A1160      42.022  93.008 -28.213  1.00  0.00           O  
ATOM   1624  CB  ASP A1160      42.028  90.439 -26.605  1.00  0.00           C  
ATOM   1625  CG  ASP A1160      40.897  89.638 -27.249  1.00  0.00           C  
ATOM   1626  OD1 ASP A1160      40.162  88.963 -26.502  1.00  0.00           O  
ATOM   1627  OD2 ASP A1160      40.724  89.686 -28.489  1.00  0.00           O  
ATOM   1628  N   GLU A1161      42.551  91.577 -29.867  1.00  0.00           N  
ATOM   1629  CA  GLU A1161      42.054  92.404 -30.958  1.00  0.00           C  
ATOM   1630  C   GLU A1161      40.602  92.775 -30.796  1.00  0.00           C  
ATOM   1631  O   GLU A1161      40.117  93.661 -31.465  1.00  0.00           O  
ATOM   1632  CB  GLU A1161      42.199  91.673 -32.298  1.00  0.00           C  
ATOM   1633  CG  GLU A1161      43.601  91.661 -32.901  1.00  0.00           C  
ATOM   1634  CD  GLU A1161      43.663  90.916 -34.235  1.00  0.00           C  
ATOM   1635  OE1 GLU A1161      44.738  90.948 -34.876  1.00  0.00           O  
ATOM   1636  OE2 GLU A1161      42.647  90.300 -34.641  1.00  0.00           O  
ATOM   1637  N   LYS A1425      39.885  92.088 -29.928  1.00  0.00           N  
ATOM   1638  CA  LYS A1425      38.474  92.410 -29.763  1.00  0.00           C  
ATOM   1639  C   LYS A1425      38.300  93.810 -29.144  1.00  0.00           C  
ATOM   1640  O   LYS A1425      37.312  94.493 -29.426  1.00  0.00           O  
ATOM   1641  CB  LYS A1425      37.802  91.336 -28.896  1.00  0.00           C  
ATOM   1642  CG  LYS A1425      36.372  91.020 -29.283  1.00  0.00           C  
ATOM   1643  CD  LYS A1425      35.904  89.773 -28.562  1.00  0.00           C  
ATOM   1644  CE  LYS A1425      36.896  88.630 -28.770  1.00  0.00           C  
ATOM   1645  NZ  LYS A1425      36.343  87.283 -28.434  1.00  0.00           N  
ATOM   1646  N   ARG A1437      39.277  94.225 -28.327  1.00  0.00           N  
ATOM   1647  CA  ARG A1437      39.259  95.518 -27.639  1.00  0.00           C  
ATOM   1648  C   ARG A1437      37.831  95.860 -27.278  1.00  0.00           C  
ATOM   1649  O   ARG A1437      37.205  96.687 -27.929  1.00  0.00           O  
ATOM   1650  CB  ARG A1437      39.849  96.611 -28.534  1.00  0.00           C  
ATOM   1651  CG  ARG A1437      41.358  96.578 -28.640  1.00  0.00           C  
ATOM   1652  CD  ARG A1437      41.818  97.529 -29.698  1.00  0.00           C  
ATOM   1653  NE  ARG A1437      41.794  98.949 -29.327  1.00  0.00           N  
ATOM   1654  CZ  ARG A1437      42.768  99.582 -28.658  1.00  0.00           C  
ATOM   1655  NH1 ARG A1437      42.673 100.882 -28.376  1.00  0.00           N  
ATOM   1656  NH2 ARG A1437      43.836  98.919 -28.242  1.00  0.00           N  
ATOM   1657  N   SER A1438      37.326  95.220 -26.232  1.00  0.00           N  
ATOM   1658  CA  SER A1438      35.944  95.407 -25.809  1.00  0.00           C  
ATOM   1659  C   SER A1438      35.728  96.657 -24.987  1.00  0.00           C  
ATOM   1660  O   SER A1438      36.558  97.043 -24.139  1.00  0.00           O  
ATOM   1661  CB  SER A1438      35.446  94.172 -25.048  1.00  0.00           C  
ATOM   1662  OG  SER A1438      35.725  92.981 -25.783  1.00  0.00           O  
ATOM   1663  N   LYS A1443      34.580  97.269 -25.262  1.00  0.00           N  
ATOM   1664  CA  LYS A1443      34.169  98.515 -24.650  1.00  0.00           C  
ATOM   1665  C   LYS A1443      34.183  98.597 -23.130  1.00  0.00           C  
ATOM   1666  O   LYS A1443      34.349  99.699 -22.574  1.00  0.00           O  
ATOM   1667  CB  LYS A1443      32.798  98.910 -25.213  1.00  0.00           C  
ATOM   1668  CG  LYS A1443      32.881  99.388 -26.672  1.00  0.00           C  
ATOM   1669  CD  LYS A1443      33.747 100.661 -26.789  1.00  0.00           C  
ATOM   1670  CE  LYS A1443      34.123 100.992 -28.229  1.00  0.00           C  
ATOM   1671  NZ  LYS A1443      35.120 100.037 -28.775  1.00  0.00           N  
ATOM   1672  N   TYR A1444      34.031  97.455 -22.455  1.00  0.00           N  
ATOM   1673  CA  TYR A1444      34.031  97.475 -21.002  1.00  0.00           C  
ATOM   1674  C   TYR A1444      35.393  97.406 -20.357  1.00  0.00           C  
ATOM   1675  O   TYR A1444      35.510  97.443 -19.129  1.00  0.00           O  
ATOM   1676  CB  TYR A1444      33.162  96.374 -20.439  1.00  0.00           C  
ATOM   1677  CG  TYR A1444      33.526  95.006 -20.888  1.00  0.00           C  
ATOM   1678  CD1 TYR A1444      33.030  94.504 -22.090  1.00  0.00           C  
ATOM   1679  CD2 TYR A1444      34.293  94.166 -20.074  1.00  0.00           C  
ATOM   1680  CE1 TYR A1444      33.270  93.195 -22.474  1.00  0.00           C  
ATOM   1681  CE2 TYR A1444      34.540  92.847 -20.447  1.00  0.00           C  
ATOM   1682  CZ  TYR A1444      34.021  92.367 -21.650  1.00  0.00           C  
ATOM   1683  OH  TYR A1444      34.221  91.059 -22.030  1.00  0.00           O  
ATOM   1684  N   TYR A1446      36.423  97.315 -21.187  1.00  0.00           N  
ATOM   1685  CA  TYR A1446      37.789  97.273 -20.690  1.00  0.00           C  
ATOM   1686  C   TYR A1446      38.545  98.505 -21.153  1.00  0.00           C  
ATOM   1687  O   TYR A1446      38.470  98.850 -22.320  1.00  0.00           O  
ATOM   1688  CB  TYR A1446      38.555  96.049 -21.235  1.00  0.00           C  
ATOM   1689  CG  TYR A1446      38.328  94.737 -20.529  1.00  0.00           C  
ATOM   1690  CD1 TYR A1446      38.500  94.620 -19.150  1.00  0.00           C  
ATOM   1691  CD2 TYR A1446      37.892  93.627 -21.235  1.00  0.00           C  
ATOM   1692  CE1 TYR A1446      38.227  93.432 -18.496  1.00  0.00           C  
ATOM   1693  CE2 TYR A1446      37.617  92.439 -20.596  1.00  0.00           C  
ATOM   1694  CZ  TYR A1446      37.777  92.343 -19.226  1.00  0.00           C  
ATOM   1695  OH  TYR A1446      37.445  91.160 -18.594  1.00  0.00           O  
ATOM   1696  N   ILE A1447      39.276  99.149 -20.246  1.00  0.00           N  
ATOM   1697  CA  ILE A1447      40.133 100.292 -20.587  1.00  0.00           C  
ATOM   1698  C   ILE A1447      40.881  99.891 -21.870  1.00  0.00           C  
ATOM   1699  O   ILE A1447      41.559  98.865 -21.889  1.00  0.00           O  
ATOM   1700  CB  ILE A1447      41.205 100.519 -19.493  1.00  0.00           C  
ATOM   1701  CG1 ILE A1447      40.550 101.119 -18.238  1.00  0.00           C  
ATOM   1702  CG2 ILE A1447      42.387 101.321 -20.077  1.00  0.00           C  
ATOM   1703  CD1 ILE A1447      41.498 101.240 -17.021  1.00  0.00           C  
ATOM   1704  N   PRO A1448      40.806 100.702 -22.942  1.00  0.00           N  
ATOM   1705  CA  PRO A1448      41.537 100.233 -24.115  1.00  0.00           C  
ATOM   1706  C   PRO A1448      43.003  99.850 -23.878  1.00  0.00           C  
ATOM   1707  O   PRO A1448      43.753 100.496 -23.117  1.00  0.00           O  
ATOM   1708  CB  PRO A1448      41.333 101.366 -25.127  1.00  0.00           C  
ATOM   1709  CG  PRO A1448      41.206 102.551 -24.282  1.00  0.00           C  
ATOM   1710  CD  PRO A1448      40.325 102.079 -23.149  1.00  0.00           C  
ATOM   1711  N   ASP A1456      43.365  98.737 -24.506  1.00  0.00           N  
ATOM   1712  CA  ASP A1456      44.706  98.188 -24.453  1.00  0.00           C  
ATOM   1713  C   ASP A1456      45.047  97.330 -23.224  1.00  0.00           C  
ATOM   1714  O   ASP A1456      46.202  96.893 -23.035  1.00  0.00           O  
ATOM   1715  CB  ASP A1456      45.712  99.317 -24.609  1.00  0.00           C  
ATOM   1716  CG  ASP A1456      46.897  98.891 -25.405  1.00  0.00           C  
ATOM   1717  OD1 ASP A1456      46.668  98.182 -26.413  1.00  0.00           O  
ATOM   1718  OD2 ASP A1456      48.035  99.253 -25.030  1.00  0.00           O  
ATOM   1719  N   THR A1457      44.049  97.081 -22.385  1.00  0.00           N  
ATOM   1720  CA  THR A1457      44.283  96.269 -21.206  1.00  0.00           C  
ATOM   1721  C   THR A1457      43.775  94.865 -21.474  1.00  0.00           C  
ATOM   1722  O   THR A1457      44.271  93.904 -20.871  1.00  0.00           O  
ATOM   1723  CB  THR A1457      43.567  96.830 -19.948  1.00  0.00           C  
ATOM   1724  OG1 THR A1457      42.154  96.922 -20.190  1.00  0.00           O  
ATOM   1725  CG2 THR A1457      44.099  98.192 -19.597  1.00  0.00           C  
ATOM   1726  N   GLN A1458      42.812  94.727 -22.388  1.00  0.00           N  
ATOM   1727  CA  GLN A1458      42.279  93.402 -22.645  1.00  0.00           C  
ATOM   1728  C   GLN A1458      43.333  92.472 -23.251  1.00  0.00           C  
ATOM   1729  O   GLN A1458      43.556  92.442 -24.459  1.00  0.00           O  
ATOM   1730  CB  GLN A1458      41.013  93.460 -23.509  1.00  0.00           C  
ATOM   1731  CG  GLN A1458      40.626  92.079 -23.976  1.00  0.00           C  
ATOM   1732  CD  GLN A1458      39.218  91.965 -24.486  1.00  0.00           C  
ATOM   1733  OE1 GLN A1458      38.819  92.694 -25.378  1.00  0.00           O  
ATOM   1734  NE2 GLN A1458      38.457  91.022 -23.931  1.00  0.00           N  
ATOM   1735  N   THR A1459      43.971  91.708 -22.374  1.00  0.00           N  
ATOM   1736  CA  THR A1459      45.024  90.763 -22.734  1.00  0.00           C  
ATOM   1737  C   THR A1459      44.472  89.326 -22.862  1.00  0.00           C  
ATOM   1738  O   THR A1459      43.553  88.976 -22.129  1.00  0.00           O  
ATOM   1739  CB  THR A1459      46.122  90.806 -21.635  1.00  0.00           C  
ATOM   1740  OG1 THR A1459      46.694  92.131 -21.561  1.00  0.00           O  
ATOM   1741  CG2 THR A1459      47.206  89.813 -21.927  1.00  0.00           C  
ATOM   1742  N   GLU A1460      44.990  88.519 -23.806  1.00  0.00           N  
ATOM   1743  CA  GLU A1460      44.575  87.095 -23.960  1.00  0.00           C  
ATOM   1744  C   GLU A1460      45.690  86.280 -23.328  1.00  0.00           C  
ATOM   1745  O   GLU A1460      46.856  86.576 -23.590  1.00  0.00           O  
ATOM   1746  CB  GLU A1460      44.482  86.667 -25.413  1.00  0.00           C  
ATOM   1747  CG  GLU A1460      43.461  87.418 -26.245  1.00  0.00           C  
ATOM   1748  CD  GLU A1460      43.408  86.900 -27.677  1.00  0.00           C  
ATOM   1749  OE1 GLU A1460      43.245  87.710 -28.617  1.00  0.00           O  
ATOM   1750  OE2 GLU A1460      43.527  85.671 -27.864  1.00  0.00           O  
ATOM   1751  N   VAL A1461      45.398  85.274 -22.499  1.00  0.00           N  
ATOM   1752  CA  VAL A1461      46.538  84.555 -21.918  1.00  0.00           C  
ATOM   1753  C   VAL A1461      46.814  83.122 -22.430  1.00  0.00           C  
ATOM   1754  O   VAL A1461      45.926  82.285 -22.500  1.00  0.00           O  
ATOM   1755  CB  VAL A1461      46.559  84.655 -20.344  1.00  0.00           C  
ATOM   1756  CG1 VAL A1461      45.191  84.806 -19.784  1.00  0.00           C  
ATOM   1757  CG2 VAL A1461      47.266  83.468 -19.756  1.00  0.00           C  
ATOM   1758  N   PHE A1462      48.063  82.909 -22.873  1.00  0.00           N  
ATOM   1759  CA  PHE A1462      48.550  81.636 -23.409  1.00  0.00           C  
ATOM   1760  C   PHE A1462      49.491  80.962 -22.411  1.00  0.00           C  
ATOM   1761  O   PHE A1462      50.446  81.562 -21.875  1.00  0.00           O  
ATOM   1762  CB  PHE A1462      49.288  81.850 -24.718  1.00  0.00           C  
ATOM   1763  CG  PHE A1462      48.416  82.308 -25.829  1.00  0.00           C  
ATOM   1764  CD1 PHE A1462      47.767  81.374 -26.654  1.00  0.00           C  
ATOM   1765  CD2 PHE A1462      48.231  83.670 -26.064  1.00  0.00           C  
ATOM   1766  CE1 PHE A1462      46.940  81.775 -27.720  1.00  0.00           C  
ATOM   1767  CE2 PHE A1462      47.414  84.099 -27.111  1.00  0.00           C  
ATOM   1768  CZ  PHE A1462      46.763  83.146 -27.945  1.00  0.00           C  
ATOM   1769  N   ALA A1463      49.187  79.701 -22.148  1.00  0.00           N  
ATOM   1770  CA  ALA A1463      49.970  78.921 -21.217  1.00  0.00           C  
ATOM   1771  C   ALA A1463      50.479  77.654 -21.851  1.00  0.00           C  
ATOM   1772  O   ALA A1463      49.866  77.047 -22.761  1.00  0.00           O  
ATOM   1773  CB  ALA A1463      49.164  78.579 -19.973  1.00  0.00           C  
ATOM   1774  N   PHE A1464      51.635  77.284 -21.336  1.00  0.00           N  
ATOM   1775  CA  PHE A1464      52.326  76.124 -21.766  1.00  0.00           C  
ATOM   1776  C   PHE A1464      52.113  75.029 -20.781  1.00  0.00           C  
ATOM   1777  O   PHE A1464      52.485  75.175 -19.606  1.00  0.00           O  
ATOM   1778  CB  PHE A1464      53.828  76.398 -21.859  1.00  0.00           C  
ATOM   1779  CG  PHE A1464      54.621  75.179 -22.192  1.00  0.00           C  
ATOM   1780  CD1 PHE A1464      55.266  74.454 -21.183  1.00  0.00           C  
ATOM   1781  CD2 PHE A1464      54.608  74.669 -23.486  1.00  0.00           C  
ATOM   1782  CE1 PHE A1464      55.870  73.241 -21.457  1.00  0.00           C  
ATOM   1783  CE2 PHE A1464      55.209  73.457 -23.764  1.00  0.00           C  
ATOM   1784  CZ  PHE A1464      55.838  72.741 -22.749  1.00  0.00           C  
ATOM   1785  N   HIS A1465      51.527  73.932 -21.260  1.00  0.00           N  
ATOM   1786  CA  HIS A1465      51.340  72.757 -20.419  1.00  0.00           C  
ATOM   1787  C   HIS A1465      51.965  71.474 -20.971  1.00  0.00           C  
ATOM   1788  O   HIS A1465      51.689  71.054 -22.100  1.00  0.00           O  
ATOM   1789  CB  HIS A1465      49.869  72.453 -20.125  1.00  0.00           C  
ATOM   1790  CG  HIS A1465      49.710  71.583 -18.925  1.00  0.00           C  
ATOM   1791  ND1 HIS A1465      49.459  72.094 -17.671  1.00  0.00           N  
ATOM   1792  CD2 HIS A1465      49.985  70.273 -18.743  1.00  0.00           C  
ATOM   1793  CE1 HIS A1465      49.597  71.141 -16.769  1.00  0.00           C  
ATOM   1794  NE2 HIS A1465      49.918  70.027 -17.394  1.00  0.00           N  
ATOM   1795  N   PRO A1475      52.814  70.830 -20.162  1.00  0.00           N  
ATOM   1796  CA  PRO A1475      53.511  69.585 -20.479  1.00  0.00           C  
ATOM   1797  C   PRO A1475      52.565  68.535 -21.073  1.00  0.00           C  
ATOM   1798  O   PRO A1475      52.748  68.105 -22.204  1.00  0.00           O  
ATOM   1799  CB  PRO A1475      54.030  69.162 -19.131  1.00  0.00           C  
ATOM   1800  CG  PRO A1475      54.418  70.454 -18.526  1.00  0.00           C  
ATOM   1801  CD  PRO A1475      53.234  71.326 -18.840  1.00  0.00           C  
ATOM   1802  N   LYS A1476      51.557  68.119 -20.305  1.00  0.00           N  
ATOM   1803  CA  LYS A1476      50.596  67.109 -20.775  1.00  0.00           C  
ATOM   1804  C   LYS A1476      50.273  67.281 -22.249  1.00  0.00           C  
ATOM   1805  O   LYS A1476      50.051  66.308 -22.965  1.00  0.00           O  
ATOM   1806  CB  LYS A1476      49.259  67.188 -20.017  1.00  0.00           C  
ATOM   1807  CG  LYS A1476      49.269  66.763 -18.590  1.00  0.00           C  
ATOM   1808  CD  LYS A1476      47.857  66.827 -18.013  1.00  0.00           C  
ATOM   1809  CE  LYS A1476      46.973  65.774 -18.643  1.00  0.00           C  
ATOM   1810  NZ  LYS A1476      45.683  65.602 -17.911  1.00  0.00           N  
ATOM   1811  N   LEU A1681      50.238  68.522 -22.707  1.00  0.00           N  
ATOM   1812  CA  LEU A1681      49.872  68.778 -24.077  1.00  0.00           C  
ATOM   1813  C   LEU A1681      50.933  68.560 -25.139  1.00  0.00           C  
ATOM   1814  O   LEU A1681      50.577  68.306 -26.285  1.00  0.00           O  
ATOM   1815  CB  LEU A1681      49.332  70.194 -24.180  1.00  0.00           C  
ATOM   1816  CG  LEU A1681      47.909  70.449 -23.695  1.00  0.00           C  
ATOM   1817  CD1 LEU A1681      47.785  71.902 -23.294  1.00  0.00           C  
ATOM   1818  CD2 LEU A1681      46.928  70.134 -24.801  1.00  0.00           C  
ATOM   1819  N   VAL A1682      52.213  68.656 -24.762  1.00  0.00           N  
ATOM   1820  CA  VAL A1682      53.353  68.502 -25.694  1.00  0.00           C  
ATOM   1821  C   VAL A1682      53.295  67.203 -26.452  1.00  0.00           C  
ATOM   1822  O   VAL A1682      53.189  66.128 -25.858  1.00  0.00           O  
ATOM   1823  CB  VAL A1682      54.744  68.551 -24.978  1.00  0.00           C  
ATOM   1824  CG1 VAL A1682      54.972  69.928 -24.332  1.00  0.00           C  
ATOM   1825  CG2 VAL A1682      54.837  67.430 -23.925  1.00  0.00           C  
ATOM   1826  N   GLY A1683      53.391  67.306 -27.772  1.00  0.00           N  
ATOM   1827  CA  GLY A1683      53.318  66.119 -28.592  1.00  0.00           C  
ATOM   1828  C   GLY A1683      51.980  65.495 -28.290  1.00  0.00           C  
ATOM   1829  O   GLY A1683      51.900  64.481 -27.591  1.00  0.00           O  
ATOM   1830  N   SER A1684      50.926  66.138 -28.790  1.00  0.00           N  
ATOM   1831  CA  SER A1684      49.555  65.675 -28.598  1.00  0.00           C  
ATOM   1832  C   SER A1684      48.819  65.661 -29.927  1.00  0.00           C  
ATOM   1833  O   SER A1684      49.040  66.533 -30.772  1.00  0.00           O  
ATOM   1834  CB  SER A1684      48.805  66.580 -27.627  1.00  0.00           C  
ATOM   1835  OG  SER A1684      47.424  66.298 -27.694  1.00  0.00           O  
ATOM   1836  N   SER A1685      47.940  64.672 -30.097  1.00  0.00           N  
ATOM   1837  CA  SER A1685      47.158  64.502 -31.326  1.00  0.00           C  
ATOM   1838  C   SER A1685      46.358  65.751 -31.687  1.00  0.00           C  
ATOM   1839  O   SER A1685      45.606  65.766 -32.666  1.00  0.00           O  
ATOM   1840  CB  SER A1685      46.208  63.305 -31.182  1.00  0.00           C  
ATOM   1841  OG  SER A1685      46.932  62.104 -30.965  1.00  0.00           O  
ATOM   1842  N   THR A1686      46.534  66.796 -30.888  1.00  0.00           N  
ATOM   1843  CA  THR A1686      45.843  68.055 -31.096  1.00  0.00           C  
ATOM   1844  C   THR A1686      46.747  69.055 -31.820  1.00  0.00           C  
ATOM   1845  O   THR A1686      47.757  68.676 -32.429  1.00  0.00           O  
ATOM   1846  CB  THR A1686      45.389  68.643 -29.737  1.00  0.00           C  
ATOM   1847  OG1 THR A1686      44.674  69.864 -29.956  1.00  0.00           O  
ATOM   1848  CG2 THR A1686      46.592  68.902 -28.832  1.00  0.00           C  
ATOM   1849  N   LYS A1687      46.369  70.329 -31.774  1.00  0.00           N  
ATOM   1850  CA  LYS A1687      47.167  71.366 -32.407  1.00  0.00           C  
ATOM   1851  C   LYS A1687      48.081  71.932 -31.322  1.00  0.00           C  
ATOM   1852  O   LYS A1687      49.129  72.534 -31.610  1.00  0.00           O  
ATOM   1853  CB  LYS A1687      46.269  72.460 -33.003  1.00  0.00           C  
ATOM   1854  CG  LYS A1687      46.787  72.988 -34.350  1.00  0.00           C  
ATOM   1855  CD  LYS A1687      46.907  71.856 -35.393  1.00  0.00           C  
ATOM   1856  CE  LYS A1687      48.287  71.800 -36.051  1.00  0.00           C  
ATOM   1857  NZ  LYS A1687      48.620  73.102 -36.672  1.00  0.00           N  
ATOM   1858  N   TYR A1688      47.672  71.709 -30.072  1.00  0.00           N  
ATOM   1859  CA  TYR A1688      48.429  72.140 -28.902  1.00  0.00           C  
ATOM   1860  C   TYR A1688      49.577  71.165 -28.821  1.00  0.00           C  
ATOM   1861  O   TYR A1688      49.933  70.684 -27.746  1.00  0.00           O  
ATOM   1862  CB  TYR A1688      47.564  72.032 -27.651  1.00  0.00           C  
ATOM   1863  CG  TYR A1688      46.233  72.720 -27.813  1.00  0.00           C  
ATOM   1864  CD1 TYR A1688      45.080  72.209 -27.217  1.00  0.00           C  
ATOM   1865  CD2 TYR A1688      46.113  73.856 -28.613  1.00  0.00           C  
ATOM   1866  CE1 TYR A1688      43.834  72.811 -27.426  1.00  0.00           C  
ATOM   1867  CE2 TYR A1688      44.886  74.462 -28.824  1.00  0.00           C  
ATOM   1868  CZ  TYR A1688      43.747  73.937 -28.234  1.00  0.00           C  
ATOM   1869  OH  TYR A1688      42.529  74.528 -28.479  1.00  0.00           O  
ATOM   1870  N   SER A1689      50.145  70.874 -29.988  1.00  0.00           N  
ATOM   1871  CA  SER A1689      51.238  69.933 -30.110  1.00  0.00           C  
ATOM   1872  C   SER A1689      52.445  70.406 -29.326  1.00  0.00           C  
ATOM   1873  O   SER A1689      53.085  69.619 -28.606  1.00  0.00           O  
ATOM   1874  CB  SER A1689      51.586  69.751 -31.578  1.00  0.00           C  
ATOM   1875  OG  SER A1689      51.820  68.379 -31.826  1.00  0.00           O  
ATOM   1876  N   ASP A1690      52.734  71.700 -29.463  1.00  0.00           N  
ATOM   1877  CA  ASP A1690      53.858  72.336 -28.776  1.00  0.00           C  
ATOM   1878  C   ASP A1690      53.651  72.601 -27.289  1.00  0.00           C  
ATOM   1879  O   ASP A1690      54.560  73.095 -26.629  1.00  0.00           O  
ATOM   1880  CB  ASP A1690      54.194  73.657 -29.446  1.00  0.00           C  
ATOM   1881  CG  ASP A1690      52.965  74.506 -29.715  1.00  0.00           C  
ATOM   1882  OD1 ASP A1690      53.153  75.686 -30.074  1.00  0.00           O  
ATOM   1883  OD2 ASP A1690      51.820  74.009 -29.584  1.00  0.00           O  
ATOM   1884  N   GLY A1692      52.461  72.301 -26.771  1.00  0.00           N  
ATOM   1885  CA  GLY A1692      52.175  72.524 -25.357  1.00  0.00           C  
ATOM   1886  C   GLY A1692      51.544  73.860 -24.986  1.00  0.00           C  
ATOM   1887  O   GLY A1692      51.261  74.090 -23.817  1.00  0.00           O  
ATOM   1888  N   TRP A1693      51.315  74.729 -25.971  1.00  0.00           N  
ATOM   1889  CA  TRP A1693      50.745  76.043 -25.717  1.00  0.00           C  
ATOM   1890  C   TRP A1693      49.287  76.085 -26.083  1.00  0.00           C  
ATOM   1891  O   TRP A1693      48.892  75.582 -27.150  1.00  0.00           O  
ATOM   1892  CB  TRP A1693      51.471  77.142 -26.525  1.00  0.00           C  
ATOM   1893  CG  TRP A1693      52.860  77.392 -26.090  1.00  0.00           C  
ATOM   1894  CD1 TRP A1693      53.985  76.715 -26.485  1.00  0.00           C  
ATOM   1895  CD2 TRP A1693      53.270  78.260 -25.036  1.00  0.00           C  
ATOM   1896  NE1 TRP A1693      55.067  77.100 -25.723  1.00  0.00           N  
ATOM   1897  CE2 TRP A1693      54.657  78.049 -24.827  1.00  0.00           C  
ATOM   1898  CE3 TRP A1693      52.603  79.192 -24.241  1.00  0.00           C  
ATOM   1899  CZ2 TRP A1693      55.383  78.733 -23.845  1.00  0.00           C  
ATOM   1900  CZ3 TRP A1693      53.336  79.879 -23.258  1.00  0.00           C  
ATOM   1901  CH2 TRP A1693      54.708  79.642 -23.073  1.00  0.00           C  
ATOM   1902  N   ILE A1700      48.492  76.715 -25.213  1.00  0.00           N  
ATOM   1903  CA  ILE A1700      47.066  76.854 -25.480  1.00  0.00           C  
ATOM   1904  C   ILE A1700      46.561  78.144 -24.861  1.00  0.00           C  
ATOM   1905  O   ILE A1700      47.131  78.589 -23.864  1.00  0.00           O  
ATOM   1906  CB  ILE A1700      46.255  75.614 -24.940  1.00  0.00           C  
ATOM   1907  CG1 ILE A1700      44.772  75.845 -25.184  1.00  0.00           C  
ATOM   1908  CG2 ILE A1700      46.570  75.308 -23.442  1.00  0.00           C  
ATOM   1909  CD1 ILE A1700      43.907  74.729 -24.683  1.00  0.00           C  
ATOM   1910  N   GLU A1701      45.547  78.774 -25.474  1.00  0.00           N  
ATOM   1911  CA  GLU A1701      44.993  80.008 -24.915  1.00  0.00           C  
ATOM   1912  C   GLU A1701      44.068  79.556 -23.817  1.00  0.00           C  
ATOM   1913  O   GLU A1701      43.070  78.909 -24.084  1.00  0.00           O  
ATOM   1914  CB  GLU A1701      44.185  80.796 -25.926  1.00  0.00           C  
ATOM   1915  CG  GLU A1701      43.494  81.972 -25.245  1.00  0.00           C  
ATOM   1916  CD  GLU A1701      42.752  82.897 -26.184  1.00  0.00           C  
ATOM   1917  OE1 GLU A1701      42.021  83.782 -25.676  1.00  0.00           O  
ATOM   1918  OE2 GLU A1701      42.901  82.746 -27.412  1.00  0.00           O  
ATOM   1919  N   ILE A1702      44.362  79.942 -22.586  1.00  0.00           N  
ATOM   1920  CA  ILE A1702      43.594  79.441 -21.465  1.00  0.00           C  
ATOM   1921  C   ILE A1702      42.816  80.424 -20.607  1.00  0.00           C  
ATOM   1922  O   ILE A1702      42.073  80.031 -19.717  1.00  0.00           O  
ATOM   1923  CB  ILE A1702      44.557  78.585 -20.569  1.00  0.00           C  
ATOM   1924  CG1 ILE A1702      43.753  77.623 -19.708  1.00  0.00           C  
ATOM   1925  CG2 ILE A1702      45.518  79.489 -19.767  1.00  0.00           C  
ATOM   1926  CD1 ILE A1702      43.086  76.533 -20.530  1.00  0.00           C  
ATOM   1927  N   ALA A1703      42.957  81.706 -20.879  1.00  0.00           N  
ATOM   1928  CA  ALA A1703      42.256  82.703 -20.084  1.00  0.00           C  
ATOM   1929  C   ALA A1703      42.371  84.098 -20.726  1.00  0.00           C  
ATOM   1930  O   ALA A1703      43.055  84.292 -21.738  1.00  0.00           O  
ATOM   1931  CB  ALA A1703      42.846  82.698 -18.682  1.00  0.00           C  
ATOM   1932  N   THR A1704      41.674  85.064 -20.152  1.00  0.00           N  
ATOM   1933  CA  THR A1704      41.729  86.436 -20.645  1.00  0.00           C  
ATOM   1934  C   THR A1704      41.524  87.349 -19.461  1.00  0.00           C  
ATOM   1935  O   THR A1704      41.146  86.917 -18.361  1.00  0.00           O  
ATOM   1936  CB  THR A1704      40.634  86.775 -21.690  1.00  0.00           C  
ATOM   1937  OG1 THR A1704      39.386  86.891 -21.013  1.00  0.00           O  
ATOM   1938  CG2 THR A1704      40.532  85.684 -22.785  1.00  0.00           C  
ATOM   1939  N   PHE A1705      41.786  88.623 -19.680  1.00  0.00           N  
ATOM   1940  CA  PHE A1705      41.636  89.564 -18.606  1.00  0.00           C  
ATOM   1941  C   PHE A1705      41.704  91.007 -19.087  1.00  0.00           C  
ATOM   1942  O   PHE A1705      41.971  91.276 -20.251  1.00  0.00           O  
ATOM   1943  CB  PHE A1705      42.693  89.251 -17.520  1.00  0.00           C  
ATOM   1944  CG  PHE A1705      44.083  89.790 -17.795  1.00  0.00           C  
ATOM   1945  CD1 PHE A1705      44.326  91.169 -17.857  1.00  0.00           C  
ATOM   1946  CD2 PHE A1705      45.167  88.926 -17.868  1.00  0.00           C  
ATOM   1947  CE1 PHE A1705      45.622  91.666 -17.977  1.00  0.00           C  
ATOM   1948  CE2 PHE A1705      46.465  89.412 -17.988  1.00  0.00           C  
ATOM   1949  CZ  PHE A1705      46.691  90.788 -18.041  1.00  0.00           C  
ATOM   1950  N   GLY A1706      41.438  91.929 -18.175  1.00  0.00           N  
ATOM   1951  CA  GLY A1706      41.496  93.331 -18.505  1.00  0.00           C  
ATOM   1952  C   GLY A1706      41.251  94.179 -17.285  1.00  0.00           C  
ATOM   1953  O   GLY A1706      41.156  93.681 -16.160  1.00  0.00           O  
ATOM   1954  N   ILE A1707      41.179  95.481 -17.500  1.00  0.00           N  
ATOM   1955  CA  ILE A1707      40.899  96.379 -16.410  1.00  0.00           C  
ATOM   1956  C   ILE A1707      39.653  97.079 -16.861  1.00  0.00           C  
ATOM   1957  O   ILE A1707      39.643  97.733 -17.894  1.00  0.00           O  
ATOM   1958  CB  ILE A1707      42.044  97.346 -16.180  1.00  0.00           C  
ATOM   1959  CG1 ILE A1707      43.344  96.518 -15.985  1.00  0.00           C  
ATOM   1960  CG2 ILE A1707      41.706  98.239 -15.000  1.00  0.00           C  
ATOM   1961  CD1 ILE A1707      44.515  97.184 -15.296  1.00  0.00           C  
ATOM   1962  N   TYR A1708      38.579  96.872 -16.110  1.00  0.00           N  
ATOM   1963  CA  TYR A1708      37.276  97.453 -16.421  1.00  0.00           C  
ATOM   1964  C   TYR A1708      37.351  98.938 -16.754  1.00  0.00           C  
ATOM   1965  O   TYR A1708      38.102  99.671 -16.122  1.00  0.00           O  
ATOM   1966  CB  TYR A1708      36.349  97.236 -15.233  1.00  0.00           C  
ATOM   1967  CG  TYR A1708      35.802  95.844 -15.141  1.00  0.00           C  
ATOM   1968  CD1 TYR A1708      35.616  95.219 -13.898  1.00  0.00           C  
ATOM   1969  CD2 TYR A1708      35.379  95.176 -16.291  1.00  0.00           C  
ATOM   1970  CE1 TYR A1708      35.010  93.959 -13.808  1.00  0.00           C  
ATOM   1971  CE2 TYR A1708      34.776  93.922 -16.218  1.00  0.00           C  
ATOM   1972  CZ  TYR A1708      34.594  93.322 -14.983  1.00  0.00           C  
ATOM   1973  OH  TYR A1708      33.997  92.093 -14.955  1.00  0.00           O  
ATOM   1974  N   SER A1709      36.582  99.382 -17.742  1.00  0.00           N  
ATOM   1975  CA  SER A1709      36.580 100.798 -18.110  1.00  0.00           C  
ATOM   1976  C   SER A1709      35.949 101.695 -17.012  1.00  0.00           C  
ATOM   1977  O   SER A1709      34.992 101.300 -16.334  1.00  0.00           O  
ATOM   1978  CB  SER A1709      35.829 100.993 -19.432  1.00  0.00           C  
ATOM   1979  OG  SER A1709      36.013 102.309 -19.933  1.00  0.00           O  
ATOM   1980  N   PRO A1710      36.490 102.914 -16.818  1.00  0.00           N  
ATOM   1981  CA  PRO A1710      35.940 103.812 -15.799  1.00  0.00           C  
ATOM   1982  C   PRO A1710      34.538 104.232 -16.224  1.00  0.00           C  
ATOM   1983  O   PRO A1710      33.704 104.598 -15.386  1.00  0.00           O  
ATOM   1984  CB  PRO A1710      36.911 104.982 -15.805  1.00  0.00           C  
ATOM   1985  CG  PRO A1710      38.184 104.383 -16.353  1.00  0.00           C  
ATOM   1986  CD  PRO A1710      37.665 103.524 -17.459  1.00  0.00           C  
ATOM   1987  N   THR A1711      34.300 104.187 -17.537  1.00  0.00           N  
ATOM   1988  CA  THR A1711      33.004 104.521 -18.104  1.00  0.00           C  
ATOM   1989  C   THR A1711      31.968 103.561 -17.523  1.00  0.00           C  
ATOM   1990  O   THR A1711      30.902 103.981 -17.060  1.00  0.00           O  
ATOM   1991  CB  THR A1711      33.010 104.397 -19.649  1.00  0.00           C  
ATOM   1992  OG1 THR A1711      33.479 103.098 -20.040  1.00  0.00           O  
ATOM   1993  CG2 THR A1711      33.897 105.444 -20.251  1.00  0.00           C  
ATOM   1994  N   ALA A1742      32.305 102.273 -17.523  1.00  0.00           N  
ATOM   1995  CA  ALA A1742      31.440 101.218 -16.991  1.00  0.00           C  
ATOM   1996  C   ALA A1742      31.322 101.272 -15.463  1.00  0.00           C  
ATOM   1997  O   ALA A1742      30.246 101.158 -14.896  1.00  0.00           O  
ATOM   1998  CB  ALA A1742      31.989  99.881 -17.409  1.00  0.00           C  
ATOM   1999  N   LEU A1764      32.454 101.422 -14.797  1.00  0.00           N  
ATOM   2000  CA  LEU A1764      32.476 101.497 -13.347  1.00  0.00           C  
ATOM   2001  C   LEU A1764      31.584 102.605 -12.817  1.00  0.00           C  
ATOM   2002  O   LEU A1764      31.000 102.470 -11.747  1.00  0.00           O  
ATOM   2003  CB  LEU A1764      33.911 101.714 -12.877  1.00  0.00           C  
ATOM   2004  CG  LEU A1764      34.753 100.482 -12.557  1.00  0.00           C  
ATOM   2005  CD1 LEU A1764      34.167  99.272 -13.218  1.00  0.00           C  
ATOM   2006  CD2 LEU A1764      36.194 100.719 -12.998  1.00  0.00           C  
ATOM   2007  N   ALA A1765      31.508 103.701 -13.576  1.00  0.00           N  
ATOM   2008  CA  ALA A1765      30.711 104.880 -13.238  1.00  0.00           C  
ATOM   2009  C   ALA A1765      29.234 104.500 -13.234  1.00  0.00           C  
ATOM   2010  O   ALA A1765      28.509 104.722 -12.258  1.00  0.00           O  
ATOM   2011  CB  ALA A1765      30.971 105.960 -14.243  1.00  0.00           C  
ATOM   2012  N   GLU A1767      28.780 103.921 -14.333  1.00  0.00           N  
ATOM   2013  CA  GLU A1767      27.395 103.467 -14.403  1.00  0.00           C  
ATOM   2014  C   GLU A1767      26.945 102.702 -13.136  1.00  0.00           C  
ATOM   2015  O   GLU A1767      25.767 102.393 -13.004  1.00  0.00           O  
ATOM   2016  CB  GLU A1767      27.232 102.526 -15.595  1.00  0.00           C  
ATOM   2017  CG  GLU A1767      27.403 103.165 -16.918  1.00  0.00           C  
ATOM   2018  CD  GLU A1767      26.201 103.993 -17.293  1.00  0.00           C  
ATOM   2019  OE1 GLU A1767      26.301 104.734 -18.288  1.00  0.00           O  
ATOM   2020  OE2 GLU A1767      25.159 103.900 -16.601  1.00  0.00           O  
ATOM   2021  N   TYR A1768      27.875 102.355 -12.240  1.00  0.00           N  
ATOM   2022  CA  TYR A1768      27.547 101.584 -11.039  1.00  0.00           C  
ATOM   2023  C   TYR A1768      28.173 102.269  -9.859  1.00  0.00           C  
ATOM   2024  O   TYR A1768      28.142 101.789  -8.714  1.00  0.00           O  
ATOM   2025  CB  TYR A1768      28.068 100.135 -11.143  1.00  0.00           C  
ATOM   2026  CG  TYR A1768      27.334  99.297 -12.160  1.00  0.00           C  
ATOM   2027  CD1 TYR A1768      27.755  99.255 -13.500  1.00  0.00           C  
ATOM   2028  CD2 TYR A1768      26.156  98.616 -11.807  1.00  0.00           C  
ATOM   2029  CE1 TYR A1768      27.001  98.546 -14.475  1.00  0.00           C  
ATOM   2030  CE2 TYR A1768      25.383  97.913 -12.766  1.00  0.00           C  
ATOM   2031  CZ  TYR A1768      25.825  97.889 -14.092  1.00  0.00           C  
ATOM   2032  OH  TYR A1768      25.085  97.223 -15.038  1.00  0.00           O  
ATOM   2033  N   ASP A1770      28.756 103.410 -10.171  1.00  0.00           N  
ATOM   2034  CA  ASP A1770      29.386 104.245  -9.179  1.00  0.00           C  
ATOM   2035  C   ASP A1770      30.573 103.584  -8.514  1.00  0.00           C  
ATOM   2036  O   ASP A1770      30.683 103.607  -7.293  1.00  0.00           O  
ATOM   2037  CB  ASP A1770      28.359 104.642  -8.123  1.00  0.00           C  
ATOM   2038  CG  ASP A1770      28.407 106.124  -7.784  1.00  0.00           C  
ATOM   2039  OD1 ASP A1770      27.802 106.502  -6.756  1.00  0.00           O  
ATOM   2040  OD2 ASP A1770      29.039 106.902  -8.537  1.00  0.00           O  
ATOM   2041  N   ILE A1771      31.461 102.987  -9.305  1.00  0.00           N  
ATOM   2042  CA  ILE A1771      32.637 102.363  -8.727  1.00  0.00           C  
ATOM   2043  C   ILE A1771      33.766 103.313  -9.064  1.00  0.00           C  
ATOM   2044  O   ILE A1771      34.090 103.511 -10.219  1.00  0.00           O  
ATOM   2045  CB  ILE A1771      32.861 100.936  -9.287  1.00  0.00           C  
ATOM   2046  CG1 ILE A1771      31.577 100.103  -9.108  1.00  0.00           C  
ATOM   2047  CG2 ILE A1771      33.908 100.225  -8.460  1.00  0.00           C  
ATOM   2048  CD1 ILE A1771      31.513  98.779  -9.876  1.00  0.00           C  
ATOM   2049  N   PRO A1772      34.349 103.943  -8.039  1.00  0.00           N  
ATOM   2050  CA  PRO A1772      35.445 104.920  -8.065  1.00  0.00           C  
ATOM   2051  C   PRO A1772      36.838 104.376  -8.332  1.00  0.00           C  
ATOM   2052  O   PRO A1772      37.692 105.100  -8.814  1.00  0.00           O  
ATOM   2053  CB  PRO A1772      35.393 105.516  -6.669  1.00  0.00           C  
ATOM   2054  CG  PRO A1772      35.132 104.266  -5.827  1.00  0.00           C  
ATOM   2055  CD  PRO A1772      34.037 103.553  -6.646  1.00  0.00           C  
ATOM   2056  N   TYR A1773      37.063 103.111  -7.979  1.00  0.00           N  
ATOM   2057  CA  TYR A1773      38.364 102.459  -8.125  1.00  0.00           C  
ATOM   2058  C   TYR A1773      38.626 101.608  -9.371  1.00  0.00           C  
ATOM   2059  O   TYR A1773      37.703 101.099 -10.015  1.00  0.00           O  
ATOM   2060  CB  TYR A1773      38.587 101.605  -6.911  1.00  0.00           C  
ATOM   2061  CG  TYR A1773      38.637 102.383  -5.639  1.00  0.00           C  
ATOM   2062  CD1 TYR A1773      37.570 102.358  -4.745  1.00  0.00           C  
ATOM   2063  CD2 TYR A1773      39.788 103.086  -5.290  1.00  0.00           C  
ATOM   2064  CE1 TYR A1773      37.651 103.001  -3.530  1.00  0.00           C  
ATOM   2065  CE2 TYR A1773      39.883 103.729  -4.084  1.00  0.00           C  
ATOM   2066  CZ  TYR A1773      38.816 103.683  -3.206  1.00  0.00           C  
ATOM   2067  OH  TYR A1773      38.938 104.307  -1.996  1.00  0.00           O  
ATOM   2068  N   PRO A1774      39.907 101.433  -9.729  1.00  0.00           N  
ATOM   2069  CA  PRO A1774      40.162 100.612 -10.920  1.00  0.00           C  
ATOM   2070  C   PRO A1774      39.962  99.105 -10.597  1.00  0.00           C  
ATOM   2071  O   PRO A1774      40.232  98.632  -9.471  1.00  0.00           O  
ATOM   2072  CB  PRO A1774      41.591 101.008 -11.309  1.00  0.00           C  
ATOM   2073  CG  PRO A1774      42.237 101.246  -9.996  1.00  0.00           C  
ATOM   2074  CD  PRO A1774      41.162 101.964  -9.162  1.00  0.00           C  
ATOM   2075  N   VAL A1775      39.452  98.361 -11.576  1.00  0.00           N  
ATOM   2076  CA  VAL A1775      39.182  96.943 -11.365  1.00  0.00           C  
ATOM   2077  C   VAL A1775      39.689  95.983 -12.429  1.00  0.00           C  
ATOM   2078  O   VAL A1775      39.364  96.094 -13.633  1.00  0.00           O  
ATOM   2079  CB  VAL A1775      37.684  96.709 -11.167  1.00  0.00           C  
ATOM   2080  CG1 VAL A1775      37.392  95.216 -11.102  1.00  0.00           C  
ATOM   2081  CG2 VAL A1775      37.256  97.372  -9.876  1.00  0.00           C  
ATOM   2082  N   MET A1776      40.485  95.025 -11.962  1.00  0.00           N  
ATOM   2083  CA  MET A1776      41.066  94.028 -12.849  1.00  0.00           C  
ATOM   2084  C   MET A1776      40.168  92.787 -12.800  1.00  0.00           C  
ATOM   2085  O   MET A1776      39.824  92.283 -11.742  1.00  0.00           O  
ATOM   2086  CB  MET A1776      42.534  93.710 -12.433  1.00  0.00           C  
ATOM   2087  CG  MET A1776      43.329  92.838 -13.445  1.00  0.00           C  
ATOM   2088  SD  MET A1776      42.886  91.028 -13.542  1.00  0.00           S  
ATOM   2089  CE  MET A1776      43.462  90.494 -11.875  1.00  0.00           C  
ATOM   2090  N   ASN A1777      39.799  92.318 -13.975  1.00  0.00           N  
ATOM   2091  CA  ASN A1777      38.930  91.171 -14.131  1.00  0.00           C  
ATOM   2092  C   ASN A1777      39.640  90.138 -14.985  1.00  0.00           C  
ATOM   2093  O   ASN A1777      40.043  90.434 -16.114  1.00  0.00           O  
ATOM   2094  CB  ASN A1777      37.670  91.596 -14.868  1.00  0.00           C  
ATOM   2095  CG  ASN A1777      36.803  90.434 -15.238  1.00  0.00           C  
ATOM   2096  OD1 ASN A1777      36.303  90.334 -16.352  1.00  0.00           O  
ATOM   2097  ND2 ASN A1777      36.606  89.550 -14.297  1.00  0.00           N  
ATOM   2098  N   LEU A1778      39.786  88.928 -14.458  1.00  0.00           N  
ATOM   2099  CA  LEU A1778      40.421  87.841 -15.195  1.00  0.00           C  
ATOM   2100  C   LEU A1778      39.540  86.630 -15.002  1.00  0.00           C  
ATOM   2101  O   LEU A1778      39.220  86.261 -13.881  1.00  0.00           O  
ATOM   2102  CB  LEU A1778      41.851  87.610 -14.672  1.00  0.00           C  
ATOM   2103  CG  LEU A1778      42.538  86.287 -14.344  1.00  0.00           C  
ATOM   2104  CD1 LEU A1778      41.757  85.090 -14.849  1.00  0.00           C  
ATOM   2105  CD2 LEU A1778      43.934  86.338 -14.949  1.00  0.00           C  
ATOM   2106  N   GLY A1779      39.120  86.032 -16.103  1.00  0.00           N  
ATOM   2107  CA  GLY A1779      38.271  84.866 -16.019  1.00  0.00           C  
ATOM   2108  C   GLY A1779      38.821  83.749 -16.891  1.00  0.00           C  
ATOM   2109  O   GLY A1779      39.755  83.954 -17.671  1.00  0.00           O  
ATOM   2110  N   LEU A1782      38.245  82.558 -16.770  1.00  0.00           N  
ATOM   2111  CA  LEU A1782      38.713  81.446 -17.575  1.00  0.00           C  
ATOM   2112  C   LEU A1782      37.636  80.397 -17.831  1.00  0.00           C  
ATOM   2113  O   LEU A1782      36.681  80.279 -17.062  1.00  0.00           O  
ATOM   2114  CB  LEU A1782      39.955  80.866 -16.924  1.00  0.00           C  
ATOM   2115  CG  LEU A1782      40.054  79.702 -15.978  1.00  0.00           C  
ATOM   2116  CD1 LEU A1782      39.652  78.415 -16.657  1.00  0.00           C  
ATOM   2117  CD2 LEU A1782      41.510  79.632 -15.544  1.00  0.00           C  
ATOM   2118  N   GLY A1783      37.771  79.673 -18.945  1.00  0.00           N  
ATOM   2119  CA  GLY A1783      36.794  78.653 -19.322  1.00  0.00           C  
ATOM   2120  C   GLY A1783      37.093  77.352 -18.635  1.00  0.00           C  
ATOM   2121  O   GLY A1783      38.122  76.745 -18.844  1.00  0.00           O  
ATOM   2122  N   VAL A1784      36.195  76.934 -17.779  1.00  0.00           N  
ATOM   2123  CA  VAL A1784      36.417  75.730 -17.037  1.00  0.00           C  
ATOM   2124  C   VAL A1784      36.436  74.499 -17.929  1.00  0.00           C  
ATOM   2125  O   VAL A1784      37.325  73.676 -17.797  1.00  0.00           O  
ATOM   2126  CB  VAL A1784      35.370  75.631 -15.903  1.00  0.00           C  
ATOM   2127  CG1 VAL A1784      35.344  74.234 -15.308  1.00  0.00           C  
ATOM   2128  CG2 VAL A1784      35.718  76.661 -14.826  1.00  0.00           C  
ATOM   2129  N   GLU A1785      35.492  74.391 -18.857  1.00  0.00           N  
ATOM   2130  CA  GLU A1785      35.419  73.229 -19.743  1.00  0.00           C  
ATOM   2131  C   GLU A1785      36.766  72.919 -20.400  1.00  0.00           C  
ATOM   2132  O   GLU A1785      37.229  71.779 -20.366  1.00  0.00           O  
ATOM   2133  CB  GLU A1785      34.338  73.429 -20.816  1.00  0.00           C  
ATOM   2134  CG  GLU A1785      32.896  73.234 -20.359  1.00  0.00           C  
ATOM   2135  CD  GLU A1785      32.297  74.416 -19.591  1.00  0.00           C  
ATOM   2136  OE1 GLU A1785      31.116  74.297 -19.177  1.00  0.00           O  
ATOM   2137  OE2 GLU A1785      32.983  75.452 -19.405  1.00  0.00           O  
ATOM   2138  N   ARG A1786      37.406  73.923 -20.991  1.00  0.00           N  
ATOM   2139  CA  ARG A1786      38.710  73.685 -21.596  1.00  0.00           C  
ATOM   2140  C   ARG A1786      39.808  73.209 -20.634  1.00  0.00           C  
ATOM   2141  O   ARG A1786      40.582  72.319 -20.981  1.00  0.00           O  
ATOM   2142  CB  ARG A1786      39.207  74.925 -22.320  1.00  0.00           C  
ATOM   2143  CG  ARG A1786      40.632  74.792 -22.790  1.00  0.00           C  
ATOM   2144  CD  ARG A1786      41.057  75.944 -23.670  1.00  0.00           C  
ATOM   2145  NE  ARG A1786      40.279  76.039 -24.899  1.00  0.00           N  
ATOM   2146  CZ  ARG A1786      40.624  76.802 -25.930  1.00  0.00           C  
ATOM   2147  NH1 ARG A1786      39.864  76.844 -27.014  1.00  0.00           N  
ATOM   2148  NH2 ARG A1786      41.739  77.517 -25.885  1.00  0.00           N  
ATOM   2149  N   LEU A1787      39.893  73.794 -19.444  1.00  0.00           N  
ATOM   2150  CA  LEU A1787      40.901  73.373 -18.462  1.00  0.00           C  
ATOM   2151  C   LEU A1787      40.636  71.940 -18.014  1.00  0.00           C  
ATOM   2152  O   LEU A1787      41.552  71.242 -17.645  1.00  0.00           O  
ATOM   2153  CB  LEU A1787      40.866  74.264 -17.221  1.00  0.00           C  
ATOM   2154  CG  LEU A1787      42.053  74.576 -16.315  1.00  0.00           C  
ATOM   2155  CD1 LEU A1787      41.460  74.844 -14.953  1.00  0.00           C  
ATOM   2156  CD2 LEU A1787      43.084  73.479 -16.220  1.00  0.00           C  
ATOM   2157  N   ALA A1788      39.386  71.500 -18.031  1.00  0.00           N  
ATOM   2158  CA  ALA A1788      39.087  70.139 -17.601  1.00  0.00           C  
ATOM   2159  C   ALA A1788      39.552  69.193 -18.700  1.00  0.00           C  
ATOM   2160  O   ALA A1788      40.184  68.148 -18.451  1.00  0.00           O  
ATOM   2161  CB  ALA A1788      37.573  69.965 -17.347  1.00  0.00           C  
ATOM   2162  N   MET A1789      39.242  69.567 -19.930  1.00  0.00           N  
ATOM   2163  CA  MET A1789      39.637  68.741 -21.044  1.00  0.00           C  
ATOM   2164  C   MET A1789      41.131  68.465 -21.030  1.00  0.00           C  
ATOM   2165  O   MET A1789      41.571  67.387 -21.426  1.00  0.00           O  
ATOM   2166  CB  MET A1789      39.231  69.396 -22.354  1.00  0.00           C  
ATOM   2167  CG  MET A1789      37.812  69.070 -22.754  1.00  0.00           C  
ATOM   2168  SD  MET A1789      37.235  70.124 -24.108  1.00  0.00           S  
ATOM   2169  CE  MET A1789      38.624  70.002 -25.148  1.00  0.00           C  
ATOM   2170  N   ILE A1790      41.900  69.434 -20.551  1.00  0.00           N  
ATOM   2171  CA  ILE A1790      43.358  69.327 -20.496  1.00  0.00           C  
ATOM   2172  C   ILE A1790      43.789  68.514 -19.294  1.00  0.00           C  
ATOM   2173  O   ILE A1790      44.574  67.598 -19.409  1.00  0.00           O  
ATOM   2174  CB  ILE A1790      43.984  70.736 -20.451  1.00  0.00           C  
ATOM   2175  CG1 ILE A1790      43.919  71.394 -21.828  1.00  0.00           C  
ATOM   2176  CG2 ILE A1790      45.391  70.683 -19.990  1.00  0.00           C  
ATOM   2177  CD1 ILE A1790      44.310  72.872 -21.753  1.00  0.00           C  
ATOM   2178  N   LEU A1791      43.264  68.837 -18.131  1.00  0.00           N  
ATOM   2179  CA  LEU A1791      43.614  68.093 -16.943  1.00  0.00           C  
ATOM   2180  C   LEU A1791      43.139  66.621 -16.930  1.00  0.00           C  
ATOM   2181  O   LEU A1791      43.659  65.810 -16.163  1.00  0.00           O  
ATOM   2182  CB  LEU A1791      43.045  68.793 -15.716  1.00  0.00           C  
ATOM   2183  CG  LEU A1791      43.359  70.227 -15.317  1.00  0.00           C  
ATOM   2184  CD1 LEU A1791      42.352  70.656 -14.224  1.00  0.00           C  
ATOM   2185  CD2 LEU A1791      44.732  70.344 -14.793  1.00  0.00           C  
ATOM   2186  N   TYR A1792      42.145  66.270 -17.742  1.00  0.00           N  
ATOM   2187  CA  TYR A1792      41.648  64.890 -17.731  1.00  0.00           C  
ATOM   2188  C   TYR A1792      41.735  64.203 -19.089  1.00  0.00           C  
ATOM   2189  O   TYR A1792      41.156  63.144 -19.325  1.00  0.00           O  
ATOM   2190  CB  TYR A1792      40.208  64.840 -17.173  1.00  0.00           C  
ATOM   2191  CG  TYR A1792      40.124  65.299 -15.735  1.00  0.00           C  
ATOM   2192  CD1 TYR A1792      39.970  66.646 -15.410  1.00  0.00           C  
ATOM   2193  CD2 TYR A1792      40.354  64.405 -14.696  1.00  0.00           C  
ATOM   2194  CE1 TYR A1792      40.068  67.089 -14.070  1.00  0.00           C  
ATOM   2195  CE2 TYR A1792      40.457  64.831 -13.364  1.00  0.00           C  
ATOM   2196  CZ  TYR A1792      40.322  66.172 -13.052  1.00  0.00           C  
ATOM   2197  OH  TYR A1792      40.513  66.578 -11.739  1.00  0.00           O  
ATOM   2198  N   GLY A1793      42.467  64.831 -19.990  1.00  0.00           N  
ATOM   2199  CA  GLY A1793      42.663  64.260 -21.305  1.00  0.00           C  
ATOM   2200  C   GLY A1793      41.518  64.073 -22.271  1.00  0.00           C  
ATOM   2201  O   GLY A1793      41.362  62.984 -22.804  1.00  0.00           O  
ATOM   2202  N   TYR A1794      40.720  65.105 -22.521  1.00  0.00           N  
ATOM   2203  CA  TYR A1794      39.627  64.976 -23.494  1.00  0.00           C  
ATOM   2204  C   TYR A1794      39.818  65.916 -24.675  1.00  0.00           C  
ATOM   2205  O   TYR A1794      40.515  66.929 -24.578  1.00  0.00           O  
ATOM   2206  CB  TYR A1794      38.273  65.308 -22.885  1.00  0.00           C  
ATOM   2207  CG  TYR A1794      37.787  64.408 -21.808  1.00  0.00           C  
ATOM   2208  CD1 TYR A1794      38.369  64.421 -20.539  1.00  0.00           C  
ATOM   2209  CD2 TYR A1794      36.679  63.585 -22.024  1.00  0.00           C  
ATOM   2210  CE1 TYR A1794      37.844  63.623 -19.488  1.00  0.00           C  
ATOM   2211  CE2 TYR A1794      36.154  62.789 -20.987  1.00  0.00           C  
ATOM   2212  CZ  TYR A1794      36.744  62.814 -19.730  1.00  0.00           C  
ATOM   2213  OH  TYR A1794      36.254  62.004 -18.738  1.00  0.00           O  
ATOM   2214  N   ASP A1795      39.169  65.601 -25.787  1.00  0.00           N  
ATOM   2215  CA  ASP A1795      39.286  66.456 -26.956  1.00  0.00           C  
ATOM   2216  C   ASP A1795      37.930  66.998 -27.380  1.00  0.00           C  
ATOM   2217  O   ASP A1795      37.869  68.032 -28.024  1.00  0.00           O  
ATOM   2218  CB  ASP A1795      39.915  65.710 -28.136  1.00  0.00           C  
ATOM   2219  CG  ASP A1795      41.113  64.873 -27.737  1.00  0.00           C  
ATOM   2220  OD1 ASP A1795      40.905  63.679 -27.433  1.00  0.00           O  
ATOM   2221  OD2 ASP A1795      42.255  65.399 -27.721  1.00  0.00           O  
ATOM   2222  N   ASP A1796      36.840  66.304 -27.055  1.00  0.00           N  
ATOM   2223  CA  ASP A1796      35.530  66.823 -27.434  1.00  0.00           C  
ATOM   2224  C   ASP A1796      34.739  67.254 -26.218  1.00  0.00           C  
ATOM   2225  O   ASP A1796      34.216  66.437 -25.461  1.00  0.00           O  
ATOM   2226  CB  ASP A1796      34.714  65.810 -28.243  1.00  0.00           C  
ATOM   2227  CG  ASP A1796      33.306  66.340 -28.613  1.00  0.00           C  
ATOM   2228  OD1 ASP A1796      32.616  65.696 -29.440  1.00  0.00           O  
ATOM   2229  OD2 ASP A1796      32.881  67.394 -28.075  1.00  0.00           O  
ATOM   2230  N   VAL A1797      34.643  68.561 -26.062  1.00  0.00           N  
ATOM   2231  CA  VAL A1797      33.934  69.147 -24.949  1.00  0.00           C  
ATOM   2232  C   VAL A1797      32.633  68.411 -24.614  1.00  0.00           C  
ATOM   2233  O   VAL A1797      32.390  68.118 -23.446  1.00  0.00           O  
ATOM   2234  CB  VAL A1797      33.607  70.610 -25.240  1.00  0.00           C  
ATOM   2235  CG1 VAL A1797      32.437  70.687 -26.221  1.00  0.00           C  
ATOM   2236  CG2 VAL A1797      33.309  71.330 -23.962  1.00  0.00           C  
ATOM   2237  N   ARG A1798      31.813  68.104 -25.624  1.00  0.00           N  
ATOM   2238  CA  ARG A1798      30.531  67.425 -25.392  1.00  0.00           C  
ATOM   2239  C   ARG A1798      30.668  66.000 -24.866  1.00  0.00           C  
ATOM   2240  O   ARG A1798      29.821  65.553 -24.076  1.00  0.00           O  
ATOM   2241  CB  ARG A1798      29.672  67.391 -26.660  1.00  0.00           C  
ATOM   2242  CG  ARG A1798      29.376  68.736 -27.298  1.00  0.00           C  
ATOM   2243  CD  ARG A1798      28.805  68.555 -28.719  1.00  0.00           C  
ATOM   2244  NE  ARG A1798      29.827  68.233 -29.733  1.00  0.00           N  
ATOM   2245  CZ  ARG A1798      30.047  67.029 -30.280  1.00  0.00           C  
ATOM   2246  NH1 ARG A1798      31.006  66.886 -31.188  1.00  0.00           N  
ATOM   2247  NH2 ARG A1798      29.322  65.965 -29.942  1.00  0.00           N  
ATOM   2248  N   LYS A1799      31.713  65.289 -25.305  1.00  0.00           N  
ATOM   2249  CA  LYS A1799      31.952  63.914 -24.859  1.00  0.00           C  
ATOM   2250  C   LYS A1799      32.463  63.932 -23.427  1.00  0.00           C  
ATOM   2251  O   LYS A1799      32.307  62.961 -22.682  1.00  0.00           O  
ATOM   2252  CB  LYS A1799      32.990  63.229 -25.747  1.00  0.00           C  
ATOM   2253  CG  LYS A1799      32.494  62.827 -27.123  1.00  0.00           C  
ATOM   2254  CD  LYS A1799      33.544  61.970 -27.805  1.00  0.00           C  
ATOM   2255  CE  LYS A1799      33.103  61.547 -29.191  1.00  0.00           C  
ATOM   2256  NZ  LYS A1799      34.063  60.589 -29.799  1.00  0.00           N  
ATOM   2257  N   MET A1800      33.087  65.047 -23.057  1.00  0.00           N  
ATOM   2258  CA  MET A1800      33.611  65.213 -21.717  1.00  0.00           C  
ATOM   2259  C   MET A1800      32.558  65.547 -20.684  1.00  0.00           C  
ATOM   2260  O   MET A1800      32.581  65.014 -19.561  1.00  0.00           O  
ATOM   2261  CB  MET A1800      34.653  66.302 -21.651  1.00  0.00           C  
ATOM   2262  CG  MET A1800      35.365  66.294 -20.313  1.00  0.00           C  
ATOM   2263  SD  MET A1800      35.658  67.926 -19.749  1.00  0.00           S  
ATOM   2264  CE  MET A1800      34.135  68.316 -19.100  1.00  0.00           C  
ATOM   2265  N   VAL A1801      31.645  66.443 -21.022  1.00  0.00           N  
ATOM   2266  CA  VAL A1801      30.659  66.748 -20.018  1.00  0.00           C  
ATOM   2267  C   VAL A1801      29.443  65.860 -20.116  1.00  0.00           C  
ATOM   2268  O   VAL A1801      28.833  65.582 -19.091  1.00  0.00           O  
ATOM   2269  CB  VAL A1801      30.202  68.239 -20.013  1.00  0.00           C  
ATOM   2270  CG1 VAL A1801      31.245  69.153 -20.641  1.00  0.00           C  
ATOM   2271  CG2 VAL A1801      28.909  68.366 -20.678  1.00  0.00           C  
ATOM   2272  N   TYR A1802      29.095  65.393 -21.318  1.00  0.00           N  
ATOM   2273  CA  TYR A1802      27.900  64.539 -21.476  1.00  0.00           C  
ATOM   2274  C   TYR A1802      28.194  63.149 -22.047  1.00  0.00           C  
ATOM   2275  O   TYR A1802      27.535  62.682 -22.977  1.00  0.00           O  
ATOM   2276  CB  TYR A1802      26.826  65.232 -22.348  1.00  0.00           C  
ATOM   2277  CG  TYR A1802      26.311  66.549 -21.806  1.00  0.00           C  
ATOM   2278  CD1 TYR A1802      25.517  66.608 -20.648  1.00  0.00           C  
ATOM   2279  CD2 TYR A1802      26.657  67.745 -22.421  1.00  0.00           C  
ATOM   2280  CE1 TYR A1802      25.088  67.850 -20.107  1.00  0.00           C  
ATOM   2281  CE2 TYR A1802      26.233  68.987 -21.904  1.00  0.00           C  
ATOM   2282  CZ  TYR A1802      25.461  69.043 -20.749  1.00  0.00           C  
ATOM   2283  OH  TYR A1802      25.136  70.299 -20.237  1.00  0.00           O  
ATOM   2284  N   PRO A1803      29.162  62.454 -21.456  1.00  0.00           N  
ATOM   2285  CA  PRO A1803      29.561  61.116 -21.891  1.00  0.00           C  
ATOM   2286  C   PRO A1803      28.406  60.146 -22.136  1.00  0.00           C  
ATOM   2287  O   PRO A1803      28.349  59.531 -23.195  1.00  0.00           O  
ATOM   2288  CB  PRO A1803      30.488  60.666 -20.769  1.00  0.00           C  
ATOM   2289  CG  PRO A1803      29.864  61.343 -19.548  1.00  0.00           C  
ATOM   2290  CD  PRO A1803      29.674  62.731 -20.102  1.00  0.00           C  
ATOM   2291  N   GLN A1804      27.504  59.989 -21.163  1.00  0.00           N  
ATOM   2292  CA  GLN A1804      26.346  59.080 -21.307  1.00  0.00           C  
ATOM   2293  C   GLN A1804      25.583  59.372 -22.595  1.00  0.00           C  
ATOM   2294  O   GLN A1804      25.456  58.523 -23.478  1.00  0.00           O  
ATOM   2295  CB  GLN A1804      25.359  59.228 -20.151  1.00  0.00           C  
ATOM   2296  CG  GLN A1804      25.902  58.885 -18.762  1.00  0.00           C  
ATOM   2297  CD  GLN A1804      26.907  59.903 -18.218  1.00  0.00           C  
ATOM   2298  OE1 GLN A1804      26.968  61.069 -18.657  1.00  0.00           O  
ATOM   2299  NE2 GLN A1804      27.692  59.465 -17.232  1.00  0.00           N  
ATOM   2300  N   ILE A1805      25.075  60.589 -22.686  1.00  0.00           N  
ATOM   2301  CA  ILE A1805      24.344  61.014 -23.855  1.00  0.00           C  
ATOM   2302  C   ILE A1805      25.089  60.785 -25.157  1.00  0.00           C  
ATOM   2303  O   ILE A1805      24.463  60.583 -26.185  1.00  0.00           O  
ATOM   2304  CB  ILE A1805      23.976  62.473 -23.722  1.00  0.00           C  
ATOM   2305  CG1 ILE A1805      22.677  62.582 -22.914  1.00  0.00           C  
ATOM   2306  CG2 ILE A1805      23.908  63.130 -25.089  1.00  0.00           C  
ATOM   2307  CD1 ILE A1805      22.561  63.922 -22.177  1.00  0.00           C  
ATOM   2308  N   HIS A1806      26.412  60.819 -25.139  1.00  0.00           N  
ATOM   2309  CA  HIS A1806      27.151  60.567 -26.374  1.00  0.00           C  
ATOM   2310  C   HIS A1806      27.699  59.154 -26.500  1.00  0.00           C  
ATOM   2311  O   HIS A1806      28.729  58.936 -27.121  1.00  0.00           O  
ATOM   2312  CB  HIS A1806      28.270  61.564 -26.540  1.00  0.00           C  
ATOM   2313  CG  HIS A1806      27.783  62.930 -26.879  1.00  0.00           C  
ATOM   2314  ND1 HIS A1806      26.819  63.575 -26.137  1.00  0.00           N  
ATOM   2315  CD2 HIS A1806      28.126  63.778 -27.873  1.00  0.00           C  
ATOM   2316  CE1 HIS A1806      26.587  64.766 -26.657  1.00  0.00           C  
ATOM   2317  NE2 HIS A1806      27.369  64.914 -27.711  1.00  0.00           N  
ATOM   2318  N   GLY A1807      26.981  58.202 -25.909  1.00  0.00           N  
ATOM   2319  CA  GLY A1807      27.362  56.805 -25.968  1.00  0.00           C  
ATOM   2320  C   GLY A1807      28.787  56.498 -25.574  1.00  0.00           C  
ATOM   2321  O   GLY A1807      29.349  55.459 -25.956  1.00  0.00           O  
ATOM   2322  N   GLU A1808      29.379  57.397 -24.801  1.00  0.00           N  
ATOM   2323  CA  GLU A1808      30.736  57.193 -24.350  1.00  0.00           C  
ATOM   2324  C   GLU A1808      30.781  56.446 -23.009  1.00  0.00           C  
ATOM   2325  O   GLU A1808      31.335  56.952 -22.050  1.00  0.00           O  
ATOM   2326  CB  GLU A1808      31.428  58.537 -24.227  1.00  0.00           C  
ATOM   2327  CG  GLU A1808      32.650  58.682 -25.095  1.00  0.00           C  
ATOM   2328  CD  GLU A1808      32.321  58.602 -26.571  1.00  0.00           C  
ATOM   2329  OE1 GLU A1808      31.320  59.216 -26.997  1.00  0.00           O  
ATOM   2330  OE2 GLU A1808      33.067  57.935 -27.312  1.00  0.00           O  
ATOM   2331  N   ILE A1809      30.189  55.256 -22.927  1.00  0.00           N  
ATOM   2332  CA  ILE A1809      30.218  54.513 -21.677  1.00  0.00           C  
ATOM   2333  C   ILE A1809      31.253  53.446 -21.871  1.00  0.00           C  
ATOM   2334  O   ILE A1809      31.664  53.198 -22.994  1.00  0.00           O  
ATOM   2335  CB  ILE A1809      28.877  53.873 -21.350  1.00  0.00           C  
ATOM   2336  CG1 ILE A1809      28.449  52.973 -22.501  1.00  0.00           C  
ATOM   2337  CG2 ILE A1809      27.841  54.965 -21.098  1.00  0.00           C  
ATOM   2338  CD1 ILE A1809      27.171  52.207 -22.236  1.00  0.00           C  
ATOM   2339  N   LYS A1810      31.680  52.809 -20.789  1.00  0.00           N  
ATOM   2340  CA  LYS A1810      32.723  51.801 -20.911  1.00  0.00           C  
ATOM   2341  C   LYS A1810      32.976  50.944 -19.686  1.00  0.00           C  
ATOM   2342  O   LYS A1810      33.105  51.455 -18.597  1.00  0.00           O  
ATOM   2343  CB  LYS A1810      34.025  52.498 -21.257  1.00  0.00           C  
ATOM   2344  CG  LYS A1810      35.282  51.647 -21.215  1.00  0.00           C  
ATOM   2345  CD  LYS A1810      35.408  50.815 -22.491  1.00  0.00           C  
ATOM   2346  CE  LYS A1810      36.847  50.707 -22.952  1.00  0.00           C  
ATOM   2347  NZ  LYS A1810      37.726  50.061 -21.929  1.00  0.00           N  
ATOM   2348  N   LEU A1811      33.062  49.632 -19.874  1.00  0.00           N  
ATOM   2349  CA  LEU A1811      33.383  48.738 -18.770  1.00  0.00           C  
ATOM   2350  C   LEU A1811      34.827  48.305 -18.984  1.00  0.00           C  
ATOM   2351  O   LEU A1811      35.376  48.476 -20.067  1.00  0.00           O  
ATOM   2352  CB  LEU A1811      32.463  47.525 -18.770  1.00  0.00           C  
ATOM   2353  CG  LEU A1811      30.979  47.850 -18.509  1.00  0.00           C  
ATOM   2354  CD1 LEU A1811      30.412  46.783 -17.588  1.00  0.00           C  
ATOM   2355  CD2 LEU A1811      30.808  49.229 -17.848  1.00  0.00           C  
ATOM   2356  N   SER A1812      35.476  47.797 -17.950  1.00  0.00           N  
ATOM   2357  CA  SER A1812      36.843  47.332 -18.129  1.00  0.00           C  
ATOM   2358  C   SER A1812      36.699  45.829 -18.192  1.00  0.00           C  
ATOM   2359  O   SER A1812      35.655  45.292 -17.820  1.00  0.00           O  
ATOM   2360  CB  SER A1812      37.699  47.701 -16.940  1.00  0.00           C  
ATOM   2361  OG  SER A1812      37.327  46.941 -15.816  1.00  0.00           O  
ATOM   2362  N   ASP A1813      37.728  45.151 -18.672  1.00  0.00           N  
ATOM   2363  CA  ASP A1813      37.689  43.702 -18.758  1.00  0.00           C  
ATOM   2364  C   ASP A1813      37.413  43.189 -17.351  1.00  0.00           C  
ATOM   2365  O   ASP A1813      36.623  42.248 -17.145  1.00  0.00           O  
ATOM   2366  CB  ASP A1813      39.028  43.187 -19.270  1.00  0.00           C  
ATOM   2367  CG  ASP A1813      39.343  43.689 -20.671  1.00  0.00           C  
ATOM   2368  OD1 ASP A1813      40.546  43.757 -21.018  1.00  0.00           O  
ATOM   2369  OD2 ASP A1813      38.387  44.009 -21.420  1.00  0.00           O  
ATOM   2370  N   LEU A1814      38.058  43.823 -16.379  1.00  0.00           N  
ATOM   2371  CA  LEU A1814      37.857  43.441 -14.993  1.00  0.00           C  
ATOM   2372  C   LEU A1814      36.364  43.474 -14.679  1.00  0.00           C  
ATOM   2373  O   LEU A1814      35.810  42.496 -14.178  1.00  0.00           O  
ATOM   2374  CB  LEU A1814      38.637  44.381 -14.088  1.00  0.00           C  
ATOM   2375  CG  LEU A1814      38.548  44.057 -12.607  1.00  0.00           C  
ATOM   2376  CD1 LEU A1814      38.478  42.552 -12.365  1.00  0.00           C  
ATOM   2377  CD2 LEU A1814      39.758  44.671 -11.927  1.00  0.00           C  
ATOM   2378  N   ASP A1815      35.707  44.583 -15.012  1.00  0.00           N  
ATOM   2379  CA  ASP A1815      34.262  44.747 -14.804  1.00  0.00           C  
ATOM   2380  C   ASP A1815      33.374  43.699 -15.471  1.00  0.00           C  
ATOM   2381  O   ASP A1815      32.399  43.233 -14.884  1.00  0.00           O  
ATOM   2382  CB  ASP A1815      33.823  46.120 -15.293  1.00  0.00           C  
ATOM   2383  CG  ASP A1815      34.202  47.222 -14.333  1.00  0.00           C  
ATOM   2384  OD1 ASP A1815      33.969  47.001 -13.114  1.00  0.00           O  
ATOM   2385  OD2 ASP A1815      34.708  48.285 -14.801  1.00  0.00           O  
ATOM   2386  N   ILE A1816      33.692  43.366 -16.718  1.00  0.00           N  
ATOM   2387  CA  ILE A1816      32.949  42.371 -17.476  1.00  0.00           C  
ATOM   2388  C   ILE A1816      33.198  40.994 -16.876  1.00  0.00           C  
ATOM   2389  O   ILE A1816      32.269  40.200 -16.758  1.00  0.00           O  
ATOM   2390  CB  ILE A1816      33.387  42.382 -18.925  1.00  0.00           C  
ATOM   2391  CG1 ILE A1816      32.772  43.568 -19.627  1.00  0.00           C  
ATOM   2392  CG2 ILE A1816      32.970  41.139 -19.631  1.00  0.00           C  
ATOM   2393  CD1 ILE A1816      33.639  44.041 -20.819  1.00  0.00           C  
ATOM   2394  N   ALA A1817      34.440  40.713 -16.482  1.00  0.00           N  
ATOM   2395  CA  ALA A1817      34.774  39.414 -15.881  1.00  0.00           C  
ATOM   2396  C   ALA A1817      33.987  39.180 -14.616  1.00  0.00           C  
ATOM   2397  O   ALA A1817      33.597  38.051 -14.321  1.00  0.00           O  
ATOM   2398  CB  ALA A1817      36.242  39.334 -15.561  1.00  0.00           C  
ATOM   2399  N   ARG A1818      33.783  40.240 -13.846  1.00  0.00           N  
ATOM   2400  CA  ARG A1818      33.012  40.138 -12.611  1.00  0.00           C  
ATOM   2401  C   ARG A1818      31.561  39.814 -12.889  1.00  0.00           C  
ATOM   2402  O   ARG A1818      30.853  39.315 -12.027  1.00  0.00           O  
ATOM   2403  CB  ARG A1818      33.044  41.463 -11.855  1.00  0.00           C  
ATOM   2404  CG  ARG A1818      31.878  41.639 -10.860  1.00  0.00           C  
ATOM   2405  CD  ARG A1818      32.353  42.191  -9.512  1.00  0.00           C  
ATOM   2406  NE  ARG A1818      33.383  43.197  -9.741  1.00  0.00           N  
ATOM   2407  CZ  ARG A1818      34.598  43.158  -9.218  1.00  0.00           C  
ATOM   2408  NH1 ARG A1818      35.462  44.111  -9.506  1.00  0.00           N  
ATOM   2409  NH2 ARG A1818      34.951  42.178  -8.402  1.00  0.00           N  
ATOM   2410  N   GLU A1819      31.128  40.114 -14.109  1.00  0.00           N  
ATOM   2411  CA  GLU A1819      29.742  39.950 -14.503  1.00  0.00           C  
ATOM   2412  C   GLU A1819      29.325  38.611 -15.039  1.00  0.00           C  
ATOM   2413  O   GLU A1819      28.121  38.362 -15.237  1.00  0.00           O  
ATOM   2414  CB  GLU A1819      29.376  41.070 -15.486  1.00  0.00           C  
ATOM   2415  CG  GLU A1819      29.091  42.422 -14.794  1.00  0.00           C  
ATOM   2416  CD  GLU A1819      27.940  42.311 -13.788  1.00  0.00           C  
ATOM   2417  OE1 GLU A1819      27.931  43.079 -12.795  1.00  0.00           O  
ATOM   2418  OE2 GLU A1819      27.042  41.449 -14.006  1.00  0.00           O  
ATOM   2419  N   ILE A1820      30.328  37.765 -15.265  1.00  0.00           N  
ATOM   2420  CA  ILE A1820      30.148  36.407 -15.780  1.00  0.00           C  
ATOM   2421  C   ILE A1820      29.922  35.509 -14.576  1.00  0.00           C  
ATOM   2422  O   ILE A1820      30.817  35.229 -13.786  1.00  0.00           O  
ATOM   2423  CB  ILE A1820      31.383  35.959 -16.585  1.00  0.00           C  
ATOM   2424  CG1 ILE A1820      31.606  36.943 -17.744  1.00  0.00           C  
ATOM   2425  CG2 ILE A1820      31.199  34.516 -17.036  1.00  0.00           C  
ATOM   2426  CD1 ILE A1820      32.803  36.691 -18.583  1.00  0.00           C  
ATOM   2427  N   LYS A1821      28.687  35.084 -14.444  1.00  0.00           N  
ATOM   2428  CA  LYS A1821      28.254  34.292 -13.319  1.00  0.00           C  
ATOM   2429  C   LYS A1821      27.907  32.837 -13.690  1.00  0.00           C  
ATOM   2430  O   LYS A1821      27.591  32.522 -14.839  1.00  0.00           O  
ATOM   2431  CB  LYS A1821      27.030  35.001 -12.706  1.00  0.00           C  
ATOM   2432  CG  LYS A1821      27.286  36.105 -11.667  1.00  0.00           C  
ATOM   2433  CD  LYS A1821      28.031  37.353 -12.158  1.00  0.00           C  
ATOM   2434  CE  LYS A1821      28.137  38.387 -11.000  1.00  0.00           C  
ATOM   2435  NZ  LYS A1821      28.400  37.716  -9.660  1.00  0.00           N  
ATOM   2436  N   VAL A1822      27.976  31.953 -12.702  1.00  0.00           N  
ATOM   2437  CA  VAL A1822      27.632  30.546 -12.886  1.00  0.00           C  
ATOM   2438  C   VAL A1822      26.120  30.467 -12.592  1.00  0.00           C  
ATOM   2439  O   VAL A1822      25.660  30.906 -11.520  1.00  0.00           O  
ATOM   2440  CB  VAL A1822      28.473  29.664 -11.921  1.00  0.00           C  
ATOM   2441  CG1 VAL A1822      27.955  28.246 -11.876  1.00  0.00           C  
ATOM   2442  CG2 VAL A1822      29.895  29.672 -12.393  1.00  0.00           C  
ATOM   2443  N   LYS A1830      25.365  29.931 -13.561  1.00  0.00           N  
ATOM   2444  CA  LYS A1830      23.910  29.840 -13.483  1.00  0.00           C  
ATOM   2445  C   LYS A1830      23.334  28.846 -12.486  1.00  0.00           C  
ATOM   2446  O   LYS A1830      22.678  29.238 -11.523  1.00  0.00           O  
ATOM   2447  CB  LYS A1830      23.327  29.573 -14.878  1.00  0.00           C  
ATOM   2448  CG  LYS A1830      21.797  29.773 -14.922  1.00  0.00           C  
ATOM   2449  CD  LYS A1830      21.330  30.390 -16.238  1.00  0.00           C  
ATOM   2450  CE  LYS A1830      20.018  31.146 -16.044  1.00  0.00           C  
ATOM   2451  NZ  LYS A1830      20.136  32.364 -15.168  1.00  0.00           N  
ATOM   2452  N   GLU A1831      23.554  27.561 -12.735  1.00  0.00           N  
ATOM   2453  CA  GLU A1831      23.079  26.513 -11.845  1.00  0.00           C  
ATOM   2454  C   GLU A1831      24.167  26.208 -10.828  1.00  0.00           C  
ATOM   2455  O   GLU A1831      25.299  25.879 -11.195  1.00  0.00           O  
ATOM   2456  CB  GLU A1831      22.748  25.275 -12.663  1.00  0.00           C  
ATOM   2457  CG  GLU A1831      21.444  25.414 -13.456  1.00  0.00           C  
ATOM   2458  CD  GLU A1831      20.242  24.763 -12.756  1.00  0.00           C  
ATOM   2459  OE1 GLU A1831      19.971  25.061 -11.564  1.00  0.00           O  
ATOM   2460  OE2 GLU A1831      19.564  23.941 -13.414  1.00  0.00           O  
ATOM   2461  N   VAL A1832      23.847  26.344  -9.547  1.00  0.00           N  
ATOM   2462  CA  VAL A1832      24.845  26.076  -8.515  1.00  0.00           C  
ATOM   2463  C   VAL A1832      24.349  25.209  -7.364  1.00  0.00           C  
ATOM   2464  O   VAL A1832      23.289  25.453  -6.767  1.00  0.00           O  
ATOM   2465  CB  VAL A1832      25.435  27.384  -7.889  1.00  0.00           C  
ATOM   2466  CG1 VAL A1832      26.436  27.029  -6.781  1.00  0.00           C  
ATOM   2467  CG2 VAL A1832      26.126  28.215  -8.959  1.00  0.00           C  
ATOM   2468  N   PRO A1833      25.110  24.152  -7.058  1.00  0.00           N  
ATOM   2469  CA  PRO A1833      24.760  23.250  -5.965  1.00  0.00           C  
ATOM   2470  C   PRO A1833      24.301  24.043  -4.733  1.00  0.00           C  
ATOM   2471  O   PRO A1833      24.950  24.993  -4.329  1.00  0.00           O  
ATOM   2472  CB  PRO A1833      26.064  22.522  -5.728  1.00  0.00           C  
ATOM   2473  CG  PRO A1833      26.577  22.329  -7.158  1.00  0.00           C  
ATOM   2474  CD  PRO A1833      26.226  23.614  -7.871  1.00  0.00           C  
ATOM   2475  N   GLN A1834      23.173  23.654  -4.156  1.00  0.00           N  
ATOM   2476  CA  GLN A1834      22.635  24.307  -2.968  1.00  0.00           C  
ATOM   2477  C   GLN A1834      23.035  23.596  -1.657  1.00  0.00           C  
ATOM   2478  O   GLN A1834      22.697  24.072  -0.568  1.00  0.00           O  
ATOM   2479  CB  GLN A1834      21.102  24.362  -3.056  1.00  0.00           C  
ATOM   2480  CG  GLN A1834      20.530  25.430  -3.980  1.00  0.00           C  
ATOM   2481  CD  GLN A1834      20.941  26.830  -3.555  1.00  0.00           C  
ATOM   2482  OE1 GLN A1834      22.045  27.279  -3.860  1.00  0.00           O  
ATOM   2483  NE2 GLN A1834      20.062  27.519  -2.827  1.00  0.00           N  
ATOM   2484  N   THR A1835      23.742  22.465  -1.760  1.00  0.00           N  
ATOM   2485  CA  THR A1835      24.167  21.675  -0.589  1.00  0.00           C  
ATOM   2486  C   THR A1835      25.681  21.599  -0.459  1.00  0.00           C  
ATOM   2487  O   THR A1835      26.386  21.460  -1.463  1.00  0.00           O  
ATOM   2488  CB  THR A1835      23.693  20.198  -0.672  1.00  0.00           C  
ATOM   2489  OG1 THR A1835      22.281  20.142  -0.884  1.00  0.00           O  
ATOM   2490  CG2 THR A1835      24.018  19.465   0.620  1.00  0.00           C  
ATOM   2491  N   ALA A1836      26.177  21.661   0.777  1.00  0.00           N  
ATOM   2492  CA  ALA A1836      27.617  21.559   1.026  1.00  0.00           C  
ATOM   2493  C   ALA A1836      28.108  20.249   0.395  1.00  0.00           C  
ATOM   2494  O   ALA A1836      29.246  20.126  -0.089  1.00  0.00           O  
ATOM   2495  CB  ALA A1836      27.878  21.546   2.509  1.00  0.00           C  
ATOM   2496  N   VAL A1837      27.215  19.266   0.409  1.00  0.00           N  
ATOM   2497  CA  VAL A1837      27.487  17.958  -0.155  1.00  0.00           C  
ATOM   2498  C   VAL A1837      27.683  18.098  -1.662  1.00  0.00           C  
ATOM   2499  O   VAL A1837      28.678  17.594  -2.222  1.00  0.00           O  
ATOM   2500  CB  VAL A1837      26.308  17.013   0.115  1.00  0.00           C  
ATOM   2501  CG1 VAL A1837      26.618  15.635  -0.458  1.00  0.00           C  
ATOM   2502  CG2 VAL A1837      26.004  16.969   1.631  1.00  0.00           C  
ATOM   2503  N   GLY A1838      26.723  18.793  -2.291  1.00  0.00           N  
ATOM   2504  CA  GLY A1838      26.739  19.040  -3.727  1.00  0.00           C  
ATOM   2505  C   GLY A1838      27.960  19.815  -4.216  1.00  0.00           C  
ATOM   2506  O   GLY A1838      28.498  19.535  -5.304  1.00  0.00           O  
ATOM   2507  N   LEU A1839      28.389  20.815  -3.444  1.00  0.00           N  
ATOM   2508  CA  LEU A1839      29.579  21.553  -3.826  1.00  0.00           C  
ATOM   2509  C   LEU A1839      30.710  20.532  -3.947  1.00  0.00           C  
ATOM   2510  O   LEU A1839      31.482  20.565  -4.908  1.00  0.00           O  
ATOM   2511  CB  LEU A1839      29.956  22.602  -2.773  1.00  0.00           C  
ATOM   2512  CG  LEU A1839      29.300  23.988  -2.753  1.00  0.00           C  
ATOM   2513  CD1 LEU A1839      30.152  24.912  -1.869  1.00  0.00           C  
ATOM   2514  CD2 LEU A1839      29.198  24.562  -4.171  1.00  0.00           C  
ATOM   2515  N   LYS A1840      30.799  19.621  -2.971  1.00  0.00           N  
ATOM   2516  CA  LYS A1840      31.834  18.583  -2.976  1.00  0.00           C  
ATOM   2517  C   LYS A1840      31.712  17.763  -4.263  1.00  0.00           C  
ATOM   2518  O   LYS A1840      32.675  17.619  -5.031  1.00  0.00           O  
ATOM   2519  CB  LYS A1840      31.692  17.662  -1.751  1.00  0.00           C  
ATOM   2520  CG  LYS A1840      31.743  18.382  -0.406  1.00  0.00           C  
ATOM   2521  CD  LYS A1840      32.401  17.527   0.685  1.00  0.00           C  
ATOM   2522  CE  LYS A1840      32.052  18.014   2.112  1.00  0.00           C  
ATOM   2523  NZ  LYS A1840      32.492  19.405   2.466  1.00  0.00           N  
ATOM   2524  N   ILE A1841      30.512  17.242  -4.498  1.00  0.00           N  
ATOM   2525  CA  ILE A1841      30.238  16.447  -5.687  1.00  0.00           C  
ATOM   2526  C   ILE A1841      30.798  17.111  -6.951  1.00  0.00           C  
ATOM   2527  O   ILE A1841      31.451  16.460  -7.774  1.00  0.00           O  
ATOM   2528  CB  ILE A1841      28.717  16.228  -5.845  1.00  0.00           C  
ATOM   2529  CG1 ILE A1841      28.152  15.631  -4.555  1.00  0.00           C  
ATOM   2530  CG2 ILE A1841      28.434  15.322  -7.030  1.00  0.00           C  
ATOM   2531  CD1 ILE A1841      26.679  15.263  -4.623  1.00  0.00           C  
ATOM   2532  N   ALA A1842      30.538  18.408  -7.095  1.00  0.00           N  
ATOM   2533  CA  ALA A1842      31.005  19.173  -8.246  1.00  0.00           C  
ATOM   2534  C   ALA A1842      32.532  19.189  -8.297  1.00  0.00           C  
ATOM   2535  O   ALA A1842      33.149  19.020  -9.353  1.00  0.00           O  
ATOM   2536  CB  ALA A1842      30.476  20.596  -8.156  1.00  0.00           C  
ATOM   2537  N   GLN A1843      33.122  19.405  -7.129  1.00  0.00           N  
ATOM   2538  CA  GLN A1843      34.560  19.473  -6.940  1.00  0.00           C  
ATOM   2539  C   GLN A1843      35.190  18.187  -7.466  1.00  0.00           C  
ATOM   2540  O   GLN A1843      36.205  18.217  -8.171  1.00  0.00           O  
ATOM   2541  CB  GLN A1843      34.798  19.613  -5.446  1.00  0.00           C  
ATOM   2542  CG  GLN A1843      35.900  20.528  -5.001  1.00  0.00           C  
ATOM   2543  CD  GLN A1843      35.805  20.822  -3.495  1.00  0.00           C  
ATOM   2544  OE1 GLN A1843      36.789  21.228  -2.867  1.00  0.00           O  
ATOM   2545  NE2 GLN A1843      34.609  20.623  -2.914  1.00  0.00           N  
ATOM   2546  N   SER A1844      34.543  17.069  -7.118  1.00  0.00           N  
ATOM   2547  CA  SER A1844      34.952  15.695  -7.472  1.00  0.00           C  
ATOM   2548  C   SER A1844      34.895  15.345  -8.948  1.00  0.00           C  
ATOM   2549  O   SER A1844      35.719  14.586  -9.448  1.00  0.00           O  
ATOM   2550  CB  SER A1844      34.075  14.689  -6.737  1.00  0.00           C  
ATOM   2551  OG  SER A1844      34.050  14.948  -5.350  1.00  0.00           O  
ATOM   2552  N   ILE A1845      33.885  15.869  -9.624  1.00  0.00           N  
ATOM   2553  CA  ILE A1845      33.698  15.644 -11.045  1.00  0.00           C  
ATOM   2554  C   ILE A1845      34.825  16.309 -11.835  1.00  0.00           C  
ATOM   2555  O   ILE A1845      35.254  15.788 -12.873  1.00  0.00           O  
ATOM   2556  CB  ILE A1845      32.336  16.216 -11.491  1.00  0.00           C  
ATOM   2557  CG1 ILE A1845      31.230  15.615 -10.601  1.00  0.00           C  
ATOM   2558  CG2 ILE A1845      32.142  16.012 -13.007  1.00  0.00           C  
ATOM   2559  CD1 ILE A1845      29.826  16.118 -10.875  1.00  0.00           C  
ATOM   2560  N   VAL A1847      35.291  17.459 -11.335  1.00  0.00           N  
ATOM   2561  CA  VAL A1847      36.375  18.222 -11.965  1.00  0.00           C  
ATOM   2562  C   VAL A1847      37.640  17.540 -11.528  1.00  0.00           C  
ATOM   2563  O   VAL A1847      38.576  17.375 -12.302  1.00  0.00           O  
ATOM   2564  CB  VAL A1847      36.446  19.668 -11.454  1.00  0.00           C  
ATOM   2565  CG1 VAL A1847      37.371  20.506 -12.359  1.00  0.00           C  
ATOM   2566  CG2 VAL A1847      35.055  20.251 -11.369  1.00  0.00           C  
ATOM   2567  N   GLU A1848      37.650  17.163 -10.257  1.00  0.00           N  
ATOM   2568  CA  GLU A1848      38.762  16.447  -9.664  1.00  0.00           C  
ATOM   2569  C   GLU A1848      39.145  15.242 -10.549  1.00  0.00           C  
ATOM   2570  O   GLU A1848      40.260  15.184 -11.112  1.00  0.00           O  
ATOM   2571  CB  GLU A1848      38.348  15.973  -8.260  1.00  0.00           C  
ATOM   2572  CG  GLU A1848      39.383  15.141  -7.507  1.00  0.00           C  
ATOM   2573  CD  GLU A1848      40.713  15.867  -7.321  1.00  0.00           C  
ATOM   2574  OE1 GLU A1848      41.487  15.977  -8.303  1.00  0.00           O  
ATOM   2575  OE2 GLU A1848      40.980  16.332  -6.190  1.00  0.00           O  
ATOM   2576  N   THR A1849      38.199  14.303 -10.683  1.00  0.00           N  
ATOM   2577  CA  THR A1849      38.408  13.079 -11.456  1.00  0.00           C  
ATOM   2578  C   THR A1849      38.302  13.247 -12.985  1.00  0.00           C  
ATOM   2579  O   THR A1849      38.551  12.314 -13.746  1.00  0.00           O  
ATOM   2580  CB  THR A1849      37.461  11.910 -10.932  1.00  0.00           C  
ATOM   2581  OG1 THR A1849      36.158  12.009 -11.516  1.00  0.00           O  
ATOM   2582  CG2 THR A1849      37.326  11.970  -9.392  1.00  0.00           C  
ATOM   2583  N   ALA A1850      37.954  14.439 -13.446  1.00  0.00           N  
ATOM   2584  CA  ALA A1850      37.881  14.659 -14.884  1.00  0.00           C  
ATOM   2585  C   ALA A1850      39.252  15.108 -15.337  1.00  0.00           C  
ATOM   2586  O   ALA A1850      39.673  14.832 -16.451  1.00  0.00           O  
ATOM   2587  CB  ALA A1850      36.859  15.722 -15.215  1.00  0.00           C  
ATOM   2588  N   GLU A1851      39.953  15.800 -14.450  1.00  0.00           N  
ATOM   2589  CA  GLU A1851      41.275  16.306 -14.769  1.00  0.00           C  
ATOM   2590  C   GLU A1851      42.253  15.164 -14.870  1.00  0.00           C  
ATOM   2591  O   GLU A1851      43.048  15.106 -15.814  1.00  0.00           O  
ATOM   2592  CB  GLU A1851      41.719  17.307 -13.704  1.00  0.00           C  
ATOM   2593  CG  GLU A1851      40.882  18.585 -13.737  1.00  0.00           C  
ATOM   2594  CD  GLU A1851      41.164  19.546 -12.593  1.00  0.00           C  
ATOM   2595  OE1 GLU A1851      40.884  19.202 -11.421  1.00  0.00           O  
ATOM   2596  OE2 GLU A1851      41.660  20.656 -12.875  1.00  0.00           O  
ATOM   2597  N   LYS A1852      42.179  14.248 -13.905  1.00  0.00           N  
ATOM   2598  CA  LYS A1852      43.059  13.077 -13.876  1.00  0.00           C  
ATOM   2599  C   LYS A1852      42.889  12.206 -15.134  1.00  0.00           C  
ATOM   2600  O   LYS A1852      43.762  12.134 -16.008  1.00  0.00           O  
ATOM   2601  CB  LYS A1852      42.745  12.212 -12.654  1.00  0.00           C  
ATOM   2602  CG  LYS A1852      42.891  12.876 -11.308  1.00  0.00           C  
ATOM   2603  CD  LYS A1852      42.183  12.032 -10.235  1.00  0.00           C  
ATOM   2604  CE  LYS A1852      42.365  12.596  -8.820  1.00  0.00           C  
ATOM   2605  NZ  LYS A1852      41.370  12.059  -7.837  1.00  0.00           N  
ATOM   2606  N   HIS A1853      41.736  11.553 -15.202  1.00  0.00           N  
ATOM   2607  CA  HIS A1853      41.391  10.653 -16.289  1.00  0.00           C  
ATOM   2608  C   HIS A1853      40.746  11.388 -17.470  1.00  0.00           C  
ATOM   2609  O   HIS A1853      39.619  11.098 -17.856  1.00  0.00           O  
ATOM   2610  CB  HIS A1853      40.433   9.584 -15.748  1.00  0.00           C  
ATOM   2611  CG  HIS A1853      40.739   9.150 -14.342  1.00  0.00           C  
ATOM   2612  ND1 HIS A1853      41.904   8.497 -13.995  1.00  0.00           N  
ATOM   2613  CD2 HIS A1853      40.022   9.269 -13.196  1.00  0.00           C  
ATOM   2614  CE1 HIS A1853      41.890   8.232 -12.699  1.00  0.00           C  
ATOM   2615  NE2 HIS A1853      40.759   8.689 -12.191  1.00  0.00           N  
ATOM   2616  N   ALA A1854      41.456  12.337 -18.055  1.00  0.00           N  
ATOM   2617  CA  ALA A1854      40.893  13.069 -19.174  1.00  0.00           C  
ATOM   2618  C   ALA A1854      41.423  12.501 -20.479  1.00  0.00           C  
ATOM   2619  O   ALA A1854      41.144  13.022 -21.558  1.00  0.00           O  
ATOM   2620  CB  ALA A1854      41.248  14.542 -19.055  1.00  0.00           C  
ATOM   2621  N   SER A1855      42.184  11.417 -20.373  1.00  0.00           N  
ATOM   2622  CA  SER A1855      42.772  10.790 -21.549  1.00  0.00           C  
ATOM   2623  C   SER A1855      42.483   9.294 -21.704  1.00  0.00           C  
ATOM   2624  O   SER A1855      42.896   8.686 -22.691  1.00  0.00           O  
ATOM   2625  CB  SER A1855      44.275  11.036 -21.542  1.00  0.00           C  
ATOM   2626  OG  SER A1855      44.515  12.411 -21.313  1.00  0.00           O  
ATOM   2627  N   GLU A1856      41.774   8.717 -20.734  1.00  0.00           N  
ATOM   2628  CA  GLU A1856      41.390   7.300 -20.741  1.00  0.00           C  
ATOM   2629  C   GLU A1856      40.553   7.002 -21.976  1.00  0.00           C  
ATOM   2630  O   GLU A1856      39.395   7.426 -22.039  1.00  0.00           O  
ATOM   2631  CB  GLU A1856      40.529   6.999 -19.521  1.00  0.00           C  
ATOM   2632  CG  GLU A1856      41.172   7.378 -18.230  1.00  0.00           C  
ATOM   2633  CD  GLU A1856      41.832   6.203 -17.578  1.00  0.00           C  
ATOM   2634  OE1 GLU A1856      42.655   6.419 -16.667  1.00  0.00           O  
ATOM   2635  OE2 GLU A1856      41.515   5.060 -17.975  1.00  0.00           O  
ATOM   2636  N   PRO A1857      41.096   6.253 -22.963  1.00  0.00           N  
ATOM   2637  CA  PRO A1857      40.224   6.018 -24.117  1.00  0.00           C  
ATOM   2638  C   PRO A1857      38.872   5.390 -23.772  1.00  0.00           C  
ATOM   2639  O   PRO A1857      38.747   4.550 -22.881  1.00  0.00           O  
ATOM   2640  CB  PRO A1857      41.093   5.164 -25.037  1.00  0.00           C  
ATOM   2641  CG  PRO A1857      42.463   5.728 -24.784  1.00  0.00           C  
ATOM   2642  CD  PRO A1857      42.462   5.780 -23.253  1.00  0.00           C  
ATOM   2643  N   SER A1860      37.856   5.851 -24.481  1.00  0.00           N  
ATOM   2644  CA  SER A1860      36.498   5.391 -24.294  1.00  0.00           C  
ATOM   2645  C   SER A1860      36.252   3.984 -24.855  1.00  0.00           C  
ATOM   2646  O   SER A1860      36.878   3.564 -25.839  1.00  0.00           O  
ATOM   2647  CB  SER A1860      35.558   6.381 -24.971  1.00  0.00           C  
ATOM   2648  OG  SER A1860      35.934   6.572 -26.327  1.00  0.00           O  
ATOM   2649  N   PRO A1861      35.316   3.244 -24.242  1.00  0.00           N  
ATOM   2650  CA  PRO A1861      34.551   3.730 -23.084  1.00  0.00           C  
ATOM   2651  C   PRO A1861      35.143   3.415 -21.701  1.00  0.00           C  
ATOM   2652  O   PRO A1861      35.791   2.386 -21.513  1.00  0.00           O  
ATOM   2653  CB  PRO A1861      33.169   3.099 -23.295  1.00  0.00           C  
ATOM   2654  CG  PRO A1861      33.470   1.842 -24.008  1.00  0.00           C  
ATOM   2655  CD  PRO A1861      34.555   2.223 -24.985  1.00  0.00           C  
ATOM   2656  N   CYS A1862      34.922   4.311 -20.739  1.00  0.00           N  
ATOM   2657  CA  CYS A1862      35.414   4.107 -19.375  1.00  0.00           C  
ATOM   2658  C   CYS A1862      34.455   4.666 -18.338  1.00  0.00           C  
ATOM   2659  O   CYS A1862      33.342   5.067 -18.665  1.00  0.00           O  
ATOM   2660  CB  CYS A1862      36.787   4.748 -19.191  1.00  0.00           C  
ATOM   2661  SG  CYS A1862      36.846   6.454 -19.697  1.00  0.00           S  
ATOM   2662  N   SER A1863      34.890   4.681 -17.084  1.00  0.00           N  
ATOM   2663  CA  SER A1863      34.063   5.183 -15.990  1.00  0.00           C  
ATOM   2664  C   SER A1863      34.831   5.201 -14.681  1.00  0.00           C  
ATOM   2665  O   SER A1863      35.636   4.313 -14.414  1.00  0.00           O  
ATOM   2666  CB  SER A1863      32.804   4.321 -15.816  1.00  0.00           C  
ATOM   2667  OG  SER A1863      32.206   4.539 -14.542  1.00  0.00           O  
ATOM   2668  N   PHE A1864      34.594   6.225 -13.871  1.00  0.00           N  
ATOM   2669  CA  PHE A1864      35.259   6.331 -12.582  1.00  0.00           C  
ATOM   2670  C   PHE A1864      34.282   6.921 -11.595  1.00  0.00           C  
ATOM   2671  O   PHE A1864      33.432   7.744 -11.958  1.00  0.00           O  
ATOM   2672  CB  PHE A1864      36.486   7.227 -12.669  1.00  0.00           C  
ATOM   2673  CG  PHE A1864      37.302   7.004 -13.905  1.00  0.00           C  
ATOM   2674  CD1 PHE A1864      38.600   6.516 -13.821  1.00  0.00           C  
ATOM   2675  CD2 PHE A1864      36.782   7.320 -15.163  1.00  0.00           C  
ATOM   2676  CE1 PHE A1864      39.374   6.354 -14.972  1.00  0.00           C  
ATOM   2677  CE2 PHE A1864      37.545   7.160 -16.320  1.00  0.00           C  
ATOM   2678  CZ  PHE A1864      38.841   6.681 -16.227  1.00  0.00           C  
ATOM   2679  N   LEU A1865      34.393   6.470 -10.351  1.00  0.00           N  
ATOM   2680  CA  LEU A1865      33.539   6.961  -9.288  1.00  0.00           C  
ATOM   2681  C   LEU A1865      34.200   8.258  -8.836  1.00  0.00           C  
ATOM   2682  O   LEU A1865      35.353   8.260  -8.379  1.00  0.00           O  
ATOM   2683  CB  LEU A1865      33.474   5.954  -8.135  1.00  0.00           C  
ATOM   2684  CG  LEU A1865      32.598   6.269  -6.911  1.00  0.00           C  
ATOM   2685  CD1 LEU A1865      31.124   6.302  -7.278  1.00  0.00           C  
ATOM   2686  CD2 LEU A1865      32.827   5.210  -5.845  1.00  0.00           C  
ATOM   2687  N   ALA A1866      33.478   9.363  -9.008  1.00  0.00           N  
ATOM   2688  CA  ALA A1866      33.987  10.670  -8.624  1.00  0.00           C  
ATOM   2689  C   ALA A1866      33.662  10.897  -7.162  1.00  0.00           C  
ATOM   2690  O   ALA A1866      34.530  11.282  -6.382  1.00  0.00           O  
ATOM   2691  CB  ALA A1866      33.352  11.748  -9.478  1.00  0.00           C  
ATOM   2692  N   PHE A1867      32.414  10.649  -6.785  1.00  0.00           N  
ATOM   2693  CA  PHE A1867      32.025  10.834  -5.403  1.00  0.00           C  
ATOM   2694  C   PHE A1867      30.973   9.836  -4.969  1.00  0.00           C  
ATOM   2695  O   PHE A1867      30.079   9.463  -5.738  1.00  0.00           O  
ATOM   2696  CB  PHE A1867      31.532  12.270  -5.180  1.00  0.00           C  
ATOM   2697  CG  PHE A1867      30.890  12.509  -3.823  1.00  0.00           C  
ATOM   2698  CD1 PHE A1867      29.553  12.150  -3.580  1.00  0.00           C  
ATOM   2699  CD2 PHE A1867      31.593  13.167  -2.810  1.00  0.00           C  
ATOM   2700  CE1 PHE A1867      28.921  12.457  -2.338  1.00  0.00           C  
ATOM   2701  CE2 PHE A1867      30.973  13.480  -1.559  1.00  0.00           C  
ATOM   2702  CZ  PHE A1867      29.639  13.128  -1.327  1.00  0.00           C  
ATOM   2703  N   GLU A1878      31.116   9.391  -3.725  1.00  0.00           N  
ATOM   2704  CA  GLU A1878      30.188   8.460  -3.113  1.00  0.00           C  
ATOM   2705  C   GLU A1878      30.135   8.909  -1.659  1.00  0.00           C  
ATOM   2706  O   GLU A1878      31.171   9.111  -1.030  1.00  0.00           O  
ATOM   2707  CB  GLU A1878      30.707   7.025  -3.213  1.00  0.00           C  
ATOM   2708  CG  GLU A1878      29.633   5.969  -2.974  1.00  0.00           C  
ATOM   2709  CD  GLU A1878      30.191   4.555  -2.856  1.00  0.00           C  
ATOM   2710  OE1 GLU A1878      30.830   4.242  -1.824  1.00  0.00           O  
ATOM   2711  OE2 GLU A1878      29.990   3.755  -3.798  1.00  0.00           O  
ATOM   2712  N   GLY A1879      28.923   9.085  -1.146  1.00  0.00           N  
ATOM   2713  CA  GLY A1879      28.712   9.540   0.219  1.00  0.00           C  
ATOM   2714  C   GLY A1879      27.229   9.834   0.221  1.00  0.00           C  
ATOM   2715  O   GLY A1879      26.584   9.630  -0.804  1.00  0.00           O  
ATOM   2716  N   GLU A1880      26.659  10.309   1.318  1.00  0.00           N  
ATOM   2717  CA  GLU A1880      25.224  10.567   1.284  1.00  0.00           C  
ATOM   2718  C   GLU A1880      24.811  12.034   1.323  1.00  0.00           C  
ATOM   2719  O   GLU A1880      25.453  12.866   1.973  1.00  0.00           O  
ATOM   2720  CB  GLU A1880      24.501   9.802   2.405  1.00  0.00           C  
ATOM   2721  CG  GLU A1880      24.932  10.155   3.823  1.00  0.00           C  
ATOM   2722  CD  GLU A1880      23.850   9.850   4.851  1.00  0.00           C  
ATOM   2723  OE1 GLU A1880      24.137   9.944   6.067  1.00  0.00           O  
ATOM   2724  OE2 GLU A1880      22.710   9.527   4.439  1.00  0.00           O  
ATOM   2725  N   MET A1881      23.733  12.338   0.603  1.00  0.00           N  
ATOM   2726  CA  MET A1881      23.194  13.686   0.549  1.00  0.00           C  
ATOM   2727  C   MET A1881      21.677  13.625   0.594  1.00  0.00           C  
ATOM   2728  O   MET A1881      21.046  12.935  -0.215  1.00  0.00           O  
ATOM   2729  CB  MET A1881      23.628  14.409  -0.727  1.00  0.00           C  
ATOM   2730  CG  MET A1881      22.708  14.215  -1.912  1.00  0.00           C  
ATOM   2731  SD  MET A1881      22.906  15.566  -3.076  1.00  0.00           S  
ATOM   2732  CE  MET A1881      23.145  14.682  -4.625  1.00  0.00           C  
ATOM   2733  N   MET A1882      21.104  14.346   1.556  1.00  0.00           N  
ATOM   2734  CA  MET A1882      19.660  14.415   1.737  1.00  0.00           C  
ATOM   2735  C   MET A1882      19.034  13.093   2.187  1.00  0.00           C  
ATOM   2736  O   MET A1882      18.061  12.628   1.596  1.00  0.00           O  
ATOM   2737  CB  MET A1882      19.007  14.903   0.437  1.00  0.00           C  
ATOM   2738  CG  MET A1882      19.480  16.291   0.003  1.00  0.00           C  
ATOM   2739  SD  MET A1882      18.740  16.860  -1.545  1.00  0.00           S  
ATOM   2740  CE  MET A1882      20.188  17.135  -2.550  1.00  0.00           C  
ATOM   2741  N   GLY A1883      19.600  12.499   3.236  1.00  0.00           N  
ATOM   2742  CA  GLY A1883      19.095  11.242   3.769  1.00  0.00           C  
ATOM   2743  C   GLY A1883      19.181  10.029   2.852  1.00  0.00           C  
ATOM   2744  O   GLY A1883      18.260   9.210   2.827  1.00  0.00           O  
ATOM   2745  N   ARG A1884      20.278   9.894   2.108  1.00  0.00           N  
ATOM   2746  CA  ARG A1884      20.436   8.765   1.193  1.00  0.00           C  
ATOM   2747  C   ARG A1884      21.817   8.713   0.563  1.00  0.00           C  
ATOM   2748  O   ARG A1884      22.420   9.747   0.301  1.00  0.00           O  
ATOM   2749  CB  ARG A1884      19.403   8.844   0.076  1.00  0.00           C  
ATOM   2750  CG  ARG A1884      19.510  10.106  -0.759  1.00  0.00           C  
ATOM   2751  CD  ARG A1884      18.774   9.942  -2.072  1.00  0.00           C  
ATOM   2752  NE  ARG A1884      17.436   9.379  -1.897  1.00  0.00           N  
ATOM   2753  CZ  ARG A1884      16.400  10.026  -1.371  1.00  0.00           C  
ATOM   2754  NH1 ARG A1884      15.232   9.409  -1.258  1.00  0.00           N  
ATOM   2755  NH2 ARG A1884      16.524  11.288  -0.973  1.00  0.00           N  
ATOM   2756  N   ASN A1885      22.300   7.501   0.304  1.00  0.00           N  
ATOM   2757  CA  ASN A1885      23.611   7.304  -0.307  1.00  0.00           C  
ATOM   2758  C   ASN A1885      23.568   7.628  -1.792  1.00  0.00           C  
ATOM   2759  O   ASN A1885      22.549   7.402  -2.456  1.00  0.00           O  
ATOM   2760  CB  ASN A1885      24.081   5.861  -0.114  1.00  0.00           C  
ATOM   2761  CG  ASN A1885      25.250   5.754   0.848  1.00  0.00           C  
ATOM   2762  OD1 ASN A1885      26.318   6.318   0.607  1.00  0.00           O  
ATOM   2763  ND2 ASN A1885      25.054   5.027   1.947  1.00  0.00           N  
ATOM   2764  N   VAL A1886      24.683   8.150  -2.305  1.00  0.00           N  
ATOM   2765  CA  VAL A1886      24.791   8.527  -3.715  1.00  0.00           C  
ATOM   2766  C   VAL A1886      26.166   8.207  -4.346  1.00  0.00           C  
ATOM   2767  O   VAL A1886      27.227   8.366  -3.717  1.00  0.00           O  
ATOM   2768  CB  VAL A1886      24.489  10.051  -3.898  1.00  0.00           C  
ATOM   2769  CG1 VAL A1886      24.369  10.391  -5.370  1.00  0.00           C  
ATOM   2770  CG2 VAL A1886      23.206  10.435  -3.163  1.00  0.00           C  
ATOM   2771  N   ARG A1887      26.128   7.746  -5.594  1.00  0.00           N  
ATOM   2772  CA  ARG A1887      27.336   7.421  -6.346  1.00  0.00           C  
ATOM   2773  C   ARG A1887      27.302   8.243  -7.625  1.00  0.00           C  
ATOM   2774  O   ARG A1887      26.352   8.136  -8.402  1.00  0.00           O  
ATOM   2775  CB  ARG A1887      27.367   5.930  -6.715  1.00  0.00           C  
ATOM   2776  CG  ARG A1887      27.881   4.966  -5.633  1.00  0.00           C  
ATOM   2777  CD  ARG A1887      27.545   3.497  -5.969  1.00  0.00           C  
ATOM   2778  NE  ARG A1887      26.105   3.244  -5.873  1.00  0.00           N  
ATOM   2779  CZ  ARG A1887      25.339   2.810  -6.873  1.00  0.00           C  
ATOM   2780  NH1 ARG A1887      25.870   2.567  -8.064  1.00  0.00           N  
ATOM   2781  NH2 ARG A1887      24.033   2.639  -6.684  1.00  0.00           N  
ATOM   2782  N   VAL A1888      28.326   9.070  -7.834  1.00  0.00           N  
ATOM   2783  CA  VAL A1888      28.413   9.906  -9.038  1.00  0.00           C  
ATOM   2784  C   VAL A1888      29.642   9.465  -9.827  1.00  0.00           C  
ATOM   2785  O   VAL A1888      30.735   9.318  -9.265  1.00  0.00           O  
ATOM   2786  CB  VAL A1888      28.554  11.429  -8.707  1.00  0.00           C  
ATOM   2787  CG1 VAL A1888      28.357  12.241  -9.969  1.00  0.00           C  
ATOM   2788  CG2 VAL A1888      27.532  11.862  -7.660  1.00  0.00           C  
ATOM   2789  N   TYR A1889      29.459   9.268 -11.130  1.00  0.00           N  
ATOM   2790  CA  TYR A1889      30.535   8.801 -11.999  1.00  0.00           C  
ATOM   2791  C   TYR A1889      30.781   9.717 -13.175  1.00  0.00           C  
ATOM   2792  O   TYR A1889      29.853  10.357 -13.666  1.00  0.00           O  
ATOM   2793  CB  TYR A1889      30.183   7.415 -12.562  1.00  0.00           C  
ATOM   2794  CG  TYR A1889      29.815   6.382 -11.517  1.00  0.00           C  
ATOM   2795  CD1 TYR A1889      30.800   5.742 -10.767  1.00  0.00           C  
ATOM   2796  CD2 TYR A1889      28.480   6.059 -11.260  1.00  0.00           C  
ATOM   2797  CE1 TYR A1889      30.468   4.803  -9.787  1.00  0.00           C  
ATOM   2798  CE2 TYR A1889      28.139   5.122 -10.275  1.00  0.00           C  
ATOM   2799  CZ  TYR A1889      29.142   4.496  -9.543  1.00  0.00           C  
ATOM   2800  OH  TYR A1889      28.833   3.559  -8.575  1.00  0.00           O  
ATOM   2801  N   VAL A1890      32.036   9.768 -13.616  1.00  0.00           N  
ATOM   2802  CA  VAL A1890      32.427  10.543 -14.798  1.00  0.00           C  
ATOM   2803  C   VAL A1890      32.556   9.466 -15.876  1.00  0.00           C  
ATOM   2804  O   VAL A1890      33.086   8.385 -15.610  1.00  0.00           O  
ATOM   2805  CB  VAL A1890      33.792  11.231 -14.637  1.00  0.00           C  
ATOM   2806  CG1 VAL A1890      34.177  11.913 -15.944  1.00  0.00           C  
ATOM   2807  CG2 VAL A1890      33.736  12.232 -13.516  1.00  0.00           C  
ATOM   2808  N   VAL A1891      32.089   9.749 -17.087  1.00  0.00           N  
ATOM   2809  CA  VAL A1891      32.115   8.730 -18.129  1.00  0.00           C  
ATOM   2810  C   VAL A1891      32.264   9.228 -19.564  1.00  0.00           C  
ATOM   2811  O   VAL A1891      32.364  10.431 -19.843  1.00  0.00           O  
ATOM   2812  CB  VAL A1891      30.797   7.877 -18.088  1.00  0.00           C  
ATOM   2813  CG1 VAL A1891      30.379   7.599 -16.654  1.00  0.00           C  
ATOM   2814  CG2 VAL A1891      29.662   8.604 -18.812  1.00  0.00           C  
ATOM   2815  N   GLU A1892      32.279   8.249 -20.462  1.00  0.00           N  
ATOM   2816  CA  GLU A1892      32.335   8.450 -21.900  1.00  0.00           C  
ATOM   2817  C   GLU A1892      31.729   7.159 -22.430  1.00  0.00           C  
ATOM   2818  O   GLU A1892      32.283   6.083 -22.211  1.00  0.00           O  
ATOM   2819  CB  GLU A1892      33.769   8.615 -22.400  1.00  0.00           C  
ATOM   2820  CG  GLU A1892      33.837   8.972 -23.890  1.00  0.00           C  
ATOM   2821  CD  GLU A1892      33.109  10.276 -24.254  1.00  0.00           C  
ATOM   2822  OE1 GLU A1892      33.730  11.374 -24.193  1.00  0.00           O  
ATOM   2823  OE2 GLU A1892      31.906  10.192 -24.600  1.00  0.00           O  
ATOM   2824  N   GLU A1893      30.567   7.265 -23.076  1.00  0.00           N  
ATOM   2825  CA  GLU A1893      29.861   6.102 -23.633  1.00  0.00           C  
ATOM   2826  C   GLU A1893      30.425   5.760 -25.016  1.00  0.00           C  
ATOM   2827  O   GLU A1893      30.766   4.613 -25.280  1.00  0.00           O  
ATOM   2828  CB  GLU A1893      28.355   6.385 -23.781  1.00  0.00           C  
ATOM   2829  CG  GLU A1893      27.634   6.987 -22.562  1.00  0.00           C  
ATOM   2830  CD  GLU A1893      27.371   5.984 -21.442  1.00  0.00           C  
ATOM   2831  OE1 GLU A1893      28.326   5.660 -20.699  1.00  0.00           O  
ATOM   2832  OE2 GLU A1893      26.209   5.521 -21.310  1.00  0.00           O  
ATOM   2833  N   GLU A1894      30.494   6.761 -25.895  1.00  0.00           N  
ATOM   2834  CA  GLU A1894      31.027   6.591 -27.246  1.00  0.00           C  
ATOM   2835  C   GLU A1894      32.397   5.938 -27.106  1.00  0.00           C  
ATOM   2836  O   GLU A1894      32.938   5.870 -26.005  1.00  0.00           O  
ATOM   2837  CB  GLU A1894      31.199   7.953 -27.947  1.00  0.00           C  
ATOM   2838  CG  GLU A1894      29.922   8.690 -28.377  1.00  0.00           C  
ATOM   2839  CD  GLU A1894      30.227   9.960 -29.185  1.00  0.00           C  
ATOM   2840  OE1 GLU A1894      29.308  10.506 -29.830  1.00  0.00           O  
ATOM   2841  OE2 GLU A1894      31.389  10.416 -29.176  1.00  0.00           O  
ATOM   2842  N   GLU A1895      32.966   5.474 -28.215  1.00  0.00           N  
ATOM   2843  CA  GLU A1895      34.276   4.833 -28.170  1.00  0.00           C  
ATOM   2844  C   GLU A1895      35.185   5.448 -29.200  1.00  0.00           C  
ATOM   2845  O   GLU A1895      34.724   6.140 -30.104  1.00  0.00           O  
ATOM   2846  CB  GLU A1895      34.172   3.346 -28.475  1.00  0.00           C  
ATOM   2847  CG  GLU A1895      32.989   2.660 -27.863  1.00  0.00           C  
ATOM   2848  CD  GLU A1895      32.826   1.264 -28.405  1.00  0.00           C  
ATOM   2849  OE1 GLU A1895      33.686   0.416 -28.101  1.00  0.00           O  
ATOM   2850  OE2 GLU A1895      31.850   1.017 -29.146  1.00  0.00           O  
ATOM   2851  N   ASN A1896      36.475   5.161 -29.062  1.00  0.00           N  
ATOM   2852  CA  ASN A1896      37.501   5.667 -29.969  1.00  0.00           C  
ATOM   2853  C   ASN A1896      37.797   7.149 -29.715  1.00  0.00           C  
ATOM   2854  O   ASN A1896      37.939   7.947 -30.647  1.00  0.00           O  
ATOM   2855  CB  ASN A1896      37.085   5.444 -31.434  1.00  0.00           C  
ATOM   2856  CG  ASN A1896      38.281   5.394 -32.392  1.00  0.00           C  
ATOM   2857  OD1 ASN A1896      38.113   5.166 -33.592  1.00  0.00           O  
ATOM   2858  ND2 ASN A1896      39.489   5.602 -31.862  1.00  0.00           N  
ATOM   2859  N   THR A1898      37.883   7.502 -28.437  1.00  0.00           N  
ATOM   2860  CA  THR A1898      38.180   8.868 -28.024  1.00  0.00           C  
ATOM   2861  C   THR A1898      38.515   8.777 -26.546  1.00  0.00           C  
ATOM   2862  O   THR A1898      38.893   7.702 -26.075  1.00  0.00           O  
ATOM   2863  CB  THR A1898      36.966   9.833 -28.265  1.00  0.00           C  
ATOM   2864  OG1 THR A1898      37.429  11.191 -28.256  1.00  0.00           O  
ATOM   2865  CG2 THR A1898      35.875   9.657 -27.191  1.00  0.00           C  
ATOM   2866  N   LYS A1899      38.379   9.884 -25.821  1.00  0.00           N  
ATOM   2867  CA  LYS A1899      38.682   9.897 -24.394  1.00  0.00           C  
ATOM   2868  C   LYS A1899      37.566  10.509 -23.542  1.00  0.00           C  
ATOM   2869  O   LYS A1899      36.686  11.221 -24.056  1.00  0.00           O  
ATOM   2870  CB  LYS A1899      40.007  10.634 -24.162  1.00  0.00           C  
ATOM   2871  CG  LYS A1899      41.154  10.042 -24.966  1.00  0.00           C  
ATOM   2872  CD  LYS A1899      42.441  10.801 -24.785  1.00  0.00           C  
ATOM   2873  CE  LYS A1899      43.090  11.058 -26.139  1.00  0.00           C  
ATOM   2874  NZ  LYS A1899      42.169  11.771 -27.089  1.00  0.00           N  
ATOM   2875  N   LEU A1900      37.625  10.220 -22.240  1.00  0.00           N  
ATOM   2876  CA  LEU A1900      36.659  10.688 -21.238  1.00  0.00           C  
ATOM   2877  C   LEU A1900      36.101  12.116 -21.460  1.00  0.00           C  
ATOM   2878  O   LEU A1900      34.870  12.335 -21.611  1.00  0.00           O  
ATOM   2879  CB  LEU A1900      37.309  10.602 -19.845  1.00  0.00           C  
ATOM   2880  CG  LEU A1900      36.332  10.606 -18.653  1.00  0.00           C  
ATOM   2881  CD1 LEU A1900      35.241   9.546 -18.856  1.00  0.00           C  
ATOM   2882  CD2 LEU A1900      37.080  10.351 -17.348  1.00  0.00           C  
ATOM   2883  N   CYS A1901      37.026  13.076 -21.470  1.00  0.00           N  
ATOM   2884  CA  CYS A1901      36.707  14.483 -21.651  1.00  0.00           C  
ATOM   2885  C   CYS A1901      37.085  14.957 -23.060  1.00  0.00           C  
ATOM   2886  O   CYS A1901      38.078  14.504 -23.640  1.00  0.00           O  
ATOM   2887  CB  CYS A1901      37.462  15.315 -20.611  1.00  0.00           C  
ATOM   2888  SG  CYS A1901      37.272  14.809 -18.857  1.00  0.00           S  
ATOM   2889  N   GLY A1902      36.275  15.866 -23.603  1.00  0.00           N  
ATOM   2890  CA  GLY A1902      36.527  16.417 -24.922  1.00  0.00           C  
ATOM   2891  C   GLY A1902      37.808  17.222 -24.856  1.00  0.00           C  
ATOM   2892  O   GLY A1902      38.296  17.498 -23.752  1.00  0.00           O  
ATOM   2893  N   PRO A1903      38.363  17.642 -26.005  1.00  0.00           N  
ATOM   2894  CA  PRO A1903      39.603  18.418 -26.074  1.00  0.00           C  
ATOM   2895  C   PRO A1903      39.462  19.918 -25.751  1.00  0.00           C  
ATOM   2896  O   PRO A1903      40.286  20.728 -26.194  1.00  0.00           O  
ATOM   2897  CB  PRO A1903      40.050  18.188 -27.510  1.00  0.00           C  
ATOM   2898  CG  PRO A1903      38.770  18.311 -28.226  1.00  0.00           C  
ATOM   2899  CD  PRO A1903      37.770  17.526 -27.345  1.00  0.00           C  
ATOM   2900  N   ALA A1904      38.429  20.292 -25.001  1.00  0.00           N  
ATOM   2901  CA  ALA A1904      38.241  21.689 -24.652  1.00  0.00           C  
ATOM   2902  C   ALA A1904      37.703  21.799 -23.249  1.00  0.00           C  
ATOM   2903  O   ALA A1904      37.482  22.890 -22.741  1.00  0.00           O  
ATOM   2904  CB  ALA A1904      37.294  22.359 -25.630  1.00  0.00           C  
ATOM   2905  N   TYR A1905      37.505  20.662 -22.614  1.00  0.00           N  
ATOM   2906  CA  TYR A1905      36.977  20.647 -21.260  1.00  0.00           C  
ATOM   2907  C   TYR A1905      37.714  21.582 -20.291  1.00  0.00           C  
ATOM   2908  O   TYR A1905      37.144  22.019 -19.275  1.00  0.00           O  
ATOM   2909  CB  TYR A1905      37.017  19.218 -20.700  1.00  0.00           C  
ATOM   2910  CG  TYR A1905      38.312  18.841 -19.984  1.00  0.00           C  
ATOM   2911  CD1 TYR A1905      39.521  18.654 -20.684  1.00  0.00           C  
ATOM   2912  CD2 TYR A1905      38.317  18.653 -18.593  1.00  0.00           C  
ATOM   2913  CE1 TYR A1905      40.701  18.279 -20.002  1.00  0.00           C  
ATOM   2914  CE2 TYR A1905      39.478  18.283 -17.902  1.00  0.00           C  
ATOM   2915  CZ  TYR A1905      40.663  18.090 -18.602  1.00  0.00           C  
ATOM   2916  OH  TYR A1905      41.763  17.660 -17.879  1.00  0.00           O  
ATOM   2917  N   ALA A1906      38.966  21.895 -20.613  1.00  0.00           N  
ATOM   2918  CA  ALA A1906      39.775  22.715 -19.724  1.00  0.00           C  
ATOM   2919  C   ALA A1906      39.920  24.147 -20.153  1.00  0.00           C  
ATOM   2920  O   ALA A1906      40.662  24.901 -19.521  1.00  0.00           O  
ATOM   2921  CB  ALA A1906      41.138  22.105 -19.554  1.00  0.00           C  
ATOM   2922  N   ASN A1907      39.235  24.514 -21.232  1.00  0.00           N  
ATOM   2923  CA  ASN A1907      39.247  25.888 -21.719  1.00  0.00           C  
ATOM   2924  C   ASN A1907      38.806  26.812 -20.597  1.00  0.00           C  
ATOM   2925  O   ASN A1907      37.911  26.471 -19.810  1.00  0.00           O  
ATOM   2926  CB  ASN A1907      38.263  26.038 -22.866  1.00  0.00           C  
ATOM   2927  CG  ASN A1907      38.866  25.692 -24.187  1.00  0.00           C  
ATOM   2928  OD1 ASN A1907      39.772  24.857 -24.272  1.00  0.00           O  
ATOM   2929  ND2 ASN A1907      38.363  26.325 -25.244  1.00  0.00           N  
ATOM   2930  N   GLU A1909      39.422  27.988 -20.525  1.00  0.00           N  
ATOM   2931  CA  GLU A1909      39.051  28.958 -19.502  1.00  0.00           C  
ATOM   2932  C   GLU A1909      38.450  30.208 -20.154  1.00  0.00           C  
ATOM   2933  O   GLU A1909      38.923  30.668 -21.209  1.00  0.00           O  
ATOM   2934  CB  GLU A1909      40.260  29.354 -18.656  1.00  0.00           C  
ATOM   2935  CG  GLU A1909      39.863  30.280 -17.531  1.00  0.00           C  
ATOM   2936  CD  GLU A1909      41.030  30.751 -16.706  1.00  0.00           C  
ATOM   2937  OE1 GLU A1909      42.188  30.489 -17.114  1.00  0.00           O  
ATOM   2938  OE2 GLU A1909      40.778  31.392 -15.653  1.00  0.00           O  
ATOM   2939  N   VAL A1910      37.398  30.737 -19.529  1.00  0.00           N  
ATOM   2940  CA  VAL A1910      36.725  31.947 -20.015  1.00  0.00           C  
ATOM   2941  C   VAL A1910      37.536  33.170 -19.585  1.00  0.00           C  
ATOM   2942  O   VAL A1910      37.727  33.387 -18.392  1.00  0.00           O  
ATOM   2943  CB  VAL A1910      35.291  32.080 -19.407  1.00  0.00           C  
ATOM   2944  CG1 VAL A1910      34.591  33.299 -19.982  1.00  0.00           C  
ATOM   2945  CG2 VAL A1910      34.459  30.808 -19.706  1.00  0.00           C  
ATOM   2946  N   VAL A1913      38.047  33.954 -20.533  1.00  0.00           N  
ATOM   2947  CA  VAL A1913      38.792  35.149 -20.130  1.00  0.00           C  
ATOM   2948  C   VAL A1913      38.373  36.385 -20.945  1.00  0.00           C  
ATOM   2949  O   VAL A1913      38.157  36.276 -22.150  1.00  0.00           O  
ATOM   2950  CB  VAL A1913      40.348  34.947 -20.228  1.00  0.00           C  
ATOM   2951  CG1 VAL A1913      40.685  33.507 -19.994  1.00  0.00           C  
ATOM   2952  CG2 VAL A1913      40.890  35.444 -21.562  1.00  0.00           C  
ATOM   2953  N   VAL A1914      38.233  37.539 -20.271  1.00  0.00           N  
ATOM   2954  CA  VAL A1914      37.868  38.789 -20.930  1.00  0.00           C  
ATOM   2955  C   VAL A1914      39.141  39.471 -21.440  1.00  0.00           C  
ATOM   2956  O   VAL A1914      40.175  39.484 -20.777  1.00  0.00           O  
ATOM   2957  CB  VAL A1914      37.142  39.738 -19.967  1.00  0.00           C  
ATOM   2958  CG1 VAL A1914      36.718  41.020 -20.701  1.00  0.00           C  
ATOM   2959  CG2 VAL A1914      35.927  39.054 -19.400  1.00  0.00           C  
ATOM   2960  N   TYR A1915      39.075  40.041 -22.626  1.00  0.00           N  
ATOM   2961  CA  TYR A1915      40.253  40.676 -23.182  1.00  0.00           C  
ATOM   2962  C   TYR A1915      39.877  41.716 -24.231  1.00  0.00           C  
ATOM   2963  O   TYR A1915      39.200  41.415 -25.226  1.00  0.00           O  
ATOM   2964  CB  TYR A1915      41.155  39.614 -23.813  1.00  0.00           C  
ATOM   2965  CG  TYR A1915      42.399  40.196 -24.440  1.00  0.00           C  
ATOM   2966  CD1 TYR A1915      42.600  40.157 -25.826  1.00  0.00           C  
ATOM   2967  CD2 TYR A1915      43.358  40.837 -23.645  1.00  0.00           C  
ATOM   2968  CE1 TYR A1915      43.729  40.752 -26.391  1.00  0.00           C  
ATOM   2969  CE2 TYR A1915      44.467  41.422 -24.195  1.00  0.00           C  
ATOM   2970  CZ  TYR A1915      44.650  41.385 -25.561  1.00  0.00           C  
ATOM   2971  OH  TYR A1915      45.740  42.032 -26.080  1.00  0.00           O  
ATOM   2972  N   LYS A1916      40.324  42.944 -24.009  1.00  0.00           N  
ATOM   2973  CA  LYS A1916      40.039  44.035 -24.931  1.00  0.00           C  
ATOM   2974  C   LYS A1916      38.563  44.022 -25.315  1.00  0.00           C  
ATOM   2975  O   LYS A1916      38.189  44.204 -26.481  1.00  0.00           O  
ATOM   2976  CB  LYS A1916      40.920  43.935 -26.181  1.00  0.00           C  
ATOM   2977  CG  LYS A1916      42.403  43.836 -25.884  1.00  0.00           C  
ATOM   2978  CD  LYS A1916      43.120  45.153 -26.058  1.00  0.00           C  
ATOM   2979  CE  LYS A1916      44.522  44.912 -26.605  1.00  0.00           C  
ATOM   2980  NZ  LYS A1916      44.491  44.032 -27.833  1.00  0.00           N  
ATOM   2981  N   GLY A1917      37.724  43.760 -24.319  1.00  0.00           N  
ATOM   2982  CA  GLY A1917      36.296  43.800 -24.538  1.00  0.00           C  
ATOM   2983  C   GLY A1917      35.475  42.628 -24.967  1.00  0.00           C  
ATOM   2984  O   GLY A1917      34.243  42.719 -24.919  1.00  0.00           O  
ATOM   2985  N   ASP A1918      36.115  41.551 -25.408  1.00  0.00           N  
ATOM   2986  CA  ASP A1918      35.369  40.374 -25.841  1.00  0.00           C  
ATOM   2987  C   ASP A1918      35.576  39.320 -24.782  1.00  0.00           C  
ATOM   2988  O   ASP A1918      36.542  39.374 -24.019  1.00  0.00           O  
ATOM   2989  CB  ASP A1918      35.893  39.838 -27.177  1.00  0.00           C  
ATOM   2990  CG  ASP A1918      36.298  40.945 -28.151  1.00  0.00           C  
ATOM   2991  OD1 ASP A1918      35.404  41.619 -28.708  1.00  0.00           O  
ATOM   2992  OD2 ASP A1918      37.523  41.136 -28.358  1.00  0.00           O  
ATOM   2993  N   ILE A1929      34.645  38.384 -24.717  1.00  0.00           N  
ATOM   2994  CA  ILE A1929      34.748  37.285 -23.784  1.00  0.00           C  
ATOM   2995  C   ILE A1929      35.170  36.067 -24.624  1.00  0.00           C  
ATOM   2996  O   ILE A1929      34.443  35.680 -25.522  1.00  0.00           O  
ATOM   2997  CB  ILE A1929      33.390  36.979 -23.161  1.00  0.00           C  
ATOM   2998  CG1 ILE A1929      32.870  38.217 -22.464  1.00  0.00           C  
ATOM   2999  CG2 ILE A1929      33.494  35.787 -22.195  1.00  0.00           C  
ATOM   3000  CD1 ILE A1929      31.509  38.009 -21.808  1.00  0.00           C  
ATOM   3001  N   TYR A1930      36.333  35.477 -24.353  1.00  0.00           N  
ATOM   3002  CA  TYR A1930      36.777  34.296 -25.095  1.00  0.00           C  
ATOM   3003  C   TYR A1930      36.773  33.035 -24.255  1.00  0.00           C  
ATOM   3004  O   TYR A1930      37.050  33.067 -23.047  1.00  0.00           O  
ATOM   3005  CB  TYR A1930      38.184  34.479 -25.624  1.00  0.00           C  
ATOM   3006  CG  TYR A1930      38.288  35.488 -26.729  1.00  0.00           C  
ATOM   3007  CD1 TYR A1930      38.106  35.119 -28.057  1.00  0.00           C  
ATOM   3008  CD2 TYR A1930      38.593  36.821 -26.451  1.00  0.00           C  
ATOM   3009  CE1 TYR A1930      38.233  36.061 -29.099  1.00  0.00           C  
ATOM   3010  CE2 TYR A1930      38.721  37.774 -27.476  1.00  0.00           C  
ATOM   3011  CZ  TYR A1930      38.542  37.390 -28.798  1.00  0.00           C  
ATOM   3012  OH  TYR A1930      38.674  38.332 -29.805  1.00  0.00           O  
ATOM   3013  N   GLY A1931      36.429  31.930 -24.915  1.00  0.00           N  
ATOM   3014  CA  GLY A1931      36.450  30.608 -24.300  1.00  0.00           C  
ATOM   3015  C   GLY A1931      37.688  29.980 -24.939  1.00  0.00           C  
ATOM   3016  O   GLY A1931      37.630  29.465 -26.057  1.00  0.00           O  
ATOM   3017  N   ILE A1932      38.818  30.059 -24.244  1.00  0.00           N  
ATOM   3018  CA  ILE A1932      40.077  29.556 -24.766  1.00  0.00           C  
ATOM   3019  C   ILE A1932      40.853  28.703 -23.783  1.00  0.00           C  
ATOM   3020  O   ILE A1932      40.520  28.663 -22.599  1.00  0.00           O  
ATOM   3021  CB  ILE A1932      40.995  30.716 -25.215  1.00  0.00           C  
ATOM   3022  CG1 ILE A1932      41.140  31.733 -24.077  1.00  0.00           C  
ATOM   3023  CG2 ILE A1932      40.450  31.343 -26.486  1.00  0.00           C  
ATOM   3024  CD1 ILE A1932      41.698  33.096 -24.505  1.00  0.00           C  
ATOM   3025  N   PRO A1933      41.874  27.971 -24.292  1.00  0.00           N  
ATOM   3026  CA  PRO A1933      42.785  27.079 -23.562  1.00  0.00           C  
ATOM   3027  C   PRO A1933      44.150  27.785 -23.325  1.00  0.00           C  
ATOM   3028  O   PRO A1933      44.632  28.543 -24.187  1.00  0.00           O  
ATOM   3029  CB  PRO A1933      42.902  25.899 -24.511  1.00  0.00           C  
ATOM   3030  CG  PRO A1933      43.011  26.595 -25.826  1.00  0.00           C  
ATOM   3031  CD  PRO A1933      41.914  27.642 -25.737  1.00  0.00           C  
ATOM   3032  N   LYS A1934      44.763  27.562 -22.165  1.00  0.00           N  
ATOM   3033  CA  LYS A1934      46.053  28.200 -21.896  1.00  0.00           C  
ATOM   3034  C   LYS A1934      47.130  27.690 -22.853  1.00  0.00           C  
ATOM   3035  O   LYS A1934      47.927  26.831 -22.510  1.00  0.00           O  
ATOM   3036  CB  LYS A1934      46.486  27.971 -20.443  1.00  0.00           C  
ATOM   3037  CG  LYS A1934      45.839  28.925 -19.472  1.00  0.00           C  
ATOM   3038  CD  LYS A1934      46.095  28.570 -18.006  1.00  0.00           C  
ATOM   3039  CE  LYS A1934      47.471  29.044 -17.504  1.00  0.00           C  
ATOM   3040  NZ  LYS A1934      47.635  30.533 -17.433  1.00  0.00           N  
ATOM   3041  N   THR A1941      47.138  28.239 -24.060  1.00  0.00           N  
ATOM   3042  CA  THR A1941      48.091  27.866 -25.093  1.00  0.00           C  
ATOM   3043  C   THR A1941      49.083  28.993 -25.254  1.00  0.00           C  
ATOM   3044  O   THR A1941      48.778  30.140 -24.956  1.00  0.00           O  
ATOM   3045  CB  THR A1941      47.361  27.663 -26.427  1.00  0.00           C  
ATOM   3046  OG1 THR A1941      46.486  26.534 -26.308  1.00  0.00           O  
ATOM   3047  CG2 THR A1941      48.342  27.448 -27.576  1.00  0.00           C  
ATOM   3048  N   LYS A1942      50.278  28.673 -25.725  1.00  0.00           N  
ATOM   3049  CA  LYS A1942      51.304  29.690 -25.945  1.00  0.00           C  
ATOM   3050  C   LYS A1942      50.831  30.557 -27.112  1.00  0.00           C  
ATOM   3051  O   LYS A1942      51.561  31.402 -27.617  1.00  0.00           O  
ATOM   3052  CB  LYS A1942      52.667  29.029 -26.252  1.00  0.00           C  
ATOM   3053  CG  LYS A1942      52.588  27.543 -26.688  1.00  0.00           C  
ATOM   3054  CD  LYS A1942      52.097  26.615 -25.554  1.00  0.00           C  
ATOM   3055  CE  LYS A1942      51.652  25.238 -26.064  1.00  0.00           C  
ATOM   3056  NZ  LYS A1942      50.942  24.439 -25.010  1.00  0.00           N  
ATOM   3057  N   LYS A1943      49.584  30.325 -27.513  1.00  0.00           N  
ATOM   3058  CA  LYS A1943      48.921  31.046 -28.601  1.00  0.00           C  
ATOM   3059  C   LYS A1943      47.981  32.127 -28.026  1.00  0.00           C  
ATOM   3060  O   LYS A1943      47.585  33.068 -28.715  1.00  0.00           O  
ATOM   3061  CB  LYS A1943      48.096  30.058 -29.434  1.00  0.00           C  
ATOM   3062  CG  LYS A1943      47.175  30.720 -30.438  1.00  0.00           C  
ATOM   3063  CD  LYS A1943      46.123  29.766 -30.991  1.00  0.00           C  
ATOM   3064  CE  LYS A1943      45.366  30.426 -32.155  1.00  0.00           C  
ATOM   3065  NZ  LYS A1943      44.331  29.529 -32.751  1.00  0.00           N  
ATOM   3066  N   TRP A1945      47.618  31.970 -26.759  1.00  0.00           N  
ATOM   3067  CA  TRP A1945      46.726  32.906 -26.096  1.00  0.00           C  
ATOM   3068  C   TRP A1945      47.446  33.574 -24.927  1.00  0.00           C  
ATOM   3069  O   TRP A1945      46.804  34.092 -24.014  1.00  0.00           O  
ATOM   3070  CB  TRP A1945      45.493  32.162 -25.565  1.00  0.00           C  
ATOM   3071  CG  TRP A1945      44.693  31.433 -26.614  1.00  0.00           C  
ATOM   3072  CD1 TRP A1945      44.492  30.082 -26.705  1.00  0.00           C  
ATOM   3073  CD2 TRP A1945      43.956  32.020 -27.695  1.00  0.00           C  
ATOM   3074  NE1 TRP A1945      43.673  29.796 -27.774  1.00  0.00           N  
ATOM   3075  CE2 TRP A1945      43.332  30.967 -28.396  1.00  0.00           C  
ATOM   3076  CE3 TRP A1945      43.760  33.336 -28.136  1.00  0.00           C  
ATOM   3077  CZ2 TRP A1945      42.531  31.189 -29.507  1.00  0.00           C  
ATOM   3078  CZ3 TRP A1945      42.962  33.555 -29.242  1.00  0.00           C  
ATOM   3079  CH2 TRP A1945      42.358  32.487 -29.915  1.00  0.00           C  
ATOM   3080  N   ARG A1946      48.772  33.562 -24.945  1.00  0.00           N  
ATOM   3081  CA  ARG A1946      49.516  34.152 -23.849  1.00  0.00           C  
ATOM   3082  C   ARG A1946      49.019  35.548 -23.538  1.00  0.00           C  
ATOM   3083  O   ARG A1946      48.696  35.847 -22.386  1.00  0.00           O  
ATOM   3084  CB  ARG A1946      50.997  34.206 -24.185  1.00  0.00           C  
ATOM   3085  CG  ARG A1946      51.911  33.645 -23.114  1.00  0.00           C  
ATOM   3086  CD  ARG A1946      53.256  33.377 -23.762  1.00  0.00           C  
ATOM   3087  NE  ARG A1946      54.217  32.729 -22.876  1.00  0.00           N  
ATOM   3088  CZ  ARG A1946      55.440  32.356 -23.251  1.00  0.00           C  
ATOM   3089  NH1 ARG A1946      56.259  31.775 -22.382  1.00  0.00           N  
ATOM   3090  NH2 ARG A1946      55.845  32.559 -24.501  1.00  0.00           N  
ATOM   3091  N   SER A1947      48.933  36.395 -24.563  1.00  0.00           N  
ATOM   3092  CA  SER A1947      48.492  37.780 -24.363  1.00  0.00           C  
ATOM   3093  C   SER A1947      47.113  37.869 -23.701  1.00  0.00           C  
ATOM   3094  O   SER A1947      46.893  38.663 -22.790  1.00  0.00           O  
ATOM   3095  CB  SER A1947      48.485  38.547 -25.691  1.00  0.00           C  
ATOM   3096  OG  SER A1947      47.490  38.032 -26.562  1.00  0.00           O  
ATOM   3097  N   PHE A1950      46.180  37.049 -24.151  1.00  0.00           N  
ATOM   3098  CA  PHE A1950      44.861  37.081 -23.559  1.00  0.00           C  
ATOM   3099  C   PHE A1950      44.923  36.800 -22.069  1.00  0.00           C  
ATOM   3100  O   PHE A1950      44.255  37.456 -21.278  1.00  0.00           O  
ATOM   3101  CB  PHE A1950      43.950  36.070 -24.250  1.00  0.00           C  
ATOM   3102  CG  PHE A1950      43.535  36.484 -25.625  1.00  0.00           C  
ATOM   3103  CD1 PHE A1950      44.474  37.016 -26.513  1.00  0.00           C  
ATOM   3104  CD2 PHE A1950      42.206  36.360 -26.034  1.00  0.00           C  
ATOM   3105  CE1 PHE A1950      44.100  37.426 -27.800  1.00  0.00           C  
ATOM   3106  CE2 PHE A1950      41.820  36.764 -27.321  1.00  0.00           C  
ATOM   3107  CZ  PHE A1950      42.772  37.301 -28.208  1.00  0.00           C  
ATOM   3108  N   PHE A1951      45.731  35.833 -21.671  1.00  0.00           N  
ATOM   3109  CA  PHE A1951      45.808  35.521 -20.262  1.00  0.00           C  
ATOM   3110  C   PHE A1951      46.673  36.521 -19.488  1.00  0.00           C  
ATOM   3111  O   PHE A1951      46.405  36.799 -18.317  1.00  0.00           O  
ATOM   3112  CB  PHE A1951      46.340  34.099 -20.062  1.00  0.00           C  
ATOM   3113  CG  PHE A1951      45.360  33.009 -20.449  1.00  0.00           C  
ATOM   3114  CD1 PHE A1951      45.184  32.646 -21.796  1.00  0.00           C  
ATOM   3115  CD2 PHE A1951      44.610  32.344 -19.460  1.00  0.00           C  
ATOM   3116  CE1 PHE A1951      44.286  31.647 -22.150  1.00  0.00           C  
ATOM   3117  CE2 PHE A1951      43.700  31.341 -19.798  1.00  0.00           C  
ATOM   3118  CZ  PHE A1951      43.536  30.988 -21.145  1.00  0.00           C  
ATOM   3119  N   GLU A1952      47.690  37.080 -20.138  1.00  0.00           N  
ATOM   3120  CA  GLU A1952      48.573  38.015 -19.452  1.00  0.00           C  
ATOM   3121  C   GLU A1952      48.116  39.455 -19.489  1.00  0.00           C  
ATOM   3122  O   GLU A1952      48.664  40.305 -18.792  1.00  0.00           O  
ATOM   3123  CB  GLU A1952      49.984  37.900 -20.027  1.00  0.00           C  
ATOM   3124  CG  GLU A1952      50.549  36.510 -19.818  1.00  0.00           C  
ATOM   3125  CD  GLU A1952      51.891  36.294 -20.466  1.00  0.00           C  
ATOM   3126  OE1 GLU A1952      52.066  36.697 -21.640  1.00  0.00           O  
ATOM   3127  OE2 GLU A1952      52.765  35.697 -19.800  1.00  0.00           O  
ATOM   3128  N   GLU A1953      47.102  39.728 -20.298  1.00  0.00           N  
ATOM   3129  CA  GLU A1953      46.589  41.078 -20.430  1.00  0.00           C  
ATOM   3130  C   GLU A1953      45.108  41.197 -20.165  1.00  0.00           C  
ATOM   3131  O   GLU A1953      44.670  42.168 -19.574  1.00  0.00           O  
ATOM   3132  CB  GLU A1953      46.918  41.601 -21.801  1.00  0.00           C  
ATOM   3133  CG  GLU A1953      48.399  41.572 -22.049  1.00  0.00           C  
ATOM   3134  CD  GLU A1953      48.726  41.872 -23.486  1.00  0.00           C  
ATOM   3135  OE1 GLU A1953      49.911  41.705 -23.854  1.00  0.00           O  
ATOM   3136  OE2 GLU A1953      47.798  42.277 -24.236  1.00  0.00           O  
ATOM   3137  N   GLY A1954      44.320  40.232 -20.601  1.00  0.00           N  
ATOM   3138  CA  GLY A1954      42.902  40.313 -20.303  1.00  0.00           C  
ATOM   3139  C   GLY A1954      42.760  39.913 -18.842  1.00  0.00           C  
ATOM   3140  O   GLY A1954      43.741  39.965 -18.096  1.00  0.00           O  
ATOM   3141  N   VAL A1955      41.552  39.581 -18.399  1.00  0.00           N  
ATOM   3142  CA  VAL A1955      41.410  39.101 -17.039  1.00  0.00           C  
ATOM   3143  C   VAL A1955      40.612  37.791 -17.102  1.00  0.00           C  
ATOM   3144  O   VAL A1955      39.486  37.697 -17.637  1.00  0.00           O  
ATOM   3145  CB  VAL A1955      40.845  40.185 -16.022  1.00  0.00           C  
ATOM   3146  CG1 VAL A1955      41.090  41.534 -16.552  1.00  0.00           C  
ATOM   3147  CG2 VAL A1955      39.395  39.953 -15.645  1.00  0.00           C  
ATOM   3148  N   PRO A1956      41.262  36.726 -16.634  1.00  0.00           N  
ATOM   3149  CA  PRO A1956      40.760  35.363 -16.580  1.00  0.00           C  
ATOM   3150  C   PRO A1956      39.689  35.234 -15.545  1.00  0.00           C  
ATOM   3151  O   PRO A1956      39.859  35.646 -14.397  1.00  0.00           O  
ATOM   3152  CB  PRO A1956      42.015  34.562 -16.244  1.00  0.00           C  
ATOM   3153  CG  PRO A1956      43.114  35.400 -16.863  1.00  0.00           C  
ATOM   3154  CD  PRO A1956      42.703  36.740 -16.341  1.00  0.00           C  
ATOM   3155  N   THR A1957      38.580  34.647 -15.947  1.00  0.00           N  
ATOM   3156  CA  THR A1957      37.472  34.486 -15.034  1.00  0.00           C  
ATOM   3157  C   THR A1957      37.729  33.410 -13.985  1.00  0.00           C  
ATOM   3158  O   THR A1957      37.129  33.423 -12.903  1.00  0.00           O  
ATOM   3159  CB  THR A1957      36.204  34.160 -15.804  1.00  0.00           C  
ATOM   3160  OG1 THR A1957      35.067  34.355 -14.942  1.00  0.00           O  
ATOM   3161  CG2 THR A1957      36.255  32.721 -16.293  1.00  0.00           C  
ATOM   3162  N   GLY A1958      38.634  32.483 -14.305  1.00  0.00           N  
ATOM   3163  CA  GLY A1958      38.942  31.401 -13.387  1.00  0.00           C  
ATOM   3164  C   GLY A1958      37.894  30.298 -13.481  1.00  0.00           C  
ATOM   3165  O   GLY A1958      37.698  29.518 -12.550  1.00  0.00           O  
ATOM   3166  N   ILE A1959      37.187  30.253 -14.604  1.00  0.00           N  
ATOM   3167  CA  ILE A1959      36.195  29.226 -14.821  1.00  0.00           C  
ATOM   3168  C   ILE A1959      36.529  28.607 -16.153  1.00  0.00           C  
ATOM   3169  O   ILE A1959      36.877  29.295 -17.126  1.00  0.00           O  
ATOM   3170  CB  ILE A1959      34.775  29.801 -14.859  1.00  0.00           C  
ATOM   3171  CG1 ILE A1959      34.588  30.707 -13.638  1.00  0.00           C  
ATOM   3172  CG2 ILE A1959      33.708  28.646 -14.918  1.00  0.00           C  
ATOM   3173  CD1 ILE A1959      33.163  31.183 -13.431  1.00  0.00           C  
ATOM   3174  N   ARG A1960      36.481  27.287 -16.177  1.00  0.00           N  
ATOM   3175  CA  ARG A1960      36.760  26.547 -17.393  1.00  0.00           C  
ATOM   3176  C   ARG A1960      35.499  25.770 -17.663  1.00  0.00           C  
ATOM   3177  O   ARG A1960      34.630  25.647 -16.766  1.00  0.00           O  
ATOM   3178  CB  ARG A1960      37.928  25.602 -17.177  1.00  0.00           C  
ATOM   3179  CG  ARG A1960      39.204  26.297 -16.772  1.00  0.00           C  
ATOM   3180  CD  ARG A1960      40.145  25.281 -16.216  1.00  0.00           C  
ATOM   3181  NE  ARG A1960      39.497  24.523 -15.145  1.00  0.00           N  
ATOM   3182  CZ  ARG A1960      40.055  23.489 -14.513  1.00  0.00           C  
ATOM   3183  NH1 ARG A1960      39.388  22.853 -13.545  1.00  0.00           N  
ATOM   3184  NH2 ARG A1960      41.284  23.088 -14.849  1.00  0.00           N  
ATOM   3185  N   TYR A1961      35.379  25.261 -18.887  1.00  0.00           N  
ATOM   3186  CA  TYR A1961      34.194  24.495 -19.267  1.00  0.00           C  
ATOM   3187  C   TYR A1961      33.795  23.439 -18.224  1.00  0.00           C  
ATOM   3188  O   TYR A1961      32.644  23.443 -17.743  1.00  0.00           O  
ATOM   3189  CB  TYR A1961      34.407  23.870 -20.632  1.00  0.00           C  
ATOM   3190  CG  TYR A1961      34.613  24.883 -21.735  1.00  0.00           C  
ATOM   3191  CD1 TYR A1961      34.826  26.230 -21.443  1.00  0.00           C  
ATOM   3192  CD2 TYR A1961      34.638  24.489 -23.072  1.00  0.00           C  
ATOM   3193  CE1 TYR A1961      35.062  27.160 -22.447  1.00  0.00           C  
ATOM   3194  CE2 TYR A1961      34.880  25.416 -24.085  1.00  0.00           C  
ATOM   3195  CZ  TYR A1961      35.098  26.748 -23.758  1.00  0.00           C  
ATOM   3196  OH  TYR A1961      35.435  27.650 -24.731  1.00  0.00           O  
ATOM   3197  N   ILE A1962      34.729  22.562 -17.837  1.00  0.00           N  
ATOM   3198  CA  ILE A1962      34.388  21.544 -16.834  1.00  0.00           C  
ATOM   3199  C   ILE A1962      33.885  22.113 -15.516  1.00  0.00           C  
ATOM   3200  O   ILE A1962      33.064  21.491 -14.845  1.00  0.00           O  
ATOM   3201  CB  ILE A1962      35.562  20.631 -16.484  1.00  0.00           C  
ATOM   3202  CG1 ILE A1962      36.847  21.439 -16.480  1.00  0.00           C  
ATOM   3203  CG2 ILE A1962      35.583  19.428 -17.409  1.00  0.00           C  
ATOM   3204  CD1 ILE A1962      37.977  20.709 -15.819  1.00  0.00           C  
ATOM   3205  N   ASP A1963      34.398  23.281 -15.140  1.00  0.00           N  
ATOM   3206  CA  ASP A1963      33.995  23.923 -13.897  1.00  0.00           C  
ATOM   3207  C   ASP A1963      32.522  24.298 -13.993  1.00  0.00           C  
ATOM   3208  O   ASP A1963      31.720  23.950 -13.126  1.00  0.00           O  
ATOM   3209  CB  ASP A1963      34.801  25.199 -13.662  1.00  0.00           C  
ATOM   3210  CG  ASP A1963      36.290  24.954 -13.597  1.00  0.00           C  
ATOM   3211  OD1 ASP A1963      36.713  24.161 -12.731  1.00  0.00           O  
ATOM   3212  OD2 ASP A1963      37.037  25.566 -14.400  1.00  0.00           O  
ATOM   3213  N   GLY A1964      32.171  25.014 -15.057  1.00  0.00           N  
ATOM   3214  CA  GLY A1964      30.791  25.435 -15.222  1.00  0.00           C  
ATOM   3215  C   GLY A1964      29.853  24.254 -15.301  1.00  0.00           C  
ATOM   3216  O   GLY A1964      28.765  24.258 -14.704  1.00  0.00           O  
ATOM   3217  N   PHE A1965      30.286  23.245 -16.060  1.00  0.00           N  
ATOM   3218  CA  PHE A1965      29.519  22.021 -16.234  1.00  0.00           C  
ATOM   3219  C   PHE A1965      29.382  21.304 -14.874  1.00  0.00           C  
ATOM   3220  O   PHE A1965      28.275  21.087 -14.370  1.00  0.00           O  
ATOM   3221  CB  PHE A1965      30.202  21.105 -17.269  1.00  0.00           C  
ATOM   3222  CG  PHE A1965      29.521  19.772 -17.419  1.00  0.00           C  
ATOM   3223  CD1 PHE A1965      29.767  18.742 -16.509  1.00  0.00           C  
ATOM   3224  CD2 PHE A1965      28.528  19.591 -18.375  1.00  0.00           C  
ATOM   3225  CE1 PHE A1965      29.027  17.561 -16.541  1.00  0.00           C  
ATOM   3226  CE2 PHE A1965      27.783  18.420 -18.414  1.00  0.00           C  
ATOM   3227  CZ  PHE A1965      28.032  17.404 -17.493  1.00  0.00           C  
ATOM   3228  N   ALA A1966      30.521  20.955 -14.288  1.00  0.00           N  
ATOM   3229  CA  ALA A1966      30.568  20.279 -13.003  1.00  0.00           C  
ATOM   3230  C   ALA A1966      29.573  20.815 -11.984  1.00  0.00           C  
ATOM   3231  O   ALA A1966      29.058  20.048 -11.163  1.00  0.00           O  
ATOM   3232  CB  ALA A1966      31.973  20.357 -12.436  1.00  0.00           C  
ATOM   3233  N   TYR A1967      29.310  22.121 -12.015  1.00  0.00           N  
ATOM   3234  CA  TYR A1967      28.355  22.706 -11.071  1.00  0.00           C  
ATOM   3235  C   TYR A1967      26.945  22.417 -11.544  1.00  0.00           C  
ATOM   3236  O   TYR A1967      26.031  22.250 -10.720  1.00  0.00           O  
ATOM   3237  CB  TYR A1967      28.529  24.213 -10.962  1.00  0.00           C  
ATOM   3238  CG  TYR A1967      29.784  24.624 -10.267  1.00  0.00           C  
ATOM   3239  CD1 TYR A1967      29.963  24.371  -8.910  1.00  0.00           C  
ATOM   3240  CD2 TYR A1967      30.802  25.275 -10.968  1.00  0.00           C  
ATOM   3241  CE1 TYR A1967      31.129  24.763  -8.266  1.00  0.00           C  
ATOM   3242  CE2 TYR A1967      31.968  25.666 -10.345  1.00  0.00           C  
ATOM   3243  CZ  TYR A1967      32.131  25.412  -8.995  1.00  0.00           C  
ATOM   3244  OH  TYR A1967      33.294  25.815  -8.374  1.00  0.00           O  
ATOM   3245  N   TYR A1968      26.775  22.395 -12.872  1.00  0.00           N  
ATOM   3246  CA  TYR A1968      25.479  22.096 -13.479  1.00  0.00           C  
ATOM   3247  C   TYR A1968      25.096  20.727 -12.961  1.00  0.00           C  
ATOM   3248  O   TYR A1968      24.099  20.553 -12.251  1.00  0.00           O  
ATOM   3249  CB  TYR A1968      25.586  22.003 -14.997  1.00  0.00           C  
ATOM   3250  CG  TYR A1968      24.253  21.792 -15.661  1.00  0.00           C  
ATOM   3251  CD1 TYR A1968      24.164  21.212 -16.928  1.00  0.00           C  
ATOM   3252  CD2 TYR A1968      23.070  22.190 -15.033  1.00  0.00           C  
ATOM   3253  CE1 TYR A1968      22.933  21.030 -17.557  1.00  0.00           C  
ATOM   3254  CE2 TYR A1968      21.832  22.015 -15.651  1.00  0.00           C  
ATOM   3255  CZ  TYR A1968      21.772  21.434 -16.910  1.00  0.00           C  
ATOM   3256  OH  TYR A1968      20.551  21.242 -17.508  1.00  0.00           O  
ATOM   3257  N   ALA A1969      25.934  19.765 -13.339  1.00  0.00           N  
ATOM   3258  CA  ALA A1969      25.804  18.366 -12.964  1.00  0.00           C  
ATOM   3259  C   ALA A1969      25.404  18.177 -11.511  1.00  0.00           C  
ATOM   3260  O   ALA A1969      24.342  17.631 -11.216  1.00  0.00           O  
ATOM   3261  CB  ALA A1969      27.111  17.655 -13.226  1.00  0.00           C  
ATOM   3262  N   ALA A1970      26.262  18.620 -10.603  1.00  0.00           N  
ATOM   3263  CA  ALA A1970      25.983  18.475  -9.180  1.00  0.00           C  
ATOM   3264  C   ALA A1970      24.615  19.040  -8.761  1.00  0.00           C  
ATOM   3265  O   ALA A1970      23.997  18.554  -7.806  1.00  0.00           O  
ATOM   3266  CB  ALA A1970      27.100  19.129  -8.367  1.00  0.00           C  
ATOM   3267  N   ARG A1971      24.147  20.068  -9.467  1.00  0.00           N  
ATOM   3268  CA  ARG A1971      22.856  20.666  -9.153  1.00  0.00           C  
ATOM   3269  C   ARG A1971      21.782  19.689  -9.597  1.00  0.00           C  
ATOM   3270  O   ARG A1971      20.795  19.488  -8.891  1.00  0.00           O  
ATOM   3271  CB  ARG A1971      22.684  22.011  -9.877  1.00  0.00           C  
ATOM   3272  CG  ARG A1971      21.300  22.674  -9.701  1.00  0.00           C  
ATOM   3273  CD  ARG A1971      20.884  22.725  -8.246  1.00  0.00           C  
ATOM   3274  NE  ARG A1971      19.470  23.028  -8.116  1.00  0.00           N  
ATOM   3275  CZ  ARG A1971      18.781  22.960  -6.978  1.00  0.00           C  
ATOM   3276  NH1 ARG A1971      19.374  22.595  -5.840  1.00  0.00           N  
ATOM   3277  NH2 ARG A1971      17.485  23.258  -6.986  1.00  0.00           N  
ATOM   3278  N   LYS A1972      21.996  19.080 -10.766  1.00  0.00           N  
ATOM   3279  CA  LYS A1972      21.071  18.098 -11.331  1.00  0.00           C  
ATOM   3280  C   LYS A1972      20.910  16.907 -10.383  1.00  0.00           C  
ATOM   3281  O   LYS A1972      19.800  16.608  -9.951  1.00  0.00           O  
ATOM   3282  CB  LYS A1972      21.580  17.601 -12.688  1.00  0.00           C  
ATOM   3283  CG  LYS A1972      21.756  18.671 -13.749  1.00  0.00           C  
ATOM   3284  CD  LYS A1972      20.472  19.435 -14.044  1.00  0.00           C  
ATOM   3285  CE  LYS A1972      20.240  20.560 -13.028  1.00  0.00           C  
ATOM   3286  NZ  LYS A1972      18.981  21.347 -13.248  1.00  0.00           N  
ATOM   3287  N   VAL A1973      22.020  16.239 -10.060  1.00  0.00           N  
ATOM   3288  CA  VAL A1973      21.992  15.093  -9.154  1.00  0.00           C  
ATOM   3289  C   VAL A1973      21.375  15.483  -7.802  1.00  0.00           C  
ATOM   3290  O   VAL A1973      20.832  14.645  -7.090  1.00  0.00           O  
ATOM   3291  CB  VAL A1973      23.417  14.510  -8.902  1.00  0.00           C  
ATOM   3292  CG1 VAL A1973      24.232  14.518 -10.187  1.00  0.00           C  
ATOM   3293  CG2 VAL A1973      24.110  15.276  -7.804  1.00  0.00           C  
ATOM   3294  N   GLU A1974      21.477  16.758  -7.451  1.00  0.00           N  
ATOM   3295  CA  GLU A1974      20.904  17.264  -6.212  1.00  0.00           C  
ATOM   3296  C   GLU A1974      19.387  17.292  -6.326  1.00  0.00           C  
ATOM   3297  O   GLU A1974      18.679  16.928  -5.387  1.00  0.00           O  
ATOM   3298  CB  GLU A1974      21.386  18.675  -5.960  1.00  0.00           C  
ATOM   3299  CG  GLU A1974      22.303  18.791  -4.797  1.00  0.00           C  
ATOM   3300  CD  GLU A1974      22.723  20.208  -4.580  1.00  0.00           C  
ATOM   3301  OE1 GLU A1974      23.468  20.452  -3.606  1.00  0.00           O  
ATOM   3302  OE2 GLU A1974      22.303  21.066  -5.390  1.00  0.00           O  
ATOM   3303  N   GLU A1975      18.903  17.757  -7.477  1.00  0.00           N  
ATOM   3304  CA  GLU A1975      17.474  17.834  -7.762  1.00  0.00           C  
ATOM   3305  C   GLU A1975      16.890  16.423  -7.813  1.00  0.00           C  
ATOM   3306  O   GLU A1975      15.781  16.178  -7.339  1.00  0.00           O  
ATOM   3307  CB  GLU A1975      17.241  18.537  -9.102  1.00  0.00           C  
ATOM   3308  CG  GLU A1975      17.394  20.059  -9.074  1.00  0.00           C  
ATOM   3309  CD  GLU A1975      17.380  20.678 -10.473  1.00  0.00           C  
ATOM   3310  OE1 GLU A1975      17.405  21.928 -10.573  1.00  0.00           O  
ATOM   3311  OE2 GLU A1975      17.352  19.912 -11.469  1.00  0.00           O  
ATOM   3312  N   ALA A1976      17.647  15.501  -8.404  1.00  0.00           N  
ATOM   3313  CA  ALA A1976      17.237  14.103  -8.502  1.00  0.00           C  
ATOM   3314  C   ALA A1976      16.918  13.577  -7.093  1.00  0.00           C  
ATOM   3315  O   ALA A1976      15.783  13.190  -6.814  1.00  0.00           O  
ATOM   3316  CB  ALA A1976      18.357  13.282  -9.138  1.00  0.00           C  
ATOM   3317  N   ALA A1977      17.922  13.583  -6.216  1.00  0.00           N  
ATOM   3318  CA  ALA A1977      17.783  13.130  -4.831  1.00  0.00           C  
ATOM   3319  C   ALA A1977      16.724  13.899  -4.015  1.00  0.00           C  
ATOM   3320  O   ALA A1977      16.688  13.847  -2.777  1.00  0.00           O  
ATOM   3321  CB  ALA A1977      19.137  13.202  -4.131  1.00  0.00           C  
ATOM   3322  N   MET A1978      15.873  14.626  -4.720  1.00  0.00           N  
ATOM   3323  CA  MET A1978      14.792  15.365  -4.094  1.00  0.00           C  
ATOM   3324  C   MET A1978      13.518  14.797  -4.693  1.00  0.00           C  
ATOM   3325  O   MET A1978      12.532  14.593  -3.990  1.00  0.00           O  
ATOM   3326  CB  MET A1978      14.888  16.857  -4.410  1.00  0.00           C  
ATOM   3327  CG  MET A1978      16.000  17.591  -3.686  1.00  0.00           C  
ATOM   3328  SD  MET A1978      15.891  19.378  -3.948  1.00  0.00           S  
ATOM   3329  CE  MET A1978      17.365  19.695  -4.967  1.00  0.00           C  
ATOM   3330  N   ARG A1979      13.555  14.550  -6.003  1.00  0.00           N  
ATOM   3331  CA  ARG A1979      12.424  13.978  -6.723  1.00  0.00           C  
ATOM   3332  C   ARG A1979      12.438  12.464  -6.534  1.00  0.00           C  
ATOM   3333  O   ARG A1979      11.858  11.705  -7.324  1.00  0.00           O  
ATOM   3334  CB  ARG A1979      12.494  14.332  -8.212  1.00  0.00           C  
ATOM   3335  CG  ARG A1979      11.833  15.666  -8.541  1.00  0.00           C  
ATOM   3336  CD  ARG A1979      11.769  15.930 -10.040  1.00  0.00           C  
ATOM   3337  NE  ARG A1979      13.092  16.147 -10.623  1.00  0.00           N  
ATOM   3338  CZ  ARG A1979      13.888  17.169 -10.322  1.00  0.00           C  
ATOM   3339  NH1 ARG A1979      15.074  17.272 -10.911  1.00  0.00           N  
ATOM   3340  NH2 ARG A1979      13.503  18.089  -9.441  1.00  0.00           N  
ATOM   3341  N   GLU A1983      13.120  12.053  -5.467  1.00  0.00           N  
ATOM   3342  CA  GLU A1983      13.263  10.660  -5.074  1.00  0.00           C  
ATOM   3343  C   GLU A1983      13.898   9.762  -6.129  1.00  0.00           C  
ATOM   3344  O   GLU A1983      14.403   8.701  -5.781  1.00  0.00           O  
ATOM   3345  CB  GLU A1983      11.901  10.092  -4.662  1.00  0.00           C  
ATOM   3346  CG  GLU A1983      11.223  10.819  -3.485  1.00  0.00           C  
ATOM   3347  CD  GLU A1983      11.753  10.400  -2.115  1.00  0.00           C  
ATOM   3348  OE1 GLU A1983      11.237  10.910  -1.096  1.00  0.00           O  
ATOM   3349  OE2 GLU A1983      12.678   9.561  -2.054  1.00  0.00           O  
ATOM   3350  N   GLN A1984      13.880  10.188  -7.398  1.00  0.00           N  
ATOM   3351  CA  GLN A1984      14.449   9.426  -8.526  1.00  0.00           C  
ATOM   3352  C   GLN A1984      15.631   8.553  -8.125  1.00  0.00           C  
ATOM   3353  O   GLN A1984      16.301   8.826  -7.129  1.00  0.00           O  
ATOM   3354  CB  GLN A1984      14.934  10.354  -9.634  1.00  0.00           C  
ATOM   3355  CG  GLN A1984      13.949  11.384 -10.118  1.00  0.00           C  
ATOM   3356  CD  GLN A1984      14.625  12.392 -11.028  1.00  0.00           C  
ATOM   3357  OE1 GLN A1984      15.115  12.044 -12.107  1.00  0.00           O  
ATOM   3358  NE2 GLN A1984      14.676  13.647 -10.587  1.00  0.00           N  
ATOM   3359  N   GLU A1985      15.909   7.522  -8.920  1.00  0.00           N  
ATOM   3360  CA  GLU A1985      17.006   6.616  -8.602  1.00  0.00           C  
ATOM   3361  C   GLU A1985      18.221   6.808  -9.497  1.00  0.00           C  
ATOM   3362  O   GLU A1985      19.337   6.419  -9.133  1.00  0.00           O  
ATOM   3363  CB  GLU A1985      16.519   5.162  -8.672  1.00  0.00           C  
ATOM   3364  CG  GLU A1985      15.920   4.747 -10.018  1.00  0.00           C  
ATOM   3365  CD  GLU A1985      15.491   3.281 -10.043  1.00  0.00           C  
ATOM   3366  OE1 GLU A1985      15.109   2.776 -11.129  1.00  0.00           O  
ATOM   3367  OE2 GLU A1985      15.536   2.634  -8.972  1.00  0.00           O  
ATOM   3368  N   GLU A1986      18.015   7.431 -10.652  1.00  0.00           N  
ATOM   3369  CA  GLU A1986      19.120   7.635 -11.572  1.00  0.00           C  
ATOM   3370  C   GLU A1986      18.962   8.876 -12.451  1.00  0.00           C  
ATOM   3371  O   GLU A1986      17.851   9.199 -12.884  1.00  0.00           O  
ATOM   3372  CB  GLU A1986      19.257   6.394 -12.443  1.00  0.00           C  
ATOM   3373  CG  GLU A1986      20.478   6.347 -13.325  1.00  0.00           C  
ATOM   3374  CD  GLU A1986      20.438   5.144 -14.244  1.00  0.00           C  
ATOM   3375  OE1 GLU A1986      19.738   5.205 -15.278  1.00  0.00           O  
ATOM   3376  OE2 GLU A1986      21.087   4.128 -13.919  1.00  0.00           O  
ATOM   3377  N   VAL A1987      20.085   9.562 -12.695  1.00  0.00           N  
ATOM   3378  CA  VAL A1987      20.151  10.773 -13.539  1.00  0.00           C  
ATOM   3379  C   VAL A1987      21.511  10.847 -14.243  1.00  0.00           C  
ATOM   3380  O   VAL A1987      22.554  10.646 -13.622  1.00  0.00           O  
ATOM   3381  CB  VAL A1987      19.936  12.098 -12.718  1.00  0.00           C  
ATOM   3382  CG1 VAL A1987      18.554  12.089 -12.062  1.00  0.00           C  
ATOM   3383  CG2 VAL A1987      21.037  12.281 -11.665  1.00  0.00           C  
ATOM   3384  N   LYS A1988      21.504  11.113 -15.543  1.00  0.00           N  
ATOM   3385  CA  LYS A1988      22.760  11.199 -16.283  1.00  0.00           C  
ATOM   3386  C   LYS A1988      22.745  12.398 -17.208  1.00  0.00           C  
ATOM   3387  O   LYS A1988      22.041  12.402 -18.216  1.00  0.00           O  
ATOM   3388  CB  LYS A1988      22.998   9.948 -17.130  1.00  0.00           C  
ATOM   3389  CG  LYS A1988      22.882   8.625 -16.390  1.00  0.00           C  
ATOM   3390  CD  LYS A1988      23.063   7.483 -17.378  1.00  0.00           C  
ATOM   3391  CE  LYS A1988      22.854   6.121 -16.747  1.00  0.00           C  
ATOM   3392  NZ  LYS A1988      23.135   5.030 -17.735  1.00  0.00           N  
ATOM   3393  N   VAL A1989      23.529  13.413 -16.866  1.00  0.00           N  
ATOM   3394  CA  VAL A1989      23.615  14.620 -17.675  1.00  0.00           C  
ATOM   3395  C   VAL A1989      24.877  14.586 -18.529  1.00  0.00           C  
ATOM   3396  O   VAL A1989      25.917  14.083 -18.104  1.00  0.00           O  
ATOM   3397  CB  VAL A1989      23.582  15.919 -16.771  1.00  0.00           C  
ATOM   3398  CG1 VAL A1989      24.355  15.709 -15.461  1.00  0.00           C  
ATOM   3399  CG2 VAL A1989      24.150  17.105 -17.539  1.00  0.00           C  
ATOM   3400  N   LYS A1990      24.788  15.096 -19.749  1.00  0.00           N  
ATOM   3401  CA  LYS A1990      25.966  15.103 -20.596  1.00  0.00           C  
ATOM   3402  C   LYS A1990      26.099  16.342 -21.470  1.00  0.00           C  
ATOM   3403  O   LYS A1990      25.116  16.893 -21.959  1.00  0.00           O  
ATOM   3404  CB  LYS A1990      26.029  13.828 -21.459  1.00  0.00           C  
ATOM   3405  CG  LYS A1990      24.813  13.543 -22.346  1.00  0.00           C  
ATOM   3406  CD  LYS A1990      25.100  12.381 -23.307  1.00  0.00           C  
ATOM   3407  CE  LYS A1990      25.519  11.117 -22.560  1.00  0.00           C  
ATOM   3408  NZ  LYS A1990      25.980  10.032 -23.473  1.00  0.00           N  
ATOM   3409  N   ALA A1991      27.345  16.765 -21.650  1.00  0.00           N  
ATOM   3410  CA  ALA A1991      27.672  17.933 -22.442  1.00  0.00           C  
ATOM   3411  C   ALA A1991      28.330  17.498 -23.739  1.00  0.00           C  
ATOM   3412  O   ALA A1991      29.313  16.758 -23.724  1.00  0.00           O  
ATOM   3413  CB  ALA A1991      28.620  18.851 -21.646  1.00  0.00           C  
ATOM   3414  N   ARG A1992      27.782  17.970 -24.852  1.00  0.00           N  
ATOM   3415  CA  ARG A1992      28.302  17.650 -26.179  1.00  0.00           C  
ATOM   3416  C   ARG A1992      29.240  18.755 -26.699  1.00  0.00           C  
ATOM   3417  O   ARG A1992      30.372  18.859 -26.229  1.00  0.00           O  
ATOM   3418  CB  ARG A1992      27.120  17.420 -27.132  1.00  0.00           C  
ATOM   3419  CG  ARG A1992      26.251  16.202 -26.746  1.00  0.00           C  
ATOM   3420  CD  ARG A1992      24.868  16.212 -27.412  1.00  0.00           C  
ATOM   3421  NE  ARG A1992      24.491  14.902 -27.947  1.00  0.00           N  
ATOM   3422  CZ  ARG A1992      24.524  13.758 -27.264  1.00  0.00           C  
ATOM   3423  NH1 ARG A1992      24.921  13.739 -25.998  1.00  0.00           N  
ATOM   3424  NH2 ARG A1992      24.155  12.622 -27.848  1.00  0.00           N  
ATOM   3425  N   ILE A1993      28.787  19.547 -27.678  1.00  0.00           N  
ATOM   3426  CA  ILE A1993      29.575  20.671 -28.223  1.00  0.00           C  
ATOM   3427  C   ILE A1993      29.066  21.982 -27.610  1.00  0.00           C  
ATOM   3428  O   ILE A1993      27.860  22.148 -27.377  1.00  0.00           O  
ATOM   3429  CB  ILE A1993      29.460  20.806 -29.757  1.00  0.00           C  
ATOM   3430  CG1 ILE A1993      28.168  20.137 -30.243  1.00  0.00           C  
ATOM   3431  CG2 ILE A1993      30.696  20.237 -30.423  1.00  0.00           C  
ATOM   3432  CD1 ILE A1993      26.870  20.738 -29.689  1.00  0.00           C  
ATOM   3433  N   VAL A1994      29.996  22.907 -27.367  1.00  0.00           N  
ATOM   3434  CA  VAL A1994      29.726  24.214 -26.751  1.00  0.00           C  
ATOM   3435  C   VAL A1994      29.662  25.360 -27.757  1.00  0.00           C  
ATOM   3436  O   VAL A1994      30.652  25.650 -28.441  1.00  0.00           O  
ATOM   3437  CB  VAL A1994      30.814  24.504 -25.687  1.00  0.00           C  
ATOM   3438  CG1 VAL A1994      31.288  25.959 -25.745  1.00  0.00           C  
ATOM   3439  CG2 VAL A1994      30.270  24.149 -24.324  1.00  0.00           C  
ATOM   3440  N   GLU A1995      28.500  26.013 -27.839  1.00  0.00           N  
ATOM   3441  CA  GLU A1995      28.306  27.132 -28.771  1.00  0.00           C  
ATOM   3442  C   GLU A1995      28.386  28.486 -28.059  1.00  0.00           C  
ATOM   3443  O   GLU A1995      28.870  29.481 -28.613  1.00  0.00           O  
ATOM   3444  CB  GLU A1995      26.945  27.005 -29.473  1.00  0.00           C  
ATOM   3445  CG  GLU A1995      26.865  25.890 -30.522  1.00  0.00           C  
ATOM   3446  CD  GLU A1995      25.632  24.987 -30.370  1.00  0.00           C  
ATOM   3447  OE1 GLU A1995      25.503  24.025 -31.165  1.00  0.00           O  
ATOM   3448  OE2 GLU A1995      24.799  25.231 -29.463  1.00  0.00           O  
ATOM   3449  N   ASN A1996      27.937  28.500 -26.811  1.00  0.00           N  
ATOM   3450  CA  ASN A1996      27.914  29.722 -26.028  1.00  0.00           C  
ATOM   3451  C   ASN A1996      27.968  29.508 -24.514  1.00  0.00           C  
ATOM   3452  O   ASN A1996      27.859  28.377 -24.017  1.00  0.00           O  
ATOM   3453  CB  ASN A1996      26.644  30.474 -26.368  1.00  0.00           C  
ATOM   3454  CG  ASN A1996      25.396  29.596 -26.249  1.00  0.00           C  
ATOM   3455  OD1 ASN A1996      24.547  29.619 -27.142  1.00  0.00           O  
ATOM   3456  ND2 ASN A1996      25.273  28.825 -25.142  1.00  0.00           N  
ATOM   3457  N   LEU A1997      28.102  30.618 -23.793  1.00  0.00           N  
ATOM   3458  CA  LEU A1997      28.170  30.600 -22.345  1.00  0.00           C  
ATOM   3459  C   LEU A1997      27.081  29.760 -21.710  1.00  0.00           C  
ATOM   3460  O   LEU A1997      27.301  29.131 -20.669  1.00  0.00           O  
ATOM   3461  CB  LEU A1997      28.093  32.027 -21.797  1.00  0.00           C  
ATOM   3462  CG  LEU A1997      29.358  32.875 -21.877  1.00  0.00           C  
ATOM   3463  CD1 LEU A1997      28.998  34.342 -21.696  1.00  0.00           C  
ATOM   3464  CD2 LEU A1997      30.330  32.386 -20.827  1.00  0.00           C  
ATOM   3465  N   SER A1998      25.902  29.742 -22.320  1.00  0.00           N  
ATOM   3466  CA  SER A1998      24.807  28.960 -21.761  1.00  0.00           C  
ATOM   3467  C   SER A1998      25.194  27.500 -21.634  1.00  0.00           C  
ATOM   3468  O   SER A1998      24.922  26.869 -20.612  1.00  0.00           O  
ATOM   3469  CB  SER A1998      23.573  29.051 -22.635  1.00  0.00           C  
ATOM   3470  OG  SER A1998      22.511  28.340 -22.026  1.00  0.00           O  
ATOM   3471  N   ASP A1999      25.831  26.975 -22.681  1.00  0.00           N  
ATOM   3472  CA  ASP A1999      26.265  25.580 -22.727  1.00  0.00           C  
ATOM   3473  C   ASP A1999      27.360  25.236 -21.724  1.00  0.00           C  
ATOM   3474  O   ASP A1999      27.775  24.080 -21.624  1.00  0.00           O  
ATOM   3475  CB  ASP A1999      26.769  25.231 -24.128  1.00  0.00           C  
ATOM   3476  CG  ASP A1999      25.729  25.472 -25.200  1.00  0.00           C  
ATOM   3477  OD1 ASP A1999      24.515  25.389 -24.877  1.00  0.00           O  
ATOM   3478  OD2 ASP A1999      26.139  25.727 -26.362  1.00  0.00           O  
ATOM   3479  N   ILE A2000      27.825  26.236 -20.984  1.00  0.00           N  
ATOM   3480  CA  ILE A2000      28.888  26.041 -20.012  1.00  0.00           C  
ATOM   3481  C   ILE A2000      28.398  26.407 -18.609  1.00  0.00           C  
ATOM   3482  O   ILE A2000      29.173  26.457 -17.668  1.00  0.00           O  
ATOM   3483  CB  ILE A2000      30.123  26.848 -20.480  1.00  0.00           C  
ATOM   3484  CG1 ILE A2000      31.327  25.946 -20.481  1.00  0.00           C  
ATOM   3485  CG2 ILE A2000      30.350  28.061 -19.650  1.00  0.00           C  
ATOM   3486  CD1 ILE A2000      31.137  24.728 -21.334  1.00  0.00           C  
ATOM   3487  N   ASN A2001      27.081  26.610 -18.496  1.00  0.00           N  
ATOM   3488  CA  ASN A2001      26.363  26.954 -17.257  1.00  0.00           C  
ATOM   3489  C   ASN A2001      26.723  28.346 -16.757  1.00  0.00           C  
ATOM   3490  O   ASN A2001      26.586  28.660 -15.569  1.00  0.00           O  
ATOM   3491  CB  ASN A2001      26.618  25.911 -16.153  1.00  0.00           C  
ATOM   3492  CG  ASN A2001      25.687  26.101 -14.926  1.00  0.00           C  
ATOM   3493  OD1 ASN A2001      24.531  26.548 -15.047  1.00  0.00           O  
ATOM   3494  ND2 ASN A2001      26.185  25.742 -13.753  1.00  0.00           N  
ATOM   3495  N   LEU A2002      27.145  29.182 -17.701  1.00  0.00           N  
ATOM   3496  CA  LEU A2002      27.582  30.545 -17.428  1.00  0.00           C  
ATOM   3497  C   LEU A2002      26.745  31.684 -18.050  1.00  0.00           C  
ATOM   3498  O   LEU A2002      26.530  31.711 -19.268  1.00  0.00           O  
ATOM   3499  CB  LEU A2002      29.032  30.669 -17.897  1.00  0.00           C  
ATOM   3500  CG  LEU A2002      30.108  30.601 -16.826  1.00  0.00           C  
ATOM   3501  CD1 LEU A2002      29.685  29.735 -15.621  1.00  0.00           C  
ATOM   3502  CD2 LEU A2002      31.360  30.121 -17.503  1.00  0.00           C  
ATOM   3503  N   TYR A2003      26.287  32.638 -17.233  1.00  0.00           N  
ATOM   3504  CA  TYR A2003      25.524  33.743 -17.805  1.00  0.00           C  
ATOM   3505  C   TYR A2003      26.059  35.140 -17.500  1.00  0.00           C  
ATOM   3506  O   TYR A2003      27.050  35.303 -16.797  1.00  0.00           O  
ATOM   3507  CB  TYR A2003      24.086  33.678 -17.346  1.00  0.00           C  
ATOM   3508  CG  TYR A2003      23.867  34.197 -15.969  1.00  0.00           C  
ATOM   3509  CD1 TYR A2003      24.043  33.376 -14.864  1.00  0.00           C  
ATOM   3510  CD2 TYR A2003      23.398  35.501 -15.766  1.00  0.00           C  
ATOM   3511  CE1 TYR A2003      23.735  33.831 -13.578  1.00  0.00           C  
ATOM   3512  CE2 TYR A2003      23.090  35.976 -14.484  1.00  0.00           C  
ATOM   3513  CZ  TYR A2003      23.256  35.130 -13.395  1.00  0.00           C  
ATOM   3514  OH  TYR A2003      22.921  35.569 -12.134  1.00  0.00           O  
ATOM   3515  N   ILE A2004      25.408  36.149 -18.071  1.00  0.00           N  
ATOM   3516  CA  ILE A2004      25.748  37.551 -17.817  1.00  0.00           C  
ATOM   3517  C   ILE A2004      24.437  38.299 -17.875  1.00  0.00           C  
ATOM   3518  O   ILE A2004      23.609  38.004 -18.715  1.00  0.00           O  
ATOM   3519  CB  ILE A2004      26.674  38.153 -18.859  1.00  0.00           C  
ATOM   3520  CG1 ILE A2004      25.940  38.265 -20.196  1.00  0.00           C  
ATOM   3521  CG2 ILE A2004      27.981  37.375 -18.889  1.00  0.00           C  
ATOM   3522  CD1 ILE A2004      26.815  38.775 -21.342  1.00  0.00           C  
ATOM   3523  N   HIS A2005      24.239  39.254 -16.976  1.00  0.00           N  
ATOM   3524  CA  HIS A2005      22.998  40.010 -16.969  1.00  0.00           C  
ATOM   3525  C   HIS A2005      22.661  40.574 -18.355  1.00  0.00           C  
ATOM   3526  O   HIS A2005      23.550  40.799 -19.188  1.00  0.00           O  
ATOM   3527  CB  HIS A2005      23.100  41.121 -15.953  1.00  0.00           C  
ATOM   3528  CG  HIS A2005      21.808  41.811 -15.691  1.00  0.00           C  
ATOM   3529  ND1 HIS A2005      21.333  42.830 -16.491  1.00  0.00           N  
ATOM   3530  CD2 HIS A2005      20.883  41.625 -14.718  1.00  0.00           C  
ATOM   3531  CE1 HIS A2005      20.172  43.245 -16.017  1.00  0.00           C  
ATOM   3532  NE2 HIS A2005      19.876  42.531 -14.942  1.00  0.00           N  
ATOM   3533  N   GLU A2006      21.376  40.789 -18.614  1.00  0.00           N  
ATOM   3534  CA  GLU A2006      20.978  41.292 -19.911  1.00  0.00           C  
ATOM   3535  C   GLU A2006      21.587  42.662 -20.247  1.00  0.00           C  
ATOM   3536  O   GLU A2006      21.878  42.945 -21.418  1.00  0.00           O  
ATOM   3537  CB  GLU A2006      19.458  41.307 -20.018  1.00  0.00           C  
ATOM   3538  CG  GLU A2006      18.797  42.413 -19.289  1.00  0.00           C  
ATOM   3539  CD  GLU A2006      17.293  42.257 -19.290  1.00  0.00           C  
ATOM   3540  OE1 GLU A2006      16.784  41.330 -18.608  1.00  0.00           O  
ATOM   3541  OE2 GLU A2006      16.626  43.061 -19.980  1.00  0.00           O  
ATOM   3542  N   ASN A2007      21.792  43.511 -19.235  1.00  0.00           N  
ATOM   3543  CA  ASN A2007      22.432  44.818 -19.458  1.00  0.00           C  
ATOM   3544  C   ASN A2007      23.906  44.666 -19.955  1.00  0.00           C  
ATOM   3545  O   ASN A2007      24.327  45.329 -20.916  1.00  0.00           O  
ATOM   3546  CB  ASN A2007      22.403  45.630 -18.176  1.00  0.00           C  
ATOM   3547  CG  ASN A2007      21.126  46.459 -18.013  1.00  0.00           C  
ATOM   3548  OD1 ASN A2007      20.037  46.052 -18.403  1.00  0.00           O  
ATOM   3549  ND2 ASN A2007      21.266  47.623 -17.397  1.00  0.00           N  
ATOM   3550  N   VAL A2008      24.687  43.784 -19.322  1.00  0.00           N  
ATOM   3551  CA  VAL A2008      26.076  43.573 -19.743  1.00  0.00           C  
ATOM   3552  C   VAL A2008      26.118  43.007 -21.145  1.00  0.00           C  
ATOM   3553  O   VAL A2008      27.035  43.296 -21.919  1.00  0.00           O  
ATOM   3554  CB  VAL A2008      26.847  42.619 -18.799  1.00  0.00           C  
ATOM   3555  CG1 VAL A2008      26.770  43.118 -17.371  1.00  0.00           C  
ATOM   3556  CG2 VAL A2008      26.255  41.252 -18.867  1.00  0.00           C  
ATOM   3557  N   ARG A2009      25.117  42.200 -21.483  1.00  0.00           N  
ATOM   3558  CA  ARG A2009      25.078  41.625 -22.816  1.00  0.00           C  
ATOM   3559  C   ARG A2009      24.858  42.708 -23.867  1.00  0.00           C  
ATOM   3560  O   ARG A2009      25.434  42.639 -24.962  1.00  0.00           O  
ATOM   3561  CB  ARG A2009      23.989  40.563 -22.914  1.00  0.00           C  
ATOM   3562  CG  ARG A2009      23.913  39.922 -24.313  1.00  0.00           C  
ATOM   3563  CD  ARG A2009      23.329  38.520 -24.248  1.00  0.00           C  
ATOM   3564  NE  ARG A2009      24.326  37.520 -24.637  1.00  0.00           N  
ATOM   3565  CZ  ARG A2009      24.604  36.440 -23.918  1.00  0.00           C  
ATOM   3566  NH1 ARG A2009      25.518  35.585 -24.337  1.00  0.00           N  
ATOM   3567  NH2 ARG A2009      23.977  36.223 -22.764  1.00  0.00           N  
ATOM   3568  N   ARG A2010      24.026  43.700 -23.519  1.00  0.00           N  
ATOM   3569  CA  ARG A2010      23.719  44.835 -24.391  1.00  0.00           C  
ATOM   3570  C   ARG A2010      24.908  45.804 -24.479  1.00  0.00           C  
ATOM   3571  O   ARG A2010      25.209  46.339 -25.549  1.00  0.00           O  
ATOM   3572  CB  ARG A2010      22.486  45.571 -23.886  1.00  0.00           C  
ATOM   3573  CG  ARG A2010      21.190  44.836 -24.141  1.00  0.00           C  
ATOM   3574  CD  ARG A2010      19.988  45.789 -24.056  1.00  0.00           C  
ATOM   3575  NE  ARG A2010      19.649  46.138 -22.689  1.00  0.00           N  
ATOM   3576  CZ  ARG A2010      18.973  45.333 -21.877  1.00  0.00           C  
ATOM   3577  NH1 ARG A2010      18.589  44.180 -22.328  1.00  0.00           N  
ATOM   3578  NH2 ARG A2010      18.686  45.674 -20.624  1.00  0.00           N  
ATOM   3579  N   TYR A2011      25.574  46.049 -23.354  1.00  0.00           N  
ATOM   3580  CA  TYR A2011      26.751  46.897 -23.378  1.00  0.00           C  
ATOM   3581  C   TYR A2011      27.744  46.302 -24.391  1.00  0.00           C  
ATOM   3582  O   TYR A2011      28.316  47.013 -25.223  1.00  0.00           O  
ATOM   3583  CB  TYR A2011      27.430  46.922 -22.013  1.00  0.00           C  
ATOM   3584  CG  TYR A2011      28.860  47.419 -22.103  1.00  0.00           C  
ATOM   3585  CD1 TYR A2011      29.140  48.772 -22.183  1.00  0.00           C  
ATOM   3586  CD2 TYR A2011      29.918  46.532 -22.202  1.00  0.00           C  
ATOM   3587  CE1 TYR A2011      30.436  49.241 -22.367  1.00  0.00           C  
ATOM   3588  CE2 TYR A2011      31.211  46.986 -22.389  1.00  0.00           C  
ATOM   3589  CZ  TYR A2011      31.464  48.343 -22.472  1.00  0.00           C  
ATOM   3590  OH  TYR A2011      32.744  48.789 -22.679  1.00  0.00           O  
ATOM   3591  N   ILE A2012      27.952  44.987 -24.291  1.00  0.00           N  
ATOM   3592  CA  ILE A2012      28.875  44.277 -25.169  1.00  0.00           C  
ATOM   3593  C   ILE A2012      28.473  44.433 -26.638  1.00  0.00           C  
ATOM   3594  O   ILE A2012      29.313  44.782 -27.488  1.00  0.00           O  
ATOM   3595  CB  ILE A2012      28.989  42.772 -24.756  1.00  0.00           C  
ATOM   3596  CG1 ILE A2012      29.806  42.655 -23.462  1.00  0.00           C  
ATOM   3597  CG2 ILE A2012      29.684  41.958 -25.849  1.00  0.00           C  
ATOM   3598  CD1 ILE A2012      29.807  41.258 -22.869  1.00  0.00           C  
ATOM   3599  N   LEU A2013      27.195  44.213 -26.952  1.00  0.00           N  
ATOM   3600  CA  LEU A2013      26.774  44.373 -28.345  1.00  0.00           C  
ATOM   3601  C   LEU A2013      26.881  45.831 -28.769  1.00  0.00           C  
ATOM   3602  O   LEU A2013      27.482  46.142 -29.811  1.00  0.00           O  
ATOM   3603  CB  LEU A2013      25.356  43.852 -28.563  1.00  0.00           C  
ATOM   3604  CG  LEU A2013      25.260  42.337 -28.779  1.00  0.00           C  
ATOM   3605  CD1 LEU A2013      25.693  41.540 -27.519  1.00  0.00           C  
ATOM   3606  CD2 LEU A2013      23.829  42.025 -29.160  1.00  0.00           C  
ATOM   3607  N   TRP A2014      26.314  46.721 -27.953  1.00  0.00           N  
ATOM   3608  CA  TRP A2014      26.369  48.165 -28.209  1.00  0.00           C  
ATOM   3609  C   TRP A2014      27.807  48.599 -28.492  1.00  0.00           C  
ATOM   3610  O   TRP A2014      28.055  49.445 -29.352  1.00  0.00           O  
ATOM   3611  CB  TRP A2014      25.819  48.935 -26.997  1.00  0.00           C  
ATOM   3612  CG  TRP A2014      26.357  50.325 -26.849  1.00  0.00           C  
ATOM   3613  CD1 TRP A2014      27.484  50.714 -26.161  1.00  0.00           C  
ATOM   3614  CD2 TRP A2014      25.818  51.506 -27.428  1.00  0.00           C  
ATOM   3615  NE1 TRP A2014      27.673  52.071 -26.285  1.00  0.00           N  
ATOM   3616  CE2 TRP A2014      26.664  52.581 -27.059  1.00  0.00           C  
ATOM   3617  CE3 TRP A2014      24.699  51.768 -28.226  1.00  0.00           C  
ATOM   3618  CZ2 TRP A2014      26.419  53.893 -27.464  1.00  0.00           C  
ATOM   3619  CZ3 TRP A2014      24.455  53.075 -28.630  1.00  0.00           C  
ATOM   3620  CH2 TRP A2014      25.312  54.122 -28.248  1.00  0.00           C  
ATOM   3621  N   LYS A2015      28.747  48.002 -27.759  1.00  0.00           N  
ATOM   3622  CA  LYS A2015      30.147  48.318 -27.916  1.00  0.00           C  
ATOM   3623  C   LYS A2015      30.824  47.556 -29.051  1.00  0.00           C  
ATOM   3624  O   LYS A2015      32.021  47.708 -29.285  1.00  0.00           O  
ATOM   3625  CB  LYS A2015      30.864  48.069 -26.605  1.00  0.00           C  
ATOM   3626  CG  LYS A2015      30.874  49.274 -25.697  1.00  0.00           C  
ATOM   3627  CD  LYS A2015      32.075  50.126 -25.974  1.00  0.00           C  
ATOM   3628  CE  LYS A2015      31.961  51.447 -25.250  1.00  0.00           C  
ATOM   3629  NZ  LYS A2015      33.144  52.297 -25.549  1.00  0.00           N  
ATOM   3630  N   LYS A2016      30.063  46.741 -29.766  1.00  0.00           N  
ATOM   3631  CA  LYS A2016      30.623  46.016 -30.895  1.00  0.00           C  
ATOM   3632  C   LYS A2016      31.681  45.006 -30.480  1.00  0.00           C  
ATOM   3633  O   LYS A2016      32.650  44.779 -31.201  1.00  0.00           O  
ATOM   3634  CB  LYS A2016      31.229  47.000 -31.893  1.00  0.00           C  
ATOM   3635  CG  LYS A2016      30.210  47.942 -32.515  1.00  0.00           C  
ATOM   3636  CD  LYS A2016      30.875  48.848 -33.535  1.00  0.00           C  
ATOM   3637  CE  LYS A2016      29.869  49.739 -34.273  1.00  0.00           C  
ATOM   3638  NZ  LYS A2016      30.523  50.585 -35.346  1.00  0.00           N  
ATOM   3639  N   GLY A2017      31.495  44.391 -29.322  1.00  0.00           N  
ATOM   3640  CA  GLY A2017      32.458  43.409 -28.864  1.00  0.00           C  
ATOM   3641  C   GLY A2017      31.840  42.046 -29.002  1.00  0.00           C  
ATOM   3642  O   GLY A2017      30.631  41.946 -29.194  1.00  0.00           O  
ATOM   3643  N   LYS A2018      32.643  40.996 -28.896  1.00  0.00           N  
ATOM   3644  CA  LYS A2018      32.102  39.656 -29.042  1.00  0.00           C  
ATOM   3645  C   LYS A2018      32.254  38.673 -27.902  1.00  0.00           C  
ATOM   3646  O   LYS A2018      33.085  38.815 -26.998  1.00  0.00           O  
ATOM   3647  CB  LYS A2018      32.650  38.993 -30.314  1.00  0.00           C  
ATOM   3648  CG  LYS A2018      34.144  39.022 -30.452  1.00  0.00           C  
ATOM   3649  CD  LYS A2018      34.600  38.188 -31.642  1.00  0.00           C  
ATOM   3650  CE  LYS A2018      36.131  38.033 -31.657  1.00  0.00           C  
ATOM   3651  NZ  LYS A2018      36.575  36.829 -32.430  1.00  0.00           N  
ATOM   3652  N   ILE A2019      31.388  37.674 -27.968  1.00  0.00           N  
ATOM   3653  CA  ILE A2019      31.384  36.556 -27.046  1.00  0.00           C  
ATOM   3654  C   ILE A2019      31.742  35.417 -28.015  1.00  0.00           C  
ATOM   3655  O   ILE A2019      31.131  35.257 -29.075  1.00  0.00           O  
ATOM   3656  CB  ILE A2019      30.007  36.364 -26.403  1.00  0.00           C  
ATOM   3657  CG1 ILE A2019      29.657  37.615 -25.590  1.00  0.00           C  
ATOM   3658  CG2 ILE A2019      29.998  35.106 -25.570  1.00  0.00           C  
ATOM   3659  CD1 ILE A2019      28.434  37.460 -24.711  1.00  0.00           C  
ATOM   3660  N   ASP A2020      32.769  34.667 -27.651  1.00  0.00           N  
ATOM   3661  CA  ASP A2020      33.316  33.599 -28.475  1.00  0.00           C  
ATOM   3662  C   ASP A2020      33.647  32.400 -27.564  1.00  0.00           C  
ATOM   3663  O   ASP A2020      34.801  32.152 -27.218  1.00  0.00           O  
ATOM   3664  CB  ASP A2020      34.575  34.167 -29.135  1.00  0.00           C  
ATOM   3665  CG  ASP A2020      35.163  33.262 -30.191  1.00  0.00           C  
ATOM   3666  OD1 ASP A2020      35.035  32.015 -30.081  1.00  0.00           O  
ATOM   3667  OD2 ASP A2020      35.783  33.826 -31.127  1.00  0.00           O  
ATOM   3668  N   VAL A2032      32.615  31.675 -27.161  1.00  0.00           N  
ATOM   3669  CA  VAL A2032      32.776  30.525 -26.285  1.00  0.00           C  
ATOM   3670  C   VAL A2032      32.242  29.295 -27.017  1.00  0.00           C  
ATOM   3671  O   VAL A2032      31.036  29.026 -27.031  1.00  0.00           O  
ATOM   3672  CB  VAL A2032      32.034  30.766 -24.940  1.00  0.00           C  
ATOM   3673  CG1 VAL A2032      31.958  29.496 -24.100  1.00  0.00           C  
ATOM   3674  CG2 VAL A2032      32.758  31.847 -24.175  1.00  0.00           C  
ATOM   3675  N   ARG A2033      33.172  28.570 -27.635  1.00  0.00           N  
ATOM   3676  CA  ARG A2033      32.870  27.381 -28.407  1.00  0.00           C  
ATOM   3677  C   ARG A2033      33.804  26.242 -28.112  1.00  0.00           C  
ATOM   3678  O   ARG A2033      34.859  26.440 -27.514  1.00  0.00           O  
ATOM   3679  CB  ARG A2033      32.998  27.687 -29.881  1.00  0.00           C  
ATOM   3680  CG  ARG A2033      31.756  28.223 -30.497  1.00  0.00           C  
ATOM   3681  CD  ARG A2033      32.136  28.786 -31.823  1.00  0.00           C  
ATOM   3682  NE  ARG A2033      33.386  29.515 -31.678  1.00  0.00           N  
ATOM   3683  CZ  ARG A2033      33.877  30.330 -32.603  1.00  0.00           C  
ATOM   3684  NH1 ARG A2033      33.212  30.508 -33.741  1.00  0.00           N  
ATOM   3685  NH2 ARG A2033      35.018  30.980 -32.384  1.00  0.00           N  
ATOM   3686  N   GLY A2034      33.418  25.048 -28.559  1.00  0.00           N  
ATOM   3687  CA  GLY A2034      34.268  23.890 -28.376  1.00  0.00           C  
ATOM   3688  C   GLY A2034      33.642  22.569 -27.974  1.00  0.00           C  
ATOM   3689  O   GLY A2034      32.513  22.512 -27.492  1.00  0.00           O  
ATOM   3690  N   PRO A2035      34.388  21.471 -28.179  1.00  0.00           N  
ATOM   3691  CA  PRO A2035      34.041  20.080 -27.881  1.00  0.00           C  
ATOM   3692  C   PRO A2035      34.262  19.744 -26.413  1.00  0.00           C  
ATOM   3693  O   PRO A2035      35.355  19.317 -26.011  1.00  0.00           O  
ATOM   3694  CB  PRO A2035      34.988  19.310 -28.785  1.00  0.00           C  
ATOM   3695  CG  PRO A2035      36.204  20.169 -28.771  1.00  0.00           C  
ATOM   3696  CD  PRO A2035      35.603  21.518 -29.014  1.00  0.00           C  
ATOM   3697  N   LEU A2036      33.224  19.935 -25.612  1.00  0.00           N  
ATOM   3698  CA  LEU A2036      33.338  19.654 -24.186  1.00  0.00           C  
ATOM   3699  C   LEU A2036      33.197  18.154 -23.957  1.00  0.00           C  
ATOM   3700  O   LEU A2036      33.980  17.567 -23.209  1.00  0.00           O  
ATOM   3701  CB  LEU A2036      32.261  20.417 -23.386  1.00  0.00           C  
ATOM   3702  CG  LEU A2036      32.625  20.908 -21.970  1.00  0.00           C  
ATOM   3703  CD1 LEU A2036      31.582  20.436 -20.944  1.00  0.00           C  
ATOM   3704  CD2 LEU A2036      34.018  20.397 -21.579  1.00  0.00           C  
ATOM   3705  N   PHE A2037      32.197  17.550 -24.612  1.00  0.00           N  
ATOM   3706  CA  PHE A2037      31.903  16.108 -24.524  1.00  0.00           C  
ATOM   3707  C   PHE A2037      32.304  15.520 -23.181  1.00  0.00           C  
ATOM   3708  O   PHE A2037      33.313  14.812 -23.046  1.00  0.00           O  
ATOM   3709  CB  PHE A2037      32.601  15.347 -25.653  1.00  0.00           C  
ATOM   3710  CG  PHE A2037      32.160  15.764 -27.023  1.00  0.00           C  
ATOM   3711  CD1 PHE A2037      33.034  16.446 -27.876  1.00  0.00           C  
ATOM   3712  CD2 PHE A2037      30.845  15.529 -27.449  1.00  0.00           C  
ATOM   3713  CE1 PHE A2037      32.605  16.905 -29.150  1.00  0.00           C  
ATOM   3714  CE2 PHE A2037      30.408  15.979 -28.708  1.00  0.00           C  
ATOM   3715  CZ  PHE A2037      31.297  16.674 -29.559  1.00  0.00           C  
ATOM   3716  N   VAL A2038      31.499  15.823 -22.180  1.00  0.00           N  
ATOM   3717  CA  VAL A2038      31.763  15.341 -20.848  1.00  0.00           C  
ATOM   3718  C   VAL A2038      30.453  14.786 -20.296  1.00  0.00           C  
ATOM   3719  O   VAL A2038      29.395  15.398 -20.436  1.00  0.00           O  
ATOM   3720  CB  VAL A2038      32.349  16.494 -19.985  1.00  0.00           C  
ATOM   3721  CG1 VAL A2038      32.013  16.284 -18.516  1.00  0.00           C  
ATOM   3722  CG2 VAL A2038      33.878  16.556 -20.189  1.00  0.00           C  
ATOM   3723  N   THR A2039      30.515  13.609 -19.687  1.00  0.00           N  
ATOM   3724  CA  THR A2039      29.302  12.991 -19.174  1.00  0.00           C  
ATOM   3725  C   THR A2039      29.401  12.614 -17.695  1.00  0.00           C  
ATOM   3726  O   THR A2039      30.465  12.232 -17.208  1.00  0.00           O  
ATOM   3727  CB  THR A2039      28.955  11.735 -20.011  1.00  0.00           C  
ATOM   3728  OG1 THR A2039      29.115  12.026 -21.421  1.00  0.00           O  
ATOM   3729  CG2 THR A2039      27.515  11.284 -19.696  1.00  0.00           C  
ATOM   3730  N   VAL A2040      28.284  12.734 -16.987  1.00  0.00           N  
ATOM   3731  CA  VAL A2040      28.224  12.412 -15.566  1.00  0.00           C  
ATOM   3732  C   VAL A2040      27.004  11.532 -15.303  1.00  0.00           C  
ATOM   3733  O   VAL A2040      25.877  11.899 -15.653  1.00  0.00           O  
ATOM   3734  CB  VAL A2040      28.120  13.708 -14.690  1.00  0.00           C  
ATOM   3735  CG1 VAL A2040      27.645  13.374 -13.269  1.00  0.00           C  
ATOM   3736  CG2 VAL A2040      29.472  14.405 -14.622  1.00  0.00           C  
ATOM   3737  N   LYS A2041      27.230  10.362 -14.707  1.00  0.00           N  
ATOM   3738  CA  LYS A2041      26.139   9.443 -14.387  1.00  0.00           C  
ATOM   3739  C   LYS A2041      26.017   9.361 -12.886  1.00  0.00           C  
ATOM   3740  O   LYS A2041      27.016   9.218 -12.180  1.00  0.00           O  
ATOM   3741  CB  LYS A2041      26.399   8.041 -14.958  1.00  0.00           C  
ATOM   3742  CG  LYS A2041      26.251   7.944 -16.478  1.00  0.00           C  
ATOM   3743  CD  LYS A2041      26.202   6.499 -16.936  1.00  0.00           C  
ATOM   3744  CE  LYS A2041      25.919   6.388 -18.428  1.00  0.00           C  
ATOM   3745  NZ  LYS A2041      25.818   4.962 -18.878  1.00  0.00           N  
ATOM   3746  N   ALA A2042      24.795   9.480 -12.393  1.00  0.00           N  
ATOM   3747  CA  ALA A2042      24.572   9.404 -10.959  1.00  0.00           C  
ATOM   3748  C   ALA A2042      23.522   8.351 -10.655  1.00  0.00           C  
ATOM   3749  O   ALA A2042      22.583   8.135 -11.432  1.00  0.00           O  
ATOM   3750  CB  ALA A2042      24.137  10.757 -10.405  1.00  0.00           C  
ATOM   3751  N   GLU A2043      23.702   7.692  -9.515  1.00  0.00           N  
ATOM   3752  CA  GLU A2043      22.800   6.647  -9.068  1.00  0.00           C  
ATOM   3753  C   GLU A2043      22.625   6.866  -7.573  1.00  0.00           C  
ATOM   3754  O   GLU A2043      23.570   6.704  -6.799  1.00  0.00           O  
ATOM   3755  CB  GLU A2043      23.427   5.283  -9.391  1.00  0.00           C  
ATOM   3756  CG  GLU A2043      23.980   5.247 -10.838  1.00  0.00           C  
ATOM   3757  CD  GLU A2043      24.684   3.954 -11.233  1.00  0.00           C  
ATOM   3758  OE1 GLU A2043      25.545   3.467 -10.471  1.00  0.00           O  
ATOM   3759  OE2 GLU A2043      24.389   3.436 -12.330  1.00  0.00           O  
ATOM   3760  N   ILE A2044      21.424   7.297  -7.188  1.00  0.00           N  
ATOM   3761  CA  ILE A2044      21.106   7.563  -5.785  1.00  0.00           C  
ATOM   3762  C   ILE A2044      20.160   6.486  -5.268  1.00  0.00           C  
ATOM   3763  O   ILE A2044      19.524   5.775  -6.053  1.00  0.00           O  
ATOM   3764  CB  ILE A2044      20.384   8.935  -5.567  1.00  0.00           C  
ATOM   3765  CG1 ILE A2044      18.908   8.803  -5.953  1.00  0.00           C  
ATOM   3766  CG2 ILE A2044      21.054  10.054  -6.380  1.00  0.00           C  
ATOM   3767  CD1 ILE A2044      17.971   9.556  -5.045  1.00  0.00           C  
ATOM   3768  N   GLU A2045      20.050   6.397  -3.945  1.00  0.00           N  
ATOM   3769  CA  GLU A2045      19.185   5.408  -3.314  1.00  0.00           C  
ATOM   3770  C   GLU A2045      18.501   5.959  -2.071  1.00  0.00           C  
ATOM   3771  O   GLU A2045      17.315   6.352  -2.171  1.00  0.00           O  
ATOM   3772  CB  GLU A2045      20.010   4.182  -2.936  1.00  0.00           C  
ATOM   3773  CG  GLU A2045      20.602   3.479  -4.135  1.00  0.00           C  
ATOM   3774  CD  GLU A2045      21.704   2.524  -3.758  1.00  0.00           C  
ATOM   3775  OE1 GLU A2045      22.229   1.844  -4.672  1.00  0.00           O  
ATOM   3776  OE2 GLU A2045      22.044   2.464  -2.552  1.00  0.00           O  
ATOM   3777  OXT GLU A2045      19.172   5.991  -1.015  1.00  0.00           O  
TER
END
