# Supplementary material for: Backbone Brackets and Arginine Tweezers delineate Class I and Class II aminoacyl tRNA synthetases
Source: PLoS Comput Biol. 2018 Apr 16;14(4):e1006101. doi: 10.1371/journal.pcbi.1006101 (PMC5919687; doi:10.1371/journal.pcbi.1006101)
Supplement: S12 File — All structures of Class II aaRS with residues renumbered according to the MSA. (GZ) [file pcbi.1006101.s024.tar.gz › 2du4_B_renum.pdb]

ATOM      1  N   MET B 266      68.221  91.137  10.009  1.00  0.00           N  
ATOM      2  CA  MET B 266      69.470  91.355   9.211  1.00  0.00           C  
ATOM      3  C   MET B 266      70.351  90.087   9.179  1.00  0.00           C  
ATOM      4  O   MET B 266      70.455  89.358  10.189  1.00  0.00           O  
ATOM      5  CB  MET B 266      70.284  92.477   9.835  1.00  0.00           C  
ATOM      6  CG  MET B 266      70.910  92.029  11.155  1.00  0.00           C  
ATOM      7  SD  MET B 266      71.773  93.287  12.051  1.00  0.00           S  
ATOM      8  CE  MET B 266      70.307  94.357  12.575  1.00  0.00           C  
ATOM      9  N   LYS B 267      70.995  89.843   8.031  1.00  0.00           N  
ATOM     10  CA  LYS B 267      71.879  88.695   7.873  1.00  0.00           C  
ATOM     11  C   LYS B 267      73.087  88.798   8.821  1.00  0.00           C  
ATOM     12  O   LYS B 267      73.524  89.894   9.158  1.00  0.00           O  
ATOM     13  CB  LYS B 267      72.372  88.626   6.435  1.00  0.00           C  
ATOM     14  CG  LYS B 267      73.238  87.406   6.138  1.00  0.00           C  
ATOM     15  CD  LYS B 267      73.740  87.421   4.698  1.00  0.00           C  
ATOM     16  CE  LYS B 267      74.525  86.165   4.362  1.00  0.00           C  
ATOM     17  NZ  LYS B 267      74.946  86.227   2.951  1.00  0.00           N  
ATOM     18  N   PHE B 268      73.641  87.663   9.233  1.00  0.00           N  
ATOM     19  CA  PHE B 268      74.789  87.665  10.137  1.00  0.00           C  
ATOM     20  C   PHE B 268      75.917  86.679   9.741  1.00  0.00           C  
ATOM     21  O   PHE B 268      75.857  86.055   8.675  1.00  0.00           O  
ATOM     22  CB  PHE B 268      74.300  87.402  11.582  1.00  0.00           C  
ATOM     23  CG  PHE B 268      73.635  86.054  11.797  1.00  0.00           C  
ATOM     24  CD1 PHE B 268      74.380  84.953  12.241  1.00  0.00           C  
ATOM     25  CD2 PHE B 268      72.254  85.894  11.586  1.00  0.00           C  
ATOM     26  CE1 PHE B 268      73.760  83.703  12.478  1.00  0.00           C  
ATOM     27  CE2 PHE B 268      71.618  84.653  11.813  1.00  0.00           C  
ATOM     28  CZ  PHE B 268      72.374  83.557  12.263  1.00  0.00           C  
ATOM     29  N   ASP B 269      76.965  86.569  10.564  1.00  0.00           N  
ATOM     30  CA  ASP B 269      78.027  85.616  10.265  1.00  0.00           C  
ATOM     31  C   ASP B 269      78.126  84.489  11.298  1.00  0.00           C  
ATOM     32  O   ASP B 269      78.375  84.719  12.486  1.00  0.00           O  
ATOM     33  CB  ASP B 269      79.391  86.287  10.143  1.00  0.00           C  
ATOM     34  CG  ASP B 269      80.456  85.323   9.621  1.00  0.00           C  
ATOM     35  OD1 ASP B 269      80.501  85.067   8.389  1.00  0.00           O  
ATOM     36  OD2 ASP B 269      81.228  84.796  10.452  1.00  0.00           O  
ATOM     37  N   PRO B 270      77.897  83.248  10.850  1.00  0.00           N  
ATOM     38  CA  PRO B 270      77.951  82.053  11.697  1.00  0.00           C  
ATOM     39  C   PRO B 270      79.250  81.844  12.482  1.00  0.00           C  
ATOM     40  O   PRO B 270      79.198  81.464  13.656  1.00  0.00           O  
ATOM     41  CB  PRO B 270      77.656  80.931  10.710  1.00  0.00           C  
ATOM     42  CG  PRO B 270      76.619  81.574   9.838  1.00  0.00           C  
ATOM     43  CD  PRO B 270      77.198  82.957   9.583  1.00  0.00           C  
ATOM     44  N   GLN B 271      80.410  82.070  11.854  1.00  0.00           N  
ATOM     45  CA  GLN B 271      81.674  81.904  12.576  1.00  0.00           C  
ATOM     46  C   GLN B 271      81.655  82.864  13.748  1.00  0.00           C  
ATOM     47  O   GLN B 271      81.833  82.434  14.889  1.00  0.00           O  
ATOM     48  CB  GLN B 271      82.889  82.202  11.695  1.00  0.00           C  
ATOM     49  CG  GLN B 271      83.586  80.966  11.117  1.00  0.00           C  
ATOM     50  CD  GLN B 271      84.202  80.044  12.162  1.00  0.00           C  
ATOM     51  OE1 GLN B 271      84.752  80.500  13.172  1.00  0.00           O  
ATOM     52  NE2 GLN B 271      84.131  78.727  11.909  1.00  0.00           N  
ATOM     53  N   LYS B 272      81.423  84.153  13.467  1.00  0.00           N  
ATOM     54  CA  LYS B 272      81.356  85.175  14.521  1.00  0.00           C  
ATOM     55  C   LYS B 272      80.630  84.591  15.720  1.00  0.00           C  
ATOM     56  O   LYS B 272      81.220  84.391  16.775  1.00  0.00           O  
ATOM     57  CB  LYS B 272      80.615  86.435  14.049  1.00  0.00           C  
ATOM     58  CG  LYS B 272      81.490  87.554  13.446  1.00  0.00           C  
ATOM     59  CD  LYS B 272      82.058  87.240  12.046  1.00  0.00           C  
ATOM     60  CE  LYS B 272      83.110  86.091  12.020  1.00  0.00           C  
ATOM     61  NZ  LYS B 272      84.466  86.345  12.639  1.00  0.00           N  
ATOM     62  N   TYR B 273      79.356  84.275  15.536  1.00  0.00           N  
ATOM     63  CA  TYR B 273      78.568  83.702  16.617  1.00  0.00           C  
ATOM     64  C   TYR B 273      79.080  82.380  17.152  1.00  0.00           C  
ATOM     65  O   TYR B 273      78.923  82.102  18.340  1.00  0.00           O  
ATOM     66  CB  TYR B 273      77.116  83.562  16.181  1.00  0.00           C  
ATOM     67  CG  TYR B 273      76.376  84.858  16.347  1.00  0.00           C  
ATOM     68  CD1 TYR B 273      75.794  85.193  17.579  1.00  0.00           C  
ATOM     69  CD2 TYR B 273      76.333  85.793  15.302  1.00  0.00           C  
ATOM     70  CE1 TYR B 273      75.189  86.429  17.768  1.00  0.00           C  
ATOM     71  CE2 TYR B 273      75.731  87.023  15.474  1.00  0.00           C  
ATOM     72  CZ  TYR B 273      75.150  87.339  16.710  1.00  0.00           C  
ATOM     73  OH  TYR B 273      74.457  88.528  16.852  1.00  0.00           O  
ATOM     74  N   ARG B 274      79.685  81.569  16.283  1.00  0.00           N  
ATOM     75  CA  ARG B 274      80.212  80.277  16.703  1.00  0.00           C  
ATOM     76  C   ARG B 274      81.293  80.520  17.744  1.00  0.00           C  
ATOM     77  O   ARG B 274      81.155  80.122  18.902  1.00  0.00           O  
ATOM     78  CB  ARG B 274      80.763  79.482  15.497  1.00  0.00           C  
ATOM     79  CG  ARG B 274      79.734  78.511  14.871  1.00  0.00           C  
ATOM     80  CD  ARG B 274      80.319  77.500  13.850  1.00  0.00           C  
ATOM     81  NE  ARG B 274      80.899  78.116  12.652  1.00  0.00           N  
ATOM     82  CZ  ARG B 274      80.239  78.413  11.530  1.00  0.00           C  
ATOM     83  NH1 ARG B 274      80.878  78.980  10.510  1.00  0.00           N  
ATOM     84  NH2 ARG B 274      78.948  78.136  11.412  1.00  0.00           N  
ATOM     85  N   GLU B 275      82.360  81.201  17.338  1.00  0.00           N  
ATOM     86  CA  GLU B 275      83.461  81.494  18.249  1.00  0.00           C  
ATOM     87  C   GLU B 275      82.986  82.453  19.330  1.00  0.00           C  
ATOM     88  O   GLU B 275      83.177  82.207  20.524  1.00  0.00           O  
ATOM     89  CB  GLU B 275      84.659  82.085  17.476  1.00  0.00           C  
ATOM     90  CG  GLU B 275      84.407  83.397  16.708  1.00  0.00           C  
ATOM     91  CD  GLU B 275      85.284  83.509  15.455  1.00  0.00           C  
ATOM     92  OE1 GLU B 275      85.453  84.629  14.908  1.00  0.00           O  
ATOM     93  OE2 GLU B 275      85.796  82.458  15.008  1.00  0.00           O  
ATOM     94  N   LEU B 276      82.336  83.529  18.900  1.00  0.00           N  
ATOM     95  CA  LEU B 276      81.820  84.549  19.802  1.00  0.00           C  
ATOM     96  C   LEU B 276      81.047  83.946  20.970  1.00  0.00           C  
ATOM     97  O   LEU B 276      80.638  84.669  21.872  1.00  0.00           O  
ATOM     98  CB  LEU B 276      80.925  85.503  19.004  1.00  0.00           C  
ATOM     99  CG  LEU B 276      80.462  86.887  19.461  1.00  0.00           C  
ATOM    100  CD1 LEU B 276      81.630  87.700  20.001  1.00  0.00           C  
ATOM    101  CD2 LEU B 276      79.814  87.596  18.253  1.00  0.00           C  
ATOM    102  N   ALA B 277      80.860  82.625  20.956  1.00  0.00           N  
ATOM    103  CA  ALA B 277      80.104  81.935  22.000  1.00  0.00           C  
ATOM    104  C   ALA B 277      80.775  80.678  22.516  1.00  0.00           C  
ATOM    105  O   ALA B 277      80.276  80.046  23.464  1.00  0.00           O  
ATOM    106  CB  ALA B 277      78.722  81.585  21.489  1.00  0.00           C  
ATOM    107  N   GLU B 278      81.869  80.281  21.865  1.00  0.00           N  
ATOM    108  CA  GLU B 278      82.625  79.112  22.311  1.00  0.00           C  
ATOM    109  C   GLU B 278      83.374  79.713  23.500  1.00  0.00           C  
ATOM    110  O   GLU B 278      83.876  78.998  24.369  1.00  0.00           O  
ATOM    111  CB  GLU B 278      83.610  78.637  21.234  1.00  0.00           C  
ATOM    112  CG  GLU B 278      84.936  79.405  21.222  1.00  0.00           C  
ATOM    113  CD  GLU B 278      85.670  79.343  19.887  1.00  0.00           C  
ATOM    114  OE1 GLU B 278      85.816  78.232  19.328  1.00  0.00           O  
ATOM    115  OE2 GLU B 278      86.112  80.412  19.404  1.00  0.00           O  
ATOM    116  N   LYS B 279      83.418  81.051  23.508  1.00  0.00           N  
ATOM    117  CA  LYS B 279      84.046  81.844  24.561  1.00  0.00           C  
ATOM    118  C   LYS B 279      83.032  81.972  25.689  1.00  0.00           C  
ATOM    119  O   LYS B 279      83.078  81.215  26.655  1.00  0.00           O  
ATOM    120  CB  LYS B 279      84.433  83.231  24.032  1.00  0.00           C  
ATOM    121  CG  LYS B 279      85.613  83.212  23.045  1.00  0.00           C  
ATOM    122  CD  LYS B 279      86.872  82.567  23.663  1.00  0.00           C  
ATOM    123  CE  LYS B 279      88.024  82.465  22.664  1.00  0.00           C  
ATOM    124  NZ  LYS B 279      89.238  81.811  23.243  1.00  0.00           N  
ATOM    125  N   ASP B 281      82.116  82.926  25.575  1.00  0.00           N  
ATOM    126  CA  ASP B 281      81.069  83.086  26.587  1.00  0.00           C  
ATOM    127  C   ASP B 281      79.698  82.933  25.904  1.00  0.00           C  
ATOM    128  O   ASP B 281      79.258  83.804  25.143  1.00  0.00           O  
ATOM    129  CB  ASP B 281      81.195  84.449  27.291  1.00  0.00           C  
ATOM    130  CG  ASP B 281      80.009  84.758  28.206  1.00  0.00           C  
ATOM    131  OD1 ASP B 281      79.464  83.811  28.826  1.00  0.00           O  
ATOM    132  OD2 ASP B 281      79.632  85.952  28.310  1.00  0.00           O  
ATOM    133  N   PHE B 282      79.039  81.806  26.160  1.00  0.00           N  
ATOM    134  CA  PHE B 282      77.742  81.545  25.557  1.00  0.00           C  
ATOM    135  C   PHE B 282      76.782  82.639  25.928  1.00  0.00           C  
ATOM    136  O   PHE B 282      76.438  83.473  25.099  1.00  0.00           O  
ATOM    137  CB  PHE B 282      77.179  80.208  26.036  1.00  0.00           C  
ATOM    138  CG  PHE B 282      75.859  79.833  25.404  1.00  0.00           C  
ATOM    139  CD1 PHE B 282      75.365  80.530  24.299  1.00  0.00           C  
ATOM    140  CD2 PHE B 282      75.133  78.749  25.887  1.00  0.00           C  
ATOM    141  CE1 PHE B 282      74.176  80.149  23.689  1.00  0.00           C  
ATOM    142  CE2 PHE B 282      73.951  78.359  25.290  1.00  0.00           C  
ATOM    143  CZ  PHE B 282      73.467  79.059  24.188  1.00  0.00           C  
ATOM    144  N   GLU B 283      76.361  82.620  27.186  1.00  0.00           N  
ATOM    145  CA  GLU B 283      75.414  83.587  27.727  1.00  0.00           C  
ATOM    146  C   GLU B 283      75.349  84.974  27.084  1.00  0.00           C  
ATOM    147  O   GLU B 283      74.254  85.525  26.905  1.00  0.00           O  
ATOM    148  CB  GLU B 283      75.652  83.740  29.225  1.00  0.00           C  
ATOM    149  CG  GLU B 283      74.824  82.781  30.067  1.00  0.00           C  
ATOM    150  CD  GLU B 283      73.329  82.943  29.817  1.00  0.00           C  
ATOM    151  OE1 GLU B 283      72.895  84.107  29.616  1.00  0.00           O  
ATOM    152  OE2 GLU B 283      72.599  81.917  29.833  1.00  0.00           O  
ATOM    153  N   ALA B 291      76.504  85.544  26.746  1.00  0.00           N  
ATOM    154  CA  ALA B 291      76.539  86.869  26.128  1.00  0.00           C  
ATOM    155  C   ALA B 291      76.257  86.788  24.633  1.00  0.00           C  
ATOM    156  O   ALA B 291      75.642  87.689  24.066  1.00  0.00           O  
ATOM    157  CB  ALA B 291      77.879  87.526  26.377  1.00  0.00           C  
ATOM    158  N   ALA B 292      76.705  85.701  24.006  1.00  0.00           N  
ATOM    159  CA  ALA B 292      76.504  85.459  22.573  1.00  0.00           C  
ATOM    160  C   ALA B 292      75.004  85.352  22.308  1.00  0.00           C  
ATOM    161  O   ALA B 292      74.478  85.836  21.289  1.00  0.00           O  
ATOM    162  CB  ALA B 292      77.182  84.174  22.188  1.00  0.00           C  
ATOM    163  N   TRP B 293      74.339  84.687  23.249  1.00  0.00           N  
ATOM    164  CA  TRP B 293      72.908  84.493  23.220  1.00  0.00           C  
ATOM    165  C   TRP B 293      72.233  85.863  23.306  1.00  0.00           C  
ATOM    166  O   TRP B 293      71.503  86.265  22.397  1.00  0.00           O  
ATOM    167  CB  TRP B 293      72.477  83.612  24.402  1.00  0.00           C  
ATOM    168  CG  TRP B 293      70.991  83.314  24.429  1.00  0.00           C  
ATOM    169  CD1 TRP B 293      70.248  82.775  23.419  1.00  0.00           C  
ATOM    170  CD2 TRP B 293      70.078  83.553  25.508  1.00  0.00           C  
ATOM    171  NE1 TRP B 293      68.937  82.668  23.799  1.00  0.00           N  
ATOM    172  CE2 TRP B 293      68.804  83.136  25.076  1.00  0.00           C  
ATOM    173  CE3 TRP B 293      70.215  84.076  26.797  1.00  0.00           C  
ATOM    174  CZ2 TRP B 293      67.673  83.227  25.883  1.00  0.00           C  
ATOM    175  CZ3 TRP B 293      69.093  84.166  27.599  1.00  0.00           C  
ATOM    176  CH2 TRP B 293      67.837  83.742  27.139  1.00  0.00           C  
ATOM    177  N   LYS B 296      72.495  86.589  24.388  1.00  0.00           N  
ATOM    178  CA  LYS B 296      71.887  87.902  24.581  1.00  0.00           C  
ATOM    179  C   LYS B 296      72.220  88.841  23.435  1.00  0.00           C  
ATOM    180  O   LYS B 296      71.522  89.835  23.196  1.00  0.00           O  
ATOM    181  CB  LYS B 296      72.323  88.477  25.938  1.00  0.00           C  
ATOM    182  CG  LYS B 296      71.847  87.574  27.100  1.00  0.00           C  
ATOM    183  CD  LYS B 296      72.162  88.059  28.505  1.00  0.00           C  
ATOM    184  CE  LYS B 296      71.690  89.487  28.736  1.00  0.00           C  
ATOM    185  NZ  LYS B 296      72.618  90.502  28.132  1.00  0.00           N  
ATOM    186  N   ALA B 297      73.264  88.483  22.697  1.00  0.00           N  
ATOM    187  CA  ALA B 297      73.727  89.277  21.568  1.00  0.00           C  
ATOM    188  C   ALA B 297      72.820  89.142  20.350  1.00  0.00           C  
ATOM    189  O   ALA B 297      72.658  90.093  19.577  1.00  0.00           O  
ATOM    190  CB  ALA B 297      75.135  88.868  21.209  1.00  0.00           C  
ATOM    191  N   GLY B 298      72.241  87.954  20.186  1.00  0.00           N  
ATOM    192  CA  GLY B 298      71.348  87.685  19.068  1.00  0.00           C  
ATOM    193  C   GLY B 298      70.356  88.790  18.742  1.00  0.00           C  
ATOM    194  O   GLY B 298      70.061  89.044  17.566  1.00  0.00           O  
ATOM    195  N   LYS B 303      69.838  89.453  19.772  1.00  0.00           N  
ATOM    196  CA  LYS B 303      68.882  90.534  19.561  1.00  0.00           C  
ATOM    197  C   LYS B 303      69.361  91.584  18.552  1.00  0.00           C  
ATOM    198  O   LYS B 303      68.594  92.388  18.037  1.00  0.00           O  
ATOM    199  CB  LYS B 303      68.573  91.245  20.874  1.00  0.00           C  
ATOM    200  CG  LYS B 303      68.313  90.368  22.095  1.00  0.00           C  
ATOM    201  CD  LYS B 303      67.616  91.229  23.155  1.00  0.00           C  
ATOM    202  CE  LYS B 303      67.587  90.580  24.532  1.00  0.00           C  
ATOM    203  NZ  LYS B 303      66.596  91.259  25.434  1.00  0.00           N  
ATOM    204  N   GLU B 305      70.642  91.605  18.262  1.00  0.00           N  
ATOM    205  CA  GLU B 305      71.075  92.611  17.335  1.00  0.00           C  
ATOM    206  C   GLU B 305      70.649  92.252  15.920  1.00  0.00           C  
ATOM    207  O   GLU B 305      70.710  93.099  15.027  1.00  0.00           O  
ATOM    208  CB  GLU B 305      72.601  92.817  17.442  1.00  0.00           C  
ATOM    209  CG  GLU B 305      73.470  91.586  17.186  1.00  0.00           C  
ATOM    210  CD  GLU B 305      74.459  91.792  16.030  1.00  0.00           C  
ATOM    211  OE1 GLU B 305      74.764  92.971  15.712  1.00  0.00           O  
ATOM    212  OE2 GLU B 305      74.936  90.778  15.452  1.00  0.00           O  
ATOM    213  N   ILE B 306      70.193  91.012  15.714  1.00  0.00           N  
ATOM    214  CA  ILE B 306      69.791  90.571  14.367  1.00  0.00           C  
ATOM    215  C   ILE B 306      68.310  90.787  14.062  1.00  0.00           C  
ATOM    216  O   ILE B 306      67.888  90.647  12.903  1.00  0.00           O  
ATOM    217  CB  ILE B 306      70.126  89.073  14.122  1.00  0.00           C  
ATOM    218  CG1 ILE B 306      69.223  88.193  14.978  1.00  0.00           C  
ATOM    219  CG2 ILE B 306      71.590  88.788  14.492  1.00  0.00           C  
ATOM    220  CD1 ILE B 306      69.184  86.758  14.533  1.00  0.00           C  
ATOM    221  N   LEU B 307      67.543  91.137  15.104  1.00  0.00           N  
ATOM    222  CA  LEU B 307      66.098  91.388  15.005  1.00  0.00           C  
ATOM    223  C   LEU B 307      65.782  92.742  14.373  1.00  0.00           C  
ATOM    224  O   LEU B 307      66.466  93.715  14.638  1.00  0.00           O  
ATOM    225  CB  LEU B 307      65.470  91.322  16.399  1.00  0.00           C  
ATOM    226  CG  LEU B 307      65.633  90.007  17.180  1.00  0.00           C  
ATOM    227  CD1 LEU B 307      65.315  90.236  18.645  1.00  0.00           C  
ATOM    228  CD2 LEU B 307      64.712  88.951  16.611  1.00  0.00           C  
ATOM    229  N   ALA B 308      64.743  92.807  13.546  1.00  0.00           N  
ATOM    230  CA  ALA B 308      64.358  94.060  12.895  1.00  0.00           C  
ATOM    231  C   ALA B 308      63.738  95.043  13.882  1.00  0.00           C  
ATOM    232  O   ALA B 308      62.945  94.647  14.732  1.00  0.00           O  
ATOM    233  CB  ALA B 308      63.374  93.784  11.792  1.00  0.00           C  
ATOM    234  N   GLU B 309      64.101  96.320  13.772  1.00  0.00           N  
ATOM    235  CA  GLU B 309      63.576  97.366  14.651  1.00  0.00           C  
ATOM    236  C   GLU B 309      62.411  97.934  13.871  1.00  0.00           C  
ATOM    237  O   GLU B 309      62.605  98.525  12.806  1.00  0.00           O  
ATOM    238  CB  GLU B 309      64.663  98.420  14.887  1.00  0.00           C  
ATOM    239  CG  GLU B 309      64.245  99.680  15.664  1.00  0.00           C  
ATOM    240  CD  GLU B 309      63.885  99.416  17.120  1.00  0.00           C  
ATOM    241  OE1 GLU B 309      64.483  98.495  17.721  1.00  0.00           O  
ATOM    242  OE2 GLU B 309      63.018 100.146  17.667  1.00  0.00           O  
ATOM    243  N   ARG B 310      61.198  97.753  14.388  1.00  0.00           N  
ATOM    244  CA  ARG B 310      60.001  98.191  13.664  1.00  0.00           C  
ATOM    245  C   ARG B 310      59.435  99.563  13.956  1.00  0.00           C  
ATOM    246  O   ARG B 310      59.246  99.943  15.111  1.00  0.00           O  
ATOM    247  CB  ARG B 310      58.875  97.178  13.863  1.00  0.00           C  
ATOM    248  CG  ARG B 310      59.198  95.753  13.475  1.00  0.00           C  
ATOM    249  CD  ARG B 310      59.467  95.580  11.984  1.00  0.00           C  
ATOM    250  NE  ARG B 310      59.796  94.181  11.730  1.00  0.00           N  
ATOM    251  CZ  ARG B 310      60.175  93.674  10.561  1.00  0.00           C  
ATOM    252  NH1 ARG B 310      60.437  92.369  10.479  1.00  0.00           N  
ATOM    253  NH2 ARG B 310      60.303  94.455   9.484  1.00  0.00           N  
ATOM    254  N   SER B 311      59.140 100.292  12.888  1.00  0.00           N  
ATOM    255  CA  SER B 311      58.549 101.611  13.020  1.00  0.00           C  
ATOM    256  C   SER B 311      57.056 101.369  13.275  1.00  0.00           C  
ATOM    257  O   SER B 311      56.518 100.360  12.855  1.00  0.00           O  
ATOM    258  CB  SER B 311      58.758 102.417  11.734  1.00  0.00           C  
ATOM    259  OG  SER B 311      57.717 102.200  10.807  1.00  0.00           O  
ATOM    260  N   PRO B 312      56.367 102.307  13.936  1.00  0.00           N  
ATOM    261  CA  PRO B 312      54.941 102.179  14.247  1.00  0.00           C  
ATOM    262  C   PRO B 312      54.008 101.420  13.283  1.00  0.00           C  
ATOM    263  O   PRO B 312      53.236 100.582  13.726  1.00  0.00           O  
ATOM    264  CB  PRO B 312      54.505 103.630  14.424  1.00  0.00           C  
ATOM    265  CG  PRO B 312      55.394 104.344  13.468  1.00  0.00           C  
ATOM    266  CD  PRO B 312      56.718 103.732  13.855  1.00  0.00           C  
ATOM    267  N   ASN B 313      54.054 101.696  11.981  1.00  0.00           N  
ATOM    268  CA  ASN B 313      53.131 101.009  11.067  1.00  0.00           C  
ATOM    269  C   ASN B 313      53.554  99.641  10.530  1.00  0.00           C  
ATOM    270  O   ASN B 313      52.930  99.099   9.612  1.00  0.00           O  
ATOM    271  CB  ASN B 313      52.743 101.912   9.890  1.00  0.00           C  
ATOM    272  CG  ASN B 313      51.772 103.022  10.285  1.00  0.00           C  
ATOM    273  OD1 ASN B 313      51.156 102.989  11.352  1.00  0.00           O  
ATOM    274  ND2 ASN B 313      51.625 104.003   9.408  1.00  0.00           N  
ATOM    275  N   GLU B 314      54.603  99.083  11.115  1.00  0.00           N  
ATOM    276  CA  GLU B 314      55.091  97.769  10.735  1.00  0.00           C  
ATOM    277  C   GLU B 314      54.991  96.881  11.964  1.00  0.00           C  
ATOM    278  O   GLU B 314      55.710  95.896  12.092  1.00  0.00           O  
ATOM    279  CB  GLU B 314      56.545  97.847  10.295  1.00  0.00           C  
ATOM    280  CG  GLU B 314      56.846  98.977   9.315  1.00  0.00           C  
ATOM    281  CD  GLU B 314      58.347  99.117   9.037  1.00  0.00           C  
ATOM    282  OE1 GLU B 314      59.142  99.151  10.015  1.00  0.00           O  
ATOM    283  OE2 GLU B 314      58.727  99.195   7.843  1.00  0.00           O  
ATOM    284  N   LEU B 315      54.109  97.256  12.881  1.00  0.00           N  
ATOM    285  CA  LEU B 315      53.917  96.487  14.100  1.00  0.00           C  
ATOM    286  C   LEU B 315      52.532  95.849  14.136  1.00  0.00           C  
ATOM    287  O   LEU B 315      51.547  96.389  13.610  1.00  0.00           O  
ATOM    288  CB  LEU B 315      54.079  97.365  15.343  1.00  0.00           C  
ATOM    289  CG  LEU B 315      55.419  98.009  15.678  1.00  0.00           C  
ATOM    290  CD1 LEU B 315      55.195  99.472  16.040  1.00  0.00           C  
ATOM    291  CD2 LEU B 315      56.059  97.314  16.824  1.00  0.00           C  
ATOM    292  N   TYR B 316      52.481  94.682  14.761  1.00  0.00           N  
ATOM    293  CA  TYR B 316      51.248  93.950  14.913  1.00  0.00           C  
ATOM    294  C   TYR B 316      50.335  94.907  15.705  1.00  0.00           C  
ATOM    295  O   TYR B 316      50.766  95.567  16.656  1.00  0.00           O  
ATOM    296  CB  TYR B 316      51.530  92.638  15.684  1.00  0.00           C  
ATOM    297  CG  TYR B 316      50.373  91.674  15.637  1.00  0.00           C  
ATOM    298  CD1 TYR B 316      50.001  91.076  14.442  1.00  0.00           C  
ATOM    299  CD2 TYR B 316      49.557  91.479  16.748  1.00  0.00           C  
ATOM    300  CE1 TYR B 316      48.837  90.325  14.349  1.00  0.00           C  
ATOM    301  CE2 TYR B 316      48.400  90.735  16.665  1.00  0.00           C  
ATOM    302  CZ  TYR B 316      48.035  90.162  15.464  1.00  0.00           C  
ATOM    303  OH  TYR B 316      46.856  89.442  15.362  1.00  0.00           O  
ATOM    304  N   PRO B 317      49.056  94.984  15.345  1.00  0.00           N  
ATOM    305  CA  PRO B 317      48.314  94.294  14.300  1.00  0.00           C  
ATOM    306  C   PRO B 317      48.203  95.081  13.018  1.00  0.00           C  
ATOM    307  O   PRO B 317      47.327  94.819  12.188  1.00  0.00           O  
ATOM    308  CB  PRO B 317      46.955  94.114  14.950  1.00  0.00           C  
ATOM    309  CG  PRO B 317      46.768  95.458  15.584  1.00  0.00           C  
ATOM    310  CD  PRO B 317      48.135  95.760  16.196  1.00  0.00           C  
ATOM    311  N   ARG B 318      49.065  96.066  12.852  1.00  0.00           N  
ATOM    312  CA  ARG B 318      48.997  96.879  11.651  1.00  0.00           C  
ATOM    313  C   ARG B 318      49.575  96.072  10.469  1.00  0.00           C  
ATOM    314  O   ARG B 318      49.491  96.464   9.295  1.00  0.00           O  
ATOM    315  CB  ARG B 318      49.730  98.200  11.908  1.00  0.00           C  
ATOM    316  CG  ARG B 318      48.798  99.425  12.092  1.00  0.00           C  
ATOM    317  CD  ARG B 318      49.364 100.432  13.133  1.00  0.00           C  
ATOM    318  NE  ARG B 318      49.126  99.983  14.502  1.00  0.00           N  
ATOM    319  CZ  ARG B 318      50.073  99.885  15.426  1.00  0.00           C  
ATOM    320  NH1 ARG B 318      51.303 100.215  15.120  1.00  0.00           N  
ATOM    321  NH2 ARG B 318      49.805  99.408  16.638  1.00  0.00           N  
ATOM    322  N   VAL B 319      50.146  94.919  10.800  1.00  0.00           N  
ATOM    323  CA  VAL B 319      50.690  94.017   9.789  1.00  0.00           C  
ATOM    324  C   VAL B 319      49.998  92.656   9.905  1.00  0.00           C  
ATOM    325  O   VAL B 319      49.657  92.224  11.009  1.00  0.00           O  
ATOM    326  CB  VAL B 319      52.244  93.822   9.925  1.00  0.00           C  
ATOM    327  CG1 VAL B 319      52.959  95.120   9.568  1.00  0.00           C  
ATOM    328  CG2 VAL B 319      52.618  93.349  11.326  1.00  0.00           C  
ATOM    329  N   GLY B 320      49.778  91.994   8.769  1.00  0.00           N  
ATOM    330  CA  GLY B 320      49.146  90.685   8.801  1.00  0.00           C  
ATOM    331  C   GLY B 320      48.926  90.046   7.448  1.00  0.00           C  
ATOM    332  O   GLY B 320      48.941  90.721   6.429  1.00  0.00           O  
ATOM    333  N   PHE B 321      48.745  88.730   7.433  1.00  0.00           N  
ATOM    334  CA  PHE B 321      48.488  88.030   6.174  1.00  0.00           C  
ATOM    335  C   PHE B 321      46.976  87.952   6.155  1.00  0.00           C  
ATOM    336  O   PHE B 321      46.327  88.157   7.180  1.00  0.00           O  
ATOM    337  CB  PHE B 321      49.056  86.590   6.184  1.00  0.00           C  
ATOM    338  CG  PHE B 321      50.522  86.507   6.483  1.00  0.00           C  
ATOM    339  CD1 PHE B 321      51.470  86.874   5.523  1.00  0.00           C  
ATOM    340  CD2 PHE B 321      50.964  86.113   7.735  1.00  0.00           C  
ATOM    341  CE1 PHE B 321      52.849  86.855   5.810  1.00  0.00           C  
ATOM    342  CE2 PHE B 321      52.340  86.092   8.034  1.00  0.00           C  
ATOM    343  CZ  PHE B 321      53.283  86.465   7.067  1.00  0.00           C  
ATOM    344  N   SER B 322      46.421  87.637   4.998  1.00  0.00           N  
ATOM    345  CA  SER B 322      44.978  87.485   4.849  1.00  0.00           C  
ATOM    346  C   SER B 322      44.783  86.237   4.004  1.00  0.00           C  
ATOM    347  O   SER B 322      45.739  85.548   3.700  1.00  0.00           O  
ATOM    348  CB  SER B 322      44.434  88.705   4.147  1.00  0.00           C  
ATOM    349  OG  SER B 322      45.496  89.637   4.062  1.00  0.00           O  
ATOM    350  N   PHE B 323      43.564  85.942   3.598  1.00  0.00           N  
ATOM    351  CA  PHE B 323      43.359  84.738   2.805  1.00  0.00           C  
ATOM    352  C   PHE B 323      41.947  84.664   2.310  1.00  0.00           C  
ATOM    353  O   PHE B 323      41.093  85.427   2.763  1.00  0.00           O  
ATOM    354  CB  PHE B 323      43.643  83.536   3.668  1.00  0.00           C  
ATOM    355  CG  PHE B 323      42.968  83.598   4.970  1.00  0.00           C  
ATOM    356  CD1 PHE B 323      43.586  84.215   6.045  1.00  0.00           C  
ATOM    357  CD2 PHE B 323      41.667  83.137   5.102  1.00  0.00           C  
ATOM    358  CE1 PHE B 323      42.913  84.376   7.233  1.00  0.00           C  
ATOM    359  CE2 PHE B 323      40.991  83.291   6.274  1.00  0.00           C  
ATOM    360  CZ  PHE B 323      41.613  83.916   7.352  1.00  0.00           C  
ATOM    361  N   GLY B 324      41.697  83.747   1.383  1.00  0.00           N  
ATOM    362  CA  GLY B 324      40.362  83.588   0.826  1.00  0.00           C  
ATOM    363  C   GLY B 324      39.494  82.864   1.827  1.00  0.00           C  
ATOM    364  O   GLY B 324      39.960  82.032   2.605  1.00  0.00           O  
ATOM    365  N   LYS B 325      38.228  83.248   1.833  1.00  0.00           N  
ATOM    366  CA  LYS B 325      37.218  82.685   2.692  1.00  0.00           C  
ATOM    367  C   LYS B 325      36.281  82.158   1.623  1.00  0.00           C  
ATOM    368  O   LYS B 325      36.101  82.821   0.581  1.00  0.00           O  
ATOM    369  CB  LYS B 325      36.533  83.788   3.511  1.00  0.00           C  
ATOM    370  CG  LYS B 325      37.451  84.572   4.431  1.00  0.00           C  
ATOM    371  CD  LYS B 325      37.052  86.063   4.457  1.00  0.00           C  
ATOM    372  CE  LYS B 325      37.244  86.745   3.073  1.00  0.00           C  
ATOM    373  NZ  LYS B 325      36.569  88.088   2.851  1.00  0.00           N  
ATOM    374  N   GLU B 332      35.705  80.974   1.846  1.00  0.00           N  
ATOM    375  CA  GLU B 332      34.807  80.424   0.843  1.00  0.00           C  
ATOM    376  C   GLU B 332      33.367  80.744   1.159  1.00  0.00           C  
ATOM    377  O   GLU B 332      33.030  81.158   2.265  1.00  0.00           O  
ATOM    378  CB  GLU B 332      35.003  78.915   0.703  1.00  0.00           C  
ATOM    379  CG  GLU B 332      35.047  78.204   1.993  1.00  0.00           C  
ATOM    380  CD  GLU B 332      34.984  76.722   1.815  1.00  0.00           C  
ATOM    381  OE1 GLU B 332      35.240  76.003   2.810  1.00  0.00           O  
ATOM    382  OE2 GLU B 332      34.668  76.280   0.686  1.00  0.00           O  
ATOM    383  N   HIS B 333      32.504  80.572   0.175  1.00  0.00           N  
ATOM    384  CA  HIS B 333      31.108  80.868   0.380  1.00  0.00           C  
ATOM    385  C   HIS B 333      30.329  79.637   0.893  1.00  0.00           C  
ATOM    386  O   HIS B 333      30.465  78.554   0.347  1.00  0.00           O  
ATOM    387  CB  HIS B 333      30.550  81.351  -0.932  1.00  0.00           C  
ATOM    388  CG  HIS B 333      29.100  81.673  -0.857  1.00  0.00           C  
ATOM    389  ND1 HIS B 333      28.607  82.934  -1.089  1.00  0.00           N  
ATOM    390  CD2 HIS B 333      28.042  80.912  -0.500  1.00  0.00           C  
ATOM    391  CE1 HIS B 333      27.309  82.938  -0.873  1.00  0.00           C  
ATOM    392  NE2 HIS B 333      26.942  81.724  -0.515  1.00  0.00           N  
ATOM    393  N   PRO B 334      29.465  79.801   1.912  1.00  0.00           N  
ATOM    394  CA  PRO B 334      28.669  78.708   2.504  1.00  0.00           C  
ATOM    395  C   PRO B 334      27.806  77.846   1.588  1.00  0.00           C  
ATOM    396  O   PRO B 334      27.572  76.677   1.874  1.00  0.00           O  
ATOM    397  CB  PRO B 334      27.857  79.409   3.584  1.00  0.00           C  
ATOM    398  CG  PRO B 334      27.700  80.778   3.029  1.00  0.00           C  
ATOM    399  CD  PRO B 334      29.050  81.095   2.469  1.00  0.00           C  
ATOM    400  N   LEU B 335      27.342  78.413   0.486  1.00  0.00           N  
ATOM    401  CA  LEU B 335      26.545  77.668  -0.490  1.00  0.00           C  
ATOM    402  C   LEU B 335      27.469  76.614  -1.090  1.00  0.00           C  
ATOM    403  O   LEU B 335      27.232  75.418  -0.964  1.00  0.00           O  
ATOM    404  CB  LEU B 335      26.106  78.578  -1.619  1.00  0.00           C  
ATOM    405  CG  LEU B 335      24.668  78.530  -2.089  1.00  0.00           C  
ATOM    406  CD1 LEU B 335      24.615  79.129  -3.472  1.00  0.00           C  
ATOM    407  CD2 LEU B 335      24.145  77.107  -2.078  1.00  0.00           C  
ATOM    408  N   PHE B 336      28.519  77.104  -1.749  1.00  0.00           N  
ATOM    409  CA  PHE B 336      29.556  76.312  -2.395  1.00  0.00           C  
ATOM    410  C   PHE B 336      30.266  75.311  -1.453  1.00  0.00           C  
ATOM    411  O   PHE B 336      30.585  74.194  -1.850  1.00  0.00           O  
ATOM    412  CB  PHE B 336      30.541  77.267  -3.052  1.00  0.00           C  
ATOM    413  CG  PHE B 336      29.965  78.007  -4.230  1.00  0.00           C  
ATOM    414  CD1 PHE B 336      30.131  79.389  -4.358  1.00  0.00           C  
ATOM    415  CD2 PHE B 336      29.254  77.332  -5.217  1.00  0.00           C  
ATOM    416  CE1 PHE B 336      29.590  80.104  -5.469  1.00  0.00           C  
ATOM    417  CE2 PHE B 336      28.707  78.037  -6.327  1.00  0.00           C  
ATOM    418  CZ  PHE B 336      28.877  79.425  -6.451  1.00  0.00           C  
ATOM    419  N   ALA B 337      30.503  75.694  -0.205  1.00  0.00           N  
ATOM    420  CA  ALA B 337      31.092  74.762   0.738  1.00  0.00           C  
ATOM    421  C   ALA B 337      30.095  73.625   0.895  1.00  0.00           C  
ATOM    422  O   ALA B 337      30.469  72.456   0.856  1.00  0.00           O  
ATOM    423  CB  ALA B 337      31.323  75.428   2.112  1.00  0.00           C  
ATOM    424  N   THR B 338      28.824  73.971   1.125  1.00  0.00           N  
ATOM    425  CA  THR B 338      27.797  72.955   1.253  1.00  0.00           C  
ATOM    426  C   THR B 338      27.717  72.090  -0.025  1.00  0.00           C  
ATOM    427  O   THR B 338      27.728  70.866   0.016  1.00  0.00           O  
ATOM    428  CB  THR B 338      26.496  73.607   1.599  1.00  0.00           C  
ATOM    429  OG1 THR B 338      26.646  74.221   2.880  1.00  0.00           O  
ATOM    430  CG2 THR B 338      25.378  72.592   1.671  1.00  0.00           C  
ATOM    431  N   ILE B 339      27.685  72.697  -1.182  1.00  0.00           N  
ATOM    432  CA  ILE B 339      27.675  71.874  -2.374  1.00  0.00           C  
ATOM    433  C   ILE B 339      28.816  70.824  -2.306  1.00  0.00           C  
ATOM    434  O   ILE B 339      28.592  69.628  -2.429  1.00  0.00           O  
ATOM    435  CB  ILE B 339      27.862  72.747  -3.597  1.00  0.00           C  
ATOM    436  CG1 ILE B 339      26.546  73.458  -3.908  1.00  0.00           C  
ATOM    437  CG2 ILE B 339      28.323  71.909  -4.744  1.00  0.00           C  
ATOM    438  CD1 ILE B 339      26.699  74.649  -4.770  1.00  0.00           C  
ATOM    439  N   GLN B 340      30.037  71.292  -2.084  1.00  0.00           N  
ATOM    440  CA  GLN B 340      31.199  70.427  -2.005  1.00  0.00           C  
ATOM    441  C   GLN B 340      31.076  69.319  -0.969  1.00  0.00           C  
ATOM    442  O   GLN B 340      31.500  68.186  -1.198  1.00  0.00           O  
ATOM    443  CB  GLN B 340      32.432  71.276  -1.723  1.00  0.00           C  
ATOM    444  CG  GLN B 340      33.808  70.565  -1.578  1.00  0.00           C  
ATOM    445  CD  GLN B 340      34.100  69.565  -2.670  1.00  0.00           C  
ATOM    446  OE1 GLN B 340      33.841  69.769  -3.876  1.00  0.00           O  
ATOM    447  NE2 GLN B 340      34.638  68.467  -2.248  1.00  0.00           N  
ATOM    448  N   ARG B 341      30.481  69.653   0.154  1.00  0.00           N  
ATOM    449  CA  ARG B 341      30.270  68.724   1.261  1.00  0.00           C  
ATOM    450  C   ARG B 341      29.319  67.627   0.803  1.00  0.00           C  
ATOM    451  O   ARG B 341      29.492  66.472   1.180  1.00  0.00           O  
ATOM    452  CB  ARG B 341      29.703  69.504   2.457  1.00  0.00           C  
ATOM    453  CG  ARG B 341      30.482  69.353   3.714  1.00  0.00           C  
ATOM    454  CD  ARG B 341      30.637  70.673   4.457  1.00  0.00           C  
ATOM    455  NE  ARG B 341      29.935  70.755   5.756  1.00  0.00           N  
ATOM    456  CZ  ARG B 341      29.537  69.713   6.499  1.00  0.00           C  
ATOM    457  NH1 ARG B 341      28.920  69.971   7.646  1.00  0.00           N  
ATOM    458  NH2 ARG B 341      29.732  68.423   6.119  1.00  0.00           N  
ATOM    459  N   LEU B 342      28.331  68.010  -0.015  1.00  0.00           N  
ATOM    460  CA  LEU B 342      27.362  67.090  -0.597  1.00  0.00           C  
ATOM    461  C   LEU B 342      27.989  66.206  -1.689  1.00  0.00           C  
ATOM    462  O   LEU B 342      27.657  65.032  -1.811  1.00  0.00           O  
ATOM    463  CB  LEU B 342      26.191  67.864  -1.213  1.00  0.00           C  
ATOM    464  CG  LEU B 342      24.745  68.029  -0.700  1.00  0.00           C  
ATOM    465  CD1 LEU B 342      24.403  67.242   0.568  1.00  0.00           C  
ATOM    466  CD2 LEU B 342      24.541  69.501  -0.479  1.00  0.00           C  
ATOM    467  N   ARG B 343      28.877  66.768  -2.505  1.00  0.00           N  
ATOM    468  CA  ARG B 343      29.554  65.988  -3.548  1.00  0.00           C  
ATOM    469  C   ARG B 343      30.311  64.854  -2.879  1.00  0.00           C  
ATOM    470  O   ARG B 343      30.382  63.725  -3.371  1.00  0.00           O  
ATOM    471  CB  ARG B 343      30.564  66.842  -4.288  1.00  0.00           C  
ATOM    472  CG  ARG B 343      29.969  67.828  -5.216  1.00  0.00           C  
ATOM    473  CD  ARG B 343      31.026  68.487  -6.045  1.00  0.00           C  
ATOM    474  NE  ARG B 343      31.701  67.584  -6.983  1.00  0.00           N  
ATOM    475  CZ  ARG B 343      32.991  67.269  -6.899  1.00  0.00           C  
ATOM    476  NH1 ARG B 343      33.703  67.784  -5.914  1.00  0.00           N  
ATOM    477  NH2 ARG B 343      33.586  66.504  -7.815  1.00  0.00           N  
ATOM    478  N   GLU B 344      30.903  65.178  -1.741  1.00  0.00           N  
ATOM    479  CA  GLU B 344      31.639  64.186  -1.015  1.00  0.00           C  
ATOM    480  C   GLU B 344      30.654  63.213  -0.391  1.00  0.00           C  
ATOM    481  O   GLU B 344      30.835  62.007  -0.476  1.00  0.00           O  
ATOM    482  CB  GLU B 344      32.490  64.843   0.063  1.00  0.00           C  
ATOM    483  CG  GLU B 344      33.655  65.706  -0.450  1.00  0.00           C  
ATOM    484  CD  GLU B 344      34.242  66.603   0.674  1.00  0.00           C  
ATOM    485  OE1 GLU B 344      35.197  67.366   0.399  1.00  0.00           O  
ATOM    486  OE2 GLU B 344      33.747  66.552   1.836  1.00  0.00           O  
ATOM    487  N   ALA B 345      29.603  63.728   0.235  1.00  0.00           N  
ATOM    488  CA  ALA B 345      28.613  62.865   0.872  1.00  0.00           C  
ATOM    489  C   ALA B 345      27.989  61.837  -0.100  1.00  0.00           C  
ATOM    490  O   ALA B 345      27.731  60.677   0.277  1.00  0.00           O  
ATOM    491  CB  ALA B 345      27.551  63.733   1.547  1.00  0.00           C  
ATOM    492  N   TYR B 347      27.776  62.231  -1.355  1.00  0.00           N  
ATOM    493  CA  TYR B 347      27.188  61.296  -2.306  1.00  0.00           C  
ATOM    494  C   TYR B 347      28.208  60.255  -2.745  1.00  0.00           C  
ATOM    495  O   TYR B 347      27.871  59.089  -2.951  1.00  0.00           O  
ATOM    496  CB  TYR B 347      26.661  62.036  -3.541  1.00  0.00           C  
ATOM    497  CG  TYR B 347      25.222  62.440  -3.428  1.00  0.00           C  
ATOM    498  CD1 TYR B 347      24.228  61.481  -3.261  1.00  0.00           C  
ATOM    499  CD2 TYR B 347      24.849  63.782  -3.463  1.00  0.00           C  
ATOM    500  CE1 TYR B 347      22.900  61.843  -3.140  1.00  0.00           C  
ATOM    501  CE2 TYR B 347      23.520  64.162  -3.326  1.00  0.00           C  
ATOM    502  CZ  TYR B 347      22.546  63.196  -3.177  1.00  0.00           C  
ATOM    503  OH  TYR B 347      21.220  63.582  -3.148  1.00  0.00           O  
ATOM    504  N   LEU B 348      29.456  60.692  -2.910  1.00  0.00           N  
ATOM    505  CA  LEU B 348      30.515  59.803  -3.342  1.00  0.00           C  
ATOM    506  C   LEU B 348      30.792  58.716  -2.284  1.00  0.00           C  
ATOM    507  O   LEU B 348      30.918  57.514  -2.594  1.00  0.00           O  
ATOM    508  CB  LEU B 348      31.755  60.632  -3.671  1.00  0.00           C  
ATOM    509  CG  LEU B 348      31.678  61.491  -4.944  1.00  0.00           C  
ATOM    510  CD1 LEU B 348      32.694  62.578  -4.900  1.00  0.00           C  
ATOM    511  CD2 LEU B 348      31.937  60.664  -6.170  1.00  0.00           C  
ATOM    512  N   SER B 349      30.834  59.120  -1.026  1.00  0.00           N  
ATOM    513  CA  SER B 349      31.094  58.161   0.024  1.00  0.00           C  
ATOM    514  C   SER B 349      30.004  57.146   0.164  1.00  0.00           C  
ATOM    515  O   SER B 349      30.164  56.212   0.944  1.00  0.00           O  
ATOM    516  CB  SER B 349      31.319  58.842   1.368  1.00  0.00           C  
ATOM    517  OG  SER B 349      30.579  60.031   1.451  1.00  0.00           O  
ATOM    518  N   ILE B 352      28.878  57.334  -0.525  1.00  0.00           N  
ATOM    519  CA  ILE B 352      27.842  56.313  -0.452  1.00  0.00           C  
ATOM    520  C   ILE B 352      27.583  55.635  -1.789  1.00  0.00           C  
ATOM    521  O   ILE B 352      26.548  55.014  -2.008  1.00  0.00           O  
ATOM    522  CB  ILE B 352      26.529  56.777   0.203  1.00  0.00           C  
ATOM    523  CG1 ILE B 352      25.810  57.855  -0.622  1.00  0.00           C  
ATOM    524  CG2 ILE B 352      26.830  57.199   1.599  1.00  0.00           C  
ATOM    525  CD1 ILE B 352      24.417  58.270  -0.041  1.00  0.00           C  
ATOM    526  N   GLY B 361      28.548  55.756  -2.694  1.00  0.00           N  
ATOM    527  CA  GLY B 361      28.432  55.041  -3.938  1.00  0.00           C  
ATOM    528  C   GLY B 361      28.079  55.713  -5.203  1.00  0.00           C  
ATOM    529  O   GLY B 361      28.362  55.172  -6.259  1.00  0.00           O  
ATOM    530  N   PHE B 362      27.495  56.897  -5.115  1.00  0.00           N  
ATOM    531  CA  PHE B 362      27.044  57.592  -6.303  1.00  0.00           C  
ATOM    532  C   PHE B 362      28.122  58.300  -7.087  1.00  0.00           C  
ATOM    533  O   PHE B 362      28.961  58.985  -6.533  1.00  0.00           O  
ATOM    534  CB  PHE B 362      25.923  58.560  -5.923  1.00  0.00           C  
ATOM    535  CG  PHE B 362      24.712  57.894  -5.325  1.00  0.00           C  
ATOM    536  CD1 PHE B 362      24.773  57.280  -4.078  1.00  0.00           C  
ATOM    537  CD2 PHE B 362      23.509  57.875  -6.002  1.00  0.00           C  
ATOM    538  CE1 PHE B 362      23.657  56.658  -3.508  1.00  0.00           C  
ATOM    539  CE2 PHE B 362      22.391  57.254  -5.442  1.00  0.00           C  
ATOM    540  CZ  PHE B 362      22.474  56.645  -4.186  1.00  0.00           C  
ATOM    541  N   SER B 363      28.090  58.102  -8.391  1.00  0.00           N  
ATOM    542  CA  SER B 363      29.018  58.735  -9.311  1.00  0.00           C  
ATOM    543  C   SER B 363      28.385  59.999  -9.876  1.00  0.00           C  
ATOM    544  O   SER B 363      27.186  60.075 -10.140  1.00  0.00           O  
ATOM    545  CB  SER B 363      29.357  57.794 -10.456  1.00  0.00           C  
ATOM    546  OG  SER B 363      30.004  56.639  -9.972  1.00  0.00           O  
ATOM    547  N   GLU B 364      29.226  60.981 -10.097  1.00  0.00           N  
ATOM    548  CA  GLU B 364      28.797  62.276 -10.572  1.00  0.00           C  
ATOM    549  C   GLU B 364      28.455  62.348 -12.040  1.00  0.00           C  
ATOM    550  O   GLU B 364      29.146  61.776 -12.899  1.00  0.00           O  
ATOM    551  CB  GLU B 364      29.897  63.300 -10.275  1.00  0.00           C  
ATOM    552  CG  GLU B 364      29.405  64.673 -10.046  1.00  0.00           C  
ATOM    553  CD  GLU B 364      30.407  65.544  -9.337  1.00  0.00           C  
ATOM    554  OE1 GLU B 364      29.924  66.439  -8.605  1.00  0.00           O  
ATOM    555  OE2 GLU B 364      31.646  65.362  -9.518  1.00  0.00           O  
ATOM    556  N   VAL B 365      27.389  63.079 -12.337  1.00  0.00           N  
ATOM    557  CA  VAL B 365      27.019  63.261 -13.727  1.00  0.00           C  
ATOM    558  C   VAL B 365      26.577  64.702 -13.904  1.00  0.00           C  
ATOM    559  O   VAL B 365      26.314  65.407 -12.933  1.00  0.00           O  
ATOM    560  CB  VAL B 365      25.859  62.309 -14.154  1.00  0.00           C  
ATOM    561  CG1 VAL B 365      24.514  62.854 -13.677  1.00  0.00           C  
ATOM    562  CG2 VAL B 365      25.839  62.170 -15.655  1.00  0.00           C  
ATOM    563  N   VAL B 366      26.556  65.149 -15.145  1.00  0.00           N  
ATOM    564  CA  VAL B 366      26.072  66.471 -15.467  1.00  0.00           C  
ATOM    565  C   VAL B 366      24.858  66.231 -16.331  1.00  0.00           C  
ATOM    566  O   VAL B 366      24.949  65.584 -17.377  1.00  0.00           O  
ATOM    567  CB  VAL B 366      27.078  67.288 -16.264  1.00  0.00           C  
ATOM    568  CG1 VAL B 366      26.428  68.587 -16.817  1.00  0.00           C  
ATOM    569  CG2 VAL B 366      28.153  67.636 -15.386  1.00  0.00           C  
ATOM    570  N   ASN B 368      23.719  66.750 -15.887  1.00  0.00           N  
ATOM    571  CA  ASN B 368      22.481  66.593 -16.635  1.00  0.00           C  
ATOM    572  C   ASN B 368      22.116  67.810 -17.481  1.00  0.00           C  
ATOM    573  O   ASN B 368      22.466  68.947 -17.167  1.00  0.00           O  
ATOM    574  CB  ASN B 368      21.336  66.327 -15.684  1.00  0.00           C  
ATOM    575  CG  ASN B 368      21.368  64.964 -15.127  1.00  0.00           C  
ATOM    576  OD1 ASN B 368      21.608  64.005 -15.847  1.00  0.00           O  
ATOM    577  ND2 ASN B 368      21.108  64.847 -13.836  1.00  0.00           N  
ATOM    578  N   PRO B 370      21.407  67.571 -18.577  1.00  0.00           N  
ATOM    579  CA  PRO B 370      20.959  68.619 -19.481  1.00  0.00           C  
ATOM    580  C   PRO B 370      20.216  69.670 -18.629  1.00  0.00           C  
ATOM    581  O   PRO B 370      19.379  69.299 -17.769  1.00  0.00           O  
ATOM    582  CB  PRO B 370      19.999  67.871 -20.387  1.00  0.00           C  
ATOM    583  CG  PRO B 370      20.566  66.493 -20.451  1.00  0.00           C  
ATOM    584  CD  PRO B 370      20.946  66.244 -19.026  1.00  0.00           C  
ATOM    585  N   LEU B 371      20.521  70.957 -18.859  1.00  0.00           N  
ATOM    586  CA  LEU B 371      19.900  72.080 -18.123  1.00  0.00           C  
ATOM    587  C   LEU B 371      18.805  72.738 -18.994  1.00  0.00           C  
ATOM    588  O   LEU B 371      17.682  73.000 -18.529  1.00  0.00           O  
ATOM    589  CB  LEU B 371      20.974  73.108 -17.761  1.00  0.00           C  
ATOM    590  CG  LEU B 371      20.775  74.068 -16.588  1.00  0.00           C  
ATOM    591  CD1 LEU B 371      22.030  74.862 -16.359  1.00  0.00           C  
ATOM    592  CD2 LEU B 371      19.628  75.010 -16.881  1.00  0.00           C  
ATOM    593  N   ILE B 372      19.163  72.997 -20.255  1.00  0.00           N  
ATOM    594  CA  ILE B 372      18.279  73.567 -21.276  1.00  0.00           C  
ATOM    595  C   ILE B 372      17.523  72.399 -21.946  1.00  0.00           C  
ATOM    596  O   ILE B 372      18.132  71.492 -22.519  1.00  0.00           O  
ATOM    597  CB  ILE B 372      19.114  74.302 -22.326  1.00  0.00           C  
ATOM    598  CG1 ILE B 372      19.436  75.701 -21.829  1.00  0.00           C  
ATOM    599  CG2 ILE B 372      18.423  74.274 -23.671  1.00  0.00           C  
ATOM    600  CD1 ILE B 372      20.596  76.274 -22.550  1.00  0.00           C  
ATOM    601  N   VAL B 373      16.198  72.426 -21.915  1.00  0.00           N  
ATOM    602  CA  VAL B 373      15.459  71.302 -22.454  1.00  0.00           C  
ATOM    603  C   VAL B 373      14.175  71.670 -23.194  1.00  0.00           C  
ATOM    604  O   VAL B 373      13.484  72.611 -22.797  1.00  0.00           O  
ATOM    605  CB  VAL B 373      15.153  70.308 -21.284  1.00  0.00           C  
ATOM    606  CG1 VAL B 373      16.409  69.552 -20.889  1.00  0.00           C  
ATOM    607  CG2 VAL B 373      14.678  71.073 -20.048  1.00  0.00           C  
ATOM    608  N   GLU B 374      13.872  70.940 -24.274  1.00  0.00           N  
ATOM    609  CA  GLU B 374      12.647  71.167 -25.050  1.00  0.00           C  
ATOM    610  C   GLU B 374      11.515  70.822 -24.119  1.00  0.00           C  
ATOM    611  O   GLU B 374      11.577  69.792 -23.456  1.00  0.00           O  
ATOM    612  CB  GLU B 374      12.590  70.267 -26.290  1.00  0.00           C  
ATOM    613  CG  GLU B 374      13.469  70.749 -27.458  1.00  0.00           C  
ATOM    614  CD  GLU B 374      13.043  72.126 -28.000  1.00  0.00           C  
ATOM    615  OE1 GLU B 374      13.762  72.699 -28.870  1.00  0.00           O  
ATOM    616  OE2 GLU B 374      11.981  72.625 -27.548  1.00  0.00           O  
ATOM    617  N   ASP B 375      10.486  71.670 -24.050  1.00  0.00           N  
ATOM    618  CA  ASP B 375       9.370  71.439 -23.120  1.00  0.00           C  
ATOM    619  C   ASP B 375       8.569  70.163 -23.356  1.00  0.00           C  
ATOM    620  O   ASP B 375       7.742  69.760 -22.522  1.00  0.00           O  
ATOM    621  CB  ASP B 375       8.451  72.660 -23.070  1.00  0.00           C  
ATOM    622  CG  ASP B 375       7.908  73.040 -24.416  1.00  0.00           C  
ATOM    623  OD1 ASP B 375       7.239  74.096 -24.486  1.00  0.00           O  
ATOM    624  OD2 ASP B 375       8.141  72.289 -25.391  1.00  0.00           O  
ATOM    625  N   VAL B 376       8.831  69.516 -24.486  1.00  0.00           N  
ATOM    626  CA  VAL B 376       8.173  68.262 -24.784  1.00  0.00           C  
ATOM    627  C   VAL B 376       8.565  67.192 -23.743  1.00  0.00           C  
ATOM    628  O   VAL B 376       7.799  66.265 -23.478  1.00  0.00           O  
ATOM    629  CB  VAL B 376       8.551  67.795 -26.183  1.00  0.00           C  
ATOM    630  CG1 VAL B 376      10.029  68.107 -26.456  1.00  0.00           C  
ATOM    631  CG2 VAL B 376       8.231  66.323 -26.325  1.00  0.00           C  
ATOM    632  N   HIS B 377       9.754  67.334 -23.153  1.00  0.00           N  
ATOM    633  CA  HIS B 377      10.229  66.407 -22.131  1.00  0.00           C  
ATOM    634  C   HIS B 377       9.396  66.520 -20.864  1.00  0.00           C  
ATOM    635  O   HIS B 377       9.120  65.517 -20.195  1.00  0.00           O  
ATOM    636  CB  HIS B 377      11.680  66.684 -21.770  1.00  0.00           C  
ATOM    637  CG  HIS B 377      12.654  66.238 -22.806  1.00  0.00           C  
ATOM    638  ND1 HIS B 377      12.846  64.912 -23.123  1.00  0.00           N  
ATOM    639  CD2 HIS B 377      13.487  66.942 -23.608  1.00  0.00           C  
ATOM    640  CE1 HIS B 377      13.756  64.816 -24.077  1.00  0.00           C  
ATOM    641  NE2 HIS B 377      14.160  66.035 -24.389  1.00  0.00           N  
ATOM    642  N   VAL B 378       9.015  67.743 -20.513  1.00  0.00           N  
ATOM    643  CA  VAL B 378       8.199  67.933 -19.316  1.00  0.00           C  
ATOM    644  C   VAL B 378       6.833  67.302 -19.574  1.00  0.00           C  
ATOM    645  O   VAL B 378       6.213  66.753 -18.653  1.00  0.00           O  
ATOM    646  CB  VAL B 378       8.047  69.439 -18.973  1.00  0.00           C  
ATOM    647  CG1 VAL B 378       7.117  69.632 -17.755  1.00  0.00           C  
ATOM    648  CG2 VAL B 378       9.437  70.038 -18.719  1.00  0.00           C  
ATOM    649  N   LYS B 388       6.394  67.373 -20.838  1.00  0.00           N  
ATOM    650  CA  LYS B 388       5.124  66.802 -21.293  1.00  0.00           C  
ATOM    651  C   LYS B 388       5.185  65.266 -21.265  1.00  0.00           C  
ATOM    652  O   LYS B 388       4.219  64.615 -20.864  1.00  0.00           O  
ATOM    653  CB  LYS B 388       4.810  67.285 -22.708  1.00  0.00           C  
ATOM    654  CG  LYS B 388       4.562  68.789 -22.817  1.00  0.00           C  
ATOM    655  CD  LYS B 388       4.527  69.233 -24.293  1.00  0.00           C  
ATOM    656  CE  LYS B 388       4.128  70.710 -24.515  1.00  0.00           C  
ATOM    657  NZ  LYS B 388       4.544  71.193 -25.888  1.00  0.00           N  
ATOM    658  N   LYS B 389       6.315  64.687 -21.675  1.00  0.00           N  
ATOM    659  CA  LYS B 389       6.477  63.223 -21.658  1.00  0.00           C  
ATOM    660  C   LYS B 389       6.527  62.656 -20.212  1.00  0.00           C  
ATOM    661  O   LYS B 389       6.062  61.537 -19.936  1.00  0.00           O  
ATOM    662  CB  LYS B 389       7.767  62.806 -22.391  1.00  0.00           C  
ATOM    663  CG  LYS B 389       7.936  63.314 -23.818  1.00  0.00           C  
ATOM    664  CD  LYS B 389       9.310  62.949 -24.450  1.00  0.00           C  
ATOM    665  CE  LYS B 389       9.443  61.462 -24.780  1.00  0.00           C  
ATOM    666  NZ  LYS B 389      10.847  61.092 -25.145  1.00  0.00           N  
ATOM    667  N   GLN B 396       7.089  63.443 -19.300  1.00  0.00           N  
ATOM    668  CA  GLN B 396       7.244  63.053 -17.904  1.00  0.00           C  
ATOM    669  C   GLN B 396       6.052  63.318 -16.967  1.00  0.00           C  
ATOM    670  O   GLN B 396       5.814  62.531 -16.049  1.00  0.00           O  
ATOM    671  CB  GLN B 396       8.490  63.734 -17.339  1.00  0.00           C  
ATOM    672  CG  GLN B 396       9.788  63.380 -18.049  1.00  0.00           C  
ATOM    673  CD  GLN B 396      10.886  64.386 -17.753  1.00  0.00           C  
ATOM    674  OE1 GLN B 396      10.977  64.905 -16.635  1.00  0.00           O  
ATOM    675  NE2 GLN B 396      11.731  64.666 -18.751  1.00  0.00           N  
ATOM    676  N   PHE B 397       5.308  64.409 -17.162  1.00  0.00           N  
ATOM    677  CA  PHE B 397       4.175  64.683 -16.270  1.00  0.00           C  
ATOM    678  C   PHE B 397       2.842  64.242 -16.837  1.00  0.00           C  
ATOM    679  O   PHE B 397       1.879  64.002 -16.092  1.00  0.00           O  
ATOM    680  CB  PHE B 397       4.119  66.164 -15.901  1.00  0.00           C  
ATOM    681  CG  PHE B 397       5.171  66.579 -14.911  1.00  0.00           C  
ATOM    682  CD1 PHE B 397       6.514  66.699 -15.298  1.00  0.00           C  
ATOM    683  CD2 PHE B 397       4.829  66.837 -13.583  1.00  0.00           C  
ATOM    684  CE1 PHE B 397       7.510  67.074 -14.376  1.00  0.00           C  
ATOM    685  CE2 PHE B 397       5.811  67.214 -12.651  1.00  0.00           C  
ATOM    686  CZ  PHE B 397       7.158  67.332 -13.052  1.00  0.00           C  
ATOM    687  N   GLY B 398       2.795  64.140 -18.161  1.00  0.00           N  
ATOM    688  CA  GLY B 398       1.594  63.698 -18.835  1.00  0.00           C  
ATOM    689  C   GLY B 398       0.474  64.709 -18.908  1.00  0.00           C  
ATOM    690  O   GLY B 398       0.541  65.650 -19.700  1.00  0.00           O  
ATOM    691  N   ARG B 399      -0.556  64.497 -18.086  1.00  0.00           N  
ATOM    692  CA  ARG B 399      -1.736  65.367 -18.038  1.00  0.00           C  
ATOM    693  C   ARG B 399      -1.431  66.656 -17.297  1.00  0.00           C  
ATOM    694  O   ARG B 399      -1.629  67.756 -17.830  1.00  0.00           O  
ATOM    695  CB  ARG B 399      -2.908  64.659 -17.338  1.00  0.00           C  
ATOM    696  CG  ARG B 399      -3.357  63.376 -18.002  1.00  0.00           C  
ATOM    697  CD  ARG B 399      -2.242  62.361 -17.939  1.00  0.00           C  
ATOM    698  NE  ARG B 399      -2.070  61.643 -19.198  1.00  0.00           N  
ATOM    699  CZ  ARG B 399      -1.837  62.225 -20.372  1.00  0.00           C  
ATOM    700  NH1 ARG B 399      -1.691  61.485 -21.465  1.00  0.00           N  
ATOM    701  NH2 ARG B 399      -1.756  63.547 -20.456  1.00  0.00           N  
ATOM    702  N   GLU B 400      -0.951  66.508 -16.064  1.00  0.00           N  
ATOM    703  CA  GLU B 400      -0.616  67.656 -15.240  1.00  0.00           C  
ATOM    704  C   GLU B 400       0.494  68.527 -15.850  1.00  0.00           C  
ATOM    705  O   GLU B 400       0.861  69.554 -15.277  1.00  0.00           O  
ATOM    706  CB  GLU B 400      -0.229  67.204 -13.813  1.00  0.00           C  
ATOM    707  CG  GLU B 400       0.805  66.073 -13.699  1.00  0.00           C  
ATOM    708  CD  GLU B 400       1.479  66.010 -12.312  1.00  0.00           C  
ATOM    709  OE1 GLU B 400       2.315  66.888 -11.998  1.00  0.00           O  
ATOM    710  OE2 GLU B 400       1.173  65.088 -11.527  1.00  0.00           O  
ATOM    711  N   ALA B 484       1.002  68.134 -17.020  1.00  0.00           N  
ATOM    712  CA  ALA B 484       2.079  68.869 -17.698  1.00  0.00           C  
ATOM    713  C   ALA B 484       1.710  70.303 -18.057  1.00  0.00           C  
ATOM    714  O   ALA B 484       2.563  71.196 -18.037  1.00  0.00           O  
ATOM    715  CB  ALA B 484       2.523  68.118 -18.959  1.00  0.00           C  
ATOM    716  N   LEU B 485       0.443  70.510 -18.410  1.00  0.00           N  
ATOM    717  CA  LEU B 485      -0.054  71.837 -18.760  1.00  0.00           C  
ATOM    718  C   LEU B 485       0.388  72.785 -17.629  1.00  0.00           C  
ATOM    719  O   LEU B 485       1.026  73.814 -17.867  1.00  0.00           O  
ATOM    720  CB  LEU B 485      -1.596  71.811 -18.864  1.00  0.00           C  
ATOM    721  CG  LEU B 485      -2.315  70.760 -19.732  1.00  0.00           C  
ATOM    722  CD1 LEU B 485      -3.809  70.717 -19.376  1.00  0.00           C  
ATOM    723  CD2 LEU B 485      -2.109  71.081 -21.213  1.00  0.00           C  
ATOM    724  N   ALA B 486       0.059  72.399 -16.397  1.00  0.00           N  
ATOM    725  CA  ALA B 486       0.384  73.168 -15.197  1.00  0.00           C  
ATOM    726  C   ALA B 486       1.878  73.369 -15.025  1.00  0.00           C  
ATOM    727  O   ALA B 486       2.381  74.488 -15.148  1.00  0.00           O  
ATOM    728  CB  ALA B 486      -0.170  72.473 -13.968  1.00  0.00           C  
ATOM    729  N   VAL B 487       2.570  72.273 -14.727  1.00  0.00           N  
ATOM    730  CA  VAL B 487       4.017  72.268 -14.519  1.00  0.00           C  
ATOM    731  C   VAL B 487       4.816  73.283 -15.327  1.00  0.00           C  
ATOM    732  O   VAL B 487       5.751  73.894 -14.795  1.00  0.00           O  
ATOM    733  CB  VAL B 487       4.601  70.875 -14.794  1.00  0.00           C  
ATOM    734  CG1 VAL B 487       6.120  70.917 -14.767  1.00  0.00           C  
ATOM    735  CG2 VAL B 487       4.093  69.917 -13.750  1.00  0.00           C  
ATOM    736  N   LEU B 488       4.458  73.459 -16.600  1.00  0.00           N  
ATOM    737  CA  LEU B 488       5.165  74.397 -17.461  1.00  0.00           C  
ATOM    738  C   LEU B 488       4.965  75.873 -17.081  1.00  0.00           C  
ATOM    739  O   LEU B 488       5.778  76.720 -17.419  1.00  0.00           O  
ATOM    740  CB  LEU B 488       4.802  74.116 -18.928  1.00  0.00           C  
ATOM    741  CG  LEU B 488       5.478  72.841 -19.505  1.00  0.00           C  
ATOM    742  CD1 LEU B 488       4.638  72.195 -20.578  1.00  0.00           C  
ATOM    743  CD2 LEU B 488       6.848  73.185 -20.078  1.00  0.00           C  
ATOM    744  N   ASP B 495       3.915  76.185 -16.335  1.00  0.00           N  
ATOM    745  CA  ASP B 495       3.691  77.568 -15.944  1.00  0.00           C  
ATOM    746  C   ASP B 495       4.701  78.044 -14.886  1.00  0.00           C  
ATOM    747  O   ASP B 495       4.774  79.243 -14.591  1.00  0.00           O  
ATOM    748  CB  ASP B 495       2.253  77.746 -15.431  1.00  0.00           C  
ATOM    749  CG  ASP B 495       1.716  79.165 -15.662  1.00  0.00           C  
ATOM    750  OD1 ASP B 495       2.147  80.103 -14.949  1.00  0.00           O  
ATOM    751  OD2 ASP B 495       0.869  79.344 -16.571  1.00  0.00           O  
ATOM    752  N   ARG B 496       5.479  77.114 -14.327  1.00  0.00           N  
ATOM    753  CA  ARG B 496       6.475  77.438 -13.296  1.00  0.00           C  
ATOM    754  C   ARG B 496       7.896  77.460 -13.869  1.00  0.00           C  
ATOM    755  O   ARG B 496       8.862  77.739 -13.163  1.00  0.00           O  
ATOM    756  CB  ARG B 496       6.435  76.408 -12.156  1.00  0.00           C  
ATOM    757  CG  ARG B 496       7.155  75.082 -12.483  1.00  0.00           C  
ATOM    758  CD  ARG B 496       7.227  74.110 -11.293  1.00  0.00           C  
ATOM    759  NE  ARG B 496       7.827  72.829 -11.682  1.00  0.00           N  
ATOM    760  CZ  ARG B 496       7.688  71.679 -11.017  1.00  0.00           C  
ATOM    761  NH1 ARG B 496       8.287  70.578 -11.470  1.00  0.00           N  
ATOM    762  NH2 ARG B 496       6.947  71.614  -9.909  1.00  0.00           N  
ATOM    763  N   CYS B 497       8.020  77.161 -15.151  1.00  0.00           N  
ATOM    764  CA  CYS B 497       9.322  77.135 -15.784  1.00  0.00           C  
ATOM    765  C   CYS B 497       9.517  78.406 -16.537  1.00  0.00           C  
ATOM    766  O   CYS B 497       8.603  79.198 -16.660  1.00  0.00           O  
ATOM    767  CB  CYS B 497       9.410  75.984 -16.775  1.00  0.00           C  
ATOM    768  SG  CYS B 497       8.912  74.422 -16.073  1.00  0.00           S  
ATOM    769  N   PHE B 498      10.727  78.596 -17.031  1.00  0.00           N  
ATOM    770  CA  PHE B 498      11.040  79.754 -17.831  1.00  0.00           C  
ATOM    771  C   PHE B 498      11.223  79.145 -19.214  1.00  0.00           C  
ATOM    772  O   PHE B 498      11.393  77.930 -19.348  1.00  0.00           O  
ATOM    773  CB  PHE B 498      12.372  80.414 -17.418  1.00  0.00           C  
ATOM    774  CG  PHE B 498      12.341  81.124 -16.095  1.00  0.00           C  
ATOM    775  CD1 PHE B 498      12.511  80.420 -14.898  1.00  0.00           C  
ATOM    776  CD2 PHE B 498      12.173  82.513 -16.040  1.00  0.00           C  
ATOM    777  CE1 PHE B 498      12.520  81.092 -13.642  1.00  0.00           C  
ATOM    778  CE2 PHE B 498      12.178  83.208 -14.797  1.00  0.00           C  
ATOM    779  CZ  PHE B 498      12.354  82.492 -13.600  1.00  0.00           C  
ATOM    780  N   TYR B 499      11.155  79.986 -20.235  1.00  0.00           N  
ATOM    781  CA  TYR B 499      11.396  79.561 -21.597  1.00  0.00           C  
ATOM    782  C   TYR B 499      12.510  80.506 -22.037  1.00  0.00           C  
ATOM    783  O   TYR B 499      12.658  81.599 -21.494  1.00  0.00           O  
ATOM    784  CB  TYR B 499      10.178  79.777 -22.505  1.00  0.00           C  
ATOM    785  CG  TYR B 499       9.155  78.673 -22.523  1.00  0.00           C  
ATOM    786  CD1 TYR B 499       8.241  78.523 -21.466  1.00  0.00           C  
ATOM    787  CD2 TYR B 499       9.110  77.758 -23.587  1.00  0.00           C  
ATOM    788  CE1 TYR B 499       7.301  77.484 -21.459  1.00  0.00           C  
ATOM    789  CE2 TYR B 499       8.179  76.708 -23.588  1.00  0.00           C  
ATOM    790  CZ  TYR B 499       7.280  76.574 -22.517  1.00  0.00           C  
ATOM    791  OH  TYR B 499       6.399  75.507 -22.463  1.00  0.00           O  
ATOM    792  N   LEU B 500      13.305  80.086 -23.006  1.00  0.00           N  
ATOM    793  CA  LEU B 500      14.365  80.934 -23.497  1.00  0.00           C  
ATOM    794  C   LEU B 500      13.846  81.656 -24.744  1.00  0.00           C  
ATOM    795  O   LEU B 500      13.277  81.033 -25.642  1.00  0.00           O  
ATOM    796  CB  LEU B 500      15.618  80.093 -23.844  1.00  0.00           C  
ATOM    797  CG  LEU B 500      16.485  79.427 -22.761  1.00  0.00           C  
ATOM    798  CD1 LEU B 500      16.846  80.442 -21.645  1.00  0.00           C  
ATOM    799  CD2 LEU B 500      15.728  78.258 -22.174  1.00  0.00           C  
ATOM    800  N   ALA B 501      14.032  82.971 -24.792  1.00  0.00           N  
ATOM    801  CA  ALA B 501      13.614  83.769 -25.943  1.00  0.00           C  
ATOM    802  C   ALA B 501      14.861  84.447 -26.478  1.00  0.00           C  
ATOM    803  O   ALA B 501      15.847  84.610 -25.751  1.00  0.00           O  
ATOM    804  CB  ALA B 501      12.591  84.799 -25.525  1.00  0.00           C  
ATOM    805  N   THR B 502      14.825  84.834 -27.748  1.00  0.00           N  
ATOM    806  CA  THR B 502      15.972  85.490 -28.382  1.00  0.00           C  
ATOM    807  C   THR B 502      15.627  86.591 -29.413  1.00  0.00           C  
ATOM    808  O   THR B 502      14.559  86.590 -30.042  1.00  0.00           O  
ATOM    809  CB  THR B 502      16.881  84.432 -29.050  1.00  0.00           C  
ATOM    810  OG1 THR B 502      17.685  85.059 -30.059  1.00  0.00           O  
ATOM    811  CG2 THR B 502      16.038  83.311 -29.671  1.00  0.00           C  
ATOM    812  N   LEU B 503      16.548  87.532 -29.583  1.00  0.00           N  
ATOM    813  CA  LEU B 503      16.350  88.628 -30.523  1.00  0.00           C  
ATOM    814  C   LEU B 503      16.526  88.205 -31.974  1.00  0.00           C  
ATOM    815  O   LEU B 503      17.608  87.727 -32.344  1.00  0.00           O  
ATOM    816  CB  LEU B 503      17.362  89.728 -30.266  1.00  0.00           C  
ATOM    817  CG  LEU B 503      17.413  90.342 -28.884  1.00  0.00           C  
ATOM    818  CD1 LEU B 503      18.522  91.400 -28.895  1.00  0.00           C  
ATOM    819  CD2 LEU B 503      16.040  90.922 -28.509  1.00  0.00           C  
ATOM    820  N   PRO B 504      15.484  88.391 -32.822  1.00  0.00           N  
ATOM    821  CA  PRO B 504      15.599  88.016 -34.242  1.00  0.00           C  
ATOM    822  C   PRO B 504      16.607  88.973 -34.906  1.00  0.00           C  
ATOM    823  O   PRO B 504      16.664  90.148 -34.538  1.00  0.00           O  
ATOM    824  CB  PRO B 504      14.174  88.195 -34.759  1.00  0.00           C  
ATOM    825  CG  PRO B 504      13.646  89.318 -33.903  1.00  0.00           C  
ATOM    826  CD  PRO B 504      14.146  88.945 -32.529  1.00  0.00           C  
ATOM    827  N   LYS B 576      17.409  88.467 -35.848  1.00  0.00           N  
ATOM    828  CA  LYS B 576      18.430  89.275 -36.540  1.00  0.00           C  
ATOM    829  C   LYS B 576      17.798  90.294 -37.483  1.00  0.00           C  
ATOM    830  O   LYS B 576      17.763  90.070 -38.697  1.00  0.00           O  
ATOM    831  CB  LYS B 576      19.368  88.365 -37.341  1.00  0.00           C  
ATOM    832  CG  LYS B 576      20.112  87.350 -36.489  1.00  0.00           C  
ATOM    833  CD  LYS B 576      20.768  88.017 -35.277  1.00  0.00           C  
ATOM    834  CE  LYS B 576      21.591  87.030 -34.463  1.00  0.00           C  
ATOM    835  NZ  LYS B 576      20.785  85.884 -33.977  1.00  0.00           N  
ATOM    836  N   PRO B 577      17.354  91.456 -36.943  1.00  0.00           N  
ATOM    837  CA  PRO B 577      16.713  92.492 -37.763  1.00  0.00           C  
ATOM    838  C   PRO B 577      17.369  92.736 -39.118  1.00  0.00           C  
ATOM    839  O   PRO B 577      18.439  93.341 -39.209  1.00  0.00           O  
ATOM    840  CB  PRO B 577      16.727  93.721 -36.849  1.00  0.00           C  
ATOM    841  CG  PRO B 577      17.947  93.522 -36.039  1.00  0.00           C  
ATOM    842  CD  PRO B 577      17.879  92.053 -35.697  1.00  0.00           C  
ATOM    843  N   ASN B 578      16.707  92.238 -40.163  1.00  0.00           N  
ATOM    844  CA  ASN B 578      17.168  92.369 -41.543  1.00  0.00           C  
ATOM    845  C   ASN B 578      18.587  91.816 -41.740  1.00  0.00           C  
ATOM    846  O   ASN B 578      19.112  91.182 -40.794  1.00  0.00           O  
ATOM    847  CB  ASN B 578      17.092  93.843 -41.984  1.00  0.00           C  
ATOM    848  CG  ASN B 578      15.651  94.369 -42.064  1.00  0.00           C  
ATOM    849  OD1 ASN B 578      14.850  93.912 -42.886  1.00  0.00           O  
ATOM    850  ND2 ASN B 578      15.325  95.338 -41.209  1.00  0.00           N  
ATOM    851  N   LEU B 648      14.594  95.082 -31.050  1.00  0.00           N  
ATOM    852  CA  LEU B 648      13.196  94.594 -31.237  1.00  0.00           C  
ATOM    853  C   LEU B 648      12.621  93.941 -29.973  1.00  0.00           C  
ATOM    854  O   LEU B 648      12.749  94.456 -28.850  1.00  0.00           O  
ATOM    855  CB  LEU B 648      13.134  93.586 -32.407  1.00  0.00           C  
ATOM    856  CG  LEU B 648      13.179  94.089 -33.862  1.00  0.00           C  
ATOM    857  CD1 LEU B 648      13.478  92.925 -34.801  1.00  0.00           C  
ATOM    858  CD2 LEU B 648      11.854  94.754 -34.230  1.00  0.00           C  
ATOM    859  N   LYS B 649      11.965  92.805 -30.183  1.00  0.00           N  
ATOM    860  CA  LYS B 649      11.353  92.051 -29.103  1.00  0.00           C  
ATOM    861  C   LYS B 649      11.901  90.641 -29.223  1.00  0.00           C  
ATOM    862  O   LYS B 649      12.093  90.137 -30.337  1.00  0.00           O  
ATOM    863  CB  LYS B 649       9.820  92.045 -29.236  1.00  0.00           C  
ATOM    864  CG  LYS B 649       9.205  93.436 -29.410  1.00  0.00           C  
ATOM    865  CD  LYS B 649       9.568  94.018 -30.786  1.00  0.00           C  
ATOM    866  CE  LYS B 649       9.378  95.530 -30.886  1.00  0.00           C  
ATOM    867  NZ  LYS B 649      10.028  96.053 -32.127  1.00  0.00           N  
ATOM    868  N   PRO B 650      12.191  89.998 -28.075  1.00  0.00           N  
ATOM    869  CA  PRO B 650      12.726  88.637 -28.049  1.00  0.00           C  
ATOM    870  C   PRO B 650      11.648  87.652 -28.464  1.00  0.00           C  
ATOM    871  O   PRO B 650      10.493  87.785 -28.060  1.00  0.00           O  
ATOM    872  CB  PRO B 650      13.128  88.444 -26.587  1.00  0.00           C  
ATOM    873  CG  PRO B 650      13.290  89.833 -26.071  1.00  0.00           C  
ATOM    874  CD  PRO B 650      12.153  90.552 -26.712  1.00  0.00           C  
ATOM    875  N   ILE B 651      12.029  86.673 -29.275  1.00  0.00           N  
ATOM    876  CA  ILE B 651      11.092  85.650 -29.723  1.00  0.00           C  
ATOM    877  C   ILE B 651      11.286  84.310 -28.953  1.00  0.00           C  
ATOM    878  O   ILE B 651      12.341  83.641 -29.027  1.00  0.00           O  
ATOM    879  CB  ILE B 651      11.216  85.429 -31.255  1.00  0.00           C  
ATOM    880  CG1 ILE B 651      10.911  86.739 -32.012  1.00  0.00           C  
ATOM    881  CG2 ILE B 651      10.269  84.348 -31.676  1.00  0.00           C  
ATOM    882  CD1 ILE B 651      10.902  86.638 -33.567  1.00  0.00           C  
ATOM    883  N   SER B 652      10.263  83.933 -28.195  1.00  0.00           N  
ATOM    884  CA  SER B 652      10.335  82.704 -27.429  1.00  0.00           C  
ATOM    885  C   SER B 652      10.617  81.519 -28.322  1.00  0.00           C  
ATOM    886  O   SER B 652      10.369  81.562 -29.515  1.00  0.00           O  
ATOM    887  CB  SER B 652       9.032  82.455 -26.671  1.00  0.00           C  
ATOM    888  OG  SER B 652       9.011  83.198 -25.471  1.00  0.00           O  
ATOM    889  N   SER B 653      11.174  80.471 -27.729  1.00  0.00           N  
ATOM    890  CA  SER B 653      11.454  79.233 -28.437  1.00  0.00           C  
ATOM    891  C   SER B 653      10.778  78.149 -27.605  1.00  0.00           C  
ATOM    892  O   SER B 653      10.043  78.456 -26.650  1.00  0.00           O  
ATOM    893  CB  SER B 653      12.962  78.980 -28.568  1.00  0.00           C  
ATOM    894  OG  SER B 653      13.601  79.013 -27.315  1.00  0.00           O  
ATOM    895  N   THR B 654      11.014  76.889 -27.941  1.00  0.00           N  
ATOM    896  CA  THR B 654      10.348  75.829 -27.205  1.00  0.00           C  
ATOM    897  C   THR B 654      11.240  75.167 -26.127  1.00  0.00           C  
ATOM    898  O   THR B 654      10.860  74.179 -25.495  1.00  0.00           O  
ATOM    899  CB  THR B 654       9.720  74.827 -28.228  1.00  0.00           C  
ATOM    900  OG1 THR B 654       9.192  73.690 -27.543  1.00  0.00           O  
ATOM    901  CG2 THR B 654      10.750  74.415 -29.280  1.00  0.00           C  
ATOM    902  N   LEU B 655      12.400  75.790 -25.901  1.00  0.00           N  
ATOM    903  CA  LEU B 655      13.411  75.397 -24.914  1.00  0.00           C  
ATOM    904  C   LEU B 655      13.120  75.941 -23.524  1.00  0.00           C  
ATOM    905  O   LEU B 655      12.806  77.114 -23.371  1.00  0.00           O  
ATOM    906  CB  LEU B 655      14.742  75.978 -25.299  1.00  0.00           C  
ATOM    907  CG  LEU B 655      15.249  75.585 -26.659  1.00  0.00           C  
ATOM    908  CD1 LEU B 655      16.625  76.217 -26.839  1.00  0.00           C  
ATOM    909  CD2 LEU B 655      15.294  74.064 -26.772  1.00  0.00           C  
ATOM    910  N   THR B 656      13.269  75.114 -22.499  1.00  0.00           N  
ATOM    911  CA  THR B 656      13.034  75.600 -21.143  1.00  0.00           C  
ATOM    912  C   THR B 656      14.248  75.356 -20.255  1.00  0.00           C  
ATOM    913  O   THR B 656      15.064  74.508 -20.553  1.00  0.00           O  
ATOM    914  CB  THR B 656      11.808  74.905 -20.475  1.00  0.00           C  
ATOM    915  OG1 THR B 656      12.050  73.494 -20.340  1.00  0.00           O  
ATOM    916  CG2 THR B 656      10.570  75.125 -21.308  1.00  0.00           C  
ATOM    917  N   LEU B 657      14.377  76.138 -19.191  1.00  0.00           N  
ATOM    918  CA  LEU B 657      15.429  75.920 -18.224  1.00  0.00           C  
ATOM    919  C   LEU B 657      14.765  74.901 -17.317  1.00  0.00           C  
ATOM    920  O   LEU B 657      13.576  75.047 -17.021  1.00  0.00           O  
ATOM    921  CB  LEU B 657      15.713  77.176 -17.415  1.00  0.00           C  
ATOM    922  CG  LEU B 657      16.507  78.239 -18.151  1.00  0.00           C  
ATOM    923  CD1 LEU B 657      16.662  79.384 -17.162  1.00  0.00           C  
ATOM    924  CD2 LEU B 657      17.885  77.702 -18.673  1.00  0.00           C  
ATOM    925  N   ARG B 658      15.504  73.871 -16.898  1.00  0.00           N  
ATOM    926  CA  ARG B 658      14.940  72.858 -16.015  1.00  0.00           C  
ATOM    927  C   ARG B 658      14.546  73.453 -14.656  1.00  0.00           C  
ATOM    928  O   ARG B 658      15.311  74.222 -14.054  1.00  0.00           O  
ATOM    929  CB  ARG B 658      15.921  71.696 -15.838  1.00  0.00           C  
ATOM    930  CG  ARG B 658      17.326  72.066 -15.377  1.00  0.00           C  
ATOM    931  CD  ARG B 658      17.812  71.088 -14.294  1.00  0.00           C  
ATOM    932  NE  ARG B 658      19.159  71.398 -13.825  1.00  0.00           N  
ATOM    933  CZ  ARG B 658      20.265  70.864 -14.325  1.00  0.00           C  
ATOM    934  NH1 ARG B 658      21.432  71.219 -13.844  1.00  0.00           N  
ATOM    935  NH2 ARG B 658      20.201  69.963 -15.291  1.00  0.00           N  
ATOM    936  N   SER B 659      13.333  73.124 -14.199  1.00  0.00           N  
ATOM    937  CA  SER B 659      12.818  73.630 -12.919  1.00  0.00           C  
ATOM    938  C   SER B 659      13.152  72.678 -11.778  1.00  0.00           C  
ATOM    939  O   SER B 659      13.117  73.061 -10.619  1.00  0.00           O  
ATOM    940  CB  SER B 659      11.301  73.851 -12.976  1.00  0.00           C  
ATOM    941  OG  SER B 659      10.613  72.636 -13.228  1.00  0.00           O  
ATOM    942  N   HIS B 660      13.433  71.427 -12.118  1.00  0.00           N  
ATOM    943  CA  HIS B 660      13.848  70.435 -11.151  1.00  0.00           C  
ATOM    944  C   HIS B 660      14.831  69.524 -11.871  1.00  0.00           C  
ATOM    945  O   HIS B 660      14.957  69.579 -13.093  1.00  0.00           O  
ATOM    946  CB  HIS B 660      12.666  69.688 -10.495  1.00  0.00           C  
ATOM    947  CG  HIS B 660      11.836  68.850 -11.413  1.00  0.00           C  
ATOM    948  ND1 HIS B 660      10.948  67.913 -10.934  1.00  0.00           N  
ATOM    949  CD2 HIS B 660      11.695  68.845 -12.759  1.00  0.00           C  
ATOM    950  CE1 HIS B 660      10.293  67.370 -11.944  1.00  0.00           C  
ATOM    951  NE2 HIS B 660      10.726  67.917 -13.064  1.00  0.00           N  
ATOM    952  N   MET B 661      15.578  68.722 -11.132  1.00  0.00           N  
ATOM    953  CA  MET B 661      16.580  67.891 -11.788  1.00  0.00           C  
ATOM    954  C   MET B 661      16.004  66.704 -12.612  1.00  0.00           C  
ATOM    955  O   MET B 661      16.625  66.215 -13.557  1.00  0.00           O  
ATOM    956  CB  MET B 661      17.561  67.419 -10.710  1.00  0.00           C  
ATOM    957  CG  MET B 661      18.778  66.678 -11.209  1.00  0.00           C  
ATOM    958  SD  MET B 661      19.880  67.667 -12.182  1.00  0.00           S  
ATOM    959  CE  MET B 661      20.371  68.884 -10.882  1.00  0.00           C  
ATOM    960  N   THR B 662      14.806  66.259 -12.253  1.00  0.00           N  
ATOM    961  CA  THR B 662      14.151  65.143 -12.903  1.00  0.00           C  
ATOM    962  C   THR B 662      14.043  65.244 -14.418  1.00  0.00           C  
ATOM    963  O   THR B 662      14.186  64.243 -15.145  1.00  0.00           O  
ATOM    964  CB  THR B 662      12.756  64.959 -12.262  1.00  0.00           C  
ATOM    965  OG1 THR B 662      12.923  64.455 -10.926  1.00  0.00           O  
ATOM    966  CG2 THR B 662      11.862  64.031 -13.092  1.00  0.00           C  
ATOM    967  N   THR B 663      13.794  66.454 -14.902  1.00  0.00           N  
ATOM    968  CA  THR B 663      13.655  66.679 -16.338  1.00  0.00           C  
ATOM    969  C   THR B 663      14.904  66.193 -17.085  1.00  0.00           C  
ATOM    970  O   THR B 663      14.811  65.608 -18.168  1.00  0.00           O  
ATOM    971  CB  THR B 663      13.346  68.187 -16.622  1.00  0.00           C  
ATOM    972  OG1 THR B 663      12.103  68.541 -15.986  1.00  0.00           O  
ATOM    973  CG2 THR B 663      13.205  68.449 -18.132  1.00  0.00           C  
ATOM    974  N   GLY B 664      16.064  66.402 -16.462  1.00  0.00           N  
ATOM    975  CA  GLY B 664      17.342  65.981 -17.020  1.00  0.00           C  
ATOM    976  C   GLY B 664      17.693  64.523 -16.740  1.00  0.00           C  
ATOM    977  O   GLY B 664      18.366  63.878 -17.533  1.00  0.00           O  
ATOM    978  N   TRP B 665      17.220  63.972 -15.632  1.00  0.00           N  
ATOM    979  CA  TRP B 665      17.542  62.582 -15.326  1.00  0.00           C  
ATOM    980  C   TRP B 665      17.018  61.582 -16.331  1.00  0.00           C  
ATOM    981  O   TRP B 665      17.741  60.636 -16.666  1.00  0.00           O  
ATOM    982  CB  TRP B 665      17.047  62.173 -13.916  1.00  0.00           C  
ATOM    983  CG  TRP B 665      17.916  62.634 -12.772  1.00  0.00           C  
ATOM    984  CD1 TRP B 665      17.535  63.413 -11.721  1.00  0.00           C  
ATOM    985  CD2 TRP B 665      19.300  62.309 -12.542  1.00  0.00           C  
ATOM    986  NE1 TRP B 665      18.585  63.600 -10.850  1.00  0.00           N  
ATOM    987  CE2 TRP B 665      19.681  62.937 -11.332  1.00  0.00           C  
ATOM    988  CE3 TRP B 665      20.249  61.546 -13.235  1.00  0.00           C  
ATOM    989  CZ2 TRP B 665      20.969  62.821 -10.802  1.00  0.00           C  
ATOM    990  CZ3 TRP B 665      21.523  61.425 -12.710  1.00  0.00           C  
ATOM    991  CH2 TRP B 665      21.875  62.064 -11.505  1.00  0.00           C  
ATOM    992  N   PHE B 666      15.784  61.764 -16.827  1.00  0.00           N  
ATOM    993  CA  PHE B 666      15.236  60.759 -17.757  1.00  0.00           C  
ATOM    994  C   PHE B 666      16.040  60.740 -19.005  1.00  0.00           C  
ATOM    995  O   PHE B 666      16.314  59.669 -19.546  1.00  0.00           O  
ATOM    996  CB  PHE B 666      13.760  60.986 -18.107  1.00  0.00           C  
ATOM    997  CG  PHE B 666      12.786  60.677 -16.973  1.00  0.00           C  
ATOM    998  CD1 PHE B 666      12.367  61.669 -16.101  1.00  0.00           C  
ATOM    999  CD2 PHE B 666      12.282  59.411 -16.800  1.00  0.00           C  
ATOM   1000  CE1 PHE B 666      11.462  61.397 -15.089  1.00  0.00           C  
ATOM   1001  CE2 PHE B 666      11.375  59.135 -15.782  1.00  0.00           C  
ATOM   1002  CZ  PHE B 666      10.968  60.124 -14.932  1.00  0.00           C  
ATOM   1003  N   ILE B 667      16.445  61.924 -19.452  1.00  0.00           N  
ATOM   1004  CA  ILE B 667      17.249  62.021 -20.659  1.00  0.00           C  
ATOM   1005  C   ILE B 667      18.540  61.232 -20.470  1.00  0.00           C  
ATOM   1006  O   ILE B 667      18.866  60.351 -21.262  1.00  0.00           O  
ATOM   1007  CB  ILE B 667      17.613  63.497 -20.966  1.00  0.00           C  
ATOM   1008  CG1 ILE B 667      16.346  64.286 -21.293  1.00  0.00           C  
ATOM   1009  CG2 ILE B 667      18.680  63.581 -22.089  1.00  0.00           C  
ATOM   1010  CD1 ILE B 667      16.551  65.802 -21.350  1.00  0.00           C  
ATOM   1011  N   THR B 668      19.266  61.569 -19.410  1.00  0.00           N  
ATOM   1012  CA  THR B 668      20.540  60.938 -19.091  1.00  0.00           C  
ATOM   1013  C   THR B 668      20.407  59.420 -18.942  1.00  0.00           C  
ATOM   1014  O   THR B 668      21.191  58.661 -19.518  1.00  0.00           O  
ATOM   1015  CB  THR B 668      21.157  61.577 -17.787  1.00  0.00           C  
ATOM   1016  OG1 THR B 668      21.572  62.918 -18.069  1.00  0.00           O  
ATOM   1017  CG2 THR B 668      22.361  60.805 -17.299  1.00  0.00           C  
ATOM   1018  N   LEU B 669      19.402  58.979 -18.200  1.00  0.00           N  
ATOM   1019  CA  LEU B 669      19.214  57.546 -17.992  1.00  0.00           C  
ATOM   1020  C   LEU B 669      18.847  56.749 -19.237  1.00  0.00           C  
ATOM   1021  O   LEU B 669      19.133  55.571 -19.302  1.00  0.00           O  
ATOM   1022  CB  LEU B 669      18.163  57.272 -16.894  1.00  0.00           C  
ATOM   1023  CG  LEU B 669      18.593  57.540 -15.439  1.00  0.00           C  
ATOM   1024  CD1 LEU B 669      17.415  57.429 -14.477  1.00  0.00           C  
ATOM   1025  CD2 LEU B 669      19.703  56.555 -15.070  1.00  0.00           C  
ATOM   1026  N   SER B 670      18.238  57.365 -20.236  1.00  0.00           N  
ATOM   1027  CA  SER B 670      17.856  56.595 -21.417  1.00  0.00           C  
ATOM   1028  C   SER B 670      19.039  56.051 -22.177  1.00  0.00           C  
ATOM   1029  O   SER B 670      18.904  55.150 -22.999  1.00  0.00           O  
ATOM   1030  CB  SER B 670      17.005  57.438 -22.359  1.00  0.00           C  
ATOM   1031  OG  SER B 670      17.670  58.642 -22.643  1.00  0.00           O  
ATOM   1032  N   HIS B 671      20.215  56.584 -21.917  1.00  0.00           N  
ATOM   1033  CA  HIS B 671      21.367  56.095 -22.639  1.00  0.00           C  
ATOM   1034  C   HIS B 671      22.115  55.004 -21.901  1.00  0.00           C  
ATOM   1035  O   HIS B 671      22.956  54.325 -22.475  1.00  0.00           O  
ATOM   1036  CB  HIS B 671      22.320  57.240 -22.909  1.00  0.00           C  
ATOM   1037  CG  HIS B 671      21.804  58.221 -23.898  1.00  0.00           C  
ATOM   1038  ND1 HIS B 671      20.828  59.143 -23.588  1.00  0.00           N  
ATOM   1039  CD2 HIS B 671      22.119  58.424 -25.197  1.00  0.00           C  
ATOM   1040  CE1 HIS B 671      20.566  59.875 -24.655  1.00  0.00           C  
ATOM   1041  NE2 HIS B 671      21.337  59.459 -25.643  1.00  0.00           N  
ATOM   1042  N   ILE B 672      21.813  54.813 -20.629  1.00  0.00           N  
ATOM   1043  CA  ILE B 672      22.569  53.837 -19.884  1.00  0.00           C  
ATOM   1044  C   ILE B 672      21.782  52.790 -19.111  1.00  0.00           C  
ATOM   1045  O   ILE B 672      22.259  51.687 -18.886  1.00  0.00           O  
ATOM   1046  CB  ILE B 672      23.532  54.572 -18.894  1.00  0.00           C  
ATOM   1047  CG1 ILE B 672      22.724  55.454 -17.943  1.00  0.00           C  
ATOM   1048  CG2 ILE B 672      24.552  55.424 -19.667  1.00  0.00           C  
ATOM   1049  CD1 ILE B 672      23.535  56.091 -16.851  1.00  0.00           C  
ATOM   1050  N   ALA B 675      20.564  53.109 -18.725  1.00  0.00           N  
ATOM   1051  CA  ALA B 675      19.826  52.184 -17.898  1.00  0.00           C  
ATOM   1052  C   ALA B 675      19.683  50.744 -18.386  1.00  0.00           C  
ATOM   1053  O   ALA B 675      19.272  49.860 -17.623  1.00  0.00           O  
ATOM   1054  CB  ALA B 675      18.459  52.782 -17.578  1.00  0.00           C  
ATOM   1055  N   ASP B 677      20.019  50.501 -19.644  1.00  0.00           N  
ATOM   1056  CA  ASP B 677      19.882  49.160 -20.221  1.00  0.00           C  
ATOM   1057  C   ASP B 677      21.230  48.555 -20.588  1.00  0.00           C  
ATOM   1058  O   ASP B 677      21.292  47.396 -20.933  1.00  0.00           O  
ATOM   1059  CB  ASP B 677      18.993  49.215 -21.483  1.00  0.00           C  
ATOM   1060  CG  ASP B 677      19.591  50.094 -22.587  1.00  0.00           C  
ATOM   1061  OD1 ASP B 677      19.826  51.308 -22.350  1.00  0.00           O  
ATOM   1062  OD2 ASP B 677      19.835  49.574 -23.694  1.00  0.00           O  
ATOM   1063  N   LYS B 681      22.300  49.346 -20.508  1.00  0.00           N  
ATOM   1064  CA  LYS B 681      23.627  48.880 -20.882  1.00  0.00           C  
ATOM   1065  C   LYS B 681      24.679  48.874 -19.798  1.00  0.00           C  
ATOM   1066  O   LYS B 681      25.825  48.594 -20.094  1.00  0.00           O  
ATOM   1067  CB  LYS B 681      24.200  49.724 -22.013  1.00  0.00           C  
ATOM   1068  CG  LYS B 681      23.237  50.129 -23.090  1.00  0.00           C  
ATOM   1069  CD  LYS B 681      24.034  50.670 -24.282  1.00  0.00           C  
ATOM   1070  CE  LYS B 681      23.596  52.070 -24.678  1.00  0.00           C  
ATOM   1071  NZ  LYS B 681      22.124  52.161 -24.911  1.00  0.00           N  
ATOM   1072  N   LEU B 683      24.333  49.216 -18.568  1.00  0.00           N  
ATOM   1073  CA  LEU B 683      25.338  49.234 -17.508  1.00  0.00           C  
ATOM   1074  C   LEU B 683      24.883  48.300 -16.446  1.00  0.00           C  
ATOM   1075  O   LEU B 683      23.695  48.122 -16.232  1.00  0.00           O  
ATOM   1076  CB  LEU B 683      25.486  50.598 -16.869  1.00  0.00           C  
ATOM   1077  CG  LEU B 683      26.098  51.723 -17.669  1.00  0.00           C  
ATOM   1078  CD1 LEU B 683      26.076  52.975 -16.788  1.00  0.00           C  
ATOM   1079  CD2 LEU B 683      27.500  51.361 -18.105  1.00  0.00           C  
ATOM   1080  N   PRO B 684      25.824  47.707 -15.737  1.00  0.00           N  
ATOM   1081  CA  PRO B 684      25.469  46.775 -14.685  1.00  0.00           C  
ATOM   1082  C   PRO B 684      24.672  47.454 -13.586  1.00  0.00           C  
ATOM   1083  O   PRO B 684      24.974  48.560 -13.165  1.00  0.00           O  
ATOM   1084  CB  PRO B 684      26.841  46.275 -14.231  1.00  0.00           C  
ATOM   1085  CG  PRO B 684      27.661  46.409 -15.456  1.00  0.00           C  
ATOM   1086  CD  PRO B 684      27.278  47.765 -15.909  1.00  0.00           C  
ATOM   1087  N   LEU B 685      23.658  46.769 -13.106  1.00  0.00           N  
ATOM   1088  CA  LEU B 685      22.797  47.294 -12.052  1.00  0.00           C  
ATOM   1089  C   LEU B 685      23.342  46.890 -10.697  1.00  0.00           C  
ATOM   1090  O   LEU B 685      23.958  45.825 -10.574  1.00  0.00           O  
ATOM   1091  CB  LEU B 685      21.368  46.722 -12.198  1.00  0.00           C  
ATOM   1092  CG  LEU B 685      20.251  47.278 -13.100  1.00  0.00           C  
ATOM   1093  CD1 LEU B 685      20.507  47.112 -14.599  1.00  0.00           C  
ATOM   1094  CD2 LEU B 685      19.015  46.508 -12.732  1.00  0.00           C  
ATOM   1095  N   PRO B 686      23.169  47.744  -9.667  1.00  0.00           N  
ATOM   1096  CA  PRO B 686      22.512  49.034  -9.750  1.00  0.00           C  
ATOM   1097  C   PRO B 686      23.389  50.147 -10.348  1.00  0.00           C  
ATOM   1098  O   PRO B 686      24.595  50.006 -10.501  1.00  0.00           O  
ATOM   1099  CB  PRO B 686      22.140  49.317  -8.298  1.00  0.00           C  
ATOM   1100  CG  PRO B 686      23.270  48.785  -7.585  1.00  0.00           C  
ATOM   1101  CD  PRO B 686      23.430  47.427  -8.254  1.00  0.00           C  
ATOM   1102  N   ILE B 687      22.719  51.232 -10.719  1.00  0.00           N  
ATOM   1103  CA  ILE B 687      23.320  52.419 -11.260  1.00  0.00           C  
ATOM   1104  C   ILE B 687      23.019  53.437 -10.189  1.00  0.00           C  
ATOM   1105  O   ILE B 687      21.928  53.477  -9.662  1.00  0.00           O  
ATOM   1106  CB  ILE B 687      22.655  52.821 -12.517  1.00  0.00           C  
ATOM   1107  CG1 ILE B 687      22.879  51.724 -13.550  1.00  0.00           C  
ATOM   1108  CG2 ILE B 687      23.183  54.180 -12.940  1.00  0.00           C  
ATOM   1109  CD1 ILE B 687      22.424  52.070 -14.949  1.00  0.00           C  
ATOM   1110  N   LYS B 688      24.001  54.224  -9.818  1.00  0.00           N  
ATOM   1111  CA  LYS B 688      23.791  55.189  -8.767  1.00  0.00           C  
ATOM   1112  C   LYS B 688      24.494  56.386  -9.261  1.00  0.00           C  
ATOM   1113  O   LYS B 688      25.734  56.387  -9.320  1.00  0.00           O  
ATOM   1114  CB  LYS B 688      24.445  54.762  -7.451  1.00  0.00           C  
ATOM   1115  CG  LYS B 688      24.067  53.375  -6.979  1.00  0.00           C  
ATOM   1116  CD  LYS B 688      24.328  53.228  -5.492  1.00  0.00           C  
ATOM   1117  CE  LYS B 688      24.453  51.751  -5.083  1.00  0.00           C  
ATOM   1118  NZ  LYS B 688      24.899  51.663  -3.666  1.00  0.00           N  
ATOM   1119  N   LEU B 689      23.698  57.387  -9.631  1.00  0.00           N  
ATOM   1120  CA  LEU B 689      24.221  58.635 -10.129  1.00  0.00           C  
ATOM   1121  C   LEU B 689      23.753  59.797  -9.244  1.00  0.00           C  
ATOM   1122  O   LEU B 689      22.815  59.637  -8.500  1.00  0.00           O  
ATOM   1123  CB  LEU B 689      23.727  58.786 -11.540  1.00  0.00           C  
ATOM   1124  CG  LEU B 689      23.987  57.596 -12.433  1.00  0.00           C  
ATOM   1125  CD1 LEU B 689      23.452  57.886 -13.815  1.00  0.00           C  
ATOM   1126  CD2 LEU B 689      25.475  57.346 -12.490  1.00  0.00           C  
ATOM   1127  N   PHE B 690      24.416  60.946  -9.294  1.00  0.00           N  
ATOM   1128  CA  PHE B 690      23.966  62.122  -8.522  1.00  0.00           C  
ATOM   1129  C   PHE B 690      24.454  63.379  -9.201  1.00  0.00           C  
ATOM   1130  O   PHE B 690      25.322  63.346 -10.082  1.00  0.00           O  
ATOM   1131  CB  PHE B 690      24.470  62.114  -7.066  1.00  0.00           C  
ATOM   1132  CG  PHE B 690      25.916  62.582  -6.892  1.00  0.00           C  
ATOM   1133  CD1 PHE B 690      26.205  63.843  -6.417  1.00  0.00           C  
ATOM   1134  CD2 PHE B 690      26.976  61.774  -7.247  1.00  0.00           C  
ATOM   1135  CE1 PHE B 690      27.528  64.272  -6.313  1.00  0.00           C  
ATOM   1136  CE2 PHE B 690      28.279  62.206  -7.140  1.00  0.00           C  
ATOM   1137  CZ  PHE B 690      28.559  63.442  -6.681  1.00  0.00           C  
ATOM   1138  N   SER B 691      23.899  64.507  -8.792  1.00  0.00           N  
ATOM   1139  CA  SER B 691      24.303  65.781  -9.382  1.00  0.00           C  
ATOM   1140  C   SER B 691      23.798  66.977  -8.582  1.00  0.00           C  
ATOM   1141  O   SER B 691      22.618  67.099  -8.277  1.00  0.00           O  
ATOM   1142  CB  SER B 691      23.814  65.852 -10.828  1.00  0.00           C  
ATOM   1143  OG  SER B 691      24.459  66.889 -11.513  1.00  0.00           O  
ATOM   1144  N   ILE B 692      24.713  67.844  -8.212  1.00  0.00           N  
ATOM   1145  CA  ILE B 692      24.365  69.043  -7.482  1.00  0.00           C  
ATOM   1146  C   ILE B 692      24.559  70.136  -8.529  1.00  0.00           C  
ATOM   1147  O   ILE B 692      25.672  70.440  -8.918  1.00  0.00           O  
ATOM   1148  CB  ILE B 692      25.317  69.224  -6.295  1.00  0.00           C  
ATOM   1149  CG1 ILE B 692      25.411  67.903  -5.559  1.00  0.00           C  
ATOM   1150  CG2 ILE B 692      24.802  70.323  -5.334  1.00  0.00           C  
ATOM   1151  CD1 ILE B 692      26.388  67.909  -4.466  1.00  0.00           C  
ATOM   1152  N   ASP B 693      23.474  70.719  -8.992  1.00  0.00           N  
ATOM   1153  CA  ASP B 693      23.582  71.718 -10.027  1.00  0.00           C  
ATOM   1154  C   ASP B 693      22.421  72.724  -9.881  1.00  0.00           C  
ATOM   1155  O   ASP B 693      21.554  72.587  -8.993  1.00  0.00           O  
ATOM   1156  CB  ASP B 693      23.524  70.984 -11.369  1.00  0.00           C  
ATOM   1157  CG  ASP B 693      24.345  71.642 -12.504  1.00  0.00           C  
ATOM   1158  OD1 ASP B 693      24.679  72.867 -12.493  1.00  0.00           O  
ATOM   1159  OD2 ASP B 693      24.617  70.863 -13.459  1.00  0.00           O  
ATOM   1160  N   ARG B 695      22.425  73.727 -10.762  1.00  0.00           N  
ATOM   1161  CA  ARG B 695      21.421  74.795 -10.790  1.00  0.00           C  
ATOM   1162  C   ARG B 695      20.070  74.492 -11.459  1.00  0.00           C  
ATOM   1163  O   ARG B 695      19.997  73.797 -12.480  1.00  0.00           O  
ATOM   1164  CB  ARG B 695      22.013  76.018 -11.474  1.00  0.00           C  
ATOM   1165  CG  ARG B 695      22.779  76.921 -10.572  1.00  0.00           C  
ATOM   1166  CD  ARG B 695      22.982  78.241 -11.256  1.00  0.00           C  
ATOM   1167  NE  ARG B 695      23.835  79.089 -10.449  1.00  0.00           N  
ATOM   1168  CZ  ARG B 695      23.410  79.778  -9.407  1.00  0.00           C  
ATOM   1169  NH1 ARG B 695      24.256  80.528  -8.709  1.00  0.00           N  
ATOM   1170  NH2 ARG B 695      22.132  79.740  -9.091  1.00  0.00           N  
ATOM   1171  N   CYS B 696      19.003  75.035 -10.884  1.00  0.00           N  
ATOM   1172  CA  CYS B 696      17.659  74.860 -11.436  1.00  0.00           C  
ATOM   1173  C   CYS B 696      16.962  76.200 -11.449  1.00  0.00           C  
ATOM   1174  O   CYS B 696      17.205  77.036 -10.568  1.00  0.00           O  
ATOM   1175  CB  CYS B 696      16.845  73.896 -10.588  1.00  0.00           C  
ATOM   1176  SG  CYS B 696      17.217  72.183 -10.875  1.00  0.00           S  
ATOM   1177  N   PHE B 697      16.079  76.401 -12.425  1.00  0.00           N  
ATOM   1178  CA  PHE B 697      15.357  77.671 -12.540  1.00  0.00           C  
ATOM   1179  C   PHE B 697      13.866  77.557 -12.334  1.00  0.00           C  
ATOM   1180  O   PHE B 697      13.212  76.725 -12.949  1.00  0.00           O  
ATOM   1181  CB  PHE B 697      15.657  78.279 -13.883  1.00  0.00           C  
ATOM   1182  CG  PHE B 697      17.089  78.561 -14.067  1.00  0.00           C  
ATOM   1183  CD1 PHE B 697      17.947  77.575 -14.538  1.00  0.00           C  
ATOM   1184  CD2 PHE B 697      17.609  79.781 -13.688  1.00  0.00           C  
ATOM   1185  CE1 PHE B 697      19.311  77.795 -14.627  1.00  0.00           C  
ATOM   1186  CE2 PHE B 697      18.984  80.015 -13.776  1.00  0.00           C  
ATOM   1187  CZ  PHE B 697      19.831  79.016 -14.247  1.00  0.00           C  
ATOM   1188  N   ARG B 698      13.325  78.411 -11.475  1.00  0.00           N  
ATOM   1189  CA  ARG B 698      11.903  78.329 -11.160  1.00  0.00           C  
ATOM   1190  C   ARG B 698      11.300  79.662 -10.833  1.00  0.00           C  
ATOM   1191  O   ARG B 698      11.793  80.352  -9.950  1.00  0.00           O  
ATOM   1192  CB  ARG B 698      11.692  77.415  -9.950  1.00  0.00           C  
ATOM   1193  CG  ARG B 698      10.267  76.964  -9.718  1.00  0.00           C  
ATOM   1194  CD  ARG B 698      10.142  75.452  -9.890  1.00  0.00           C  
ATOM   1195  NE  ARG B 698      10.168  74.708  -8.629  1.00  0.00           N  
ATOM   1196  CZ  ARG B 698      10.332  73.386  -8.547  1.00  0.00           C  
ATOM   1197  NH1 ARG B 698      10.334  72.773  -7.369  1.00  0.00           N  
ATOM   1198  NH2 ARG B 698      10.519  72.672  -9.649  1.00  0.00           N  
ATOM   1199  N   ARG B 699      10.230  80.027 -11.532  1.00  0.00           N  
ATOM   1200  CA  ARG B 699       9.544  81.283 -11.236  1.00  0.00           C  
ATOM   1201  C   ARG B 699       8.484  80.948 -10.193  1.00  0.00           C  
ATOM   1202  O   ARG B 699       7.702  80.014 -10.380  1.00  0.00           O  
ATOM   1203  CB  ARG B 699       8.885  81.863 -12.494  1.00  0.00           C  
ATOM   1204  CG  ARG B 699       7.887  80.944 -13.180  1.00  0.00           C  
ATOM   1205  CD  ARG B 699       7.369  81.534 -14.490  1.00  0.00           C  
ATOM   1206  NE  ARG B 699       6.646  82.796 -14.314  1.00  0.00           N  
ATOM   1207  CZ  ARG B 699       5.324  82.941 -14.404  1.00  0.00           C  
ATOM   1208  NH1 ARG B 699       4.787  84.143 -14.226  1.00  0.00           N  
ATOM   1209  NH2 ARG B 699       4.541  81.897 -14.674  1.00  0.00           N  
ATOM   1210  N   GLU B 700       8.483  81.671  -9.078  1.00  0.00           N  
ATOM   1211  CA  GLU B 700       7.501  81.425  -8.023  1.00  0.00           C  
ATOM   1212  C   GLU B 700       6.779  82.716  -7.716  1.00  0.00           C  
ATOM   1213  O   GLU B 700       7.254  83.514  -6.910  1.00  0.00           O  
ATOM   1214  CB  GLU B 700       8.165  80.896  -6.739  1.00  0.00           C  
ATOM   1215  CG  GLU B 700       8.523  79.405  -6.761  1.00  0.00           C  
ATOM   1216  CD  GLU B 700       7.319  78.492  -7.015  1.00  0.00           C  
ATOM   1217  OE1 GLU B 700       7.491  77.249  -7.011  1.00  0.00           O  
ATOM   1218  OE2 GLU B 700       6.200  79.014  -7.224  1.00  0.00           O  
ATOM   1219  N   GLN B 703       5.626  82.905  -8.355  1.00  0.00           N  
ATOM   1220  CA  GLN B 703       4.812  84.106  -8.184  1.00  0.00           C  
ATOM   1221  C   GLN B 703       5.507  85.269  -8.893  1.00  0.00           C  
ATOM   1222  O   GLN B 703       4.974  85.845  -9.845  1.00  0.00           O  
ATOM   1223  CB  GLN B 703       4.656  84.482  -6.699  1.00  0.00           C  
ATOM   1224  CG  GLN B 703       4.596  83.336  -5.687  1.00  0.00           C  
ATOM   1225  CD  GLN B 703       3.430  82.412  -5.916  1.00  0.00           C  
ATOM   1226  OE1 GLN B 703       2.383  82.834  -6.405  1.00  0.00           O  
ATOM   1227  NE2 GLN B 703       3.596  81.145  -5.549  1.00  0.00           N  
ATOM   1228  N   GLY B 712       6.707  85.589  -8.407  1.00  0.00           N  
ATOM   1229  CA  GLY B 712       7.508  86.685  -8.930  1.00  0.00           C  
ATOM   1230  C   GLY B 712       8.022  87.483  -7.741  1.00  0.00           C  
ATOM   1231  O   GLY B 712       8.015  88.715  -7.744  1.00  0.00           O  
ATOM   1232  N   GLU B 713       8.466  86.757  -6.715  1.00  0.00           N  
ATOM   1233  CA  GLU B 713       8.973  87.339  -5.471  1.00  0.00           C  
ATOM   1234  C   GLU B 713      10.317  86.701  -5.095  1.00  0.00           C  
ATOM   1235  O   GLU B 713      10.624  85.585  -5.522  1.00  0.00           O  
ATOM   1236  CB  GLU B 713       7.955  87.092  -4.346  1.00  0.00           C  
ATOM   1237  CG  GLU B 713       6.510  87.447  -4.720  1.00  0.00           C  
ATOM   1238  CD  GLU B 713       5.470  86.704  -3.885  1.00  0.00           C  
ATOM   1239  OE1 GLU B 713       4.259  86.874  -4.143  1.00  0.00           O  
ATOM   1240  OE2 GLU B 713       5.858  85.948  -2.973  1.00  0.00           O  
ATOM   1241  N   ASP B 714      11.114  87.412  -4.300  1.00  0.00           N  
ATOM   1242  CA  ASP B 714      12.417  86.905  -3.862  1.00  0.00           C  
ATOM   1243  C   ASP B 714      12.371  86.530  -2.371  1.00  0.00           C  
ATOM   1244  O   ASP B 714      13.238  85.802  -1.877  1.00  0.00           O  
ATOM   1245  CB  ASP B 714      13.516  87.954  -4.118  1.00  0.00           C  
ATOM   1246  CG  ASP B 714      14.933  87.391  -3.950  1.00  0.00           C  
ATOM   1247  OD1 ASP B 714      15.906  88.161  -4.116  1.00  0.00           O  
ATOM   1248  OD2 ASP B 714      15.081  86.185  -3.650  1.00  0.00           O  
ATOM   1249  N   ALA B 715      11.364  87.034  -1.659  1.00  0.00           N  
ATOM   1250  CA  ALA B 715      11.200  86.723  -0.241  1.00  0.00           C  
ATOM   1251  C   ALA B 715      10.455  85.390  -0.157  1.00  0.00           C  
ATOM   1252  O   ALA B 715      10.567  84.665   0.834  1.00  0.00           O  
ATOM   1253  CB  ALA B 715      10.414  87.827   0.464  1.00  0.00           C  
ATOM   1254  N   THR B 716       9.694  85.080  -1.211  1.00  0.00           N  
ATOM   1255  CA  THR B 716       8.949  83.819  -1.313  1.00  0.00           C  
ATOM   1256  C   THR B 716       9.990  82.726  -1.595  1.00  0.00           C  
ATOM   1257  O   THR B 716      10.123  81.761  -0.833  1.00  0.00           O  
ATOM   1258  CB  THR B 716       7.875  83.874  -2.474  1.00  0.00           C  
ATOM   1259  OG1 THR B 716       6.564  83.993  -1.907  1.00  0.00           O  
ATOM   1260  CG2 THR B 716       7.917  82.620  -3.353  1.00  0.00           C  
ATOM   1261  N   ARG B 718      10.737  82.914  -2.684  1.00  0.00           N  
ATOM   1262  CA  ARG B 718      11.793  82.003  -3.124  1.00  0.00           C  
ATOM   1263  C   ARG B 718      12.622  82.772  -4.147  1.00  0.00           C  
ATOM   1264  O   ARG B 718      12.255  83.885  -4.536  1.00  0.00           O  
ATOM   1265  CB  ARG B 718      11.189  80.760  -3.782  1.00  0.00           C  
ATOM   1266  CG  ARG B 718      10.488  79.830  -2.815  1.00  0.00           C  
ATOM   1267  CD  ARG B 718       9.652  78.780  -3.528  1.00  0.00           C  
ATOM   1268  NE  ARG B 718       9.117  77.803  -2.583  1.00  0.00           N  
ATOM   1269  CZ  ARG B 718       8.295  78.099  -1.577  1.00  0.00           C  
ATOM   1270  NH1 ARG B 718       7.863  77.139  -0.767  1.00  0.00           N  
ATOM   1271  NH2 ARG B 718       7.895  79.351  -1.385  1.00  0.00           N  
ATOM   1272  N   LEU B 723      13.734  82.189  -4.582  1.00  0.00           N  
ATOM   1273  CA  LEU B 723      14.576  82.850  -5.574  1.00  0.00           C  
ATOM   1274  C   LEU B 723      14.397  82.185  -6.960  1.00  0.00           C  
ATOM   1275  O   LEU B 723      13.998  81.025  -7.063  1.00  0.00           O  
ATOM   1276  CB  LEU B 723      16.050  82.787  -5.150  1.00  0.00           C  
ATOM   1277  CG  LEU B 723      16.434  82.823  -3.667  1.00  0.00           C  
ATOM   1278  CD1 LEU B 723      17.168  81.518  -3.323  1.00  0.00           C  
ATOM   1279  CD2 LEU B 723      17.318  84.035  -3.364  1.00  0.00           C  
ATOM   1280  N   TYR B 724      14.686  82.928  -8.021  1.00  0.00           N  
ATOM   1281  CA  TYR B 724      14.565  82.402  -9.371  1.00  0.00           C  
ATOM   1282  C   TYR B 724      15.470  81.199  -9.666  1.00  0.00           C  
ATOM   1283  O   TYR B 724      15.077  80.267 -10.376  1.00  0.00           O  
ATOM   1284  CB  TYR B 724      14.831  83.532 -10.365  1.00  0.00           C  
ATOM   1285  CG  TYR B 724      13.743  84.577 -10.357  1.00  0.00           C  
ATOM   1286  CD1 TYR B 724      13.844  85.734 -11.135  1.00  0.00           C  
ATOM   1287  CD2 TYR B 724      12.590  84.392  -9.580  1.00  0.00           C  
ATOM   1288  CE1 TYR B 724      12.821  86.677 -11.140  1.00  0.00           C  
ATOM   1289  CE2 TYR B 724      11.569  85.317  -9.574  1.00  0.00           C  
ATOM   1290  CZ  TYR B 724      11.684  86.457 -10.354  1.00  0.00           C  
ATOM   1291  OH  TYR B 724      10.647  87.363 -10.343  1.00  0.00           O  
ATOM   1292  N   THR B 725      16.693  81.228  -9.143  1.00  0.00           N  
ATOM   1293  CA  THR B 725      17.627  80.124  -9.339  1.00  0.00           C  
ATOM   1294  C   THR B 725      17.985  79.517  -8.018  1.00  0.00           C  
ATOM   1295  O   THR B 725      18.013  80.204  -7.004  1.00  0.00           O  
ATOM   1296  CB  THR B 725      18.963  80.532  -9.935  1.00  0.00           C  
ATOM   1297  OG1 THR B 725      18.783  81.584 -10.878  1.00  0.00           O  
ATOM   1298  CG2 THR B 725      19.571  79.329 -10.644  1.00  0.00           C  
ATOM   1299  N   TYR B 726      18.290  78.228  -8.040  1.00  0.00           N  
ATOM   1300  CA  TYR B 726      18.679  77.558  -6.826  1.00  0.00           C  
ATOM   1301  C   TYR B 726      19.436  76.288  -7.161  1.00  0.00           C  
ATOM   1302  O   TYR B 726      19.523  75.880  -8.326  1.00  0.00           O  
ATOM   1303  CB  TYR B 726      17.436  77.270  -5.987  1.00  0.00           C  
ATOM   1304  CG  TYR B 726      16.430  76.356  -6.665  1.00  0.00           C  
ATOM   1305  CD1 TYR B 726      16.382  74.999  -6.337  1.00  0.00           C  
ATOM   1306  CD2 TYR B 726      15.587  76.825  -7.693  1.00  0.00           C  
ATOM   1307  CE1 TYR B 726      15.554  74.121  -7.008  1.00  0.00           C  
ATOM   1308  CE2 TYR B 726      14.732  75.938  -8.377  1.00  0.00           C  
ATOM   1309  CZ  TYR B 726      14.736  74.585  -8.025  1.00  0.00           C  
ATOM   1310  OH  TYR B 726      13.973  73.659  -8.691  1.00  0.00           O  
ATOM   1311  N   PHE B 728      19.982  75.666  -6.126  1.00  0.00           N  
ATOM   1312  CA  PHE B 728      20.748  74.443  -6.274  1.00  0.00           C  
ATOM   1313  C   PHE B 728      20.033  73.236  -5.734  1.00  0.00           C  
ATOM   1314  O   PHE B 728      19.591  73.217  -4.573  1.00  0.00           O  
ATOM   1315  CB  PHE B 728      22.076  74.555  -5.542  1.00  0.00           C  
ATOM   1316  CG  PHE B 728      23.099  75.316  -6.278  1.00  0.00           C  
ATOM   1317  CD1 PHE B 728      23.295  76.654  -6.028  1.00  0.00           C  
ATOM   1318  CD2 PHE B 728      23.867  74.691  -7.245  1.00  0.00           C  
ATOM   1319  CE1 PHE B 728      24.252  77.370  -6.743  1.00  0.00           C  
ATOM   1320  CE2 PHE B 728      24.813  75.394  -7.946  1.00  0.00           C  
ATOM   1321  CZ  PHE B 728      25.003  76.745  -7.692  1.00  0.00           C  
ATOM   1322  N   SER B 730      20.006  72.212  -6.579  1.00  0.00           N  
ATOM   1323  CA  SER B 730      19.377  70.920  -6.317  1.00  0.00           C  
ATOM   1324  C   SER B 730      20.495  69.885  -6.118  1.00  0.00           C  
ATOM   1325  O   SER B 730      21.438  69.835  -6.910  1.00  0.00           O  
ATOM   1326  CB  SER B 730      18.528  70.555  -7.553  1.00  0.00           C  
ATOM   1327  OG  SER B 730      17.910  69.288  -7.490  1.00  0.00           O  
ATOM   1328  N   ALA B 731      20.414  69.084  -5.058  1.00  0.00           N  
ATOM   1329  CA  ALA B 731      21.412  68.034  -4.801  1.00  0.00           C  
ATOM   1330  C   ALA B 731      20.618  66.759  -4.956  1.00  0.00           C  
ATOM   1331  O   ALA B 731      19.969  66.326  -4.018  1.00  0.00           O  
ATOM   1332  CB  ALA B 731      21.982  68.134  -3.358  1.00  0.00           C  
ATOM   1333  N   SER B 732      20.648  66.144  -6.126  1.00  0.00           N  
ATOM   1334  CA  SER B 732      19.831  64.965  -6.264  1.00  0.00           C  
ATOM   1335  C   SER B 732      20.510  63.748  -6.824  1.00  0.00           C  
ATOM   1336  O   SER B 732      21.600  63.825  -7.392  1.00  0.00           O  
ATOM   1337  CB  SER B 732      18.575  65.296  -7.078  1.00  0.00           C  
ATOM   1338  OG  SER B 732      18.680  64.836  -8.390  1.00  0.00           O  
ATOM   1339  N   CYS B 733      19.845  62.609  -6.661  1.00  0.00           N  
ATOM   1340  CA  CYS B 733      20.394  61.350  -7.122  1.00  0.00           C  
ATOM   1341  C   CYS B 733      19.352  60.390  -7.653  1.00  0.00           C  
ATOM   1342  O   CYS B 733      18.184  60.517  -7.333  1.00  0.00           O  
ATOM   1343  CB  CYS B 733      21.122  60.693  -5.965  1.00  0.00           C  
ATOM   1344  SG  CYS B 733      20.059  60.197  -4.676  1.00  0.00           S  
ATOM   1345  N   VAL B 734      19.786  59.459  -8.494  1.00  0.00           N  
ATOM   1346  CA  VAL B 734      18.904  58.411  -9.012  1.00  0.00           C  
ATOM   1347  C   VAL B 734      19.498  57.046  -8.657  1.00  0.00           C  
ATOM   1348  O   VAL B 734      20.705  56.897  -8.553  1.00  0.00           O  
ATOM   1349  CB  VAL B 734      18.745  58.464 -10.524  1.00  0.00           C  
ATOM   1350  CG1 VAL B 734      18.007  59.701 -10.916  1.00  0.00           C  
ATOM   1351  CG2 VAL B 734      20.090  58.438 -11.179  1.00  0.00           C  
ATOM   1352  N   LEU B 735      18.649  56.052  -8.452  1.00  0.00           N  
ATOM   1353  CA  LEU B 735      19.109  54.718  -8.128  1.00  0.00           C  
ATOM   1354  C   LEU B 735      18.369  53.677  -8.971  1.00  0.00           C  
ATOM   1355  O   LEU B 735      17.304  53.215  -8.590  1.00  0.00           O  
ATOM   1356  CB  LEU B 735      18.877  54.424  -6.636  1.00  0.00           C  
ATOM   1357  CG  LEU B 735      19.703  53.292  -5.979  1.00  0.00           C  
ATOM   1358  CD1 LEU B 735      18.865  52.696  -4.861  1.00  0.00           C  
ATOM   1359  CD2 LEU B 735      20.110  52.178  -6.986  1.00  0.00           C  
ATOM   1360  N   VAL B 736      18.931  53.314 -10.114  1.00  0.00           N  
ATOM   1361  CA  VAL B 736      18.363  52.287 -11.005  1.00  0.00           C  
ATOM   1362  C   VAL B 736      18.656  50.839 -10.523  1.00  0.00           C  
ATOM   1363  O   VAL B 736      19.768  50.514 -10.185  1.00  0.00           O  
ATOM   1364  CB  VAL B 736      18.973  52.392 -12.380  1.00  0.00           C  
ATOM   1365  CG1 VAL B 736      18.176  51.546 -13.345  1.00  0.00           C  
ATOM   1366  CG2 VAL B 736      19.073  53.846 -12.797  1.00  0.00           C  
ATOM   1367  N   ASP B 737      17.661  49.968 -10.519  1.00  0.00           N  
ATOM   1368  CA  ASP B 737      17.840  48.587 -10.061  1.00  0.00           C  
ATOM   1369  C   ASP B 737      16.604  47.729 -10.439  1.00  0.00           C  
ATOM   1370  O   ASP B 737      15.600  48.254 -10.916  1.00  0.00           O  
ATOM   1371  CB  ASP B 737      18.040  48.575  -8.537  1.00  0.00           C  
ATOM   1372  CG  ASP B 737      18.855  47.372  -8.050  1.00  0.00           C  
ATOM   1373  OD1 ASP B 737      19.065  47.267  -6.821  1.00  0.00           O  
ATOM   1374  OD2 ASP B 737      19.292  46.540  -8.884  1.00  0.00           O  
ATOM   1375  N   GLU B 738      16.665  46.416 -10.230  1.00  0.00           N  
ATOM   1376  CA  GLU B 738      15.534  45.569 -10.581  1.00  0.00           C  
ATOM   1377  C   GLU B 738      14.452  45.580  -9.522  1.00  0.00           C  
ATOM   1378  O   GLU B 738      13.264  45.572  -9.838  1.00  0.00           O  
ATOM   1379  CB  GLU B 738      15.994  44.144 -10.871  1.00  0.00           C  
ATOM   1380  CG  GLU B 738      16.642  43.960 -12.260  1.00  0.00           C  
ATOM   1381  CD  GLU B 738      17.139  42.528 -12.507  1.00  0.00           C  
ATOM   1382  OE1 GLU B 738      16.361  41.589 -12.226  1.00  0.00           O  
ATOM   1383  OE2 GLU B 738      18.292  42.337 -12.984  1.00  0.00           O  
ATOM   1384  N   GLU B 739      14.825  45.628  -8.259  1.00  0.00           N  
ATOM   1385  CA  GLU B 739      13.767  45.665  -7.261  1.00  0.00           C  
ATOM   1386  C   GLU B 739      13.967  46.800  -6.248  1.00  0.00           C  
ATOM   1387  O   GLU B 739      14.872  46.739  -5.424  1.00  0.00           O  
ATOM   1388  CB  GLU B 739      13.646  44.284  -6.563  1.00  0.00           C  
ATOM   1389  CG  GLU B 739      13.016  43.161  -7.432  1.00  0.00           C  
ATOM   1390  CD  GLU B 739      11.496  42.956  -7.180  1.00  0.00           C  
ATOM   1391  OE1 GLU B 739      11.128  42.528  -6.057  1.00  0.00           O  
ATOM   1392  OE2 GLU B 739      10.666  43.216  -8.095  1.00  0.00           O  
ATOM   1393  N   LEU B 788      13.133  47.836  -6.324  1.00  0.00           N  
ATOM   1394  CA  LEU B 788      13.220  48.971  -5.405  1.00  0.00           C  
ATOM   1395  C   LEU B 788      11.926  49.150  -4.674  1.00  0.00           C  
ATOM   1396  O   LEU B 788      10.901  48.626  -5.068  1.00  0.00           O  
ATOM   1397  CB  LEU B 788      13.505  50.279  -6.140  1.00  0.00           C  
ATOM   1398  CG  LEU B 788      14.706  50.250  -7.057  1.00  0.00           C  
ATOM   1399  CD1 LEU B 788      14.566  51.302  -8.140  1.00  0.00           C  
ATOM   1400  CD2 LEU B 788      15.949  50.432  -6.200  1.00  0.00           C  
ATOM   1401  N   SER B 789      11.978  49.924  -3.610  1.00  0.00           N  
ATOM   1402  CA  SER B 789      10.801  50.201  -2.805  1.00  0.00           C  
ATOM   1403  C   SER B 789      11.034  51.519  -2.080  1.00  0.00           C  
ATOM   1404  O   SER B 789      12.077  52.116  -2.149  1.00  0.00           O  
ATOM   1405  CB  SER B 789      10.527  49.072  -1.806  1.00  0.00           C  
ATOM   1406  OG  SER B 789      11.450  49.037  -0.727  1.00  0.00           O  
ATOM   1407  N   VAL B 790      10.038  51.977  -1.377  1.00  0.00           N  
ATOM   1408  CA  VAL B 790      10.144  53.247  -0.732  1.00  0.00           C  
ATOM   1409  C   VAL B 790      11.293  53.158   0.272  1.00  0.00           C  
ATOM   1410  O   VAL B 790      11.818  54.171   0.716  1.00  0.00           O  
ATOM   1411  CB  VAL B 790       8.749  53.559  -0.078  1.00  0.00           C  
ATOM   1412  CG1 VAL B 790       8.749  53.102   1.382  1.00  0.00           C  
ATOM   1413  CG2 VAL B 790       8.353  55.017  -0.268  1.00  0.00           C  
ATOM   1414  N   ASP B 791      11.694  51.937   0.613  1.00  0.00           N  
ATOM   1415  CA  ASP B 791      12.773  51.716   1.599  1.00  0.00           C  
ATOM   1416  C   ASP B 791      14.181  52.113   1.116  1.00  0.00           C  
ATOM   1417  O   ASP B 791      15.017  52.569   1.891  1.00  0.00           O  
ATOM   1418  CB  ASP B 791      12.754  50.257   2.049  1.00  0.00           C  
ATOM   1419  CG  ASP B 791      11.402  49.837   2.540  1.00  0.00           C  
ATOM   1420  OD1 ASP B 791      10.467  49.717   1.710  1.00  0.00           O  
ATOM   1421  OD2 ASP B 791      11.266  49.648   3.763  1.00  0.00           O  
ATOM   1422  N   ASP B 792      14.439  51.928  -0.168  1.00  0.00           N  
ATOM   1423  CA  ASP B 792      15.702  52.336  -0.732  1.00  0.00           C  
ATOM   1424  C   ASP B 792      15.886  53.833  -0.603  1.00  0.00           C  
ATOM   1425  O   ASP B 792      16.997  54.303  -0.411  1.00  0.00           O  
ATOM   1426  CB  ASP B 792      15.763  51.948  -2.188  1.00  0.00           C  
ATOM   1427  CG  ASP B 792      15.533  50.500  -2.379  1.00  0.00           C  
ATOM   1428  OD1 ASP B 792      14.409  50.152  -2.771  1.00  0.00           O  
ATOM   1429  OD2 ASP B 792      16.462  49.706  -2.115  1.00  0.00           O  
ATOM   1430  N   GLY B 793      14.793  54.576  -0.710  1.00  0.00           N  
ATOM   1431  CA  GLY B 793      14.854  56.019  -0.594  1.00  0.00           C  
ATOM   1432  C   GLY B 793      15.219  56.470   0.808  1.00  0.00           C  
ATOM   1433  O   GLY B 793      16.048  57.353   1.001  1.00  0.00           O  
ATOM   1434  N   LYS B 794      14.594  55.845   1.790  1.00  0.00           N  
ATOM   1435  CA  LYS B 794      14.826  56.145   3.185  1.00  0.00           C  
ATOM   1436  C   LYS B 794      16.251  55.833   3.600  1.00  0.00           C  
ATOM   1437  O   LYS B 794      16.875  56.605   4.349  1.00  0.00           O  
ATOM   1438  CB  LYS B 794      13.866  55.325   4.023  1.00  0.00           C  
ATOM   1439  CG  LYS B 794      12.454  55.662   3.727  1.00  0.00           C  
ATOM   1440  CD  LYS B 794      11.580  54.589   4.196  1.00  0.00           C  
ATOM   1441  CE  LYS B 794      10.213  55.142   4.401  1.00  0.00           C  
ATOM   1442  NZ  LYS B 794       9.352  54.063   4.907  1.00  0.00           N  
ATOM   1443  N   ALA B 795      16.739  54.679   3.137  1.00  0.00           N  
ATOM   1444  CA  ALA B 795      18.099  54.242   3.412  1.00  0.00           C  
ATOM   1445  C   ALA B 795      19.069  55.302   2.913  1.00  0.00           C  
ATOM   1446  O   ALA B 795      19.903  55.770   3.696  1.00  0.00           O  
ATOM   1447  CB  ALA B 795      18.375  52.927   2.734  1.00  0.00           C  
ATOM   1448  N   VAL B 796      18.954  55.681   1.629  1.00  0.00           N  
ATOM   1449  CA  VAL B 796      19.817  56.705   1.025  1.00  0.00           C  
ATOM   1450  C   VAL B 796      19.707  58.027   1.786  1.00  0.00           C  
ATOM   1451  O   VAL B 796      20.702  58.627   2.153  1.00  0.00           O  
ATOM   1452  CB  VAL B 796      19.476  56.928  -0.480  1.00  0.00           C  
ATOM   1453  CG1 VAL B 796      20.113  58.215  -0.983  1.00  0.00           C  
ATOM   1454  CG2 VAL B 796      20.019  55.770  -1.335  1.00  0.00           C  
ATOM   1455  N   ALA B 797      18.491  58.473   2.034  1.00  0.00           N  
ATOM   1456  CA  ALA B 797      18.276  59.701   2.776  1.00  0.00           C  
ATOM   1457  C   ALA B 797      19.051  59.681   4.073  1.00  0.00           C  
ATOM   1458  O   ALA B 797      19.662  60.675   4.452  1.00  0.00           O  
ATOM   1459  CB  ALA B 797      16.788  59.901   3.075  1.00  0.00           C  
ATOM   1460  N   GLU B 798      19.018  58.559   4.773  1.00  0.00           N  
ATOM   1461  CA  GLU B 798      19.754  58.460   6.033  1.00  0.00           C  
ATOM   1462  C   GLU B 798      21.274  58.490   5.820  1.00  0.00           C  
ATOM   1463  O   GLU B 798      21.979  59.258   6.462  1.00  0.00           O  
ATOM   1464  CB  GLU B 798      19.395  57.181   6.781  1.00  0.00           C  
ATOM   1465  CG  GLU B 798      20.372  56.891   7.875  1.00  0.00           C  
ATOM   1466  CD  GLU B 798      19.968  55.746   8.749  1.00  0.00           C  
ATOM   1467  OE1 GLU B 798      20.838  55.236   9.492  1.00  0.00           O  
ATOM   1468  OE2 GLU B 798      18.785  55.366   8.704  1.00  0.00           O  
ATOM   1469  N   ALA B 799      21.777  57.663   4.909  1.00  0.00           N  
ATOM   1470  CA  ALA B 799      23.203  57.619   4.652  1.00  0.00           C  
ATOM   1471  C   ALA B 799      23.756  58.984   4.291  1.00  0.00           C  
ATOM   1472  O   ALA B 799      24.887  59.324   4.643  1.00  0.00           O  
ATOM   1473  CB  ALA B 799      23.513  56.636   3.527  1.00  0.00           C  
ATOM   1474  N   LEU B 800      22.962  59.772   3.581  1.00  0.00           N  
ATOM   1475  CA  LEU B 800      23.433  61.066   3.170  1.00  0.00           C  
ATOM   1476  C   LEU B 800      23.278  62.074   4.292  1.00  0.00           C  
ATOM   1477  O   LEU B 800      24.224  62.787   4.612  1.00  0.00           O  
ATOM   1478  CB  LEU B 800      22.684  61.494   1.926  1.00  0.00           C  
ATOM   1479  CG  LEU B 800      23.122  62.822   1.329  1.00  0.00           C  
ATOM   1480  CD1 LEU B 800      24.205  62.631   0.269  1.00  0.00           C  
ATOM   1481  CD2 LEU B 800      21.898  63.460   0.700  1.00  0.00           C  
ATOM   1482  N   LEU B 801      22.115  62.111   4.931  1.00  0.00           N  
ATOM   1483  CA  LEU B 801      21.911  63.095   5.985  1.00  0.00           C  
ATOM   1484  C   LEU B 801      22.681  62.870   7.266  1.00  0.00           C  
ATOM   1485  O   LEU B 801      22.949  63.818   8.005  1.00  0.00           O  
ATOM   1486  CB  LEU B 801      20.424  63.246   6.315  1.00  0.00           C  
ATOM   1487  CG  LEU B 801      19.570  64.320   5.622  1.00  0.00           C  
ATOM   1488  CD1 LEU B 801      20.303  65.125   4.594  1.00  0.00           C  
ATOM   1489  CD2 LEU B 801      18.468  63.631   4.955  1.00  0.00           C  
ATOM   1490  N   ARG B 802      23.040  61.625   7.548  1.00  0.00           N  
ATOM   1491  CA  ARG B 802      23.778  61.343   8.773  1.00  0.00           C  
ATOM   1492  C   ARG B 802      25.141  62.028   8.781  1.00  0.00           C  
ATOM   1493  O   ARG B 802      25.642  62.450   9.830  1.00  0.00           O  
ATOM   1494  CB  ARG B 802      23.946  59.853   8.927  1.00  0.00           C  
ATOM   1495  CG  ARG B 802      22.684  59.150   9.334  1.00  0.00           C  
ATOM   1496  CD  ARG B 802      22.856  58.689  10.707  1.00  0.00           C  
ATOM   1497  NE  ARG B 802      22.888  57.252  10.804  1.00  0.00           N  
ATOM   1498  CZ  ARG B 802      23.344  56.616  11.869  1.00  0.00           C  
ATOM   1499  NH1 ARG B 802      23.317  55.304  11.907  1.00  0.00           N  
ATOM   1500  NH2 ARG B 802      23.859  57.296  12.882  1.00  0.00           N  
ATOM   1501  N   GLN B 803      25.709  62.150   7.588  1.00  0.00           N  
ATOM   1502  CA  GLN B 803      26.999  62.774   7.368  1.00  0.00           C  
ATOM   1503  C   GLN B 803      26.973  64.307   7.548  1.00  0.00           C  
ATOM   1504  O   GLN B 803      27.986  64.980   7.399  1.00  0.00           O  
ATOM   1505  CB  GLN B 803      27.494  62.430   5.959  1.00  0.00           C  
ATOM   1506  CG  GLN B 803      27.434  60.945   5.551  1.00  0.00           C  
ATOM   1507  CD  GLN B 803      27.986  60.730   4.127  1.00  0.00           C  
ATOM   1508  OE1 GLN B 803      29.138  61.023   3.861  1.00  0.00           O  
ATOM   1509  NE2 GLN B 803      27.159  60.232   3.223  1.00  0.00           N  
ATOM   1510  N   PHE B 807      25.814  64.874   7.829  1.00  0.00           N  
ATOM   1511  CA  PHE B 807      25.751  66.313   8.039  1.00  0.00           C  
ATOM   1512  C   PHE B 807      25.316  66.484   9.480  1.00  0.00           C  
ATOM   1513  O   PHE B 807      25.056  67.580   9.961  1.00  0.00           O  
ATOM   1514  CB  PHE B 807      24.802  66.988   7.034  1.00  0.00           C  
ATOM   1515  CG  PHE B 807      25.407  67.148   5.647  1.00  0.00           C  
ATOM   1516  CD1 PHE B 807      26.345  68.137   5.392  1.00  0.00           C  
ATOM   1517  CD2 PHE B 807      25.121  66.238   4.630  1.00  0.00           C  
ATOM   1518  CE1 PHE B 807      27.000  68.214   4.145  1.00  0.00           C  
ATOM   1519  CE2 PHE B 807      25.772  66.306   3.376  1.00  0.00           C  
ATOM   1520  CZ  PHE B 807      26.712  67.295   3.141  1.00  0.00           C  
ATOM   1521  N   GLY B 808      25.272  65.356  10.182  1.00  0.00           N  
ATOM   1522  CA  GLY B 808      24.930  65.386  11.591  1.00  0.00           C  
ATOM   1523  C   GLY B 808      23.489  65.270  12.036  1.00  0.00           C  
ATOM   1524  O   GLY B 808      23.183  65.588  13.191  1.00  0.00           O  
ATOM   1525  N   PHE B1141      22.611  64.834  11.133  1.00  0.00           N  
ATOM   1526  CA  PHE B1141      21.220  64.659  11.475  1.00  0.00           C  
ATOM   1527  C   PHE B1141      21.190  63.321  12.182  1.00  0.00           C  
ATOM   1528  O   PHE B1141      21.876  62.394  11.735  1.00  0.00           O  
ATOM   1529  CB  PHE B1141      20.364  64.630  10.220  1.00  0.00           C  
ATOM   1530  CG  PHE B1141      20.150  65.974   9.616  1.00  0.00           C  
ATOM   1531  CD1 PHE B1141      20.945  66.418   8.569  1.00  0.00           C  
ATOM   1532  CD2 PHE B1141      19.152  66.808  10.096  1.00  0.00           C  
ATOM   1533  CE1 PHE B1141      20.750  67.673   8.006  1.00  0.00           C  
ATOM   1534  CE2 PHE B1141      18.945  68.060   9.544  1.00  0.00           C  
ATOM   1535  CZ  PHE B1141      19.749  68.499   8.493  1.00  0.00           C  
ATOM   1536  N   GLU B1153      20.415  63.209  13.267  1.00  0.00           N  
ATOM   1537  CA  GLU B1153      20.374  61.954  14.010  1.00  0.00           C  
ATOM   1538  C   GLU B1153      19.153  61.057  13.945  1.00  0.00           C  
ATOM   1539  O   GLU B1153      19.246  59.861  14.186  1.00  0.00           O  
ATOM   1540  CB  GLU B1153      20.697  62.227  15.457  1.00  0.00           C  
ATOM   1541  CG  GLU B1153      22.167  62.190  15.768  1.00  0.00           C  
ATOM   1542  CD  GLU B1153      22.600  63.365  16.620  1.00  0.00           C  
ATOM   1543  OE1 GLU B1153      21.856  63.712  17.568  1.00  0.00           O  
ATOM   1544  OE2 GLU B1153      23.686  63.934  16.341  1.00  0.00           O  
ATOM   1545  N   ASN B1154      18.014  61.615  13.593  1.00  0.00           N  
ATOM   1546  CA  ASN B1154      16.794  60.839  13.541  1.00  0.00           C  
ATOM   1547  C   ASN B1154      15.958  61.261  12.334  1.00  0.00           C  
ATOM   1548  O   ASN B1154      15.889  62.445  11.984  1.00  0.00           O  
ATOM   1549  CB  ASN B1154      16.044  61.080  14.841  1.00  0.00           C  
ATOM   1550  CG  ASN B1154      15.086  59.976  15.192  1.00  0.00           C  
ATOM   1551  OD1 ASN B1154      14.460  60.039  16.236  1.00  0.00           O  
ATOM   1552  ND2 ASN B1154      14.966  58.959  14.339  1.00  0.00           N  
ATOM   1553  N   PHE B1155      15.288  60.286  11.727  1.00  0.00           N  
ATOM   1554  CA  PHE B1155      14.487  60.519  10.537  1.00  0.00           C  
ATOM   1555  C   PHE B1155      13.039  60.067  10.606  1.00  0.00           C  
ATOM   1556  O   PHE B1155      12.717  59.057  11.209  1.00  0.00           O  
ATOM   1557  CB  PHE B1155      15.207  59.842   9.377  1.00  0.00           C  
ATOM   1558  CG  PHE B1155      16.645  60.258   9.274  1.00  0.00           C  
ATOM   1559  CD1 PHE B1155      16.993  61.452   8.643  1.00  0.00           C  
ATOM   1560  CD2 PHE B1155      17.643  59.522   9.912  1.00  0.00           C  
ATOM   1561  CE1 PHE B1155      18.319  61.921   8.654  1.00  0.00           C  
ATOM   1562  CE2 PHE B1155      18.959  59.978   9.931  1.00  0.00           C  
ATOM   1563  CZ  PHE B1155      19.300  61.186   9.299  1.00  0.00           C  
ATOM   1564  N   ARG B1156      12.158  60.837   9.991  1.00  0.00           N  
ATOM   1565  CA  ARG B1156      10.739  60.497   9.952  1.00  0.00           C  
ATOM   1566  C   ARG B1156      10.265  60.738   8.536  1.00  0.00           C  
ATOM   1567  O   ARG B1156      10.491  61.802   7.988  1.00  0.00           O  
ATOM   1568  CB  ARG B1156       9.934  61.394  10.872  1.00  0.00           C  
ATOM   1569  CG  ARG B1156      10.236  61.247  12.338  1.00  0.00           C  
ATOM   1570  CD  ARG B1156       9.903  59.865  12.921  1.00  0.00           C  
ATOM   1571  NE  ARG B1156       9.954  59.947  14.388  1.00  0.00           N  
ATOM   1572  CZ  ARG B1156      10.773  59.255  15.187  1.00  0.00           C  
ATOM   1573  NH1 ARG B1156      10.702  59.453  16.512  1.00  0.00           N  
ATOM   1574  NH2 ARG B1156      11.645  58.368  14.681  1.00  0.00           N  
ATOM   1575  N   PHE B1157       9.589  59.759   7.949  1.00  0.00           N  
ATOM   1576  CA  PHE B1157       9.101  59.901   6.586  1.00  0.00           C  
ATOM   1577  C   PHE B1157       7.579  59.985   6.548  1.00  0.00           C  
ATOM   1578  O   PHE B1157       6.902  59.332   7.346  1.00  0.00           O  
ATOM   1579  CB  PHE B1157       9.597  58.716   5.751  1.00  0.00           C  
ATOM   1580  CG  PHE B1157      11.066  58.456   5.901  1.00  0.00           C  
ATOM   1581  CD1 PHE B1157      11.547  57.716   6.972  1.00  0.00           C  
ATOM   1582  CD2 PHE B1157      11.981  59.029   5.021  1.00  0.00           C  
ATOM   1583  CE1 PHE B1157      12.920  57.555   7.168  1.00  0.00           C  
ATOM   1584  CE2 PHE B1157      13.337  58.872   5.206  1.00  0.00           C  
ATOM   1585  CZ  PHE B1157      13.812  58.132   6.288  1.00  0.00           C  
ATOM   1586  N   ARG B1158       7.041  60.813   5.658  1.00  0.00           N  
ATOM   1587  CA  ARG B1158       5.597  60.935   5.512  1.00  0.00           C  
ATOM   1588  C   ARG B1158       5.256  61.021   4.023  1.00  0.00           C  
ATOM   1589  O   ARG B1158       6.065  61.480   3.239  1.00  0.00           O  
ATOM   1590  CB  ARG B1158       5.073  62.140   6.302  1.00  0.00           C  
ATOM   1591  CG  ARG B1158       4.858  63.409   5.517  1.00  0.00           C  
ATOM   1592  CD  ARG B1158       4.115  64.421   6.388  1.00  0.00           C  
ATOM   1593  NE  ARG B1158       4.212  65.774   5.845  1.00  0.00           N  
ATOM   1594  CZ  ARG B1158       3.941  66.889   6.527  1.00  0.00           C  
ATOM   1595  NH1 ARG B1158       4.070  68.077   5.929  1.00  0.00           N  
ATOM   1596  NH2 ARG B1158       3.546  66.824   7.802  1.00  0.00           N  
ATOM   1597  N   LYS B1159       4.083  60.538   3.615  1.00  0.00           N  
ATOM   1598  CA  LYS B1159       3.736  60.563   2.188  1.00  0.00           C  
ATOM   1599  C   LYS B1159       3.348  61.948   1.772  1.00  0.00           C  
ATOM   1600  O   LYS B1159       2.533  62.585   2.417  1.00  0.00           O  
ATOM   1601  CB  LYS B1159       2.584  59.625   1.855  1.00  0.00           C  
ATOM   1602  CG  LYS B1159       2.774  58.145   2.194  1.00  0.00           C  
ATOM   1603  CD  LYS B1159       3.802  57.482   1.334  1.00  0.00           C  
ATOM   1604  CE  LYS B1159       3.797  55.976   1.567  1.00  0.00           C  
ATOM   1605  NZ  LYS B1159       5.039  55.356   1.038  1.00  0.00           N  
ATOM   1606  N   ASP B1160       3.955  62.410   0.688  1.00  0.00           N  
ATOM   1607  CA  ASP B1160       3.702  63.731   0.152  1.00  0.00           C  
ATOM   1608  C   ASP B1160       2.369  63.733  -0.588  1.00  0.00           C  
ATOM   1609  O   ASP B1160       2.193  63.030  -1.595  1.00  0.00           O  
ATOM   1610  CB  ASP B1160       4.820  64.094  -0.801  1.00  0.00           C  
ATOM   1611  CG  ASP B1160       4.689  65.475  -1.345  1.00  0.00           C  
ATOM   1612  OD1 ASP B1160       5.665  65.923  -1.976  1.00  0.00           O  
ATOM   1613  OD2 ASP B1160       3.630  66.111  -1.146  1.00  0.00           O  
ATOM   1614  N   GLU B1161       1.446  64.545  -0.080  1.00  0.00           N  
ATOM   1615  CA  GLU B1161       0.096  64.666  -0.618  1.00  0.00           C  
ATOM   1616  C   GLU B1161      -0.003  64.994  -2.093  1.00  0.00           C  
ATOM   1617  O   GLU B1161      -0.882  64.470  -2.769  1.00  0.00           O  
ATOM   1618  CB  GLU B1161      -0.681  65.713   0.176  1.00  0.00           C  
ATOM   1619  CG  GLU B1161      -0.582  65.487   1.677  1.00  0.00           C  
ATOM   1620  CD  GLU B1161      -0.631  66.777   2.486  1.00  0.00           C  
ATOM   1621  OE1 GLU B1161      -0.036  66.811   3.591  1.00  0.00           O  
ATOM   1622  OE2 GLU B1161      -1.268  67.750   2.023  1.00  0.00           O  
ATOM   1623  N   LYS B1425       0.906  65.821  -2.602  1.00  0.00           N  
ATOM   1624  CA  LYS B1425       0.826  66.219  -3.993  1.00  0.00           C  
ATOM   1625  C   LYS B1425       0.973  65.119  -5.036  1.00  0.00           C  
ATOM   1626  O   LYS B1425       0.911  65.396  -6.228  1.00  0.00           O  
ATOM   1627  CB  LYS B1425       1.805  67.370  -4.287  1.00  0.00           C  
ATOM   1628  CG  LYS B1425       3.291  67.047  -4.186  1.00  0.00           C  
ATOM   1629  CD  LYS B1425       4.173  68.195  -4.742  1.00  0.00           C  
ATOM   1630  CE  LYS B1425       4.103  69.478  -3.887  1.00  0.00           C  
ATOM   1631  NZ  LYS B1425       4.890  70.638  -4.452  1.00  0.00           N  
ATOM   1632  N   ARG B1437       1.139  63.879  -4.589  1.00  0.00           N  
ATOM   1633  CA  ARG B1437       1.290  62.704  -5.467  1.00  0.00           C  
ATOM   1634  C   ARG B1437       1.566  62.999  -6.919  1.00  0.00           C  
ATOM   1635  O   ARG B1437       0.744  62.692  -7.770  1.00  0.00           O  
ATOM   1636  CB  ARG B1437       0.048  61.814  -5.378  1.00  0.00           C  
ATOM   1637  CG  ARG B1437      -0.249  61.380  -3.963  1.00  0.00           C  
ATOM   1638  CD  ARG B1437      -1.673  61.034  -3.757  1.00  0.00           C  
ATOM   1639  NE  ARG B1437      -2.049  59.872  -4.537  1.00  0.00           N  
ATOM   1640  CZ  ARG B1437      -1.893  58.626  -4.118  1.00  0.00           C  
ATOM   1641  NH1 ARG B1437      -2.253  57.621  -4.894  1.00  0.00           N  
ATOM   1642  NH2 ARG B1437      -1.375  58.389  -2.920  1.00  0.00           N  
ATOM   1643  N   SER B1438       2.723  63.585  -7.212  1.00  0.00           N  
ATOM   1644  CA  SER B1438       3.074  63.897  -8.588  1.00  0.00           C  
ATOM   1645  C   SER B1438       3.065  62.679  -9.517  1.00  0.00           C  
ATOM   1646  O   SER B1438       3.463  61.566  -9.149  1.00  0.00           O  
ATOM   1647  CB  SER B1438       4.419  64.587  -8.631  1.00  0.00           C  
ATOM   1648  OG  SER B1438       4.347  65.760  -7.853  1.00  0.00           O  
ATOM   1649  N   LYS B1443       2.596  62.924 -10.728  1.00  0.00           N  
ATOM   1650  CA  LYS B1443       2.454  61.896 -11.731  1.00  0.00           C  
ATOM   1651  C   LYS B1443       3.740  61.305 -12.263  1.00  0.00           C  
ATOM   1652  O   LYS B1443       3.690  60.301 -12.971  1.00  0.00           O  
ATOM   1653  CB  LYS B1443       1.592  62.426 -12.894  1.00  0.00           C  
ATOM   1654  CG  LYS B1443       0.165  62.775 -12.475  1.00  0.00           C  
ATOM   1655  CD  LYS B1443      -0.629  61.541 -12.104  1.00  0.00           C  
ATOM   1656  CE  LYS B1443      -1.823  61.852 -11.243  1.00  0.00           C  
ATOM   1657  NZ  LYS B1443      -1.425  62.417  -9.914  1.00  0.00           N  
ATOM   1658  N   TYR B1444       4.889  61.914 -11.973  1.00  0.00           N  
ATOM   1659  CA  TYR B1444       6.139  61.316 -12.469  1.00  0.00           C  
ATOM   1660  C   TYR B1444       6.650  60.198 -11.539  1.00  0.00           C  
ATOM   1661  O   TYR B1444       7.502  59.433 -11.932  1.00  0.00           O  
ATOM   1662  CB  TYR B1444       7.243  62.363 -12.765  1.00  0.00           C  
ATOM   1663  CG  TYR B1444       7.674  63.256 -11.631  1.00  0.00           C  
ATOM   1664  CD1 TYR B1444       6.975  64.416 -11.344  1.00  0.00           C  
ATOM   1665  CD2 TYR B1444       8.843  63.000 -10.911  1.00  0.00           C  
ATOM   1666  CE1 TYR B1444       7.427  65.320 -10.380  1.00  0.00           C  
ATOM   1667  CE2 TYR B1444       9.316  63.904  -9.941  1.00  0.00           C  
ATOM   1668  CZ  TYR B1444       8.598  65.069  -9.689  1.00  0.00           C  
ATOM   1669  OH  TYR B1444       9.058  66.028  -8.811  1.00  0.00           O  
ATOM   1670  N   TYR B1446       6.095  60.090 -10.332  1.00  0.00           N  
ATOM   1671  CA  TYR B1446       6.443  59.005  -9.404  1.00  0.00           C  
ATOM   1672  C   TYR B1446       5.273  57.989  -9.221  1.00  0.00           C  
ATOM   1673  O   TYR B1446       4.100  58.368  -9.162  1.00  0.00           O  
ATOM   1674  CB  TYR B1446       6.803  59.532  -7.993  1.00  0.00           C  
ATOM   1675  CG  TYR B1446       7.944  60.527  -7.857  1.00  0.00           C  
ATOM   1676  CD1 TYR B1446       9.231  60.236  -8.334  1.00  0.00           C  
ATOM   1677  CD2 TYR B1446       7.772  61.693  -7.098  1.00  0.00           C  
ATOM   1678  CE1 TYR B1446      10.310  61.071  -8.044  1.00  0.00           C  
ATOM   1679  CE2 TYR B1446       8.839  62.524  -6.797  1.00  0.00           C  
ATOM   1680  CZ  TYR B1446      10.114  62.211  -7.266  1.00  0.00           C  
ATOM   1681  OH  TYR B1446      11.191  63.004  -6.916  1.00  0.00           O  
ATOM   1682  N   ILE B1447       5.611  56.703  -9.116  1.00  0.00           N  
ATOM   1683  CA  ILE B1447       4.629  55.643  -8.856  1.00  0.00           C  
ATOM   1684  C   ILE B1447       3.707  56.106  -7.706  1.00  0.00           C  
ATOM   1685  O   ILE B1447       4.126  56.777  -6.762  1.00  0.00           O  
ATOM   1686  CB  ILE B1447       5.354  54.328  -8.476  1.00  0.00           C  
ATOM   1687  CG1 ILE B1447       5.851  53.690  -9.751  1.00  0.00           C  
ATOM   1688  CG2 ILE B1447       4.467  53.375  -7.614  1.00  0.00           C  
ATOM   1689  CD1 ILE B1447       6.693  52.428  -9.515  1.00  0.00           C  
ATOM   1690  N   PRO B1448       2.421  55.766  -7.787  1.00  0.00           N  
ATOM   1691  CA  PRO B1448       1.529  56.197  -6.718  1.00  0.00           C  
ATOM   1692  C   PRO B1448       1.881  55.713  -5.317  1.00  0.00           C  
ATOM   1693  O   PRO B1448       2.067  54.518  -5.073  1.00  0.00           O  
ATOM   1694  CB  PRO B1448       0.202  55.691  -7.185  1.00  0.00           C  
ATOM   1695  CG  PRO B1448       0.318  55.833  -8.656  1.00  0.00           C  
ATOM   1696  CD  PRO B1448       1.649  55.236  -8.920  1.00  0.00           C  
ATOM   1697  N   ASP B1456       1.965  56.676  -4.404  1.00  0.00           N  
ATOM   1698  CA  ASP B1456       2.266  56.429  -3.010  1.00  0.00           C  
ATOM   1699  C   ASP B1456       3.766  56.233  -2.674  1.00  0.00           C  
ATOM   1700  O   ASP B1456       4.109  55.914  -1.530  1.00  0.00           O  
ATOM   1701  CB  ASP B1456       1.406  55.265  -2.495  1.00  0.00           C  
ATOM   1702  CG  ASP B1456       1.019  55.439  -1.041  1.00  0.00           C  
ATOM   1703  OD1 ASP B1456       0.702  56.587  -0.654  1.00  0.00           O  
ATOM   1704  OD2 ASP B1456       1.027  54.441  -0.285  1.00  0.00           O  
ATOM   1705  N   THR B1457       4.656  56.434  -3.654  1.00  0.00           N  
ATOM   1706  CA  THR B1457       6.088  56.344  -3.391  1.00  0.00           C  
ATOM   1707  C   THR B1457       6.601  57.769  -3.003  1.00  0.00           C  
ATOM   1708  O   THR B1457       7.526  57.922  -2.190  1.00  0.00           O  
ATOM   1709  CB  THR B1457       6.906  55.823  -4.623  1.00  0.00           C  
ATOM   1710  OG1 THR B1457       6.812  56.759  -5.703  1.00  0.00           O  
ATOM   1711  CG2 THR B1457       6.427  54.465  -5.067  1.00  0.00           C  
ATOM   1712  N   GLN B1458       6.002  58.821  -3.555  1.00  0.00           N  
ATOM   1713  CA  GLN B1458       6.465  60.179  -3.217  1.00  0.00           C  
ATOM   1714  C   GLN B1458       6.415  60.411  -1.718  1.00  0.00           C  
ATOM   1715  O   GLN B1458       5.340  60.398  -1.097  1.00  0.00           O  
ATOM   1716  CB  GLN B1458       5.674  61.253  -3.966  1.00  0.00           C  
ATOM   1717  CG  GLN B1458       6.076  62.659  -3.623  1.00  0.00           C  
ATOM   1718  CD  GLN B1458       5.678  63.640  -4.704  1.00  0.00           C  
ATOM   1719  OE1 GLN B1458       4.533  63.661  -5.138  1.00  0.00           O  
ATOM   1720  NE2 GLN B1458       6.628  64.462  -5.145  1.00  0.00           N  
ATOM   1721  N   THR B1459       7.613  60.585  -1.154  1.00  0.00           N  
ATOM   1722  CA  THR B1459       7.826  60.760   0.278  1.00  0.00           C  
ATOM   1723  C   THR B1459       8.528  62.070   0.626  1.00  0.00           C  
ATOM   1724  O   THR B1459       9.357  62.584  -0.130  1.00  0.00           O  
ATOM   1725  CB  THR B1459       8.668  59.574   0.847  1.00  0.00           C  
ATOM   1726  OG1 THR B1459       8.116  58.314   0.420  1.00  0.00           O  
ATOM   1727  CG2 THR B1459       8.684  59.604   2.362  1.00  0.00           C  
ATOM   1728  N   GLU B1460       8.161  62.603   1.783  1.00  0.00           N  
ATOM   1729  CA  GLU B1460       8.714  63.832   2.337  1.00  0.00           C  
ATOM   1730  C   GLU B1460       9.607  63.386   3.494  1.00  0.00           C  
ATOM   1731  O   GLU B1460       9.131  62.642   4.356  1.00  0.00           O  
ATOM   1732  CB  GLU B1460       7.587  64.677   2.908  1.00  0.00           C  
ATOM   1733  CG  GLU B1460       6.783  65.490   1.916  1.00  0.00           C  
ATOM   1734  CD  GLU B1460       5.712  66.340   2.613  1.00  0.00           C  
ATOM   1735  OE1 GLU B1460       5.317  67.406   2.064  1.00  0.00           O  
ATOM   1736  OE2 GLU B1460       5.266  65.930   3.712  1.00  0.00           O  
ATOM   1737  N   VAL B1461      10.877  63.810   3.539  1.00  0.00           N  
ATOM   1738  CA  VAL B1461      11.753  63.396   4.659  1.00  0.00           C  
ATOM   1739  C   VAL B1461      12.077  64.491   5.712  1.00  0.00           C  
ATOM   1740  O   VAL B1461      12.495  65.611   5.396  1.00  0.00           O  
ATOM   1741  CB  VAL B1461      13.069  62.663   4.132  1.00  0.00           C  
ATOM   1742  CG1 VAL B1461      12.872  62.231   2.706  1.00  0.00           C  
ATOM   1743  CG2 VAL B1461      14.284  63.507   4.248  1.00  0.00           C  
ATOM   1744  N   PHE B1462      11.819  64.144   6.969  1.00  0.00           N  
ATOM   1745  CA  PHE B1462      12.050  65.006   8.127  1.00  0.00           C  
ATOM   1746  C   PHE B1462      13.206  64.471   8.905  1.00  0.00           C  
ATOM   1747  O   PHE B1462      13.308  63.280   9.165  1.00  0.00           O  
ATOM   1748  CB  PHE B1462      10.832  65.038   9.031  1.00  0.00           C  
ATOM   1749  CG  PHE B1462       9.670  65.691   8.402  1.00  0.00           C  
ATOM   1750  CD1 PHE B1462       9.335  67.003   8.725  1.00  0.00           C  
ATOM   1751  CD2 PHE B1462       8.962  65.029   7.400  1.00  0.00           C  
ATOM   1752  CE1 PHE B1462       8.323  67.640   8.053  1.00  0.00           C  
ATOM   1753  CE2 PHE B1462       7.940  65.661   6.715  1.00  0.00           C  
ATOM   1754  CZ  PHE B1462       7.621  66.962   7.035  1.00  0.00           C  
ATOM   1755  N   ALA B1463      14.062  65.381   9.312  1.00  0.00           N  
ATOM   1756  CA  ALA B1463      15.262  64.997  10.004  1.00  0.00           C  
ATOM   1757  C   ALA B1463      15.488  65.845  11.226  1.00  0.00           C  
ATOM   1758  O   ALA B1463      15.205  67.045  11.248  1.00  0.00           O  
ATOM   1759  CB  ALA B1463      16.444  65.111   9.036  1.00  0.00           C  
ATOM   1760  N   PHE B1464      15.997  65.190  12.252  1.00  0.00           N  
ATOM   1761  CA  PHE B1464      16.295  65.855  13.499  1.00  0.00           C  
ATOM   1762  C   PHE B1464      17.762  66.233  13.610  1.00  0.00           C  
ATOM   1763  O   PHE B1464      18.649  65.379  13.669  1.00  0.00           O  
ATOM   1764  CB  PHE B1464      15.924  64.958  14.691  1.00  0.00           C  
ATOM   1765  CG  PHE B1464      16.346  65.532  16.013  1.00  0.00           C  
ATOM   1766  CD1 PHE B1464      17.590  65.219  16.555  1.00  0.00           C  
ATOM   1767  CD2 PHE B1464      15.538  66.471  16.666  1.00  0.00           C  
ATOM   1768  CE1 PHE B1464      18.028  65.830  17.710  1.00  0.00           C  
ATOM   1769  CE2 PHE B1464      15.964  67.090  17.826  1.00  0.00           C  
ATOM   1770  CZ  PHE B1464      17.210  66.775  18.350  1.00  0.00           C  
ATOM   1771  N   HIS B1465      18.032  67.519  13.641  1.00  0.00           N  
ATOM   1772  CA  HIS B1465      19.399  67.926  13.802  1.00  0.00           C  
ATOM   1773  C   HIS B1465      19.518  68.614  15.125  1.00  0.00           C  
ATOM   1774  O   HIS B1465      18.740  69.501  15.446  1.00  0.00           O  
ATOM   1775  CB  HIS B1465      19.843  68.886  12.732  1.00  0.00           C  
ATOM   1776  CG  HIS B1465      21.322  69.095  12.732  1.00  0.00           C  
ATOM   1777  ND1 HIS B1465      22.143  68.622  11.734  1.00  0.00           N  
ATOM   1778  CD2 HIS B1465      22.133  69.684  13.637  1.00  0.00           C  
ATOM   1779  CE1 HIS B1465      23.395  68.916  12.019  1.00  0.00           C  
ATOM   1780  NE2 HIS B1465      23.416  69.563  13.167  1.00  0.00           N  
ATOM   1781  N   PRO B1475      20.503  68.215  15.915  1.00  0.00           N  
ATOM   1782  CA  PRO B1475      20.740  68.798  17.237  1.00  0.00           C  
ATOM   1783  C   PRO B1475      20.999  70.310  17.252  1.00  0.00           C  
ATOM   1784  O   PRO B1475      20.534  70.985  18.167  1.00  0.00           O  
ATOM   1785  CB  PRO B1475      21.900  67.978  17.762  1.00  0.00           C  
ATOM   1786  CG  PRO B1475      21.625  66.631  17.157  1.00  0.00           C  
ATOM   1787  CD  PRO B1475      21.270  66.976  15.735  1.00  0.00           C  
ATOM   1788  N   LYS B1476      21.722  70.851  16.267  1.00  0.00           N  
ATOM   1789  CA  LYS B1476      21.947  72.310  16.226  1.00  0.00           C  
ATOM   1790  C   LYS B1476      20.595  73.032  16.353  1.00  0.00           C  
ATOM   1791  O   LYS B1476      20.470  74.008  17.093  1.00  0.00           O  
ATOM   1792  CB  LYS B1476      22.532  72.804  14.886  1.00  0.00           C  
ATOM   1793  CG  LYS B1476      23.882  72.300  14.458  1.00  0.00           C  
ATOM   1794  CD  LYS B1476      24.392  73.090  13.231  1.00  0.00           C  
ATOM   1795  CE  LYS B1476      24.586  74.560  13.577  1.00  0.00           C  
ATOM   1796  NZ  LYS B1476      25.354  75.368  12.571  1.00  0.00           N  
ATOM   1797  N   LEU B1681      19.606  72.541  15.596  1.00  0.00           N  
ATOM   1798  CA  LEU B1681      18.261  73.110  15.526  1.00  0.00           C  
ATOM   1799  C   LEU B1681      17.399  73.170  16.791  1.00  0.00           C  
ATOM   1800  O   LEU B1681      16.515  74.023  16.873  1.00  0.00           O  
ATOM   1801  CB  LEU B1681      17.459  72.402  14.435  1.00  0.00           C  
ATOM   1802  CG  LEU B1681      17.888  72.592  12.988  1.00  0.00           C  
ATOM   1803  CD1 LEU B1681      16.990  71.813  12.014  1.00  0.00           C  
ATOM   1804  CD2 LEU B1681      17.806  74.047  12.701  1.00  0.00           C  
ATOM   1805  N   VAL B1682      17.593  72.282  17.765  1.00  0.00           N  
ATOM   1806  CA  VAL B1682      16.746  72.388  18.945  1.00  0.00           C  
ATOM   1807  C   VAL B1682      17.328  73.508  19.769  1.00  0.00           C  
ATOM   1808  O   VAL B1682      18.534  73.553  20.006  1.00  0.00           O  
ATOM   1809  CB  VAL B1682      16.669  71.075  19.764  1.00  0.00           C  
ATOM   1810  CG1 VAL B1682      17.106  69.913  18.910  1.00  0.00           C  
ATOM   1811  CG2 VAL B1682      17.466  71.183  21.032  1.00  0.00           C  
ATOM   1812  N   GLY B1683      16.454  74.412  20.193  1.00  0.00           N  
ATOM   1813  CA  GLY B1683      16.872  75.576  20.939  1.00  0.00           C  
ATOM   1814  C   GLY B1683      16.854  76.701  19.921  1.00  0.00           C  
ATOM   1815  O   GLY B1683      16.827  77.880  20.270  1.00  0.00           O  
ATOM   1816  N   SER B1684      16.851  76.307  18.647  1.00  0.00           N  
ATOM   1817  CA  SER B1684      16.827  77.221  17.497  1.00  0.00           C  
ATOM   1818  C   SER B1684      15.900  78.427  17.677  1.00  0.00           C  
ATOM   1819  O   SER B1684      14.732  78.288  18.075  1.00  0.00           O  
ATOM   1820  CB  SER B1684      16.409  76.452  16.230  1.00  0.00           C  
ATOM   1821  OG  SER B1684      16.583  77.211  15.052  1.00  0.00           O  
ATOM   1822  N   SER B1685      16.430  79.609  17.368  1.00  0.00           N  
ATOM   1823  CA  SER B1685      15.659  80.842  17.476  1.00  0.00           C  
ATOM   1824  C   SER B1685      14.613  80.829  16.355  1.00  0.00           C  
ATOM   1825  O   SER B1685      14.011  81.855  16.021  1.00  0.00           O  
ATOM   1826  CB  SER B1685      16.585  82.062  17.347  1.00  0.00           C  
ATOM   1827  OG  SER B1685      15.966  83.248  17.837  1.00  0.00           O  
ATOM   1828  N   THR B1686      14.407  79.649  15.779  1.00  0.00           N  
ATOM   1829  CA  THR B1686      13.438  79.481  14.711  1.00  0.00           C  
ATOM   1830  C   THR B1686      12.376  78.485  15.162  1.00  0.00           C  
ATOM   1831  O   THR B1686      12.308  78.125  16.349  1.00  0.00           O  
ATOM   1832  CB  THR B1686      14.107  78.962  13.421  1.00  0.00           C  
ATOM   1833  OG1 THR B1686      13.211  79.127  12.315  1.00  0.00           O  
ATOM   1834  CG2 THR B1686      14.451  77.491  13.556  1.00  0.00           C  
ATOM   1835  N   LYS B1687      11.560  78.036  14.206  1.00  0.00           N  
ATOM   1836  CA  LYS B1687      10.477  77.092  14.485  1.00  0.00           C  
ATOM   1837  C   LYS B1687      10.865  75.641  14.222  1.00  0.00           C  
ATOM   1838  O   LYS B1687      10.013  74.778  13.999  1.00  0.00           O  
ATOM   1839  CB  LYS B1687       9.232  77.452  13.669  1.00  0.00           C  
ATOM   1840  CG  LYS B1687       7.932  76.846  14.211  1.00  0.00           C  
ATOM   1841  CD  LYS B1687       7.658  77.238  15.669  1.00  0.00           C  
ATOM   1842  CE  LYS B1687       6.307  76.702  16.115  1.00  0.00           C  
ATOM   1843  NZ  LYS B1687       6.176  75.233  15.874  1.00  0.00           N  
ATOM   1844  N   TYR B1688      12.166  75.387  14.241  1.00  0.00           N  
ATOM   1845  CA  TYR B1688      12.701  74.049  14.062  1.00  0.00           C  
ATOM   1846  C   TYR B1688      13.195  73.725  15.463  1.00  0.00           C  
ATOM   1847  O   TYR B1688      13.987  72.818  15.685  1.00  0.00           O  
ATOM   1848  CB  TYR B1688      13.852  74.087  13.060  1.00  0.00           C  
ATOM   1849  CG  TYR B1688      13.431  74.581  11.692  1.00  0.00           C  
ATOM   1850  CD1 TYR B1688      14.225  75.473  10.977  1.00  0.00           C  
ATOM   1851  CD2 TYR B1688      12.244  74.147  11.108  1.00  0.00           C  
ATOM   1852  CE1 TYR B1688      13.845  75.922   9.712  1.00  0.00           C  
ATOM   1853  CE2 TYR B1688      11.853  74.584   9.848  1.00  0.00           C  
ATOM   1854  CZ  TYR B1688      12.658  75.472   9.155  1.00  0.00           C  
ATOM   1855  OH  TYR B1688      12.288  75.907   7.906  1.00  0.00           O  
ATOM   1856  N   SER B1689      12.694  74.518  16.402  1.00  0.00           N  
ATOM   1857  CA  SER B1689      13.014  74.429  17.818  1.00  0.00           C  
ATOM   1858  C   SER B1689      13.027  73.014  18.435  1.00  0.00           C  
ATOM   1859  O   SER B1689      13.742  72.772  19.400  1.00  0.00           O  
ATOM   1860  CB  SER B1689      12.055  75.351  18.585  1.00  0.00           C  
ATOM   1861  OG  SER B1689      12.188  75.205  19.987  1.00  0.00           O  
ATOM   1862  N   ASP B1690      12.248  72.077  17.904  1.00  0.00           N  
ATOM   1863  CA  ASP B1690      12.261  70.734  18.472  1.00  0.00           C  
ATOM   1864  C   ASP B1690      13.306  69.938  17.743  1.00  0.00           C  
ATOM   1865  O   ASP B1690      13.429  68.726  17.941  1.00  0.00           O  
ATOM   1866  CB  ASP B1690      10.899  70.045  18.364  1.00  0.00           C  
ATOM   1867  CG  ASP B1690      10.354  70.033  16.960  1.00  0.00           C  
ATOM   1868  OD1 ASP B1690       9.284  69.400  16.792  1.00  0.00           O  
ATOM   1869  OD2 ASP B1690      10.975  70.650  16.047  1.00  0.00           O  
ATOM   1870  N   GLY B1692      14.053  70.651  16.894  1.00  0.00           N  
ATOM   1871  CA  GLY B1692      15.140  70.067  16.120  1.00  0.00           C  
ATOM   1872  C   GLY B1692      14.807  69.391  14.801  1.00  0.00           C  
ATOM   1873  O   GLY B1692      15.712  69.000  14.073  1.00  0.00           O  
ATOM   1874  N   TRP B1693      13.527  69.254  14.479  1.00  0.00           N  
ATOM   1875  CA  TRP B1693      13.157  68.590  13.253  1.00  0.00           C  
ATOM   1876  C   TRP B1693      12.909  69.534  12.120  1.00  0.00           C  
ATOM   1877  O   TRP B1693      12.456  70.637  12.340  1.00  0.00           O  
ATOM   1878  CB  TRP B1693      11.908  67.772  13.460  1.00  0.00           C  
ATOM   1879  CG  TRP B1693      12.067  66.648  14.359  1.00  0.00           C  
ATOM   1880  CD1 TRP B1693      12.030  66.682  15.715  1.00  0.00           C  
ATOM   1881  CD2 TRP B1693      12.314  65.278  13.983  1.00  0.00           C  
ATOM   1882  NE1 TRP B1693      12.242  65.404  16.222  1.00  0.00           N  
ATOM   1883  CE2 TRP B1693      12.421  64.530  15.178  1.00  0.00           C  
ATOM   1884  CE3 TRP B1693      12.459  64.617  12.758  1.00  0.00           C  
ATOM   1885  CZ2 TRP B1693      12.665  63.148  15.181  1.00  0.00           C  
ATOM   1886  CZ3 TRP B1693      12.701  63.242  12.762  1.00  0.00           C  
ATOM   1887  CH2 TRP B1693      12.803  62.524  13.970  1.00  0.00           C  
ATOM   1888  N   ILE B1700      13.194  69.085  10.902  1.00  0.00           N  
ATOM   1889  CA  ILE B1700      12.967  69.896   9.718  1.00  0.00           C  
ATOM   1890  C   ILE B1700      12.785  69.033   8.460  1.00  0.00           C  
ATOM   1891  O   ILE B1700      13.320  67.936   8.375  1.00  0.00           O  
ATOM   1892  CB  ILE B1700      14.109  70.910   9.514  1.00  0.00           C  
ATOM   1893  CG1 ILE B1700      13.789  71.764   8.311  1.00  0.00           C  
ATOM   1894  CG2 ILE B1700      15.455  70.209   9.335  1.00  0.00           C  
ATOM   1895  CD1 ILE B1700      14.935  72.635   7.900  1.00  0.00           C  
ATOM   1896  N   GLU B1701      11.974  69.501   7.514  1.00  0.00           N  
ATOM   1897  CA  GLU B1701      11.762  68.760   6.282  1.00  0.00           C  
ATOM   1898  C   GLU B1701      12.975  69.156   5.460  1.00  0.00           C  
ATOM   1899  O   GLU B1701      13.200  70.351   5.208  1.00  0.00           O  
ATOM   1900  CB  GLU B1701      10.491  69.210   5.599  1.00  0.00           C  
ATOM   1901  CG  GLU B1701      10.148  68.360   4.407  1.00  0.00           C  
ATOM   1902  CD  GLU B1701       8.819  68.707   3.759  1.00  0.00           C  
ATOM   1903  OE1 GLU B1701       8.553  68.159   2.652  1.00  0.00           O  
ATOM   1904  OE2 GLU B1701       8.047  69.506   4.347  1.00  0.00           O  
ATOM   1905  N   ILE B1702      13.735  68.164   5.005  1.00  0.00           N  
ATOM   1906  CA  ILE B1702      14.981  68.486   4.342  1.00  0.00           C  
ATOM   1907  C   ILE B1702      15.225  67.869   2.987  1.00  0.00           C  
ATOM   1908  O   ILE B1702      16.161  68.284   2.287  1.00  0.00           O  
ATOM   1909  CB  ILE B1702      16.158  68.150   5.326  1.00  0.00           C  
ATOM   1910  CG1 ILE B1702      17.480  68.682   4.794  1.00  0.00           C  
ATOM   1911  CG2 ILE B1702      16.159  66.663   5.664  1.00  0.00           C  
ATOM   1912  CD1 ILE B1702      17.756  70.126   5.190  1.00  0.00           C  
ATOM   1913  N   ALA B1703      14.379  66.907   2.607  1.00  0.00           N  
ATOM   1914  CA  ALA B1703      14.505  66.228   1.309  1.00  0.00           C  
ATOM   1915  C   ALA B1703      13.210  65.540   0.941  1.00  0.00           C  
ATOM   1916  O   ALA B1703      12.271  65.510   1.731  1.00  0.00           O  
ATOM   1917  CB  ALA B1703      15.623  65.163   1.365  1.00  0.00           C  
ATOM   1918  N   THR B1704      13.180  64.966  -0.260  1.00  0.00           N  
ATOM   1919  CA  THR B1704      12.016  64.220  -0.734  1.00  0.00           C  
ATOM   1920  C   THR B1704      12.491  63.190  -1.756  1.00  0.00           C  
ATOM   1921  O   THR B1704      13.572  63.347  -2.348  1.00  0.00           O  
ATOM   1922  CB  THR B1704      10.987  65.160  -1.425  1.00  0.00           C  
ATOM   1923  OG1 THR B1704      11.675  65.920  -2.418  1.00  0.00           O  
ATOM   1924  CG2 THR B1704      10.319  66.146  -0.407  1.00  0.00           C  
ATOM   1925  N   PHE B1705      11.708  62.133  -1.968  1.00  0.00           N  
ATOM   1926  CA  PHE B1705      12.082  61.131  -2.982  1.00  0.00           C  
ATOM   1927  C   PHE B1705      10.846  60.392  -3.468  1.00  0.00           C  
ATOM   1928  O   PHE B1705       9.770  60.613  -2.956  1.00  0.00           O  
ATOM   1929  CB  PHE B1705      13.102  60.109  -2.414  1.00  0.00           C  
ATOM   1930  CG  PHE B1705      12.550  59.246  -1.316  1.00  0.00           C  
ATOM   1931  CD1 PHE B1705      11.904  58.058  -1.603  1.00  0.00           C  
ATOM   1932  CD2 PHE B1705      12.646  59.644   0.009  1.00  0.00           C  
ATOM   1933  CE1 PHE B1705      11.362  57.273  -0.586  1.00  0.00           C  
ATOM   1934  CE2 PHE B1705      12.109  58.863   1.034  1.00  0.00           C  
ATOM   1935  CZ  PHE B1705      11.471  57.679   0.740  1.00  0.00           C  
ATOM   1936  N   GLY B1706      11.014  59.513  -4.452  1.00  0.00           N  
ATOM   1937  CA  GLY B1706       9.910  58.707  -4.948  1.00  0.00           C  
ATOM   1938  C   GLY B1706      10.514  57.736  -5.931  1.00  0.00           C  
ATOM   1939  O   GLY B1706      11.690  57.860  -6.250  1.00  0.00           O  
ATOM   1940  N   ILE B1707       9.760  56.742  -6.372  1.00  0.00           N  
ATOM   1941  CA  ILE B1707      10.271  55.829  -7.387  1.00  0.00           C  
ATOM   1942  C   ILE B1707       9.547  56.306  -8.634  1.00  0.00           C  
ATOM   1943  O   ILE B1707       8.347  56.471  -8.581  1.00  0.00           O  
ATOM   1944  CB  ILE B1707       9.835  54.418  -7.109  1.00  0.00           C  
ATOM   1945  CG1 ILE B1707      10.133  54.095  -5.648  1.00  0.00           C  
ATOM   1946  CG2 ILE B1707      10.469  53.462  -8.128  1.00  0.00           C  
ATOM   1947  CD1 ILE B1707      11.138  53.013  -5.453  1.00  0.00           C  
ATOM   1948  N   TYR B1708      10.243  56.552  -9.740  1.00  0.00           N  
ATOM   1949  CA  TYR B1708       9.581  57.022 -10.965  1.00  0.00           C  
ATOM   1950  C   TYR B1708       8.438  56.089 -11.439  1.00  0.00           C  
ATOM   1951  O   TYR B1708       8.415  54.904 -11.123  1.00  0.00           O  
ATOM   1952  CB  TYR B1708      10.619  57.218 -12.096  1.00  0.00           C  
ATOM   1953  CG  TYR B1708      11.534  58.404 -11.892  1.00  0.00           C  
ATOM   1954  CD1 TYR B1708      12.824  58.424 -12.412  1.00  0.00           C  
ATOM   1955  CD2 TYR B1708      11.100  59.533 -11.192  1.00  0.00           C  
ATOM   1956  CE1 TYR B1708      13.666  59.556 -12.239  1.00  0.00           C  
ATOM   1957  CE2 TYR B1708      11.926  60.658 -11.014  1.00  0.00           C  
ATOM   1958  CZ  TYR B1708      13.200  60.667 -11.536  1.00  0.00           C  
ATOM   1959  OH  TYR B1708      13.992  61.785 -11.351  1.00  0.00           O  
ATOM   1960  N   SER B1709       7.476  56.641 -12.178  1.00  0.00           N  
ATOM   1961  CA  SER B1709       6.360  55.858 -12.678  1.00  0.00           C  
ATOM   1962  C   SER B1709       6.768  55.321 -14.017  1.00  0.00           C  
ATOM   1963  O   SER B1709       7.300  56.065 -14.828  1.00  0.00           O  
ATOM   1964  CB  SER B1709       5.111  56.719 -12.871  1.00  0.00           C  
ATOM   1965  OG  SER B1709       3.978  55.884 -13.068  1.00  0.00           O  
ATOM   1966  N   PRO B1710       6.512  54.021 -14.279  1.00  0.00           N  
ATOM   1967  CA  PRO B1710       6.901  53.462 -15.578  1.00  0.00           C  
ATOM   1968  C   PRO B1710       6.240  54.173 -16.733  1.00  0.00           C  
ATOM   1969  O   PRO B1710       6.639  53.987 -17.885  1.00  0.00           O  
ATOM   1970  CB  PRO B1710       6.505  51.991 -15.471  1.00  0.00           C  
ATOM   1971  CG  PRO B1710       5.442  51.989 -14.422  1.00  0.00           C  
ATOM   1972  CD  PRO B1710       5.888  52.996 -13.422  1.00  0.00           C  
ATOM   1973  N   THR B1711       5.224  54.981 -16.422  1.00  0.00           N  
ATOM   1974  CA  THR B1711       4.509  55.764 -17.435  1.00  0.00           C  
ATOM   1975  C   THR B1711       5.555  56.700 -18.056  1.00  0.00           C  
ATOM   1976  O   THR B1711       5.725  56.752 -19.269  1.00  0.00           O  
ATOM   1977  CB  THR B1711       3.308  56.551 -16.790  1.00  0.00           C  
ATOM   1978  OG1 THR B1711       3.751  57.388 -15.703  1.00  0.00           O  
ATOM   1979  CG2 THR B1711       2.289  55.563 -16.235  1.00  0.00           C  
ATOM   1980  N   ALA B1742       6.304  57.375 -17.191  1.00  0.00           N  
ATOM   1981  CA  ALA B1742       7.366  58.309 -17.560  1.00  0.00           C  
ATOM   1982  C   ALA B1742       8.620  57.616 -18.116  1.00  0.00           C  
ATOM   1983  O   ALA B1742       9.163  57.988 -19.161  1.00  0.00           O  
ATOM   1984  CB  ALA B1742       7.730  59.095 -16.343  1.00  0.00           C  
ATOM   1985  N   LEU B1764       9.080  56.627 -17.357  1.00  0.00           N  
ATOM   1986  CA  LEU B1764      10.237  55.802 -17.677  1.00  0.00           C  
ATOM   1987  C   LEU B1764      10.130  55.182 -19.085  1.00  0.00           C  
ATOM   1988  O   LEU B1764      11.070  55.255 -19.885  1.00  0.00           O  
ATOM   1989  CB  LEU B1764      10.339  54.673 -16.640  1.00  0.00           C  
ATOM   1990  CG  LEU B1764      11.312  54.668 -15.455  1.00  0.00           C  
ATOM   1991  CD1 LEU B1764      12.045  55.963 -15.326  1.00  0.00           C  
ATOM   1992  CD2 LEU B1764      10.533  54.349 -14.202  1.00  0.00           C  
ATOM   1993  N   ALA B1765       8.974  54.568 -19.357  1.00  0.00           N  
ATOM   1994  CA  ALA B1765       8.684  53.895 -20.619  1.00  0.00           C  
ATOM   1995  C   ALA B1765       8.836  54.855 -21.775  1.00  0.00           C  
ATOM   1996  O   ALA B1765       9.186  54.451 -22.873  1.00  0.00           O  
ATOM   1997  CB  ALA B1765       7.295  53.324 -20.582  1.00  0.00           C  
ATOM   1998  N   GLU B1767       8.600  56.137 -21.515  1.00  0.00           N  
ATOM   1999  CA  GLU B1767       8.756  57.169 -22.534  1.00  0.00           C  
ATOM   2000  C   GLU B1767      10.214  57.320 -22.953  1.00  0.00           C  
ATOM   2001  O   GLU B1767      10.526  57.956 -23.952  1.00  0.00           O  
ATOM   2002  CB  GLU B1767       8.271  58.514 -21.983  1.00  0.00           C  
ATOM   2003  CG  GLU B1767       7.270  59.205 -22.863  1.00  0.00           C  
ATOM   2004  CD  GLU B1767       5.974  58.421 -22.956  1.00  0.00           C  
ATOM   2005  OE1 GLU B1767       5.246  58.334 -21.935  1.00  0.00           O  
ATOM   2006  OE2 GLU B1767       5.691  57.881 -24.049  1.00  0.00           O  
ATOM   2007  N   TYR B1768      11.119  56.777 -22.146  1.00  0.00           N  
ATOM   2008  CA  TYR B1768      12.537  56.873 -22.436  1.00  0.00           C  
ATOM   2009  C   TYR B1768      13.234  55.547 -22.681  1.00  0.00           C  
ATOM   2010  O   TYR B1768      14.436  55.502 -22.917  1.00  0.00           O  
ATOM   2011  CB  TYR B1768      13.216  57.610 -21.324  1.00  0.00           C  
ATOM   2012  CG  TYR B1768      12.874  59.058 -21.319  1.00  0.00           C  
ATOM   2013  CD1 TYR B1768      11.784  59.539 -20.590  1.00  0.00           C  
ATOM   2014  CD2 TYR B1768      13.621  59.954 -22.090  1.00  0.00           C  
ATOM   2015  CE1 TYR B1768      11.443  60.893 -20.642  1.00  0.00           C  
ATOM   2016  CE2 TYR B1768      13.301  61.306 -22.148  1.00  0.00           C  
ATOM   2017  CZ  TYR B1768      12.211  61.773 -21.432  1.00  0.00           C  
ATOM   2018  OH  TYR B1768      11.889  63.108 -21.548  1.00  0.00           O  
ATOM   2019  N   ASP B1770      12.453  54.477 -22.642  1.00  0.00           N  
ATOM   2020  CA  ASP B1770      12.929  53.127 -22.867  1.00  0.00           C  
ATOM   2021  C   ASP B1770      13.760  52.594 -21.704  1.00  0.00           C  
ATOM   2022  O   ASP B1770      14.637  51.748 -21.862  1.00  0.00           O  
ATOM   2023  CB  ASP B1770      13.674  53.061 -24.199  1.00  0.00           C  
ATOM   2024  CG  ASP B1770      12.783  52.580 -25.339  1.00  0.00           C  
ATOM   2025  OD1 ASP B1770      13.150  52.801 -26.510  1.00  0.00           O  
ATOM   2026  OD2 ASP B1770      11.722  51.961 -25.072  1.00  0.00           O  
ATOM   2027  N   ILE B1771      13.457  53.112 -20.525  1.00  0.00           N  
ATOM   2028  CA  ILE B1771      14.102  52.689 -19.301  1.00  0.00           C  
ATOM   2029  C   ILE B1771      13.173  51.595 -18.816  1.00  0.00           C  
ATOM   2030  O   ILE B1771      11.990  51.849 -18.596  1.00  0.00           O  
ATOM   2031  CB  ILE B1771      14.155  53.857 -18.348  1.00  0.00           C  
ATOM   2032  CG1 ILE B1771      15.219  54.817 -18.876  1.00  0.00           C  
ATOM   2033  CG2 ILE B1771      14.362  53.384 -16.922  1.00  0.00           C  
ATOM   2034  CD1 ILE B1771      15.087  56.232 -18.383  1.00  0.00           C  
ATOM   2035  N   PRO B1772      13.681  50.358 -18.674  1.00  0.00           N  
ATOM   2036  CA  PRO B1772      12.821  49.254 -18.225  1.00  0.00           C  
ATOM   2037  C   PRO B1772      12.830  48.893 -16.793  1.00  0.00           C  
ATOM   2038  O   PRO B1772      12.308  47.842 -16.469  1.00  0.00           O  
ATOM   2039  CB  PRO B1772      13.328  48.072 -19.024  1.00  0.00           C  
ATOM   2040  CG  PRO B1772      14.815  48.326 -19.002  1.00  0.00           C  
ATOM   2041  CD  PRO B1772      14.891  49.827 -19.323  1.00  0.00           C  
ATOM   2042  N   TYR B1773      13.462  49.708 -15.948  1.00  0.00           N  
ATOM   2043  CA  TYR B1773      13.565  49.406 -14.505  1.00  0.00           C  
ATOM   2044  C   TYR B1773      13.104  50.486 -13.576  1.00  0.00           C  
ATOM   2045  O   TYR B1773      13.078  51.677 -13.916  1.00  0.00           O  
ATOM   2046  CB  TYR B1773      15.004  49.096 -14.077  1.00  0.00           C  
ATOM   2047  CG  TYR B1773      15.682  48.054 -14.913  1.00  0.00           C  
ATOM   2048  CD1 TYR B1773      16.592  48.411 -15.907  1.00  0.00           C  
ATOM   2049  CD2 TYR B1773      15.401  46.705 -14.720  1.00  0.00           C  
ATOM   2050  CE1 TYR B1773      17.198  47.454 -16.678  1.00  0.00           C  
ATOM   2051  CE2 TYR B1773      16.006  45.738 -15.490  1.00  0.00           C  
ATOM   2052  CZ  TYR B1773      16.895  46.114 -16.458  1.00  0.00           C  
ATOM   2053  OH  TYR B1773      17.476  45.130 -17.209  1.00  0.00           O  
ATOM   2054  N   PRO B1774      12.722  50.078 -12.371  1.00  0.00           N  
ATOM   2055  CA  PRO B1774      12.284  51.098 -11.421  1.00  0.00           C  
ATOM   2056  C   PRO B1774      13.475  52.040 -11.189  1.00  0.00           C  
ATOM   2057  O   PRO B1774      14.643  51.693 -11.433  1.00  0.00           O  
ATOM   2058  CB  PRO B1774      11.879  50.289 -10.168  1.00  0.00           C  
ATOM   2059  CG  PRO B1774      12.540  48.931 -10.359  1.00  0.00           C  
ATOM   2060  CD  PRO B1774      12.531  48.709 -11.864  1.00  0.00           C  
ATOM   2061  N   VAL B1775      13.190  53.246 -10.747  1.00  0.00           N  
ATOM   2062  CA  VAL B1775      14.269  54.190 -10.506  1.00  0.00           C  
ATOM   2063  C   VAL B1775      13.870  55.028  -9.322  1.00  0.00           C  
ATOM   2064  O   VAL B1775      12.798  55.633  -9.309  1.00  0.00           O  
ATOM   2065  CB  VAL B1775      14.510  55.097 -11.741  1.00  0.00           C  
ATOM   2066  CG1 VAL B1775      15.734  55.963 -11.542  1.00  0.00           C  
ATOM   2067  CG2 VAL B1775      14.670  54.239 -12.962  1.00  0.00           C  
ATOM   2068  N   MET B1776      14.721  55.036  -8.311  1.00  0.00           N  
ATOM   2069  CA  MET B1776      14.439  55.820  -7.131  1.00  0.00           C  
ATOM   2070  C   MET B1776      15.090  57.189  -7.357  1.00  0.00           C  
ATOM   2071  O   MET B1776      16.177  57.282  -7.919  1.00  0.00           O  
ATOM   2072  CB  MET B1776      15.015  55.104  -5.911  1.00  0.00           C  
ATOM   2073  CG  MET B1776      14.636  55.707  -4.571  1.00  0.00           C  
ATOM   2074  SD  MET B1776      15.607  57.182  -4.226  1.00  0.00           S  
ATOM   2075  CE  MET B1776      17.008  56.481  -3.442  1.00  0.00           C  
ATOM   2076  N   ASN B1777      14.404  58.256  -6.968  1.00  0.00           N  
ATOM   2077  CA  ASN B1777      14.945  59.604  -7.116  1.00  0.00           C  
ATOM   2078  C   ASN B1777      14.760  60.337  -5.794  1.00  0.00           C  
ATOM   2079  O   ASN B1777      13.644  60.444  -5.282  1.00  0.00           O  
ATOM   2080  CB  ASN B1777      14.245  60.340  -8.265  1.00  0.00           C  
ATOM   2081  CG  ASN B1777      14.633  61.817  -8.343  1.00  0.00           C  
ATOM   2082  OD1 ASN B1777      13.868  62.686  -7.943  1.00  0.00           O  
ATOM   2083  ND2 ASN B1777      15.826  62.098  -8.858  1.00  0.00           N  
ATOM   2084  N   LEU B1778      15.870  60.795  -5.223  1.00  0.00           N  
ATOM   2085  CA  LEU B1778      15.895  61.517  -3.934  1.00  0.00           C  
ATOM   2086  C   LEU B1778      16.549  62.824  -4.289  1.00  0.00           C  
ATOM   2087  O   LEU B1778      17.376  62.878  -5.200  1.00  0.00           O  
ATOM   2088  CB  LEU B1778      16.776  60.771  -2.920  1.00  0.00           C  
ATOM   2089  CG  LEU B1778      17.259  61.180  -1.522  1.00  0.00           C  
ATOM   2090  CD1 LEU B1778      17.657  62.588  -1.534  1.00  0.00           C  
ATOM   2091  CD2 LEU B1778      16.230  60.954  -0.483  1.00  0.00           C  
ATOM   2092  N   GLY B1779      16.170  63.879  -3.594  1.00  0.00           N  
ATOM   2093  CA  GLY B1779      16.755  65.171  -3.871  1.00  0.00           C  
ATOM   2094  C   GLY B1779      16.588  66.081  -2.675  1.00  0.00           C  
ATOM   2095  O   GLY B1779      15.633  65.968  -1.895  1.00  0.00           O  
ATOM   2096  N   LEU B1782      17.536  66.976  -2.485  1.00  0.00           N  
ATOM   2097  CA  LEU B1782      17.388  67.870  -1.379  1.00  0.00           C  
ATOM   2098  C   LEU B1782      17.958  69.196  -1.725  1.00  0.00           C  
ATOM   2099  O   LEU B1782      18.986  69.261  -2.387  1.00  0.00           O  
ATOM   2100  CB  LEU B1782      18.035  67.311  -0.142  1.00  0.00           C  
ATOM   2101  CG  LEU B1782      19.499  67.391   0.154  1.00  0.00           C  
ATOM   2102  CD1 LEU B1782      19.968  68.822   0.342  1.00  0.00           C  
ATOM   2103  CD2 LEU B1782      19.673  66.618   1.446  1.00  0.00           C  
ATOM   2104  N   GLY B1783      17.255  70.240  -1.275  1.00  0.00           N  
ATOM   2105  CA  GLY B1783      17.625  71.623  -1.520  1.00  0.00           C  
ATOM   2106  C   GLY B1783      18.860  72.066  -0.775  1.00  0.00           C  
ATOM   2107  O   GLY B1783      18.978  71.936   0.456  1.00  0.00           O  
ATOM   2108  N   VAL B1784      19.775  72.647  -1.527  1.00  0.00           N  
ATOM   2109  CA  VAL B1784      21.011  72.989  -0.924  1.00  0.00           C  
ATOM   2110  C   VAL B1784      20.919  74.158   0.009  1.00  0.00           C  
ATOM   2111  O   VAL B1784      21.509  74.171   1.097  1.00  0.00           O  
ATOM   2112  CB  VAL B1784      22.089  73.255  -2.007  1.00  0.00           C  
ATOM   2113  CG1 VAL B1784      23.477  73.425  -1.306  1.00  0.00           C  
ATOM   2114  CG2 VAL B1784      22.097  72.105  -3.051  1.00  0.00           C  
ATOM   2115  N   GLU B1785      20.156  75.143  -0.424  1.00  0.00           N  
ATOM   2116  CA  GLU B1785      20.018  76.367   0.324  1.00  0.00           C  
ATOM   2117  C   GLU B1785      19.538  76.159   1.733  1.00  0.00           C  
ATOM   2118  O   GLU B1785      20.078  76.752   2.684  1.00  0.00           O  
ATOM   2119  CB  GLU B1785      19.136  77.310  -0.455  1.00  0.00           C  
ATOM   2120  CG  GLU B1785      19.834  77.926  -1.680  1.00  0.00           C  
ATOM   2121  CD  GLU B1785      19.793  77.062  -2.965  1.00  0.00           C  
ATOM   2122  OE1 GLU B1785      20.346  77.565  -3.987  1.00  0.00           O  
ATOM   2123  OE2 GLU B1785      19.219  75.922  -2.965  1.00  0.00           O  
ATOM   2124  N   ARG B1786      18.540  75.308   1.892  1.00  0.00           N  
ATOM   2125  CA  ARG B1786      18.079  75.040   3.244  1.00  0.00           C  
ATOM   2126  C   ARG B1786      19.158  74.357   4.115  1.00  0.00           C  
ATOM   2127  O   ARG B1786      19.323  74.677   5.296  1.00  0.00           O  
ATOM   2128  CB  ARG B1786      16.835  74.173   3.192  1.00  0.00           C  
ATOM   2129  CG  ARG B1786      16.588  73.406   4.463  1.00  0.00           C  
ATOM   2130  CD  ARG B1786      15.201  72.917   4.442  1.00  0.00           C  
ATOM   2131  NE  ARG B1786      14.370  73.993   3.947  1.00  0.00           N  
ATOM   2132  CZ  ARG B1786      13.147  74.238   4.379  1.00  0.00           C  
ATOM   2133  NH1 ARG B1786      12.465  75.250   3.866  1.00  0.00           N  
ATOM   2134  NH2 ARG B1786      12.619  73.472   5.323  1.00  0.00           N  
ATOM   2135  N   LEU B1787      19.877  73.411   3.517  1.00  0.00           N  
ATOM   2136  CA  LEU B1787      20.913  72.664   4.209  1.00  0.00           C  
ATOM   2137  C   LEU B1787      22.037  73.611   4.614  1.00  0.00           C  
ATOM   2138  O   LEU B1787      22.490  73.618   5.759  1.00  0.00           O  
ATOM   2139  CB  LEU B1787      21.458  71.569   3.287  1.00  0.00           C  
ATOM   2140  CG  LEU B1787      21.931  70.224   3.863  1.00  0.00           C  
ATOM   2141  CD1 LEU B1787      23.221  69.828   3.154  1.00  0.00           C  
ATOM   2142  CD2 LEU B1787      22.167  70.287   5.385  1.00  0.00           C  
ATOM   2143  N   ALA B1788      22.486  74.421   3.666  1.00  0.00           N  
ATOM   2144  CA  ALA B1788      23.564  75.348   3.954  1.00  0.00           C  
ATOM   2145  C   ALA B1788      23.152  76.358   5.023  1.00  0.00           C  
ATOM   2146  O   ALA B1788      23.963  76.772   5.841  1.00  0.00           O  
ATOM   2147  CB  ALA B1788      23.987  76.042   2.695  1.00  0.00           C  
ATOM   2148  N   MET B1789      21.893  76.757   5.039  1.00  0.00           N  
ATOM   2149  CA  MET B1789      21.482  77.703   6.065  1.00  0.00           C  
ATOM   2150  C   MET B1789      21.568  77.040   7.430  1.00  0.00           C  
ATOM   2151  O   MET B1789      21.967  77.693   8.387  1.00  0.00           O  
ATOM   2152  CB  MET B1789      20.063  78.187   5.843  1.00  0.00           C  
ATOM   2153  CG  MET B1789      19.891  79.035   4.643  1.00  0.00           C  
ATOM   2154  SD  MET B1789      18.152  79.392   4.424  1.00  0.00           S  
ATOM   2155  CE  MET B1789      17.926  80.529   5.672  1.00  0.00           C  
ATOM   2156  N   ILE B1790      21.194  75.757   7.520  1.00  0.00           N  
ATOM   2157  CA  ILE B1790      21.244  75.017   8.797  1.00  0.00           C  
ATOM   2158  C   ILE B1790      22.680  74.885   9.273  1.00  0.00           C  
ATOM   2159  O   ILE B1790      22.995  75.165  10.429  1.00  0.00           O  
ATOM   2160  CB  ILE B1790      20.697  73.573   8.689  1.00  0.00           C  
ATOM   2161  CG1 ILE B1790      19.182  73.555   8.555  1.00  0.00           C  
ATOM   2162  CG2 ILE B1790      21.062  72.802   9.905  1.00  0.00           C  
ATOM   2163  CD1 ILE B1790      18.686  72.351   7.766  1.00  0.00           C  
ATOM   2164  N   LEU B1791      23.541  74.455   8.361  1.00  0.00           N  
ATOM   2165  CA  LEU B1791      24.942  74.258   8.657  1.00  0.00           C  
ATOM   2166  C   LEU B1791      25.688  75.526   9.058  1.00  0.00           C  
ATOM   2167  O   LEU B1791      26.400  75.542  10.055  1.00  0.00           O  
ATOM   2168  CB  LEU B1791      25.626  73.645   7.455  1.00  0.00           C  
ATOM   2169  CG  LEU B1791      25.181  72.285   6.937  1.00  0.00           C  
ATOM   2170  CD1 LEU B1791      26.037  71.911   5.664  1.00  0.00           C  
ATOM   2171  CD2 LEU B1791      25.317  71.244   8.080  1.00  0.00           C  
ATOM   2172  N   TYR B1792      25.527  76.598   8.292  1.00  0.00           N  
ATOM   2173  CA  TYR B1792      26.238  77.839   8.609  1.00  0.00           C  
ATOM   2174  C   TYR B1792      25.492  78.881   9.464  1.00  0.00           C  
ATOM   2175  O   TYR B1792      25.989  79.964   9.700  1.00  0.00           O  
ATOM   2176  CB  TYR B1792      26.772  78.445   7.300  1.00  0.00           C  
ATOM   2177  CG  TYR B1792      27.738  77.490   6.648  1.00  0.00           C  
ATOM   2178  CD1 TYR B1792      27.347  76.662   5.588  1.00  0.00           C  
ATOM   2179  CD2 TYR B1792      28.983  77.281   7.204  1.00  0.00           C  
ATOM   2180  CE1 TYR B1792      28.184  75.636   5.118  1.00  0.00           C  
ATOM   2181  CE2 TYR B1792      29.827  76.262   6.752  1.00  0.00           C  
ATOM   2182  CZ  TYR B1792      29.431  75.440   5.720  1.00  0.00           C  
ATOM   2183  OH  TYR B1792      30.280  74.407   5.351  1.00  0.00           O  
ATOM   2184  N   GLY B1793      24.296  78.532   9.921  1.00  0.00           N  
ATOM   2185  CA  GLY B1793      23.509  79.414  10.761  1.00  0.00           C  
ATOM   2186  C   GLY B1793      22.979  80.701  10.173  1.00  0.00           C  
ATOM   2187  O   GLY B1793      23.355  81.772  10.648  1.00  0.00           O  
ATOM   2188  N   TYR B1794      22.113  80.599   9.163  1.00  0.00           N  
ATOM   2189  CA  TYR B1794      21.526  81.768   8.505  1.00  0.00           C  
ATOM   2190  C   TYR B1794      20.056  81.637   8.585  1.00  0.00           C  
ATOM   2191  O   TYR B1794      19.555  80.537   8.527  1.00  0.00           O  
ATOM   2192  CB  TYR B1794      21.877  81.847   7.015  1.00  0.00           C  
ATOM   2193  CG  TYR B1794      23.295  82.221   6.774  1.00  0.00           C  
ATOM   2194  CD1 TYR B1794      24.305  81.280   6.894  1.00  0.00           C  
ATOM   2195  CD2 TYR B1794      23.642  83.513   6.424  1.00  0.00           C  
ATOM   2196  CE1 TYR B1794      25.628  81.620   6.658  1.00  0.00           C  
ATOM   2197  CE2 TYR B1794      24.966  83.868   6.191  1.00  0.00           C  
ATOM   2198  CZ  TYR B1794      25.945  82.910   6.302  1.00  0.00           C  
ATOM   2199  OH  TYR B1794      27.233  83.204   5.984  1.00  0.00           O  
ATOM   2200  N   ASP B1795      19.355  82.760   8.678  1.00  0.00           N  
ATOM   2201  CA  ASP B1795      17.903  82.718   8.740  1.00  0.00           C  
ATOM   2202  C   ASP B1795      17.247  83.192   7.458  1.00  0.00           C  
ATOM   2203  O   ASP B1795      16.143  82.769   7.144  1.00  0.00           O  
ATOM   2204  CB  ASP B1795      17.426  83.514   9.940  1.00  0.00           C  
ATOM   2205  CG  ASP B1795      17.858  82.873  11.253  1.00  0.00           C  
ATOM   2206  OD1 ASP B1795      18.691  83.473  11.989  1.00  0.00           O  
ATOM   2207  OD2 ASP B1795      17.364  81.749  11.533  1.00  0.00           O  
ATOM   2208  N   ASP B1796      17.928  84.036   6.689  1.00  0.00           N  
ATOM   2209  CA  ASP B1796      17.349  84.511   5.436  1.00  0.00           C  
ATOM   2210  C   ASP B1796      18.148  83.990   4.221  1.00  0.00           C  
ATOM   2211  O   ASP B1796      19.338  84.310   4.054  1.00  0.00           O  
ATOM   2212  CB  ASP B1796      17.304  86.044   5.463  1.00  0.00           C  
ATOM   2213  CG  ASP B1796      16.895  86.645   4.140  1.00  0.00           C  
ATOM   2214  OD1 ASP B1796      17.144  87.864   3.947  1.00  0.00           O  
ATOM   2215  OD2 ASP B1796      16.325  85.903   3.300  1.00  0.00           O  
ATOM   2216  N   VAL B1797      17.504  83.197   3.363  1.00  0.00           N  
ATOM   2217  CA  VAL B1797      18.230  82.657   2.210  1.00  0.00           C  
ATOM   2218  C   VAL B1797      18.983  83.711   1.416  1.00  0.00           C  
ATOM   2219  O   VAL B1797      20.157  83.525   1.146  1.00  0.00           O  
ATOM   2220  CB  VAL B1797      17.336  81.880   1.203  1.00  0.00           C  
ATOM   2221  CG1 VAL B1797      18.209  81.257   0.127  1.00  0.00           C  
ATOM   2222  CG2 VAL B1797      16.616  80.763   1.893  1.00  0.00           C  
ATOM   2223  N   ARG B1798      18.334  84.812   1.048  1.00  0.00           N  
ATOM   2224  CA  ARG B1798      19.018  85.814   0.254  1.00  0.00           C  
ATOM   2225  C   ARG B1798      20.157  86.480   0.981  1.00  0.00           C  
ATOM   2226  O   ARG B1798      21.044  87.039   0.354  1.00  0.00           O  
ATOM   2227  CB  ARG B1798      18.061  86.883  -0.237  1.00  0.00           C  
ATOM   2228  CG  ARG B1798      16.866  86.401  -1.041  1.00  0.00           C  
ATOM   2229  CD  ARG B1798      15.901  87.572  -1.210  1.00  0.00           C  
ATOM   2230  NE  ARG B1798      16.014  88.527  -0.097  1.00  0.00           N  
ATOM   2231  CZ  ARG B1798      15.448  88.396   1.107  1.00  0.00           C  
ATOM   2232  NH1 ARG B1798      15.647  89.339   2.039  1.00  0.00           N  
ATOM   2233  NH2 ARG B1798      14.669  87.346   1.375  1.00  0.00           N  
ATOM   2234  N   LYS B1799      20.156  86.432   2.300  1.00  0.00           N  
ATOM   2235  CA  LYS B1799      21.257  87.063   3.029  1.00  0.00           C  
ATOM   2236  C   LYS B1799      22.453  86.158   3.059  1.00  0.00           C  
ATOM   2237  O   LYS B1799      23.575  86.632   3.202  1.00  0.00           O  
ATOM   2238  CB  LYS B1799      20.897  87.372   4.487  1.00  0.00           C  
ATOM   2239  CG  LYS B1799      20.174  88.676   4.718  1.00  0.00           C  
ATOM   2240  CD  LYS B1799      19.876  88.788   6.187  1.00  0.00           C  
ATOM   2241  CE  LYS B1799      19.227  90.096   6.564  1.00  0.00           C  
ATOM   2242  NZ  LYS B1799      19.062  90.133   8.053  1.00  0.00           N  
ATOM   2243  N   MET B1800      22.194  84.852   2.981  1.00  0.00           N  
ATOM   2244  CA  MET B1800      23.243  83.829   3.011  1.00  0.00           C  
ATOM   2245  C   MET B1800      23.915  83.704   1.649  1.00  0.00           C  
ATOM   2246  O   MET B1800      25.130  83.572   1.552  1.00  0.00           O  
ATOM   2247  CB  MET B1800      22.653  82.489   3.429  1.00  0.00           C  
ATOM   2248  CG  MET B1800      23.681  81.411   3.598  1.00  0.00           C  
ATOM   2249  SD  MET B1800      23.095  79.893   2.888  1.00  0.00           S  
ATOM   2250  CE  MET B1800      23.640  80.147   1.250  1.00  0.00           C  
ATOM   2251  N   VAL B1801      23.105  83.775   0.606  1.00  0.00           N  
ATOM   2252  CA  VAL B1801      23.558  83.686  -0.763  1.00  0.00           C  
ATOM   2253  C   VAL B1801      24.151  84.986  -1.288  1.00  0.00           C  
ATOM   2254  O   VAL B1801      25.212  84.995  -1.909  1.00  0.00           O  
ATOM   2255  CB  VAL B1801      22.381  83.286  -1.738  1.00  0.00           C  
ATOM   2256  CG1 VAL B1801      22.816  83.470  -3.168  1.00  0.00           C  
ATOM   2257  CG2 VAL B1801      21.959  81.848  -1.539  1.00  0.00           C  
ATOM   2258  N   TYR B1802      23.456  86.091  -1.082  1.00  0.00           N  
ATOM   2259  CA  TYR B1802      23.950  87.354  -1.608  1.00  0.00           C  
ATOM   2260  C   TYR B1802      24.164  88.355  -0.490  1.00  0.00           C  
ATOM   2261  O   TYR B1802      23.475  89.348  -0.386  1.00  0.00           O  
ATOM   2262  CB  TYR B1802      22.967  87.906  -2.620  1.00  0.00           C  
ATOM   2263  CG  TYR B1802      22.533  86.947  -3.702  1.00  0.00           C  
ATOM   2264  CD1 TYR B1802      23.247  86.860  -4.906  1.00  0.00           C  
ATOM   2265  CD2 TYR B1802      21.374  86.168  -3.562  1.00  0.00           C  
ATOM   2266  CE1 TYR B1802      22.829  86.042  -5.950  1.00  0.00           C  
ATOM   2267  CE2 TYR B1802      20.931  85.315  -4.629  1.00  0.00           C  
ATOM   2268  CZ  TYR B1802      21.679  85.272  -5.810  1.00  0.00           C  
ATOM   2269  OH  TYR B1802      21.304  84.461  -6.856  1.00  0.00           O  
ATOM   2270  N   PRO B1803      25.129  88.089   0.384  1.00  0.00           N  
ATOM   2271  CA  PRO B1803      25.362  89.036   1.471  1.00  0.00           C  
ATOM   2272  C   PRO B1803      25.843  90.432   1.045  1.00  0.00           C  
ATOM   2273  O   PRO B1803      25.635  91.356   1.776  1.00  0.00           O  
ATOM   2274  CB  PRO B1803      26.380  88.303   2.331  1.00  0.00           C  
ATOM   2275  CG  PRO B1803      27.131  87.522   1.314  1.00  0.00           C  
ATOM   2276  CD  PRO B1803      26.052  86.945   0.481  1.00  0.00           C  
ATOM   2277  N   GLN B1804      26.493  90.593  -0.107  1.00  0.00           N  
ATOM   2278  CA  GLN B1804      26.947  91.930  -0.519  1.00  0.00           C  
ATOM   2279  C   GLN B1804      25.724  92.710  -0.925  1.00  0.00           C  
ATOM   2280  O   GLN B1804      25.471  93.784  -0.408  1.00  0.00           O  
ATOM   2281  CB  GLN B1804      27.862  91.917  -1.756  1.00  0.00           C  
ATOM   2282  CG  GLN B1804      29.120  91.098  -1.694  1.00  0.00           C  
ATOM   2283  CD  GLN B1804      28.835  89.625  -1.540  1.00  0.00           C  
ATOM   2284  OE1 GLN B1804      27.826  89.099  -2.074  1.00  0.00           O  
ATOM   2285  NE2 GLN B1804      29.729  88.933  -0.822  1.00  0.00           N  
ATOM   2286  N   ILE B1805      24.987  92.164  -1.886  1.00  0.00           N  
ATOM   2287  CA  ILE B1805      23.778  92.794  -2.369  1.00  0.00           C  
ATOM   2288  C   ILE B1805      22.763  93.075  -1.264  1.00  0.00           C  
ATOM   2289  O   ILE B1805      21.840  93.817  -1.505  1.00  0.00           O  
ATOM   2290  CB  ILE B1805      23.048  91.950  -3.434  1.00  0.00           C  
ATOM   2291  CG1 ILE B1805      23.893  91.806  -4.695  1.00  0.00           C  
ATOM   2292  CG2 ILE B1805      21.777  92.663  -3.856  1.00  0.00           C  
ATOM   2293  CD1 ILE B1805      23.196  90.982  -5.837  1.00  0.00           C  
ATOM   2294  N   HIS B1806      22.913  92.481  -0.077  1.00  0.00           N  
ATOM   2295  CA  HIS B1806      21.984  92.690   1.054  1.00  0.00           C  
ATOM   2296  C   HIS B1806      22.739  93.186   2.297  1.00  0.00           C  
ATOM   2297  O   HIS B1806      22.430  92.762   3.410  1.00  0.00           O  
ATOM   2298  CB  HIS B1806      21.217  91.392   1.409  1.00  0.00           C  
ATOM   2299  CG  HIS B1806      20.216  90.975   0.371  1.00  0.00           C  
ATOM   2300  ND1 HIS B1806      20.457  91.067  -0.986  1.00  0.00           N  
ATOM   2301  CD2 HIS B1806      18.972  90.455   0.488  1.00  0.00           C  
ATOM   2302  CE1 HIS B1806      19.410  90.625  -1.663  1.00  0.00           C  
ATOM   2303  NE2 HIS B1806      18.494  90.247  -0.790  1.00  0.00           N  
ATOM   2304  N   GLY B1807      23.733  94.059   2.086  1.00  0.00           N  
ATOM   2305  CA  GLY B1807      24.542  94.644   3.159  1.00  0.00           C  
ATOM   2306  C   GLY B1807      25.199  93.862   4.294  1.00  0.00           C  
ATOM   2307  O   GLY B1807      25.428  94.436   5.371  1.00  0.00           O  
ATOM   2308  N   GLU B1808      25.529  92.588   4.044  1.00  0.00           N  
ATOM   2309  CA  GLU B1808      26.181  91.674   4.997  1.00  0.00           C  
ATOM   2310  C   GLU B1808      27.712  91.731   5.116  1.00  0.00           C  
ATOM   2311  O   GLU B1808      28.317  90.888   5.774  1.00  0.00           O  
ATOM   2312  CB  GLU B1808      25.766  90.237   4.698  1.00  0.00           C  
ATOM   2313  CG  GLU B1808      24.731  89.765   5.655  1.00  0.00           C  
ATOM   2314  CD  GLU B1808      23.847  90.912   6.054  1.00  0.00           C  
ATOM   2315  OE1 GLU B1808      23.024  91.339   5.220  1.00  0.00           O  
ATOM   2316  OE2 GLU B1808      23.996  91.406   7.187  1.00  0.00           O  
ATOM   2317  N   ILE B1809      28.336  92.707   4.472  1.00  0.00           N  
ATOM   2318  CA  ILE B1809      29.776  92.891   4.577  1.00  0.00           C  
ATOM   2319  C   ILE B1809      30.065  92.940   6.095  1.00  0.00           C  
ATOM   2320  O   ILE B1809      29.238  93.445   6.861  1.00  0.00           O  
ATOM   2321  CB  ILE B1809      30.177  94.219   3.878  1.00  0.00           C  
ATOM   2322  CG1 ILE B1809      29.955  95.418   4.807  1.00  0.00           C  
ATOM   2323  CG2 ILE B1809      29.295  94.425   2.632  1.00  0.00           C  
ATOM   2324  CD1 ILE B1809      30.280  96.760   4.163  1.00  0.00           C  
ATOM   2325  N   LYS B1810      31.224  92.443   6.531  1.00  0.00           N  
ATOM   2326  CA  LYS B1810      31.525  92.384   7.967  1.00  0.00           C  
ATOM   2327  C   LYS B1810      32.994  92.274   8.369  1.00  0.00           C  
ATOM   2328  O   LYS B1810      33.520  91.166   8.385  1.00  0.00           O  
ATOM   2329  CB  LYS B1810      30.823  91.157   8.568  1.00  0.00           C  
ATOM   2330  CG  LYS B1810      30.342  91.283  10.015  1.00  0.00           C  
ATOM   2331  CD  LYS B1810      31.359  91.851  11.004  1.00  0.00           C  
ATOM   2332  CE  LYS B1810      30.785  91.846  12.451  1.00  0.00           C  
ATOM   2333  NZ  LYS B1810      29.367  92.368  12.543  1.00  0.00           N  
ATOM   2334  N   LEU B1811      33.663  93.367   8.728  1.00  0.00           N  
ATOM   2335  CA  LEU B1811      35.062  93.230   9.180  1.00  0.00           C  
ATOM   2336  C   LEU B1811      35.082  92.946  10.678  1.00  0.00           C  
ATOM   2337  O   LEU B1811      34.207  93.405  11.409  1.00  0.00           O  
ATOM   2338  CB  LEU B1811      35.878  94.492   8.935  1.00  0.00           C  
ATOM   2339  CG  LEU B1811      35.761  95.207   7.602  1.00  0.00           C  
ATOM   2340  CD1 LEU B1811      36.989  96.029   7.443  1.00  0.00           C  
ATOM   2341  CD2 LEU B1811      35.628  94.245   6.455  1.00  0.00           C  
ATOM   2342  N   SER B1812      36.062  92.184  11.143  1.00  0.00           N  
ATOM   2343  CA  SER B1812      36.141  91.884  12.569  1.00  0.00           C  
ATOM   2344  C   SER B1812      36.792  93.042  13.303  1.00  0.00           C  
ATOM   2345  O   SER B1812      37.191  94.024  12.690  1.00  0.00           O  
ATOM   2346  CB  SER B1812      36.998  90.679  12.799  1.00  0.00           C  
ATOM   2347  OG  SER B1812      38.343  91.074  12.725  1.00  0.00           O  
ATOM   2348  N   ASP B1813      36.921  92.927  14.617  1.00  0.00           N  
ATOM   2349  CA  ASP B1813      37.563  93.990  15.370  1.00  0.00           C  
ATOM   2350  C   ASP B1813      39.046  93.986  15.023  1.00  0.00           C  
ATOM   2351  O   ASP B1813      39.640  95.039  14.768  1.00  0.00           O  
ATOM   2352  CB  ASP B1813      37.383  93.778  16.871  1.00  0.00           C  
ATOM   2353  CG  ASP B1813      35.967  94.107  17.359  1.00  0.00           C  
ATOM   2354  OD1 ASP B1813      35.563  93.553  18.424  1.00  0.00           O  
ATOM   2355  OD2 ASP B1813      35.274  94.915  16.695  1.00  0.00           O  
ATOM   2356  N   LEU B1814      39.636  92.794  14.982  1.00  0.00           N  
ATOM   2357  CA  LEU B1814      41.056  92.662  14.674  1.00  0.00           C  
ATOM   2358  C   LEU B1814      41.426  93.217  13.311  1.00  0.00           C  
ATOM   2359  O   LEU B1814      42.561  93.648  13.103  1.00  0.00           O  
ATOM   2360  CB  LEU B1814      41.485  91.209  14.764  1.00  0.00           C  
ATOM   2361  CG  LEU B1814      42.993  91.025  14.662  1.00  0.00           C  
ATOM   2362  CD1 LEU B1814      43.723  91.817  15.743  1.00  0.00           C  
ATOM   2363  CD2 LEU B1814      43.274  89.545  14.803  1.00  0.00           C  
ATOM   2364  N   ASP B1815      40.463  93.203  12.398  1.00  0.00           N  
ATOM   2365  CA  ASP B1815      40.622  93.709  11.037  1.00  0.00           C  
ATOM   2366  C   ASP B1815      40.578  95.222  10.987  1.00  0.00           C  
ATOM   2367  O   ASP B1815      41.190  95.847  10.133  1.00  0.00           O  
ATOM   2368  CB  ASP B1815      39.471  93.237  10.105  1.00  0.00           C  
ATOM   2369  CG  ASP B1815      39.587  91.781   9.679  1.00  0.00           C  
ATOM   2370  OD1 ASP B1815      40.720  91.363   9.350  1.00  0.00           O  
ATOM   2371  OD2 ASP B1815      38.543  91.076   9.650  1.00  0.00           O  
ATOM   2372  N   ILE B1816      39.773  95.814  11.849  1.00  0.00           N  
ATOM   2373  CA  ILE B1816      39.666  97.252  11.827  1.00  0.00           C  
ATOM   2374  C   ILE B1816      40.825  97.796  12.591  1.00  0.00           C  
ATOM   2375  O   ILE B1816      41.355  98.815  12.218  1.00  0.00           O  
ATOM   2376  CB  ILE B1816      38.397  97.751  12.452  1.00  0.00           C  
ATOM   2377  CG1 ILE B1816      37.196  97.214  11.682  1.00  0.00           C  
ATOM   2378  CG2 ILE B1816      38.387  99.243  12.396  1.00  0.00           C  
ATOM   2379  CD1 ILE B1816      35.871  97.641  12.265  1.00  0.00           C  
ATOM   2380  N   ALA B1817      41.232  97.128  13.659  1.00  0.00           N  
ATOM   2381  CA  ALA B1817      42.401  97.618  14.381  1.00  0.00           C  
ATOM   2382  C   ALA B1817      43.522  97.711  13.345  1.00  0.00           C  
ATOM   2383  O   ALA B1817      44.154  98.753  13.200  1.00  0.00           O  
ATOM   2384  CB  ALA B1817      42.791  96.667  15.487  1.00  0.00           C  
ATOM   2385  N   ARG B1818      43.751  96.613  12.625  1.00  0.00           N  
ATOM   2386  CA  ARG B1818      44.754  96.544  11.570  1.00  0.00           C  
ATOM   2387  C   ARG B1818      44.816  97.768  10.674  1.00  0.00           C  
ATOM   2388  O   ARG B1818      45.900  98.134  10.206  1.00  0.00           O  
ATOM   2389  CB  ARG B1818      44.488  95.358  10.667  1.00  0.00           C  
ATOM   2390  CG  ARG B1818      45.341  95.322   9.405  1.00  0.00           C  
ATOM   2391  CD  ARG B1818      46.240  94.121   9.475  1.00  0.00           C  
ATOM   2392  NE  ARG B1818      45.429  92.916   9.451  1.00  0.00           N  
ATOM   2393  CZ  ARG B1818      45.509  91.956  10.359  1.00  0.00           C  
ATOM   2394  NH1 ARG B1818      44.722  90.901  10.239  1.00  0.00           N  
ATOM   2395  NH2 ARG B1818      46.366  92.049  11.380  1.00  0.00           N  
ATOM   2396  N   GLU B1819      43.664  98.387  10.433  1.00  0.00           N  
ATOM   2397  CA  GLU B1819      43.552  99.574   9.556  1.00  0.00           C  
ATOM   2398  C   GLU B1819      43.832 100.970  10.187  1.00  0.00           C  
ATOM   2399  O   GLU B1819      43.843 101.992   9.480  1.00  0.00           O  
ATOM   2400  CB  GLU B1819      42.145  99.632   8.935  1.00  0.00           C  
ATOM   2401  CG  GLU B1819      41.593  98.341   8.365  1.00  0.00           C  
ATOM   2402  CD  GLU B1819      42.173  98.024   7.015  1.00  0.00           C  
ATOM   2403  OE1 GLU B1819      41.701  97.054   6.377  1.00  0.00           O  
ATOM   2404  OE2 GLU B1819      43.102  98.751   6.602  1.00  0.00           O  
ATOM   2405  N   ILE B1820      44.010 101.018  11.501  1.00  0.00           N  
ATOM   2406  CA  ILE B1820      44.252 102.267  12.213  1.00  0.00           C  
ATOM   2407  C   ILE B1820      45.750 102.542  12.222  1.00  0.00           C  
ATOM   2408  O   ILE B1820      46.529 101.952  13.007  1.00  0.00           O  
ATOM   2409  CB  ILE B1820      43.713 102.172  13.644  1.00  0.00           C  
ATOM   2410  CG1 ILE B1820      42.185 102.159  13.602  1.00  0.00           C  
ATOM   2411  CG2 ILE B1820      44.257 103.312  14.491  1.00  0.00           C  
ATOM   2412  CD1 ILE B1820      41.574 101.687  14.900  1.00  0.00           C  
ATOM   2413  N   LYS B1821      46.135 103.466  11.349  1.00  0.00           N  
ATOM   2414  CA  LYS B1821      47.531 103.808  11.164  1.00  0.00           C  
ATOM   2415  C   LYS B1821      47.995 105.180  11.622  1.00  0.00           C  
ATOM   2416  O   LYS B1821      47.207 106.125  11.688  1.00  0.00           O  
ATOM   2417  CB  LYS B1821      47.866 103.626   9.688  1.00  0.00           C  
ATOM   2418  CG  LYS B1821      47.912 102.176   9.276  1.00  0.00           C  
ATOM   2419  CD  LYS B1821      47.127 101.919   7.994  1.00  0.00           C  
ATOM   2420  CE  LYS B1821      47.314 100.452   7.549  1.00  0.00           C  
ATOM   2421  NZ  LYS B1821      47.638  99.511   8.678  1.00  0.00           N  
ATOM   2422  N   VAL B1822      49.288 105.255  11.942  1.00  0.00           N  
ATOM   2423  CA  VAL B1822      49.955 106.494  12.357  1.00  0.00           C  
ATOM   2424  C   VAL B1822      50.165 107.359  11.099  1.00  0.00           C  
ATOM   2425  O   VAL B1822      50.934 106.986  10.227  1.00  0.00           O  
ATOM   2426  CB  VAL B1822      51.320 106.169  12.973  1.00  0.00           C  
ATOM   2427  CG1 VAL B1822      52.080 107.425  13.197  1.00  0.00           C  
ATOM   2428  CG2 VAL B1822      51.142 105.396  14.288  1.00  0.00           C  
ATOM   2429  N   LYS B1830      49.498 108.510  11.003  1.00  0.00           N  
ATOM   2430  CA  LYS B1830      49.606 109.366   9.806  1.00  0.00           C  
ATOM   2431  C   LYS B1830      50.985 109.883   9.429  1.00  0.00           C  
ATOM   2432  O   LYS B1830      51.395 109.765   8.286  1.00  0.00           O  
ATOM   2433  CB  LYS B1830      48.669 110.575   9.890  1.00  0.00           C  
ATOM   2434  CG  LYS B1830      48.576 111.341   8.565  1.00  0.00           C  
ATOM   2435  CD  LYS B1830      47.816 110.532   7.518  1.00  0.00           C  
ATOM   2436  CE  LYS B1830      47.621 111.266   6.195  1.00  0.00           C  
ATOM   2437  NZ  LYS B1830      46.825 110.429   5.249  1.00  0.00           N  
ATOM   2438  N   GLU B1831      51.689 110.494  10.370  1.00  0.00           N  
ATOM   2439  CA  GLU B1831      53.016 111.006  10.080  1.00  0.00           C  
ATOM   2440  C   GLU B1831      53.985 110.267  10.963  1.00  0.00           C  
ATOM   2441  O   GLU B1831      53.775 110.190  12.172  1.00  0.00           O  
ATOM   2442  CB  GLU B1831      53.080 112.512  10.358  1.00  0.00           C  
ATOM   2443  CG  GLU B1831      52.273 113.351   9.366  1.00  0.00           C  
ATOM   2444  CD  GLU B1831      52.865 114.740   9.134  1.00  0.00           C  
ATOM   2445  OE1 GLU B1831      52.468 115.373   8.137  1.00  0.00           O  
ATOM   2446  OE2 GLU B1831      53.717 115.201   9.933  1.00  0.00           O  
ATOM   2447  N   VAL B1832      55.034 109.710  10.365  1.00  0.00           N  
ATOM   2448  CA  VAL B1832      56.034 108.974  11.141  1.00  0.00           C  
ATOM   2449  C   VAL B1832      57.408 109.533  10.821  1.00  0.00           C  
ATOM   2450  O   VAL B1832      57.647 109.966   9.697  1.00  0.00           O  
ATOM   2451  CB  VAL B1832      56.041 107.442  10.800  1.00  0.00           C  
ATOM   2452  CG1 VAL B1832      57.065 106.719  11.635  1.00  0.00           C  
ATOM   2453  CG2 VAL B1832      54.686 106.827  11.070  1.00  0.00           C  
ATOM   2454  N   PRO B1833      58.323 109.540  11.811  1.00  0.00           N  
ATOM   2455  CA  PRO B1833      59.704 110.034  11.689  1.00  0.00           C  
ATOM   2456  C   PRO B1833      60.561 109.090  10.827  1.00  0.00           C  
ATOM   2457  O   PRO B1833      60.718 107.922  11.181  1.00  0.00           O  
ATOM   2458  CB  PRO B1833      60.195 110.048  13.140  1.00  0.00           C  
ATOM   2459  CG  PRO B1833      58.949 110.173  13.940  1.00  0.00           C  
ATOM   2460  CD  PRO B1833      58.011 109.249  13.222  1.00  0.00           C  
ATOM   2461  N   GLN B1834      61.134 109.597   9.728  1.00  0.00           N  
ATOM   2462  CA  GLN B1834      61.970 108.787   8.817  1.00  0.00           C  
ATOM   2463  C   GLN B1834      63.363 108.436   9.342  1.00  0.00           C  
ATOM   2464  O   GLN B1834      63.916 107.383   9.023  1.00  0.00           O  
ATOM   2465  CB  GLN B1834      62.162 109.505   7.488  1.00  0.00           C  
ATOM   2466  CG  GLN B1834      60.921 110.161   6.932  1.00  0.00           C  
ATOM   2467  CD  GLN B1834      59.849 109.163   6.557  1.00  0.00           C  
ATOM   2468  OE1 GLN B1834      59.256 108.513   7.424  1.00  0.00           O  
ATOM   2469  NE2 GLN B1834      59.593 109.031   5.259  1.00  0.00           N  
ATOM   2470  N   THR B1835      63.927 109.340  10.129  1.00  0.00           N  
ATOM   2471  CA  THR B1835      65.257 109.171  10.694  1.00  0.00           C  
ATOM   2472  C   THR B1835      65.299 108.127  11.788  1.00  0.00           C  
ATOM   2473  O   THR B1835      64.311 107.891  12.473  1.00  0.00           O  
ATOM   2474  CB  THR B1835      65.756 110.495  11.293  1.00  0.00           C  
ATOM   2475  OG1 THR B1835      65.678 111.518  10.295  1.00  0.00           O  
ATOM   2476  CG2 THR B1835      67.201 110.365  11.785  1.00  0.00           C  
ATOM   2477  N   ALA B1836      66.460 107.511  11.953  1.00  0.00           N  
ATOM   2478  CA  ALA B1836      66.637 106.511  12.993  1.00  0.00           C  
ATOM   2479  C   ALA B1836      66.529 107.230  14.335  1.00  0.00           C  
ATOM   2480  O   ALA B1836      65.950 106.712  15.295  1.00  0.00           O  
ATOM   2481  CB  ALA B1836      68.009 105.848  12.852  1.00  0.00           C  
ATOM   2482  N   VAL B1837      67.098 108.433  14.381  1.00  0.00           N  
ATOM   2483  CA  VAL B1837      67.080 109.261  15.578  1.00  0.00           C  
ATOM   2484  C   VAL B1837      65.737 109.975  15.621  1.00  0.00           C  
ATOM   2485  O   VAL B1837      65.321 110.461  16.668  1.00  0.00           O  
ATOM   2486  CB  VAL B1837      68.222 110.313  15.567  1.00  0.00           C  
ATOM   2487  CG1 VAL B1837      68.224 111.089  16.875  1.00  0.00           C  
ATOM   2488  CG2 VAL B1837      69.568 109.625  15.357  1.00  0.00           C  
ATOM   2489  N   GLY B1838      65.065 110.043  14.473  1.00  0.00           N  
ATOM   2490  CA  GLY B1838      63.757 110.671  14.426  1.00  0.00           C  
ATOM   2491  C   GLY B1838      62.864 109.909  15.390  1.00  0.00           C  
ATOM   2492  O   GLY B1838      62.042 110.498  16.100  1.00  0.00           O  
ATOM   2493  N   LEU B1839      63.043 108.587  15.418  1.00  0.00           N  
ATOM   2494  CA  LEU B1839      62.284 107.719  16.308  1.00  0.00           C  
ATOM   2495  C   LEU B1839      62.817 107.803  17.742  1.00  0.00           C  
ATOM   2496  O   LEU B1839      62.058 108.134  18.651  1.00  0.00           O  
ATOM   2497  CB  LEU B1839      62.313 106.261  15.820  1.00  0.00           C  
ATOM   2498  CG  LEU B1839      61.741 105.855  14.439  1.00  0.00           C  
ATOM   2499  CD1 LEU B1839      61.426 104.347  14.491  1.00  0.00           C  
ATOM   2500  CD2 LEU B1839      60.470 106.649  14.063  1.00  0.00           C  
ATOM   2501  N   LYS B1840      64.108 107.519  17.953  1.00  0.00           N  
ATOM   2502  CA  LYS B1840      64.713 107.593  19.300  1.00  0.00           C  
ATOM   2503  C   LYS B1840      64.237 108.840  20.044  1.00  0.00           C  
ATOM   2504  O   LYS B1840      64.312 108.912  21.272  1.00  0.00           O  
ATOM   2505  CB  LYS B1840      66.247 107.617  19.211  1.00  0.00           C  
ATOM   2506  CG  LYS B1840      66.920 106.276  19.513  1.00  0.00           C  
ATOM   2507  CD  LYS B1840      68.379 106.199  19.021  1.00  0.00           C  
ATOM   2508  CE  LYS B1840      68.458 106.320  17.497  1.00  0.00           C  
ATOM   2509  NZ  LYS B1840      69.802 106.031  16.931  1.00  0.00           N  
ATOM   2510  N   ILE B1841      63.748 109.809  19.269  1.00  0.00           N  
ATOM   2511  CA  ILE B1841      63.229 111.082  19.760  1.00  0.00           C  
ATOM   2512  C   ILE B1841      61.817 110.931  20.298  1.00  0.00           C  
ATOM   2513  O   ILE B1841      61.585 111.011  21.509  1.00  0.00           O  
ATOM   2514  CB  ILE B1841      63.185 112.141  18.625  1.00  0.00           C  
ATOM   2515  CG1 ILE B1841      64.563 112.788  18.467  1.00  0.00           C  
ATOM   2516  CG2 ILE B1841      62.105 113.186  18.909  1.00  0.00           C  
ATOM   2517  CD1 ILE B1841      64.655 113.824  17.356  1.00  0.00           C  
ATOM   2518  N   ALA B1842      60.876 110.735  19.376  1.00  0.00           N  
ATOM   2519  CA  ALA B1842      59.478 110.583  19.730  1.00  0.00           C  
ATOM   2520  C   ALA B1842      59.343 109.578  20.861  1.00  0.00           C  
ATOM   2521  O   ALA B1842      58.461 109.714  21.716  1.00  0.00           O  
ATOM   2522  CB  ALA B1842      58.708 110.131  18.539  1.00  0.00           C  
ATOM   2523  N   GLN B1843      60.224 108.577  20.871  1.00  0.00           N  
ATOM   2524  CA  GLN B1843      60.199 107.553  21.914  1.00  0.00           C  
ATOM   2525  C   GLN B1843      60.486 108.147  23.260  1.00  0.00           C  
ATOM   2526  O   GLN B1843      60.037 107.644  24.291  1.00  0.00           O  
ATOM   2527  CB  GLN B1843      61.240 106.483  21.677  1.00  0.00           C  
ATOM   2528  CG  GLN B1843      61.375 105.575  22.880  1.00  0.00           C  
ATOM   2529  CD  GLN B1843      61.805 104.182  22.500  1.00  0.00           C  
ATOM   2530  OE1 GLN B1843      61.951 103.317  23.362  1.00  0.00           O  
ATOM   2531  NE2 GLN B1843      62.006 103.949  21.200  1.00  0.00           N  
ATOM   2532  N   SER B1844      61.278 109.208  23.232  1.00  0.00           N  
ATOM   2533  CA  SER B1844      61.661 109.917  24.433  1.00  0.00           C  
ATOM   2534  C   SER B1844      60.580 110.937  24.762  1.00  0.00           C  
ATOM   2535  O   SER B1844      60.154 111.049  25.917  1.00  0.00           O  
ATOM   2536  CB  SER B1844      63.013 110.575  24.210  1.00  0.00           C  
ATOM   2537  OG  SER B1844      63.959 109.587  23.832  1.00  0.00           O  
ATOM   2538  N   ILE B1845      60.130 111.675  23.750  1.00  0.00           N  
ATOM   2539  CA  ILE B1845      59.056 112.631  23.980  1.00  0.00           C  
ATOM   2540  C   ILE B1845      58.043 111.848  24.787  1.00  0.00           C  
ATOM   2541  O   ILE B1845      57.597 112.277  25.846  1.00  0.00           O  
ATOM   2542  CB  ILE B1845      58.356 113.046  22.693  1.00  0.00           C  
ATOM   2543  CG1 ILE B1845      59.326 113.804  21.791  1.00  0.00           C  
ATOM   2544  CG2 ILE B1845      57.090 113.826  23.033  1.00  0.00           C  
ATOM   2545  CD1 ILE B1845      58.729 114.199  20.443  1.00  0.00           C  
ATOM   2546  N   VAL B1847      57.698 110.672  24.270  1.00  0.00           N  
ATOM   2547  CA  VAL B1847      56.732 109.806  24.931  1.00  0.00           C  
ATOM   2548  C   VAL B1847      57.304 109.331  26.266  1.00  0.00           C  
ATOM   2549  O   VAL B1847      56.582 109.155  27.244  1.00  0.00           O  
ATOM   2550  CB  VAL B1847      56.344 108.595  24.002  1.00  0.00           C  
ATOM   2551  CG1 VAL B1847      56.170 107.318  24.820  1.00  0.00           C  
ATOM   2552  CG2 VAL B1847      55.035 108.916  23.250  1.00  0.00           C  
ATOM   2553  N   GLU B1848      58.613 109.173  26.314  1.00  0.00           N  
ATOM   2554  CA  GLU B1848      59.228 108.706  27.526  1.00  0.00           C  
ATOM   2555  C   GLU B1848      59.102 109.642  28.723  1.00  0.00           C  
ATOM   2556  O   GLU B1848      58.267 109.417  29.595  1.00  0.00           O  
ATOM   2557  CB  GLU B1848      60.692 108.384  27.270  1.00  0.00           C  
ATOM   2558  CG  GLU B1848      61.341 107.647  28.419  1.00  0.00           C  
ATOM   2559  CD  GLU B1848      60.441 106.566  28.989  1.00  0.00           C  
ATOM   2560  OE1 GLU B1848      59.526 106.900  29.777  1.00  0.00           O  
ATOM   2561  OE2 GLU B1848      60.644 105.385  28.636  1.00  0.00           O  
ATOM   2562  N   THR B1849      59.925 110.686  28.775  1.00  0.00           N  
ATOM   2563  CA  THR B1849      59.903 111.612  29.913  1.00  0.00           C  
ATOM   2564  C   THR B1849      58.515 112.137  30.281  1.00  0.00           C  
ATOM   2565  O   THR B1849      58.191 112.284  31.464  1.00  0.00           O  
ATOM   2566  CB  THR B1849      60.835 112.821  29.676  1.00  0.00           C  
ATOM   2567  OG1 THR B1849      60.377 113.563  28.533  1.00  0.00           O  
ATOM   2568  CG2 THR B1849      62.288 112.347  29.469  1.00  0.00           C  
ATOM   2569  N   ALA B1850      57.697 112.412  29.270  1.00  0.00           N  
ATOM   2570  CA  ALA B1850      56.347 112.923  29.497  1.00  0.00           C  
ATOM   2571  C   ALA B1850      55.428 111.877  30.104  1.00  0.00           C  
ATOM   2572  O   ALA B1850      54.263 112.160  30.365  1.00  0.00           O  
ATOM   2573  CB  ALA B1850      55.747 113.424  28.194  1.00  0.00           C  
ATOM   2574  N   GLU B1851      55.955 110.676  30.326  1.00  0.00           N  
ATOM   2575  CA  GLU B1851      55.179 109.572  30.887  1.00  0.00           C  
ATOM   2576  C   GLU B1851      55.187 109.609  32.403  1.00  0.00           C  
ATOM   2577  O   GLU B1851      54.156 109.399  33.043  1.00  0.00           O  
ATOM   2578  CB  GLU B1851      55.757 108.247  30.412  1.00  0.00           C  
ATOM   2579  CG  GLU B1851      54.740 107.280  29.854  1.00  0.00           C  
ATOM   2580  CD  GLU B1851      55.404 106.066  29.233  1.00  0.00           C  
ATOM   2581  OE1 GLU B1851      56.241 105.429  29.914  1.00  0.00           O  
ATOM   2582  OE2 GLU B1851      55.089 105.749  28.068  1.00  0.00           O  
ATOM   2583  N   LYS B1852      56.364 109.869  32.966  1.00  0.00           N  
ATOM   2584  CA  LYS B1852      56.535 109.963  34.414  1.00  0.00           C  
ATOM   2585  C   LYS B1852      56.207 111.368  34.908  1.00  0.00           C  
ATOM   2586  O   LYS B1852      55.384 111.558  35.816  1.00  0.00           O  
ATOM   2587  CB  LYS B1852      57.972 109.615  34.787  1.00  0.00           C  
ATOM   2588  CG  LYS B1852      58.968 109.901  33.688  1.00  0.00           C  
ATOM   2589  CD  LYS B1852      60.217 109.067  33.897  1.00  0.00           C  
ATOM   2590  CE  LYS B1852      60.894 108.747  32.573  1.00  0.00           C  
ATOM   2591  NZ  LYS B1852      62.007 107.756  32.720  1.00  0.00           N  
ATOM   2592  N   HIS B1853      56.851 112.348  34.282  1.00  0.00           N  
ATOM   2593  CA  HIS B1853      56.675 113.752  34.627  1.00  0.00           C  
ATOM   2594  C   HIS B1853      55.407 114.340  33.992  1.00  0.00           C  
ATOM   2595  O   HIS B1853      55.313 115.539  33.751  1.00  0.00           O  
ATOM   2596  CB  HIS B1853      57.916 114.531  34.176  1.00  0.00           C  
ATOM   2597  CG  HIS B1853      59.208 113.830  34.476  1.00  0.00           C  
ATOM   2598  ND1 HIS B1853      59.546 113.394  35.741  1.00  0.00           N  
ATOM   2599  CD2 HIS B1853      60.242 113.483  33.674  1.00  0.00           C  
ATOM   2600  CE1 HIS B1853      60.729 112.807  35.705  1.00  0.00           C  
ATOM   2601  NE2 HIS B1853      61.173 112.848  34.462  1.00  0.00           N  
ATOM   2602  N   ALA B1854      54.423 113.489  33.737  1.00  0.00           N  
ATOM   2603  CA  ALA B1854      53.179 113.938  33.125  1.00  0.00           C  
ATOM   2604  C   ALA B1854      52.356 114.699  34.141  1.00  0.00           C  
ATOM   2605  O   ALA B1854      51.616 115.633  33.799  1.00  0.00           O  
ATOM   2606  CB  ALA B1854      52.389 112.740  32.615  1.00  0.00           C  
ATOM   2607  N   SER B1855      52.518 114.275  35.394  1.00  0.00           N  
ATOM   2608  CA  SER B1855      51.816 114.818  36.554  1.00  0.00           C  
ATOM   2609  C   SER B1855      52.292 116.167  37.102  1.00  0.00           C  
ATOM   2610  O   SER B1855      51.515 116.870  37.747  1.00  0.00           O  
ATOM   2611  CB  SER B1855      51.856 113.781  37.670  1.00  0.00           C  
ATOM   2612  OG  SER B1855      53.141 113.185  37.727  1.00  0.00           O  
ATOM   2613  N   GLU B1856      53.557 116.521  36.860  1.00  0.00           N  
ATOM   2614  CA  GLU B1856      54.115 117.800  37.334  1.00  0.00           C  
ATOM   2615  C   GLU B1856      53.169 118.983  37.073  1.00  0.00           C  
ATOM   2616  O   GLU B1856      52.337 118.937  36.153  1.00  0.00           O  
ATOM   2617  CB  GLU B1856      55.479 118.085  36.671  1.00  0.00           C  
ATOM   2618  CG  GLU B1856      56.626 117.193  37.138  1.00  0.00           C  
ATOM   2619  CD  GLU B1856      56.889 117.305  38.632  1.00  0.00           C  
ATOM   2620  OE1 GLU B1856      57.833 116.646  39.127  1.00  0.00           O  
ATOM   2621  OE2 GLU B1856      56.149 118.051  39.315  1.00  0.00           O  
ATOM   2622  N   PRO B1857      53.270 120.052  37.895  1.00  0.00           N  
ATOM   2623  CA  PRO B1857      52.386 121.212  37.686  1.00  0.00           C  
ATOM   2624  C   PRO B1857      52.965 122.311  36.771  1.00  0.00           C  
ATOM   2625  O   PRO B1857      54.183 122.529  36.704  1.00  0.00           O  
ATOM   2626  CB  PRO B1857      52.105 121.701  39.113  1.00  0.00           C  
ATOM   2627  CG  PRO B1857      52.506 120.508  40.000  1.00  0.00           C  
ATOM   2628  CD  PRO B1857      53.736 120.011  39.290  1.00  0.00           C  
ATOM   2629  N   SER B1860      52.068 123.003  36.074  1.00  0.00           N  
ATOM   2630  CA  SER B1860      52.445 124.044  35.122  1.00  0.00           C  
ATOM   2631  C   SER B1860      52.678 125.446  35.668  1.00  0.00           C  
ATOM   2632  O   SER B1860      51.918 125.950  36.499  1.00  0.00           O  
ATOM   2633  CB  SER B1860      51.394 124.140  34.028  1.00  0.00           C  
ATOM   2634  OG  SER B1860      50.189 124.660  34.553  1.00  0.00           O  
ATOM   2635  N   PRO B1861      53.714 126.117  35.152  1.00  0.00           N  
ATOM   2636  CA  PRO B1861      54.556 125.505  34.121  1.00  0.00           C  
ATOM   2637  C   PRO B1861      55.789 124.760  34.637  1.00  0.00           C  
ATOM   2638  O   PRO B1861      56.210 124.904  35.792  1.00  0.00           O  
ATOM   2639  CB  PRO B1861      54.924 126.693  33.241  1.00  0.00           C  
ATOM   2640  CG  PRO B1861      55.088 127.775  34.242  1.00  0.00           C  
ATOM   2641  CD  PRO B1861      53.888 127.580  35.161  1.00  0.00           C  
ATOM   2642  N   CYS B1862      56.349 123.952  33.744  1.00  0.00           N  
ATOM   2643  CA  CYS B1862      57.542 123.165  34.007  1.00  0.00           C  
ATOM   2644  C   CYS B1862      58.018 122.681  32.641  1.00  0.00           C  
ATOM   2645  O   CYS B1862      57.307 122.833  31.644  1.00  0.00           O  
ATOM   2646  CB  CYS B1862      57.222 121.982  34.928  1.00  0.00           C  
ATOM   2647  SG  CYS B1862      55.851 120.947  34.376  1.00  0.00           S  
ATOM   2648  N   SER B1863      59.217 122.113  32.592  1.00  0.00           N  
ATOM   2649  CA  SER B1863      59.772 121.633  31.330  1.00  0.00           C  
ATOM   2650  C   SER B1863      60.915 120.642  31.510  1.00  0.00           C  
ATOM   2651  O   SER B1863      61.890 120.924  32.212  1.00  0.00           O  
ATOM   2652  CB  SER B1863      60.271 122.815  30.498  1.00  0.00           C  
ATOM   2653  OG  SER B1863      61.140 122.368  29.472  1.00  0.00           O  
ATOM   2654  N   PHE B1864      60.800 119.480  30.874  1.00  0.00           N  
ATOM   2655  CA  PHE B1864      61.855 118.490  30.983  1.00  0.00           C  
ATOM   2656  C   PHE B1864      62.513 118.285  29.638  1.00  0.00           C  
ATOM   2657  O   PHE B1864      61.891 118.410  28.576  1.00  0.00           O  
ATOM   2658  CB  PHE B1864      61.324 117.151  31.502  1.00  0.00           C  
ATOM   2659  CG  PHE B1864      60.627 117.243  32.834  1.00  0.00           C  
ATOM   2660  CD1 PHE B1864      61.086 116.505  33.925  1.00  0.00           C  
ATOM   2661  CD2 PHE B1864      59.487 118.050  32.994  1.00  0.00           C  
ATOM   2662  CE1 PHE B1864      60.418 116.560  35.159  1.00  0.00           C  
ATOM   2663  CE2 PHE B1864      58.806 118.117  34.225  1.00  0.00           C  
ATOM   2664  CZ  PHE B1864      59.272 117.370  35.309  1.00  0.00           C  
ATOM   2665  N   LEU B1865      63.801 117.999  29.700  1.00  0.00           N  
ATOM   2666  CA  LEU B1865      64.568 117.755  28.507  1.00  0.00           C  
ATOM   2667  C   LEU B1865      64.370 116.265  28.254  1.00  0.00           C  
ATOM   2668  O   LEU B1865      64.624 115.422  29.130  1.00  0.00           O  
ATOM   2669  CB  LEU B1865      66.033 118.127  28.763  1.00  0.00           C  
ATOM   2670  CG  LEU B1865      67.153 118.016  27.722  1.00  0.00           C  
ATOM   2671  CD1 LEU B1865      66.673 118.309  26.316  1.00  0.00           C  
ATOM   2672  CD2 LEU B1865      68.242 118.987  28.138  1.00  0.00           C  
ATOM   2673  N   ALA B1866      63.862 115.959  27.063  1.00  0.00           N  
ATOM   2674  CA  ALA B1866      63.591 114.587  26.657  1.00  0.00           C  
ATOM   2675  C   ALA B1866      64.746 114.024  25.852  1.00  0.00           C  
ATOM   2676  O   ALA B1866      65.282 112.954  26.170  1.00  0.00           O  
ATOM   2677  CB  ALA B1866      62.313 114.539  25.829  1.00  0.00           C  
ATOM   2678  N   PHE B1867      65.131 114.761  24.814  1.00  0.00           N  
ATOM   2679  CA  PHE B1867      66.208 114.311  23.954  1.00  0.00           C  
ATOM   2680  C   PHE B1867      67.264 115.351  23.604  1.00  0.00           C  
ATOM   2681  O   PHE B1867      67.032 116.564  23.683  1.00  0.00           O  
ATOM   2682  CB  PHE B1867      65.631 113.741  22.655  1.00  0.00           C  
ATOM   2683  CG  PHE B1867      66.652 113.065  21.789  1.00  0.00           C  
ATOM   2684  CD1 PHE B1867      66.873 113.500  20.482  1.00  0.00           C  
ATOM   2685  CD2 PHE B1867      67.412 112.005  22.287  1.00  0.00           C  
ATOM   2686  CE1 PHE B1867      67.840 112.889  19.675  1.00  0.00           C  
ATOM   2687  CE2 PHE B1867      68.379 111.388  21.496  1.00  0.00           C  
ATOM   2688  CZ  PHE B1867      68.596 111.831  20.183  1.00  0.00           C  
ATOM   2689  N   GLU B1878      68.425 114.825  23.211  1.00  0.00           N  
ATOM   2690  CA  GLU B1878      69.589 115.592  22.790  1.00  0.00           C  
ATOM   2691  C   GLU B1878      70.627 114.696  22.098  1.00  0.00           C  
ATOM   2692  O   GLU B1878      71.133 113.720  22.668  1.00  0.00           O  
ATOM   2693  CB  GLU B1878      70.211 116.306  23.980  1.00  0.00           C  
ATOM   2694  CG  GLU B1878      69.773 117.741  24.081  1.00  0.00           C  
ATOM   2695  CD  GLU B1878      70.379 118.437  25.271  1.00  0.00           C  
ATOM   2696  OE1 GLU B1878      71.535 118.112  25.620  1.00  0.00           O  
ATOM   2697  OE2 GLU B1878      69.706 119.316  25.848  1.00  0.00           O  
ATOM   2698  N   GLY B1879      70.917 115.047  20.851  1.00  0.00           N  
ATOM   2699  CA  GLY B1879      71.864 114.309  20.035  1.00  0.00           C  
ATOM   2700  C   GLY B1879      71.806 115.013  18.695  1.00  0.00           C  
ATOM   2701  O   GLY B1879      71.564 116.226  18.671  1.00  0.00           O  
ATOM   2702  N   GLU B1880      71.992 114.293  17.589  1.00  0.00           N  
ATOM   2703  CA  GLU B1880      71.930 114.948  16.284  1.00  0.00           C  
ATOM   2704  C   GLU B1880      71.271 114.167  15.153  1.00  0.00           C  
ATOM   2705  O   GLU B1880      71.384 112.941  15.087  1.00  0.00           O  
ATOM   2706  CB  GLU B1880      73.326 115.341  15.849  1.00  0.00           C  
ATOM   2707  CG  GLU B1880      74.272 114.179  15.782  1.00  0.00           C  
ATOM   2708  CD  GLU B1880      75.541 114.555  15.075  1.00  0.00           C  
ATOM   2709  OE1 GLU B1880      76.378 113.655  14.840  1.00  0.00           O  
ATOM   2710  OE2 GLU B1880      75.694 115.756  14.755  1.00  0.00           O  
ATOM   2711  N   MET B1881      70.579 114.899  14.275  1.00  0.00           N  
ATOM   2712  CA  MET B1881      69.896 114.338  13.101  1.00  0.00           C  
ATOM   2713  C   MET B1881      70.152 115.310  11.950  1.00  0.00           C  
ATOM   2714  O   MET B1881      70.199 116.522  12.163  1.00  0.00           O  
ATOM   2715  CB  MET B1881      68.379 114.202  13.322  1.00  0.00           C  
ATOM   2716  CG  MET B1881      67.590 115.509  13.197  1.00  0.00           C  
ATOM   2717  SD  MET B1881      65.872 115.298  12.610  1.00  0.00           S  
ATOM   2718  CE  MET B1881      65.032 114.872  14.133  1.00  0.00           C  
ATOM   2719  N   MET B1882      70.293 114.783  10.735  1.00  0.00           N  
ATOM   2720  CA  MET B1882      70.592 115.610   9.568  1.00  0.00           C  
ATOM   2721  C   MET B1882      71.823 116.451   9.893  1.00  0.00           C  
ATOM   2722  O   MET B1882      71.898 117.633   9.544  1.00  0.00           O  
ATOM   2723  CB  MET B1882      69.413 116.520   9.198  1.00  0.00           C  
ATOM   2724  CG  MET B1882      68.334 115.826   8.374  1.00  0.00           C  
ATOM   2725  SD  MET B1882      67.184 116.959   7.538  1.00  0.00           S  
ATOM   2726  CE  MET B1882      67.839 116.967   5.832  1.00  0.00           C  
ATOM   2727  N   GLY B1883      72.776 115.821  10.582  1.00  0.00           N  
ATOM   2728  CA  GLY B1883      74.017 116.475  10.967  1.00  0.00           C  
ATOM   2729  C   GLY B1883      73.875 117.787  11.717  1.00  0.00           C  
ATOM   2730  O   GLY B1883      74.624 118.726  11.464  1.00  0.00           O  
ATOM   2731  N   ARG B1884      72.925 117.859  12.644  1.00  0.00           N  
ATOM   2732  CA  ARG B1884      72.712 119.084  13.411  1.00  0.00           C  
ATOM   2733  C   ARG B1884      72.184 118.802  14.819  1.00  0.00           C  
ATOM   2734  O   ARG B1884      71.012 118.466  15.000  1.00  0.00           O  
ATOM   2735  CB  ARG B1884      71.740 120.010  12.668  1.00  0.00           C  
ATOM   2736  CG  ARG B1884      72.137 120.305  11.229  1.00  0.00           C  
ATOM   2737  CD  ARG B1884      71.816 121.739  10.845  1.00  0.00           C  
ATOM   2738  NE  ARG B1884      70.389 122.035  10.916  1.00  0.00           N  
ATOM   2739  CZ  ARG B1884      69.867 123.234  10.684  1.00  0.00           C  
ATOM   2740  NH1 ARG B1884      68.557 123.417  10.768  1.00  0.00           N  
ATOM   2741  NH2 ARG B1884      70.657 124.252  10.371  1.00  0.00           N  
ATOM   2742  N   ASN B1885      73.063 118.948  15.809  1.00  0.00           N  
ATOM   2743  CA  ASN B1885      72.721 118.711  17.209  1.00  0.00           C  
ATOM   2744  C   ASN B1885      71.496 119.478  17.660  1.00  0.00           C  
ATOM   2745  O   ASN B1885      71.346 120.667  17.361  1.00  0.00           O  
ATOM   2746  CB  ASN B1885      73.906 119.062  18.106  1.00  0.00           C  
ATOM   2747  CG  ASN B1885      74.918 117.941  18.186  1.00  0.00           C  
ATOM   2748  OD1 ASN B1885      74.677 116.926  18.838  1.00  0.00           O  
ATOM   2749  ND2 ASN B1885      76.053 118.110  17.513  1.00  0.00           N  
ATOM   2750  N   VAL B1886      70.624 118.787  18.394  1.00  0.00           N  
ATOM   2751  CA  VAL B1886      69.391 119.393  18.874  1.00  0.00           C  
ATOM   2752  C   VAL B1886      68.965 118.962  20.278  1.00  0.00           C  
ATOM   2753  O   VAL B1886      69.469 117.976  20.837  1.00  0.00           O  
ATOM   2754  CB  VAL B1886      68.225 119.085  17.922  1.00  0.00           C  
ATOM   2755  CG1 VAL B1886      67.079 120.037  18.198  1.00  0.00           C  
ATOM   2756  CG2 VAL B1886      68.683 119.172  16.472  1.00  0.00           C  
ATOM   2757  N   ARG B1887      68.015 119.719  20.824  1.00  0.00           N  
ATOM   2758  CA  ARG B1887      67.464 119.478  22.149  1.00  0.00           C  
ATOM   2759  C   ARG B1887      65.928 119.439  22.072  1.00  0.00           C  
ATOM   2760  O   ARG B1887      65.296 120.350  21.516  1.00  0.00           O  
ATOM   2761  CB  ARG B1887      67.920 120.587  23.100  1.00  0.00           C  
ATOM   2762  CG  ARG B1887      69.413 120.906  23.012  1.00  0.00           C  
ATOM   2763  CD  ARG B1887      69.808 121.953  24.034  1.00  0.00           C  
ATOM   2764  NE  ARG B1887      68.971 123.144  23.928  1.00  0.00           N  
ATOM   2765  CZ  ARG B1887      68.987 124.151  24.796  1.00  0.00           C  
ATOM   2766  NH1 ARG B1887      69.800 124.116  25.845  1.00  0.00           N  
ATOM   2767  NH2 ARG B1887      68.185 125.194  24.618  1.00  0.00           N  
ATOM   2768  N   VAL B1888      65.347 118.376  22.633  1.00  0.00           N  
ATOM   2769  CA  VAL B1888      63.897 118.164  22.640  1.00  0.00           C  
ATOM   2770  C   VAL B1888      63.296 118.307  24.030  1.00  0.00           C  
ATOM   2771  O   VAL B1888      63.717 117.621  24.966  1.00  0.00           O  
ATOM   2772  CB  VAL B1888      63.537 116.760  22.145  1.00  0.00           C  
ATOM   2773  CG1 VAL B1888      62.024 116.603  22.106  1.00  0.00           C  
ATOM   2774  CG2 VAL B1888      64.149 116.516  20.783  1.00  0.00           C  
ATOM   2775  N   TYR B1889      62.280 119.161  24.137  1.00  0.00           N  
ATOM   2776  CA  TYR B1889      61.619 119.438  25.409  1.00  0.00           C  
ATOM   2777  C   TYR B1889      60.115 119.146  25.461  1.00  0.00           C  
ATOM   2778  O   TYR B1889      59.387 119.366  24.491  1.00  0.00           O  
ATOM   2779  CB  TYR B1889      61.839 120.911  25.785  1.00  0.00           C  
ATOM   2780  CG  TYR B1889      63.291 121.316  25.987  1.00  0.00           C  
ATOM   2781  CD1 TYR B1889      64.079 120.696  26.961  1.00  0.00           C  
ATOM   2782  CD2 TYR B1889      63.878 122.320  25.209  1.00  0.00           C  
ATOM   2783  CE1 TYR B1889      65.413 121.064  27.158  1.00  0.00           C  
ATOM   2784  CE2 TYR B1889      65.216 122.693  25.397  1.00  0.00           C  
ATOM   2785  CZ  TYR B1889      65.976 122.057  26.375  1.00  0.00           C  
ATOM   2786  OH  TYR B1889      67.299 122.393  26.571  1.00  0.00           O  
ATOM   2787  N   VAL B1890      59.668 118.649  26.613  1.00  0.00           N  
ATOM   2788  CA  VAL B1890      58.255 118.353  26.872  1.00  0.00           C  
ATOM   2789  C   VAL B1890      57.853 119.460  27.831  1.00  0.00           C  
ATOM   2790  O   VAL B1890      58.433 119.585  28.913  1.00  0.00           O  
ATOM   2791  CB  VAL B1890      58.064 117.018  27.613  1.00  0.00           C  
ATOM   2792  CG1 VAL B1890      56.583 116.794  27.891  1.00  0.00           C  
ATOM   2793  CG2 VAL B1890      58.664 115.878  26.812  1.00  0.00           C  
ATOM   2794  N   VAL B1891      56.858 120.258  27.468  1.00  0.00           N  
ATOM   2795  CA  VAL B1891      56.505 121.367  28.343  1.00  0.00           C  
ATOM   2796  C   VAL B1891      55.037 121.780  28.498  1.00  0.00           C  
ATOM   2797  O   VAL B1891      54.113 121.213  27.893  1.00  0.00           O  
ATOM   2798  CB  VAL B1891      57.295 122.636  27.918  1.00  0.00           C  
ATOM   2799  CG1 VAL B1891      58.744 122.280  27.628  1.00  0.00           C  
ATOM   2800  CG2 VAL B1891      56.659 123.263  26.685  1.00  0.00           C  
ATOM   2801  N   GLU B1892      54.868 122.796  29.340  1.00  0.00           N  
ATOM   2802  CA  GLU B1892      53.589 123.418  29.645  1.00  0.00           C  
ATOM   2803  C   GLU B1892      53.900 124.789  30.232  1.00  0.00           C  
ATOM   2804  O   GLU B1892      54.829 124.943  31.037  1.00  0.00           O  
ATOM   2805  CB  GLU B1892      52.782 122.591  30.648  1.00  0.00           C  
ATOM   2806  CG  GLU B1892      51.503 123.286  31.142  1.00  0.00           C  
ATOM   2807  CD  GLU B1892      50.485 123.601  30.042  1.00  0.00           C  
ATOM   2808  OE1 GLU B1892      50.867 124.233  29.026  1.00  0.00           O  
ATOM   2809  OE2 GLU B1892      49.297 123.227  30.209  1.00  0.00           O  
ATOM   2810  N   GLU B1893      53.114 125.777  29.814  1.00  0.00           N  
ATOM   2811  CA  GLU B1893      53.282 127.154  30.251  1.00  0.00           C  
ATOM   2812  C   GLU B1893      52.181 127.608  31.203  1.00  0.00           C  
ATOM   2813  O   GLU B1893      52.473 128.093  32.290  1.00  0.00           O  
ATOM   2814  CB  GLU B1893      53.323 128.066  29.027  1.00  0.00           C  
ATOM   2815  CG  GLU B1893      54.440 127.718  28.052  1.00  0.00           C  
ATOM   2816  CD  GLU B1893      54.131 128.139  26.623  1.00  0.00           C  
ATOM   2817  OE1 GLU B1893      54.986 127.920  25.740  1.00  0.00           O  
ATOM   2818  OE2 GLU B1893      53.033 128.683  26.376  1.00  0.00           O  
ATOM   2819  N   GLU B1894      50.926 127.451  30.788  1.00  0.00           N  
ATOM   2820  CA  GLU B1894      49.762 127.840  31.591  1.00  0.00           C  
ATOM   2821  C   GLU B1894      49.974 127.525  33.072  1.00  0.00           C  
ATOM   2822  O   GLU B1894      50.958 126.884  33.442  1.00  0.00           O  
ATOM   2823  CB  GLU B1894      48.521 127.102  31.087  1.00  0.00           C  
ATOM   2824  CG  GLU B1894      47.185 127.577  31.660  1.00  0.00           C  
ATOM   2825  CD  GLU B1894      46.609 128.780  30.924  1.00  0.00           C  
ATOM   2826  OE1 GLU B1894      46.786 128.870  29.688  1.00  0.00           O  
ATOM   2827  OE2 GLU B1894      45.957 129.624  31.578  1.00  0.00           O  
ATOM   2828  N   GLU B1895      49.042 127.954  33.922  1.00  0.00           N  
ATOM   2829  CA  GLU B1895      49.185 127.715  35.354  1.00  0.00           C  
ATOM   2830  C   GLU B1895      48.076 126.950  36.076  1.00  0.00           C  
ATOM   2831  O   GLU B1895      46.916 126.937  35.653  1.00  0.00           O  
ATOM   2832  CB  GLU B1895      49.447 129.042  36.063  1.00  0.00           C  
ATOM   2833  CG  GLU B1895      50.890 129.495  35.938  1.00  0.00           C  
ATOM   2834  CD  GLU B1895      51.114 130.910  36.425  1.00  0.00           C  
ATOM   2835  OE1 GLU B1895      52.288 131.269  36.657  1.00  0.00           O  
ATOM   2836  OE2 GLU B1895      50.126 131.666  36.564  1.00  0.00           O  
ATOM   2837  N   ASN B1896      48.485 126.318  37.178  1.00  0.00           N  
ATOM   2838  CA  ASN B1896      47.647 125.494  38.056  1.00  0.00           C  
ATOM   2839  C   ASN B1896      47.418 124.097  37.473  1.00  0.00           C  
ATOM   2840  O   ASN B1896      47.375 123.102  38.204  1.00  0.00           O  
ATOM   2841  CB  ASN B1896      46.294 126.155  38.337  1.00  0.00           C  
ATOM   2842  CG  ASN B1896      45.625 125.596  39.588  1.00  0.00           C  
ATOM   2843  OD1 ASN B1896      44.410 125.701  39.759  1.00  0.00           O  
ATOM   2844  ND2 ASN B1896      46.425 125.010  40.476  1.00  0.00           N  
ATOM   2845  N   THR B1898      47.270 124.031  36.153  1.00  0.00           N  
ATOM   2846  CA  THR B1898      47.058 122.759  35.470  1.00  0.00           C  
ATOM   2847  C   THR B1898      48.327 121.905  35.619  1.00  0.00           C  
ATOM   2848  O   THR B1898      49.088 122.070  36.583  1.00  0.00           O  
ATOM   2849  CB  THR B1898      46.716 122.994  33.960  1.00  0.00           C  
ATOM   2850  OG1 THR B1898      46.339 121.756  33.350  1.00  0.00           O  
ATOM   2851  CG2 THR B1898      47.905 123.577  33.209  1.00  0.00           C  
ATOM   2852  N   LYS B1899      48.546 120.984  34.684  1.00  0.00           N  
ATOM   2853  CA  LYS B1899      49.730 120.136  34.730  1.00  0.00           C  
ATOM   2854  C   LYS B1899      50.360 119.964  33.356  1.00  0.00           C  
ATOM   2855  O   LYS B1899      49.812 120.403  32.329  1.00  0.00           O  
ATOM   2856  CB  LYS B1899      49.403 118.754  35.300  1.00  0.00           C  
ATOM   2857  CG  LYS B1899      48.684 118.774  36.636  1.00  0.00           C  
ATOM   2858  CD  LYS B1899      48.936 117.475  37.400  1.00  0.00           C  
ATOM   2859  CE  LYS B1899      48.018 117.315  38.610  1.00  0.00           C  
ATOM   2860  NZ  LYS B1899      46.600 117.062  38.198  1.00  0.00           N  
ATOM   2861  N   LEU B1900      51.517 119.310  33.356  1.00  0.00           N  
ATOM   2862  CA  LEU B1900      52.270 119.057  32.137  1.00  0.00           C  
ATOM   2863  C   LEU B1900      51.365 118.546  31.023  1.00  0.00           C  
ATOM   2864  O   LEU B1900      51.086 119.250  30.033  1.00  0.00           O  
ATOM   2865  CB  LEU B1900      53.384 118.031  32.411  1.00  0.00           C  
ATOM   2866  CG  LEU B1900      54.298 117.758  31.214  1.00  0.00           C  
ATOM   2867  CD1 LEU B1900      54.544 119.042  30.404  1.00  0.00           C  
ATOM   2868  CD2 LEU B1900      55.604 117.163  31.707  1.00  0.00           C  
ATOM   2869  N   CYS B1901      50.902 117.314  31.230  1.00  0.00           N  
ATOM   2870  CA  CYS B1901      50.052 116.606  30.288  1.00  0.00           C  
ATOM   2871  C   CYS B1901      48.605 116.577  30.735  1.00  0.00           C  
ATOM   2872  O   CYS B1901      48.327 116.415  31.931  1.00  0.00           O  
ATOM   2873  CB  CYS B1901      50.526 115.156  30.161  1.00  0.00           C  
ATOM   2874  SG  CYS B1901      52.277 114.899  29.791  1.00  0.00           S  
ATOM   2875  N   GLY B1902      47.691 116.707  29.773  1.00  0.00           N  
ATOM   2876  CA  GLY B1902      46.275 116.624  30.083  1.00  0.00           C  
ATOM   2877  C   GLY B1902      46.008 115.319  30.830  1.00  0.00           C  
ATOM   2878  O   GLY B1902      46.935 114.557  31.097  1.00  0.00           O  
ATOM   2879  N   PRO B1903      44.762 115.016  31.200  1.00  0.00           N  
ATOM   2880  CA  PRO B1903      44.684 113.731  31.908  1.00  0.00           C  
ATOM   2881  C   PRO B1903      44.438 112.513  30.993  1.00  0.00           C  
ATOM   2882  O   PRO B1903      44.388 111.368  31.455  1.00  0.00           O  
ATOM   2883  CB  PRO B1903      43.562 113.972  32.917  1.00  0.00           C  
ATOM   2884  CG  PRO B1903      42.643 114.883  32.159  1.00  0.00           C  
ATOM   2885  CD  PRO B1903      43.575 115.850  31.460  1.00  0.00           C  
ATOM   2886  N   ALA B1904      44.317 112.771  29.691  1.00  0.00           N  
ATOM   2887  CA  ALA B1904      44.069 111.727  28.698  1.00  0.00           C  
ATOM   2888  C   ALA B1904      45.287 111.407  27.815  1.00  0.00           C  
ATOM   2889  O   ALA B1904      45.153 110.849  26.724  1.00  0.00           O  
ATOM   2890  CB  ALA B1904      42.900 112.148  27.833  1.00  0.00           C  
ATOM   2891  N   TYR B1905      46.479 111.749  28.285  1.00  0.00           N  
ATOM   2892  CA  TYR B1905      47.672 111.492  27.499  1.00  0.00           C  
ATOM   2893  C   TYR B1905      47.906 109.986  27.299  1.00  0.00           C  
ATOM   2894  O   TYR B1905      48.424 109.569  26.260  1.00  0.00           O  
ATOM   2895  CB  TYR B1905      48.907 112.149  28.159  1.00  0.00           C  
ATOM   2896  CG  TYR B1905      49.563 111.345  29.275  1.00  0.00           C  
ATOM   2897  CD1 TYR B1905      48.946 111.196  30.522  1.00  0.00           C  
ATOM   2898  CD2 TYR B1905      50.786 110.689  29.064  1.00  0.00           C  
ATOM   2899  CE1 TYR B1905      49.534 110.406  31.536  1.00  0.00           C  
ATOM   2900  CE2 TYR B1905      51.382 109.890  30.066  1.00  0.00           C  
ATOM   2901  CZ  TYR B1905      50.752 109.756  31.301  1.00  0.00           C  
ATOM   2902  OH  TYR B1905      51.345 108.989  32.299  1.00  0.00           O  
ATOM   2903  N   ALA B1906      47.503 109.173  28.277  1.00  0.00           N  
ATOM   2904  CA  ALA B1906      47.722 107.722  28.206  1.00  0.00           C  
ATOM   2905  C   ALA B1906      46.510 106.888  27.786  1.00  0.00           C  
ATOM   2906  O   ALA B1906      46.430 105.697  28.097  1.00  0.00           O  
ATOM   2907  CB  ALA B1906      48.269 107.203  29.546  1.00  0.00           C  
ATOM   2908  N   ASN B1907      45.577 107.518  27.082  1.00  0.00           N  
ATOM   2909  CA  ASN B1907      44.388 106.841  26.601  1.00  0.00           C  
ATOM   2910  C   ASN B1907      44.803 106.004  25.410  1.00  0.00           C  
ATOM   2911  O   ASN B1907      45.492 106.511  24.529  1.00  0.00           O  
ATOM   2912  CB  ASN B1907      43.353 107.869  26.161  1.00  0.00           C  
ATOM   2913  CG  ASN B1907      42.388 108.262  27.273  1.00  0.00           C  
ATOM   2914  OD1 ASN B1907      42.690 108.111  28.481  1.00  0.00           O  
ATOM   2915  ND2 ASN B1907      41.212 108.792  26.870  1.00  0.00           N  
ATOM   2916  N   GLU B1909      44.394 104.730  25.383  1.00  0.00           N  
ATOM   2917  CA  GLU B1909      44.725 103.822  24.276  1.00  0.00           C  
ATOM   2918  C   GLU B1909      43.605 103.677  23.269  1.00  0.00           C  
ATOM   2919  O   GLU B1909      42.446 103.664  23.649  1.00  0.00           O  
ATOM   2920  CB  GLU B1909      45.071 102.435  24.788  1.00  0.00           C  
ATOM   2921  CG  GLU B1909      45.383 101.469  23.652  1.00  0.00           C  
ATOM   2922  CD  GLU B1909      46.070 100.212  24.139  1.00  0.00           C  
ATOM   2923  OE1 GLU B1909      46.252 100.074  25.365  1.00  0.00           O  
ATOM   2924  OE2 GLU B1909      46.431  99.357  23.305  1.00  0.00           O  
ATOM   2925  N   VAL B1910      43.940 103.587  21.983  1.00  0.00           N  
ATOM   2926  CA  VAL B1910      42.893 103.403  20.968  1.00  0.00           C  
ATOM   2927  C   VAL B1910      42.560 101.924  20.874  1.00  0.00           C  
ATOM   2928  O   VAL B1910      43.446 101.132  20.595  1.00  0.00           O  
ATOM   2929  CB  VAL B1910      43.344 103.863  19.595  1.00  0.00           C  
ATOM   2930  CG1 VAL B1910      42.181 103.702  18.559  1.00  0.00           C  
ATOM   2931  CG2 VAL B1910      43.812 105.306  19.692  1.00  0.00           C  
ATOM   2932  N   VAL B1913      41.309 101.543  21.148  1.00  0.00           N  
ATOM   2933  CA  VAL B1913      40.926 100.130  21.078  1.00  0.00           C  
ATOM   2934  C   VAL B1913      39.618  99.878  20.354  1.00  0.00           C  
ATOM   2935  O   VAL B1913      38.697 100.660  20.435  1.00  0.00           O  
ATOM   2936  CB  VAL B1913      40.866  99.445  22.482  1.00  0.00           C  
ATOM   2937  CG1 VAL B1913      41.241 100.414  23.558  1.00  0.00           C  
ATOM   2938  CG2 VAL B1913      39.502  98.831  22.705  1.00  0.00           C  
ATOM   2939  N   VAL B1914      39.554  98.776  19.625  1.00  0.00           N  
ATOM   2940  CA  VAL B1914      38.355  98.450  18.891  1.00  0.00           C  
ATOM   2941  C   VAL B1914      37.507  97.429  19.610  1.00  0.00           C  
ATOM   2942  O   VAL B1914      38.031  96.474  20.186  1.00  0.00           O  
ATOM   2943  CB  VAL B1914      38.697  97.912  17.534  1.00  0.00           C  
ATOM   2944  CG1 VAL B1914      37.390  97.603  16.753  1.00  0.00           C  
ATOM   2945  CG2 VAL B1914      39.564  98.922  16.805  1.00  0.00           C  
ATOM   2946  N   TYR B1915      36.193  97.637  19.578  1.00  0.00           N  
ATOM   2947  CA  TYR B1915      35.276  96.718  20.233  1.00  0.00           C  
ATOM   2948  C   TYR B1915      33.933  96.814  19.577  1.00  0.00           C  
ATOM   2949  O   TYR B1915      33.463  97.897  19.267  1.00  0.00           O  
ATOM   2950  CB  TYR B1915      35.138  97.030  21.696  1.00  0.00           C  
ATOM   2951  CG  TYR B1915      34.413  95.979  22.493  1.00  0.00           C  
ATOM   2952  CD1 TYR B1915      33.503  96.331  23.486  1.00  0.00           C  
ATOM   2953  CD2 TYR B1915      34.676  94.640  22.307  1.00  0.00           C  
ATOM   2954  CE1 TYR B1915      32.889  95.371  24.266  1.00  0.00           C  
ATOM   2955  CE2 TYR B1915      34.063  93.676  23.090  1.00  0.00           C  
ATOM   2956  CZ  TYR B1915      33.177  94.048  24.063  1.00  0.00           C  
ATOM   2957  OH  TYR B1915      32.594  93.088  24.841  1.00  0.00           O  
ATOM   2958  N   LYS B1916      33.344  95.646  19.358  1.00  0.00           N  
ATOM   2959  CA  LYS B1916      32.065  95.491  18.714  1.00  0.00           C  
ATOM   2960  C   LYS B1916      31.808  96.484  17.608  1.00  0.00           C  
ATOM   2961  O   LYS B1916      30.716  97.047  17.520  1.00  0.00           O  
ATOM   2962  CB  LYS B1916      30.920  95.543  19.721  1.00  0.00           C  
ATOM   2963  CG  LYS B1916      31.100  94.671  20.941  1.00  0.00           C  
ATOM   2964  CD  LYS B1916      30.603  93.265  20.766  1.00  0.00           C  
ATOM   2965  CE  LYS B1916      30.608  92.579  22.148  1.00  0.00           C  
ATOM   2966  NZ  LYS B1916      30.101  91.172  22.172  1.00  0.00           N  
ATOM   2967  N   GLY B1917      32.818  96.698  16.765  1.00  0.00           N  
ATOM   2968  CA  GLY B1917      32.655  97.560  15.596  1.00  0.00           C  
ATOM   2969  C   GLY B1917      32.992  99.026  15.675  1.00  0.00           C  
ATOM   2970  O   GLY B1917      33.110  99.695  14.637  1.00  0.00           O  
ATOM   2971  N   ASP B1918      33.154  99.505  16.907  1.00  0.00           N  
ATOM   2972  CA  ASP B1918      33.462 100.894  17.197  1.00  0.00           C  
ATOM   2973  C   ASP B1918      34.914 101.066  17.641  1.00  0.00           C  
ATOM   2974  O   ASP B1918      35.510 100.166  18.243  1.00  0.00           O  
ATOM   2975  CB  ASP B1918      32.518 101.406  18.299  1.00  0.00           C  
ATOM   2976  CG  ASP B1918      31.048 101.153  17.979  1.00  0.00           C  
ATOM   2977  OD1 ASP B1918      30.643 101.455  16.833  1.00  0.00           O  
ATOM   2978  OD2 ASP B1918      30.306 100.658  18.864  1.00  0.00           O  
ATOM   2979  N   ILE B1929      35.473 102.230  17.323  1.00  0.00           N  
ATOM   2980  CA  ILE B1929      36.836 102.571  17.693  1.00  0.00           C  
ATOM   2981  C   ILE B1929      36.739 103.538  18.888  1.00  0.00           C  
ATOM   2982  O   ILE B1929      36.217 104.647  18.751  1.00  0.00           O  
ATOM   2983  CB  ILE B1929      37.565 103.297  16.536  1.00  0.00           C  
ATOM   2984  CG1 ILE B1929      37.559 102.428  15.275  1.00  0.00           C  
ATOM   2985  CG2 ILE B1929      38.989 103.673  16.981  1.00  0.00           C  
ATOM   2986  CD1 ILE B1929      38.097 103.127  14.015  1.00  0.00           C  
ATOM   2987  N   TYR B1930      37.215 103.113  20.054  1.00  0.00           N  
ATOM   2988  CA  TYR B1930      37.182 103.950  21.249  1.00  0.00           C  
ATOM   2989  C   TYR B1930      38.571 104.471  21.598  1.00  0.00           C  
ATOM   2990  O   TYR B1930      39.573 103.895  21.211  1.00  0.00           O  
ATOM   2991  CB  TYR B1930      36.665 103.140  22.451  1.00  0.00           C  
ATOM   2992  CG  TYR B1930      35.261 102.635  22.288  1.00  0.00           C  
ATOM   2993  CD1 TYR B1930      34.165 103.472  22.482  1.00  0.00           C  
ATOM   2994  CD2 TYR B1930      35.023 101.336  21.870  1.00  0.00           C  
ATOM   2995  CE1 TYR B1930      32.860 103.011  22.255  1.00  0.00           C  
ATOM   2996  CE2 TYR B1930      33.727 100.874  21.638  1.00  0.00           C  
ATOM   2997  CZ  TYR B1930      32.653 101.710  21.832  1.00  0.00           C  
ATOM   2998  OH  TYR B1930      31.384 101.232  21.608  1.00  0.00           O  
ATOM   2999  N   GLY B1931      38.619 105.566  22.337  1.00  0.00           N  
ATOM   3000  CA  GLY B1931      39.880 106.115  22.813  1.00  0.00           C  
ATOM   3001  C   GLY B1931      39.570 106.196  24.300  1.00  0.00           C  
ATOM   3002  O   GLY B1931      38.840 107.087  24.722  1.00  0.00           O  
ATOM   3003  N   ILE B1932      40.106 105.276  25.089  1.00  0.00           N  
ATOM   3004  CA  ILE B1932      39.790 105.220  26.503  1.00  0.00           C  
ATOM   3005  C   ILE B1932      40.975 104.914  27.386  1.00  0.00           C  
ATOM   3006  O   ILE B1932      41.942 104.355  26.947  1.00  0.00           O  
ATOM   3007  CB  ILE B1932      38.750 104.123  26.744  1.00  0.00           C  
ATOM   3008  CG1 ILE B1932      39.164 102.871  25.961  1.00  0.00           C  
ATOM   3009  CG2 ILE B1932      37.388 104.600  26.317  1.00  0.00           C  
ATOM   3010  CD1 ILE B1932      38.208 101.727  26.032  1.00  0.00           C  
ATOM   3011  N   PRO B1933      40.905 105.284  28.665  1.00  0.00           N  
ATOM   3012  CA  PRO B1933      42.024 105.006  29.572  1.00  0.00           C  
ATOM   3013  C   PRO B1933      41.896 103.562  30.044  1.00  0.00           C  
ATOM   3014  O   PRO B1933      40.817 102.976  29.981  1.00  0.00           O  
ATOM   3015  CB  PRO B1933      41.788 105.995  30.697  1.00  0.00           C  
ATOM   3016  CG  PRO B1933      40.260 106.004  30.789  1.00  0.00           C  
ATOM   3017  CD  PRO B1933      39.858 106.084  29.334  1.00  0.00           C  
ATOM   3018  N   LYS B1934      42.978 102.993  30.547  1.00  0.00           N  
ATOM   3019  CA  LYS B1934      42.938 101.607  30.985  1.00  0.00           C  
ATOM   3020  C   LYS B1934      42.449 101.428  32.415  1.00  0.00           C  
ATOM   3021  O   LYS B1934      43.189 100.988  33.281  1.00  0.00           O  
ATOM   3022  CB  LYS B1934      44.323 100.990  30.822  1.00  0.00           C  
ATOM   3023  CG  LYS B1934      44.318  99.567  30.297  1.00  0.00           C  
ATOM   3024  CD  LYS B1934      45.734  99.060  30.138  1.00  0.00           C  
ATOM   3025  CE  LYS B1934      45.790  97.556  29.951  1.00  0.00           C  
ATOM   3026  NZ  LYS B1934      47.217  97.134  29.934  1.00  0.00           N  
ATOM   3027  N   THR B1941      41.180 101.738  32.643  1.00  0.00           N  
ATOM   3028  CA  THR B1941      40.576 101.627  33.968  1.00  0.00           C  
ATOM   3029  C   THR B1941      39.745 100.367  34.085  1.00  0.00           C  
ATOM   3030  O   THR B1941      39.286  99.821  33.080  1.00  0.00           O  
ATOM   3031  CB  THR B1941      39.600 102.793  34.233  1.00  0.00           C  
ATOM   3032  OG1 THR B1941      40.002 103.940  33.478  1.00  0.00           O  
ATOM   3033  CG2 THR B1941      39.561 103.141  35.726  1.00  0.00           C  
ATOM   3034  N   LYS B1942      39.527  99.927  35.319  1.00  0.00           N  
ATOM   3035  CA  LYS B1942      38.689  98.755  35.600  1.00  0.00           C  
ATOM   3036  C   LYS B1942      37.299  98.983  34.985  1.00  0.00           C  
ATOM   3037  O   LYS B1942      36.618  98.062  34.578  1.00  0.00           O  
ATOM   3038  CB  LYS B1942      38.565  98.533  37.117  1.00  0.00           C  
ATOM   3039  CG  LYS B1942      39.045  99.717  37.972  1.00  0.00           C  
ATOM   3040  CD  LYS B1942      40.556  99.944  37.834  1.00  0.00           C  
ATOM   3041  CE  LYS B1942      40.947 101.359  38.225  1.00  0.00           C  
ATOM   3042  NZ  LYS B1942      42.361 101.634  37.843  1.00  0.00           N  
ATOM   3043  N   LYS B1943      36.885 100.232  34.917  1.00  0.00           N  
ATOM   3044  CA  LYS B1943      35.610 100.575  34.330  1.00  0.00           C  
ATOM   3045  C   LYS B1943      35.567 100.030  32.878  1.00  0.00           C  
ATOM   3046  O   LYS B1943      34.500  99.716  32.339  1.00  0.00           O  
ATOM   3047  CB  LYS B1943      35.495 102.110  34.375  1.00  0.00           C  
ATOM   3048  CG  LYS B1943      34.295 102.748  33.673  1.00  0.00           C  
ATOM   3049  CD  LYS B1943      34.448 104.248  33.779  1.00  0.00           C  
ATOM   3050  CE  LYS B1943      33.508 105.010  32.870  1.00  0.00           C  
ATOM   3051  NZ  LYS B1943      33.892 106.465  32.876  1.00  0.00           N  
ATOM   3052  N   TRP B1945      36.742  99.890  32.262  1.00  0.00           N  
ATOM   3053  CA  TRP B1945      36.830  99.441  30.872  1.00  0.00           C  
ATOM   3054  C   TRP B1945      37.413  98.058  30.546  1.00  0.00           C  
ATOM   3055  O   TRP B1945      37.565  97.735  29.369  1.00  0.00           O  
ATOM   3056  CB  TRP B1945      37.631 100.452  30.075  1.00  0.00           C  
ATOM   3057  CG  TRP B1945      37.101 101.824  30.096  1.00  0.00           C  
ATOM   3058  CD1 TRP B1945      37.618 102.886  30.769  1.00  0.00           C  
ATOM   3059  CD2 TRP B1945      35.973 102.316  29.366  1.00  0.00           C  
ATOM   3060  NE1 TRP B1945      36.885 104.017  30.499  1.00  0.00           N  
ATOM   3061  CE2 TRP B1945      35.868 103.693  29.642  1.00  0.00           C  
ATOM   3062  CE3 TRP B1945      35.044 101.727  28.505  1.00  0.00           C  
ATOM   3063  CZ2 TRP B1945      34.871 104.497  29.082  1.00  0.00           C  
ATOM   3064  CZ3 TRP B1945      34.052 102.526  27.945  1.00  0.00           C  
ATOM   3065  CH2 TRP B1945      33.975 103.899  28.234  1.00  0.00           C  
ATOM   3066  N   ARG B1946      37.752  97.253  31.553  1.00  0.00           N  
ATOM   3067  CA  ARG B1946      38.328  95.931  31.303  1.00  0.00           C  
ATOM   3068  C   ARG B1946      37.630  95.159  30.181  1.00  0.00           C  
ATOM   3069  O   ARG B1946      38.269  94.641  29.270  1.00  0.00           O  
ATOM   3070  CB  ARG B1946      38.330  95.073  32.584  1.00  0.00           C  
ATOM   3071  CG  ARG B1946      39.250  95.596  33.675  1.00  0.00           C  
ATOM   3072  CD  ARG B1946      40.694  95.860  33.204  1.00  0.00           C  
ATOM   3073  NE  ARG B1946      41.426  96.703  34.156  1.00  0.00           N  
ATOM   3074  CZ  ARG B1946      41.474  96.491  35.477  1.00  0.00           C  
ATOM   3075  NH1 ARG B1946      42.166  97.316  36.260  1.00  0.00           N  
ATOM   3076  NH2 ARG B1946      40.830  95.459  36.028  1.00  0.00           N  
ATOM   3077  N   SER B1947      36.317  95.081  30.226  1.00  0.00           N  
ATOM   3078  CA  SER B1947      35.644  94.343  29.195  1.00  0.00           C  
ATOM   3079  C   SER B1947      36.135  94.810  27.817  1.00  0.00           C  
ATOM   3080  O   SER B1947      36.499  93.984  27.002  1.00  0.00           O  
ATOM   3081  CB  SER B1947      34.116  94.472  29.349  1.00  0.00           C  
ATOM   3082  OG  SER B1947      33.709  95.833  29.427  1.00  0.00           O  
ATOM   3083  N   PHE B1950      36.168  96.116  27.561  1.00  0.00           N  
ATOM   3084  CA  PHE B1950      36.632  96.634  26.266  1.00  0.00           C  
ATOM   3085  C   PHE B1950      38.080  96.220  25.956  1.00  0.00           C  
ATOM   3086  O   PHE B1950      38.417  95.885  24.821  1.00  0.00           O  
ATOM   3087  CB  PHE B1950      36.549  98.176  26.224  1.00  0.00           C  
ATOM   3088  CG  PHE B1950      35.181  98.711  25.960  1.00  0.00           C  
ATOM   3089  CD1 PHE B1950      34.099  98.356  26.773  1.00  0.00           C  
ATOM   3090  CD2 PHE B1950      34.962  99.576  24.889  1.00  0.00           C  
ATOM   3091  CE1 PHE B1950      32.789  98.860  26.522  1.00  0.00           C  
ATOM   3092  CE2 PHE B1950      33.665 100.087  24.622  1.00  0.00           C  
ATOM   3093  CZ  PHE B1950      32.578  99.722  25.444  1.00  0.00           C  
ATOM   3094  N   PHE B1951      38.937  96.257  26.969  1.00  0.00           N  
ATOM   3095  CA  PHE B1951      40.336  95.917  26.783  1.00  0.00           C  
ATOM   3096  C   PHE B1951      40.631  94.427  26.664  1.00  0.00           C  
ATOM   3097  O   PHE B1951      41.617  94.032  26.040  1.00  0.00           O  
ATOM   3098  CB  PHE B1951      41.166  96.489  27.931  1.00  0.00           C  
ATOM   3099  CG  PHE B1951      41.498  97.927  27.769  1.00  0.00           C  
ATOM   3100  CD1 PHE B1951      40.527  98.904  27.960  1.00  0.00           C  
ATOM   3101  CD2 PHE B1951      42.756  98.309  27.343  1.00  0.00           C  
ATOM   3102  CE1 PHE B1951      40.807 100.239  27.714  1.00  0.00           C  
ATOM   3103  CE2 PHE B1951      43.042  99.643  27.093  1.00  0.00           C  
ATOM   3104  CZ  PHE B1951      42.068 100.603  27.276  1.00  0.00           C  
ATOM   3105  N   GLU B1952      39.777  93.608  27.264  1.00  0.00           N  
ATOM   3106  CA  GLU B1952      39.957  92.168  27.257  1.00  0.00           C  
ATOM   3107  C   GLU B1952      39.140  91.334  26.274  1.00  0.00           C  
ATOM   3108  O   GLU B1952      39.320  90.120  26.200  1.00  0.00           O  
ATOM   3109  CB  GLU B1952      39.722  91.662  28.659  1.00  0.00           C  
ATOM   3110  CG  GLU B1952      40.696  92.264  29.630  1.00  0.00           C  
ATOM   3111  CD  GLU B1952      40.429  91.802  31.038  1.00  0.00           C  
ATOM   3112  OE1 GLU B1952      39.312  91.249  31.222  1.00  0.00           O  
ATOM   3113  OE2 GLU B1952      41.309  92.001  31.929  1.00  0.00           O  
ATOM   3114  N   GLU B1953      38.249  91.980  25.531  1.00  0.00           N  
ATOM   3115  CA  GLU B1953      37.403  91.295  24.561  1.00  0.00           C  
ATOM   3116  C   GLU B1953      37.384  92.071  23.255  1.00  0.00           C  
ATOM   3117  O   GLU B1953      36.758  91.677  22.260  1.00  0.00           O  
ATOM   3118  CB  GLU B1953      35.988  91.149  25.103  1.00  0.00           C  
ATOM   3119  CG  GLU B1953      35.895  90.431  26.428  1.00  0.00           C  
ATOM   3120  CD  GLU B1953      34.448  90.370  26.909  1.00  0.00           C  
ATOM   3121  OE1 GLU B1953      34.210  90.220  28.132  1.00  0.00           O  
ATOM   3122  OE2 GLU B1953      33.539  90.472  26.049  1.00  0.00           O  
ATOM   3123  N   GLY B1954      38.084  93.186  23.251  1.00  0.00           N  
ATOM   3124  CA  GLY B1954      38.144  93.962  22.038  1.00  0.00           C  
ATOM   3125  C   GLY B1954      39.587  93.902  21.627  1.00  0.00           C  
ATOM   3126  O   GLY B1954      40.370  93.212  22.268  1.00  0.00           O  
ATOM   3127  N   VAL B1955      39.968  94.595  20.569  1.00  0.00           N  
ATOM   3128  CA  VAL B1955      41.367  94.544  20.239  1.00  0.00           C  
ATOM   3129  C   VAL B1955      42.028  95.936  20.313  1.00  0.00           C  
ATOM   3130  O   VAL B1955      41.698  96.885  19.554  1.00  0.00           O  
ATOM   3131  CB  VAL B1955      41.621  93.799  18.878  1.00  0.00           C  
ATOM   3132  CG1 VAL B1955      40.314  93.439  18.236  1.00  0.00           C  
ATOM   3133  CG2 VAL B1955      42.485  94.643  17.933  1.00  0.00           C  
ATOM   3134  N   PRO B1956      42.926  96.080  21.306  1.00  0.00           N  
ATOM   3135  CA  PRO B1956      43.748  97.236  21.671  1.00  0.00           C  
ATOM   3136  C   PRO B1956      44.730  97.480  20.536  1.00  0.00           C  
ATOM   3137  O   PRO B1956      45.519  96.606  20.215  1.00  0.00           O  
ATOM   3138  CB  PRO B1956      44.458  96.766  22.934  1.00  0.00           C  
ATOM   3139  CG  PRO B1956      43.455  95.868  23.555  1.00  0.00           C  
ATOM   3140  CD  PRO B1956      42.966  95.067  22.373  1.00  0.00           C  
ATOM   3141  N   THR B1957      44.678  98.664  19.936  1.00  0.00           N  
ATOM   3142  CA  THR B1957      45.539  99.005  18.819  1.00  0.00           C  
ATOM   3143  C   THR B1957      46.990  99.106  19.257  1.00  0.00           C  
ATOM   3144  O   THR B1957      47.901  98.978  18.438  1.00  0.00           O  
ATOM   3145  CB  THR B1957      45.101 100.330  18.194  1.00  0.00           C  
ATOM   3146  OG1 THR B1957      45.541 100.393  16.831  1.00  0.00           O  
ATOM   3147  CG2 THR B1957      45.722 101.495  18.935  1.00  0.00           C  
ATOM   3148  N   GLY B1958      47.199  99.315  20.553  1.00  0.00           N  
ATOM   3149  CA  GLY B1958      48.549  99.442  21.097  1.00  0.00           C  
ATOM   3150  C   GLY B1958      49.096 100.867  21.014  1.00  0.00           C  
ATOM   3151  O   GLY B1958      50.196 101.139  21.470  1.00  0.00           O  
ATOM   3152  N   ILE B1959      48.314 101.767  20.427  1.00  0.00           N  
ATOM   3153  CA  ILE B1959      48.666 103.168  20.265  1.00  0.00           C  
ATOM   3154  C   ILE B1959      47.897 104.101  21.219  1.00  0.00           C  
ATOM   3155  O   ILE B1959      46.671 104.238  21.106  1.00  0.00           O  
ATOM   3156  CB  ILE B1959      48.339 103.644  18.845  1.00  0.00           C  
ATOM   3157  CG1 ILE B1959      48.994 102.733  17.805  1.00  0.00           C  
ATOM   3158  CG2 ILE B1959      48.753 105.101  18.683  1.00  0.00           C  
ATOM   3159  CD1 ILE B1959      48.816 103.272  16.375  1.00  0.00           C  
ATOM   3160  N   ARG B1960      48.614 104.748  22.139  1.00  0.00           N  
ATOM   3161  CA  ARG B1960      47.996 105.694  23.081  1.00  0.00           C  
ATOM   3162  C   ARG B1960      48.099 107.093  22.529  1.00  0.00           C  
ATOM   3163  O   ARG B1960      48.882 107.346  21.610  1.00  0.00           O  
ATOM   3164  CB  ARG B1960      48.690 105.686  24.438  1.00  0.00           C  
ATOM   3165  CG  ARG B1960      48.591 104.380  25.161  1.00  0.00           C  
ATOM   3166  CD  ARG B1960      49.452 104.393  26.406  1.00  0.00           C  
ATOM   3167  NE  ARG B1960      50.824 104.774  26.099  1.00  0.00           N  
ATOM   3168  CZ  ARG B1960      51.844 104.611  26.934  1.00  0.00           C  
ATOM   3169  NH1 ARG B1960      53.062 104.992  26.563  1.00  0.00           N  
ATOM   3170  NH2 ARG B1960      51.646 104.059  28.135  1.00  0.00           N  
ATOM   3171  N   TYR B1961      47.314 107.998  23.108  1.00  0.00           N  
ATOM   3172  CA  TYR B1961      47.290 109.404  22.704  1.00  0.00           C  
ATOM   3173  C   TYR B1961      48.702 110.017  22.566  1.00  0.00           C  
ATOM   3174  O   TYR B1961      49.010 110.623  21.536  1.00  0.00           O  
ATOM   3175  CB  TYR B1961      46.432 110.217  23.693  1.00  0.00           C  
ATOM   3176  CG  TYR B1961      44.918 110.134  23.466  1.00  0.00           C  
ATOM   3177  CD1 TYR B1961      44.246 108.914  23.449  1.00  0.00           C  
ATOM   3178  CD2 TYR B1961      44.159 111.289  23.302  1.00  0.00           C  
ATOM   3179  CE1 TYR B1961      42.857 108.854  23.281  1.00  0.00           C  
ATOM   3180  CE2 TYR B1961      42.773 111.238  23.133  1.00  0.00           C  
ATOM   3181  CZ  TYR B1961      42.119 110.020  23.124  1.00  0.00           C  
ATOM   3182  OH  TYR B1961      40.735 109.987  22.965  1.00  0.00           O  
ATOM   3183  N   ILE B1962      49.567 109.857  23.571  1.00  0.00           N  
ATOM   3184  CA  ILE B1962      50.921 110.412  23.465  1.00  0.00           C  
ATOM   3185  C   ILE B1962      51.655 109.820  22.282  1.00  0.00           C  
ATOM   3186  O   ILE B1962      52.251 110.544  21.493  1.00  0.00           O  
ATOM   3187  CB  ILE B1962      51.790 110.161  24.723  1.00  0.00           C  
ATOM   3188  CG1 ILE B1962      51.766 108.684  25.099  1.00  0.00           C  
ATOM   3189  CG2 ILE B1962      51.331 111.057  25.870  1.00  0.00           C  
ATOM   3190  CD1 ILE B1962      52.780 108.329  26.169  1.00  0.00           C  
ATOM   3191  N   ASP B1963      51.605 108.496  22.174  1.00  0.00           N  
ATOM   3192  CA  ASP B1963      52.245 107.775  21.083  1.00  0.00           C  
ATOM   3193  C   ASP B1963      51.833 108.422  19.768  1.00  0.00           C  
ATOM   3194  O   ASP B1963      52.670 108.938  19.040  1.00  0.00           O  
ATOM   3195  CB  ASP B1963      51.809 106.303  21.077  1.00  0.00           C  
ATOM   3196  CG  ASP B1963      51.981 105.623  22.430  1.00  0.00           C  
ATOM   3197  OD1 ASP B1963      53.050 105.761  23.055  1.00  0.00           O  
ATOM   3198  OD2 ASP B1963      51.049 104.925  22.872  1.00  0.00           O  
ATOM   3199  N   GLY B1964      50.536 108.415  19.471  1.00  0.00           N  
ATOM   3200  CA  GLY B1964      50.063 108.990  18.217  1.00  0.00           C  
ATOM   3201  C   GLY B1964      50.716 110.324  17.923  1.00  0.00           C  
ATOM   3202  O   GLY B1964      51.054 110.655  16.773  1.00  0.00           O  
ATOM   3203  N   PHE B1965      50.905 111.066  19.013  1.00  0.00           N  
ATOM   3204  CA  PHE B1965      51.484 112.403  19.031  1.00  0.00           C  
ATOM   3205  C   PHE B1965      53.002 112.424  18.929  1.00  0.00           C  
ATOM   3206  O   PHE B1965      53.541 112.920  17.934  1.00  0.00           O  
ATOM   3207  CB  PHE B1965      51.053 113.091  20.314  1.00  0.00           C  
ATOM   3208  CG  PHE B1965      51.465 114.512  20.400  1.00  0.00           C  
ATOM   3209  CD1 PHE B1965      52.424 114.913  21.338  1.00  0.00           C  
ATOM   3210  CD2 PHE B1965      50.901 115.459  19.542  1.00  0.00           C  
ATOM   3211  CE1 PHE B1965      52.821 116.244  21.425  1.00  0.00           C  
ATOM   3212  CE2 PHE B1965      51.284 116.798  19.611  1.00  0.00           C  
ATOM   3213  CZ  PHE B1965      52.249 117.196  20.556  1.00  0.00           C  
ATOM   3214  N   ALA B1966      53.691 111.908  19.953  1.00  0.00           N  
ATOM   3215  CA  ALA B1966      55.153 111.887  19.928  1.00  0.00           C  
ATOM   3216  C   ALA B1966      55.700 111.609  18.523  1.00  0.00           C  
ATOM   3217  O   ALA B1966      56.789 112.062  18.197  1.00  0.00           O  
ATOM   3218  CB  ALA B1966      55.701 110.871  20.920  1.00  0.00           C  
ATOM   3219  N   TYR B1967      54.956 110.880  17.691  1.00  0.00           N  
ATOM   3220  CA  TYR B1967      55.399 110.603  16.318  1.00  0.00           C  
ATOM   3221  C   TYR B1967      55.218 111.841  15.438  1.00  0.00           C  
ATOM   3222  O   TYR B1967      56.047 112.121  14.574  1.00  0.00           O  
ATOM   3223  CB  TYR B1967      54.624 109.429  15.677  1.00  0.00           C  
ATOM   3224  CG  TYR B1967      54.897 108.063  16.275  1.00  0.00           C  
ATOM   3225  CD1 TYR B1967      56.194 107.647  16.545  1.00  0.00           C  
ATOM   3226  CD2 TYR B1967      53.851 107.183  16.570  1.00  0.00           C  
ATOM   3227  CE1 TYR B1967      56.453 106.397  17.099  1.00  0.00           C  
ATOM   3228  CE2 TYR B1967      54.099 105.926  17.121  1.00  0.00           C  
ATOM   3229  CZ  TYR B1967      55.407 105.538  17.385  1.00  0.00           C  
ATOM   3230  OH  TYR B1967      55.677 104.298  17.935  1.00  0.00           O  
ATOM   3231  N   TYR B1968      54.128 112.571  15.653  1.00  0.00           N  
ATOM   3232  CA  TYR B1968      53.845 113.779  14.882  1.00  0.00           C  
ATOM   3233  C   TYR B1968      54.857 114.842  15.216  1.00  0.00           C  
ATOM   3234  O   TYR B1968      55.252 115.638  14.366  1.00  0.00           O  
ATOM   3235  CB  TYR B1968      52.476 114.328  15.216  1.00  0.00           C  
ATOM   3236  CG  TYR B1968      52.110 115.527  14.385  1.00  0.00           C  
ATOM   3237  CD1 TYR B1968      52.178 116.812  14.916  1.00  0.00           C  
ATOM   3238  CD2 TYR B1968      51.617 115.370  13.084  1.00  0.00           C  
ATOM   3239  CE1 TYR B1968      51.739 117.920  14.174  1.00  0.00           C  
ATOM   3240  CE2 TYR B1968      51.182 116.463  12.331  1.00  0.00           C  
ATOM   3241  CZ  TYR B1968      51.236 117.737  12.887  1.00  0.00           C  
ATOM   3242  OH  TYR B1968      50.729 118.814  12.184  1.00  0.00           O  
ATOM   3243  N   ALA B1969      55.245 114.860  16.482  1.00  0.00           N  
ATOM   3244  CA  ALA B1969      56.232 115.802  16.957  1.00  0.00           C  
ATOM   3245  C   ALA B1969      57.583 115.476  16.299  1.00  0.00           C  
ATOM   3246  O   ALA B1969      58.060 116.215  15.428  1.00  0.00           O  
ATOM   3247  CB  ALA B1969      56.343 115.706  18.477  1.00  0.00           C  
ATOM   3248  N   ALA B1970      58.179 114.358  16.716  1.00  0.00           N  
ATOM   3249  CA  ALA B1970      59.470 113.923  16.208  1.00  0.00           C  
ATOM   3250  C   ALA B1970      59.599 114.040  14.686  1.00  0.00           C  
ATOM   3251  O   ALA B1970      60.710 114.060  14.153  1.00  0.00           O  
ATOM   3252  CB  ALA B1970      59.754 112.496  16.665  1.00  0.00           C  
ATOM   3253  N   ARG B1971      58.476 114.127  13.984  1.00  0.00           N  
ATOM   3254  CA  ARG B1971      58.518 114.264  12.534  1.00  0.00           C  
ATOM   3255  C   ARG B1971      58.459 115.735  12.111  1.00  0.00           C  
ATOM   3256  O   ARG B1971      58.919 116.099  11.031  1.00  0.00           O  
ATOM   3257  CB  ARG B1971      57.356 113.502  11.898  1.00  0.00           C  
ATOM   3258  CG  ARG B1971      57.163 113.766  10.402  1.00  0.00           C  
ATOM   3259  CD  ARG B1971      58.366 113.311   9.594  1.00  0.00           C  
ATOM   3260  NE  ARG B1971      58.257 113.693   8.185  1.00  0.00           N  
ATOM   3261  CZ  ARG B1971      59.277 113.666   7.330  1.00  0.00           C  
ATOM   3262  NH1 ARG B1971      60.476 113.271   7.751  1.00  0.00           N  
ATOM   3263  NH2 ARG B1971      59.106 114.049   6.068  1.00  0.00           N  
ATOM   3264  N   LYS B1972      57.878 116.579  12.958  1.00  0.00           N  
ATOM   3265  CA  LYS B1972      57.777 118.000  12.655  1.00  0.00           C  
ATOM   3266  C   LYS B1972      59.124 118.703  12.869  1.00  0.00           C  
ATOM   3267  O   LYS B1972      59.381 119.756  12.254  1.00  0.00           O  
ATOM   3268  CB  LYS B1972      56.676 118.646  13.507  1.00  0.00           C  
ATOM   3269  CG  LYS B1972      55.284 118.367  12.980  1.00  0.00           C  
ATOM   3270  CD  LYS B1972      55.105 118.939  11.580  1.00  0.00           C  
ATOM   3271  CE  LYS B1972      53.868 118.370  10.876  1.00  0.00           C  
ATOM   3272  NZ  LYS B1972      53.418 119.150   9.663  1.00  0.00           N  
ATOM   3273  N   VAL B1973      59.973 118.119  13.731  1.00  0.00           N  
ATOM   3274  CA  VAL B1973      61.309 118.658  14.001  1.00  0.00           C  
ATOM   3275  C   VAL B1973      62.228 118.205  12.850  1.00  0.00           C  
ATOM   3276  O   VAL B1973      63.148 118.921  12.441  1.00  0.00           O  
ATOM   3277  CB  VAL B1973      61.865 118.161  15.362  1.00  0.00           C  
ATOM   3278  CG1 VAL B1973      60.728 117.836  16.283  1.00  0.00           C  
ATOM   3279  CG2 VAL B1973      62.781 116.967  15.179  1.00  0.00           C  
ATOM   3280  N   GLU B1974      61.963 117.008  12.334  1.00  0.00           N  
ATOM   3281  CA  GLU B1974      62.708 116.466  11.207  1.00  0.00           C  
ATOM   3282  C   GLU B1974      62.450 117.354  10.011  1.00  0.00           C  
ATOM   3283  O   GLU B1974      63.221 117.357   9.059  1.00  0.00           O  
ATOM   3284  CB  GLU B1974      62.219 115.074  10.849  1.00  0.00           C  
ATOM   3285  CG  GLU B1974      62.801 113.979  11.676  1.00  0.00           C  
ATOM   3286  CD  GLU B1974      62.371 112.617  11.188  1.00  0.00           C  
ATOM   3287  OE1 GLU B1974      62.936 111.623  11.700  1.00  0.00           O  
ATOM   3288  OE2 GLU B1974      61.475 112.549  10.306  1.00  0.00           O  
ATOM   3289  N   GLU B1975      61.334 118.073  10.050  1.00  0.00           N  
ATOM   3290  CA  GLU B1975      60.963 118.986   8.977  1.00  0.00           C  
ATOM   3291  C   GLU B1975      61.620 120.338   9.237  1.00  0.00           C  
ATOM   3292  O   GLU B1975      61.778 121.146   8.321  1.00  0.00           O  
ATOM   3293  CB  GLU B1975      59.447 119.165   8.920  1.00  0.00           C  
ATOM   3294  CG  GLU B1975      58.660 117.899   8.662  1.00  0.00           C  
ATOM   3295  CD  GLU B1975      57.179 118.181   8.541  1.00  0.00           C  
ATOM   3296  OE1 GLU B1975      56.393 117.213   8.447  1.00  0.00           O  
ATOM   3297  OE2 GLU B1975      56.807 119.379   8.536  1.00  0.00           O  
ATOM   3298  N   ALA B1976      61.983 120.583  10.495  1.00  0.00           N  
ATOM   3299  CA  ALA B1976      62.648 121.826  10.864  1.00  0.00           C  
ATOM   3300  C   ALA B1976      64.093 121.731  10.360  1.00  0.00           C  
ATOM   3301  O   ALA B1976      64.597 122.661   9.727  1.00  0.00           O  
ATOM   3302  CB  ALA B1976      62.616 122.018  12.379  1.00  0.00           C  
ATOM   3303  N   ALA B1977      64.747 120.598  10.625  1.00  0.00           N  
ATOM   3304  CA  ALA B1977      66.126 120.370  10.181  1.00  0.00           C  
ATOM   3305  C   ALA B1977      66.277 120.367   8.643  1.00  0.00           C  
ATOM   3306  O   ALA B1977      67.306 120.801   8.123  1.00  0.00           O  
ATOM   3307  CB  ALA B1977      66.645 119.060  10.764  1.00  0.00           C  
ATOM   3308  N   MET B1978      65.256 119.872   7.932  1.00  0.00           N  
ATOM   3309  CA  MET B1978      65.231 119.812   6.455  1.00  0.00           C  
ATOM   3310  C   MET B1978      65.195 121.206   5.831  1.00  0.00           C  
ATOM   3311  O   MET B1978      65.750 121.421   4.754  1.00  0.00           O  
ATOM   3312  CB  MET B1978      63.988 119.059   5.948  1.00  0.00           C  
ATOM   3313  CG  MET B1978      64.057 117.537   5.918  1.00  0.00           C  
ATOM   3314  SD  MET B1978      62.409 116.787   5.589  1.00  0.00           S  
ATOM   3315  CE  MET B1978      62.225 117.049   3.806  1.00  0.00           C  
ATOM   3316  N   ARG B1979      64.508 122.137   6.496  1.00  0.00           N  
ATOM   3317  CA  ARG B1979      64.387 123.514   6.013  1.00  0.00           C  
ATOM   3318  C   ARG B1979      65.367 124.478   6.680  1.00  0.00           C  
ATOM   3319  O   ARG B1979      65.096 125.676   6.800  1.00  0.00           O  
ATOM   3320  CB  ARG B1979      62.954 124.034   6.200  1.00  0.00           C  
ATOM   3321  CG  ARG B1979      61.955 123.554   5.145  1.00  0.00           C  
ATOM   3322  CD  ARG B1979      60.642 124.295   5.287  1.00  0.00           C  
ATOM   3323  NE  ARG B1979      60.246 124.341   6.690  1.00  0.00           N  
ATOM   3324  CZ  ARG B1979      59.957 123.269   7.418  1.00  0.00           C  
ATOM   3325  NH1 ARG B1979      59.615 123.401   8.691  1.00  0.00           N  
ATOM   3326  NH2 ARG B1979      59.995 122.063   6.868  1.00  0.00           N  
ATOM   3327  N   GLU B1983      66.503 123.941   7.117  1.00  0.00           N  
ATOM   3328  CA  GLU B1983      67.558 124.730   7.745  1.00  0.00           C  
ATOM   3329  C   GLU B1983      67.100 125.479   8.995  1.00  0.00           C  
ATOM   3330  O   GLU B1983      67.925 125.892   9.803  1.00  0.00           O  
ATOM   3331  CB  GLU B1983      68.142 125.724   6.722  1.00  0.00           C  
ATOM   3332  CG  GLU B1983      68.712 125.081   5.442  1.00  0.00           C  
ATOM   3333  CD  GLU B1983      70.030 124.330   5.667  1.00  0.00           C  
ATOM   3334  OE1 GLU B1983      70.514 123.665   4.718  1.00  0.00           O  
ATOM   3335  OE2 GLU B1983      70.587 124.408   6.788  1.00  0.00           O  
ATOM   3336  N   GLN B1984      65.789 125.647   9.142  1.00  0.00           N  
ATOM   3337  CA  GLN B1984      65.193 126.348  10.278  1.00  0.00           C  
ATOM   3338  C   GLN B1984      65.937 126.048  11.584  1.00  0.00           C  
ATOM   3339  O   GLN B1984      66.727 125.110  11.648  1.00  0.00           O  
ATOM   3340  CB  GLN B1984      63.730 125.940  10.401  1.00  0.00           C  
ATOM   3341  CG  GLN B1984      62.822 126.990  10.984  1.00  0.00           C  
ATOM   3342  CD  GLN B1984      61.460 126.418  11.281  1.00  0.00           C  
ATOM   3343  OE1 GLN B1984      61.023 126.391  12.431  1.00  0.00           O  
ATOM   3344  NE2 GLN B1984      60.782 125.938  10.243  1.00  0.00           N  
ATOM   3345  N   GLU B1985      65.676 126.830  12.628  1.00  0.00           N  
ATOM   3346  CA  GLU B1985      66.373 126.643  13.904  1.00  0.00           C  
ATOM   3347  C   GLU B1985      65.513 126.219  15.091  1.00  0.00           C  
ATOM   3348  O   GLU B1985      66.008 125.609  16.044  1.00  0.00           O  
ATOM   3349  CB  GLU B1985      67.153 127.920  14.253  1.00  0.00           C  
ATOM   3350  CG  GLU B1985      66.766 129.151  13.428  1.00  0.00           C  
ATOM   3351  CD  GLU B1985      65.395 129.686  13.786  1.00  0.00           C  
ATOM   3352  OE1 GLU B1985      64.427 128.889  13.803  1.00  0.00           O  
ATOM   3353  OE2 GLU B1985      65.287 130.905  14.048  1.00  0.00           O  
ATOM   3354  N   GLU B1986      64.234 126.560  15.050  1.00  0.00           N  
ATOM   3355  CA  GLU B1986      63.343 126.163  16.123  1.00  0.00           C  
ATOM   3356  C   GLU B1986      61.904 125.995  15.655  1.00  0.00           C  
ATOM   3357  O   GLU B1986      61.429 126.703  14.766  1.00  0.00           O  
ATOM   3358  CB  GLU B1986      63.383 127.153  17.289  1.00  0.00           C  
ATOM   3359  CG  GLU B1986      62.414 126.756  18.401  1.00  0.00           C  
ATOM   3360  CD  GLU B1986      62.406 127.711  19.568  1.00  0.00           C  
ATOM   3361  OE1 GLU B1986      63.434 127.794  20.273  1.00  0.00           O  
ATOM   3362  OE2 GLU B1986      61.369 128.377  19.780  1.00  0.00           O  
ATOM   3363  N   VAL B1987      61.230 125.031  16.277  1.00  0.00           N  
ATOM   3364  CA  VAL B1987      59.838 124.689  16.004  1.00  0.00           C  
ATOM   3365  C   VAL B1987      59.216 124.204  17.317  1.00  0.00           C  
ATOM   3366  O   VAL B1987      59.906 123.614  18.170  1.00  0.00           O  
ATOM   3367  CB  VAL B1987      59.736 123.549  14.954  1.00  0.00           C  
ATOM   3368  CG1 VAL B1987      60.184 124.048  13.589  1.00  0.00           C  
ATOM   3369  CG2 VAL B1987      60.605 122.364  15.385  1.00  0.00           C  
ATOM   3370  N   LYS B1988      57.928 124.471  17.492  1.00  0.00           N  
ATOM   3371  CA  LYS B1988      57.232 124.030  18.693  1.00  0.00           C  
ATOM   3372  C   LYS B1988      55.802 123.684  18.332  1.00  0.00           C  
ATOM   3373  O   LYS B1988      55.035 124.552  17.930  1.00  0.00           O  
ATOM   3374  CB  LYS B1988      57.263 125.120  19.762  1.00  0.00           C  
ATOM   3375  CG  LYS B1988      58.644 125.334  20.379  1.00  0.00           C  
ATOM   3376  CD  LYS B1988      58.953 126.818  20.624  1.00  0.00           C  
ATOM   3377  CE  LYS B1988      57.936 127.494  21.548  1.00  0.00           C  
ATOM   3378  NZ  LYS B1988      58.247 128.937  21.803  1.00  0.00           N  
ATOM   3379  N   VAL B1989      55.453 122.406  18.450  1.00  0.00           N  
ATOM   3380  CA  VAL B1989      54.107 121.959  18.128  1.00  0.00           C  
ATOM   3381  C   VAL B1989      53.401 121.556  19.417  1.00  0.00           C  
ATOM   3382  O   VAL B1989      53.996 120.930  20.312  1.00  0.00           O  
ATOM   3383  CB  VAL B1989      54.120 120.789  17.111  1.00  0.00           C  
ATOM   3384  CG1 VAL B1989      54.725 119.540  17.735  1.00  0.00           C  
ATOM   3385  CG2 VAL B1989      52.714 120.539  16.615  1.00  0.00           C  
ATOM   3386  N   LYS B1990      52.131 121.947  19.496  1.00  0.00           N  
ATOM   3387  CA  LYS B1990      51.293 121.716  20.671  1.00  0.00           C  
ATOM   3388  C   LYS B1990      50.314 120.562  20.515  1.00  0.00           C  
ATOM   3389  O   LYS B1990      50.327 119.855  19.513  1.00  0.00           O  
ATOM   3390  CB  LYS B1990      50.488 122.985  20.995  1.00  0.00           C  
ATOM   3391  CG  LYS B1990      51.301 124.260  21.220  1.00  0.00           C  
ATOM   3392  CD  LYS B1990      50.385 125.454  21.450  1.00  0.00           C  
ATOM   3393  CE  LYS B1990      51.165 126.687  21.872  1.00  0.00           C  
ATOM   3394  NZ  LYS B1990      50.268 127.804  22.288  1.00  0.00           N  
ATOM   3395  N   ALA B1991      49.459 120.406  21.524  1.00  0.00           N  
ATOM   3396  CA  ALA B1991      48.433 119.367  21.574  1.00  0.00           C  
ATOM   3397  C   ALA B1991      47.458 119.675  22.707  1.00  0.00           C  
ATOM   3398  O   ALA B1991      47.834 119.684  23.882  1.00  0.00           O  
ATOM   3399  CB  ALA B1991      49.072 118.012  21.806  1.00  0.00           C  
ATOM   3400  N   ARG B1992      46.199 119.908  22.370  1.00  0.00           N  
ATOM   3401  CA  ARG B1992      45.244 120.238  23.406  1.00  0.00           C  
ATOM   3402  C   ARG B1992      44.065 119.283  23.575  1.00  0.00           C  
ATOM   3403  O   ARG B1992      44.080 118.340  24.393  1.00  0.00           O  
ATOM   3404  CB  ARG B1992      44.701 121.644  23.157  1.00  0.00           C  
ATOM   3405  CG  ARG B1992      45.722 122.761  23.292  1.00  0.00           C  
ATOM   3406  CD  ARG B1992      45.024 124.116  23.357  1.00  0.00           C  
ATOM   3407  NE  ARG B1992      45.966 125.231  23.390  1.00  0.00           N  
ATOM   3408  CZ  ARG B1992      46.658 125.659  22.337  1.00  0.00           C  
ATOM   3409  NH1 ARG B1992      46.511 125.066  21.157  1.00  0.00           N  
ATOM   3410  NH2 ARG B1992      47.499 126.681  22.464  1.00  0.00           N  
ATOM   3411  N   ILE B1993      43.024 119.572  22.805  1.00  0.00           N  
ATOM   3412  CA  ILE B1993      41.802 118.799  22.841  1.00  0.00           C  
ATOM   3413  C   ILE B1993      41.635 117.954  21.601  1.00  0.00           C  
ATOM   3414  O   ILE B1993      41.654 118.461  20.463  1.00  0.00           O  
ATOM   3415  CB  ILE B1993      40.587 119.706  22.983  1.00  0.00           C  
ATOM   3416  CG1 ILE B1993      40.839 121.044  22.259  1.00  0.00           C  
ATOM   3417  CG2 ILE B1993      40.309 119.939  24.459  1.00  0.00           C  
ATOM   3418  CD1 ILE B1993      41.216 120.968  20.762  1.00  0.00           C  
ATOM   3419  N   VAL B1994      41.477 116.655  21.864  1.00  0.00           N  
ATOM   3420  CA  VAL B1994      41.303 115.613  20.863  1.00  0.00           C  
ATOM   3421  C   VAL B1994      39.836 115.434  20.568  1.00  0.00           C  
ATOM   3422  O   VAL B1994      39.073 114.980  21.410  1.00  0.00           O  
ATOM   3423  CB  VAL B1994      41.843 114.301  21.377  1.00  0.00           C  
ATOM   3424  CG1 VAL B1994      41.775 113.262  20.288  1.00  0.00           C  
ATOM   3425  CG2 VAL B1994      43.264 114.517  21.917  1.00  0.00           C  
ATOM   3426  N   GLU B1995      39.452 115.810  19.362  1.00  0.00           N  
ATOM   3427  CA  GLU B1995      38.077 115.709  18.912  1.00  0.00           C  
ATOM   3428  C   GLU B1995      37.996 114.489  17.989  1.00  0.00           C  
ATOM   3429  O   GLU B1995      36.923 114.134  17.498  1.00  0.00           O  
ATOM   3430  CB  GLU B1995      37.708 116.987  18.142  1.00  0.00           C  
ATOM   3431  CG  GLU B1995      38.334 118.250  18.739  1.00  0.00           C  
ATOM   3432  CD  GLU B1995      38.307 119.455  17.805  1.00  0.00           C  
ATOM   3433  OE1 GLU B1995      38.773 119.337  16.645  1.00  0.00           O  
ATOM   3434  OE2 GLU B1995      37.832 120.526  18.244  1.00  0.00           O  
ATOM   3435  N   ASN B1996      39.136 113.838  17.764  1.00  0.00           N  
ATOM   3436  CA  ASN B1996      39.146 112.692  16.876  1.00  0.00           C  
ATOM   3437  C   ASN B1996      40.477 111.996  16.584  1.00  0.00           C  
ATOM   3438  O   ASN B1996      41.477 112.187  17.284  1.00  0.00           O  
ATOM   3439  CB  ASN B1996      38.505 113.092  15.563  1.00  0.00           C  
ATOM   3440  CG  ASN B1996      39.327 114.107  14.799  1.00  0.00           C  
ATOM   3441  OD1 ASN B1996      38.791 114.853  13.996  1.00  0.00           O  
ATOM   3442  ND2 ASN B1996      40.641 114.124  15.025  1.00  0.00           N  
ATOM   3443  N   LEU B1997      40.464 111.185  15.525  1.00  0.00           N  
ATOM   3444  CA  LEU B1997      41.624 110.410  15.130  1.00  0.00           C  
ATOM   3445  C   LEU B1997      42.749 111.253  14.566  1.00  0.00           C  
ATOM   3446  O   LEU B1997      43.925 111.052  14.902  1.00  0.00           O  
ATOM   3447  CB  LEU B1997      41.199 109.335  14.136  1.00  0.00           C  
ATOM   3448  CG  LEU B1997      40.615 108.077  14.781  1.00  0.00           C  
ATOM   3449  CD1 LEU B1997      40.042 107.211  13.706  1.00  0.00           C  
ATOM   3450  CD2 LEU B1997      41.686 107.325  15.581  1.00  0.00           C  
ATOM   3451  N   SER B1998      42.400 112.185  13.692  1.00  0.00           N  
ATOM   3452  CA  SER B1998      43.405 113.076  13.135  1.00  0.00           C  
ATOM   3453  C   SER B1998      44.194 113.740  14.284  1.00  0.00           C  
ATOM   3454  O   SER B1998      45.417 113.664  14.353  1.00  0.00           O  
ATOM   3455  CB  SER B1998      42.707 114.136  12.306  1.00  0.00           C  
ATOM   3456  OG  SER B1998      43.591 115.192  12.051  1.00  0.00           O  
ATOM   3457  N   ASP B1999      43.467 114.361  15.206  1.00  0.00           N  
ATOM   3458  CA  ASP B1999      44.071 115.044  16.347  1.00  0.00           C  
ATOM   3459  C   ASP B1999      45.069 114.199  17.110  1.00  0.00           C  
ATOM   3460  O   ASP B1999      45.825 114.709  17.926  1.00  0.00           O  
ATOM   3461  CB  ASP B1999      42.995 115.518  17.343  1.00  0.00           C  
ATOM   3462  CG  ASP B1999      41.932 116.375  16.693  1.00  0.00           C  
ATOM   3463  OD1 ASP B1999      42.239 117.092  15.712  1.00  0.00           O  
ATOM   3464  OD2 ASP B1999      40.782 116.347  17.174  1.00  0.00           O  
ATOM   3465  N   ILE B2000      45.080 112.903  16.872  1.00  0.00           N  
ATOM   3466  CA  ILE B2000      46.006 112.076  17.617  1.00  0.00           C  
ATOM   3467  C   ILE B2000      47.041 111.468  16.664  1.00  0.00           C  
ATOM   3468  O   ILE B2000      47.807 110.576  17.037  1.00  0.00           O  
ATOM   3469  CB  ILE B2000      45.206 111.005  18.428  1.00  0.00           C  
ATOM   3470  CG1 ILE B2000      46.084 110.431  19.525  1.00  0.00           C  
ATOM   3471  CG2 ILE B2000      44.659 109.927  17.533  1.00  0.00           C  
ATOM   3472  CD1 ILE B2000      46.382 111.445  20.585  1.00  0.00           C  
ATOM   3473  N   ASN B2001      47.076 112.010  15.442  1.00  0.00           N  
ATOM   3474  CA  ASN B2001      47.977 111.561  14.373  1.00  0.00           C  
ATOM   3475  C   ASN B2001      47.721 110.086  13.984  1.00  0.00           C  
ATOM   3476  O   ASN B2001      48.635 109.241  13.982  1.00  0.00           O  
ATOM   3477  CB  ASN B2001      49.441 111.755  14.785  1.00  0.00           C  
ATOM   3478  CG  ASN B2001      50.413 111.546  13.617  1.00  0.00           C  
ATOM   3479  OD1 ASN B2001      50.148 111.966  12.466  1.00  0.00           O  
ATOM   3480  ND2 ASN B2001      51.550 110.909  13.910  1.00  0.00           N  
ATOM   3481  N   LEU B2002      46.468 109.804  13.634  1.00  0.00           N  
ATOM   3482  CA  LEU B2002      46.033 108.476  13.265  1.00  0.00           C  
ATOM   3483  C   LEU B2002      45.027 108.607  12.141  1.00  0.00           C  
ATOM   3484  O   LEU B2002      44.347 109.628  11.997  1.00  0.00           O  
ATOM   3485  CB  LEU B2002      45.376 107.796  14.479  1.00  0.00           C  
ATOM   3486  CG  LEU B2002      46.125 106.729  15.316  1.00  0.00           C  
ATOM   3487  CD1 LEU B2002      47.515 107.187  15.644  1.00  0.00           C  
ATOM   3488  CD2 LEU B2002      45.357 106.410  16.620  1.00  0.00           C  
ATOM   3489  N   TYR B2003      44.945 107.591  11.304  1.00  0.00           N  
ATOM   3490  CA  TYR B2003      43.946 107.633  10.242  1.00  0.00           C  
ATOM   3491  C   TYR B2003      43.533 106.226   9.852  1.00  0.00           C  
ATOM   3492  O   TYR B2003      44.190 105.242  10.216  1.00  0.00           O  
ATOM   3493  CB  TYR B2003      44.456 108.383   9.004  1.00  0.00           C  
ATOM   3494  CG  TYR B2003      45.447 107.605   8.191  1.00  0.00           C  
ATOM   3495  CD1 TYR B2003      46.660 107.187   8.755  1.00  0.00           C  
ATOM   3496  CD2 TYR B2003      45.152 107.219   6.879  1.00  0.00           C  
ATOM   3497  CE1 TYR B2003      47.547 106.396   8.038  1.00  0.00           C  
ATOM   3498  CE2 TYR B2003      46.035 106.424   6.141  1.00  0.00           C  
ATOM   3499  CZ  TYR B2003      47.227 106.014   6.733  1.00  0.00           C  
ATOM   3500  OH  TYR B2003      48.094 105.197   6.045  1.00  0.00           O  
ATOM   3501  N   ILE B2004      42.407 106.150   9.157  1.00  0.00           N  
ATOM   3502  CA  ILE B2004      41.886 104.894   8.657  1.00  0.00           C  
ATOM   3503  C   ILE B2004      41.541 105.251   7.217  1.00  0.00           C  
ATOM   3504  O   ILE B2004      41.147 106.365   6.933  1.00  0.00           O  
ATOM   3505  CB  ILE B2004      40.587 104.401   9.422  1.00  0.00           C  
ATOM   3506  CG1 ILE B2004      39.417 105.342   9.148  1.00  0.00           C  
ATOM   3507  CG2 ILE B2004      40.856 104.248  10.916  1.00  0.00           C  
ATOM   3508  CD1 ILE B2004      38.121 104.913   9.768  1.00  0.00           C  
ATOM   3509  N   HIS B2005      41.704 104.305   6.312  1.00  0.00           N  
ATOM   3510  CA  HIS B2005      41.413 104.540   4.906  1.00  0.00           C  
ATOM   3511  C   HIS B2005      39.923 104.808   4.639  1.00  0.00           C  
ATOM   3512  O   HIS B2005      39.044 104.176   5.235  1.00  0.00           O  
ATOM   3513  CB  HIS B2005      41.942 103.340   4.085  1.00  0.00           C  
ATOM   3514  CG  HIS B2005      41.679 103.437   2.616  1.00  0.00           C  
ATOM   3515  ND1 HIS B2005      40.408 103.353   2.079  1.00  0.00           N  
ATOM   3516  CD2 HIS B2005      42.513 103.667   1.577  1.00  0.00           C  
ATOM   3517  CE1 HIS B2005      40.471 103.531   0.770  1.00  0.00           C  
ATOM   3518  NE2 HIS B2005      41.737 103.723   0.440  1.00  0.00           N  
ATOM   3519  N   GLU B2006      39.655 105.738   3.722  1.00  0.00           N  
ATOM   3520  CA  GLU B2006      38.282 106.127   3.385  1.00  0.00           C  
ATOM   3521  C   GLU B2006      37.322 104.976   3.322  1.00  0.00           C  
ATOM   3522  O   GLU B2006      36.172 105.116   3.720  1.00  0.00           O  
ATOM   3523  CB  GLU B2006      38.169 106.898   2.046  1.00  0.00           C  
ATOM   3524  CG  GLU B2006      39.423 107.009   1.173  1.00  0.00           C  
ATOM   3525  CD  GLU B2006      39.077 107.251  -0.312  1.00  0.00           C  
ATOM   3526  OE1 GLU B2006      40.017 107.423  -1.136  1.00  0.00           O  
ATOM   3527  OE2 GLU B2006      37.861 107.255  -0.654  1.00  0.00           O  
ATOM   3528  N   ASN B2007      37.774 103.835   2.821  1.00  0.00           N  
ATOM   3529  CA  ASN B2007      36.876 102.703   2.717  1.00  0.00           C  
ATOM   3530  C   ASN B2007      36.473 102.128   4.075  1.00  0.00           C  
ATOM   3531  O   ASN B2007      35.308 101.734   4.251  1.00  0.00           O  
ATOM   3532  CB  ASN B2007      37.498 101.637   1.828  1.00  0.00           C  
ATOM   3533  CG  ASN B2007      37.342 101.945   0.346  1.00  0.00           C  
ATOM   3534  OD1 ASN B2007      37.585 103.063  -0.086  1.00  0.00           O  
ATOM   3535  ND2 ASN B2007      36.944 100.943  -0.439  1.00  0.00           N  
ATOM   3536  N   VAL B2008      37.392 102.099   5.045  1.00  0.00           N  
ATOM   3537  CA  VAL B2008      37.028 101.533   6.343  1.00  0.00           C  
ATOM   3538  C   VAL B2008      36.162 102.517   7.101  1.00  0.00           C  
ATOM   3539  O   VAL B2008      35.367 102.140   7.960  1.00  0.00           O  
ATOM   3540  CB  VAL B2008      38.247 101.213   7.214  1.00  0.00           C  
ATOM   3541  CG1 VAL B2008      39.231 100.351   6.460  1.00  0.00           C  
ATOM   3542  CG2 VAL B2008      38.893 102.476   7.626  1.00  0.00           C  
ATOM   3543  N   ARG B2009      36.329 103.793   6.807  1.00  0.00           N  
ATOM   3544  CA  ARG B2009      35.518 104.798   7.464  1.00  0.00           C  
ATOM   3545  C   ARG B2009      34.092 104.648   6.872  1.00  0.00           C  
ATOM   3546  O   ARG B2009      33.085 104.534   7.586  1.00  0.00           O  
ATOM   3547  CB  ARG B2009      36.159 106.167   7.198  1.00  0.00           C  
ATOM   3548  CG  ARG B2009      35.306 107.424   7.302  1.00  0.00           C  
ATOM   3549  CD  ARG B2009      36.220 108.610   7.658  1.00  0.00           C  
ATOM   3550  NE  ARG B2009      36.278 108.795   9.116  1.00  0.00           N  
ATOM   3551  CZ  ARG B2009      37.384 108.959   9.852  1.00  0.00           C  
ATOM   3552  NH1 ARG B2009      37.280 109.123  11.179  1.00  0.00           N  
ATOM   3553  NH2 ARG B2009      38.591 108.959   9.282  1.00  0.00           N  
ATOM   3554  N   ARG B2010      34.031 104.603   5.552  1.00  0.00           N  
ATOM   3555  CA  ARG B2010      32.784 104.455   4.819  1.00  0.00           C  
ATOM   3556  C   ARG B2010      32.078 103.150   5.228  1.00  0.00           C  
ATOM   3557  O   ARG B2010      30.850 103.030   5.102  1.00  0.00           O  
ATOM   3558  CB  ARG B2010      33.124 104.484   3.329  1.00  0.00           C  
ATOM   3559  CG  ARG B2010      32.004 104.785   2.416  1.00  0.00           C  
ATOM   3560  CD  ARG B2010      32.423 105.848   1.407  1.00  0.00           C  
ATOM   3561  NE  ARG B2010      33.541 105.472   0.547  1.00  0.00           N  
ATOM   3562  CZ  ARG B2010      34.816 105.714   0.819  1.00  0.00           C  
ATOM   3563  NH1 ARG B2010      35.153 106.328   1.935  1.00  0.00           N  
ATOM   3564  NH2 ARG B2010      35.756 105.379  -0.047  1.00  0.00           N  
ATOM   3565  N   TYR B2011      32.871 102.180   5.706  1.00  0.00           N  
ATOM   3566  CA  TYR B2011      32.360 100.887   6.182  1.00  0.00           C  
ATOM   3567  C   TYR B2011      31.741 101.117   7.561  1.00  0.00           C  
ATOM   3568  O   TYR B2011      30.545 100.869   7.755  1.00  0.00           O  
ATOM   3569  CB  TYR B2011      33.488  99.828   6.304  1.00  0.00           C  
ATOM   3570  CG  TYR B2011      33.124  98.610   7.174  1.00  0.00           C  
ATOM   3571  CD1 TYR B2011      32.254  97.611   6.709  1.00  0.00           C  
ATOM   3572  CD2 TYR B2011      33.572  98.510   8.499  1.00  0.00           C  
ATOM   3573  CE1 TYR B2011      31.827  96.552   7.556  1.00  0.00           C  
ATOM   3574  CE2 TYR B2011      33.156  97.457   9.350  1.00  0.00           C  
ATOM   3575  CZ  TYR B2011      32.279  96.491   8.876  1.00  0.00           C  
ATOM   3576  OH  TYR B2011      31.823  95.509   9.737  1.00  0.00           O  
ATOM   3577  N   ILE B2012      32.552 101.602   8.509  1.00  0.00           N  
ATOM   3578  CA  ILE B2012      32.070 101.864   9.861  1.00  0.00           C  
ATOM   3579  C   ILE B2012      30.785 102.693   9.885  1.00  0.00           C  
ATOM   3580  O   ILE B2012      29.930 102.488  10.736  1.00  0.00           O  
ATOM   3581  CB  ILE B2012      33.162 102.510  10.700  1.00  0.00           C  
ATOM   3582  CG1 ILE B2012      34.280 101.473  10.876  1.00  0.00           C  
ATOM   3583  CG2 ILE B2012      32.576 103.049  12.033  1.00  0.00           C  
ATOM   3584  CD1 ILE B2012      35.375 101.870  11.827  1.00  0.00           C  
ATOM   3585  N   LEU B2013      30.637 103.620   8.946  1.00  0.00           N  
ATOM   3586  CA  LEU B2013      29.399 104.386   8.862  1.00  0.00           C  
ATOM   3587  C   LEU B2013      28.318 103.426   8.466  1.00  0.00           C  
ATOM   3588  O   LEU B2013      27.410 103.180   9.233  1.00  0.00           O  
ATOM   3589  CB  LEU B2013      29.461 105.433   7.783  1.00  0.00           C  
ATOM   3590  CG  LEU B2013      29.533 106.825   8.347  1.00  0.00           C  
ATOM   3591  CD1 LEU B2013      30.786 106.953   9.297  1.00  0.00           C  
ATOM   3592  CD2 LEU B2013      29.529 107.778   7.138  1.00  0.00           C  
ATOM   3593  N   TRP B2014      28.425 102.889   7.255  1.00  0.00           N  
ATOM   3594  CA  TRP B2014      27.454 101.935   6.754  1.00  0.00           C  
ATOM   3595  C   TRP B2014      26.956 100.906   7.797  1.00  0.00           C  
ATOM   3596  O   TRP B2014      25.748 100.593   7.834  1.00  0.00           O  
ATOM   3597  CB  TRP B2014      28.026 101.217   5.543  1.00  0.00           C  
ATOM   3598  CG  TRP B2014      27.231  99.998   5.158  1.00  0.00           C  
ATOM   3599  CD1 TRP B2014      27.444  98.698   5.563  1.00  0.00           C  
ATOM   3600  CD2 TRP B2014      26.094  99.964   4.299  1.00  0.00           C  
ATOM   3601  NE1 TRP B2014      26.508  97.866   5.001  1.00  0.00           N  
ATOM   3602  CE2 TRP B2014      25.665  98.617   4.221  1.00  0.00           C  
ATOM   3603  CE3 TRP B2014      25.392 100.941   3.583  1.00  0.00           C  
ATOM   3604  CZ2 TRP B2014      24.556  98.226   3.449  1.00  0.00           C  
ATOM   3605  CZ3 TRP B2014      24.283 100.548   2.812  1.00  0.00           C  
ATOM   3606  CH2 TRP B2014      23.880  99.203   2.754  1.00  0.00           C  
ATOM   3607  N   LYS B2015      27.868 100.378   8.625  1.00  0.00           N  
ATOM   3608  CA  LYS B2015      27.489  99.421   9.670  1.00  0.00           C  
ATOM   3609  C   LYS B2015      27.028 100.147  10.938  1.00  0.00           C  
ATOM   3610  O   LYS B2015      27.057  99.581  12.033  1.00  0.00           O  
ATOM   3611  CB  LYS B2015      28.650  98.473  10.025  1.00  0.00           C  
ATOM   3612  CG  LYS B2015      28.898  97.348   9.005  1.00  0.00           C  
ATOM   3613  CD  LYS B2015      27.912  96.153   9.057  1.00  0.00           C  
ATOM   3614  CE  LYS B2015      28.367  95.082  10.056  1.00  0.00           C  
ATOM   3615  NZ  LYS B2015      27.481  93.873  10.080  1.00  0.00           N  
ATOM   3616  N   LYS B2016      26.589 101.393  10.767  1.00  0.00           N  
ATOM   3617  CA  LYS B2016      26.117 102.245  11.855  1.00  0.00           C  
ATOM   3618  C   LYS B2016      26.949 102.071  13.115  1.00  0.00           C  
ATOM   3619  O   LYS B2016      26.440 101.722  14.181  1.00  0.00           O  
ATOM   3620  CB  LYS B2016      24.639 101.962  12.139  1.00  0.00           C  
ATOM   3621  CG  LYS B2016      23.734 102.204  10.943  1.00  0.00           C  
ATOM   3622  CD  LYS B2016      22.308 102.510  11.383  1.00  0.00           C  
ATOM   3623  CE  LYS B2016      21.380 102.760  10.193  1.00  0.00           C  
ATOM   3624  NZ  LYS B2016      21.078 101.521   9.408  1.00  0.00           N  
ATOM   3625  N   GLY B2017      28.244 102.312  12.977  1.00  0.00           N  
ATOM   3626  CA  GLY B2017      29.152 102.162  14.100  1.00  0.00           C  
ATOM   3627  C   GLY B2017      29.791 103.489  14.382  1.00  0.00           C  
ATOM   3628  O   GLY B2017      29.777 104.377  13.529  1.00  0.00           O  
ATOM   3629  N   LYS B2018      30.400 103.606  15.552  1.00  0.00           N  
ATOM   3630  CA  LYS B2018      30.976 104.870  15.964  1.00  0.00           C  
ATOM   3631  C   LYS B2018      32.438 104.933  16.320  1.00  0.00           C  
ATOM   3632  O   LYS B2018      33.030 103.957  16.767  1.00  0.00           O  
ATOM   3633  CB  LYS B2018      30.160 105.418  17.143  1.00  0.00           C  
ATOM   3634  CG  LYS B2018      29.751 104.370  18.177  1.00  0.00           C  
ATOM   3635  CD  LYS B2018      28.678 104.892  19.143  1.00  0.00           C  
ATOM   3636  CE  LYS B2018      27.992 103.751  19.896  1.00  0.00           C  
ATOM   3637  NZ  LYS B2018      28.966 102.939  20.670  1.00  0.00           N  
ATOM   3638  N   ILE B2019      33.022 106.105  16.101  1.00  0.00           N  
ATOM   3639  CA  ILE B2019      34.402 106.336  16.478  1.00  0.00           C  
ATOM   3640  C   ILE B2019      34.280 107.331  17.611  1.00  0.00           C  
ATOM   3641  O   ILE B2019      33.544 108.299  17.505  1.00  0.00           O  
ATOM   3642  CB  ILE B2019      35.203 106.944  15.347  1.00  0.00           C  
ATOM   3643  CG1 ILE B2019      34.881 106.159  14.064  1.00  0.00           C  
ATOM   3644  CG2 ILE B2019      36.715 107.008  15.742  1.00  0.00           C  
ATOM   3645  CD1 ILE B2019      35.910 106.269  12.995  1.00  0.00           C  
ATOM   3646  N   ASP B2020      34.975 107.073  18.708  1.00  0.00           N  
ATOM   3647  CA  ASP B2020      34.920 107.948  19.867  1.00  0.00           C  
ATOM   3648  C   ASP B2020      36.348 108.238  20.335  1.00  0.00           C  
ATOM   3649  O   ASP B2020      36.841 107.624  21.294  1.00  0.00           O  
ATOM   3650  CB  ASP B2020      34.108 107.261  20.980  1.00  0.00           C  
ATOM   3651  CG  ASP B2020      33.796 108.188  22.151  1.00  0.00           C  
ATOM   3652  OD1 ASP B2020      34.733 108.715  22.785  1.00  0.00           O  
ATOM   3653  OD2 ASP B2020      32.607 108.384  22.443  1.00  0.00           O  
ATOM   3654  N   VAL B2032      37.028 109.154  19.648  1.00  0.00           N  
ATOM   3655  CA  VAL B2032      38.388 109.490  20.054  1.00  0.00           C  
ATOM   3656  C   VAL B2032      38.363 110.921  20.556  1.00  0.00           C  
ATOM   3657  O   VAL B2032      38.385 111.871  19.761  1.00  0.00           O  
ATOM   3658  CB  VAL B2032      39.359 109.381  18.897  1.00  0.00           C  
ATOM   3659  CG1 VAL B2032      40.799 109.278  19.425  1.00  0.00           C  
ATOM   3660  CG2 VAL B2032      38.985 108.202  18.051  1.00  0.00           C  
ATOM   3661  N   ARG B2033      38.288 111.061  21.881  1.00  0.00           N  
ATOM   3662  CA  ARG B2033      38.223 112.374  22.515  1.00  0.00           C  
ATOM   3663  C   ARG B2033      39.017 112.410  23.793  1.00  0.00           C  
ATOM   3664  O   ARG B2033      39.389 111.367  24.360  1.00  0.00           O  
ATOM   3665  CB  ARG B2033      36.769 112.768  22.839  1.00  0.00           C  
ATOM   3666  CG  ARG B2033      35.867 112.890  21.622  1.00  0.00           C  
ATOM   3667  CD  ARG B2033      34.395 112.995  22.006  1.00  0.00           C  
ATOM   3668  NE  ARG B2033      34.068 112.045  23.074  1.00  0.00           N  
ATOM   3669  CZ  ARG B2033      32.902 112.010  23.713  1.00  0.00           C  
ATOM   3670  NH1 ARG B2033      31.969 112.867  23.382  1.00  0.00           N  
ATOM   3671  NH2 ARG B2033      32.672 111.133  24.680  1.00  0.00           N  
ATOM   3672  N   GLY B2034      39.276 113.633  24.240  1.00  0.00           N  
ATOM   3673  CA  GLY B2034      40.007 113.816  25.472  1.00  0.00           C  
ATOM   3674  C   GLY B2034      40.919 115.017  25.598  1.00  0.00           C  
ATOM   3675  O   GLY B2034      41.258 115.683  24.621  1.00  0.00           O  
ATOM   3676  N   PRO B2035      41.310 115.326  26.840  1.00  0.00           N  
ATOM   3677  CA  PRO B2035      42.197 116.434  27.182  1.00  0.00           C  
ATOM   3678  C   PRO B2035      43.650 115.983  27.051  1.00  0.00           C  
ATOM   3679  O   PRO B2035      44.201 115.380  27.986  1.00  0.00           O  
ATOM   3680  CB  PRO B2035      41.829 116.720  28.630  1.00  0.00           C  
ATOM   3681  CG  PRO B2035      41.521 115.363  29.145  1.00  0.00           C  
ATOM   3682  CD  PRO B2035      40.648 114.814  28.054  1.00  0.00           C  
ATOM   3683  N   LEU B2036      44.266 116.262  25.902  1.00  0.00           N  
ATOM   3684  CA  LEU B2036      45.655 115.874  25.716  1.00  0.00           C  
ATOM   3685  C   LEU B2036      46.545 116.910  26.387  1.00  0.00           C  
ATOM   3686  O   LEU B2036      47.347 116.564  27.264  1.00  0.00           O  
ATOM   3687  CB  LEU B2036      46.007 115.752  24.232  1.00  0.00           C  
ATOM   3688  CG  LEU B2036      46.727 114.442  23.870  1.00  0.00           C  
ATOM   3689  CD1 LEU B2036      47.350 114.603  22.501  1.00  0.00           C  
ATOM   3690  CD2 LEU B2036      47.812 114.077  24.908  1.00  0.00           C  
ATOM   3691  N   PHE B2037      46.389 118.175  25.987  1.00  0.00           N  
ATOM   3692  CA  PHE B2037      47.161 119.285  26.563  1.00  0.00           C  
ATOM   3693  C   PHE B2037      48.591 118.890  26.907  1.00  0.00           C  
ATOM   3694  O   PHE B2037      48.951 118.703  28.080  1.00  0.00           O  
ATOM   3695  CB  PHE B2037      46.465 119.830  27.820  1.00  0.00           C  
ATOM   3696  CG  PHE B2037      45.078 120.336  27.560  1.00  0.00           C  
ATOM   3697  CD1 PHE B2037      43.999 119.866  28.307  1.00  0.00           C  
ATOM   3698  CD2 PHE B2037      44.833 121.208  26.500  1.00  0.00           C  
ATOM   3699  CE1 PHE B2037      42.696 120.244  27.988  1.00  0.00           C  
ATOM   3700  CE2 PHE B2037      43.528 121.596  26.175  1.00  0.00           C  
ATOM   3701  CZ  PHE B2037      42.462 121.111  26.914  1.00  0.00           C  
ATOM   3702  N   VAL B2038      49.400 118.765  25.867  1.00  0.00           N  
ATOM   3703  CA  VAL B2038      50.791 118.396  26.016  1.00  0.00           C  
ATOM   3704  C   VAL B2038      51.493 119.102  24.853  1.00  0.00           C  
ATOM   3705  O   VAL B2038      51.048 119.010  23.705  1.00  0.00           O  
ATOM   3706  CB  VAL B2038      50.935 116.844  25.960  1.00  0.00           C  
ATOM   3707  CG1 VAL B2038      50.422 116.334  24.649  1.00  0.00           C  
ATOM   3708  CG2 VAL B2038      52.373 116.417  26.191  1.00  0.00           C  
ATOM   3709  N   THR B2039      52.557 119.847  25.160  1.00  0.00           N  
ATOM   3710  CA  THR B2039      53.290 120.586  24.132  1.00  0.00           C  
ATOM   3711  C   THR B2039      54.766 120.228  24.058  1.00  0.00           C  
ATOM   3712  O   THR B2039      55.411 119.949  25.074  1.00  0.00           O  
ATOM   3713  CB  THR B2039      53.179 122.102  24.348  1.00  0.00           C  
ATOM   3714  OG1 THR B2039      51.805 122.499  24.266  1.00  0.00           O  
ATOM   3715  CG2 THR B2039      53.976 122.844  23.291  1.00  0.00           C  
ATOM   3716  N   VAL B2040      55.298 120.239  22.839  1.00  0.00           N  
ATOM   3717  CA  VAL B2040      56.700 119.903  22.637  1.00  0.00           C  
ATOM   3718  C   VAL B2040      57.508 121.041  22.050  1.00  0.00           C  
ATOM   3719  O   VAL B2040      57.092 121.707  21.090  1.00  0.00           O  
ATOM   3720  CB  VAL B2040      56.882 118.668  21.722  1.00  0.00           C  
ATOM   3721  CG1 VAL B2040      58.348 118.304  21.646  1.00  0.00           C  
ATOM   3722  CG2 VAL B2040      56.109 117.483  22.271  1.00  0.00           C  
ATOM   3723  N   LYS B2041      58.675 121.241  22.658  1.00  0.00           N  
ATOM   3724  CA  LYS B2041      59.618 122.269  22.258  1.00  0.00           C  
ATOM   3725  C   LYS B2041      60.984 121.663  21.979  1.00  0.00           C  
ATOM   3726  O   LYS B2041      61.482 120.828  22.735  1.00  0.00           O  
ATOM   3727  CB  LYS B2041      59.777 123.318  23.359  1.00  0.00           C  
ATOM   3728  CG  LYS B2041      58.639 124.313  23.495  1.00  0.00           C  
ATOM   3729  CD  LYS B2041      59.176 125.616  24.077  1.00  0.00           C  
ATOM   3730  CE  LYS B2041      58.074 126.518  24.598  1.00  0.00           C  
ATOM   3731  NZ  LYS B2041      57.457 125.975  25.841  1.00  0.00           N  
ATOM   3732  N   ALA B2042      61.584 122.090  20.878  1.00  0.00           N  
ATOM   3733  CA  ALA B2042      62.909 121.627  20.509  1.00  0.00           C  
ATOM   3734  C   ALA B2042      63.471 122.636  19.528  1.00  0.00           C  
ATOM   3735  O   ALA B2042      62.726 123.223  18.734  1.00  0.00           O  
ATOM   3736  CB  ALA B2042      62.838 120.250  19.880  1.00  0.00           C  
ATOM   3737  N   GLU B2043      64.782 122.849  19.603  1.00  0.00           N  
ATOM   3738  CA  GLU B2043      65.461 123.796  18.728  1.00  0.00           C  
ATOM   3739  C   GLU B2043      66.712 123.152  18.132  1.00  0.00           C  
ATOM   3740  O   GLU B2043      67.594 122.689  18.859  1.00  0.00           O  
ATOM   3741  CB  GLU B2043      65.814 125.066  19.512  1.00  0.00           C  
ATOM   3742  CG  GLU B2043      66.634 124.838  20.795  1.00  0.00           C  
ATOM   3743  CD  GLU B2043      65.902 125.250  22.079  1.00  0.00           C  
ATOM   3744  OE1 GLU B2043      65.133 126.240  22.052  1.00  0.00           O  
ATOM   3745  OE2 GLU B2043      66.114 124.591  23.123  1.00  0.00           O  
ATOM   3746  N   ILE B2044      66.772 123.122  16.800  1.00  0.00           N  
ATOM   3747  CA  ILE B2044      67.885 122.506  16.076  1.00  0.00           C  
ATOM   3748  C   ILE B2044      69.087 123.407  15.820  1.00  0.00           C  
ATOM   3749  O   ILE B2044      68.977 124.445  15.161  1.00  0.00           O  
ATOM   3750  CB  ILE B2044      67.428 121.938  14.700  1.00  0.00           C  
ATOM   3751  CG1 ILE B2044      66.802 123.045  13.857  1.00  0.00           C  
ATOM   3752  CG2 ILE B2044      66.426 120.812  14.891  1.00  0.00           C  
ATOM   3753  CD1 ILE B2044      66.223 122.543  12.562  1.00  0.00           C  
ATOM   3754  N   GLU B2045      70.237 122.987  16.340  1.00  0.00           N  
ATOM   3755  CA  GLU B2045      71.477 123.728  16.163  1.00  0.00           C  
ATOM   3756  C   GLU B2045      72.196 123.172  14.946  1.00  0.00           C  
ATOM   3757  O   GLU B2045      72.486 123.956  14.017  1.00  0.00           O  
ATOM   3758  CB  GLU B2045      72.364 123.584  17.398  1.00  0.00           C  
ATOM   3759  CG  GLU B2045      71.747 124.145  18.667  1.00  0.00           C  
ATOM   3760  CD  GLU B2045      72.677 125.108  19.387  1.00  0.00           C  
ATOM   3761  OE1 GLU B2045      72.314 125.596  20.480  1.00  0.00           O  
ATOM   3762  OE2 GLU B2045      73.775 125.379  18.856  1.00  0.00           O  
ATOM   3763  OXT GLU B2045      72.450 121.950  14.944  1.00  0.00           O  
TER
END
