# Supplementary material for: Backbone Brackets and Arginine Tweezers delineate Class I and Class II aminoacyl tRNA synthetases
Source: PLoS Comput Biol. 2018 Apr 16;14(4):e1006101. doi: 10.1371/journal.pcbi.1006101 (PMC5919687; doi:10.1371/journal.pcbi.1006101)
Supplement: S12 File — All structures of Class II aaRS with residues renumbered according to the MSA. (GZ) [file pcbi.1006101.s024.tar.gz › 2du5_A_renum.pdb]

ATOM      1  N   MET A 266      33.375  30.939   9.960  1.00  0.00           N  
ATOM      2  CA  MET A 266      32.590  30.639  11.193  1.00  0.00           C  
ATOM      3  C   MET A 266      33.360  31.075  12.431  1.00  0.00           C  
ATOM      4  O   MET A 266      34.588  31.120  12.412  1.00  0.00           O  
ATOM      5  CB  MET A 266      32.295  29.143  11.263  1.00  0.00           C  
ATOM      6  CG  MET A 266      33.489  28.278  10.928  1.00  0.00           C  
ATOM      7  SD  MET A 266      33.126  26.541  11.169  1.00  0.00           S  
ATOM      8  CE  MET A 266      33.438  26.399  12.941  1.00  0.00           C  
ATOM      9  N   LYS A 267      32.644  31.395  13.506  1.00  0.00           N  
ATOM     10  CA  LYS A 267      33.304  31.829  14.733  1.00  0.00           C  
ATOM     11  C   LYS A 267      33.870  30.671  15.535  1.00  0.00           C  
ATOM     12  O   LYS A 267      33.409  29.534  15.425  1.00  0.00           O  
ATOM     13  CB  LYS A 267      32.346  32.620  15.616  1.00  0.00           C  
ATOM     14  CG  LYS A 267      31.113  31.863  16.058  1.00  0.00           C  
ATOM     15  CD  LYS A 267      30.336  32.677  17.085  1.00  0.00           C  
ATOM     16  CE  LYS A 267      31.213  33.017  18.289  1.00  0.00           C  
ATOM     17  NZ  LYS A 267      30.505  33.841  19.307  1.00  0.00           N  
ATOM     18  N   PHE A 268      34.870  30.977  16.353  1.00  0.00           N  
ATOM     19  CA  PHE A 268      35.518  29.976  17.180  1.00  0.00           C  
ATOM     20  C   PHE A 268      35.505  30.373  18.648  1.00  0.00           C  
ATOM     21  O   PHE A 268      34.723  31.227  19.060  1.00  0.00           O  
ATOM     22  CB  PHE A 268      36.958  29.776  16.710  1.00  0.00           C  
ATOM     23  CG  PHE A 268      37.773  31.038  16.682  1.00  0.00           C  
ATOM     24  CD1 PHE A 268      38.017  31.756  17.845  1.00  0.00           C  
ATOM     25  CD2 PHE A 268      38.325  31.494  15.492  1.00  0.00           C  
ATOM     26  CE1 PHE A 268      38.797  32.904  17.825  1.00  0.00           C  
ATOM     27  CE2 PHE A 268      39.107  32.641  15.463  1.00  0.00           C  
ATOM     28  CZ  PHE A 268      39.343  33.346  16.633  1.00  0.00           C  
ATOM     29  N   ASP A 269      36.377  29.748  19.433  1.00  0.00           N  
ATOM     30  CA  ASP A 269      36.472  30.046  20.855  1.00  0.00           C  
ATOM     31  C   ASP A 269      37.885  30.436  21.240  1.00  0.00           C  
ATOM     32  O   ASP A 269      38.819  29.650  21.096  1.00  0.00           O  
ATOM     33  CB  ASP A 269      36.064  28.843  21.699  1.00  0.00           C  
ATOM     34  CG  ASP A 269      36.061  29.157  23.182  1.00  0.00           C  
ATOM     35  OD1 ASP A 269      35.051  29.706  23.669  1.00  0.00           O  
ATOM     36  OD2 ASP A 269      37.074  28.875  23.858  1.00  0.00           O  
ATOM     37  N   PRO A 270      38.061  31.664  21.732  1.00  0.00           N  
ATOM     38  CA  PRO A 270      39.387  32.128  22.136  1.00  0.00           C  
ATOM     39  C   PRO A 270      40.031  31.177  23.138  1.00  0.00           C  
ATOM     40  O   PRO A 270      41.116  30.656  22.888  1.00  0.00           O  
ATOM     41  CB  PRO A 270      39.099  33.499  22.732  1.00  0.00           C  
ATOM     42  CG  PRO A 270      37.986  33.986  21.864  1.00  0.00           C  
ATOM     43  CD  PRO A 270      37.088  32.768  21.758  1.00  0.00           C  
ATOM     44  N   GLN A 271      39.353  30.943  24.259  1.00  0.00           N  
ATOM     45  CA  GLN A 271      39.877  30.059  25.294  1.00  0.00           C  
ATOM     46  C   GLN A 271      40.435  28.793  24.668  1.00  0.00           C  
ATOM     47  O   GLN A 271      41.637  28.544  24.726  1.00  0.00           O  
ATOM     48  CB  GLN A 271      38.789  29.679  26.293  1.00  0.00           C  
ATOM     49  CG  GLN A 271      39.354  29.193  27.619  1.00  0.00           C  
ATOM     50  CD  GLN A 271      38.355  28.403  28.433  1.00  0.00           C  
ATOM     51  OE1 GLN A 271      37.227  28.843  28.656  1.00  0.00           O  
ATOM     52  NE2 GLN A 271      38.769  27.226  28.891  1.00  0.00           N  
ATOM     53  N   LYS A 272      39.561  27.989  24.073  1.00  0.00           N  
ATOM     54  CA  LYS A 272      40.004  26.764  23.427  1.00  0.00           C  
ATOM     55  C   LYS A 272      41.310  26.999  22.653  1.00  0.00           C  
ATOM     56  O   LYS A 272      42.363  26.494  23.040  1.00  0.00           O  
ATOM     57  CB  LYS A 272      38.923  26.251  22.475  1.00  0.00           C  
ATOM     58  CG  LYS A 272      38.466  24.821  22.738  1.00  0.00           C  
ATOM     59  CD  LYS A 272      37.801  24.681  24.095  1.00  0.00           C  
ATOM     60  CE  LYS A 272      37.052  23.353  24.204  1.00  0.00           C  
ATOM     61  NZ  LYS A 272      36.265  23.208  25.472  1.00  0.00           N  
ATOM     62  N   TYR A 273      41.245  27.774  21.574  1.00  0.00           N  
ATOM     63  CA  TYR A 273      42.429  28.054  20.763  1.00  0.00           C  
ATOM     64  C   TYR A 273      43.615  28.577  21.549  1.00  0.00           C  
ATOM     65  O   TYR A 273      44.753  28.438  21.110  1.00  0.00           O  
ATOM     66  CB  TYR A 273      42.096  29.028  19.638  1.00  0.00           C  
ATOM     67  CG  TYR A 273      41.673  28.330  18.374  1.00  0.00           C  
ATOM     68  CD1 TYR A 273      42.609  27.950  17.417  1.00  0.00           C  
ATOM     69  CD2 TYR A 273      40.337  28.015  18.151  1.00  0.00           C  
ATOM     70  CE1 TYR A 273      42.219  27.270  16.259  1.00  0.00           C  
ATOM     71  CE2 TYR A 273      39.936  27.334  17.004  1.00  0.00           C  
ATOM     72  CZ  TYR A 273      40.877  26.965  16.064  1.00  0.00           C  
ATOM     73  OH  TYR A 273      40.460  26.292  14.938  1.00  0.00           O  
ATOM     74  N   ARG A 274      43.363  29.190  22.700  1.00  0.00           N  
ATOM     75  CA  ARG A 274      44.462  29.683  23.520  1.00  0.00           C  
ATOM     76  C   ARG A 274      45.134  28.484  24.176  1.00  0.00           C  
ATOM     77  O   ARG A 274      46.340  28.271  24.030  1.00  0.00           O  
ATOM     78  CB  ARG A 274      43.970  30.623  24.630  1.00  0.00           C  
ATOM     79  CG  ARG A 274      43.619  32.032  24.199  1.00  0.00           C  
ATOM     80  CD  ARG A 274      43.669  32.992  25.388  1.00  0.00           C  
ATOM     81  NE  ARG A 274      42.750  32.623  26.461  1.00  0.00           N  
ATOM     82  CZ  ARG A 274      41.435  32.811  26.429  1.00  0.00           C  
ATOM     83  NH1 ARG A 274      40.690  32.437  27.459  1.00  0.00           N  
ATOM     84  NH2 ARG A 274      40.864  33.373  25.378  1.00  0.00           N  
ATOM     85  N   GLU A 275      44.333  27.695  24.889  1.00  0.00           N  
ATOM     86  CA  GLU A 275      44.834  26.532  25.604  1.00  0.00           C  
ATOM     87  C   GLU A 275      45.348  25.393  24.732  1.00  0.00           C  
ATOM     88  O   GLU A 275      45.894  24.416  25.241  1.00  0.00           O  
ATOM     89  CB  GLU A 275      43.776  26.037  26.602  1.00  0.00           C  
ATOM     90  CG  GLU A 275      42.376  25.813  26.048  1.00  0.00           C  
ATOM     91  CD  GLU A 275      41.314  25.788  27.152  1.00  0.00           C  
ATOM     92  OE1 GLU A 275      40.224  25.212  26.939  1.00  0.00           O  
ATOM     93  OE2 GLU A 275      41.567  26.358  28.235  1.00  0.00           O  
ATOM     94  N   LEU A 276      45.183  25.520  23.420  1.00  0.00           N  
ATOM     95  CA  LEU A 276      45.686  24.512  22.495  1.00  0.00           C  
ATOM     96  C   LEU A 276      46.952  25.068  21.860  1.00  0.00           C  
ATOM     97  O   LEU A 276      47.848  24.324  21.474  1.00  0.00           O  
ATOM     98  CB  LEU A 276      44.672  24.206  21.396  1.00  0.00           C  
ATOM     99  CG  LEU A 276      45.218  23.306  20.278  1.00  0.00           C  
ATOM    100  CD1 LEU A 276      45.597  21.952  20.847  1.00  0.00           C  
ATOM    101  CD2 LEU A 276      44.175  23.143  19.187  1.00  0.00           C  
ATOM    102  N   ALA A 277      47.017  26.388  21.754  1.00  0.00           N  
ATOM    103  CA  ALA A 277      48.174  27.043  21.170  1.00  0.00           C  
ATOM    104  C   ALA A 277      49.292  27.133  22.193  1.00  0.00           C  
ATOM    105  O   ALA A 277      50.467  27.012  21.849  1.00  0.00           O  
ATOM    106  CB  ALA A 277      47.797  28.435  20.690  1.00  0.00           C  
ATOM    107  N   GLU A 278      48.918  27.345  23.451  1.00  0.00           N  
ATOM    108  CA  GLU A 278      49.887  27.462  24.535  1.00  0.00           C  
ATOM    109  C   GLU A 278      50.720  26.190  24.657  1.00  0.00           C  
ATOM    110  O   GLU A 278      51.831  26.219  25.190  1.00  0.00           O  
ATOM    111  CB  GLU A 278      49.172  27.743  25.862  1.00  0.00           C  
ATOM    112  CG  GLU A 278      50.109  27.981  27.045  1.00  0.00           C  
ATOM    113  CD  GLU A 278      49.370  28.161  28.365  1.00  0.00           C  
ATOM    114  OE1 GLU A 278      50.041  28.400  29.393  1.00  0.00           O  
ATOM    115  OE2 GLU A 278      48.123  28.062  28.380  1.00  0.00           O  
ATOM    116  N   LYS A 279      50.176  25.078  24.162  1.00  0.00           N  
ATOM    117  CA  LYS A 279      50.873  23.797  24.209  1.00  0.00           C  
ATOM    118  C   LYS A 279      51.390  23.421  22.820  1.00  0.00           C  
ATOM    119  O   LYS A 279      52.576  23.574  22.527  1.00  0.00           O  
ATOM    120  CB  LYS A 279      49.943  22.684  24.714  1.00  0.00           C  
ATOM    121  CG  LYS A 279      49.203  22.973  26.015  1.00  0.00           C  
ATOM    122  CD  LYS A 279      50.137  23.239  27.183  1.00  0.00           C  
ATOM    123  CE  LYS A 279      49.325  23.650  28.411  1.00  0.00           C  
ATOM    124  NZ  LYS A 279      50.168  24.254  29.482  1.00  0.00           N  
ATOM    125  N   ASP A 281      50.489  22.940  21.966  1.00  0.00           N  
ATOM    126  CA  ASP A 281      50.832  22.515  20.608  1.00  0.00           C  
ATOM    127  C   ASP A 281      50.463  23.575  19.574  1.00  0.00           C  
ATOM    128  O   ASP A 281      49.415  23.492  18.937  1.00  0.00           O  
ATOM    129  CB  ASP A 281      50.111  21.199  20.284  1.00  0.00           C  
ATOM    130  CG  ASP A 281      50.484  20.640  18.923  1.00  0.00           C  
ATOM    131  OD1 ASP A 281      49.963  19.561  18.558  1.00  0.00           O  
ATOM    132  OD2 ASP A 281      51.295  21.274  18.217  1.00  0.00           O  
ATOM    133  N   PHE A 282      51.339  24.560  19.402  1.00  0.00           N  
ATOM    134  CA  PHE A 282      51.112  25.648  18.457  1.00  0.00           C  
ATOM    135  C   PHE A 282      50.806  25.173  17.037  1.00  0.00           C  
ATOM    136  O   PHE A 282      49.656  25.199  16.604  1.00  0.00           O  
ATOM    137  CB  PHE A 282      52.322  26.577  18.427  1.00  0.00           C  
ATOM    138  CG  PHE A 282      52.076  27.871  17.704  1.00  0.00           C  
ATOM    139  CD1 PHE A 282      51.217  28.823  18.235  1.00  0.00           C  
ATOM    140  CD2 PHE A 282      52.698  28.136  16.492  1.00  0.00           C  
ATOM    141  CE1 PHE A 282      50.981  30.020  17.571  1.00  0.00           C  
ATOM    142  CE2 PHE A 282      52.469  29.330  15.820  1.00  0.00           C  
ATOM    143  CZ  PHE A 282      51.608  30.273  16.362  1.00  0.00           C  
ATOM    144  N   GLU A 283      51.834  24.744  16.312  1.00  0.00           N  
ATOM    145  CA  GLU A 283      51.665  24.283  14.934  1.00  0.00           C  
ATOM    146  C   GLU A 283      50.330  23.573  14.689  1.00  0.00           C  
ATOM    147  O   GLU A 283      49.748  23.696  13.615  1.00  0.00           O  
ATOM    148  CB  GLU A 283      52.815  23.345  14.541  1.00  0.00           C  
ATOM    149  CG  GLU A 283      54.218  23.945  14.665  1.00  0.00           C  
ATOM    150  CD  GLU A 283      54.546  24.956  13.576  1.00  0.00           C  
ATOM    151  OE1 GLU A 283      54.458  24.602  12.379  1.00  0.00           O  
ATOM    152  OE2 GLU A 283      54.904  26.104  13.918  1.00  0.00           O  
ATOM    153  N   ALA A 291      49.844  22.839  15.685  1.00  0.00           N  
ATOM    154  CA  ALA A 291      48.589  22.104  15.552  1.00  0.00           C  
ATOM    155  C   ALA A 291      47.396  23.033  15.578  1.00  0.00           C  
ATOM    156  O   ALA A 291      46.400  22.797  14.902  1.00  0.00           O  
ATOM    157  CB  ALA A 291      48.463  21.081  16.656  1.00  0.00           C  
ATOM    158  N   ALA A 292      47.494  24.082  16.381  1.00  0.00           N  
ATOM    159  CA  ALA A 292      46.428  25.060  16.477  1.00  0.00           C  
ATOM    160  C   ALA A 292      46.406  25.786  15.146  1.00  0.00           C  
ATOM    161  O   ALA A 292      45.365  25.905  14.501  1.00  0.00           O  
ATOM    162  CB  ALA A 292      46.719  26.041  17.602  1.00  0.00           C  
ATOM    163  N   TRP A 293      47.582  26.253  14.741  1.00  0.00           N  
ATOM    164  CA  TRP A 293      47.758  26.981  13.494  1.00  0.00           C  
ATOM    165  C   TRP A 293      47.005  26.318  12.350  1.00  0.00           C  
ATOM    166  O   TRP A 293      46.041  26.874  11.826  1.00  0.00           O  
ATOM    167  CB  TRP A 293      49.240  27.053  13.160  1.00  0.00           C  
ATOM    168  CG  TRP A 293      49.607  28.125  12.192  1.00  0.00           C  
ATOM    169  CD1 TRP A 293      49.441  29.470  12.352  1.00  0.00           C  
ATOM    170  CD2 TRP A 293      50.272  27.949  10.942  1.00  0.00           C  
ATOM    171  NE1 TRP A 293      49.969  30.144  11.278  1.00  0.00           N  
ATOM    172  CE2 TRP A 293      50.486  29.232  10.397  1.00  0.00           C  
ATOM    173  CE3 TRP A 293      50.710  26.830  10.229  1.00  0.00           C  
ATOM    174  CZ2 TRP A 293      51.120  29.425   9.171  1.00  0.00           C  
ATOM    175  CZ3 TRP A 293      51.342  27.022   9.009  1.00  0.00           C  
ATOM    176  CH2 TRP A 293      51.541  28.310   8.494  1.00  0.00           C  
ATOM    177  N   LYS A 296      47.445  25.124  11.971  1.00  0.00           N  
ATOM    178  CA  LYS A 296      46.811  24.383  10.888  1.00  0.00           C  
ATOM    179  C   LYS A 296      45.312  24.234  11.120  1.00  0.00           C  
ATOM    180  O   LYS A 296      44.524  24.212  10.174  1.00  0.00           O  
ATOM    181  CB  LYS A 296      47.450  22.999  10.754  1.00  0.00           C  
ATOM    182  CG  LYS A 296      46.761  22.086   9.749  1.00  0.00           C  
ATOM    183  CD  LYS A 296      47.360  20.686   9.762  1.00  0.00           C  
ATOM    184  CE  LYS A 296      46.570  19.741   8.871  1.00  0.00           C  
ATOM    185  NZ  LYS A 296      45.139  19.667   9.285  1.00  0.00           N  
ATOM    186  N   ALA A 297      44.919  24.134  12.383  1.00  0.00           N  
ATOM    187  CA  ALA A 297      43.512  23.979  12.729  1.00  0.00           C  
ATOM    188  C   ALA A 297      42.712  25.242  12.446  1.00  0.00           C  
ATOM    189  O   ALA A 297      41.493  25.244  12.576  1.00  0.00           O  
ATOM    190  CB  ALA A 297      43.374  23.597  14.196  1.00  0.00           C  
ATOM    191  N   GLY A 298      43.401  26.312  12.062  1.00  0.00           N  
ATOM    192  CA  GLY A 298      42.723  27.564  11.775  1.00  0.00           C  
ATOM    193  C   GLY A 298      41.778  27.479  10.590  1.00  0.00           C  
ATOM    194  O   GLY A 298      40.641  27.952  10.647  1.00  0.00           O  
ATOM    195  N   LYS A 303      42.249  26.866   9.512  1.00  0.00           N  
ATOM    196  CA  LYS A 303      41.463  26.716   8.297  1.00  0.00           C  
ATOM    197  C   LYS A 303      39.981  26.415   8.526  1.00  0.00           C  
ATOM    198  O   LYS A 303      39.155  26.631   7.640  1.00  0.00           O  
ATOM    199  CB  LYS A 303      42.075  25.618   7.423  1.00  0.00           C  
ATOM    200  CG  LYS A 303      43.443  25.957   6.850  1.00  0.00           C  
ATOM    201  CD  LYS A 303      43.979  24.812   6.002  1.00  0.00           C  
ATOM    202  CE  LYS A 303      44.925  25.308   4.921  1.00  0.00           C  
ATOM    203  NZ  LYS A 303      44.214  26.166   3.925  1.00  0.00           N  
ATOM    204  N   GLU A 305      39.639  25.921   9.710  1.00  0.00           N  
ATOM    205  CA  GLU A 305      38.252  25.587  10.001  1.00  0.00           C  
ATOM    206  C   GLU A 305      37.358  26.804  10.117  1.00  0.00           C  
ATOM    207  O   GLU A 305      36.147  26.697   9.937  1.00  0.00           O  
ATOM    208  CB  GLU A 305      38.158  24.770  11.291  1.00  0.00           C  
ATOM    209  CG  GLU A 305      38.686  25.482  12.521  1.00  0.00           C  
ATOM    210  CD  GLU A 305      38.610  24.620  13.765  1.00  0.00           C  
ATOM    211  OE1 GLU A 305      38.980  23.429  13.683  1.00  0.00           O  
ATOM    212  OE2 GLU A 305      38.192  25.135  14.825  1.00  0.00           O  
ATOM    213  N   ILE A 306      37.946  27.960  10.408  1.00  0.00           N  
ATOM    214  CA  ILE A 306      37.155  29.176  10.560  1.00  0.00           C  
ATOM    215  C   ILE A 306      36.878  29.927   9.262  1.00  0.00           C  
ATOM    216  O   ILE A 306      35.976  30.762   9.208  1.00  0.00           O  
ATOM    217  CB  ILE A 306      37.807  30.132  11.546  1.00  0.00           C  
ATOM    218  CG1 ILE A 306      39.070  30.737  10.942  1.00  0.00           C  
ATOM    219  CG2 ILE A 306      38.148  29.386  12.809  1.00  0.00           C  
ATOM    220  CD1 ILE A 306      39.672  31.823  11.802  1.00  0.00           C  
ATOM    221  N   LEU A 307      37.652  29.643   8.220  1.00  0.00           N  
ATOM    222  CA  LEU A 307      37.438  30.287   6.928  1.00  0.00           C  
ATOM    223  C   LEU A 307      36.135  29.737   6.362  1.00  0.00           C  
ATOM    224  O   LEU A 307      35.658  28.686   6.796  1.00  0.00           O  
ATOM    225  CB  LEU A 307      38.589  29.970   5.976  1.00  0.00           C  
ATOM    226  CG  LEU A 307      39.962  30.404   6.489  1.00  0.00           C  
ATOM    227  CD1 LEU A 307      41.012  30.038   5.470  1.00  0.00           C  
ATOM    228  CD2 LEU A 307      39.975  31.902   6.754  1.00  0.00           C  
ATOM    229  N   ALA A 308      35.558  30.436   5.394  1.00  0.00           N  
ATOM    230  CA  ALA A 308      34.302  29.989   4.809  1.00  0.00           C  
ATOM    231  C   ALA A 308      34.526  29.257   3.496  1.00  0.00           C  
ATOM    232  O   ALA A 308      35.480  29.540   2.776  1.00  0.00           O  
ATOM    233  CB  ALA A 308      33.382  31.176   4.594  1.00  0.00           C  
ATOM    234  N   GLU A 309      33.657  28.302   3.190  1.00  0.00           N  
ATOM    235  CA  GLU A 309      33.780  27.563   1.945  1.00  0.00           C  
ATOM    236  C   GLU A 309      32.859  28.226   0.937  1.00  0.00           C  
ATOM    237  O   GLU A 309      31.679  27.893   0.834  1.00  0.00           O  
ATOM    238  CB  GLU A 309      33.399  26.091   2.144  1.00  0.00           C  
ATOM    239  CG  GLU A 309      34.403  25.298   2.982  1.00  0.00           C  
ATOM    240  CD  GLU A 309      34.090  23.810   3.043  1.00  0.00           C  
ATOM    241  OE1 GLU A 309      33.000  23.450   3.535  1.00  0.00           O  
ATOM    242  OE2 GLU A 309      34.937  22.999   2.600  1.00  0.00           O  
ATOM    243  N   ARG A 310      33.408  29.182   0.202  1.00  0.00           N  
ATOM    244  CA  ARG A 310      32.642  29.919  -0.789  1.00  0.00           C  
ATOM    245  C   ARG A 310      32.241  29.053  -1.980  1.00  0.00           C  
ATOM    246  O   ARG A 310      33.029  28.237  -2.458  1.00  0.00           O  
ATOM    247  CB  ARG A 310      33.453  31.113  -1.299  1.00  0.00           C  
ATOM    248  CG  ARG A 310      34.024  32.036  -0.233  1.00  0.00           C  
ATOM    249  CD  ARG A 310      32.940  32.651   0.612  1.00  0.00           C  
ATOM    250  NE  ARG A 310      33.459  33.719   1.457  1.00  0.00           N  
ATOM    251  CZ  ARG A 310      32.725  34.375   2.351  1.00  0.00           C  
ATOM    252  NH1 ARG A 310      33.269  35.337   3.082  1.00  0.00           N  
ATOM    253  NH2 ARG A 310      31.445  34.065   2.520  1.00  0.00           N  
ATOM    254  N   SER A 311      31.012  29.240  -2.452  1.00  0.00           N  
ATOM    255  CA  SER A 311      30.504  28.511  -3.609  1.00  0.00           C  
ATOM    256  C   SER A 311      31.036  29.275  -4.827  1.00  0.00           C  
ATOM    257  O   SER A 311      31.751  30.260  -4.673  1.00  0.00           O  
ATOM    258  CB  SER A 311      28.975  28.522  -3.610  1.00  0.00           C  
ATOM    259  OG  SER A 311      28.478  29.655  -4.304  1.00  0.00           O  
ATOM    260  N   PRO A 312      30.680  28.853  -6.051  1.00  0.00           N  
ATOM    261  CA  PRO A 312      31.174  29.555  -7.242  1.00  0.00           C  
ATOM    262  C   PRO A 312      30.909  31.062  -7.336  1.00  0.00           C  
ATOM    263  O   PRO A 312      31.828  31.845  -7.588  1.00  0.00           O  
ATOM    264  CB  PRO A 312      30.521  28.782  -8.385  1.00  0.00           C  
ATOM    265  CG  PRO A 312      29.253  28.281  -7.769  1.00  0.00           C  
ATOM    266  CD  PRO A 312      29.742  27.789  -6.438  1.00  0.00           C  
ATOM    267  N   ASN A 313      29.661  31.472  -7.142  1.00  0.00           N  
ATOM    268  CA  ASN A 313      29.327  32.888  -7.232  1.00  0.00           C  
ATOM    269  C   ASN A 313      29.645  33.655  -5.954  1.00  0.00           C  
ATOM    270  O   ASN A 313      29.024  34.680  -5.660  1.00  0.00           O  
ATOM    271  CB  ASN A 313      27.849  33.061  -7.589  1.00  0.00           C  
ATOM    272  CG  ASN A 313      27.474  32.324  -8.854  1.00  0.00           C  
ATOM    273  OD1 ASN A 313      28.285  32.192  -9.776  1.00  0.00           O  
ATOM    274  ND2 ASN A 313      26.237  31.849  -8.914  1.00  0.00           N  
ATOM    275  N   GLU A 314      30.614  33.155  -5.195  1.00  0.00           N  
ATOM    276  CA  GLU A 314      31.020  33.808  -3.960  1.00  0.00           C  
ATOM    277  C   GLU A 314      32.527  34.019  -3.967  1.00  0.00           C  
ATOM    278  O   GLU A 314      33.101  34.498  -2.990  1.00  0.00           O  
ATOM    279  CB  GLU A 314      30.604  32.980  -2.740  1.00  0.00           C  
ATOM    280  CG  GLU A 314      29.093  32.869  -2.538  1.00  0.00           C  
ATOM    281  CD  GLU A 314      28.718  32.188  -1.224  1.00  0.00           C  
ATOM    282  OE1 GLU A 314      29.225  31.078  -0.950  1.00  0.00           O  
ATOM    283  OE2 GLU A 314      27.909  32.764  -0.466  1.00  0.00           O  
ATOM    284  N   LEU A 315      33.156  33.662  -5.083  1.00  0.00           N  
ATOM    285  CA  LEU A 315      34.596  33.824  -5.256  1.00  0.00           C  
ATOM    286  C   LEU A 315      34.965  35.018  -6.130  1.00  0.00           C  
ATOM    287  O   LEU A 315      34.158  35.498  -6.921  1.00  0.00           O  
ATOM    288  CB  LEU A 315      35.201  32.579  -5.894  1.00  0.00           C  
ATOM    289  CG  LEU A 315      35.551  31.415  -4.982  1.00  0.00           C  
ATOM    290  CD1 LEU A 315      34.331  30.998  -4.214  1.00  0.00           C  
ATOM    291  CD2 LEU A 315      36.091  30.269  -5.818  1.00  0.00           C  
ATOM    292  N   TYR A 316      36.199  35.484  -5.986  1.00  0.00           N  
ATOM    293  CA  TYR A 316      36.685  36.596  -6.786  1.00  0.00           C  
ATOM    294  C   TYR A 316      36.895  36.048  -8.188  1.00  0.00           C  
ATOM    295  O   TYR A 316      37.345  34.917  -8.349  1.00  0.00           O  
ATOM    296  CB  TYR A 316      38.020  37.097  -6.244  1.00  0.00           C  
ATOM    297  CG  TYR A 316      38.588  38.290  -6.977  1.00  0.00           C  
ATOM    298  CD1 TYR A 316      38.144  39.581  -6.702  1.00  0.00           C  
ATOM    299  CD2 TYR A 316      39.578  38.127  -7.944  1.00  0.00           C  
ATOM    300  CE1 TYR A 316      38.675  40.680  -7.370  1.00  0.00           C  
ATOM    301  CE2 TYR A 316      40.115  39.222  -8.620  1.00  0.00           C  
ATOM    302  CZ  TYR A 316      39.658  40.491  -8.326  1.00  0.00           C  
ATOM    303  OH  TYR A 316      40.181  41.567  -8.994  1.00  0.00           O  
ATOM    304  N   PRO A 317      36.566  36.838  -9.223  1.00  0.00           N  
ATOM    305  CA  PRO A 317      36.015  38.195  -9.155  1.00  0.00           C  
ATOM    306  C   PRO A 317      34.490  38.289  -9.048  1.00  0.00           C  
ATOM    307  O   PRO A 317      33.945  39.386  -8.967  1.00  0.00           O  
ATOM    308  CB  PRO A 317      36.529  38.823 -10.437  1.00  0.00           C  
ATOM    309  CG  PRO A 317      36.454  37.698 -11.375  1.00  0.00           C  
ATOM    310  CD  PRO A 317      37.071  36.571 -10.579  1.00  0.00           C  
ATOM    311  N   ARG A 318      33.807  37.150  -9.041  1.00  0.00           N  
ATOM    312  CA  ARG A 318      32.349  37.136  -8.949  1.00  0.00           C  
ATOM    313  C   ARG A 318      31.812  38.018  -7.822  1.00  0.00           C  
ATOM    314  O   ARG A 318      30.616  38.300  -7.761  1.00  0.00           O  
ATOM    315  CB  ARG A 318      31.849  35.698  -8.780  1.00  0.00           C  
ATOM    316  CG  ARG A 318      31.067  35.161  -9.977  1.00  0.00           C  
ATOM    317  CD  ARG A 318      31.433  33.713 -10.267  1.00  0.00           C  
ATOM    318  NE  ARG A 318      32.749  33.609 -10.895  1.00  0.00           N  
ATOM    319  CZ  ARG A 318      33.585  32.596 -10.703  1.00  0.00           C  
ATOM    320  NH1 ARG A 318      33.240  31.604  -9.896  1.00  0.00           N  
ATOM    321  NH2 ARG A 318      34.763  32.571 -11.314  1.00  0.00           N  
ATOM    322  N   VAL A 319      32.695  38.451  -6.930  1.00  0.00           N  
ATOM    323  CA  VAL A 319      32.301  39.318  -5.828  1.00  0.00           C  
ATOM    324  C   VAL A 319      33.225  40.519  -5.812  1.00  0.00           C  
ATOM    325  O   VAL A 319      34.392  40.411  -6.180  1.00  0.00           O  
ATOM    326  CB  VAL A 319      32.422  38.608  -4.479  1.00  0.00           C  
ATOM    327  CG1 VAL A 319      31.374  37.529  -4.367  1.00  0.00           C  
ATOM    328  CG2 VAL A 319      33.809  38.014  -4.341  1.00  0.00           C  
ATOM    329  N   GLY A 320      32.705  41.663  -5.387  1.00  0.00           N  
ATOM    330  CA  GLY A 320      33.525  42.858  -5.338  1.00  0.00           C  
ATOM    331  C   GLY A 320      32.853  44.044  -4.677  1.00  0.00           C  
ATOM    332  O   GLY A 320      31.627  44.135  -4.634  1.00  0.00           O  
ATOM    333  N   PHE A 321      33.666  44.946  -4.142  1.00  0.00           N  
ATOM    334  CA  PHE A 321      33.155  46.148  -3.503  1.00  0.00           C  
ATOM    335  C   PHE A 321      33.016  47.180  -4.611  1.00  0.00           C  
ATOM    336  O   PHE A 321      33.601  47.034  -5.687  1.00  0.00           O  
ATOM    337  CB  PHE A 321      34.139  46.674  -2.454  1.00  0.00           C  
ATOM    338  CG  PHE A 321      34.086  45.955  -1.137  1.00  0.00           C  
ATOM    339  CD1 PHE A 321      33.358  46.480  -0.076  1.00  0.00           C  
ATOM    340  CD2 PHE A 321      34.791  44.772  -0.944  1.00  0.00           C  
ATOM    341  CE1 PHE A 321      33.334  45.840   1.160  1.00  0.00           C  
ATOM    342  CE2 PHE A 321      34.774  44.124   0.286  1.00  0.00           C  
ATOM    343  CZ  PHE A 321      34.043  44.660   1.341  1.00  0.00           C  
ATOM    344  N   SER A 322      32.243  48.224  -4.347  1.00  0.00           N  
ATOM    345  CA  SER A 322      32.043  49.278  -5.326  1.00  0.00           C  
ATOM    346  C   SER A 322      32.291  50.635  -4.686  1.00  0.00           C  
ATOM    347  O   SER A 322      32.215  50.785  -3.465  1.00  0.00           O  
ATOM    348  CB  SER A 322      30.622  49.215  -5.878  1.00  0.00           C  
ATOM    349  OG  SER A 322      29.672  49.217  -4.823  1.00  0.00           O  
ATOM    350  N   PHE A 323      32.589  51.618  -5.523  1.00  0.00           N  
ATOM    351  CA  PHE A 323      32.850  52.975  -5.064  1.00  0.00           C  
ATOM    352  C   PHE A 323      32.369  53.941  -6.143  1.00  0.00           C  
ATOM    353  O   PHE A 323      32.396  53.610  -7.328  1.00  0.00           O  
ATOM    354  CB  PHE A 323      34.345  53.166  -4.844  1.00  0.00           C  
ATOM    355  CG  PHE A 323      35.158  52.947  -6.077  1.00  0.00           C  
ATOM    356  CD1 PHE A 323      35.492  51.662  -6.485  1.00  0.00           C  
ATOM    357  CD2 PHE A 323      35.542  54.025  -6.868  1.00  0.00           C  
ATOM    358  CE1 PHE A 323      36.193  51.452  -7.664  1.00  0.00           C  
ATOM    359  CE2 PHE A 323      36.243  53.827  -8.046  1.00  0.00           C  
ATOM    360  CZ  PHE A 323      36.568  52.534  -8.445  1.00  0.00           C  
ATOM    361  N   GLY A 324      31.930  55.130  -5.740  1.00  0.00           N  
ATOM    362  CA  GLY A 324      31.458  56.094  -6.719  1.00  0.00           C  
ATOM    363  C   GLY A 324      32.580  56.870  -7.378  1.00  0.00           C  
ATOM    364  O   GLY A 324      33.636  57.053  -6.784  1.00  0.00           O  
ATOM    365  N   LYS A 325      32.365  57.324  -8.608  1.00  0.00           N  
ATOM    366  CA  LYS A 325      33.378  58.105  -9.318  1.00  0.00           C  
ATOM    367  C   LYS A 325      32.910  59.552  -9.506  1.00  0.00           C  
ATOM    368  O   LYS A 325      31.715  59.819  -9.607  1.00  0.00           O  
ATOM    369  CB  LYS A 325      33.688  57.466 -10.680  1.00  0.00           C  
ATOM    370  CG  LYS A 325      34.254  56.054 -10.589  1.00  0.00           C  
ATOM    371  CD  LYS A 325      34.465  55.418 -11.961  1.00  0.00           C  
ATOM    372  CE  LYS A 325      33.141  55.108 -12.655  1.00  0.00           C  
ATOM    373  NZ  LYS A 325      32.283  54.149 -11.892  1.00  0.00           N  
ATOM    374  N   GLU A 332      33.857  60.481  -9.550  1.00  0.00           N  
ATOM    375  CA  GLU A 332      33.546  61.899  -9.721  1.00  0.00           C  
ATOM    376  C   GLU A 332      33.440  62.237 -11.189  1.00  0.00           C  
ATOM    377  O   GLU A 332      34.025  61.566 -12.034  1.00  0.00           O  
ATOM    378  CB  GLU A 332      34.656  62.780  -9.147  1.00  0.00           C  
ATOM    379  CG  GLU A 332      34.867  62.706  -7.659  1.00  0.00           C  
ATOM    380  CD  GLU A 332      36.097  63.477  -7.246  1.00  0.00           C  
ATOM    381  OE1 GLU A 332      37.175  63.207  -7.819  1.00  0.00           O  
ATOM    382  OE2 GLU A 332      35.992  64.349  -6.357  1.00  0.00           O  
ATOM    383  N   HIS A 333      32.696  63.283 -11.506  1.00  0.00           N  
ATOM    384  CA  HIS A 333      32.615  63.668 -12.895  1.00  0.00           C  
ATOM    385  C   HIS A 333      33.752  64.654 -13.100  1.00  0.00           C  
ATOM    386  O   HIS A 333      33.977  65.535 -12.268  1.00  0.00           O  
ATOM    387  CB  HIS A 333      31.283  64.323 -13.222  1.00  0.00           C  
ATOM    388  CG  HIS A 333      31.207  64.814 -14.630  1.00  0.00           C  
ATOM    389  ND1 HIS A 333      30.855  64.004 -15.686  1.00  0.00           N  
ATOM    390  CD2 HIS A 333      31.513  66.018 -15.166  1.00  0.00           C  
ATOM    391  CE1 HIS A 333      30.948  64.688 -16.812  1.00  0.00           C  
ATOM    392  NE2 HIS A 333      31.347  65.914 -16.523  1.00  0.00           N  
ATOM    393  N   PRO A 334      34.483  64.525 -14.211  1.00  0.00           N  
ATOM    394  CA  PRO A 334      35.605  65.424 -14.484  1.00  0.00           C  
ATOM    395  C   PRO A 334      35.299  66.912 -14.364  1.00  0.00           C  
ATOM    396  O   PRO A 334      36.036  67.652 -13.716  1.00  0.00           O  
ATOM    397  CB  PRO A 334      36.041  65.012 -15.890  1.00  0.00           C  
ATOM    398  CG  PRO A 334      34.775  64.486 -16.502  1.00  0.00           C  
ATOM    399  CD  PRO A 334      34.196  63.678 -15.380  1.00  0.00           C  
ATOM    400  N   LEU A 335      34.208  67.346 -14.978  1.00  0.00           N  
ATOM    401  CA  LEU A 335      33.826  68.750 -14.941  1.00  0.00           C  
ATOM    402  C   LEU A 335      33.778  69.247 -13.503  1.00  0.00           C  
ATOM    403  O   LEU A 335      34.445  70.210 -13.138  1.00  0.00           O  
ATOM    404  CB  LEU A 335      32.447  68.945 -15.581  1.00  0.00           C  
ATOM    405  CG  LEU A 335      32.236  70.174 -16.458  1.00  0.00           C  
ATOM    406  CD1 LEU A 335      30.764  70.444 -16.528  1.00  0.00           C  
ATOM    407  CD2 LEU A 335      32.967  71.378 -15.897  1.00  0.00           C  
ATOM    408  N   PHE A 336      32.975  68.579 -12.688  1.00  0.00           N  
ATOM    409  CA  PHE A 336      32.825  68.962 -11.301  1.00  0.00           C  
ATOM    410  C   PHE A 336      34.132  68.871 -10.545  1.00  0.00           C  
ATOM    411  O   PHE A 336      34.444  69.742  -9.729  1.00  0.00           O  
ATOM    412  CB  PHE A 336      31.759  68.092 -10.648  1.00  0.00           C  
ATOM    413  CG  PHE A 336      30.368  68.432 -11.084  1.00  0.00           C  
ATOM    414  CD1 PHE A 336      29.536  67.466 -11.631  1.00  0.00           C  
ATOM    415  CD2 PHE A 336      29.890  69.732 -10.957  1.00  0.00           C  
ATOM    416  CE1 PHE A 336      28.247  67.788 -12.049  1.00  0.00           C  
ATOM    417  CE2 PHE A 336      28.607  70.063 -11.370  1.00  0.00           C  
ATOM    418  CZ  PHE A 336      27.786  69.089 -11.917  1.00  0.00           C  
ATOM    419  N   ALA A 337      34.894  67.817 -10.825  1.00  0.00           N  
ATOM    420  CA  ALA A 337      36.185  67.605 -10.184  1.00  0.00           C  
ATOM    421  C   ALA A 337      37.040  68.838 -10.388  1.00  0.00           C  
ATOM    422  O   ALA A 337      37.542  69.418  -9.434  1.00  0.00           O  
ATOM    423  CB  ALA A 337      36.865  66.404 -10.788  1.00  0.00           C  
ATOM    424  N   THR A 338      37.185  69.234 -11.646  1.00  0.00           N  
ATOM    425  CA  THR A 338      37.965  70.405 -12.021  1.00  0.00           C  
ATOM    426  C   THR A 338      37.486  71.631 -11.272  1.00  0.00           C  
ATOM    427  O   THR A 338      38.278  72.385 -10.722  1.00  0.00           O  
ATOM    428  CB  THR A 338      37.832  70.681 -13.504  1.00  0.00           C  
ATOM    429  OG1 THR A 338      37.864  69.440 -14.210  1.00  0.00           O  
ATOM    430  CG2 THR A 338      38.972  71.545 -13.990  1.00  0.00           C  
ATOM    431  N   ILE A 339      36.177  71.828 -11.252  1.00  0.00           N  
ATOM    432  CA  ILE A 339      35.604  72.968 -10.559  1.00  0.00           C  
ATOM    433  C   ILE A 339      36.058  73.022  -9.109  1.00  0.00           C  
ATOM    434  O   ILE A 339      36.387  74.096  -8.604  1.00  0.00           O  
ATOM    435  CB  ILE A 339      34.081  72.917 -10.575  1.00  0.00           C  
ATOM    436  CG1 ILE A 339      33.576  72.830 -12.013  1.00  0.00           C  
ATOM    437  CG2 ILE A 339      33.531  74.153  -9.915  1.00  0.00           C  
ATOM    438  CD1 ILE A 339      32.083  72.756 -12.122  1.00  0.00           C  
ATOM    439  N   GLN A 340      36.068  71.868  -8.440  1.00  0.00           N  
ATOM    440  CA  GLN A 340      36.491  71.801  -7.043  1.00  0.00           C  
ATOM    441  C   GLN A 340      37.925  72.229  -6.890  1.00  0.00           C  
ATOM    442  O   GLN A 340      38.274  72.919  -5.937  1.00  0.00           O  
ATOM    443  CB  GLN A 340      36.362  70.394  -6.490  1.00  0.00           C  
ATOM    444  CG  GLN A 340      36.873  70.253  -5.055  1.00  0.00           C  
ATOM    445  CD  GLN A 340      36.217  71.221  -4.086  1.00  0.00           C  
ATOM    446  OE1 GLN A 340      35.116  71.709  -4.327  1.00  0.00           O  
ATOM    447  NE2 GLN A 340      36.882  71.484  -2.978  1.00  0.00           N  
ATOM    448  N   ARG A 341      38.760  71.790  -7.822  1.00  0.00           N  
ATOM    449  CA  ARG A 341      40.166  72.143  -7.803  1.00  0.00           C  
ATOM    450  C   ARG A 341      40.234  73.660  -7.955  1.00  0.00           C  
ATOM    451  O   ARG A 341      40.882  74.342  -7.165  1.00  0.00           O  
ATOM    452  CB  ARG A 341      40.891  71.444  -8.952  1.00  0.00           C  
ATOM    453  CG  ARG A 341      40.537  69.978  -9.061  1.00  0.00           C  
ATOM    454  CD  ARG A 341      41.744  69.065  -8.892  1.00  0.00           C  
ATOM    455  NE  ARG A 341      42.338  68.660 -10.165  1.00  0.00           N  
ATOM    456  CZ  ARG A 341      43.523  69.066 -10.594  1.00  0.00           C  
ATOM    457  NH1 ARG A 341      43.972  68.635 -11.764  1.00  0.00           N  
ATOM    458  NH2 ARG A 341      44.253  69.899  -9.857  1.00  0.00           N  
ATOM    459  N   LEU A 342      39.545  74.186  -8.962  1.00  0.00           N  
ATOM    460  CA  LEU A 342      39.529  75.618  -9.177  1.00  0.00           C  
ATOM    461  C   LEU A 342      39.230  76.350  -7.867  1.00  0.00           C  
ATOM    462  O   LEU A 342      39.920  77.302  -7.505  1.00  0.00           O  
ATOM    463  CB  LEU A 342      38.482  75.988 -10.226  1.00  0.00           C  
ATOM    464  CG  LEU A 342      38.859  75.952 -11.706  1.00  0.00           C  
ATOM    465  CD1 LEU A 342      40.223  76.600 -11.927  1.00  0.00           C  
ATOM    466  CD2 LEU A 342      38.877  74.535 -12.168  1.00  0.00           C  
ATOM    467  N   ARG A 343      38.203  75.904  -7.151  1.00  0.00           N  
ATOM    468  CA  ARG A 343      37.851  76.541  -5.892  1.00  0.00           C  
ATOM    469  C   ARG A 343      39.086  76.629  -5.009  1.00  0.00           C  
ATOM    470  O   ARG A 343      39.487  77.710  -4.584  1.00  0.00           O  
ATOM    471  CB  ARG A 343      36.771  75.747  -5.168  1.00  0.00           C  
ATOM    472  CG  ARG A 343      35.457  75.619  -5.905  1.00  0.00           C  
ATOM    473  CD  ARG A 343      34.422  74.988  -4.987  1.00  0.00           C  
ATOM    474  NE  ARG A 343      34.240  75.801  -3.792  1.00  0.00           N  
ATOM    475  CZ  ARG A 343      33.840  75.326  -2.620  1.00  0.00           C  
ATOM    476  NH1 ARG A 343      33.581  74.036  -2.488  1.00  0.00           N  
ATOM    477  NH2 ARG A 343      33.706  76.136  -1.579  1.00  0.00           N  
ATOM    478  N   GLU A 344      39.690  75.481  -4.736  1.00  0.00           N  
ATOM    479  CA  GLU A 344      40.880  75.447  -3.909  1.00  0.00           C  
ATOM    480  C   GLU A 344      41.931  76.393  -4.489  1.00  0.00           C  
ATOM    481  O   GLU A 344      42.459  77.244  -3.787  1.00  0.00           O  
ATOM    482  CB  GLU A 344      41.434  74.027  -3.846  1.00  0.00           C  
ATOM    483  CG  GLU A 344      40.524  73.006  -3.173  1.00  0.00           C  
ATOM    484  CD  GLU A 344      41.052  71.578  -3.307  1.00  0.00           C  
ATOM    485  OE1 GLU A 344      42.228  71.336  -2.954  1.00  0.00           O  
ATOM    486  OE2 GLU A 344      40.292  70.694  -3.764  1.00  0.00           O  
ATOM    487  N   ALA A 345      42.222  76.252  -5.777  1.00  0.00           N  
ATOM    488  CA  ALA A 345      43.219  77.097  -6.431  1.00  0.00           C  
ATOM    489  C   ALA A 345      42.999  78.580  -6.167  1.00  0.00           C  
ATOM    490  O   ALA A 345      43.934  79.310  -5.865  1.00  0.00           O  
ATOM    491  CB  ALA A 345      43.230  76.837  -7.931  1.00  0.00           C  
ATOM    492  N   TYR A 347      41.765  79.039  -6.285  1.00  0.00           N  
ATOM    493  CA  TYR A 347      41.501  80.441  -6.040  1.00  0.00           C  
ATOM    494  C   TYR A 347      41.716  80.739  -4.574  1.00  0.00           C  
ATOM    495  O   TYR A 347      42.455  81.648  -4.214  1.00  0.00           O  
ATOM    496  CB  TYR A 347      40.078  80.787  -6.448  1.00  0.00           C  
ATOM    497  CG  TYR A 347      39.975  81.265  -7.874  1.00  0.00           C  
ATOM    498  CD1 TYR A 347      40.623  82.436  -8.279  1.00  0.00           C  
ATOM    499  CD2 TYR A 347      39.201  80.581  -8.808  1.00  0.00           C  
ATOM    500  CE1 TYR A 347      40.496  82.918  -9.570  1.00  0.00           C  
ATOM    501  CE2 TYR A 347      39.066  81.056 -10.105  1.00  0.00           C  
ATOM    502  CZ  TYR A 347      39.712  82.229 -10.474  1.00  0.00           C  
ATOM    503  OH  TYR A 347      39.529  82.747 -11.729  1.00  0.00           O  
ATOM    504  N   LEU A 348      41.069  79.955  -3.727  1.00  0.00           N  
ATOM    505  CA  LEU A 348      41.195  80.121  -2.293  1.00  0.00           C  
ATOM    506  C   LEU A 348      42.665  80.166  -1.892  1.00  0.00           C  
ATOM    507  O   LEU A 348      43.087  80.995  -1.081  1.00  0.00           O  
ATOM    508  CB  LEU A 348      40.482  78.964  -1.591  1.00  0.00           C  
ATOM    509  CG  LEU A 348      38.959  79.081  -1.589  1.00  0.00           C  
ATOM    510  CD1 LEU A 348      38.307  77.731  -1.536  1.00  0.00           C  
ATOM    511  CD2 LEU A 348      38.541  79.938  -0.413  1.00  0.00           C  
ATOM    512  N   SER A 349      43.451  79.278  -2.483  1.00  0.00           N  
ATOM    513  CA  SER A 349      44.864  79.205  -2.172  1.00  0.00           C  
ATOM    514  C   SER A 349      45.643  80.467  -2.534  1.00  0.00           C  
ATOM    515  O   SER A 349      46.757  80.661  -2.047  1.00  0.00           O  
ATOM    516  CB  SER A 349      45.474  77.979  -2.844  1.00  0.00           C  
ATOM    517  OG  SER A 349      45.101  77.908  -4.203  1.00  0.00           O  
ATOM    518  N   ILE A 352      45.076  81.326  -3.378  1.00  0.00           N  
ATOM    519  CA  ILE A 352      45.768  82.562  -3.730  1.00  0.00           C  
ATOM    520  C   ILE A 352      45.103  83.843  -3.228  1.00  0.00           C  
ATOM    521  O   ILE A 352      45.243  84.903  -3.838  1.00  0.00           O  
ATOM    522  CB  ILE A 352      45.999  82.702  -5.247  1.00  0.00           C  
ATOM    523  CG1 ILE A 352      44.670  82.738  -5.986  1.00  0.00           C  
ATOM    524  CG2 ILE A 352      46.866  81.572  -5.738  1.00  0.00           C  
ATOM    525  CD1 ILE A 352      44.822  83.023  -7.468  1.00  0.00           C  
ATOM    526  N   GLY A 361      44.361  83.739  -2.130  1.00  0.00           N  
ATOM    527  CA  GLY A 361      43.754  84.920  -1.536  1.00  0.00           C  
ATOM    528  C   GLY A 361      42.363  85.379  -1.911  1.00  0.00           C  
ATOM    529  O   GLY A 361      41.833  86.296  -1.286  1.00  0.00           O  
ATOM    530  N   PHE A 362      41.762  84.757  -2.914  1.00  0.00           N  
ATOM    531  CA  PHE A 362      40.430  85.152  -3.342  1.00  0.00           C  
ATOM    532  C   PHE A 362      39.357  84.455  -2.526  1.00  0.00           C  
ATOM    533  O   PHE A 362      39.526  83.302  -2.130  1.00  0.00           O  
ATOM    534  CB  PHE A 362      40.253  84.850  -4.834  1.00  0.00           C  
ATOM    535  CG  PHE A 362      41.117  85.700  -5.727  1.00  0.00           C  
ATOM    536  CD1 PHE A 362      42.499  85.642  -5.639  1.00  0.00           C  
ATOM    537  CD2 PHE A 362      40.543  86.587  -6.624  1.00  0.00           C  
ATOM    538  CE1 PHE A 362      43.297  86.458  -6.425  1.00  0.00           C  
ATOM    539  CE2 PHE A 362      41.330  87.407  -7.415  1.00  0.00           C  
ATOM    540  CZ  PHE A 362      42.710  87.343  -7.315  1.00  0.00           C  
ATOM    541  N   SER A 363      38.259  85.161  -2.263  1.00  0.00           N  
ATOM    542  CA  SER A 363      37.166  84.588  -1.486  1.00  0.00           C  
ATOM    543  C   SER A 363      35.945  84.318  -2.337  1.00  0.00           C  
ATOM    544  O   SER A 363      35.571  85.124  -3.183  1.00  0.00           O  
ATOM    545  CB  SER A 363      36.793  85.505  -0.336  1.00  0.00           C  
ATOM    546  OG  SER A 363      37.920  85.744   0.480  1.00  0.00           O  
ATOM    547  N   GLU A 364      35.334  83.166  -2.093  1.00  0.00           N  
ATOM    548  CA  GLU A 364      34.160  82.716  -2.826  1.00  0.00           C  
ATOM    549  C   GLU A 364      32.982  83.666  -2.708  1.00  0.00           C  
ATOM    550  O   GLU A 364      32.862  84.413  -1.740  1.00  0.00           O  
ATOM    551  CB  GLU A 364      33.753  81.333  -2.334  1.00  0.00           C  
ATOM    552  CG  GLU A 364      33.282  80.417  -3.425  1.00  0.00           C  
ATOM    553  CD  GLU A 364      33.071  79.021  -2.927  1.00  0.00           C  
ATOM    554  OE1 GLU A 364      32.797  78.127  -3.756  1.00  0.00           O  
ATOM    555  OE2 GLU A 364      33.183  78.826  -1.700  1.00  0.00           O  
ATOM    556  N   VAL A 365      32.095  83.609  -3.692  1.00  0.00           N  
ATOM    557  CA  VAL A 365      30.938  84.484  -3.720  1.00  0.00           C  
ATOM    558  C   VAL A 365      29.904  83.947  -4.700  1.00  0.00           C  
ATOM    559  O   VAL A 365      30.228  83.127  -5.551  1.00  0.00           O  
ATOM    560  CB  VAL A 365      31.377  85.894  -4.156  1.00  0.00           C  
ATOM    561  CG1 VAL A 365      30.654  86.307  -5.410  1.00  0.00           C  
ATOM    562  CG2 VAL A 365      31.143  86.871  -3.041  1.00  0.00           C  
ATOM    563  N   VAL A 366      28.662  84.403  -4.579  1.00  0.00           N  
ATOM    564  CA  VAL A 366      27.623  83.962  -5.499  1.00  0.00           C  
ATOM    565  C   VAL A 366      27.006  85.149  -6.215  1.00  0.00           C  
ATOM    566  O   VAL A 366      26.152  85.831  -5.674  1.00  0.00           O  
ATOM    567  CB  VAL A 366      26.515  83.204  -4.785  1.00  0.00           C  
ATOM    568  CG1 VAL A 366      25.503  82.744  -5.788  1.00  0.00           C  
ATOM    569  CG2 VAL A 366      27.088  82.008  -4.060  1.00  0.00           C  
ATOM    570  N   ASN A 368      27.455  85.398  -7.439  1.00  0.00           N  
ATOM    571  CA  ASN A 368      26.952  86.517  -8.214  1.00  0.00           C  
ATOM    572  C   ASN A 368      25.540  86.253  -8.732  1.00  0.00           C  
ATOM    573  O   ASN A 368      25.098  85.108  -8.808  1.00  0.00           O  
ATOM    574  CB  ASN A 368      27.882  86.804  -9.391  1.00  0.00           C  
ATOM    575  CG  ASN A 368      29.299  87.119  -8.958  1.00  0.00           C  
ATOM    576  OD1 ASN A 368      29.528  87.874  -8.019  1.00  0.00           O  
ATOM    577  ND2 ASN A 368      30.261  86.553  -9.660  1.00  0.00           N  
ATOM    578  N   PRO A 370      24.809  87.322  -9.083  1.00  0.00           N  
ATOM    579  CA  PRO A 370      23.441  87.225  -9.598  1.00  0.00           C  
ATOM    580  C   PRO A 370      23.430  86.533 -10.947  1.00  0.00           C  
ATOM    581  O   PRO A 370      24.154  86.935 -11.850  1.00  0.00           O  
ATOM    582  CB  PRO A 370      23.019  88.682  -9.712  1.00  0.00           C  
ATOM    583  CG  PRO A 370      23.792  89.345  -8.632  1.00  0.00           C  
ATOM    584  CD  PRO A 370      25.153  88.725  -8.811  1.00  0.00           C  
ATOM    585  N   LEU A 371      22.603  85.506 -11.097  1.00  0.00           N  
ATOM    586  CA  LEU A 371      22.553  84.781 -12.357  1.00  0.00           C  
ATOM    587  C   LEU A 371      21.504  85.322 -13.330  1.00  0.00           C  
ATOM    588  O   LEU A 371      21.827  85.604 -14.481  1.00  0.00           O  
ATOM    589  CB  LEU A 371      22.320  83.299 -12.082  1.00  0.00           C  
ATOM    590  CG  LEU A 371      22.599  82.321 -13.218  1.00  0.00           C  
ATOM    591  CD1 LEU A 371      22.734  80.930 -12.640  1.00  0.00           C  
ATOM    592  CD2 LEU A 371      21.491  82.381 -14.252  1.00  0.00           C  
ATOM    593  N   ILE A 372      20.255  85.453 -12.885  1.00  0.00           N  
ATOM    594  CA  ILE A 372      19.199  85.995 -13.746  1.00  0.00           C  
ATOM    595  C   ILE A 372      19.169  87.508 -13.572  1.00  0.00           C  
ATOM    596  O   ILE A 372      18.930  88.002 -12.472  1.00  0.00           O  
ATOM    597  CB  ILE A 372      17.807  85.481 -13.366  1.00  0.00           C  
ATOM    598  CG1 ILE A 372      17.683  83.992 -13.653  1.00  0.00           C  
ATOM    599  CG2 ILE A 372      16.757  86.239 -14.149  1.00  0.00           C  
ATOM    600  CD1 ILE A 372      16.329  83.420 -13.244  1.00  0.00           C  
ATOM    601  N   VAL A 373      19.392  88.248 -14.650  1.00  0.00           N  
ATOM    602  CA  VAL A 373      19.401  89.701 -14.549  1.00  0.00           C  
ATOM    603  C   VAL A 373      18.698  90.434 -15.691  1.00  0.00           C  
ATOM    604  O   VAL A 373      18.467  89.879 -16.768  1.00  0.00           O  
ATOM    605  CB  VAL A 373      20.858  90.238 -14.434  1.00  0.00           C  
ATOM    606  CG1 VAL A 373      21.495  89.750 -13.151  1.00  0.00           C  
ATOM    607  CG2 VAL A 373      21.680  89.774 -15.615  1.00  0.00           C  
ATOM    608  N   GLU A 374      18.358  91.691 -15.424  1.00  0.00           N  
ATOM    609  CA  GLU A 374      17.699  92.559 -16.390  1.00  0.00           C  
ATOM    610  C   GLU A 374      18.707  93.015 -17.440  1.00  0.00           C  
ATOM    611  O   GLU A 374      19.760  93.555 -17.099  1.00  0.00           O  
ATOM    612  CB  GLU A 374      17.132  93.776 -15.665  1.00  0.00           C  
ATOM    613  CG  GLU A 374      15.883  93.494 -14.861  1.00  0.00           C  
ATOM    614  CD  GLU A 374      14.648  93.460 -15.733  1.00  0.00           C  
ATOM    615  OE1 GLU A 374      13.550  93.184 -15.208  1.00  0.00           O  
ATOM    616  OE2 GLU A 374      14.778  93.717 -16.949  1.00  0.00           O  
ATOM    617  N   ASP A 375      18.383  92.817 -18.713  1.00  0.00           N  
ATOM    618  CA  ASP A 375      19.295  93.207 -19.786  1.00  0.00           C  
ATOM    619  C   ASP A 375      19.730  94.661 -19.692  1.00  0.00           C  
ATOM    620  O   ASP A 375      20.706  95.066 -20.321  1.00  0.00           O  
ATOM    621  CB  ASP A 375      18.665  92.944 -21.154  1.00  0.00           C  
ATOM    622  CG  ASP A 375      17.328  93.607 -21.307  1.00  0.00           C  
ATOM    623  OD1 ASP A 375      16.663  93.341 -22.329  1.00  0.00           O  
ATOM    624  OD2 ASP A 375      16.947  94.389 -20.409  1.00  0.00           O  
ATOM    625  N   VAL A 376      19.010  95.451 -18.907  1.00  0.00           N  
ATOM    626  CA  VAL A 376      19.378  96.848 -18.741  1.00  0.00           C  
ATOM    627  C   VAL A 376      20.836  96.901 -18.298  1.00  0.00           C  
ATOM    628  O   VAL A 376      21.584  97.794 -18.690  1.00  0.00           O  
ATOM    629  CB  VAL A 376      18.504  97.538 -17.677  1.00  0.00           C  
ATOM    630  CG1 VAL A 376      18.676  96.856 -16.339  1.00  0.00           C  
ATOM    631  CG2 VAL A 376      18.875  99.007 -17.575  1.00  0.00           C  
ATOM    632  N   HIS A 377      21.228  95.919 -17.490  1.00  0.00           N  
ATOM    633  CA  HIS A 377      22.590  95.818 -16.975  1.00  0.00           C  
ATOM    634  C   HIS A 377      23.608  95.661 -18.095  1.00  0.00           C  
ATOM    635  O   HIS A 377      24.675  96.284 -18.081  1.00  0.00           O  
ATOM    636  CB  HIS A 377      22.692  94.633 -16.020  1.00  0.00           C  
ATOM    637  CG  HIS A 377      21.979  94.846 -14.724  1.00  0.00           C  
ATOM    638  ND1 HIS A 377      22.393  95.776 -13.795  1.00  0.00           N  
ATOM    639  CD2 HIS A 377      20.872  94.264 -14.208  1.00  0.00           C  
ATOM    640  CE1 HIS A 377      21.571  95.757 -12.762  1.00  0.00           C  
ATOM    641  NE2 HIS A 377      20.639  94.849 -12.987  1.00  0.00           N  
ATOM    642  N   VAL A 378      23.283  94.808 -19.057  1.00  0.00           N  
ATOM    643  CA  VAL A 378      24.161  94.593 -20.196  1.00  0.00           C  
ATOM    644  C   VAL A 378      24.311  95.917 -20.929  1.00  0.00           C  
ATOM    645  O   VAL A 378      25.423  96.363 -21.201  1.00  0.00           O  
ATOM    646  CB  VAL A 378      23.573  93.550 -21.157  1.00  0.00           C  
ATOM    647  CG1 VAL A 378      24.340  93.558 -22.468  1.00  0.00           C  
ATOM    648  CG2 VAL A 378      23.622  92.169 -20.508  1.00  0.00           C  
ATOM    649  N   LYS A 388      23.175  96.540 -21.234  1.00  0.00           N  
ATOM    650  CA  LYS A 388      23.150  97.825 -21.925  1.00  0.00           C  
ATOM    651  C   LYS A 388      23.989  98.852 -21.171  1.00  0.00           C  
ATOM    652  O   LYS A 388      24.538  99.777 -21.770  1.00  0.00           O  
ATOM    653  CB  LYS A 388      21.706  98.322 -22.055  1.00  0.00           C  
ATOM    654  CG  LYS A 388      20.835  97.466 -22.968  1.00  0.00           C  
ATOM    655  CD  LYS A 388      19.364  97.847 -22.871  1.00  0.00           C  
ATOM    656  CE  LYS A 388      18.492  96.903 -23.693  1.00  0.00           C  
ATOM    657  NZ  LYS A 388      17.041  97.018 -23.360  1.00  0.00           N  
ATOM    658  N   LYS A 389      24.084  98.684 -19.855  1.00  0.00           N  
ATOM    659  CA  LYS A 389      24.867  99.584 -19.014  1.00  0.00           C  
ATOM    660  C   LYS A 389      26.354  99.267 -19.127  1.00  0.00           C  
ATOM    661  O   LYS A 389      27.201 100.147 -18.978  1.00  0.00           O  
ATOM    662  CB  LYS A 389      24.464  99.439 -17.544  1.00  0.00           C  
ATOM    663  CG  LYS A 389      23.010  99.750 -17.233  1.00  0.00           C  
ATOM    664  CD  LYS A 389      22.722  99.608 -15.743  1.00  0.00           C  
ATOM    665  CE  LYS A 389      23.551 100.583 -14.908  1.00  0.00           C  
ATOM    666  NZ  LYS A 389      23.171 102.004 -15.164  1.00  0.00           N  
ATOM    667  N   GLN A 396      26.660  98.003 -19.395  1.00  0.00           N  
ATOM    668  CA  GLN A 396      28.039  97.546 -19.483  1.00  0.00           C  
ATOM    669  C   GLN A 396      28.711  97.572 -20.854  1.00  0.00           C  
ATOM    670  O   GLN A 396      29.937  97.509 -20.942  1.00  0.00           O  
ATOM    671  CB  GLN A 396      28.123  96.141 -18.886  1.00  0.00           C  
ATOM    672  CG  GLN A 396      27.968  96.124 -17.376  1.00  0.00           C  
ATOM    673  CD  GLN A 396      27.430  94.814 -16.857  1.00  0.00           C  
ATOM    674  OE1 GLN A 396      27.845  93.740 -17.291  1.00  0.00           O  
ATOM    675  NE2 GLN A 396      26.507  94.893 -15.910  1.00  0.00           N  
ATOM    676  N   PHE A 397      27.929  97.662 -21.922  1.00  0.00           N  
ATOM    677  CA  PHE A 397      28.503  97.690 -23.264  1.00  0.00           C  
ATOM    678  C   PHE A 397      28.161  98.960 -24.032  1.00  0.00           C  
ATOM    679  O   PHE A 397      28.443  99.063 -25.227  1.00  0.00           O  
ATOM    680  CB  PHE A 397      28.028  96.485 -24.078  1.00  0.00           C  
ATOM    681  CG  PHE A 397      28.628  95.178 -23.649  1.00  0.00           C  
ATOM    682  CD1 PHE A 397      28.310  94.621 -22.421  1.00  0.00           C  
ATOM    683  CD2 PHE A 397      29.489  94.488 -24.494  1.00  0.00           C  
ATOM    684  CE1 PHE A 397      28.837  93.395 -22.041  1.00  0.00           C  
ATOM    685  CE2 PHE A 397      30.020  93.264 -24.123  1.00  0.00           C  
ATOM    686  CZ  PHE A 397      29.693  92.715 -22.895  1.00  0.00           C  
ATOM    687  N   GLY A 398      27.555  99.925 -23.352  1.00  0.00           N  
ATOM    688  CA  GLY A 398      27.190 101.158 -24.020  1.00  0.00           C  
ATOM    689  C   GLY A 398      26.342 100.896 -25.252  1.00  0.00           C  
ATOM    690  O   GLY A 398      25.241 100.348 -25.157  1.00  0.00           O  
ATOM    691  N   ARG A 399      26.867 101.272 -26.414  1.00  0.00           N  
ATOM    692  CA  ARG A 399      26.160 101.103 -27.680  1.00  0.00           C  
ATOM    693  C   ARG A 399      26.199  99.673 -28.211  1.00  0.00           C  
ATOM    694  O   ARG A 399      25.172  99.129 -28.620  1.00  0.00           O  
ATOM    695  CB  ARG A 399      26.743 102.045 -28.740  1.00  0.00           C  
ATOM    696  CG  ARG A 399      26.753 103.518 -28.347  1.00  0.00           C  
ATOM    697  CD  ARG A 399      27.784 103.806 -27.263  1.00  0.00           C  
ATOM    698  NE  ARG A 399      27.782 105.207 -26.847  1.00  0.00           N  
ATOM    699  CZ  ARG A 399      26.773 105.804 -26.219  1.00  0.00           C  
ATOM    700  NH1 ARG A 399      26.865 107.084 -25.883  1.00  0.00           N  
ATOM    701  NH2 ARG A 399      25.673 105.123 -25.923  1.00  0.00           N  
ATOM    702  N   GLU A 400      27.387  99.073 -28.204  1.00  0.00           N  
ATOM    703  CA  GLU A 400      27.573  97.711 -28.698  1.00  0.00           C  
ATOM    704  C   GLU A 400      26.734  96.692 -27.927  1.00  0.00           C  
ATOM    705  O   GLU A 400      26.735  95.503 -28.240  1.00  0.00           O  
ATOM    706  CB  GLU A 400      29.056  97.336 -28.625  1.00  0.00           C  
ATOM    707  CG  GLU A 400      29.395  95.979 -29.224  1.00  0.00           C  
ATOM    708  CD  GLU A 400      30.887  95.703 -29.240  1.00  0.00           C  
ATOM    709  OE1 GLU A 400      31.618  96.411 -29.967  1.00  0.00           O  
ATOM    710  OE2 GLU A 400      31.328  94.780 -28.523  1.00  0.00           O  
ATOM    711  N   ALA A 484      26.007  97.171 -26.925  1.00  0.00           N  
ATOM    712  CA  ALA A 484      25.162  96.315 -26.105  1.00  0.00           C  
ATOM    713  C   ALA A 484      24.206  95.440 -26.924  1.00  0.00           C  
ATOM    714  O   ALA A 484      23.724  94.414 -26.441  1.00  0.00           O  
ATOM    715  CB  ALA A 484      24.377  97.173 -25.118  1.00  0.00           C  
ATOM    716  N   LEU A 485      23.928  95.840 -28.161  1.00  0.00           N  
ATOM    717  CA  LEU A 485      23.031  95.067 -29.015  1.00  0.00           C  
ATOM    718  C   LEU A 485      23.673  93.775 -29.499  1.00  0.00           C  
ATOM    719  O   LEU A 485      23.082  92.701 -29.395  1.00  0.00           O  
ATOM    720  CB  LEU A 485      22.595  95.894 -30.227  1.00  0.00           C  
ATOM    721  CG  LEU A 485      21.445  96.877 -30.009  1.00  0.00           C  
ATOM    722  CD1 LEU A 485      21.223  97.698 -31.272  1.00  0.00           C  
ATOM    723  CD2 LEU A 485      20.186  96.104 -29.636  1.00  0.00           C  
ATOM    724  N   ALA A 486      24.883  93.886 -30.033  1.00  0.00           N  
ATOM    725  CA  ALA A 486      25.599  92.725 -30.543  1.00  0.00           C  
ATOM    726  C   ALA A 486      25.575  91.588 -29.536  1.00  0.00           C  
ATOM    727  O   ALA A 486      25.506  90.415 -29.905  1.00  0.00           O  
ATOM    728  CB  ALA A 486      27.038  93.102 -30.866  1.00  0.00           C  
ATOM    729  N   VAL A 487      25.620  91.948 -28.259  1.00  0.00           N  
ATOM    730  CA  VAL A 487      25.625  90.967 -27.185  1.00  0.00           C  
ATOM    731  C   VAL A 487      24.267  90.326 -26.928  1.00  0.00           C  
ATOM    732  O   VAL A 487      24.071  89.146 -27.212  1.00  0.00           O  
ATOM    733  CB  VAL A 487      26.121  91.598 -25.875  1.00  0.00           C  
ATOM    734  CG1 VAL A 487      26.149  90.555 -24.779  1.00  0.00           C  
ATOM    735  CG2 VAL A 487      27.503  92.190 -26.080  1.00  0.00           C  
ATOM    736  N   LEU A 488      23.336  91.109 -26.391  1.00  0.00           N  
ATOM    737  CA  LEU A 488      21.996  90.624 -26.072  1.00  0.00           C  
ATOM    738  C   LEU A 488      21.372  89.678 -27.100  1.00  0.00           C  
ATOM    739  O   LEU A 488      20.363  89.034 -26.819  1.00  0.00           O  
ATOM    740  CB  LEU A 488      21.068  91.814 -25.823  1.00  0.00           C  
ATOM    741  CG  LEU A 488      21.539  92.691 -24.659  1.00  0.00           C  
ATOM    742  CD1 LEU A 488      20.739  93.973 -24.599  1.00  0.00           C  
ATOM    743  CD2 LEU A 488      21.396  91.916 -23.364  1.00  0.00           C  
ATOM    744  N   ASP A 495      21.966  89.594 -28.287  1.00  0.00           N  
ATOM    745  CA  ASP A 495      21.459  88.704 -29.326  1.00  0.00           C  
ATOM    746  C   ASP A 495      22.005  87.297 -29.123  1.00  0.00           C  
ATOM    747  O   ASP A 495      21.399  86.311 -29.551  1.00  0.00           O  
ATOM    748  CB  ASP A 495      21.857  89.215 -30.713  1.00  0.00           C  
ATOM    749  CG  ASP A 495      20.951  90.323 -31.206  1.00  0.00           C  
ATOM    750  OD1 ASP A 495      19.740  90.064 -31.379  1.00  0.00           O  
ATOM    751  OD2 ASP A 495      21.445  91.449 -31.421  1.00  0.00           O  
ATOM    752  N   ARG A 496      23.157  87.210 -28.470  1.00  0.00           N  
ATOM    753  CA  ARG A 496      23.780  85.924 -28.202  1.00  0.00           C  
ATOM    754  C   ARG A 496      23.300  85.405 -26.847  1.00  0.00           C  
ATOM    755  O   ARG A 496      23.717  84.336 -26.397  1.00  0.00           O  
ATOM    756  CB  ARG A 496      25.310  86.063 -28.211  1.00  0.00           C  
ATOM    757  CG  ARG A 496      25.892  86.885 -27.062  1.00  0.00           C  
ATOM    758  CD  ARG A 496      27.418  86.982 -27.146  1.00  0.00           C  
ATOM    759  NE  ARG A 496      28.010  87.540 -25.929  1.00  0.00           N  
ATOM    760  CZ  ARG A 496      29.314  87.742 -25.751  1.00  0.00           C  
ATOM    761  NH1 ARG A 496      29.762  88.252 -24.609  1.00  0.00           N  
ATOM    762  NH2 ARG A 496      30.172  87.439 -26.715  1.00  0.00           N  
ATOM    763  N   CYS A 497      22.405  86.165 -26.216  1.00  0.00           N  
ATOM    764  CA  CYS A 497      21.858  85.818 -24.904  1.00  0.00           C  
ATOM    765  C   CYS A 497      20.454  85.227 -24.966  1.00  0.00           C  
ATOM    766  O   CYS A 497      19.749  85.365 -25.968  1.00  0.00           O  
ATOM    767  CB  CYS A 497      21.816  87.055 -24.007  1.00  0.00           C  
ATOM    768  SG  CYS A 497      23.400  87.893 -23.784  1.00  0.00           S  
ATOM    769  N   PHE A 498      20.058  84.573 -23.877  1.00  0.00           N  
ATOM    770  CA  PHE A 498      18.732  83.977 -23.774  1.00  0.00           C  
ATOM    771  C   PHE A 498      17.857  84.875 -22.900  1.00  0.00           C  
ATOM    772  O   PHE A 498      18.343  85.476 -21.944  1.00  0.00           O  
ATOM    773  CB  PHE A 498      18.799  82.590 -23.122  1.00  0.00           C  
ATOM    774  CG  PHE A 498      19.430  81.525 -23.977  1.00  0.00           C  
ATOM    775  CD1 PHE A 498      20.804  81.493 -24.186  1.00  0.00           C  
ATOM    776  CD2 PHE A 498      18.646  80.535 -24.555  1.00  0.00           C  
ATOM    777  CE1 PHE A 498      21.385  80.481 -24.958  1.00  0.00           C  
ATOM    778  CE2 PHE A 498      19.214  79.524 -25.325  1.00  0.00           C  
ATOM    779  CZ  PHE A 498      20.586  79.498 -25.527  1.00  0.00           C  
ATOM    780  N   TYR A 499      16.574  84.978 -23.237  1.00  0.00           N  
ATOM    781  CA  TYR A 499      15.640  85.766 -22.436  1.00  0.00           C  
ATOM    782  C   TYR A 499      14.683  84.777 -21.774  1.00  0.00           C  
ATOM    783  O   TYR A 499      14.426  83.696 -22.310  1.00  0.00           O  
ATOM    784  CB  TYR A 499      14.848  86.757 -23.296  1.00  0.00           C  
ATOM    785  CG  TYR A 499      15.603  88.015 -23.671  1.00  0.00           C  
ATOM    786  CD1 TYR A 499      16.499  88.024 -24.738  1.00  0.00           C  
ATOM    787  CD2 TYR A 499      15.423  89.198 -22.953  1.00  0.00           C  
ATOM    788  CE1 TYR A 499      17.201  89.182 -25.084  1.00  0.00           C  
ATOM    789  CE2 TYR A 499      16.122  90.365 -23.288  1.00  0.00           C  
ATOM    790  CZ  TYR A 499      17.011  90.346 -24.355  1.00  0.00           C  
ATOM    791  OH  TYR A 499      17.733  91.473 -24.672  1.00  0.00           O  
ATOM    792  N   LEU A 500      14.160  85.133 -20.608  1.00  0.00           N  
ATOM    793  CA  LEU A 500      13.260  84.228 -19.911  1.00  0.00           C  
ATOM    794  C   LEU A 500      11.791  84.492 -20.205  1.00  0.00           C  
ATOM    795  O   LEU A 500      11.222  85.486 -19.761  1.00  0.00           O  
ATOM    796  CB  LEU A 500      13.519  84.282 -18.402  1.00  0.00           C  
ATOM    797  CG  LEU A 500      14.811  83.611 -17.919  1.00  0.00           C  
ATOM    798  CD1 LEU A 500      16.006  84.230 -18.616  1.00  0.00           C  
ATOM    799  CD2 LEU A 500      14.946  83.770 -16.419  1.00  0.00           C  
ATOM    800  N   ALA A 501      11.189  83.586 -20.965  1.00  0.00           N  
ATOM    801  CA  ALA A 501       9.784  83.684 -21.326  1.00  0.00           C  
ATOM    802  C   ALA A 501       8.999  82.792 -20.380  1.00  0.00           C  
ATOM    803  O   ALA A 501       9.552  81.852 -19.817  1.00  0.00           O  
ATOM    804  CB  ALA A 501       9.582  83.233 -22.760  1.00  0.00           C  
ATOM    805  N   THR A 502       7.713  83.076 -20.218  1.00  0.00           N  
ATOM    806  CA  THR A 502       6.873  82.296 -19.318  1.00  0.00           C  
ATOM    807  C   THR A 502       5.417  82.243 -19.773  1.00  0.00           C  
ATOM    808  O   THR A 502       4.928  83.179 -20.404  1.00  0.00           O  
ATOM    809  CB  THR A 502       6.935  82.886 -17.908  1.00  0.00           C  
ATOM    810  OG1 THR A 502       5.818  82.418 -17.143  1.00  0.00           O  
ATOM    811  CG2 THR A 502       6.922  84.408 -17.972  1.00  0.00           C  
ATOM    812  N   LEU A 503       4.727  81.151 -19.445  1.00  0.00           N  
ATOM    813  CA  LEU A 503       3.324  80.976 -19.829  1.00  0.00           C  
ATOM    814  C   LEU A 503       2.348  81.823 -19.029  1.00  0.00           C  
ATOM    815  O   LEU A 503       2.331  81.777 -17.799  1.00  0.00           O  
ATOM    816  CB  LEU A 503       2.886  79.517 -19.688  1.00  0.00           C  
ATOM    817  CG  LEU A 503       3.503  78.454 -20.590  1.00  0.00           C  
ATOM    818  CD1 LEU A 503       2.716  77.166 -20.419  1.00  0.00           C  
ATOM    819  CD2 LEU A 503       3.469  78.905 -22.039  1.00  0.00           C  
ATOM    820  N   PRO A 504       1.510  82.605 -19.725  1.00  0.00           N  
ATOM    821  CA  PRO A 504       0.523  83.455 -19.057  1.00  0.00           C  
ATOM    822  C   PRO A 504      -0.685  82.597 -18.682  1.00  0.00           C  
ATOM    823  O   PRO A 504      -0.823  81.478 -19.177  1.00  0.00           O  
ATOM    824  CB  PRO A 504       0.201  84.493 -20.124  1.00  0.00           C  
ATOM    825  CG  PRO A 504       0.264  83.676 -21.377  1.00  0.00           C  
ATOM    826  CD  PRO A 504       1.517  82.851 -21.179  1.00  0.00           C  
ATOM    827  N   LYS A 576      -1.551  83.115 -17.815  1.00  0.00           N  
ATOM    828  CA  LYS A 576      -2.734  82.375 -17.378  1.00  0.00           C  
ATOM    829  C   LYS A 576      -3.880  82.423 -18.391  1.00  0.00           C  
ATOM    830  O   LYS A 576      -4.115  83.449 -19.032  1.00  0.00           O  
ATOM    831  CB  LYS A 576      -3.216  82.915 -16.029  1.00  0.00           C  
ATOM    832  CG  LYS A 576      -2.199  82.778 -14.904  1.00  0.00           C  
ATOM    833  CD  LYS A 576      -1.855  81.319 -14.635  1.00  0.00           C  
ATOM    834  CE  LYS A 576      -0.895  81.182 -13.462  1.00  0.00           C  
ATOM    835  NZ  LYS A 576       0.395  81.878 -13.726  1.00  0.00           N  
ATOM    836  N   PRO A 577      -4.617  81.306 -18.538  1.00  0.00           N  
ATOM    837  CA  PRO A 577      -5.744  81.204 -19.472  1.00  0.00           C  
ATOM    838  C   PRO A 577      -6.921  82.090 -19.076  1.00  0.00           C  
ATOM    839  O   PRO A 577      -7.804  81.665 -18.329  1.00  0.00           O  
ATOM    840  CB  PRO A 577      -6.093  79.721 -19.419  1.00  0.00           C  
ATOM    841  CG  PRO A 577      -5.812  79.381 -17.993  1.00  0.00           C  
ATOM    842  CD  PRO A 577      -4.479  80.062 -17.758  1.00  0.00           C  
ATOM    843  N   ASN A 578      -6.925  83.319 -19.584  1.00  0.00           N  
ATOM    844  CA  ASN A 578      -7.988  84.272 -19.287  1.00  0.00           C  
ATOM    845  C   ASN A 578      -9.360  83.634 -19.489  1.00  0.00           C  
ATOM    846  O   ASN A 578      -9.823  83.486 -20.621  1.00  0.00           O  
ATOM    847  CB  ASN A 578      -7.857  85.505 -20.189  1.00  0.00           C  
ATOM    848  CG  ASN A 578      -8.875  86.585 -19.860  1.00  0.00           C  
ATOM    849  OD1 ASN A 578      -8.988  87.583 -20.572  1.00  0.00           O  
ATOM    850  ND2 ASN A 578      -9.616  86.392 -18.774  1.00  0.00           N  
ATOM    851  N   VAL A 579     -10.002  83.251 -18.387  1.00  0.00           N  
ATOM    852  CA  VAL A 579     -11.324  82.638 -18.449  1.00  0.00           C  
ATOM    853  C   VAL A 579     -12.415  83.704 -18.362  1.00  0.00           C  
ATOM    854  O   VAL A 579     -13.439  83.513 -17.704  1.00  0.00           O  
ATOM    855  CB  VAL A 579     -11.527  81.613 -17.307  1.00  0.00           C  
ATOM    856  CG1 VAL A 579     -10.578  80.438 -17.489  1.00  0.00           C  
ATOM    857  CG2 VAL A 579     -11.303  82.280 -15.961  1.00  0.00           C  
ATOM    858  N   GLY A 580     -12.183  84.828 -19.035  1.00  0.00           N  
ATOM    859  CA  GLY A 580     -13.146  85.915 -19.034  1.00  0.00           C  
ATOM    860  C   GLY A 580     -12.925  86.881 -20.184  1.00  0.00           C  
ATOM    861  O   GLY A 580     -11.833  86.938 -20.754  1.00  0.00           O  
ATOM    862  N   ILE A 581     -13.964  87.640 -20.527  1.00  0.00           N  
ATOM    863  CA  ILE A 581     -13.895  88.616 -21.612  1.00  0.00           C  
ATOM    864  C   ILE A 581     -13.770  87.950 -22.983  1.00  0.00           C  
ATOM    865  O   ILE A 581     -14.773  87.631 -23.622  1.00  0.00           O  
ATOM    866  CB  ILE A 581     -12.702  89.584 -21.419  1.00  0.00           C  
ATOM    867  CG1 ILE A 581     -12.829  90.303 -20.073  1.00  0.00           C  
ATOM    868  CG2 ILE A 581     -12.656  90.590 -22.562  1.00  0.00           C  
ATOM    869  CD1 ILE A 581     -11.655  91.202 -19.740  1.00  0.00           C  
ATOM    870  N   SER A 582     -12.533  87.745 -23.427  1.00  0.00           N  
ATOM    871  CA  SER A 582     -12.262  87.128 -24.723  1.00  0.00           C  
ATOM    872  C   SER A 582     -13.009  85.808 -24.918  1.00  0.00           C  
ATOM    873  O   SER A 582     -13.669  85.606 -25.940  1.00  0.00           O  
ATOM    874  CB  SER A 582     -10.756  86.896 -24.886  1.00  0.00           C  
ATOM    875  OG  SER A 582     -10.458  86.303 -26.138  1.00  0.00           O  
ATOM    876  N   ALA A 583     -12.900  84.916 -23.936  1.00  0.00           N  
ATOM    877  CA  ALA A 583     -13.557  83.614 -24.004  1.00  0.00           C  
ATOM    878  C   ALA A 583     -14.646  83.443 -22.943  1.00  0.00           C  
ATOM    879  O   ALA A 583     -14.870  82.337 -22.447  1.00  0.00           O  
ATOM    880  CB  ALA A 583     -12.518  82.499 -23.872  1.00  0.00           C  
ATOM    881  N   GLU A 584     -15.319  84.540 -22.600  1.00  0.00           N  
ATOM    882  CA  GLU A 584     -16.393  84.506 -21.611  1.00  0.00           C  
ATOM    883  C   GLU A 584     -17.724  84.789 -22.306  1.00  0.00           C  
ATOM    884  O   GLU A 584     -18.742  84.160 -22.010  1.00  0.00           O  
ATOM    885  CB  GLU A 584     -16.146  85.551 -20.518  1.00  0.00           C  
ATOM    886  CG  GLU A 584     -17.095  85.445 -19.330  1.00  0.00           C  
ATOM    887  CD  GLU A 584     -16.843  86.505 -18.270  1.00  0.00           C  
ATOM    888  OE1 GLU A 584     -17.499  86.451 -17.207  1.00  0.00           O  
ATOM    889  OE2 GLU A 584     -15.995  87.393 -18.500  1.00  0.00           O  
ATOM    890  N   LYS A 585     -17.700  85.741 -23.235  1.00  0.00           N  
ATOM    891  CA  LYS A 585     -18.883  86.124 -23.999  1.00  0.00           C  
ATOM    892  C   LYS A 585     -19.338  84.952 -24.860  1.00  0.00           C  
ATOM    893  O   LYS A 585     -20.503  84.551 -24.826  1.00  0.00           O  
ATOM    894  CB  LYS A 585     -18.555  87.324 -24.895  1.00  0.00           C  
ATOM    895  CG  LYS A 585     -19.664  87.737 -25.853  1.00  0.00           C  
ATOM    896  CD  LYS A 585     -19.175  88.819 -26.809  1.00  0.00           C  
ATOM    897  CE  LYS A 585     -20.250  89.227 -27.806  1.00  0.00           C  
ATOM    898  NZ  LYS A 585     -21.427  89.852 -27.142  1.00  0.00           N  
ATOM    899  N   ILE A 586     -18.401  84.406 -25.629  1.00  0.00           N  
ATOM    900  CA  ILE A 586     -18.678  83.281 -26.510  1.00  0.00           C  
ATOM    901  C   ILE A 586     -18.636  81.976 -25.716  1.00  0.00           C  
ATOM    902  O   ILE A 586     -18.516  80.890 -26.285  1.00  0.00           O  
ATOM    903  CB  ILE A 586     -17.644  83.225 -27.666  1.00  0.00           C  
ATOM    904  CG1 ILE A 586     -18.111  82.246 -28.743  1.00  0.00           C  
ATOM    905  CG2 ILE A 586     -16.282  82.812 -27.133  1.00  0.00           C  
ATOM    906  CD1 ILE A 586     -19.438  82.618 -29.363  1.00  0.00           C  
ATOM    907  N   ARG A 587     -18.741  82.095 -24.395  1.00  0.00           N  
ATOM    908  CA  ARG A 587     -18.715  80.935 -23.511  1.00  0.00           C  
ATOM    909  C   ARG A 587     -20.031  80.777 -22.753  1.00  0.00           C  
ATOM    910  O   ARG A 587     -20.534  79.665 -22.589  1.00  0.00           O  
ATOM    911  CB  ARG A 587     -17.559  81.060 -22.516  1.00  0.00           C  
ATOM    912  CG  ARG A 587     -17.534  79.975 -21.452  1.00  0.00           C  
ATOM    913  CD  ARG A 587     -16.428  80.217 -20.439  1.00  0.00           C  
ATOM    914  NE  ARG A 587     -16.612  79.404 -19.241  1.00  0.00           N  
ATOM    915  CZ  ARG A 587     -15.838  79.472 -18.164  1.00  0.00           C  
ATOM    916  NH1 ARG A 587     -16.086  78.694 -17.120  1.00  0.00           N  
ATOM    917  NH2 ARG A 587     -14.816  80.317 -18.131  1.00  0.00           N  
ATOM    918  N   GLN A 588     -20.583  81.893 -22.287  1.00  0.00           N  
ATOM    919  CA  GLN A 588     -21.842  81.864 -21.554  1.00  0.00           C  
ATOM    920  C   GLN A 588     -23.018  82.067 -22.507  1.00  0.00           C  
ATOM    921  O   GLN A 588     -24.075  82.570 -22.120  1.00  0.00           O  
ATOM    922  CB  GLN A 588     -21.841  82.940 -20.464  1.00  0.00           C  
ATOM    923  CG  GLN A 588     -20.763  82.731 -19.405  1.00  0.00           C  
ATOM    924  CD  GLN A 588     -20.834  83.747 -18.278  1.00  0.00           C  
ATOM    925  OE1 GLN A 588     -21.845  83.849 -17.580  1.00  0.00           O  
ATOM    926  NE2 GLN A 588     -19.757  84.502 -18.092  1.00  0.00           N  
ATOM    927  N   ILE A 589     -22.812  81.667 -23.759  1.00  0.00           N  
ATOM    928  CA  ILE A 589     -23.828  81.769 -24.802  1.00  0.00           C  
ATOM    929  C   ILE A 589     -24.244  80.340 -25.165  1.00  0.00           C  
ATOM    930  O   ILE A 589     -25.292  80.115 -25.776  1.00  0.00           O  
ATOM    931  CB  ILE A 589     -23.259  82.508 -26.054  1.00  0.00           C  
ATOM    932  CG1 ILE A 589     -24.381  82.850 -27.045  1.00  0.00           C  
ATOM    933  CG2 ILE A 589     -22.179  81.657 -26.711  1.00  0.00           C  
ATOM    934  CD1 ILE A 589     -24.802  81.720 -27.978  1.00  0.00           C  
ATOM    935  N   GLU A 590     -23.414  79.380 -24.761  1.00  0.00           N  
ATOM    936  CA  GLU A 590     -23.658  77.961 -25.019  1.00  0.00           C  
ATOM    937  C   GLU A 590     -23.879  77.217 -23.701  1.00  0.00           C  
ATOM    938  O   GLU A 590     -24.133  77.834 -22.663  1.00  0.00           O  
ATOM    939  CB  GLU A 590     -22.457  77.345 -25.741  1.00  0.00           C  
ATOM    940  CG  GLU A 590     -22.057  78.051 -27.022  1.00  0.00           C  
ATOM    941  CD  GLU A 590     -20.715  77.576 -27.541  1.00  0.00           C  
ATOM    942  OE1 GLU A 590     -20.562  76.357 -27.763  1.00  0.00           O  
ATOM    943  OE2 GLU A 590     -19.815  78.423 -27.725  1.00  0.00           O  
ATOM    944  N   ALA A 591     -23.775  75.891 -23.750  1.00  0.00           N  
ATOM    945  CA  ALA A 591     -23.948  75.056 -22.565  1.00  0.00           C  
ATOM    946  C   ALA A 591     -22.593  74.845 -21.892  1.00  0.00           C  
ATOM    947  O   ALA A 591     -21.843  73.939 -22.259  1.00  0.00           O  
ATOM    948  CB  ALA A 591     -24.557  73.713 -22.954  1.00  0.00           C  
ATOM    949  N   ILE A 592     -22.292  75.689 -20.908  1.00  0.00           N  
ATOM    950  CA  ILE A 592     -21.027  75.631 -20.178  1.00  0.00           C  
ATOM    951  C   ILE A 592     -20.548  74.207 -19.894  1.00  0.00           C  
ATOM    952  O   ILE A 592     -19.706  73.675 -20.619  1.00  0.00           O  
ATOM    953  CB  ILE A 592     -21.115  76.414 -18.834  1.00  0.00           C  
ATOM    954  CG1 ILE A 592     -21.262  77.918 -19.098  1.00  0.00           C  
ATOM    955  CG2 ILE A 592     -19.859  76.179 -18.006  1.00  0.00           C  
ATOM    956  CD1 ILE A 592     -22.576  78.326 -19.734  1.00  0.00           C  
ATOM    957  N   THR A 593     -21.081  73.592 -18.842  1.00  0.00           N  
ATOM    958  CA  THR A 593     -20.681  72.237 -18.475  1.00  0.00           C  
ATOM    959  C   THR A 593     -21.833  71.243 -18.576  1.00  0.00           C  
ATOM    960  O   THR A 593     -22.999  71.603 -18.393  1.00  0.00           O  
ATOM    961  CB  THR A 593     -20.113  72.195 -17.035  1.00  0.00           C  
ATOM    962  OG1 THR A 593     -19.027  73.123 -16.921  1.00  0.00           O  
ATOM    963  CG2 THR A 593     -19.601  70.799 -16.701  1.00  0.00           C  
ATOM    964  N   LYS A 594     -21.491  69.991 -18.871  1.00  0.00           N  
ATOM    965  CA  LYS A 594     -22.477  68.924 -18.996  1.00  0.00           C  
ATOM    966  C   LYS A 594     -22.164  67.750 -18.065  1.00  0.00           C  
ATOM    967  O   LYS A 594     -23.034  67.299 -17.317  1.00  0.00           O  
ATOM    968  CB  LYS A 594     -22.547  68.433 -20.446  1.00  0.00           C  
ATOM    969  CG  LYS A 594     -23.050  69.475 -21.443  1.00  0.00           C  
ATOM    970  CD  LYS A 594     -24.427  70.019 -21.061  1.00  0.00           C  
ATOM    971  CE  LYS A 594     -25.473  68.914 -20.944  1.00  0.00           C  
ATOM    972  NZ  LYS A 594     -25.678  68.170 -22.218  1.00  0.00           N  
ATOM    973  N   ARG A 595     -20.927  67.256 -18.116  1.00  0.00           N  
ATOM    974  CA  ARG A 595     -20.508  66.140 -17.267  1.00  0.00           C  
ATOM    975  C   ARG A 595     -20.858  66.440 -15.810  1.00  0.00           C  
ATOM    976  O   ARG A 595     -20.201  67.258 -15.166  1.00  0.00           O  
ATOM    977  CB  ARG A 595     -18.996  65.909 -17.402  1.00  0.00           C  
ATOM    978  CG  ARG A 595     -18.417  64.871 -16.441  1.00  0.00           C  
ATOM    979  CD  ARG A 595     -19.038  63.492 -16.641  1.00  0.00           C  
ATOM    980  NE  ARG A 595     -18.453  62.488 -15.753  1.00  0.00           N  
ATOM    981  CZ  ARG A 595     -18.521  62.528 -14.425  1.00  0.00           C  
ATOM    982  NH1 ARG A 595     -19.151  63.526 -13.823  1.00  0.00           N  
ATOM    983  NH2 ARG A 595     -17.959  61.569 -13.698  1.00  0.00           N  
ATOM    984  N   GLU A 596     -21.895  65.775 -15.301  1.00  0.00           N  
ATOM    985  CA  GLU A 596     -22.352  65.977 -13.927  1.00  0.00           C  
ATOM    986  C   GLU A 596     -21.230  66.292 -12.943  1.00  0.00           C  
ATOM    987  O   GLU A 596     -20.474  65.409 -12.532  1.00  0.00           O  
ATOM    988  CB  GLU A 596     -23.138  64.753 -13.435  1.00  0.00           C  
ATOM    989  CG  GLU A 596     -23.446  64.753 -11.930  1.00  0.00           C  
ATOM    990  CD  GLU A 596     -24.205  65.991 -11.462  1.00  0.00           C  
ATOM    991  OE1 GLU A 596     -24.435  66.120 -10.238  1.00  0.00           O  
ATOM    992  OE2 GLU A 596     -24.573  66.834 -12.310  1.00  0.00           O  
ATOM    993  N   VAL A 597     -21.134  67.566 -12.578  1.00  0.00           N  
ATOM    994  CA  VAL A 597     -20.130  68.039 -11.634  1.00  0.00           C  
ATOM    995  C   VAL A 597     -20.776  69.057 -10.696  1.00  0.00           C  
ATOM    996  O   VAL A 597     -20.418  69.153  -9.520  1.00  0.00           O  
ATOM    997  CB  VAL A 597     -18.934  68.697 -12.364  1.00  0.00           C  
ATOM    998  CG1 VAL A 597     -18.157  67.645 -13.142  1.00  0.00           C  
ATOM    999  CG2 VAL A 597     -19.429  69.789 -13.302  1.00  0.00           C  
ATOM   1000  N   ASP A 598     -21.738  69.805 -11.230  1.00  0.00           N  
ATOM   1001  CA  ASP A 598     -22.462  70.813 -10.464  1.00  0.00           C  
ATOM   1002  C   ASP A 598     -21.520  71.629  -9.579  1.00  0.00           C  
ATOM   1003  O   ASP A 598     -20.551  72.212 -10.065  1.00  0.00           O  
ATOM   1004  CB  ASP A 598     -23.538  70.135  -9.607  1.00  0.00           C  
ATOM   1005  CG  ASP A 598     -24.486  71.129  -8.964  1.00  0.00           C  
ATOM   1006  OD1 ASP A 598     -25.392  70.691  -8.224  1.00  0.00           O  
ATOM   1007  OD2 ASP A 598     -24.330  72.347  -9.198  1.00  0.00           O  
ATOM   1008  N   SER A 599     -21.811  71.658  -8.280  1.00  0.00           N  
ATOM   1009  CA  SER A 599     -21.008  72.400  -7.312  1.00  0.00           C  
ATOM   1010  C   SER A 599     -20.972  73.893  -7.636  1.00  0.00           C  
ATOM   1011  O   SER A 599     -20.514  74.295  -8.707  1.00  0.00           O  
ATOM   1012  CB  SER A 599     -19.585  71.837  -7.260  1.00  0.00           C  
ATOM   1013  OG  SER A 599     -19.589  70.502  -6.781  1.00  0.00           O  
ATOM   1014  N   LYS A 600     -21.463  74.700  -6.697  1.00  0.00           N  
ATOM   1015  CA  LYS A 600     -21.520  76.156  -6.837  1.00  0.00           C  
ATOM   1016  C   LYS A 600     -20.466  76.722  -7.786  1.00  0.00           C  
ATOM   1017  O   LYS A 600     -19.303  76.311  -7.757  1.00  0.00           O  
ATOM   1018  CB  LYS A 600     -21.381  76.822  -5.463  1.00  0.00           C  
ATOM   1019  CG  LYS A 600     -22.491  76.469  -4.481  1.00  0.00           C  
ATOM   1020  CD  LYS A 600     -22.295  77.173  -3.145  1.00  0.00           C  
ATOM   1021  CE  LYS A 600     -23.396  76.812  -2.155  1.00  0.00           C  
ATOM   1022  NZ  LYS A 600     -24.749  77.228  -2.626  1.00  0.00           N  
ATOM   1023  N   PRO A 601     -20.865  77.684  -8.638  1.00  0.00           N  
ATOM   1024  CA  PRO A 601     -19.977  78.327  -9.612  1.00  0.00           C  
ATOM   1025  C   PRO A 601     -18.624  78.749  -9.040  1.00  0.00           C  
ATOM   1026  O   PRO A 601     -18.527  79.735  -8.304  1.00  0.00           O  
ATOM   1027  CB  PRO A 601     -20.803  79.519 -10.089  1.00  0.00           C  
ATOM   1028  CG  PRO A 601     -22.192  78.980 -10.048  1.00  0.00           C  
ATOM   1029  CD  PRO A 601     -22.218  78.266  -8.712  1.00  0.00           C  
ATOM   1030  N   LEU A 602     -17.585  77.991  -9.382  1.00  0.00           N  
ATOM   1031  CA  LEU A 602     -16.235  78.291  -8.921  1.00  0.00           C  
ATOM   1032  C   LEU A 602     -15.670  79.448  -9.740  1.00  0.00           C  
ATOM   1033  O   LEU A 602     -14.484  79.477 -10.071  1.00  0.00           O  
ATOM   1034  CB  LEU A 602     -15.327  77.059  -9.054  1.00  0.00           C  
ATOM   1035  CG  LEU A 602     -15.134  76.400 -10.424  1.00  0.00           C  
ATOM   1036  CD1 LEU A 602     -13.902  75.513 -10.380  1.00  0.00           C  
ATOM   1037  CD2 LEU A 602     -16.366  75.591 -10.804  1.00  0.00           C  
ATOM   1038  N   GLN A 603     -16.540  80.399 -10.069  1.00  0.00           N  
ATOM   1039  CA  GLN A 603     -16.154  81.573 -10.838  1.00  0.00           C  
ATOM   1040  C   GLN A 603     -15.146  82.378 -10.027  1.00  0.00           C  
ATOM   1041  O   GLN A 603     -14.488  83.278 -10.550  1.00  0.00           O  
ATOM   1042  CB  GLN A 603     -17.388  82.430 -11.137  1.00  0.00           C  
ATOM   1043  CG  GLN A 603     -17.099  83.705 -11.914  1.00  0.00           C  
ATOM   1044  CD  GLN A 603     -16.518  83.436 -13.287  1.00  0.00           C  
ATOM   1045  OE1 GLN A 603     -17.155  82.803 -14.130  1.00  0.00           O  
ATOM   1046  NE2 GLN A 603     -15.301  83.917 -13.521  1.00  0.00           N  
ATOM   1047  N   GLU A 604     -15.032  82.042  -8.745  1.00  0.00           N  
ATOM   1048  CA  GLU A 604     -14.108  82.723  -7.846  1.00  0.00           C  
ATOM   1049  C   GLU A 604     -12.838  81.901  -7.607  1.00  0.00           C  
ATOM   1050  O   GLU A 604     -11.730  82.435  -7.658  1.00  0.00           O  
ATOM   1051  CB  GLU A 604     -14.798  83.015  -6.509  1.00  0.00           C  
ATOM   1052  CG  GLU A 604     -16.024  83.916  -6.620  1.00  0.00           C  
ATOM   1053  CD  GLU A 604     -15.696  85.288  -7.184  1.00  0.00           C  
ATOM   1054  OE1 GLU A 604     -14.847  85.989  -6.594  1.00  0.00           O  
ATOM   1055  OE2 GLU A 604     -16.290  85.667  -8.216  1.00  0.00           O  
ATOM   1056  N   ILE A 605     -13.001  80.606  -7.345  1.00  0.00           N  
ATOM   1057  CA  ILE A 605     -11.858  79.724  -7.108  1.00  0.00           C  
ATOM   1058  C   ILE A 605     -11.020  79.599  -8.379  1.00  0.00           C  
ATOM   1059  O   ILE A 605      -9.812  79.367  -8.319  1.00  0.00           O  
ATOM   1060  CB  ILE A 605     -12.310  78.305  -6.655  1.00  0.00           C  
ATOM   1061  CG1 ILE A 605     -12.848  78.351  -5.220  1.00  0.00           C  
ATOM   1062  CG2 ILE A 605     -11.141  77.330  -6.728  1.00  0.00           C  
ATOM   1063  CD1 ILE A 605     -14.129  79.142  -5.050  1.00  0.00           C  
ATOM   1064  N   PHE A 606     -11.671  79.755  -9.527  1.00  0.00           N  
ATOM   1065  CA  PHE A 606     -10.986  79.671 -10.809  1.00  0.00           C  
ATOM   1066  C   PHE A 606     -10.480  81.065 -11.172  1.00  0.00           C  
ATOM   1067  O   PHE A 606      -9.754  81.242 -12.151  1.00  0.00           O  
ATOM   1068  CB  PHE A 606     -11.945  79.159 -11.886  1.00  0.00           C  
ATOM   1069  CG  PHE A 606     -11.332  78.145 -12.809  1.00  0.00           C  
ATOM   1070  CD1 PHE A 606     -10.260  78.485 -13.627  1.00  0.00           C  
ATOM   1071  CD2 PHE A 606     -11.813  76.841 -12.842  1.00  0.00           C  
ATOM   1072  CE1 PHE A 606      -9.674  77.538 -14.466  1.00  0.00           C  
ATOM   1073  CE2 PHE A 606     -11.235  75.888 -13.676  1.00  0.00           C  
ATOM   1074  CZ  PHE A 606     -10.163  76.237 -14.489  1.00  0.00           C  
ATOM   1075  N   HIS A 607     -10.877  82.047 -10.367  1.00  0.00           N  
ATOM   1076  CA  HIS A 607     -10.481  83.439 -10.563  1.00  0.00           C  
ATOM   1077  C   HIS A 607      -9.165  83.683  -9.827  1.00  0.00           C  
ATOM   1078  O   HIS A 607      -8.334  84.478 -10.269  1.00  0.00           O  
ATOM   1079  CB  HIS A 607     -11.569  84.376 -10.021  1.00  0.00           C  
ATOM   1080  CG  HIS A 607     -11.354  85.823 -10.350  1.00  0.00           C  
ATOM   1081  ND1 HIS A 607     -12.213  86.815  -9.927  1.00  0.00           N  
ATOM   1082  CD2 HIS A 607     -10.386  86.445 -11.066  1.00  0.00           C  
ATOM   1083  CE1 HIS A 607     -11.785  87.984 -10.368  1.00  0.00           C  
ATOM   1084  NE2 HIS A 607     -10.678  87.788 -11.061  1.00  0.00           N  
ATOM   1085  N   ARG A 608      -8.984  82.994  -8.703  1.00  0.00           N  
ATOM   1086  CA  ARG A 608      -7.761  83.122  -7.917  1.00  0.00           C  
ATOM   1087  C   ARG A 608      -6.594  82.615  -8.755  1.00  0.00           C  
ATOM   1088  O   ARG A 608      -5.430  82.791  -8.395  1.00  0.00           O  
ATOM   1089  CB  ARG A 608      -7.858  82.304  -6.624  1.00  0.00           C  
ATOM   1090  CG  ARG A 608      -8.848  82.845  -5.603  1.00  0.00           C  
ATOM   1091  CD  ARG A 608      -8.413  84.203  -5.070  1.00  0.00           C  
ATOM   1092  NE  ARG A 608      -9.353  84.740  -4.088  1.00  0.00           N  
ATOM   1093  CZ  ARG A 608     -10.615  85.065  -4.355  1.00  0.00           C  
ATOM   1094  NH1 ARG A 608     -11.394  85.546  -3.397  1.00  0.00           N  
ATOM   1095  NH2 ARG A 608     -11.101  84.911  -5.579  1.00  0.00           N  
ATOM   1096  N   TYR A 609      -6.922  81.981  -9.878  1.00  0.00           N  
ATOM   1097  CA  TYR A 609      -5.918  81.443 -10.786  1.00  0.00           C  
ATOM   1098  C   TYR A 609      -5.318  82.596 -11.586  1.00  0.00           C  
ATOM   1099  O   TYR A 609      -4.205  82.496 -12.101  1.00  0.00           O  
ATOM   1100  CB  TYR A 609      -6.561  80.424 -11.731  1.00  0.00           C  
ATOM   1101  CG  TYR A 609      -5.612  79.363 -12.247  1.00  0.00           C  
ATOM   1102  CD1 TYR A 609      -4.490  79.705 -13.000  1.00  0.00           C  
ATOM   1103  CD2 TYR A 609      -5.841  78.013 -11.983  1.00  0.00           C  
ATOM   1104  CE1 TYR A 609      -3.620  78.728 -13.478  1.00  0.00           C  
ATOM   1105  CE2 TYR A 609      -4.979  77.029 -12.457  1.00  0.00           C  
ATOM   1106  CZ  TYR A 609      -3.870  77.394 -13.204  1.00  0.00           C  
ATOM   1107  OH  TYR A 609      -3.014  76.424 -13.674  1.00  0.00           O  
ATOM   1108  N   LYS A 610      -6.067  83.690 -11.683  1.00  0.00           N  
ATOM   1109  CA  LYS A 610      -5.617  84.873 -12.405  1.00  0.00           C  
ATOM   1110  C   LYS A 610      -4.893  85.821 -11.456  1.00  0.00           C  
ATOM   1111  O   LYS A 610      -4.189  86.734 -11.887  1.00  0.00           O  
ATOM   1112  CB  LYS A 610      -6.808  85.592 -13.041  1.00  0.00           C  
ATOM   1113  CG  LYS A 610      -7.478  84.812 -14.161  1.00  0.00           C  
ATOM   1114  CD  LYS A 610      -6.509  84.532 -15.303  1.00  0.00           C  
ATOM   1115  CE  LYS A 610      -5.919  85.818 -15.872  1.00  0.00           C  
ATOM   1116  NZ  LYS A 610      -6.962  86.738 -16.405  1.00  0.00           N  
ATOM   1117  N   LYS A 611      -5.074  85.596 -10.160  1.00  0.00           N  
ATOM   1118  CA  LYS A 611      -4.434  86.419  -9.146  1.00  0.00           C  
ATOM   1119  C   LYS A 611      -3.122  85.779  -8.699  1.00  0.00           C  
ATOM   1120  O   LYS A 611      -2.076  86.430  -8.701  1.00  0.00           O  
ATOM   1121  CB  LYS A 611      -5.369  86.601  -7.947  1.00  0.00           C  
ATOM   1122  CG  LYS A 611      -4.791  87.408  -6.784  1.00  0.00           C  
ATOM   1123  CD  LYS A 611      -4.490  88.862  -7.151  1.00  0.00           C  
ATOM   1124  CE  LYS A 611      -3.161  89.013  -7.885  1.00  0.00           C  
ATOM   1125  NZ  LYS A 611      -2.828  90.434  -8.186  1.00  0.00           N  
ATOM   1126  N   GLY A 612      -3.174  84.503  -8.326  1.00  0.00           N  
ATOM   1127  CA  GLY A 612      -1.966  83.824  -7.890  1.00  0.00           C  
ATOM   1128  C   GLY A 612      -2.127  82.350  -7.563  1.00  0.00           C  
ATOM   1129  O   GLY A 612      -2.733  81.996  -6.552  1.00  0.00           O  
ATOM   1130  N   GLU A 613      -1.577  81.494  -8.423  1.00  0.00           N  
ATOM   1131  CA  GLU A 613      -1.632  80.043  -8.239  1.00  0.00           C  
ATOM   1132  C   GLU A 613      -0.256  79.409  -8.443  1.00  0.00           C  
ATOM   1133  O   GLU A 613       0.724  80.107  -8.706  1.00  0.00           O  
ATOM   1134  CB  GLU A 613      -2.640  79.415  -9.206  1.00  0.00           C  
ATOM   1135  CG  GLU A 613      -4.092  79.549  -8.766  1.00  0.00           C  
ATOM   1136  CD  GLU A 613      -4.413  78.733  -7.524  1.00  0.00           C  
ATOM   1137  OE1 GLU A 613      -3.730  78.915  -6.494  1.00  0.00           O  
ATOM   1138  OE2 GLU A 613      -5.351  77.910  -7.575  1.00  0.00           O  
ATOM   1139  N   ILE A 614      -0.187  78.087  -8.324  1.00  0.00           N  
ATOM   1140  CA  ILE A 614       1.078  77.374  -8.477  1.00  0.00           C  
ATOM   1141  C   ILE A 614       0.964  76.066  -9.265  1.00  0.00           C  
ATOM   1142  O   ILE A 614       0.150  75.948 -10.183  1.00  0.00           O  
ATOM   1143  CB  ILE A 614       1.695  77.063  -7.093  1.00  0.00           C  
ATOM   1144  CG1 ILE A 614       0.663  76.348  -6.214  1.00  0.00           C  
ATOM   1145  CG2 ILE A 614       2.171  78.352  -6.433  1.00  0.00           C  
ATOM   1146  CD1 ILE A 614       1.187  75.927  -4.855  1.00  0.00           C  
ATOM   1147  N   ASP A 615       1.796  75.093  -8.897  1.00  0.00           N  
ATOM   1148  CA  ASP A 615       1.820  73.784  -9.549  1.00  0.00           C  
ATOM   1149  C   ASP A 615       0.976  72.758  -8.795  1.00  0.00           C  
ATOM   1150  O   ASP A 615       0.056  72.159  -9.358  1.00  0.00           O  
ATOM   1151  CB  ASP A 615       3.265  73.273  -9.658  1.00  0.00           C  
ATOM   1152  CG  ASP A 615       3.913  73.034  -8.299  1.00  0.00           C  
ATOM   1153  OD1 ASP A 615       4.104  74.008  -7.539  1.00  0.00           O  
ATOM   1154  OD2 ASP A 615       4.231  71.866  -7.989  1.00  0.00           O  
ATOM   1155  N   GLY A 616       1.301  72.561  -7.519  1.00  0.00           N  
ATOM   1156  CA  GLY A 616       0.573  71.612  -6.696  1.00  0.00           C  
ATOM   1157  C   GLY A 616      -0.759  72.163  -6.225  1.00  0.00           C  
ATOM   1158  O   GLY A 616      -1.289  71.741  -5.198  1.00  0.00           O  
ATOM   1159  N   ASP A 617      -1.295  73.116  -6.980  1.00  0.00           N  
ATOM   1160  CA  ASP A 617      -2.575  73.730  -6.656  1.00  0.00           C  
ATOM   1161  C   ASP A 617      -3.695  72.978  -7.369  1.00  0.00           C  
ATOM   1162  O   ASP A 617      -4.874  73.293  -7.206  1.00  0.00           O  
ATOM   1163  CB  ASP A 617      -2.572  75.204  -7.077  1.00  0.00           C  
ATOM   1164  CG  ASP A 617      -2.147  75.401  -8.524  1.00  0.00           C  
ATOM   1165  OD1 ASP A 617      -2.069  76.567  -8.965  1.00  0.00           O  
ATOM   1166  OD2 ASP A 617      -1.888  74.395  -9.220  1.00  0.00           O  
ATOM   1167  N   ASP A 618      -3.309  71.979  -8.158  1.00  0.00           N  
ATOM   1168  CA  ASP A 618      -4.259  71.157  -8.903  1.00  0.00           C  
ATOM   1169  C   ASP A 618      -4.932  70.167  -7.955  1.00  0.00           C  
ATOM   1170  O   ASP A 618      -5.974  69.586  -8.271  1.00  0.00           O  
ATOM   1171  CB  ASP A 618      -3.530  70.414 -10.027  1.00  0.00           C  
ATOM   1172  CG  ASP A 618      -4.458  69.549 -10.855  1.00  0.00           C  
ATOM   1173  OD1 ASP A 618      -5.516  70.050 -11.287  1.00  0.00           O  
ATOM   1174  OD2 ASP A 618      -4.122  68.367 -11.080  1.00  0.00           O  
ATOM   1175  N   LEU A 619      -4.315  69.985  -6.791  1.00  0.00           N  
ATOM   1176  CA  LEU A 619      -4.827  69.094  -5.755  1.00  0.00           C  
ATOM   1177  C   LEU A 619      -5.563  69.963  -4.738  1.00  0.00           C  
ATOM   1178  O   LEU A 619      -5.596  69.652  -3.547  1.00  0.00           O  
ATOM   1179  CB  LEU A 619      -3.674  68.361  -5.056  1.00  0.00           C  
ATOM   1180  CG  LEU A 619      -2.765  67.407  -5.841  1.00  0.00           C  
ATOM   1181  CD1 LEU A 619      -3.598  66.281  -6.402  1.00  0.00           C  
ATOM   1182  CD2 LEU A 619      -2.036  68.145  -6.953  1.00  0.00           C  
ATOM   1183  N   SER A 620      -6.139  71.061  -5.221  1.00  0.00           N  
ATOM   1184  CA  SER A 620      -6.869  72.000  -4.375  1.00  0.00           C  
ATOM   1185  C   SER A 620      -8.252  72.294  -4.949  1.00  0.00           C  
ATOM   1186  O   SER A 620      -9.235  72.380  -4.213  1.00  0.00           O  
ATOM   1187  CB  SER A 620      -6.081  73.309  -4.239  1.00  0.00           C  
ATOM   1188  OG  SER A 620      -6.788  74.261  -3.462  1.00  0.00           O  
ATOM   1189  N   TYR A 621      -8.317  72.455  -6.267  1.00  0.00           N  
ATOM   1190  CA  TYR A 621      -9.578  72.737  -6.940  1.00  0.00           C  
ATOM   1191  C   TYR A 621     -10.152  71.498  -7.618  1.00  0.00           C  
ATOM   1192  O   TYR A 621     -10.519  71.522  -8.795  1.00  0.00           O  
ATOM   1193  CB  TYR A 621      -9.395  73.869  -7.958  1.00  0.00           C  
ATOM   1194  CG  TYR A 621      -8.141  73.768  -8.802  1.00  0.00           C  
ATOM   1195  CD1 TYR A 621      -7.945  72.701  -9.680  1.00  0.00           C  
ATOM   1196  CD2 TYR A 621      -7.155  74.754  -8.734  1.00  0.00           C  
ATOM   1197  CE1 TYR A 621      -6.801  72.621 -10.470  1.00  0.00           C  
ATOM   1198  CE2 TYR A 621      -6.008  74.683  -9.520  1.00  0.00           C  
ATOM   1199  CZ  TYR A 621      -5.838  73.616 -10.384  1.00  0.00           C  
ATOM   1200  OH  TYR A 621      -4.705  73.544 -11.160  1.00  0.00           O  
ATOM   1201  N   LEU A 622     -10.224  70.413  -6.854  1.00  0.00           N  
ATOM   1202  CA  LEU A 622     -10.757  69.150  -7.341  1.00  0.00           C  
ATOM   1203  C   LEU A 622     -10.958  68.230  -6.142  1.00  0.00           C  
ATOM   1204  O   LEU A 622     -12.090  67.927  -5.767  1.00  0.00           O  
ATOM   1205  CB  LEU A 622      -9.786  68.512  -8.338  1.00  0.00           C  
ATOM   1206  CG  LEU A 622     -10.363  67.456  -9.285  1.00  0.00           C  
ATOM   1207  CD1 LEU A 622     -10.831  66.239  -8.511  1.00  0.00           C  
ATOM   1208  CD2 LEU A 622     -11.506  68.069 -10.078  1.00  0.00           C  
ATOM   1209  N   ILE A 623      -9.853  67.798  -5.541  1.00  0.00           N  
ATOM   1210  CA  ILE A 623      -9.904  66.924  -4.373  1.00  0.00           C  
ATOM   1211  C   ILE A 623     -10.715  67.593  -3.264  1.00  0.00           C  
ATOM   1212  O   ILE A 623     -11.381  66.923  -2.473  1.00  0.00           O  
ATOM   1213  CB  ILE A 623      -8.483  66.622  -3.838  1.00  0.00           C  
ATOM   1214  CG1 ILE A 623      -8.564  65.714  -2.608  1.00  0.00           C  
ATOM   1215  CG2 ILE A 623      -7.776  67.917  -3.488  1.00  0.00           C  
ATOM   1216  CD1 ILE A 623      -7.215  65.367  -2.008  1.00  0.00           C  
ATOM   1217  N   ALA A 624     -10.649  68.921  -3.218  1.00  0.00           N  
ATOM   1218  CA  ALA A 624     -11.371  69.704  -2.221  1.00  0.00           C  
ATOM   1219  C   ALA A 624     -12.195  70.788  -2.914  1.00  0.00           C  
ATOM   1220  O   ALA A 624     -11.964  71.983  -2.720  1.00  0.00           O  
ATOM   1221  CB  ALA A 624     -10.384  70.337  -1.238  1.00  0.00           C  
ATOM   1222  N   GLU A 625     -13.157  70.358  -3.726  1.00  0.00           N  
ATOM   1223  CA  GLU A 625     -14.018  71.278  -4.458  1.00  0.00           C  
ATOM   1224  C   GLU A 625     -15.212  70.537  -5.046  1.00  0.00           C  
ATOM   1225  O   GLU A 625     -16.330  70.634  -4.539  1.00  0.00           O  
ATOM   1226  CB  GLU A 625     -13.229  71.952  -5.585  1.00  0.00           C  
ATOM   1227  CG  GLU A 625     -14.067  72.816  -6.523  1.00  0.00           C  
ATOM   1228  CD  GLU A 625     -14.628  74.054  -5.849  1.00  0.00           C  
ATOM   1229  OE1 GLU A 625     -15.370  74.807  -6.516  1.00  0.00           O  
ATOM   1230  OE2 GLU A 625     -14.327  74.276  -4.657  1.00  0.00           O  
ATOM   1231  N   VAL A 626     -14.963  69.797  -6.120  1.00  0.00           N  
ATOM   1232  CA  VAL A 626     -16.008  69.039  -6.793  1.00  0.00           C  
ATOM   1233  C   VAL A 626     -15.802  67.541  -6.595  1.00  0.00           C  
ATOM   1234  O   VAL A 626     -15.933  66.755  -7.535  1.00  0.00           O  
ATOM   1235  CB  VAL A 626     -16.027  69.353  -8.307  1.00  0.00           C  
ATOM   1236  CG1 VAL A 626     -16.352  70.824  -8.527  1.00  0.00           C  
ATOM   1237  CG2 VAL A 626     -14.678  69.015  -8.928  1.00  0.00           C  
ATOM   1238  N   LEU A 627     -15.483  67.152  -5.364  1.00  0.00           N  
ATOM   1239  CA  LEU A 627     -15.252  65.749  -5.037  1.00  0.00           C  
ATOM   1240  C   LEU A 627     -14.113  65.185  -5.885  1.00  0.00           C  
ATOM   1241  O   LEU A 627     -13.384  65.936  -6.531  1.00  0.00           O  
ATOM   1242  CB  LEU A 627     -16.536  64.936  -5.251  1.00  0.00           C  
ATOM   1243  CG  LEU A 627     -17.672  65.142  -4.238  1.00  0.00           C  
ATOM   1244  CD1 LEU A 627     -18.058  66.612  -4.163  1.00  0.00           C  
ATOM   1245  CD2 LEU A 627     -18.872  64.295  -4.640  1.00  0.00           C  
ATOM   1246  N   ASP A 628     -13.962  63.863  -5.880  1.00  0.00           N  
ATOM   1247  CA  ASP A 628     -12.897  63.205  -6.634  1.00  0.00           C  
ATOM   1248  C   ASP A 628     -11.540  63.555  -6.029  1.00  0.00           C  
ATOM   1249  O   ASP A 628     -11.103  64.705  -6.084  1.00  0.00           O  
ATOM   1250  CB  ASP A 628     -12.933  63.626  -8.106  1.00  0.00           C  
ATOM   1251  CG  ASP A 628     -14.208  63.199  -8.802  1.00  0.00           C  
ATOM   1252  OD1 ASP A 628     -14.334  63.441 -10.020  1.00  0.00           O  
ATOM   1253  OD2 ASP A 628     -15.087  62.619  -8.129  1.00  0.00           O  
ATOM   1254  N   VAL A 629     -10.880  62.554  -5.455  1.00  0.00           N  
ATOM   1255  CA  VAL A 629      -9.581  62.746  -4.817  1.00  0.00           C  
ATOM   1256  C   VAL A 629      -8.495  63.283  -5.750  1.00  0.00           C  
ATOM   1257  O   VAL A 629      -8.621  63.220  -6.974  1.00  0.00           O  
ATOM   1258  CB  VAL A 629      -9.085  61.430  -4.166  1.00  0.00           C  
ATOM   1259  CG1 VAL A 629      -9.986  61.058  -2.994  1.00  0.00           C  
ATOM   1260  CG2 VAL A 629      -9.071  60.311  -5.193  1.00  0.00           C  
ATOM   1261  N   ASP A 630      -7.432  63.809  -5.142  1.00  0.00           N  
ATOM   1262  CA  ASP A 630      -6.289  64.390  -5.843  1.00  0.00           C  
ATOM   1263  C   ASP A 630      -6.535  64.745  -7.309  1.00  0.00           C  
ATOM   1264  O   ASP A 630      -7.240  65.711  -7.606  1.00  0.00           O  
ATOM   1265  CB  ASP A 630      -5.062  63.470  -5.712  1.00  0.00           C  
ATOM   1266  CG  ASP A 630      -5.289  62.088  -6.295  1.00  0.00           C  
ATOM   1267  OD1 ASP A 630      -6.257  61.415  -5.883  1.00  0.00           O  
ATOM   1268  OD2 ASP A 630      -4.488  61.671  -7.161  1.00  0.00           O  
ATOM   1269  N   ASP A 631      -5.955  63.972  -8.222  1.00  0.00           N  
ATOM   1270  CA  ASP A 631      -6.119  64.231  -9.650  1.00  0.00           C  
ATOM   1271  C   ASP A 631      -6.665  63.018 -10.405  1.00  0.00           C  
ATOM   1272  O   ASP A 631      -6.181  62.677 -11.486  1.00  0.00           O  
ATOM   1273  CB  ASP A 631      -4.780  64.657 -10.262  1.00  0.00           C  
ATOM   1274  CG  ASP A 631      -4.120  65.789  -9.495  1.00  0.00           C  
ATOM   1275  OD1 ASP A 631      -4.804  66.794  -9.206  1.00  0.00           O  
ATOM   1276  OD2 ASP A 631      -2.914  65.676  -9.185  1.00  0.00           O  
ATOM   1277  N   ILE A 632      -7.673  62.369  -9.833  1.00  0.00           N  
ATOM   1278  CA  ILE A 632      -8.281  61.204 -10.465  1.00  0.00           C  
ATOM   1279  C   ILE A 632      -9.140  61.664 -11.632  1.00  0.00           C  
ATOM   1280  O   ILE A 632      -9.434  60.894 -12.546  1.00  0.00           O  
ATOM   1281  CB  ILE A 632      -9.177  60.428  -9.476  1.00  0.00           C  
ATOM   1282  CG1 ILE A 632     -10.304  61.334  -8.967  1.00  0.00           C  
ATOM   1283  CG2 ILE A 632      -8.338  59.908  -8.321  1.00  0.00           C  
ATOM   1284  CD1 ILE A 632     -11.300  60.633  -8.065  1.00  0.00           C  
ATOM   1285  N   THR A 633      -9.538  62.930 -11.587  1.00  0.00           N  
ATOM   1286  CA  THR A 633     -10.373  63.518 -12.625  1.00  0.00           C  
ATOM   1287  C   THR A 633      -9.984  64.979 -12.835  1.00  0.00           C  
ATOM   1288  O   THR A 633     -10.500  65.649 -13.731  1.00  0.00           O  
ATOM   1289  CB  THR A 633     -11.863  63.455 -12.230  1.00  0.00           C  
ATOM   1290  OG1 THR A 633     -12.057  64.150 -10.991  1.00  0.00           O  
ATOM   1291  CG2 THR A 633     -12.314  62.009 -12.066  1.00  0.00           C  
ATOM   1292  N   ALA A 634      -9.063  65.458 -12.005  1.00  0.00           N  
ATOM   1293  CA  ALA A 634      -8.595  66.839 -12.065  1.00  0.00           C  
ATOM   1294  C   ALA A 634      -7.944  67.211 -13.393  1.00  0.00           C  
ATOM   1295  O   ALA A 634      -8.157  68.308 -13.908  1.00  0.00           O  
ATOM   1296  CB  ALA A 634      -7.619  67.102 -10.922  1.00  0.00           C  
ATOM   1297  N   VAL A 635      -7.149  66.300 -13.943  1.00  0.00           N  
ATOM   1298  CA  VAL A 635      -6.454  66.551 -15.200  1.00  0.00           C  
ATOM   1299  C   VAL A 635      -7.359  66.556 -16.432  1.00  0.00           C  
ATOM   1300  O   VAL A 635      -7.327  67.496 -17.226  1.00  0.00           O  
ATOM   1301  CB  VAL A 635      -5.316  65.520 -15.423  1.00  0.00           C  
ATOM   1302  CG1 VAL A 635      -4.261  65.673 -14.339  1.00  0.00           C  
ATOM   1303  CG2 VAL A 635      -5.875  64.102 -15.419  1.00  0.00           C  
ATOM   1304  N   LYS A 636      -8.166  65.510 -16.582  1.00  0.00           N  
ATOM   1305  CA  LYS A 636      -9.059  65.390 -17.730  1.00  0.00           C  
ATOM   1306  C   LYS A 636     -10.200  66.403 -17.747  1.00  0.00           C  
ATOM   1307  O   LYS A 636     -10.620  66.847 -18.817  1.00  0.00           O  
ATOM   1308  CB  LYS A 636      -9.609  63.962 -17.811  1.00  0.00           C  
ATOM   1309  CG  LYS A 636     -10.321  63.475 -16.558  1.00  0.00           C  
ATOM   1310  CD  LYS A 636     -10.243  61.953 -16.444  1.00  0.00           C  
ATOM   1311  CE  LYS A 636     -10.754  61.257 -17.700  1.00  0.00           C  
ATOM   1312  NZ  LYS A 636     -10.553  59.781 -17.642  1.00  0.00           N  
ATOM   1313  N   ILE A 637     -10.703  66.772 -16.572  1.00  0.00           N  
ATOM   1314  CA  ILE A 637     -11.784  67.751 -16.498  1.00  0.00           C  
ATOM   1315  C   ILE A 637     -11.276  69.065 -17.091  1.00  0.00           C  
ATOM   1316  O   ILE A 637     -12.055  69.965 -17.410  1.00  0.00           O  
ATOM   1317  CB  ILE A 637     -12.234  67.991 -15.035  1.00  0.00           C  
ATOM   1318  CG1 ILE A 637     -13.443  68.932 -15.007  1.00  0.00           C  
ATOM   1319  CG2 ILE A 637     -11.090  68.582 -14.226  1.00  0.00           C  
ATOM   1320  CD1 ILE A 637     -13.969  69.229 -13.616  1.00  0.00           C  
ATOM   1321  N   LEU A 638      -9.957  69.155 -17.238  1.00  0.00           N  
ATOM   1322  CA  LEU A 638      -9.306  70.336 -17.792  1.00  0.00           C  
ATOM   1323  C   LEU A 638      -9.065  70.132 -19.283  1.00  0.00           C  
ATOM   1324  O   LEU A 638      -8.988  71.094 -20.049  1.00  0.00           O  
ATOM   1325  CB  LEU A 638      -7.960  70.568 -17.102  1.00  0.00           C  
ATOM   1326  CG  LEU A 638      -7.918  70.685 -15.576  1.00  0.00           C  
ATOM   1327  CD1 LEU A 638      -6.469  70.679 -15.113  1.00  0.00           C  
ATOM   1328  CD2 LEU A 638      -8.622  71.953 -15.124  1.00  0.00           C  
ATOM   1329  N   ASP A 639      -8.948  68.869 -19.681  1.00  0.00           N  
ATOM   1330  CA  ASP A 639      -8.693  68.502 -21.070  1.00  0.00           C  
ATOM   1331  C   ASP A 639      -9.942  68.409 -21.945  1.00  0.00           C  
ATOM   1332  O   ASP A 639      -9.992  68.993 -23.028  1.00  0.00           O  
ATOM   1333  CB  ASP A 639      -7.942  67.167 -21.120  1.00  0.00           C  
ATOM   1334  CG  ASP A 639      -6.525  67.274 -20.589  1.00  0.00           C  
ATOM   1335  OD1 ASP A 639      -6.338  67.830 -19.487  1.00  0.00           O  
ATOM   1336  OD2 ASP A 639      -5.597  66.795 -21.273  1.00  0.00           O  
ATOM   1337  N   GLU A 640     -10.947  67.676 -21.479  1.00  0.00           N  
ATOM   1338  CA  GLU A 640     -12.171  67.507 -22.251  1.00  0.00           C  
ATOM   1339  C   GLU A 640     -13.223  68.591 -22.035  1.00  0.00           C  
ATOM   1340  O   GLU A 640     -14.252  68.601 -22.711  1.00  0.00           O  
ATOM   1341  CB  GLU A 640     -12.782  66.133 -21.963  1.00  0.00           C  
ATOM   1342  CG  GLU A 640     -13.053  65.860 -20.494  1.00  0.00           C  
ATOM   1343  CD  GLU A 640     -13.647  64.482 -20.257  1.00  0.00           C  
ATOM   1344  OE1 GLU A 640     -13.866  64.121 -19.082  1.00  0.00           O  
ATOM   1345  OE2 GLU A 640     -13.897  63.761 -21.247  1.00  0.00           O  
ATOM   1346  N   VAL A 641     -12.970  69.506 -21.104  1.00  0.00           N  
ATOM   1347  CA  VAL A 641     -13.925  70.575 -20.834  1.00  0.00           C  
ATOM   1348  C   VAL A 641     -13.345  71.957 -21.130  1.00  0.00           C  
ATOM   1349  O   VAL A 641     -14.091  72.915 -21.343  1.00  0.00           O  
ATOM   1350  CB  VAL A 641     -14.401  70.553 -19.359  1.00  0.00           C  
ATOM   1351  CG1 VAL A 641     -15.599  71.474 -19.186  1.00  0.00           C  
ATOM   1352  CG2 VAL A 641     -14.756  69.139 -18.941  1.00  0.00           C  
ATOM   1353  N   PHE A 642     -12.017  72.061 -21.149  1.00  0.00           N  
ATOM   1354  CA  PHE A 642     -11.367  73.344 -21.405  1.00  0.00           C  
ATOM   1355  C   PHE A 642     -10.210  73.293 -22.402  1.00  0.00           C  
ATOM   1356  O   PHE A 642      -9.061  73.073 -22.020  1.00  0.00           O  
ATOM   1357  CB  PHE A 642     -10.861  73.950 -20.091  1.00  0.00           C  
ATOM   1358  CG  PHE A 642     -11.923  74.097 -19.041  1.00  0.00           C  
ATOM   1359  CD1 PHE A 642     -12.315  73.005 -18.271  1.00  0.00           C  
ATOM   1360  CD2 PHE A 642     -12.550  75.323 -18.837  1.00  0.00           C  
ATOM   1361  CE1 PHE A 642     -13.318  73.130 -17.313  1.00  0.00           C  
ATOM   1362  CE2 PHE A 642     -13.555  75.460 -17.882  1.00  0.00           C  
ATOM   1363  CZ  PHE A 642     -13.940  74.360 -17.118  1.00  0.00           C  
ATOM   1364  N   PRO A 643     -10.503  73.491 -23.697  1.00  0.00           N  
ATOM   1365  CA  PRO A 643      -9.463  73.470 -24.732  1.00  0.00           C  
ATOM   1366  C   PRO A 643      -8.598  74.737 -24.704  1.00  0.00           C  
ATOM   1367  O   PRO A 643      -7.642  74.863 -25.470  1.00  0.00           O  
ATOM   1368  CB  PRO A 643     -10.267  73.355 -26.027  1.00  0.00           C  
ATOM   1369  CG  PRO A 643     -11.515  72.643 -25.592  1.00  0.00           C  
ATOM   1370  CD  PRO A 643     -11.837  73.353 -24.305  1.00  0.00           C  
ATOM   1371  N   GLU A 644      -8.947  75.670 -23.818  1.00  0.00           N  
ATOM   1372  CA  GLU A 644      -8.222  76.935 -23.672  1.00  0.00           C  
ATOM   1373  C   GLU A 644      -6.770  76.732 -23.258  1.00  0.00           C  
ATOM   1374  O   GLU A 644      -5.888  77.489 -23.662  1.00  0.00           O  
ATOM   1375  CB  GLU A 644      -8.921  77.826 -22.636  1.00  0.00           C  
ATOM   1376  CG  GLU A 644      -8.059  78.959 -22.062  1.00  0.00           C  
ATOM   1377  CD  GLU A 644      -7.721  80.042 -23.075  1.00  0.00           C  
ATOM   1378  OE1 GLU A 644      -7.116  79.722 -24.120  1.00  0.00           O  
ATOM   1379  OE2 GLU A 644      -8.057  81.220 -22.821  1.00  0.00           O  
ATOM   1380  N   PHE A 645      -6.530  75.709 -22.448  1.00  0.00           N  
ATOM   1381  CA  PHE A 645      -5.186  75.417 -21.971  1.00  0.00           C  
ATOM   1382  C   PHE A 645      -4.215  75.083 -23.105  1.00  0.00           C  
ATOM   1383  O   PHE A 645      -3.009  75.290 -22.977  1.00  0.00           O  
ATOM   1384  CB  PHE A 645      -5.231  74.266 -20.960  1.00  0.00           C  
ATOM   1385  CG  PHE A 645      -5.999  74.586 -19.698  1.00  0.00           C  
ATOM   1386  CD1 PHE A 645      -6.066  73.661 -18.659  1.00  0.00           C  
ATOM   1387  CD2 PHE A 645      -6.652  75.808 -19.544  1.00  0.00           C  
ATOM   1388  CE1 PHE A 645      -6.769  73.946 -17.488  1.00  0.00           C  
ATOM   1389  CE2 PHE A 645      -7.358  76.101 -18.377  1.00  0.00           C  
ATOM   1390  CZ  PHE A 645      -7.415  75.168 -17.347  1.00  0.00           C  
ATOM   1391  N   LYS A 646      -4.742  74.578 -24.216  1.00  0.00           N  
ATOM   1392  CA  LYS A 646      -3.905  74.223 -25.359  1.00  0.00           C  
ATOM   1393  C   LYS A 646      -3.727  75.397 -26.323  1.00  0.00           C  
ATOM   1394  O   LYS A 646      -3.523  75.200 -27.522  1.00  0.00           O  
ATOM   1395  CB  LYS A 646      -4.512  73.029 -26.106  1.00  0.00           C  
ATOM   1396  CG  LYS A 646      -4.693  71.777 -25.251  1.00  0.00           C  
ATOM   1397  CD  LYS A 646      -3.388  71.345 -24.588  1.00  0.00           C  
ATOM   1398  CE  LYS A 646      -2.288  71.068 -25.609  1.00  0.00           C  
ATOM   1399  NZ  LYS A 646      -2.644  69.960 -26.536  1.00  0.00           N  
ATOM   1400  N   GLU A 647      -3.799  76.613 -25.790  1.00  0.00           N  
ATOM   1401  CA  GLU A 647      -3.652  77.825 -26.595  1.00  0.00           C  
ATOM   1402  C   GLU A 647      -2.638  78.763 -25.937  1.00  0.00           C  
ATOM   1403  O   GLU A 647      -2.539  79.942 -26.286  1.00  0.00           O  
ATOM   1404  CB  GLU A 647      -5.013  78.528 -26.730  1.00  0.00           C  
ATOM   1405  CG  GLU A 647      -5.018  79.809 -27.574  1.00  0.00           C  
ATOM   1406  CD  GLU A 647      -4.826  79.556 -29.063  1.00  0.00           C  
ATOM   1407  OE1 GLU A 647      -3.788  78.977 -29.447  1.00  0.00           O  
ATOM   1408  OE2 GLU A 647      -5.716  79.945 -29.852  1.00  0.00           O  
ATOM   1409  N   LEU A 648      -1.879  78.228 -24.988  1.00  0.00           N  
ATOM   1410  CA  LEU A 648      -0.884  79.019 -24.276  1.00  0.00           C  
ATOM   1411  C   LEU A 648       0.449  79.089 -25.014  1.00  0.00           C  
ATOM   1412  O   LEU A 648       0.871  78.125 -25.653  1.00  0.00           O  
ATOM   1413  CB  LEU A 648      -0.671  78.438 -22.880  1.00  0.00           C  
ATOM   1414  CG  LEU A 648      -1.909  78.391 -21.981  1.00  0.00           C  
ATOM   1415  CD1 LEU A 648      -1.592  77.635 -20.701  1.00  0.00           C  
ATOM   1416  CD2 LEU A 648      -2.361  79.806 -21.667  1.00  0.00           C  
ATOM   1417  N   LYS A 649       1.104  80.243 -24.931  1.00  0.00           N  
ATOM   1418  CA  LYS A 649       2.400  80.446 -25.572  1.00  0.00           C  
ATOM   1419  C   LYS A 649       3.263  81.316 -24.663  1.00  0.00           C  
ATOM   1420  O   LYS A 649       2.820  82.361 -24.189  1.00  0.00           O  
ATOM   1421  CB  LYS A 649       2.245  81.149 -26.925  1.00  0.00           C  
ATOM   1422  CG  LYS A 649       1.168  80.581 -27.839  1.00  0.00           C  
ATOM   1423  CD  LYS A 649       1.277  81.189 -29.236  1.00  0.00           C  
ATOM   1424  CE  LYS A 649       0.020  80.966 -30.067  1.00  0.00           C  
ATOM   1425  NZ  LYS A 649      -1.111  81.830 -29.618  1.00  0.00           N  
ATOM   1426  N   PRO A 650       4.511  80.896 -24.406  1.00  0.00           N  
ATOM   1427  CA  PRO A 650       5.389  81.689 -23.541  1.00  0.00           C  
ATOM   1428  C   PRO A 650       5.537  83.152 -23.976  1.00  0.00           C  
ATOM   1429  O   PRO A 650       5.565  83.462 -25.168  1.00  0.00           O  
ATOM   1430  CB  PRO A 650       6.710  80.917 -23.586  1.00  0.00           C  
ATOM   1431  CG  PRO A 650       6.643  80.170 -24.894  1.00  0.00           C  
ATOM   1432  CD  PRO A 650       5.215  79.712 -24.926  1.00  0.00           C  
ATOM   1433  N   ILE A 651       5.625  84.043 -22.992  1.00  0.00           N  
ATOM   1434  CA  ILE A 651       5.768  85.474 -23.238  1.00  0.00           C  
ATOM   1435  C   ILE A 651       7.154  85.927 -22.801  1.00  0.00           C  
ATOM   1436  O   ILE A 651       7.529  85.747 -21.644  1.00  0.00           O  
ATOM   1437  CB  ILE A 651       4.743  86.287 -22.428  1.00  0.00           C  
ATOM   1438  CG1 ILE A 651       3.329  85.766 -22.690  1.00  0.00           C  
ATOM   1439  CG2 ILE A 651       4.853  87.759 -22.792  1.00  0.00           C  
ATOM   1440  CD1 ILE A 651       2.278  86.408 -21.808  1.00  0.00           C  
ATOM   1441  N   SER A 652       7.904  86.524 -23.721  1.00  0.00           N  
ATOM   1442  CA  SER A 652       9.255  86.996 -23.428  1.00  0.00           C  
ATOM   1443  C   SER A 652       9.232  87.997 -22.291  1.00  0.00           C  
ATOM   1444  O   SER A 652       8.170  88.316 -21.761  1.00  0.00           O  
ATOM   1445  CB  SER A 652       9.863  87.658 -24.663  1.00  0.00           C  
ATOM   1446  OG  SER A 652       9.761  86.816 -25.799  1.00  0.00           O  
ATOM   1447  N   SER A 653      10.409  88.488 -21.917  1.00  0.00           N  
ATOM   1448  CA  SER A 653      10.519  89.473 -20.845  1.00  0.00           C  
ATOM   1449  C   SER A 653      11.843  90.218 -20.948  1.00  0.00           C  
ATOM   1450  O   SER A 653      12.595  90.033 -21.903  1.00  0.00           O  
ATOM   1451  CB  SER A 653      10.406  88.802 -19.471  1.00  0.00           C  
ATOM   1452  OG  SER A 653      11.567  88.053 -19.158  1.00  0.00           O  
ATOM   1453  N   THR A 654      12.117  91.065 -19.965  1.00  0.00           N  
ATOM   1454  CA  THR A 654      13.350  91.841 -19.946  1.00  0.00           C  
ATOM   1455  C   THR A 654      14.427  91.103 -19.160  1.00  0.00           C  
ATOM   1456  O   THR A 654      15.555  91.582 -19.018  1.00  0.00           O  
ATOM   1457  CB  THR A 654      13.117  93.222 -19.303  1.00  0.00           C  
ATOM   1458  OG1 THR A 654      12.416  93.062 -18.063  1.00  0.00           O  
ATOM   1459  CG2 THR A 654      12.299  94.107 -20.226  1.00  0.00           C  
ATOM   1460  N   LEU A 655      14.066  89.927 -18.656  1.00  0.00           N  
ATOM   1461  CA  LEU A 655      14.979  89.108 -17.876  1.00  0.00           C  
ATOM   1462  C   LEU A 655      15.826  88.159 -18.718  1.00  0.00           C  
ATOM   1463  O   LEU A 655      15.339  87.550 -19.673  1.00  0.00           O  
ATOM   1464  CB  LEU A 655      14.197  88.309 -16.835  1.00  0.00           C  
ATOM   1465  CG  LEU A 655      13.720  89.101 -15.619  1.00  0.00           C  
ATOM   1466  CD1 LEU A 655      13.133  88.135 -14.606  1.00  0.00           C  
ATOM   1467  CD2 LEU A 655      14.888  89.875 -15.004  1.00  0.00           C  
ATOM   1468  N   THR A 656      17.095  88.024 -18.343  1.00  0.00           N  
ATOM   1469  CA  THR A 656      18.013  87.163 -19.069  1.00  0.00           C  
ATOM   1470  C   THR A 656      18.928  86.311 -18.200  1.00  0.00           C  
ATOM   1471  O   THR A 656      18.938  86.424 -16.975  1.00  0.00           O  
ATOM   1472  CB  THR A 656      18.902  87.988 -19.985  1.00  0.00           C  
ATOM   1473  OG1 THR A 656      19.496  89.050 -19.228  1.00  0.00           O  
ATOM   1474  CG2 THR A 656      18.095  88.552 -21.128  1.00  0.00           C  
ATOM   1475  N   LEU A 657      19.696  85.457 -18.871  1.00  0.00           N  
ATOM   1476  CA  LEU A 657      20.657  84.571 -18.232  1.00  0.00           C  
ATOM   1477  C   LEU A 657      22.053  85.007 -18.665  1.00  0.00           C  
ATOM   1478  O   LEU A 657      22.428  84.859 -19.829  1.00  0.00           O  
ATOM   1479  CB  LEU A 657      20.407  83.122 -18.660  1.00  0.00           C  
ATOM   1480  CG  LEU A 657      19.039  82.559 -18.275  1.00  0.00           C  
ATOM   1481  CD1 LEU A 657      18.940  81.098 -18.671  1.00  0.00           C  
ATOM   1482  CD2 LEU A 657      18.841  82.710 -16.776  1.00  0.00           C  
ATOM   1483  N   ARG A 658      22.808  85.553 -17.718  1.00  0.00           N  
ATOM   1484  CA  ARG A 658      24.167  86.038 -17.950  1.00  0.00           C  
ATOM   1485  C   ARG A 658      24.983  85.220 -18.954  1.00  0.00           C  
ATOM   1486  O   ARG A 658      24.994  83.992 -18.903  1.00  0.00           O  
ATOM   1487  CB  ARG A 658      24.917  86.093 -16.616  1.00  0.00           C  
ATOM   1488  CG  ARG A 658      24.920  84.774 -15.857  1.00  0.00           C  
ATOM   1489  CD  ARG A 658      25.769  84.842 -14.594  1.00  0.00           C  
ATOM   1490  NE  ARG A 658      25.829  83.548 -13.923  1.00  0.00           N  
ATOM   1491  CZ  ARG A 658      26.401  83.338 -12.743  1.00  0.00           C  
ATOM   1492  NH1 ARG A 658      26.403  82.123 -12.213  1.00  0.00           N  
ATOM   1493  NH2 ARG A 658      26.968  84.341 -12.091  1.00  0.00           N  
ATOM   1494  N   SER A 659      25.671  85.911 -19.861  1.00  0.00           N  
ATOM   1495  CA  SER A 659      26.502  85.253 -20.868  1.00  0.00           C  
ATOM   1496  C   SER A 659      27.893  85.007 -20.297  1.00  0.00           C  
ATOM   1497  O   SER A 659      28.664  84.218 -20.836  1.00  0.00           O  
ATOM   1498  CB  SER A 659      26.610  86.120 -22.124  1.00  0.00           C  
ATOM   1499  OG  SER A 659      27.239  87.358 -21.842  1.00  0.00           O  
ATOM   1500  N   HIS A 660      28.207  85.708 -19.210  1.00  0.00           N  
ATOM   1501  CA  HIS A 660      29.488  85.568 -18.525  1.00  0.00           C  
ATOM   1502  C   HIS A 660      29.435  86.156 -17.111  1.00  0.00           C  
ATOM   1503  O   HIS A 660      28.687  87.087 -16.837  1.00  0.00           O  
ATOM   1504  CB  HIS A 660      30.619  86.217 -19.337  1.00  0.00           C  
ATOM   1505  CG  HIS A 660      30.461  87.691 -19.552  1.00  0.00           C  
ATOM   1506  ND1 HIS A 660      31.469  88.472 -20.076  1.00  0.00           N  
ATOM   1507  CD2 HIS A 660      29.418  88.525 -19.329  1.00  0.00           C  
ATOM   1508  CE1 HIS A 660      31.054  89.722 -20.165  1.00  0.00           C  
ATOM   1509  NE2 HIS A 660      29.813  89.782 -19.718  1.00  0.00           N  
ATOM   1510  N   MET A 661      30.229  85.596 -16.211  1.00  0.00           N  
ATOM   1511  CA  MET A 661      30.254  86.052 -14.828  1.00  0.00           C  
ATOM   1512  C   MET A 661      30.338  87.561 -14.693  1.00  0.00           C  
ATOM   1513  O   MET A 661      29.850  88.125 -13.722  1.00  0.00           O  
ATOM   1514  CB  MET A 661      31.438  85.433 -14.093  1.00  0.00           C  
ATOM   1515  CG  MET A 661      31.303  85.468 -12.598  1.00  0.00           C  
ATOM   1516  SD  MET A 661      29.859  84.546 -12.148  1.00  0.00           S  
ATOM   1517  CE  MET A 661      30.337  82.912 -12.681  1.00  0.00           C  
ATOM   1518  N   THR A 662      30.964  88.218 -15.659  1.00  0.00           N  
ATOM   1519  CA  THR A 662      31.103  89.663 -15.591  1.00  0.00           C  
ATOM   1520  C   THR A 662      29.795  90.419 -15.419  1.00  0.00           C  
ATOM   1521  O   THR A 662      29.723  91.359 -14.631  1.00  0.00           O  
ATOM   1522  CB  THR A 662      31.806  90.213 -16.819  1.00  0.00           C  
ATOM   1523  OG1 THR A 662      33.170  89.784 -16.811  1.00  0.00           O  
ATOM   1524  CG2 THR A 662      31.766  91.722 -16.808  1.00  0.00           C  
ATOM   1525  N   THR A 663      28.764  90.022 -16.154  1.00  0.00           N  
ATOM   1526  CA  THR A 663      27.469  90.689 -16.056  1.00  0.00           C  
ATOM   1527  C   THR A 663      26.994  90.796 -14.608  1.00  0.00           C  
ATOM   1528  O   THR A 663      26.391  91.798 -14.219  1.00  0.00           O  
ATOM   1529  CB  THR A 663      26.397  89.951 -16.886  1.00  0.00           C  
ATOM   1530  OG1 THR A 663      26.569  90.260 -18.276  1.00  0.00           O  
ATOM   1531  CG2 THR A 663      25.010  90.355 -16.448  1.00  0.00           C  
ATOM   1532  N   GLY A 664      27.277  89.766 -13.814  1.00  0.00           N  
ATOM   1533  CA  GLY A 664      26.869  89.769 -12.421  1.00  0.00           C  
ATOM   1534  C   GLY A 664      27.869  90.407 -11.473  1.00  0.00           C  
ATOM   1535  O   GLY A 664      27.531  90.752 -10.347  1.00  0.00           O  
ATOM   1536  N   TRP A 665      29.108  90.571 -11.914  1.00  0.00           N  
ATOM   1537  CA  TRP A 665      30.116  91.169 -11.053  1.00  0.00           C  
ATOM   1538  C   TRP A 665      29.806  92.618 -10.719  1.00  0.00           C  
ATOM   1539  O   TRP A 665      29.997  93.041  -9.580  1.00  0.00           O  
ATOM   1540  CB  TRP A 665      31.508  91.077 -11.693  1.00  0.00           C  
ATOM   1541  CG  TRP A 665      32.171  89.740 -11.524  1.00  0.00           C  
ATOM   1542  CD1 TRP A 665      32.586  88.900 -12.515  1.00  0.00           C  
ATOM   1543  CD2 TRP A 665      32.510  89.099 -10.287  1.00  0.00           C  
ATOM   1544  NE1 TRP A 665      33.163  87.778 -11.973  1.00  0.00           N  
ATOM   1545  CE2 TRP A 665      33.128  87.876 -10.607  1.00  0.00           C  
ATOM   1546  CE3 TRP A 665      32.348  89.440  -8.940  1.00  0.00           C  
ATOM   1547  CZ2 TRP A 665      33.587  86.995  -9.630  1.00  0.00           C  
ATOM   1548  CZ3 TRP A 665      32.799  88.569  -7.975  1.00  0.00           C  
ATOM   1549  CH2 TRP A 665      33.413  87.359  -8.321  1.00  0.00           C  
ATOM   1550  N   PHE A 666      29.326  93.378 -11.701  1.00  0.00           N  
ATOM   1551  CA  PHE A 666      29.021  94.789 -11.481  1.00  0.00           C  
ATOM   1552  C   PHE A 666      28.002  95.012 -10.377  1.00  0.00           C  
ATOM   1553  O   PHE A 666      28.165  95.899  -9.538  1.00  0.00           O  
ATOM   1554  CB  PHE A 666      28.541  95.441 -12.777  1.00  0.00           C  
ATOM   1555  CG  PHE A 666      29.631  95.646 -13.775  1.00  0.00           C  
ATOM   1556  CD1 PHE A 666      29.731  94.832 -14.890  1.00  0.00           C  
ATOM   1557  CD2 PHE A 666      30.596  96.621 -13.566  1.00  0.00           C  
ATOM   1558  CE1 PHE A 666      30.778  94.981 -15.785  1.00  0.00           C  
ATOM   1559  CE2 PHE A 666      31.646  96.779 -14.452  1.00  0.00           C  
ATOM   1560  CZ  PHE A 666      31.738  95.955 -15.566  1.00  0.00           C  
ATOM   1561  N   ILE A 667      26.947  94.211 -10.385  1.00  0.00           N  
ATOM   1562  CA  ILE A 667      25.916  94.300  -9.365  1.00  0.00           C  
ATOM   1563  C   ILE A 667      26.526  94.007  -7.989  1.00  0.00           C  
ATOM   1564  O   ILE A 667      26.409  94.807  -7.065  1.00  0.00           O  
ATOM   1565  CB  ILE A 667      24.817  93.292  -9.653  1.00  0.00           C  
ATOM   1566  CG1 ILE A 667      24.036  93.742 -10.882  1.00  0.00           C  
ATOM   1567  CG2 ILE A 667      23.955  93.100  -8.430  1.00  0.00           C  
ATOM   1568  CD1 ILE A 667      23.108  92.689 -11.426  1.00  0.00           C  
ATOM   1569  N   THR A 668      27.183  92.858  -7.865  1.00  0.00           N  
ATOM   1570  CA  THR A 668      27.815  92.466  -6.612  1.00  0.00           C  
ATOM   1571  C   THR A 668      28.840  93.481  -6.107  1.00  0.00           C  
ATOM   1572  O   THR A 668      28.842  93.837  -4.935  1.00  0.00           O  
ATOM   1573  CB  THR A 668      28.523  91.107  -6.741  1.00  0.00           C  
ATOM   1574  OG1 THR A 668      27.551  90.054  -6.821  1.00  0.00           O  
ATOM   1575  CG2 THR A 668      29.419  90.880  -5.537  1.00  0.00           C  
ATOM   1576  N   LEU A 669      29.721  93.934  -6.987  1.00  0.00           N  
ATOM   1577  CA  LEU A 669      30.736  94.900  -6.602  1.00  0.00           C  
ATOM   1578  C   LEU A 669      30.134  96.243  -6.252  1.00  0.00           C  
ATOM   1579  O   LEU A 669      30.665  96.966  -5.414  1.00  0.00           O  
ATOM   1580  CB  LEU A 669      31.739  95.081  -7.728  1.00  0.00           C  
ATOM   1581  CG  LEU A 669      32.771  93.971  -7.858  1.00  0.00           C  
ATOM   1582  CD1 LEU A 669      33.427  94.054  -9.218  1.00  0.00           C  
ATOM   1583  CD2 LEU A 669      33.795  94.100  -6.743  1.00  0.00           C  
ATOM   1584  N   SER A 670      29.024  96.579  -6.899  1.00  0.00           N  
ATOM   1585  CA  SER A 670      28.364  97.850  -6.637  1.00  0.00           C  
ATOM   1586  C   SER A 670      28.067  97.974  -5.150  1.00  0.00           C  
ATOM   1587  O   SER A 670      28.264  99.032  -4.562  1.00  0.00           O  
ATOM   1588  CB  SER A 670      27.054  97.959  -7.421  1.00  0.00           C  
ATOM   1589  OG  SER A 670      26.009  97.274  -6.760  1.00  0.00           O  
ATOM   1590  N   HIS A 671      27.607  96.884  -4.545  1.00  0.00           N  
ATOM   1591  CA  HIS A 671      27.267  96.881  -3.128  1.00  0.00           C  
ATOM   1592  C   HIS A 671      28.416  96.888  -2.114  1.00  0.00           C  
ATOM   1593  O   HIS A 671      28.166  97.104  -0.929  1.00  0.00           O  
ATOM   1594  CB  HIS A 671      26.372  95.685  -2.799  1.00  0.00           C  
ATOM   1595  CG  HIS A 671      25.023  95.727  -3.447  1.00  0.00           C  
ATOM   1596  ND1 HIS A 671      24.839  95.537  -4.799  1.00  0.00           N  
ATOM   1597  CD2 HIS A 671      23.788  95.890  -2.919  1.00  0.00           C  
ATOM   1598  CE1 HIS A 671      23.548  95.576  -5.074  1.00  0.00           C  
ATOM   1599  NE2 HIS A 671      22.889  95.790  -3.951  1.00  0.00           N  
ATOM   1600  N   ILE A 672      29.659  96.665  -2.538  1.00  0.00           N  
ATOM   1601  CA  ILE A 672      30.752  96.627  -1.560  1.00  0.00           C  
ATOM   1602  C   ILE A 672      32.088  97.254  -1.938  1.00  0.00           C  
ATOM   1603  O   ILE A 672      32.955  97.423  -1.075  1.00  0.00           O  
ATOM   1604  CB  ILE A 672      31.075  95.183  -1.161  1.00  0.00           C  
ATOM   1605  CG1 ILE A 672      31.669  94.448  -2.363  1.00  0.00           C  
ATOM   1606  CG2 ILE A 672      29.822  94.473  -0.691  1.00  0.00           C  
ATOM   1607  CD1 ILE A 672      32.204  93.082  -2.038  1.00  0.00           C  
ATOM   1608  N   ALA A 675      32.261  97.586  -3.212  1.00  0.00           N  
ATOM   1609  CA  ALA A 675      33.519  98.152  -3.698  1.00  0.00           C  
ATOM   1610  C   ALA A 675      34.132  99.254  -2.840  1.00  0.00           C  
ATOM   1611  O   ALA A 675      35.312  99.562  -2.980  1.00  0.00           O  
ATOM   1612  CB  ALA A 675      33.347  98.639  -5.131  1.00  0.00           C  
ATOM   1613  N   ASP A 677      33.350  99.851  -1.949  1.00  0.00           N  
ATOM   1614  CA  ASP A 677      33.888 100.908  -1.099  1.00  0.00           C  
ATOM   1615  C   ASP A 677      33.642 100.709   0.395  1.00  0.00           C  
ATOM   1616  O   ASP A 677      34.139 101.486   1.210  1.00  0.00           O  
ATOM   1617  CB  ASP A 677      33.334 102.267  -1.528  1.00  0.00           C  
ATOM   1618  CG  ASP A 677      31.823 102.364  -1.374  1.00  0.00           C  
ATOM   1619  OD1 ASP A 677      31.329 102.222  -0.236  1.00  0.00           O  
ATOM   1620  OD2 ASP A 677      31.126 102.589  -2.388  1.00  0.00           O  
ATOM   1621  N   LYS A 681      32.888  99.672   0.756  1.00  0.00           N  
ATOM   1622  CA  LYS A 681      32.592  99.410   2.161  1.00  0.00           C  
ATOM   1623  C   LYS A 681      33.540  98.386   2.758  1.00  0.00           C  
ATOM   1624  O   LYS A 681      33.539  98.175   3.969  1.00  0.00           O  
ATOM   1625  CB  LYS A 681      31.158  98.907   2.341  1.00  0.00           C  
ATOM   1626  CG  LYS A 681      30.092  99.755   1.690  1.00  0.00           C  
ATOM   1627  CD  LYS A 681      28.710  99.187   1.961  1.00  0.00           C  
ATOM   1628  CE  LYS A 681      27.692  99.706   0.949  1.00  0.00           C  
ATOM   1629  NZ  LYS A 681      27.671 101.198   0.839  1.00  0.00           N  
ATOM   1630  N   LEU A 683      34.336  97.735   1.916  1.00  0.00           N  
ATOM   1631  CA  LEU A 683      35.283  96.744   2.420  1.00  0.00           C  
ATOM   1632  C   LEU A 683      36.717  97.179   2.191  1.00  0.00           C  
ATOM   1633  O   LEU A 683      37.010  97.937   1.268  1.00  0.00           O  
ATOM   1634  CB  LEU A 683      35.047  95.385   1.767  1.00  0.00           C  
ATOM   1635  CG  LEU A 683      33.731  94.722   2.162  1.00  0.00           C  
ATOM   1636  CD1 LEU A 683      33.496  93.501   1.307  1.00  0.00           C  
ATOM   1637  CD2 LEU A 683      33.768  94.363   3.636  1.00  0.00           C  
ATOM   1638  N   PRO A 684      37.635  96.703   3.038  1.00  0.00           N  
ATOM   1639  CA  PRO A 684      39.052  97.048   2.931  1.00  0.00           C  
ATOM   1640  C   PRO A 684      39.679  96.563   1.637  1.00  0.00           C  
ATOM   1641  O   PRO A 684      39.384  95.465   1.162  1.00  0.00           O  
ATOM   1642  CB  PRO A 684      39.665  96.369   4.154  1.00  0.00           C  
ATOM   1643  CG  PRO A 684      38.540  96.338   5.129  1.00  0.00           C  
ATOM   1644  CD  PRO A 684      37.383  95.922   4.259  1.00  0.00           C  
ATOM   1645  N   LEU A 685      40.544  97.394   1.067  1.00  0.00           N  
ATOM   1646  CA  LEU A 685      41.231  97.034  -0.161  1.00  0.00           C  
ATOM   1647  C   LEU A 685      42.579  96.395   0.154  1.00  0.00           C  
ATOM   1648  O   LEU A 685      43.204  96.695   1.176  1.00  0.00           O  
ATOM   1649  CB  LEU A 685      41.418  98.268  -1.040  1.00  0.00           C  
ATOM   1650  CG  LEU A 685      40.284  98.478  -2.043  1.00  0.00           C  
ATOM   1651  CD1 LEU A 685      38.952  98.243  -1.368  1.00  0.00           C  
ATOM   1652  CD2 LEU A 685      40.365  99.871  -2.622  1.00  0.00           C  
ATOM   1653  N   PRO A 686      43.047  95.497  -0.722  1.00  0.00           N  
ATOM   1654  CA  PRO A 686      42.419  95.046  -1.966  1.00  0.00           C  
ATOM   1655  C   PRO A 686      41.269  94.089  -1.740  1.00  0.00           C  
ATOM   1656  O   PRO A 686      41.220  93.399  -0.728  1.00  0.00           O  
ATOM   1657  CB  PRO A 686      43.553  94.346  -2.669  1.00  0.00           C  
ATOM   1658  CG  PRO A 686      44.219  93.652  -1.519  1.00  0.00           C  
ATOM   1659  CD  PRO A 686      44.309  94.774  -0.500  1.00  0.00           C  
ATOM   1660  N   ILE A 687      40.361  94.034  -2.705  1.00  0.00           N  
ATOM   1661  CA  ILE A 687      39.217  93.142  -2.633  1.00  0.00           C  
ATOM   1662  C   ILE A 687      39.445  92.007  -3.622  1.00  0.00           C  
ATOM   1663  O   ILE A 687      39.598  92.252  -4.818  1.00  0.00           O  
ATOM   1664  CB  ILE A 687      37.921  93.877  -3.013  1.00  0.00           C  
ATOM   1665  CG1 ILE A 687      37.674  95.024  -2.033  1.00  0.00           C  
ATOM   1666  CG2 ILE A 687      36.749  92.902  -3.032  1.00  0.00           C  
ATOM   1667  CD1 ILE A 687      36.386  95.781  -2.289  1.00  0.00           C  
ATOM   1668  N   LYS A 688      39.483  90.773  -3.126  1.00  0.00           N  
ATOM   1669  CA  LYS A 688      39.690  89.616  -3.994  1.00  0.00           C  
ATOM   1670  C   LYS A 688      38.521  88.646  -3.863  1.00  0.00           C  
ATOM   1671  O   LYS A 688      38.365  87.970  -2.843  1.00  0.00           O  
ATOM   1672  CB  LYS A 688      41.002  88.906  -3.639  1.00  0.00           C  
ATOM   1673  CG  LYS A 688      42.253  89.767  -3.787  1.00  0.00           C  
ATOM   1674  CD  LYS A 688      43.482  89.060  -3.243  1.00  0.00           C  
ATOM   1675  CE  LYS A 688      44.703  89.945  -3.344  1.00  0.00           C  
ATOM   1676  NZ  LYS A 688      45.913  89.291  -2.782  1.00  0.00           N  
ATOM   1677  N   LEU A 689      37.708  88.582  -4.912  1.00  0.00           N  
ATOM   1678  CA  LEU A 689      36.535  87.720  -4.935  1.00  0.00           C  
ATOM   1679  C   LEU A 689      36.561  86.776  -6.118  1.00  0.00           C  
ATOM   1680  O   LEU A 689      37.071  87.119  -7.180  1.00  0.00           O  
ATOM   1681  CB  LEU A 689      35.271  88.570  -5.021  1.00  0.00           C  
ATOM   1682  CG  LEU A 689      35.135  89.626  -3.933  1.00  0.00           C  
ATOM   1683  CD1 LEU A 689      33.886  90.437  -4.161  1.00  0.00           C  
ATOM   1684  CD2 LEU A 689      35.091  88.945  -2.590  1.00  0.00           C  
ATOM   1685  N   PHE A 690      36.002  85.586  -5.935  1.00  0.00           N  
ATOM   1686  CA  PHE A 690      35.957  84.615  -7.014  1.00  0.00           C  
ATOM   1687  C   PHE A 690      34.639  83.859  -6.985  1.00  0.00           C  
ATOM   1688  O   PHE A 690      33.975  83.801  -5.949  1.00  0.00           O  
ATOM   1689  CB  PHE A 690      37.148  83.645  -6.904  1.00  0.00           C  
ATOM   1690  CG  PHE A 690      36.893  82.426  -6.051  1.00  0.00           C  
ATOM   1691  CD1 PHE A 690      36.236  81.319  -6.575  1.00  0.00           C  
ATOM   1692  CD2 PHE A 690      37.311  82.381  -4.729  1.00  0.00           C  
ATOM   1693  CE1 PHE A 690      35.997  80.191  -5.799  1.00  0.00           C  
ATOM   1694  CE2 PHE A 690      37.076  81.252  -3.948  1.00  0.00           C  
ATOM   1695  CZ  PHE A 690      36.418  80.160  -4.487  1.00  0.00           C  
ATOM   1696  N   SER A 691      34.248  83.310  -8.133  1.00  0.00           N  
ATOM   1697  CA  SER A 691      33.027  82.518  -8.222  1.00  0.00           C  
ATOM   1698  C   SER A 691      33.060  81.593  -9.435  1.00  0.00           C  
ATOM   1699  O   SER A 691      33.390  82.016 -10.536  1.00  0.00           O  
ATOM   1700  CB  SER A 691      31.805  83.428  -8.288  1.00  0.00           C  
ATOM   1701  OG  SER A 691      30.612  82.668  -8.394  1.00  0.00           O  
ATOM   1702  N   ILE A 692      32.735  80.322  -9.223  1.00  0.00           N  
ATOM   1703  CA  ILE A 692      32.724  79.345 -10.307  1.00  0.00           C  
ATOM   1704  C   ILE A 692      31.293  78.847 -10.478  1.00  0.00           C  
ATOM   1705  O   ILE A 692      30.870  77.894  -9.823  1.00  0.00           O  
ATOM   1706  CB  ILE A 692      33.647  78.153  -9.988  1.00  0.00           C  
ATOM   1707  CG1 ILE A 692      35.060  78.656  -9.699  1.00  0.00           C  
ATOM   1708  CG2 ILE A 692      33.683  77.200 -11.162  1.00  0.00           C  
ATOM   1709  CD1 ILE A 692      35.972  77.616  -9.135  1.00  0.00           C  
ATOM   1710  N   ASP A 693      30.553  79.494 -11.370  1.00  0.00           N  
ATOM   1711  CA  ASP A 693      29.160  79.141 -11.588  1.00  0.00           C  
ATOM   1712  C   ASP A 693      28.788  79.067 -13.069  1.00  0.00           C  
ATOM   1713  O   ASP A 693      29.572  79.435 -13.946  1.00  0.00           O  
ATOM   1714  CB  ASP A 693      28.274  80.179 -10.896  1.00  0.00           C  
ATOM   1715  CG  ASP A 693      26.962  79.604 -10.419  1.00  0.00           C  
ATOM   1716  OD1 ASP A 693      26.455  78.653 -11.046  1.00  0.00           O  
ATOM   1717  OD2 ASP A 693      26.428  80.116  -9.417  1.00  0.00           O  
ATOM   1718  N   ARG A 695      27.570  78.601 -13.327  1.00  0.00           N  
ATOM   1719  CA  ARG A 695      27.045  78.455 -14.677  1.00  0.00           C  
ATOM   1720  C   ARG A 695      26.706  79.776 -15.331  1.00  0.00           C  
ATOM   1721  O   ARG A 695      26.496  80.784 -14.665  1.00  0.00           O  
ATOM   1722  CB  ARG A 695      25.794  77.565 -14.678  1.00  0.00           C  
ATOM   1723  CG  ARG A 695      26.081  76.085 -14.879  1.00  0.00           C  
ATOM   1724  CD  ARG A 695      24.822  75.254 -14.780  1.00  0.00           C  
ATOM   1725  NE  ARG A 695      25.069  73.830 -15.004  1.00  0.00           N  
ATOM   1726  CZ  ARG A 695      25.489  73.313 -16.153  1.00  0.00           C  
ATOM   1727  NH1 ARG A 695      25.684  72.009 -16.270  1.00  0.00           N  
ATOM   1728  NH2 ARG A 695      25.719  74.100 -17.189  1.00  0.00           N  
ATOM   1729  N   CYS A 696      26.670  79.746 -16.655  1.00  0.00           N  
ATOM   1730  CA  CYS A 696      26.345  80.896 -17.478  1.00  0.00           C  
ATOM   1731  C   CYS A 696      25.682  80.328 -18.720  1.00  0.00           C  
ATOM   1732  O   CYS A 696      25.744  79.126 -18.966  1.00  0.00           O  
ATOM   1733  CB  CYS A 696      27.613  81.672 -17.847  1.00  0.00           C  
ATOM   1734  SG  CYS A 696      28.369  82.571 -16.458  1.00  0.00           S  
ATOM   1735  N   PHE A 697      25.030  81.176 -19.498  1.00  0.00           N  
ATOM   1736  CA  PHE A 697      24.359  80.697 -20.693  1.00  0.00           C  
ATOM   1737  C   PHE A 697      24.674  81.564 -21.895  1.00  0.00           C  
ATOM   1738  O   PHE A 697      24.959  82.753 -21.761  1.00  0.00           O  
ATOM   1739  CB  PHE A 697      22.859  80.645 -20.450  1.00  0.00           C  
ATOM   1740  CG  PHE A 697      22.469  79.758 -19.305  1.00  0.00           C  
ATOM   1741  CD1 PHE A 697      22.864  80.062 -18.006  1.00  0.00           C  
ATOM   1742  CD2 PHE A 697      21.714  78.611 -19.526  1.00  0.00           C  
ATOM   1743  CE1 PHE A 697      22.515  79.241 -16.944  1.00  0.00           C  
ATOM   1744  CE2 PHE A 697      21.357  77.781 -18.470  1.00  0.00           C  
ATOM   1745  CZ  PHE A 697      21.759  78.096 -17.175  1.00  0.00           C  
ATOM   1746  N   ARG A 698      24.623  80.959 -23.075  1.00  0.00           N  
ATOM   1747  CA  ARG A 698      24.934  81.673 -24.301  1.00  0.00           C  
ATOM   1748  C   ARG A 698      24.579  80.838 -25.516  1.00  0.00           C  
ATOM   1749  O   ARG A 698      24.798  79.629 -25.539  1.00  0.00           O  
ATOM   1750  CB  ARG A 698      26.423  82.010 -24.318  1.00  0.00           C  
ATOM   1751  CG  ARG A 698      26.867  82.897 -25.452  1.00  0.00           C  
ATOM   1752  CD  ARG A 698      28.006  83.805 -24.992  1.00  0.00           C  
ATOM   1753  NE  ARG A 698      29.111  83.063 -24.388  1.00  0.00           N  
ATOM   1754  CZ  ARG A 698      30.150  83.632 -23.782  1.00  0.00           C  
ATOM   1755  NH1 ARG A 698      31.110  82.879 -23.264  1.00  0.00           N  
ATOM   1756  NH2 ARG A 698      30.227  84.953 -23.688  1.00  0.00           N  
ATOM   1757  N   ARG A 699      24.008  81.485 -26.522  1.00  0.00           N  
ATOM   1758  CA  ARG A 699      23.650  80.790 -27.745  1.00  0.00           C  
ATOM   1759  C   ARG A 699      24.779  81.032 -28.730  1.00  0.00           C  
ATOM   1760  O   ARG A 699      25.438  82.074 -28.688  1.00  0.00           O  
ATOM   1761  CB  ARG A 699      22.324  81.323 -28.307  1.00  0.00           C  
ATOM   1762  CG  ARG A 699      22.231  82.840 -28.337  1.00  0.00           C  
ATOM   1763  CD  ARG A 699      20.991  83.347 -29.063  1.00  0.00           C  
ATOM   1764  NE  ARG A 699      20.965  82.942 -30.467  1.00  0.00           N  
ATOM   1765  CZ  ARG A 699      20.359  83.625 -31.434  1.00  0.00           C  
ATOM   1766  NH1 ARG A 699      20.384  83.178 -32.683  1.00  0.00           N  
ATOM   1767  NH2 ARG A 699      19.741  84.764 -31.157  1.00  0.00           N  
ATOM   1768  N   GLU A 700      25.017  80.054 -29.595  1.00  0.00           N  
ATOM   1769  CA  GLU A 700      26.059  80.155 -30.607  1.00  0.00           C  
ATOM   1770  C   GLU A 700      25.719  79.246 -31.776  1.00  0.00           C  
ATOM   1771  O   GLU A 700      26.047  78.058 -31.779  1.00  0.00           O  
ATOM   1772  CB  GLU A 700      27.424  79.780 -30.019  1.00  0.00           C  
ATOM   1773  CG  GLU A 700      28.057  80.888 -29.188  1.00  0.00           C  
ATOM   1774  CD  GLU A 700      28.344  82.139 -30.005  1.00  0.00           C  
ATOM   1775  OE1 GLU A 700      28.712  83.171 -29.404  1.00  0.00           O  
ATOM   1776  OE2 GLU A 700      28.208  82.092 -31.247  1.00  0.00           O  
ATOM   1777  N   GLN A 703      25.049  79.824 -32.768  1.00  0.00           N  
ATOM   1778  CA  GLN A 703      24.631  79.092 -33.954  1.00  0.00           C  
ATOM   1779  C   GLN A 703      23.774  77.892 -33.555  1.00  0.00           C  
ATOM   1780  O   GLN A 703      23.629  76.939 -34.320  1.00  0.00           O  
ATOM   1781  CB  GLN A 703      25.854  78.635 -34.758  1.00  0.00           C  
ATOM   1782  CG  GLN A 703      26.727  79.781 -35.265  1.00  0.00           C  
ATOM   1783  CD  GLN A 703      25.963  80.768 -36.136  1.00  0.00           C  
ATOM   1784  OE1 GLN A 703      25.424  80.404 -37.182  1.00  0.00           O  
ATOM   1785  NE2 GLN A 703      25.917  82.024 -35.706  1.00  0.00           N  
ATOM   1786  N   GLY A 712      23.207  77.956 -32.351  1.00  0.00           N  
ATOM   1787  CA  GLY A 712      22.361  76.886 -31.852  1.00  0.00           C  
ATOM   1788  C   GLY A 712      22.874  75.499 -32.181  1.00  0.00           C  
ATOM   1789  O   GLY A 712      22.124  74.646 -32.658  1.00  0.00           O  
ATOM   1790  N   GLU A 713      24.158  75.273 -31.924  1.00  0.00           N  
ATOM   1791  CA  GLU A 713      24.779  73.984 -32.200  1.00  0.00           C  
ATOM   1792  C   GLU A 713      25.607  73.512 -31.009  1.00  0.00           C  
ATOM   1793  O   GLU A 713      25.999  74.313 -30.157  1.00  0.00           O  
ATOM   1794  CB  GLU A 713      25.660  74.092 -33.449  1.00  0.00           C  
ATOM   1795  CG  GLU A 713      24.877  74.407 -34.718  1.00  0.00           C  
ATOM   1796  CD  GLU A 713      25.759  74.867 -35.864  1.00  0.00           C  
ATOM   1797  OE1 GLU A 713      25.215  75.168 -36.947  1.00  0.00           O  
ATOM   1798  OE2 GLU A 713      26.993  74.933 -35.683  1.00  0.00           O  
ATOM   1799  N   ASP A 714      25.862  72.207 -30.954  1.00  0.00           N  
ATOM   1800  CA  ASP A 714      26.641  71.615 -29.870  1.00  0.00           C  
ATOM   1801  C   ASP A 714      28.063  71.330 -30.350  1.00  0.00           C  
ATOM   1802  O   ASP A 714      29.015  71.357 -29.564  1.00  0.00           O  
ATOM   1803  CB  ASP A 714      25.979  70.314 -29.395  1.00  0.00           C  
ATOM   1804  CG  ASP A 714      26.554  69.808 -28.083  1.00  0.00           C  
ATOM   1805  OD1 ASP A 714      26.153  68.712 -27.635  1.00  0.00           O  
ATOM   1806  OD2 ASP A 714      27.403  70.511 -27.498  1.00  0.00           O  
ATOM   1807  N   ALA A 715      28.195  71.062 -31.647  1.00  0.00           N  
ATOM   1808  CA  ALA A 715      29.490  70.772 -32.255  1.00  0.00           C  
ATOM   1809  C   ALA A 715      30.253  72.061 -32.560  1.00  0.00           C  
ATOM   1810  O   ALA A 715      31.377  72.023 -33.064  1.00  0.00           O  
ATOM   1811  CB  ALA A 715      29.297  69.962 -33.536  1.00  0.00           C  
ATOM   1812  N   THR A 716      29.631  73.197 -32.255  1.00  0.00           N  
ATOM   1813  CA  THR A 716      30.240  74.505 -32.481  1.00  0.00           C  
ATOM   1814  C   THR A 716      30.364  75.259 -31.161  1.00  0.00           C  
ATOM   1815  O   THR A 716      31.240  76.111 -31.002  1.00  0.00           O  
ATOM   1816  CB  THR A 716      29.401  75.355 -33.461  1.00  0.00           C  
ATOM   1817  OG1 THR A 716      29.346  74.701 -34.735  1.00  0.00           O  
ATOM   1818  CG2 THR A 716      30.017  76.737 -33.634  1.00  0.00           C  
ATOM   1819  N   ARG A 718      29.481  74.938 -30.218  1.00  0.00           N  
ATOM   1820  CA  ARG A 718      29.483  75.577 -28.906  1.00  0.00           C  
ATOM   1821  C   ARG A 718      28.490  74.867 -27.981  1.00  0.00           C  
ATOM   1822  O   ARG A 718      27.870  73.877 -28.369  1.00  0.00           O  
ATOM   1823  CB  ARG A 718      29.108  77.057 -29.047  1.00  0.00           C  
ATOM   1824  CG  ARG A 718      29.605  77.953 -27.916  1.00  0.00           C  
ATOM   1825  CD  ARG A 718      31.132  78.003 -27.865  1.00  0.00           C  
ATOM   1826  NE  ARG A 718      31.716  78.548 -29.090  1.00  0.00           N  
ATOM   1827  CZ  ARG A 718      33.023  78.688 -29.302  1.00  0.00           C  
ATOM   1828  NH1 ARG A 718      33.461  79.194 -30.448  1.00  0.00           N  
ATOM   1829  NH2 ARG A 718      33.893  78.323 -28.370  1.00  0.00           N  
ATOM   1830  N   LEU A 723      28.350  75.374 -26.757  1.00  0.00           N  
ATOM   1831  CA  LEU A 723      27.435  74.801 -25.769  1.00  0.00           C  
ATOM   1832  C   LEU A 723      26.467  75.857 -25.249  1.00  0.00           C  
ATOM   1833  O   LEU A 723      26.842  77.021 -25.088  1.00  0.00           O  
ATOM   1834  CB  LEU A 723      28.220  74.223 -24.590  1.00  0.00           C  
ATOM   1835  CG  LEU A 723      28.915  72.873 -24.765  1.00  0.00           C  
ATOM   1836  CD1 LEU A 723      29.836  72.623 -23.584  1.00  0.00           C  
ATOM   1837  CD2 LEU A 723      27.874  71.770 -24.878  1.00  0.00           C  
ATOM   1838  N   TYR A 724      25.228  75.442 -24.983  1.00  0.00           N  
ATOM   1839  CA  TYR A 724      24.186  76.342 -24.477  1.00  0.00           C  
ATOM   1840  C   TYR A 724      24.509  76.891 -23.088  1.00  0.00           C  
ATOM   1841  O   TYR A 724      24.305  78.073 -22.812  1.00  0.00           O  
ATOM   1842  CB  TYR A 724      22.838  75.615 -24.427  1.00  0.00           C  
ATOM   1843  CG  TYR A 724      22.085  75.566 -25.740  1.00  0.00           C  
ATOM   1844  CD1 TYR A 724      21.079  74.619 -25.948  1.00  0.00           C  
ATOM   1845  CD2 TYR A 724      22.360  76.475 -26.766  1.00  0.00           C  
ATOM   1846  CE1 TYR A 724      20.365  74.576 -27.143  1.00  0.00           C  
ATOM   1847  CE2 TYR A 724      21.650  76.440 -27.965  1.00  0.00           C  
ATOM   1848  CZ  TYR A 724      20.655  75.488 -28.146  1.00  0.00           C  
ATOM   1849  OH  TYR A 724      19.952  75.444 -29.328  1.00  0.00           O  
ATOM   1850  N   THR A 725      25.002  76.023 -22.213  1.00  0.00           N  
ATOM   1851  CA  THR A 725      25.358  76.423 -20.860  1.00  0.00           C  
ATOM   1852  C   THR A 725      26.781  75.982 -20.575  1.00  0.00           C  
ATOM   1853  O   THR A 725      27.218  74.933 -21.044  1.00  0.00           O  
ATOM   1854  CB  THR A 725      24.445  75.769 -19.826  1.00  0.00           C  
ATOM   1855  OG1 THR A 725      23.078  75.980 -20.198  1.00  0.00           O  
ATOM   1856  CG2 THR A 725      24.677  76.380 -18.460  1.00  0.00           C  
ATOM   1857  N   TYR A 726      27.503  76.777 -19.800  1.00  0.00           N  
ATOM   1858  CA  TYR A 726      28.875  76.436 -19.471  1.00  0.00           C  
ATOM   1859  C   TYR A 726      29.237  76.906 -18.067  1.00  0.00           C  
ATOM   1860  O   TYR A 726      28.388  77.379 -17.314  1.00  0.00           O  
ATOM   1861  CB  TYR A 726      29.815  77.060 -20.502  1.00  0.00           C  
ATOM   1862  CG  TYR A 726      30.036  78.553 -20.353  1.00  0.00           C  
ATOM   1863  CD1 TYR A 726      31.087  79.044 -19.579  1.00  0.00           C  
ATOM   1864  CD2 TYR A 726      29.218  79.473 -21.006  1.00  0.00           C  
ATOM   1865  CE1 TYR A 726      31.323  80.410 -19.464  1.00  0.00           C  
ATOM   1866  CE2 TYR A 726      29.444  80.842 -20.895  1.00  0.00           C  
ATOM   1867  CZ  TYR A 726      30.499  81.304 -20.124  1.00  0.00           C  
ATOM   1868  OH  TYR A 726      30.742  82.655 -20.013  1.00  0.00           O  
ATOM   1869  N   PHE A 728      30.505  76.763 -17.714  1.00  0.00           N  
ATOM   1870  CA  PHE A 728      30.967  77.187 -16.408  1.00  0.00           C  
ATOM   1871  C   PHE A 728      32.096  78.186 -16.558  1.00  0.00           C  
ATOM   1872  O   PHE A 728      32.955  78.037 -17.423  1.00  0.00           O  
ATOM   1873  CB  PHE A 728      31.486  75.997 -15.598  1.00  0.00           C  
ATOM   1874  CG  PHE A 728      30.412  75.172 -14.950  1.00  0.00           C  
ATOM   1875  CD1 PHE A 728      29.773  74.162 -15.651  1.00  0.00           C  
ATOM   1876  CD2 PHE A 728      30.067  75.383 -13.620  1.00  0.00           C  
ATOM   1877  CE1 PHE A 728      28.814  73.374 -15.038  1.00  0.00           C  
ATOM   1878  CE2 PHE A 728      29.112  74.602 -13.007  1.00  0.00           C  
ATOM   1879  CZ  PHE A 728      28.485  73.593 -13.720  1.00  0.00           C  
ATOM   1880  N   SER A 730      32.100  79.202 -15.709  1.00  0.00           N  
ATOM   1881  CA  SER A 730      33.164  80.190 -15.744  1.00  0.00           C  
ATOM   1882  C   SER A 730      33.775  80.328 -14.359  1.00  0.00           C  
ATOM   1883  O   SER A 730      33.083  80.642 -13.395  1.00  0.00           O  
ATOM   1884  CB  SER A 730      32.628  81.545 -16.203  1.00  0.00           C  
ATOM   1885  OG  SER A 730      33.650  82.524 -16.207  1.00  0.00           O  
ATOM   1886  N   ALA A 731      35.070  80.063 -14.256  1.00  0.00           N  
ATOM   1887  CA  ALA A 731      35.758  80.201 -12.984  1.00  0.00           C  
ATOM   1888  C   ALA A 731      36.320  81.607 -13.038  1.00  0.00           C  
ATOM   1889  O   ALA A 731      37.458  81.809 -13.431  1.00  0.00           O  
ATOM   1890  CB  ALA A 731      36.878  79.182 -12.870  1.00  0.00           C  
ATOM   1891  N   SER A 732      35.499  82.576 -12.649  1.00  0.00           N  
ATOM   1892  CA  SER A 732      35.875  83.984 -12.681  1.00  0.00           C  
ATOM   1893  C   SER A 732      36.316  84.566 -11.353  1.00  0.00           C  
ATOM   1894  O   SER A 732      36.053  84.001 -10.295  1.00  0.00           O  
ATOM   1895  CB  SER A 732      34.702  84.810 -13.211  1.00  0.00           C  
ATOM   1896  OG  SER A 732      34.942  86.198 -13.075  1.00  0.00           O  
ATOM   1897  N   CYS A 733      36.979  85.716 -11.430  1.00  0.00           N  
ATOM   1898  CA  CYS A 733      37.455  86.420 -10.249  1.00  0.00           C  
ATOM   1899  C   CYS A 733      37.631  87.895 -10.559  1.00  0.00           C  
ATOM   1900  O   CYS A 733      37.823  88.279 -11.707  1.00  0.00           O  
ATOM   1901  CB  CYS A 733      38.789  85.858  -9.795  1.00  0.00           C  
ATOM   1902  SG  CYS A 733      40.123  86.275 -10.888  1.00  0.00           S  
ATOM   1903  N   VAL A 734      37.570  88.720  -9.524  1.00  0.00           N  
ATOM   1904  CA  VAL A 734      37.724  90.157  -9.687  1.00  0.00           C  
ATOM   1905  C   VAL A 734      38.654  90.692  -8.612  1.00  0.00           C  
ATOM   1906  O   VAL A 734      38.562  90.303  -7.451  1.00  0.00           O  
ATOM   1907  CB  VAL A 734      36.365  90.873  -9.593  1.00  0.00           C  
ATOM   1908  CG1 VAL A 734      35.497  90.476 -10.768  1.00  0.00           C  
ATOM   1909  CG2 VAL A 734      35.670  90.510  -8.294  1.00  0.00           C  
ATOM   1910  N   LEU A 735      39.562  91.576  -9.009  1.00  0.00           N  
ATOM   1911  CA  LEU A 735      40.520  92.156  -8.080  1.00  0.00           C  
ATOM   1912  C   LEU A 735      40.217  93.634  -8.010  1.00  0.00           C  
ATOM   1913  O   LEU A 735      40.236  94.312  -9.032  1.00  0.00           O  
ATOM   1914  CB  LEU A 735      41.949  91.947  -8.593  1.00  0.00           C  
ATOM   1915  CG  LEU A 735      43.109  91.926  -7.592  1.00  0.00           C  
ATOM   1916  CD1 LEU A 735      44.418  91.866  -8.357  1.00  0.00           C  
ATOM   1917  CD2 LEU A 735      43.080  93.153  -6.708  1.00  0.00           C  
ATOM   1918  N   VAL A 736      39.928  94.130  -6.812  1.00  0.00           N  
ATOM   1919  CA  VAL A 736      39.616  95.542  -6.637  1.00  0.00           C  
ATOM   1920  C   VAL A 736      40.664  96.216  -5.782  1.00  0.00           C  
ATOM   1921  O   VAL A 736      40.887  95.816  -4.642  1.00  0.00           O  
ATOM   1922  CB  VAL A 736      38.254  95.749  -5.957  1.00  0.00           C  
ATOM   1923  CG1 VAL A 736      37.914  97.231  -5.938  1.00  0.00           C  
ATOM   1924  CG2 VAL A 736      37.179  94.959  -6.683  1.00  0.00           C  
ATOM   1925  N   ASP A 737      41.302  97.241  -6.342  1.00  0.00           N  
ATOM   1926  CA  ASP A 737      42.334  97.993  -5.633  1.00  0.00           C  
ATOM   1927  C   ASP A 737      42.426  99.392  -6.242  1.00  0.00           C  
ATOM   1928  O   ASP A 737      41.781  99.677  -7.252  1.00  0.00           O  
ATOM   1929  CB  ASP A 737      43.679  97.269  -5.749  1.00  0.00           C  
ATOM   1930  CG  ASP A 737      44.544  97.442  -4.520  1.00  0.00           C  
ATOM   1931  OD1 ASP A 737      45.600  96.780  -4.438  1.00  0.00           O  
ATOM   1932  OD2 ASP A 737      44.172  98.238  -3.634  1.00  0.00           O  
ATOM   1933  N   GLU A 738      43.212 100.268  -5.625  1.00  0.00           N  
ATOM   1934  CA  GLU A 738      43.368 101.629  -6.130  1.00  0.00           C  
ATOM   1935  C   GLU A 738      44.167 101.622  -7.427  1.00  0.00           C  
ATOM   1936  O   GLU A 738      43.700 102.105  -8.458  1.00  0.00           O  
ATOM   1937  CB  GLU A 738      44.075 102.500  -5.092  1.00  0.00           C  
ATOM   1938  CG  GLU A 738      43.303 102.660  -3.787  1.00  0.00           C  
ATOM   1939  CD  GLU A 738      43.985 103.602  -2.810  1.00  0.00           C  
ATOM   1940  OE1 GLU A 738      44.206 104.778  -3.170  1.00  0.00           O  
ATOM   1941  OE2 GLU A 738      44.295 103.166  -1.680  1.00  0.00           O  
ATOM   1942  N   GLU A 739      45.373 101.068  -7.367  1.00  0.00           N  
ATOM   1943  CA  GLU A 739      46.246 100.983  -8.531  1.00  0.00           C  
ATOM   1944  C   GLU A 739      46.152  99.593  -9.157  1.00  0.00           C  
ATOM   1945  O   GLU A 739      46.177  98.588  -8.453  1.00  0.00           O  
ATOM   1946  CB  GLU A 739      47.694 101.267  -8.119  1.00  0.00           C  
ATOM   1947  CG  GLU A 739      47.937 102.677  -7.593  1.00  0.00           C  
ATOM   1948  CD  GLU A 739      47.943 103.725  -8.693  1.00  0.00           C  
ATOM   1949  OE1 GLU A 739      48.879 103.716  -9.521  1.00  0.00           O  
ATOM   1950  OE2 GLU A 739      47.012 104.557  -8.732  1.00  0.00           O  
ATOM   1951  N   LEU A 788      46.041  99.543 -10.480  1.00  0.00           N  
ATOM   1952  CA  LEU A 788      45.947  98.275 -11.196  1.00  0.00           C  
ATOM   1953  C   LEU A 788      46.506  98.394 -12.601  1.00  0.00           C  
ATOM   1954  O   LEU A 788      46.450  99.457 -13.217  1.00  0.00           O  
ATOM   1955  CB  LEU A 788      44.492  97.815 -11.300  1.00  0.00           C  
ATOM   1956  CG  LEU A 788      43.735  97.454 -10.026  1.00  0.00           C  
ATOM   1957  CD1 LEU A 788      42.299  97.109 -10.379  1.00  0.00           C  
ATOM   1958  CD2 LEU A 788      44.409  96.285  -9.342  1.00  0.00           C  
ATOM   1959  N   SER A 789      47.029  97.284 -13.104  1.00  0.00           N  
ATOM   1960  CA  SER A 789      47.596  97.222 -14.444  1.00  0.00           C  
ATOM   1961  C   SER A 789      47.526  95.787 -14.923  1.00  0.00           C  
ATOM   1962  O   SER A 789      47.457  94.863 -14.114  1.00  0.00           O  
ATOM   1963  CB  SER A 789      49.049  97.696 -14.433  1.00  0.00           C  
ATOM   1964  OG  SER A 789      49.801  97.038 -13.431  1.00  0.00           O  
ATOM   1965  N   VAL A 790      47.545  95.597 -16.235  1.00  0.00           N  
ATOM   1966  CA  VAL A 790      47.467  94.258 -16.794  1.00  0.00           C  
ATOM   1967  C   VAL A 790      48.410  93.295 -16.072  1.00  0.00           C  
ATOM   1968  O   VAL A 790      48.170  92.090 -16.045  1.00  0.00           O  
ATOM   1969  CB  VAL A 790      47.756  94.275 -18.317  1.00  0.00           C  
ATOM   1970  CG1 VAL A 790      48.009  92.870 -18.826  1.00  0.00           C  
ATOM   1971  CG2 VAL A 790      46.564  94.847 -19.050  1.00  0.00           C  
ATOM   1972  N   ASP A 791      49.471  93.823 -15.468  1.00  0.00           N  
ATOM   1973  CA  ASP A 791      50.406  92.969 -14.741  1.00  0.00           C  
ATOM   1974  C   ASP A 791      49.639  92.180 -13.691  1.00  0.00           C  
ATOM   1975  O   ASP A 791      49.712  90.953 -13.624  1.00  0.00           O  
ATOM   1976  CB  ASP A 791      51.484  93.810 -14.058  1.00  0.00           C  
ATOM   1977  CG  ASP A 791      52.359  94.553 -15.051  1.00  0.00           C  
ATOM   1978  OD1 ASP A 791      51.811  95.340 -15.851  1.00  0.00           O  
ATOM   1979  OD2 ASP A 791      53.592  94.350 -15.033  1.00  0.00           O  
ATOM   1980  N   ASP A 792      48.890  92.898 -12.870  1.00  0.00           N  
ATOM   1981  CA  ASP A 792      48.102  92.269 -11.830  1.00  0.00           C  
ATOM   1982  C   ASP A 792      47.214  91.168 -12.412  1.00  0.00           C  
ATOM   1983  O   ASP A 792      46.911  90.182 -11.747  1.00  0.00           O  
ATOM   1984  CB  ASP A 792      47.291  93.345 -11.118  1.00  0.00           C  
ATOM   1985  CG  ASP A 792      48.163  94.244 -10.274  1.00  0.00           C  
ATOM   1986  OD1 ASP A 792      47.714  95.353  -9.912  1.00  0.00           O  
ATOM   1987  OD2 ASP A 792      49.305  93.831  -9.965  1.00  0.00           O  
ATOM   1988  N   GLY A 793      46.816  91.331 -13.666  1.00  0.00           N  
ATOM   1989  CA  GLY A 793      45.998  90.322 -14.309  1.00  0.00           C  
ATOM   1990  C   GLY A 793      46.832  89.113 -14.698  1.00  0.00           C  
ATOM   1991  O   GLY A 793      46.377  87.976 -14.608  1.00  0.00           O  
ATOM   1992  N   LYS A 794      48.062  89.361 -15.136  1.00  0.00           N  
ATOM   1993  CA  LYS A 794      48.962  88.284 -15.530  1.00  0.00           C  
ATOM   1994  C   LYS A 794      49.343  87.481 -14.301  1.00  0.00           C  
ATOM   1995  O   LYS A 794      49.232  86.257 -14.280  1.00  0.00           O  
ATOM   1996  CB  LYS A 794      50.223  88.856 -16.174  1.00  0.00           C  
ATOM   1997  CG  LYS A 794      49.972  89.583 -17.481  1.00  0.00           C  
ATOM   1998  CD  LYS A 794      51.218  90.311 -17.944  1.00  0.00           C  
ATOM   1999  CE  LYS A 794      50.983  91.027 -19.257  1.00  0.00           C  
ATOM   2000  NZ  LYS A 794      52.127  91.918 -19.594  1.00  0.00           N  
ATOM   2001  N   ALA A 795      49.793  88.182 -13.271  1.00  0.00           N  
ATOM   2002  CA  ALA A 795      50.182  87.528 -12.036  1.00  0.00           C  
ATOM   2003  C   ALA A 795      49.131  86.515 -11.578  1.00  0.00           C  
ATOM   2004  O   ALA A 795      49.435  85.336 -11.394  1.00  0.00           O  
ATOM   2005  CB  ALA A 795      50.411  88.568 -10.963  1.00  0.00           C  
ATOM   2006  N   VAL A 796      47.897  86.978 -11.400  1.00  0.00           N  
ATOM   2007  CA  VAL A 796      46.812  86.112 -10.963  1.00  0.00           C  
ATOM   2008  C   VAL A 796      46.715  84.909 -11.888  1.00  0.00           C  
ATOM   2009  O   VAL A 796      46.728  83.760 -11.441  1.00  0.00           O  
ATOM   2010  CB  VAL A 796      45.476  86.879 -10.952  1.00  0.00           C  
ATOM   2011  CG1 VAL A 796      44.316  85.939 -10.699  1.00  0.00           C  
ATOM   2012  CG2 VAL A 796      45.519  87.935  -9.888  1.00  0.00           C  
ATOM   2013  N   ALA A 797      46.628  85.174 -13.184  1.00  0.00           N  
ATOM   2014  CA  ALA A 797      46.547  84.098 -14.154  1.00  0.00           C  
ATOM   2015  C   ALA A 797      47.640  83.066 -13.866  1.00  0.00           C  
ATOM   2016  O   ALA A 797      47.352  81.892 -13.650  1.00  0.00           O  
ATOM   2017  CB  ALA A 797      46.695  84.654 -15.566  1.00  0.00           C  
ATOM   2018  N   GLU A 798      48.896  83.495 -13.849  1.00  0.00           N  
ATOM   2019  CA  GLU A 798      49.974  82.552 -13.577  1.00  0.00           C  
ATOM   2020  C   GLU A 798      49.729  81.769 -12.294  1.00  0.00           C  
ATOM   2021  O   GLU A 798      49.583  80.554 -12.319  1.00  0.00           O  
ATOM   2022  CB  GLU A 798      51.319  83.266 -13.457  1.00  0.00           C  
ATOM   2023  CG  GLU A 798      52.453  82.327 -13.044  1.00  0.00           C  
ATOM   2024  CD  GLU A 798      53.602  83.047 -12.356  1.00  0.00           C  
ATOM   2025  OE1 GLU A 798      53.955  82.639 -11.225  1.00  0.00           O  
ATOM   2026  OE2 GLU A 798      54.151  84.010 -12.941  1.00  0.00           O  
ATOM   2027  N   ALA A 799      49.683  82.474 -11.172  1.00  0.00           N  
ATOM   2028  CA  ALA A 799      49.483  81.834  -9.884  1.00  0.00           C  
ATOM   2029  C   ALA A 799      48.293  80.886  -9.878  1.00  0.00           C  
ATOM   2030  O   ALA A 799      48.247  79.940  -9.094  1.00  0.00           O  
ATOM   2031  CB  ALA A 799      49.324  82.882  -8.808  1.00  0.00           C  
ATOM   2032  N   LEU A 800      47.326  81.128 -10.749  1.00  0.00           N  
ATOM   2033  CA  LEU A 800      46.169  80.251 -10.794  1.00  0.00           C  
ATOM   2034  C   LEU A 800      46.489  78.996 -11.603  1.00  0.00           C  
ATOM   2035  O   LEU A 800      46.481  77.891 -11.068  1.00  0.00           O  
ATOM   2036  CB  LEU A 800      44.966  80.972 -11.403  1.00  0.00           C  
ATOM   2037  CG  LEU A 800      43.656  80.200 -11.263  1.00  0.00           C  
ATOM   2038  CD1 LEU A 800      43.182  80.309  -9.832  1.00  0.00           C  
ATOM   2039  CD2 LEU A 800      42.606  80.747 -12.204  1.00  0.00           C  
ATOM   2040  N   LEU A 801      46.782  79.173 -12.890  1.00  0.00           N  
ATOM   2041  CA  LEU A 801      47.095  78.049 -13.768  1.00  0.00           C  
ATOM   2042  C   LEU A 801      48.237  77.174 -13.254  1.00  0.00           C  
ATOM   2043  O   LEU A 801      48.260  75.970 -13.492  1.00  0.00           O  
ATOM   2044  CB  LEU A 801      47.462  78.536 -15.171  1.00  0.00           C  
ATOM   2045  CG  LEU A 801      46.440  79.069 -16.178  1.00  0.00           C  
ATOM   2046  CD1 LEU A 801      45.215  78.151 -16.274  1.00  0.00           C  
ATOM   2047  CD2 LEU A 801      46.065  80.457 -15.773  1.00  0.00           C  
ATOM   2048  N   ARG A 802      49.189  77.788 -12.561  1.00  0.00           N  
ATOM   2049  CA  ARG A 802      50.344  77.081 -12.022  1.00  0.00           C  
ATOM   2050  C   ARG A 802      49.995  75.918 -11.107  1.00  0.00           C  
ATOM   2051  O   ARG A 802      50.817  75.040 -10.874  1.00  0.00           O  
ATOM   2052  CB  ARG A 802      51.235  78.059 -11.260  1.00  0.00           C  
ATOM   2053  CG  ARG A 802      52.237  78.790 -12.115  1.00  0.00           C  
ATOM   2054  CD  ARG A 802      53.604  78.174 -11.919  1.00  0.00           C  
ATOM   2055  NE  ARG A 802      54.571  79.170 -11.483  1.00  0.00           N  
ATOM   2056  CZ  ARG A 802      55.637  78.891 -10.748  1.00  0.00           C  
ATOM   2057  NH1 ARG A 802      56.466  79.860 -10.391  1.00  0.00           N  
ATOM   2058  NH2 ARG A 802      55.864  77.643 -10.363  1.00  0.00           N  
ATOM   2059  N   GLN A 803      48.783  75.911 -10.577  1.00  0.00           N  
ATOM   2060  CA  GLN A 803      48.381  74.835  -9.695  1.00  0.00           C  
ATOM   2061  C   GLN A 803      47.814  73.665 -10.472  1.00  0.00           C  
ATOM   2062  O   GLN A 803      47.509  72.619  -9.903  1.00  0.00           O  
ATOM   2063  CB  GLN A 803      47.352  75.343  -8.703  1.00  0.00           C  
ATOM   2064  CG  GLN A 803      47.885  76.435  -7.823  1.00  0.00           C  
ATOM   2065  CD  GLN A 803      46.953  76.759  -6.701  1.00  0.00           C  
ATOM   2066  OE1 GLN A 803      46.538  75.879  -5.940  1.00  0.00           O  
ATOM   2067  NE2 GLN A 803      46.616  78.029  -6.578  1.00  0.00           N  
ATOM   2068  N   PHE A 807      47.688  73.841 -11.780  1.00  0.00           N  
ATOM   2069  CA  PHE A 807      47.150  72.796 -12.634  1.00  0.00           C  
ATOM   2070  C   PHE A 807      48.199  72.176 -13.536  1.00  0.00           C  
ATOM   2071  O   PHE A 807      47.887  71.309 -14.345  1.00  0.00           O  
ATOM   2072  CB  PHE A 807      46.013  73.359 -13.477  1.00  0.00           C  
ATOM   2073  CG  PHE A 807      44.814  73.758 -12.676  1.00  0.00           C  
ATOM   2074  CD1 PHE A 807      43.786  72.854 -12.452  1.00  0.00           C  
ATOM   2075  CD2 PHE A 807      44.714  75.036 -12.133  1.00  0.00           C  
ATOM   2076  CE1 PHE A 807      42.671  73.212 -11.701  1.00  0.00           C  
ATOM   2077  CE2 PHE A 807      43.600  75.403 -11.379  1.00  0.00           C  
ATOM   2078  CZ  PHE A 807      42.577  74.485 -11.165  1.00  0.00           C  
ATOM   2079  N   GLY A 808      49.443  72.618 -13.405  1.00  0.00           N  
ATOM   2080  CA  GLY A 808      50.489  72.051 -14.236  1.00  0.00           C  
ATOM   2081  C   GLY A 808      51.190  73.006 -15.184  1.00  0.00           C  
ATOM   2082  O   GLY A 808      52.416  72.997 -15.251  1.00  0.00           O  
ATOM   2083  N   PHE A1141      50.429  73.816 -15.919  1.00  0.00           N  
ATOM   2084  CA  PHE A1141      51.007  74.779 -16.858  1.00  0.00           C  
ATOM   2085  C   PHE A1141      52.297  75.356 -16.263  1.00  0.00           C  
ATOM   2086  O   PHE A1141      52.356  75.656 -15.069  1.00  0.00           O  
ATOM   2087  CB  PHE A1141      50.008  75.913 -17.157  1.00  0.00           C  
ATOM   2088  CG  PHE A1141      48.672  75.435 -17.672  1.00  0.00           C  
ATOM   2089  CD1 PHE A1141      47.652  75.102 -16.792  1.00  0.00           C  
ATOM   2090  CD2 PHE A1141      48.449  75.281 -19.033  1.00  0.00           C  
ATOM   2091  CE1 PHE A1141      46.430  74.619 -17.258  1.00  0.00           C  
ATOM   2092  CE2 PHE A1141      47.227  74.795 -19.509  1.00  0.00           C  
ATOM   2093  CZ  PHE A1141      46.218  74.463 -18.617  1.00  0.00           C  
ATOM   2094  N   GLU A1153      53.329  75.505 -17.091  1.00  0.00           N  
ATOM   2095  CA  GLU A1153      54.615  76.008 -16.616  1.00  0.00           C  
ATOM   2096  C   GLU A1153      55.078  77.295 -17.293  1.00  0.00           C  
ATOM   2097  O   GLU A1153      56.017  77.956 -16.830  1.00  0.00           O  
ATOM   2098  CB  GLU A1153      55.675  74.922 -16.790  1.00  0.00           C  
ATOM   2099  CG  GLU A1153      55.409  73.688 -15.955  1.00  0.00           C  
ATOM   2100  CD  GLU A1153      56.182  72.484 -16.436  1.00  0.00           C  
ATOM   2101  OE1 GLU A1153      55.948  72.055 -17.585  1.00  0.00           O  
ATOM   2102  OE2 GLU A1153      57.020  71.968 -15.668  1.00  0.00           O  
ATOM   2103  N   ASN A1154      54.427  77.656 -18.390  1.00  0.00           N  
ATOM   2104  CA  ASN A1154      54.806  78.872 -19.076  1.00  0.00           C  
ATOM   2105  C   ASN A1154      53.582  79.548 -19.665  1.00  0.00           C  
ATOM   2106  O   ASN A1154      52.699  78.890 -20.212  1.00  0.00           O  
ATOM   2107  CB  ASN A1154      55.823  78.557 -20.163  1.00  0.00           C  
ATOM   2108  CG  ASN A1154      56.668  79.748 -20.516  1.00  0.00           C  
ATOM   2109  OD1 ASN A1154      57.533  79.670 -21.380  1.00  0.00           O  
ATOM   2110  ND2 ASN A1154      56.426  80.863 -19.843  1.00  0.00           N  
ATOM   2111  N   PHE A1155      53.545  80.872 -19.558  1.00  0.00           N  
ATOM   2112  CA  PHE A1155      52.416  81.652 -20.040  1.00  0.00           C  
ATOM   2113  C   PHE A1155      52.837  82.782 -20.957  1.00  0.00           C  
ATOM   2114  O   PHE A1155      53.935  83.322 -20.834  1.00  0.00           O  
ATOM   2115  CB  PHE A1155      51.677  82.227 -18.839  1.00  0.00           C  
ATOM   2116  CG  PHE A1155      51.505  81.243 -17.741  1.00  0.00           C  
ATOM   2117  CD1 PHE A1155      50.534  80.258 -17.828  1.00  0.00           C  
ATOM   2118  CD2 PHE A1155      52.384  81.225 -16.670  1.00  0.00           C  
ATOM   2119  CE1 PHE A1155      50.449  79.263 -16.869  1.00  0.00           C  
ATOM   2120  CE2 PHE A1155      52.307  80.232 -15.704  1.00  0.00           C  
ATOM   2121  CZ  PHE A1155      51.341  79.248 -15.805  1.00  0.00           C  
ATOM   2122  N   ARG A1156      51.943  83.137 -21.870  1.00  0.00           N  
ATOM   2123  CA  ARG A1156      52.182  84.212 -22.821  1.00  0.00           C  
ATOM   2124  C   ARG A1156      50.875  84.977 -22.953  1.00  0.00           C  
ATOM   2125  O   ARG A1156      49.810  84.369 -23.026  1.00  0.00           O  
ATOM   2126  CB  ARG A1156      52.577  83.632 -24.178  1.00  0.00           C  
ATOM   2127  CG  ARG A1156      53.921  82.919 -24.201  1.00  0.00           C  
ATOM   2128  CD  ARG A1156      55.068  83.879 -24.471  1.00  0.00           C  
ATOM   2129  NE  ARG A1156      56.299  83.173 -24.815  1.00  0.00           N  
ATOM   2130  CZ  ARG A1156      57.149  82.664 -23.929  1.00  0.00           C  
ATOM   2131  NH1 ARG A1156      58.239  82.031 -24.344  1.00  0.00           N  
ATOM   2132  NH2 ARG A1156      56.924  82.805 -22.633  1.00  0.00           N  
ATOM   2133  N   PHE A1157      50.949  86.303 -22.993  1.00  0.00           N  
ATOM   2134  CA  PHE A1157      49.736  87.102 -23.107  1.00  0.00           C  
ATOM   2135  C   PHE A1157      49.664  88.035 -24.317  1.00  0.00           C  
ATOM   2136  O   PHE A1157      50.389  89.029 -24.394  1.00  0.00           O  
ATOM   2137  CB  PHE A1157      49.544  87.942 -21.849  1.00  0.00           C  
ATOM   2138  CG  PHE A1157      49.754  87.190 -20.582  1.00  0.00           C  
ATOM   2139  CD1 PHE A1157      51.033  86.956 -20.102  1.00  0.00           C  
ATOM   2140  CD2 PHE A1157      48.665  86.727 -19.853  1.00  0.00           C  
ATOM   2141  CE1 PHE A1157      51.228  86.275 -18.912  1.00  0.00           C  
ATOM   2142  CE2 PHE A1157      48.847  86.044 -18.663  1.00  0.00           C  
ATOM   2143  CZ  PHE A1157      50.136  85.820 -18.191  1.00  0.00           C  
ATOM   2144  N   ARG A1158      48.773  87.724 -25.253  1.00  0.00           N  
ATOM   2145  CA  ARG A1158      48.594  88.565 -26.427  1.00  0.00           C  
ATOM   2146  C   ARG A1158      47.334  89.396 -26.197  1.00  0.00           C  
ATOM   2147  O   ARG A1158      46.482  89.020 -25.394  1.00  0.00           O  
ATOM   2148  CB  ARG A1158      48.436  87.712 -27.689  1.00  0.00           C  
ATOM   2149  CG  ARG A1158      47.060  87.094 -27.872  1.00  0.00           C  
ATOM   2150  CD  ARG A1158      46.988  86.302 -29.175  1.00  0.00           C  
ATOM   2151  NE  ARG A1158      45.661  85.734 -29.408  1.00  0.00           N  
ATOM   2152  CZ  ARG A1158      45.376  84.864 -30.373  1.00  0.00           C  
ATOM   2153  NH1 ARG A1158      44.139  84.404 -30.508  1.00  0.00           N  
ATOM   2154  NH2 ARG A1158      46.327  84.447 -31.200  1.00  0.00           N  
ATOM   2155  N   LYS A1159      47.223  90.525 -26.894  1.00  0.00           N  
ATOM   2156  CA  LYS A1159      46.062  91.405 -26.759  1.00  0.00           C  
ATOM   2157  C   LYS A1159      44.883  90.878 -27.567  1.00  0.00           C  
ATOM   2158  O   LYS A1159      45.055  90.387 -28.686  1.00  0.00           O  
ATOM   2159  CB  LYS A1159      46.405  92.816 -27.240  1.00  0.00           C  
ATOM   2160  CG  LYS A1159      47.458  93.542 -26.420  1.00  0.00           C  
ATOM   2161  CD  LYS A1159      46.938  93.936 -25.047  1.00  0.00           C  
ATOM   2162  CE  LYS A1159      48.005  94.682 -24.261  1.00  0.00           C  
ATOM   2163  NZ  LYS A1159      47.561  95.059 -22.896  1.00  0.00           N  
ATOM   2164  N   ASP A1160      43.684  90.987 -27.000  1.00  0.00           N  
ATOM   2165  CA  ASP A1160      42.489  90.512 -27.683  1.00  0.00           C  
ATOM   2166  C   ASP A1160      41.960  91.566 -28.645  1.00  0.00           C  
ATOM   2167  O   ASP A1160      41.641  92.691 -28.243  1.00  0.00           O  
ATOM   2168  CB  ASP A1160      41.407  90.144 -26.672  1.00  0.00           C  
ATOM   2169  CG  ASP A1160      40.198  89.512 -27.330  1.00  0.00           C  
ATOM   2170  OD1 ASP A1160      39.260  89.123 -26.602  1.00  0.00           O  
ATOM   2171  OD2 ASP A1160      40.189  89.405 -28.578  1.00  0.00           O  
ATOM   2172  N   GLU A1161      41.863  91.186 -29.916  1.00  0.00           N  
ATOM   2173  CA  GLU A1161      41.398  92.085 -30.966  1.00  0.00           C  
ATOM   2174  C   GLU A1161      39.974  92.609 -30.777  1.00  0.00           C  
ATOM   2175  O   GLU A1161      39.628  93.666 -31.297  1.00  0.00           O  
ATOM   2176  CB  GLU A1161      41.526  91.403 -32.336  1.00  0.00           C  
ATOM   2177  CG  GLU A1161      42.965  91.066 -32.733  1.00  0.00           C  
ATOM   2178  CD  GLU A1161      43.108  90.637 -34.190  1.00  0.00           C  
ATOM   2179  OE1 GLU A1161      42.503  89.616 -34.584  1.00  0.00           O  
ATOM   2180  OE2 GLU A1161      43.832  91.325 -34.943  1.00  0.00           O  
ATOM   2181  N   LYS A1425      39.148  91.882 -30.035  1.00  0.00           N  
ATOM   2182  CA  LYS A1425      37.776  92.323 -29.813  1.00  0.00           C  
ATOM   2183  C   LYS A1425      37.706  93.698 -29.158  1.00  0.00           C  
ATOM   2184  O   LYS A1425      36.810  94.487 -29.463  1.00  0.00           O  
ATOM   2185  CB  LYS A1425      37.014  91.325 -28.934  1.00  0.00           C  
ATOM   2186  CG  LYS A1425      36.696  89.994 -29.597  1.00  0.00           C  
ATOM   2187  CD  LYS A1425      35.759  89.168 -28.723  1.00  0.00           C  
ATOM   2188  CE  LYS A1425      35.465  87.804 -29.331  1.00  0.00           C  
ATOM   2189  NZ  LYS A1425      36.681  86.948 -29.411  1.00  0.00           N  
ATOM   2190  N   ARG A1437      38.654  93.980 -28.265  1.00  0.00           N  
ATOM   2191  CA  ARG A1437      38.679  95.248 -27.535  1.00  0.00           C  
ATOM   2192  C   ARG A1437      37.271  95.553 -27.032  1.00  0.00           C  
ATOM   2193  O   ARG A1437      36.679  96.564 -27.402  1.00  0.00           O  
ATOM   2194  CB  ARG A1437      39.162  96.385 -28.441  1.00  0.00           C  
ATOM   2195  CG  ARG A1437      40.635  96.316 -28.815  1.00  0.00           C  
ATOM   2196  CD  ARG A1437      40.994  97.394 -29.819  1.00  0.00           C  
ATOM   2197  NE  ARG A1437      41.312  98.707 -29.248  1.00  0.00           N  
ATOM   2198  CZ  ARG A1437      42.374  98.959 -28.482  1.00  0.00           C  
ATOM   2199  NH1 ARG A1437      42.594 100.195 -28.027  1.00  0.00           N  
ATOM   2200  NH2 ARG A1437      43.201  97.969 -28.148  1.00  0.00           N  
ATOM   2201  N   SER A1438      36.737  94.659 -26.203  1.00  0.00           N  
ATOM   2202  CA  SER A1438      35.390  94.814 -25.662  1.00  0.00           C  
ATOM   2203  C   SER A1438      35.238  96.110 -24.893  1.00  0.00           C  
ATOM   2204  O   SER A1438      36.175  96.584 -24.245  1.00  0.00           O  
ATOM   2205  CB  SER A1438      35.032  93.632 -24.763  1.00  0.00           C  
ATOM   2206  OG  SER A1438      34.977  92.428 -25.505  1.00  0.00           O  
ATOM   2207  N   LYS A1443      34.037  96.669 -24.959  1.00  0.00           N  
ATOM   2208  CA  LYS A1443      33.747  97.937 -24.318  1.00  0.00           C  
ATOM   2209  C   LYS A1443      33.850  97.977 -22.802  1.00  0.00           C  
ATOM   2210  O   LYS A1443      34.314  98.971 -22.253  1.00  0.00           O  
ATOM   2211  CB  LYS A1443      32.366  98.423 -24.754  1.00  0.00           C  
ATOM   2212  CG  LYS A1443      32.212  98.553 -26.265  1.00  0.00           C  
ATOM   2213  CD  LYS A1443      33.251  99.498 -26.869  1.00  0.00           C  
ATOM   2214  CE  LYS A1443      33.136  99.546 -28.390  1.00  0.00           C  
ATOM   2215  NZ  LYS A1443      34.168 100.420 -29.012  1.00  0.00           N  
ATOM   2216  N   TYR A1444      33.432  96.914 -22.121  1.00  0.00           N  
ATOM   2217  CA  TYR A1444      33.480  96.909 -20.659  1.00  0.00           C  
ATOM   2218  C   TYR A1444      34.889  96.875 -20.088  1.00  0.00           C  
ATOM   2219  O   TYR A1444      35.082  96.990 -18.878  1.00  0.00           O  
ATOM   2220  CB  TYR A1444      32.661  95.747 -20.082  1.00  0.00           C  
ATOM   2221  CG  TYR A1444      33.019  94.386 -20.620  1.00  0.00           C  
ATOM   2222  CD1 TYR A1444      32.670  94.019 -21.916  1.00  0.00           C  
ATOM   2223  CD2 TYR A1444      33.697  93.456 -19.829  1.00  0.00           C  
ATOM   2224  CE1 TYR A1444      32.986  92.763 -22.416  1.00  0.00           C  
ATOM   2225  CE2 TYR A1444      34.016  92.193 -20.320  1.00  0.00           C  
ATOM   2226  CZ  TYR A1444      33.658  91.855 -21.618  1.00  0.00           C  
ATOM   2227  OH  TYR A1444      33.981  90.624 -22.139  1.00  0.00           O  
ATOM   2228  N   TYR A1446      35.874  96.728 -20.961  1.00  0.00           N  
ATOM   2229  CA  TYR A1446      37.264  96.693 -20.530  1.00  0.00           C  
ATOM   2230  C   TYR A1446      37.978  97.928 -21.036  1.00  0.00           C  
ATOM   2231  O   TYR A1446      37.776  98.345 -22.177  1.00  0.00           O  
ATOM   2232  CB  TYR A1446      37.985  95.460 -21.088  1.00  0.00           C  
ATOM   2233  CG  TYR A1446      37.750  94.167 -20.340  1.00  0.00           C  
ATOM   2234  CD1 TYR A1446      38.063  94.053 -18.990  1.00  0.00           C  
ATOM   2235  CD2 TYR A1446      37.249  93.046 -20.996  1.00  0.00           C  
ATOM   2236  CE1 TYR A1446      37.880  92.852 -18.311  1.00  0.00           C  
ATOM   2237  CE2 TYR A1446      37.064  91.843 -20.329  1.00  0.00           C  
ATOM   2238  CZ  TYR A1446      37.381  91.753 -18.988  1.00  0.00           C  
ATOM   2239  OH  TYR A1446      37.196  90.563 -18.325  1.00  0.00           O  
ATOM   2240  N   ILE A1447      38.817  98.508 -20.185  1.00  0.00           N  
ATOM   2241  CA  ILE A1447      39.588  99.684 -20.563  1.00  0.00           C  
ATOM   2242  C   ILE A1447      40.295  99.357 -21.868  1.00  0.00           C  
ATOM   2243  O   ILE A1447      40.799  98.250 -22.051  1.00  0.00           O  
ATOM   2244  CB  ILE A1447      40.651 100.031 -19.493  1.00  0.00           C  
ATOM   2245  CG1 ILE A1447      39.969 100.647 -18.267  1.00  0.00           C  
ATOM   2246  CG2 ILE A1447      41.704 100.958 -20.078  1.00  0.00           C  
ATOM   2247  CD1 ILE A1447      40.902 100.928 -17.114  1.00  0.00           C  
ATOM   2248  N   PRO A1448      40.331 100.310 -22.802  1.00  0.00           N  
ATOM   2249  CA  PRO A1448      41.007 100.009 -24.061  1.00  0.00           C  
ATOM   2250  C   PRO A1448      42.430  99.538 -23.773  1.00  0.00           C  
ATOM   2251  O   PRO A1448      43.071 100.032 -22.844  1.00  0.00           O  
ATOM   2252  CB  PRO A1448      40.998 101.351 -24.788  1.00  0.00           C  
ATOM   2253  CG  PRO A1448      39.826 102.055 -24.218  1.00  0.00           C  
ATOM   2254  CD  PRO A1448      39.887 101.711 -22.762  1.00  0.00           C  
ATOM   2255  N   ASP A1456      42.903  98.572 -24.556  1.00  0.00           N  
ATOM   2256  CA  ASP A1456      44.262  98.053 -24.428  1.00  0.00           C  
ATOM   2257  C   ASP A1456      44.571  97.308 -23.128  1.00  0.00           C  
ATOM   2258  O   ASP A1456      45.696  97.349 -22.635  1.00  0.00           O  
ATOM   2259  CB  ASP A1456      45.266  99.200 -24.623  1.00  0.00           C  
ATOM   2260  CG  ASP A1456      46.711  98.726 -24.644  1.00  0.00           C  
ATOM   2261  OD1 ASP A1456      47.065  97.922 -25.533  1.00  0.00           O  
ATOM   2262  OD2 ASP A1456      47.493  99.161 -23.771  1.00  0.00           O  
ATOM   2263  N   THR A1457      43.583  96.623 -22.566  1.00  0.00           N  
ATOM   2264  CA  THR A1457      43.828  95.867 -21.346  1.00  0.00           C  
ATOM   2265  C   THR A1457      43.284  94.455 -21.496  1.00  0.00           C  
ATOM   2266  O   THR A1457      43.805  93.509 -20.904  1.00  0.00           O  
ATOM   2267  CB  THR A1457      43.186  96.535 -20.124  1.00  0.00           C  
ATOM   2268  OG1 THR A1457      41.790  96.729 -20.362  1.00  0.00           O  
ATOM   2269  CG2 THR A1457      43.842  97.870 -19.850  1.00  0.00           C  
ATOM   2270  N   GLN A1458      42.240  94.310 -22.303  1.00  0.00           N  
ATOM   2271  CA  GLN A1458      41.654  93.000 -22.519  1.00  0.00           C  
ATOM   2272  C   GLN A1458      42.710  92.098 -23.133  1.00  0.00           C  
ATOM   2273  O   GLN A1458      42.943  92.098 -24.342  1.00  0.00           O  
ATOM   2274  CB  GLN A1458      40.424  93.096 -23.429  1.00  0.00           C  
ATOM   2275  CG  GLN A1458      39.832  91.754 -23.781  1.00  0.00           C  
ATOM   2276  CD  GLN A1458      38.465  91.856 -24.413  1.00  0.00           C  
ATOM   2277  OE1 GLN A1458      38.233  92.701 -25.273  1.00  0.00           O  
ATOM   2278  NE2 GLN A1458      37.552  90.982 -24.000  1.00  0.00           N  
ATOM   2279  N   THR A1459      43.351  91.334 -22.261  1.00  0.00           N  
ATOM   2280  CA  THR A1459      44.400  90.406 -22.636  1.00  0.00           C  
ATOM   2281  C   THR A1459      43.861  88.984 -22.806  1.00  0.00           C  
ATOM   2282  O   THR A1459      42.869  88.604 -22.180  1.00  0.00           O  
ATOM   2283  CB  THR A1459      45.490  90.391 -21.543  1.00  0.00           C  
ATOM   2284  OG1 THR A1459      46.184  91.648 -21.533  1.00  0.00           O  
ATOM   2285  CG2 THR A1459      46.464  89.252 -21.771  1.00  0.00           C  
ATOM   2286  N   GLU A1460      44.506  88.216 -23.681  1.00  0.00           N  
ATOM   2287  CA  GLU A1460      44.152  86.815 -23.901  1.00  0.00           C  
ATOM   2288  C   GLU A1460      45.336  86.072 -23.293  1.00  0.00           C  
ATOM   2289  O   GLU A1460      46.481  86.423 -23.569  1.00  0.00           O  
ATOM   2290  CB  GLU A1460      44.044  86.488 -25.396  1.00  0.00           C  
ATOM   2291  CG  GLU A1460      42.762  86.972 -26.077  1.00  0.00           C  
ATOM   2292  CD  GLU A1460      42.639  86.502 -27.529  1.00  0.00           C  
ATOM   2293  OE1 GLU A1460      43.459  86.928 -28.375  1.00  0.00           O  
ATOM   2294  OE2 GLU A1460      41.719  85.704 -27.824  1.00  0.00           O  
ATOM   2295  N   VAL A1461      45.080  85.069 -22.456  1.00  0.00           N  
ATOM   2296  CA  VAL A1461      46.184  84.349 -21.828  1.00  0.00           C  
ATOM   2297  C   VAL A1461      46.400  82.914 -22.323  1.00  0.00           C  
ATOM   2298  O   VAL A1461      45.534  82.051 -22.213  1.00  0.00           O  
ATOM   2299  CB  VAL A1461      46.077  84.407 -20.254  1.00  0.00           C  
ATOM   2300  CG1 VAL A1461      44.642  84.272 -19.805  1.00  0.00           C  
ATOM   2301  CG2 VAL A1461      46.927  83.331 -19.624  1.00  0.00           C  
ATOM   2302  N   PHE A1462      47.582  82.698 -22.895  1.00  0.00           N  
ATOM   2303  CA  PHE A1462      48.003  81.411 -23.435  1.00  0.00           C  
ATOM   2304  C   PHE A1462      48.984  80.750 -22.469  1.00  0.00           C  
ATOM   2305  O   PHE A1462      49.968  81.364 -22.040  1.00  0.00           O  
ATOM   2306  CB  PHE A1462      48.681  81.622 -24.781  1.00  0.00           C  
ATOM   2307  CG  PHE A1462      47.740  81.992 -25.888  1.00  0.00           C  
ATOM   2308  CD1 PHE A1462      47.130  81.007 -26.659  1.00  0.00           C  
ATOM   2309  CD2 PHE A1462      47.473  83.324 -26.173  1.00  0.00           C  
ATOM   2310  CE1 PHE A1462      46.268  81.342 -27.700  1.00  0.00           C  
ATOM   2311  CE2 PHE A1462      46.611  83.670 -27.210  1.00  0.00           C  
ATOM   2312  CZ  PHE A1462      46.008  82.677 -27.976  1.00  0.00           C  
ATOM   2313  N   ALA A1463      48.718  79.493 -22.138  1.00  0.00           N  
ATOM   2314  CA  ALA A1463      49.566  78.761 -21.211  1.00  0.00           C  
ATOM   2315  C   ALA A1463      50.007  77.427 -21.785  1.00  0.00           C  
ATOM   2316  O   ALA A1463      49.277  76.778 -22.530  1.00  0.00           O  
ATOM   2317  CB  ALA A1463      48.834  78.540 -19.902  1.00  0.00           C  
ATOM   2318  N   PHE A1464      51.213  77.022 -21.417  1.00  0.00           N  
ATOM   2319  CA  PHE A1464      51.780  75.779 -21.885  1.00  0.00           C  
ATOM   2320  C   PHE A1464      51.684  74.689 -20.845  1.00  0.00           C  
ATOM   2321  O   PHE A1464      52.159  74.853 -19.723  1.00  0.00           O  
ATOM   2322  CB  PHE A1464      53.243  75.997 -22.259  1.00  0.00           C  
ATOM   2323  CG  PHE A1464      54.021  74.724 -22.455  1.00  0.00           C  
ATOM   2324  CD1 PHE A1464      54.489  73.999 -21.360  1.00  0.00           C  
ATOM   2325  CD2 PHE A1464      54.280  74.247 -23.730  1.00  0.00           C  
ATOM   2326  CE1 PHE A1464      55.202  72.820 -21.536  1.00  0.00           C  
ATOM   2327  CE2 PHE A1464      54.991  73.072 -23.915  1.00  0.00           C  
ATOM   2328  CZ  PHE A1464      55.453  72.357 -22.815  1.00  0.00           C  
ATOM   2329  N   HIS A1465      51.084  73.568 -21.233  1.00  0.00           N  
ATOM   2330  CA  HIS A1465      50.945  72.423 -20.345  1.00  0.00           C  
ATOM   2331  C   HIS A1465      51.498  71.164 -21.009  1.00  0.00           C  
ATOM   2332  O   HIS A1465      51.138  70.838 -22.136  1.00  0.00           O  
ATOM   2333  CB  HIS A1465      49.484  72.188 -19.989  1.00  0.00           C  
ATOM   2334  CG  HIS A1465      49.297  71.217 -18.869  1.00  0.00           C  
ATOM   2335  ND1 HIS A1465      49.149  71.611 -17.558  1.00  0.00           N  
ATOM   2336  CD2 HIS A1465      49.276  69.865 -18.860  1.00  0.00           C  
ATOM   2337  CE1 HIS A1465      49.042  70.543 -16.790  1.00  0.00           C  
ATOM   2338  NE2 HIS A1465      49.116  69.471 -17.555  1.00  0.00           N  
ATOM   2339  N   PRO A1475      52.372  70.432 -20.305  1.00  0.00           N  
ATOM   2340  CA  PRO A1475      52.980  69.205 -20.824  1.00  0.00           C  
ATOM   2341  C   PRO A1475      51.985  68.204 -21.411  1.00  0.00           C  
ATOM   2342  O   PRO A1475      52.110  67.798 -22.562  1.00  0.00           O  
ATOM   2343  CB  PRO A1475      53.709  68.649 -19.603  1.00  0.00           C  
ATOM   2344  CG  PRO A1475      54.116  69.887 -18.875  1.00  0.00           C  
ATOM   2345  CD  PRO A1475      52.851  70.709 -18.940  1.00  0.00           C  
ATOM   2346  N   LYS A1476      51.003  67.808 -20.612  1.00  0.00           N  
ATOM   2347  CA  LYS A1476      49.997  66.848 -21.049  1.00  0.00           C  
ATOM   2348  C   LYS A1476      49.545  67.054 -22.498  1.00  0.00           C  
ATOM   2349  O   LYS A1476      49.017  66.138 -23.131  1.00  0.00           O  
ATOM   2350  CB  LYS A1476      48.791  66.898 -20.102  1.00  0.00           C  
ATOM   2351  CG  LYS A1476      49.116  66.440 -18.682  1.00  0.00           C  
ATOM   2352  CD  LYS A1476      47.891  66.452 -17.778  1.00  0.00           C  
ATOM   2353  CE  LYS A1476      46.839  65.450 -18.233  1.00  0.00           C  
ATOM   2354  NZ  LYS A1476      47.311  64.042 -18.127  1.00  0.00           N  
ATOM   2355  N   LEU A1681      49.763  68.254 -23.021  1.00  0.00           N  
ATOM   2356  CA  LEU A1681      49.377  68.571 -24.388  1.00  0.00           C  
ATOM   2357  C   LEU A1681      50.498  68.313 -25.388  1.00  0.00           C  
ATOM   2358  O   LEU A1681      50.252  67.819 -26.485  1.00  0.00           O  
ATOM   2359  CB  LEU A1681      48.954  70.037 -24.482  1.00  0.00           C  
ATOM   2360  CG  LEU A1681      47.688  70.464 -23.742  1.00  0.00           C  
ATOM   2361  CD1 LEU A1681      47.538  71.974 -23.806  1.00  0.00           C  
ATOM   2362  CD2 LEU A1681      46.490  69.786 -24.376  1.00  0.00           C  
ATOM   2363  N   VAL A1682      51.727  68.654 -25.008  1.00  0.00           N  
ATOM   2364  CA  VAL A1682      52.882  68.476 -25.886  1.00  0.00           C  
ATOM   2365  C   VAL A1682      52.864  67.123 -26.562  1.00  0.00           C  
ATOM   2366  O   VAL A1682      52.600  66.099 -25.924  1.00  0.00           O  
ATOM   2367  CB  VAL A1682      54.214  68.611 -25.119  1.00  0.00           C  
ATOM   2368  CG1 VAL A1682      54.201  69.879 -24.305  1.00  0.00           C  
ATOM   2369  CG2 VAL A1682      54.443  67.402 -24.223  1.00  0.00           C  
ATOM   2370  N   GLY A1683      53.148  67.129 -27.859  1.00  0.00           N  
ATOM   2371  CA  GLY A1683      53.163  65.895 -28.618  1.00  0.00           C  
ATOM   2372  C   GLY A1683      51.814  65.216 -28.567  1.00  0.00           C  
ATOM   2373  O   GLY A1683      51.698  64.076 -28.117  1.00  0.00           O  
ATOM   2374  N   SER A1684      50.788  65.925 -29.023  1.00  0.00           N  
ATOM   2375  CA  SER A1684      49.440  65.382 -29.028  1.00  0.00           C  
ATOM   2376  C   SER A1684      48.851  65.430 -30.426  1.00  0.00           C  
ATOM   2377  O   SER A1684      49.464  65.971 -31.350  1.00  0.00           O  
ATOM   2378  CB  SER A1684      48.544  66.171 -28.073  1.00  0.00           C  
ATOM   2379  OG  SER A1684      47.193  65.763 -28.188  1.00  0.00           O  
ATOM   2380  N   SER A1685      47.659  64.858 -30.568  1.00  0.00           N  
ATOM   2381  CA  SER A1685      46.952  64.824 -31.841  1.00  0.00           C  
ATOM   2382  C   SER A1685      46.216  66.141 -32.061  1.00  0.00           C  
ATOM   2383  O   SER A1685      46.085  66.612 -33.192  1.00  0.00           O  
ATOM   2384  CB  SER A1685      45.949  63.666 -31.849  1.00  0.00           C  
ATOM   2385  OG  SER A1685      45.187  63.652 -33.044  1.00  0.00           O  
ATOM   2386  N   THR A1686      45.745  66.727 -30.963  1.00  0.00           N  
ATOM   2387  CA  THR A1686      45.011  67.987 -30.997  1.00  0.00           C  
ATOM   2388  C   THR A1686      45.831  69.129 -31.597  1.00  0.00           C  
ATOM   2389  O   THR A1686      47.024  68.979 -31.866  1.00  0.00           O  
ATOM   2390  CB  THR A1686      44.555  68.391 -29.579  1.00  0.00           C  
ATOM   2391  OG1 THR A1686      43.852  69.638 -29.636  1.00  0.00           O  
ATOM   2392  CG2 THR A1686      45.753  68.530 -28.654  1.00  0.00           C  
ATOM   2393  N   LYS A1687      45.179  70.270 -31.802  1.00  0.00           N  
ATOM   2394  CA  LYS A1687      45.828  71.446 -32.373  1.00  0.00           C  
ATOM   2395  C   LYS A1687      46.775  72.058 -31.345  1.00  0.00           C  
ATOM   2396  O   LYS A1687      47.323  73.142 -31.550  1.00  0.00           O  
ATOM   2397  CB  LYS A1687      44.770  72.478 -32.773  1.00  0.00           C  
ATOM   2398  CG  LYS A1687      45.255  73.548 -33.742  1.00  0.00           C  
ATOM   2399  CD  LYS A1687      45.494  72.965 -35.128  1.00  0.00           C  
ATOM   2400  CE  LYS A1687      45.784  74.053 -36.151  1.00  0.00           C  
ATOM   2401  NZ  LYS A1687      45.927  73.500 -37.528  1.00  0.00           N  
ATOM   2402  N   TYR A1688      46.963  71.346 -30.240  1.00  0.00           N  
ATOM   2403  CA  TYR A1688      47.827  71.802 -29.160  1.00  0.00           C  
ATOM   2404  C   TYR A1688      49.063  70.915 -29.067  1.00  0.00           C  
ATOM   2405  O   TYR A1688      49.555  70.618 -27.975  1.00  0.00           O  
ATOM   2406  CB  TYR A1688      47.044  71.775 -27.846  1.00  0.00           C  
ATOM   2407  CG  TYR A1688      45.691  72.441 -27.969  1.00  0.00           C  
ATOM   2408  CD1 TYR A1688      44.539  71.823 -27.483  1.00  0.00           C  
ATOM   2409  CD2 TYR A1688      45.557  73.669 -28.618  1.00  0.00           C  
ATOM   2410  CE1 TYR A1688      43.284  72.410 -27.648  1.00  0.00           C  
ATOM   2411  CE2 TYR A1688      44.311  74.263 -28.786  1.00  0.00           C  
ATOM   2412  CZ  TYR A1688      43.179  73.629 -28.302  1.00  0.00           C  
ATOM   2413  OH  TYR A1688      41.944  74.208 -28.490  1.00  0.00           O  
ATOM   2414  N   SER A1689      49.558  70.501 -30.228  1.00  0.00           N  
ATOM   2415  CA  SER A1689      50.733  69.646 -30.310  1.00  0.00           C  
ATOM   2416  C   SER A1689      51.882  70.278 -29.545  1.00  0.00           C  
ATOM   2417  O   SER A1689      52.504  69.633 -28.700  1.00  0.00           O  
ATOM   2418  CB  SER A1689      51.143  69.453 -31.772  1.00  0.00           C  
ATOM   2419  OG  SER A1689      50.080  68.913 -32.537  1.00  0.00           O  
ATOM   2420  N   ASP A1690      52.143  71.549 -29.847  1.00  0.00           N  
ATOM   2421  CA  ASP A1690      53.222  72.312 -29.223  1.00  0.00           C  
ATOM   2422  C   ASP A1690      53.104  72.514 -27.718  1.00  0.00           C  
ATOM   2423  O   ASP A1690      54.056  72.966 -27.084  1.00  0.00           O  
ATOM   2424  CB  ASP A1690      53.366  73.679 -29.902  1.00  0.00           C  
ATOM   2425  CG  ASP A1690      52.035  74.379 -30.108  1.00  0.00           C  
ATOM   2426  OD1 ASP A1690      52.045  75.575 -30.465  1.00  0.00           O  
ATOM   2427  OD2 ASP A1690      50.979  73.738 -29.925  1.00  0.00           O  
ATOM   2428  N   GLY A1692      51.943  72.193 -27.151  1.00  0.00           N  
ATOM   2429  CA  GLY A1692      51.753  72.339 -25.716  1.00  0.00           C  
ATOM   2430  C   GLY A1692      51.074  73.613 -25.236  1.00  0.00           C  
ATOM   2431  O   GLY A1692      50.709  73.730 -24.067  1.00  0.00           O  
ATOM   2432  N   TRP A1693      50.899  74.576 -26.128  1.00  0.00           N  
ATOM   2433  CA  TRP A1693      50.263  75.823 -25.750  1.00  0.00           C  
ATOM   2434  C   TRP A1693      48.789  75.843 -26.118  1.00  0.00           C  
ATOM   2435  O   TRP A1693      48.390  75.297 -27.147  1.00  0.00           O  
ATOM   2436  CB  TRP A1693      50.974  77.007 -26.419  1.00  0.00           C  
ATOM   2437  CG  TRP A1693      52.379  77.207 -25.949  1.00  0.00           C  
ATOM   2438  CD1 TRP A1693      53.486  76.535 -26.368  1.00  0.00           C  
ATOM   2439  CD2 TRP A1693      52.820  78.111 -24.930  1.00  0.00           C  
ATOM   2440  NE1 TRP A1693      54.592  76.961 -25.674  1.00  0.00           N  
ATOM   2441  CE2 TRP A1693      54.210  77.929 -24.784  1.00  0.00           C  
ATOM   2442  CE3 TRP A1693      52.175  79.054 -24.124  1.00  0.00           C  
ATOM   2443  CZ2 TRP A1693      54.967  78.657 -23.864  1.00  0.00           C  
ATOM   2444  CZ3 TRP A1693      52.928  79.776 -23.208  1.00  0.00           C  
ATOM   2445  CH2 TRP A1693      54.311  79.572 -23.088  1.00  0.00           C  
ATOM   2446  N   ILE A1700      47.986  76.476 -25.265  1.00  0.00           N  
ATOM   2447  CA  ILE A1700      46.550  76.610 -25.486  1.00  0.00           C  
ATOM   2448  C   ILE A1700      46.037  77.853 -24.774  1.00  0.00           C  
ATOM   2449  O   ILE A1700      46.529  78.196 -23.702  1.00  0.00           O  
ATOM   2450  CB  ILE A1700      45.776  75.374 -24.966  1.00  0.00           C  
ATOM   2451  CG1 ILE A1700      44.282  75.551 -25.228  1.00  0.00           C  
ATOM   2452  CG2 ILE A1700      46.019  75.175 -23.484  1.00  0.00           C  
ATOM   2453  CD1 ILE A1700      43.459  74.344 -24.846  1.00  0.00           C  
ATOM   2454  N   GLU A1701      45.078  78.546 -25.383  1.00  0.00           N  
ATOM   2455  CA  GLU A1701      44.503  79.739 -24.761  1.00  0.00           C  
ATOM   2456  C   GLU A1701      43.644  79.184 -23.645  1.00  0.00           C  
ATOM   2457  O   GLU A1701      42.671  78.484 -23.908  1.00  0.00           O  
ATOM   2458  CB  GLU A1701      43.628  80.510 -25.752  1.00  0.00           C  
ATOM   2459  CG  GLU A1701      43.034  81.799 -25.188  1.00  0.00           C  
ATOM   2460  CD  GLU A1701      42.198  82.567 -26.205  1.00  0.00           C  
ATOM   2461  OE1 GLU A1701      41.692  83.656 -25.861  1.00  0.00           O  
ATOM   2462  OE2 GLU A1701      42.044  82.088 -27.348  1.00  0.00           O  
ATOM   2463  N   ILE A1702      43.998  79.486 -22.402  1.00  0.00           N  
ATOM   2464  CA  ILE A1702      43.252  78.952 -21.276  1.00  0.00           C  
ATOM   2465  C   ILE A1702      42.279  79.923 -20.588  1.00  0.00           C  
ATOM   2466  O   ILE A1702      41.227  79.506 -20.106  1.00  0.00           O  
ATOM   2467  CB  ILE A1702      44.225  78.348 -20.244  1.00  0.00           C  
ATOM   2468  CG1 ILE A1702      43.453  77.452 -19.289  1.00  0.00           C  
ATOM   2469  CG2 ILE A1702      44.939  79.447 -19.477  1.00  0.00           C  
ATOM   2470  CD1 ILE A1702      42.645  76.398 -19.997  1.00  0.00           C  
ATOM   2471  N   ALA A1703      42.618  81.209 -20.551  1.00  0.00           N  
ATOM   2472  CA  ALA A1703      41.753  82.212 -19.935  1.00  0.00           C  
ATOM   2473  C   ALA A1703      41.876  83.582 -20.600  1.00  0.00           C  
ATOM   2474  O   ALA A1703      42.624  83.749 -21.557  1.00  0.00           O  
ATOM   2475  CB  ALA A1703      42.066  82.326 -18.472  1.00  0.00           C  
ATOM   2476  N   THR A1704      41.133  84.561 -20.092  1.00  0.00           N  
ATOM   2477  CA  THR A1704      41.159  85.918 -20.642  1.00  0.00           C  
ATOM   2478  C   THR A1704      40.934  86.896 -19.500  1.00  0.00           C  
ATOM   2479  O   THR A1704      40.361  86.529 -18.478  1.00  0.00           O  
ATOM   2480  CB  THR A1704      40.047  86.136 -21.680  1.00  0.00           C  
ATOM   2481  OG1 THR A1704      38.819  86.417 -21.005  1.00  0.00           O  
ATOM   2482  CG2 THR A1704      39.853  84.885 -22.533  1.00  0.00           C  
ATOM   2483  N   PHE A1705      41.373  88.139 -19.664  1.00  0.00           N  
ATOM   2484  CA  PHE A1705      41.204  89.110 -18.591  1.00  0.00           C  
ATOM   2485  C   PHE A1705      41.432  90.550 -19.000  1.00  0.00           C  
ATOM   2486  O   PHE A1705      42.054  90.826 -20.022  1.00  0.00           O  
ATOM   2487  CB  PHE A1705      42.146  88.774 -17.433  1.00  0.00           C  
ATOM   2488  CG  PHE A1705      43.586  89.153 -17.677  1.00  0.00           C  
ATOM   2489  CD1 PHE A1705      43.971  90.485 -17.753  1.00  0.00           C  
ATOM   2490  CD2 PHE A1705      44.561  88.175 -17.793  1.00  0.00           C  
ATOM   2491  CE1 PHE A1705      45.295  90.834 -17.936  1.00  0.00           C  
ATOM   2492  CE2 PHE A1705      45.890  88.517 -17.976  1.00  0.00           C  
ATOM   2493  CZ  PHE A1705      46.256  89.849 -18.047  1.00  0.00           C  
ATOM   2494  N   GLY A1706      40.942  91.467 -18.174  1.00  0.00           N  
ATOM   2495  CA  GLY A1706      41.118  92.877 -18.453  1.00  0.00           C  
ATOM   2496  C   GLY A1706      40.796  93.729 -17.246  1.00  0.00           C  
ATOM   2497  O   GLY A1706      40.656  93.218 -16.136  1.00  0.00           O  
ATOM   2498  N   ILE A1707      40.694  95.036 -17.457  1.00  0.00           N  
ATOM   2499  CA  ILE A1707      40.361  95.946 -16.375  1.00  0.00           C  
ATOM   2500  C   ILE A1707      39.125  96.734 -16.763  1.00  0.00           C  
ATOM   2501  O   ILE A1707      39.163  97.552 -17.675  1.00  0.00           O  
ATOM   2502  CB  ILE A1707      41.507  96.908 -16.076  1.00  0.00           C  
ATOM   2503  CG1 ILE A1707      42.733  96.105 -15.627  1.00  0.00           C  
ATOM   2504  CG2 ILE A1707      41.070  97.900 -15.008  1.00  0.00           C  
ATOM   2505  CD1 ILE A1707      43.902  96.933 -15.136  1.00  0.00           C  
ATOM   2506  N   TYR A1708      38.026  96.465 -16.070  1.00  0.00           N  
ATOM   2507  CA  TYR A1708      36.752  97.118 -16.343  1.00  0.00           C  
ATOM   2508  C   TYR A1708      36.877  98.611 -16.622  1.00  0.00           C  
ATOM   2509  O   TYR A1708      37.495  99.354 -15.857  1.00  0.00           O  
ATOM   2510  CB  TYR A1708      35.793  96.877 -15.175  1.00  0.00           C  
ATOM   2511  CG  TYR A1708      35.262  95.463 -15.096  1.00  0.00           C  
ATOM   2512  CD1 TYR A1708      35.012  94.862 -13.863  1.00  0.00           C  
ATOM   2513  CD2 TYR A1708      34.984  94.736 -16.251  1.00  0.00           C  
ATOM   2514  CE1 TYR A1708      34.502  93.579 -13.779  1.00  0.00           C  
ATOM   2515  CE2 TYR A1708      34.472  93.453 -16.178  1.00  0.00           C  
ATOM   2516  CZ  TYR A1708      34.233  92.882 -14.939  1.00  0.00           C  
ATOM   2517  OH  TYR A1708      33.724  91.613 -14.862  1.00  0.00           O  
ATOM   2518  N   SER A1709      36.287  99.041 -17.732  1.00  0.00           N  
ATOM   2519  CA  SER A1709      36.329 100.443 -18.116  1.00  0.00           C  
ATOM   2520  C   SER A1709      35.663 101.296 -17.066  1.00  0.00           C  
ATOM   2521  O   SER A1709      34.521 101.045 -16.698  1.00  0.00           O  
ATOM   2522  CB  SER A1709      35.610 100.664 -19.439  1.00  0.00           C  
ATOM   2523  OG  SER A1709      35.407 102.049 -19.653  1.00  0.00           O  
ATOM   2524  N   PRO A1710      36.358 102.338 -16.588  1.00  0.00           N  
ATOM   2525  CA  PRO A1710      35.811 103.235 -15.567  1.00  0.00           C  
ATOM   2526  C   PRO A1710      34.430 103.747 -15.962  1.00  0.00           C  
ATOM   2527  O   PRO A1710      33.712 104.332 -15.151  1.00  0.00           O  
ATOM   2528  CB  PRO A1710      36.861 104.338 -15.483  1.00  0.00           C  
ATOM   2529  CG  PRO A1710      37.438 104.360 -16.861  1.00  0.00           C  
ATOM   2530  CD  PRO A1710      37.591 102.896 -17.164  1.00  0.00           C  
ATOM   2531  N   THR A1711      34.071 103.512 -17.219  1.00  0.00           N  
ATOM   2532  CA  THR A1711      32.773 103.903 -17.750  1.00  0.00           C  
ATOM   2533  C   THR A1711      31.665 103.096 -17.078  1.00  0.00           C  
ATOM   2534  O   THR A1711      30.725 103.656 -16.520  1.00  0.00           O  
ATOM   2535  CB  THR A1711      32.704 103.650 -19.263  1.00  0.00           C  
ATOM   2536  OG1 THR A1711      33.502 104.622 -19.946  1.00  0.00           O  
ATOM   2537  CG2 THR A1711      31.269 103.719 -19.751  1.00  0.00           C  
ATOM   2538  N   ALA A1742      31.784 101.774 -17.137  1.00  0.00           N  
ATOM   2539  CA  ALA A1742      30.794 100.883 -16.542  1.00  0.00           C  
ATOM   2540  C   ALA A1742      30.837 100.892 -15.018  1.00  0.00           C  
ATOM   2541  O   ALA A1742      29.815 100.670 -14.364  1.00  0.00           O  
ATOM   2542  CB  ALA A1742      31.004  99.477 -17.050  1.00  0.00           C  
ATOM   2543  N   LEU A1764      32.018 101.127 -14.451  1.00  0.00           N  
ATOM   2544  CA  LEU A1764      32.150 101.170 -13.001  1.00  0.00           C  
ATOM   2545  C   LEU A1764      31.213 102.232 -12.452  1.00  0.00           C  
ATOM   2546  O   LEU A1764      30.555 102.023 -11.431  1.00  0.00           O  
ATOM   2547  CB  LEU A1764      33.586 101.500 -12.579  1.00  0.00           C  
ATOM   2548  CG  LEU A1764      34.694 100.440 -12.678  1.00  0.00           C  
ATOM   2549  CD1 LEU A1764      34.274  99.159 -11.970  1.00  0.00           C  
ATOM   2550  CD2 LEU A1764      34.998 100.159 -14.124  1.00  0.00           C  
ATOM   2551  N   ALA A1765      31.157 103.367 -13.146  1.00  0.00           N  
ATOM   2552  CA  ALA A1765      30.310 104.487 -12.747  1.00  0.00           C  
ATOM   2553  C   ALA A1765      28.836 104.117 -12.821  1.00  0.00           C  
ATOM   2554  O   ALA A1765      28.046 104.487 -11.953  1.00  0.00           O  
ATOM   2555  CB  ALA A1765      30.590 105.679 -13.628  1.00  0.00           C  
ATOM   2556  N   GLU A1767      28.466 103.388 -13.866  1.00  0.00           N  
ATOM   2557  CA  GLU A1767      27.087 102.950 -14.038  1.00  0.00           C  
ATOM   2558  C   GLU A1767      26.618 102.230 -12.779  1.00  0.00           C  
ATOM   2559  O   GLU A1767      25.431 101.949 -12.618  1.00  0.00           O  
ATOM   2560  CB  GLU A1767      26.982 101.999 -15.231  1.00  0.00           C  
ATOM   2561  CG  GLU A1767      27.264 102.648 -16.565  1.00  0.00           C  
ATOM   2562  CD  GLU A1767      26.196 103.646 -16.954  1.00  0.00           C  
ATOM   2563  OE1 GLU A1767      26.373 104.338 -17.977  1.00  0.00           O  
ATOM   2564  OE2 GLU A1767      25.175 103.732 -16.237  1.00  0.00           O  
ATOM   2565  N   TYR A1768      27.564 101.912 -11.901  1.00  0.00           N  
ATOM   2566  CA  TYR A1768      27.256 101.223 -10.660  1.00  0.00           C  
ATOM   2567  C   TYR A1768      27.890 101.915  -9.465  1.00  0.00           C  
ATOM   2568  O   TYR A1768      27.941 101.372  -8.362  1.00  0.00           O  
ATOM   2569  CB  TYR A1768      27.723  99.778 -10.735  1.00  0.00           C  
ATOM   2570  CG  TYR A1768      26.978  98.959 -11.755  1.00  0.00           C  
ATOM   2571  CD1 TYR A1768      27.408  98.888 -13.073  1.00  0.00           C  
ATOM   2572  CD2 TYR A1768      25.848  98.241 -11.396  1.00  0.00           C  
ATOM   2573  CE1 TYR A1768      26.731  98.112 -14.006  1.00  0.00           C  
ATOM   2574  CE2 TYR A1768      25.164  97.469 -12.320  1.00  0.00           C  
ATOM   2575  CZ  TYR A1768      25.610  97.405 -13.619  1.00  0.00           C  
ATOM   2576  OH  TYR A1768      24.935  96.612 -14.516  1.00  0.00           O  
ATOM   2577  N   ASP A1770      28.374 103.125  -9.699  1.00  0.00           N  
ATOM   2578  CA  ASP A1770      28.984 103.914  -8.651  1.00  0.00           C  
ATOM   2579  C   ASP A1770      30.195 103.223  -8.027  1.00  0.00           C  
ATOM   2580  O   ASP A1770      30.305 103.149  -6.806  1.00  0.00           O  
ATOM   2581  CB  ASP A1770      27.950 104.213  -7.563  1.00  0.00           C  
ATOM   2582  CG  ASP A1770      28.196 105.539  -6.872  1.00  0.00           C  
ATOM   2583  OD1 ASP A1770      27.748 105.703  -5.717  1.00  0.00           O  
ATOM   2584  OD2 ASP A1770      28.825 106.425  -7.490  1.00  0.00           O  
ATOM   2585  N   ILE A1771      31.093 102.703  -8.859  1.00  0.00           N  
ATOM   2586  CA  ILE A1771      32.307 102.061  -8.355  1.00  0.00           C  
ATOM   2587  C   ILE A1771      33.452 102.997  -8.718  1.00  0.00           C  
ATOM   2588  O   ILE A1771      33.789 103.142  -9.893  1.00  0.00           O  
ATOM   2589  CB  ILE A1771      32.554 100.696  -9.001  1.00  0.00           C  
ATOM   2590  CG1 ILE A1771      31.358  99.774  -8.760  1.00  0.00           C  
ATOM   2591  CG2 ILE A1771      33.790 100.072  -8.403  1.00  0.00           C  
ATOM   2592  CD1 ILE A1771      31.465  98.444  -9.462  1.00  0.00           C  
ATOM   2593  N   PRO A1772      34.067 103.635  -7.705  1.00  0.00           N  
ATOM   2594  CA  PRO A1772      35.176 104.594  -7.768  1.00  0.00           C  
ATOM   2595  C   PRO A1772      36.532 104.027  -8.128  1.00  0.00           C  
ATOM   2596  O   PRO A1772      37.347 104.695  -8.765  1.00  0.00           O  
ATOM   2597  CB  PRO A1772      35.193 105.166  -6.365  1.00  0.00           C  
ATOM   2598  CG  PRO A1772      34.954 103.936  -5.556  1.00  0.00           C  
ATOM   2599  CD  PRO A1772      33.789 103.287  -6.298  1.00  0.00           C  
ATOM   2600  N   TYR A1773      36.772 102.798  -7.695  1.00  0.00           N  
ATOM   2601  CA  TYR A1773      38.043 102.153  -7.934  1.00  0.00           C  
ATOM   2602  C   TYR A1773      38.106 101.277  -9.174  1.00  0.00           C  
ATOM   2603  O   TYR A1773      37.085 100.818  -9.683  1.00  0.00           O  
ATOM   2604  CB  TYR A1773      38.414 101.329  -6.719  1.00  0.00           C  
ATOM   2605  CG  TYR A1773      38.565 102.133  -5.456  1.00  0.00           C  
ATOM   2606  CD1 TYR A1773      37.550 102.163  -4.497  1.00  0.00           C  
ATOM   2607  CD2 TYR A1773      39.750 102.815  -5.188  1.00  0.00           C  
ATOM   2608  CE1 TYR A1773      37.719 102.841  -3.296  1.00  0.00           C  
ATOM   2609  CE2 TYR A1773      39.930 103.494  -3.995  1.00  0.00           C  
ATOM   2610  CZ  TYR A1773      38.917 103.501  -3.051  1.00  0.00           C  
ATOM   2611  OH  TYR A1773      39.130 104.148  -1.856  1.00  0.00           O  
ATOM   2612  N   PRO A1774      39.325 101.029  -9.675  1.00  0.00           N  
ATOM   2613  CA  PRO A1774      39.518 100.198 -10.862  1.00  0.00           C  
ATOM   2614  C   PRO A1774      39.440  98.731 -10.434  1.00  0.00           C  
ATOM   2615  O   PRO A1774      39.798  98.392  -9.302  1.00  0.00           O  
ATOM   2616  CB  PRO A1774      40.904 100.608 -11.325  1.00  0.00           C  
ATOM   2617  CG  PRO A1774      41.625 100.778 -10.027  1.00  0.00           C  
ATOM   2618  CD  PRO A1774      40.622 101.489  -9.139  1.00  0.00           C  
ATOM   2619  N   VAL A1775      38.967  97.867 -11.324  1.00  0.00           N  
ATOM   2620  CA  VAL A1775      38.841  96.450 -10.996  1.00  0.00           C  
ATOM   2621  C   VAL A1775      39.361  95.527 -12.091  1.00  0.00           C  
ATOM   2622  O   VAL A1775      39.090  95.720 -13.277  1.00  0.00           O  
ATOM   2623  CB  VAL A1775      37.378  96.081 -10.672  1.00  0.00           C  
ATOM   2624  CG1 VAL A1775      36.480  96.528 -11.786  1.00  0.00           C  
ATOM   2625  CG2 VAL A1775      37.249  94.585 -10.460  1.00  0.00           C  
ATOM   2626  N   MET A1776      40.109  94.517 -11.658  1.00  0.00           N  
ATOM   2627  CA  MET A1776      40.721  93.532 -12.536  1.00  0.00           C  
ATOM   2628  C   MET A1776      39.802  92.322 -12.603  1.00  0.00           C  
ATOM   2629  O   MET A1776      39.166  91.962 -11.609  1.00  0.00           O  
ATOM   2630  CB  MET A1776      42.091  93.155 -11.960  1.00  0.00           C  
ATOM   2631  CG  MET A1776      42.979  92.286 -12.827  1.00  0.00           C  
ATOM   2632  SD  MET A1776      42.571  90.550 -12.742  1.00  0.00           S  
ATOM   2633  CE  MET A1776      42.366  90.207 -14.448  1.00  0.00           C  
ATOM   2634  N   ASN A1777      39.726  91.700 -13.774  1.00  0.00           N  
ATOM   2635  CA  ASN A1777      38.862  90.541 -13.955  1.00  0.00           C  
ATOM   2636  C   ASN A1777      39.502  89.485 -14.840  1.00  0.00           C  
ATOM   2637  O   ASN A1777      39.841  89.752 -15.990  1.00  0.00           O  
ATOM   2638  CB  ASN A1777      37.536  90.976 -14.570  1.00  0.00           C  
ATOM   2639  CG  ASN A1777      36.706  89.808 -15.061  1.00  0.00           C  
ATOM   2640  OD1 ASN A1777      35.749  89.992 -15.808  1.00  0.00           O  
ATOM   2641  ND2 ASN A1777      37.060  88.602 -14.637  1.00  0.00           N  
ATOM   2642  N   LEU A1778      39.652  88.284 -14.289  1.00  0.00           N  
ATOM   2643  CA  LEU A1778      40.240  87.148 -14.992  1.00  0.00           C  
ATOM   2644  C   LEU A1778      39.163  86.074 -15.069  1.00  0.00           C  
ATOM   2645  O   LEU A1778      38.482  85.812 -14.082  1.00  0.00           O  
ATOM   2646  CB  LEU A1778      41.447  86.631 -14.206  1.00  0.00           C  
ATOM   2647  CG  LEU A1778      42.298  85.492 -14.759  1.00  0.00           C  
ATOM   2648  CD1 LEU A1778      41.447  84.254 -14.963  1.00  0.00           C  
ATOM   2649  CD2 LEU A1778      42.927  85.923 -16.056  1.00  0.00           C  
ATOM   2650  N   GLY A1779      39.015  85.451 -16.235  1.00  0.00           N  
ATOM   2651  CA  GLY A1779      37.999  84.426 -16.401  1.00  0.00           C  
ATOM   2652  C   GLY A1779      38.504  83.171 -17.080  1.00  0.00           C  
ATOM   2653  O   GLY A1779      38.915  83.190 -18.237  1.00  0.00           O  
ATOM   2654  N   LEU A1782      38.459  82.067 -16.351  1.00  0.00           N  
ATOM   2655  CA  LEU A1782      38.923  80.786 -16.858  1.00  0.00           C  
ATOM   2656  C   LEU A1782      37.701  80.010 -17.346  1.00  0.00           C  
ATOM   2657  O   LEU A1782      36.620  80.105 -16.769  1.00  0.00           O  
ATOM   2658  CB  LEU A1782      39.636  80.039 -15.719  1.00  0.00           C  
ATOM   2659  CG  LEU A1782      40.585  78.842 -15.866  1.00  0.00           C  
ATOM   2660  CD1 LEU A1782      39.837  77.624 -16.362  1.00  0.00           C  
ATOM   2661  CD2 LEU A1782      41.722  79.204 -16.791  1.00  0.00           C  
ATOM   2662  N   GLY A1783      37.867  79.267 -18.431  1.00  0.00           N  
ATOM   2663  CA  GLY A1783      36.768  78.474 -18.951  1.00  0.00           C  
ATOM   2664  C   GLY A1783      36.948  77.076 -18.407  1.00  0.00           C  
ATOM   2665  O   GLY A1783      37.887  76.378 -18.777  1.00  0.00           O  
ATOM   2666  N   VAL A1784      36.052  76.661 -17.526  1.00  0.00           N  
ATOM   2667  CA  VAL A1784      36.163  75.349 -16.908  1.00  0.00           C  
ATOM   2668  C   VAL A1784      36.280  74.147 -17.841  1.00  0.00           C  
ATOM   2669  O   VAL A1784      37.324  73.504 -17.884  1.00  0.00           O  
ATOM   2670  CB  VAL A1784      35.007  75.118 -15.931  1.00  0.00           C  
ATOM   2671  CG1 VAL A1784      35.081  73.721 -15.362  1.00  0.00           C  
ATOM   2672  CG2 VAL A1784      35.078  76.147 -14.821  1.00  0.00           C  
ATOM   2673  N   GLU A1785      35.219  73.843 -18.583  1.00  0.00           N  
ATOM   2674  CA  GLU A1785      35.218  72.693 -19.485  1.00  0.00           C  
ATOM   2675  C   GLU A1785      36.557  72.418 -20.164  1.00  0.00           C  
ATOM   2676  O   GLU A1785      37.018  71.283 -20.196  1.00  0.00           O  
ATOM   2677  CB  GLU A1785      34.124  72.848 -20.543  1.00  0.00           C  
ATOM   2678  CG  GLU A1785      32.713  72.955 -19.966  1.00  0.00           C  
ATOM   2679  CD  GLU A1785      32.408  74.331 -19.412  1.00  0.00           C  
ATOM   2680  OE1 GLU A1785      31.320  74.500 -18.828  1.00  0.00           O  
ATOM   2681  OE2 GLU A1785      33.248  75.243 -19.568  1.00  0.00           O  
ATOM   2682  N   ARG A1786      37.191  73.447 -20.703  1.00  0.00           N  
ATOM   2683  CA  ARG A1786      38.479  73.242 -21.352  1.00  0.00           C  
ATOM   2684  C   ARG A1786      39.500  72.702 -20.356  1.00  0.00           C  
ATOM   2685  O   ARG A1786      40.023  71.604 -20.528  1.00  0.00           O  
ATOM   2686  CB  ARG A1786      38.978  74.550 -21.962  1.00  0.00           C  
ATOM   2687  CG  ARG A1786      40.349  74.459 -22.599  1.00  0.00           C  
ATOM   2688  CD  ARG A1786      40.623  75.657 -23.501  1.00  0.00           C  
ATOM   2689  NE  ARG A1786      40.012  75.502 -24.816  1.00  0.00           N  
ATOM   2690  CZ  ARG A1786      40.050  76.425 -25.768  1.00  0.00           C  
ATOM   2691  NH1 ARG A1786      39.469  76.201 -26.939  1.00  0.00           N  
ATOM   2692  NH2 ARG A1786      40.665  77.576 -25.546  1.00  0.00           N  
ATOM   2693  N   LEU A1787      39.770  73.477 -19.312  1.00  0.00           N  
ATOM   2694  CA  LEU A1787      40.717  73.078 -18.281  1.00  0.00           C  
ATOM   2695  C   LEU A1787      40.449  71.634 -17.907  1.00  0.00           C  
ATOM   2696  O   LEU A1787      41.372  70.848 -17.738  1.00  0.00           O  
ATOM   2697  CB  LEU A1787      40.548  73.946 -17.037  1.00  0.00           C  
ATOM   2698  CG  LEU A1787      41.823  74.311 -16.278  1.00  0.00           C  
ATOM   2699  CD1 LEU A1787      41.469  74.824 -14.892  1.00  0.00           C  
ATOM   2700  CD2 LEU A1787      42.715  73.107 -16.179  1.00  0.00           C  
ATOM   2701  N   ALA A1788      39.175  71.288 -17.780  1.00  0.00           N  
ATOM   2702  CA  ALA A1788      38.797  69.928 -17.423  1.00  0.00           C  
ATOM   2703  C   ALA A1788      39.333  68.981 -18.472  1.00  0.00           C  
ATOM   2704  O   ALA A1788      40.083  68.056 -18.162  1.00  0.00           O  
ATOM   2705  CB  ALA A1788      37.282  69.799 -17.337  1.00  0.00           C  
ATOM   2706  N   MET A1789      38.945  69.227 -19.718  1.00  0.00           N  
ATOM   2707  CA  MET A1789      39.372  68.404 -20.838  1.00  0.00           C  
ATOM   2708  C   MET A1789      40.860  68.084 -20.788  1.00  0.00           C  
ATOM   2709  O   MET A1789      41.267  66.950 -21.041  1.00  0.00           O  
ATOM   2710  CB  MET A1789      39.047  69.105 -22.151  1.00  0.00           C  
ATOM   2711  CG  MET A1789      37.571  69.334 -22.368  1.00  0.00           C  
ATOM   2712  SD  MET A1789      37.196  69.529 -24.108  1.00  0.00           S  
ATOM   2713  CE  MET A1789      38.039  71.091 -24.463  1.00  0.00           C  
ATOM   2714  N   ILE A1790      41.667  69.085 -20.460  1.00  0.00           N  
ATOM   2715  CA  ILE A1790      43.107  68.901 -20.374  1.00  0.00           C  
ATOM   2716  C   ILE A1790      43.533  67.983 -19.231  1.00  0.00           C  
ATOM   2717  O   ILE A1790      44.213  66.989 -19.448  1.00  0.00           O  
ATOM   2718  CB  ILE A1790      43.817  70.248 -20.208  1.00  0.00           C  
ATOM   2719  CG1 ILE A1790      43.704  71.050 -21.505  1.00  0.00           C  
ATOM   2720  CG2 ILE A1790      45.258  70.027 -19.803  1.00  0.00           C  
ATOM   2721  CD1 ILE A1790      44.403  72.403 -21.456  1.00  0.00           C  
ATOM   2722  N   LEU A1791      43.138  68.323 -18.015  1.00  0.00           N  
ATOM   2723  CA  LEU A1791      43.497  67.533 -16.848  1.00  0.00           C  
ATOM   2724  C   LEU A1791      43.004  66.090 -16.902  1.00  0.00           C  
ATOM   2725  O   LEU A1791      43.619  65.201 -16.315  1.00  0.00           O  
ATOM   2726  CB  LEU A1791      42.935  68.186 -15.589  1.00  0.00           C  
ATOM   2727  CG  LEU A1791      43.078  69.699 -15.469  1.00  0.00           C  
ATOM   2728  CD1 LEU A1791      42.232  70.199 -14.315  1.00  0.00           C  
ATOM   2729  CD2 LEU A1791      44.516  70.065 -15.277  1.00  0.00           C  
ATOM   2730  N   TYR A1792      41.899  65.844 -17.592  1.00  0.00           N  
ATOM   2731  CA  TYR A1792      41.373  64.486 -17.638  1.00  0.00           C  
ATOM   2732  C   TYR A1792      41.405  63.821 -19.001  1.00  0.00           C  
ATOM   2733  O   TYR A1792      40.813  62.763 -19.202  1.00  0.00           O  
ATOM   2734  CB  TYR A1792      39.962  64.457 -17.041  1.00  0.00           C  
ATOM   2735  CG  TYR A1792      39.974  64.865 -15.588  1.00  0.00           C  
ATOM   2736  CD1 TYR A1792      40.194  66.190 -15.220  1.00  0.00           C  
ATOM   2737  CD2 TYR A1792      39.872  63.914 -14.575  1.00  0.00           C  
ATOM   2738  CE1 TYR A1792      40.320  66.560 -13.876  1.00  0.00           C  
ATOM   2739  CE2 TYR A1792      39.998  64.273 -13.228  1.00  0.00           C  
ATOM   2740  CZ  TYR A1792      40.224  65.595 -12.889  1.00  0.00           C  
ATOM   2741  OH  TYR A1792      40.379  65.947 -11.569  1.00  0.00           O  
ATOM   2742  N   GLY A1793      42.116  64.446 -19.931  1.00  0.00           N  
ATOM   2743  CA  GLY A1793      42.256  63.886 -21.261  1.00  0.00           C  
ATOM   2744  C   GLY A1793      40.980  63.571 -22.012  1.00  0.00           C  
ATOM   2745  O   GLY A1793      40.507  62.434 -22.014  1.00  0.00           O  
ATOM   2746  N   TYR A1794      40.427  64.594 -22.652  1.00  0.00           N  
ATOM   2747  CA  TYR A1794      39.219  64.463 -23.447  1.00  0.00           C  
ATOM   2748  C   TYR A1794      39.418  65.393 -24.627  1.00  0.00           C  
ATOM   2749  O   TYR A1794      39.985  66.474 -24.473  1.00  0.00           O  
ATOM   2750  CB  TYR A1794      37.981  64.901 -22.661  1.00  0.00           C  
ATOM   2751  CG  TYR A1794      37.506  63.924 -21.611  1.00  0.00           C  
ATOM   2752  CD1 TYR A1794      38.161  63.805 -20.390  1.00  0.00           C  
ATOM   2753  CD2 TYR A1794      36.395  63.121 -21.838  1.00  0.00           C  
ATOM   2754  CE1 TYR A1794      37.720  62.913 -19.423  1.00  0.00           C  
ATOM   2755  CE2 TYR A1794      35.948  62.225 -20.878  1.00  0.00           C  
ATOM   2756  CZ  TYR A1794      36.613  62.127 -19.674  1.00  0.00           C  
ATOM   2757  OH  TYR A1794      36.169  61.251 -18.715  1.00  0.00           O  
ATOM   2758  N   ASP A1795      38.962  64.976 -25.803  1.00  0.00           N  
ATOM   2759  CA  ASP A1795      39.108  65.799 -26.993  1.00  0.00           C  
ATOM   2760  C   ASP A1795      37.845  66.605 -27.284  1.00  0.00           C  
ATOM   2761  O   ASP A1795      37.918  67.796 -27.586  1.00  0.00           O  
ATOM   2762  CB  ASP A1795      39.439  64.928 -28.214  1.00  0.00           C  
ATOM   2763  CG  ASP A1795      40.819  64.294 -28.135  1.00  0.00           C  
ATOM   2764  OD1 ASP A1795      41.218  63.629 -29.117  1.00  0.00           O  
ATOM   2765  OD2 ASP A1795      41.503  64.455 -27.103  1.00  0.00           O  
ATOM   2766  N   ASP A1796      36.692  65.946 -27.185  1.00  0.00           N  
ATOM   2767  CA  ASP A1796      35.410  66.584 -27.467  1.00  0.00           C  
ATOM   2768  C   ASP A1796      34.616  66.967 -26.223  1.00  0.00           C  
ATOM   2769  O   ASP A1796      34.161  66.108 -25.473  1.00  0.00           O  
ATOM   2770  CB  ASP A1796      34.560  65.663 -28.348  1.00  0.00           C  
ATOM   2771  CG  ASP A1796      33.233  66.285 -28.739  1.00  0.00           C  
ATOM   2772  OD1 ASP A1796      32.457  65.623 -29.461  1.00  0.00           O  
ATOM   2773  OD2 ASP A1796      32.964  67.434 -28.327  1.00  0.00           O  
ATOM   2774  N   VAL A1797      34.444  68.270 -26.027  1.00  0.00           N  
ATOM   2775  CA  VAL A1797      33.700  68.798 -24.892  1.00  0.00           C  
ATOM   2776  C   VAL A1797      32.490  67.929 -24.600  1.00  0.00           C  
ATOM   2777  O   VAL A1797      32.431  67.258 -23.571  1.00  0.00           O  
ATOM   2778  CB  VAL A1797      33.187  70.216 -25.177  1.00  0.00           C  
ATOM   2779  CG1 VAL A1797      32.699  70.847 -23.900  1.00  0.00           C  
ATOM   2780  CG2 VAL A1797      34.289  71.055 -25.805  1.00  0.00           C  
ATOM   2781  N   ARG A1798      31.533  67.954 -25.524  1.00  0.00           N  
ATOM   2782  CA  ARG A1798      30.287  67.197 -25.425  1.00  0.00           C  
ATOM   2783  C   ARG A1798      30.413  65.770 -24.877  1.00  0.00           C  
ATOM   2784  O   ARG A1798      29.584  65.333 -24.079  1.00  0.00           O  
ATOM   2785  CB  ARG A1798      29.626  67.135 -26.795  1.00  0.00           C  
ATOM   2786  CG  ARG A1798      29.437  68.474 -27.481  1.00  0.00           C  
ATOM   2787  CD  ARG A1798      29.529  68.280 -28.984  1.00  0.00           C  
ATOM   2788  NE  ARG A1798      29.353  66.870 -29.324  1.00  0.00           N  
ATOM   2789  CZ  ARG A1798      29.643  66.331 -30.502  1.00  0.00           C  
ATOM   2790  NH1 ARG A1798      29.445  65.035 -30.697  1.00  0.00           N  
ATOM   2791  NH2 ARG A1798      30.131  67.082 -31.482  1.00  0.00           N  
ATOM   2792  N   LYS A1799      31.430  65.036 -25.315  1.00  0.00           N  
ATOM   2793  CA  LYS A1799      31.623  63.667 -24.844  1.00  0.00           C  
ATOM   2794  C   LYS A1799      32.170  63.678 -23.424  1.00  0.00           C  
ATOM   2795  O   LYS A1799      31.920  62.767 -22.640  1.00  0.00           O  
ATOM   2796  CB  LYS A1799      32.607  62.906 -25.749  1.00  0.00           C  
ATOM   2797  CG  LYS A1799      32.077  62.494 -27.114  1.00  0.00           C  
ATOM   2798  CD  LYS A1799      33.129  61.695 -27.872  1.00  0.00           C  
ATOM   2799  CE  LYS A1799      32.645  61.274 -29.249  1.00  0.00           C  
ATOM   2800  NZ  LYS A1799      33.689  60.496 -29.978  1.00  0.00           N  
ATOM   2801  N   MET A1800      32.923  64.723 -23.105  1.00  0.00           N  
ATOM   2802  CA  MET A1800      33.536  64.866 -21.795  1.00  0.00           C  
ATOM   2803  C   MET A1800      32.501  65.102 -20.701  1.00  0.00           C  
ATOM   2804  O   MET A1800      32.475  64.403 -19.691  1.00  0.00           O  
ATOM   2805  CB  MET A1800      34.558  66.014 -21.836  1.00  0.00           C  
ATOM   2806  CG  MET A1800      35.343  66.240 -20.555  1.00  0.00           C  
ATOM   2807  SD  MET A1800      34.367  67.096 -19.364  1.00  0.00           S  
ATOM   2808  CE  MET A1800      34.859  68.753 -19.718  1.00  0.00           C  
ATOM   2809  N   VAL A1801      31.633  66.077 -20.910  1.00  0.00           N  
ATOM   2810  CA  VAL A1801      30.625  66.387 -19.916  1.00  0.00           C  
ATOM   2811  C   VAL A1801      29.351  65.542 -19.969  1.00  0.00           C  
ATOM   2812  O   VAL A1801      28.857  65.113 -18.925  1.00  0.00           O  
ATOM   2813  CB  VAL A1801      30.261  67.880 -19.974  1.00  0.00           C  
ATOM   2814  CG1 VAL A1801      30.474  68.402 -21.365  1.00  0.00           C  
ATOM   2815  CG2 VAL A1801      28.825  68.078 -19.543  1.00  0.00           C  
ATOM   2816  N   TYR A1802      28.821  65.301 -21.164  1.00  0.00           N  
ATOM   2817  CA  TYR A1802      27.595  64.505 -21.305  1.00  0.00           C  
ATOM   2818  C   TYR A1802      27.839  63.150 -21.974  1.00  0.00           C  
ATOM   2819  O   TYR A1802      27.189  62.810 -22.957  1.00  0.00           O  
ATOM   2820  CB  TYR A1802      26.550  65.280 -22.114  1.00  0.00           C  
ATOM   2821  CG  TYR A1802      26.121  66.595 -21.500  1.00  0.00           C  
ATOM   2822  CD1 TYR A1802      25.192  66.638 -20.463  1.00  0.00           C  
ATOM   2823  CD2 TYR A1802      26.651  67.797 -21.951  1.00  0.00           C  
ATOM   2824  CE1 TYR A1802      24.800  67.853 -19.888  1.00  0.00           C  
ATOM   2825  CE2 TYR A1802      26.269  69.018 -21.384  1.00  0.00           C  
ATOM   2826  CZ  TYR A1802      25.345  69.037 -20.354  1.00  0.00           C  
ATOM   2827  OH  TYR A1802      24.980  70.238 -19.785  1.00  0.00           O  
ATOM   2828  N   PRO A1803      28.765  62.350 -21.429  1.00  0.00           N  
ATOM   2829  CA  PRO A1803      29.126  61.028 -21.943  1.00  0.00           C  
ATOM   2830  C   PRO A1803      28.000  60.031 -22.105  1.00  0.00           C  
ATOM   2831  O   PRO A1803      27.840  59.444 -23.171  1.00  0.00           O  
ATOM   2832  CB  PRO A1803      30.149  60.539 -20.935  1.00  0.00           C  
ATOM   2833  CG  PRO A1803      29.699  61.185 -19.678  1.00  0.00           C  
ATOM   2834  CD  PRO A1803      29.443  62.585 -20.146  1.00  0.00           C  
ATOM   2835  N   GLN A1804      27.233  59.822 -21.044  1.00  0.00           N  
ATOM   2836  CA  GLN A1804      26.142  58.863 -21.094  1.00  0.00           C  
ATOM   2837  C   GLN A1804      25.295  59.048 -22.352  1.00  0.00           C  
ATOM   2838  O   GLN A1804      25.020  58.084 -23.064  1.00  0.00           O  
ATOM   2839  CB  GLN A1804      25.278  58.976 -19.832  1.00  0.00           C  
ATOM   2840  CG  GLN A1804      26.055  58.772 -18.527  1.00  0.00           C  
ATOM   2841  CD  GLN A1804      26.810  60.022 -18.101  1.00  0.00           C  
ATOM   2842  OE1 GLN A1804      26.815  61.030 -18.814  1.00  0.00           O  
ATOM   2843  NE2 GLN A1804      27.448  59.965 -16.933  1.00  0.00           N  
ATOM   2844  N   ILE A1805      24.903  60.287 -22.635  1.00  0.00           N  
ATOM   2845  CA  ILE A1805      24.092  60.593 -23.813  1.00  0.00           C  
ATOM   2846  C   ILE A1805      24.802  60.237 -25.115  1.00  0.00           C  
ATOM   2847  O   ILE A1805      24.192  59.696 -26.035  1.00  0.00           O  
ATOM   2848  CB  ILE A1805      23.719  62.085 -23.847  1.00  0.00           C  
ATOM   2849  CG1 ILE A1805      22.627  62.364 -22.815  1.00  0.00           C  
ATOM   2850  CG2 ILE A1805      23.285  62.487 -25.233  1.00  0.00           C  
ATOM   2851  CD1 ILE A1805      22.302  63.828 -22.651  1.00  0.00           C  
ATOM   2852  N   HIS A1806      26.089  60.549 -25.194  1.00  0.00           N  
ATOM   2853  CA  HIS A1806      26.864  60.244 -26.387  1.00  0.00           C  
ATOM   2854  C   HIS A1806      27.449  58.837 -26.315  1.00  0.00           C  
ATOM   2855  O   HIS A1806      28.536  58.570 -26.825  1.00  0.00           O  
ATOM   2856  CB  HIS A1806      27.968  61.284 -26.577  1.00  0.00           C  
ATOM   2857  CG  HIS A1806      27.451  62.682 -26.688  1.00  0.00           C  
ATOM   2858  ND1 HIS A1806      28.102  63.663 -27.404  1.00  0.00           N  
ATOM   2859  CD2 HIS A1806      26.344  63.265 -26.170  1.00  0.00           C  
ATOM   2860  CE1 HIS A1806      27.417  64.790 -27.323  1.00  0.00           C  
ATOM   2861  NE2 HIS A1806      26.346  64.576 -26.580  1.00  0.00           N  
ATOM   2862  N   GLY A1807      26.701  57.948 -25.667  1.00  0.00           N  
ATOM   2863  CA  GLY A1807      27.090  56.555 -25.523  1.00  0.00           C  
ATOM   2864  C   GLY A1807      28.549  56.219 -25.286  1.00  0.00           C  
ATOM   2865  O   GLY A1807      29.024  55.179 -25.745  1.00  0.00           O  
ATOM   2866  N   GLU A1808      29.268  57.077 -24.574  1.00  0.00           N  
ATOM   2867  CA  GLU A1808      30.669  56.804 -24.297  1.00  0.00           C  
ATOM   2868  C   GLU A1808      30.820  55.992 -23.015  1.00  0.00           C  
ATOM   2869  O   GLU A1808      31.738  56.221 -22.233  1.00  0.00           O  
ATOM   2870  CB  GLU A1808      31.459  58.111 -24.192  1.00  0.00           C  
ATOM   2871  CG  GLU A1808      31.709  58.798 -25.533  1.00  0.00           C  
ATOM   2872  CD  GLU A1808      32.643  58.009 -26.441  1.00  0.00           C  
ATOM   2873  OE1 GLU A1808      32.908  58.467 -27.573  1.00  0.00           O  
ATOM   2874  OE2 GLU A1808      33.115  56.932 -26.022  1.00  0.00           O  
ATOM   2875  N   ILE A1809      29.917  55.036 -22.809  1.00  0.00           N  
ATOM   2876  CA  ILE A1809      29.960  54.185 -21.625  1.00  0.00           C  
ATOM   2877  C   ILE A1809      30.956  53.048 -21.849  1.00  0.00           C  
ATOM   2878  O   ILE A1809      31.245  52.686 -22.988  1.00  0.00           O  
ATOM   2879  CB  ILE A1809      28.566  53.602 -21.298  1.00  0.00           C  
ATOM   2880  CG1 ILE A1809      28.122  52.635 -22.388  1.00  0.00           C  
ATOM   2881  CG2 ILE A1809      27.550  54.724 -21.196  1.00  0.00           C  
ATOM   2882  CD1 ILE A1809      26.815  51.954 -22.086  1.00  0.00           C  
ATOM   2883  N   LYS A1810      31.473  52.486 -20.759  1.00  0.00           N  
ATOM   2884  CA  LYS A1810      32.467  51.418 -20.838  1.00  0.00           C  
ATOM   2885  C   LYS A1810      32.534  50.546 -19.586  1.00  0.00           C  
ATOM   2886  O   LYS A1810      32.192  50.981 -18.486  1.00  0.00           O  
ATOM   2887  CB  LYS A1810      33.846  52.043 -21.087  1.00  0.00           C  
ATOM   2888  CG  LYS A1810      35.042  51.116 -20.895  1.00  0.00           C  
ATOM   2889  CD  LYS A1810      35.204  50.139 -22.044  1.00  0.00           C  
ATOM   2890  CE  LYS A1810      36.481  49.325 -21.895  1.00  0.00           C  
ATOM   2891  NZ  LYS A1810      37.693  50.194 -21.862  1.00  0.00           N  
ATOM   2892  N   LEU A1811      32.987  49.312 -19.769  1.00  0.00           N  
ATOM   2893  CA  LEU A1811      33.142  48.356 -18.679  1.00  0.00           C  
ATOM   2894  C   LEU A1811      34.457  47.616 -18.882  1.00  0.00           C  
ATOM   2895  O   LEU A1811      34.596  46.835 -19.823  1.00  0.00           O  
ATOM   2896  CB  LEU A1811      31.996  47.340 -18.673  1.00  0.00           C  
ATOM   2897  CG  LEU A1811      30.560  47.799 -18.432  1.00  0.00           C  
ATOM   2898  CD1 LEU A1811      29.687  46.567 -18.225  1.00  0.00           C  
ATOM   2899  CD2 LEU A1811      30.489  48.701 -17.211  1.00  0.00           C  
ATOM   2900  N   SER A1812      35.424  47.856 -18.004  1.00  0.00           N  
ATOM   2901  CA  SER A1812      36.717  47.194 -18.121  1.00  0.00           C  
ATOM   2902  C   SER A1812      36.530  45.686 -18.130  1.00  0.00           C  
ATOM   2903  O   SER A1812      35.468  45.174 -17.773  1.00  0.00           O  
ATOM   2904  CB  SER A1812      37.625  47.571 -16.954  1.00  0.00           C  
ATOM   2905  OG  SER A1812      37.187  46.953 -15.758  1.00  0.00           O  
ATOM   2906  N   ASP A1813      37.574  44.977 -18.533  1.00  0.00           N  
ATOM   2907  CA  ASP A1813      37.526  43.529 -18.585  1.00  0.00           C  
ATOM   2908  C   ASP A1813      37.119  42.968 -17.227  1.00  0.00           C  
ATOM   2909  O   ASP A1813      36.155  42.209 -17.121  1.00  0.00           O  
ATOM   2910  CB  ASP A1813      38.893  42.992 -18.999  1.00  0.00           C  
ATOM   2911  CG  ASP A1813      39.324  43.500 -20.367  1.00  0.00           C  
ATOM   2912  OD1 ASP A1813      40.515  43.359 -20.712  1.00  0.00           O  
ATOM   2913  OD2 ASP A1813      38.466  44.036 -21.101  1.00  0.00           O  
ATOM   2914  N   LEU A1814      37.841  43.363 -16.186  1.00  0.00           N  
ATOM   2915  CA  LEU A1814      37.552  42.890 -14.837  1.00  0.00           C  
ATOM   2916  C   LEU A1814      36.079  43.002 -14.464  1.00  0.00           C  
ATOM   2917  O   LEU A1814      35.554  42.145 -13.754  1.00  0.00           O  
ATOM   2918  CB  LEU A1814      38.395  43.659 -13.820  1.00  0.00           C  
ATOM   2919  CG  LEU A1814      38.287  43.220 -12.359  1.00  0.00           C  
ATOM   2920  CD1 LEU A1814      38.498  41.717 -12.241  1.00  0.00           C  
ATOM   2921  CD2 LEU A1814      39.321  43.973 -11.541  1.00  0.00           C  
ATOM   2922  N   ASP A1815      35.417  44.054 -14.944  1.00  0.00           N  
ATOM   2923  CA  ASP A1815      34.001  44.274 -14.646  1.00  0.00           C  
ATOM   2924  C   ASP A1815      33.093  43.285 -15.366  1.00  0.00           C  
ATOM   2925  O   ASP A1815      32.037  42.903 -14.854  1.00  0.00           O  
ATOM   2926  CB  ASP A1815      33.590  45.708 -15.003  1.00  0.00           C  
ATOM   2927  CG  ASP A1815      33.819  46.687 -13.858  1.00  0.00           C  
ATOM   2928  OD1 ASP A1815      33.285  46.445 -12.753  1.00  0.00           O  
ATOM   2929  OD2 ASP A1815      34.525  47.700 -14.064  1.00  0.00           O  
ATOM   2930  N   ILE A1816      33.498  42.882 -16.562  1.00  0.00           N  
ATOM   2931  CA  ILE A1816      32.722  41.921 -17.327  1.00  0.00           C  
ATOM   2932  C   ILE A1816      32.898  40.584 -16.628  1.00  0.00           C  
ATOM   2933  O   ILE A1816      31.921  39.907 -16.301  1.00  0.00           O  
ATOM   2934  CB  ILE A1816      33.240  41.827 -18.769  1.00  0.00           C  
ATOM   2935  CG1 ILE A1816      32.965  43.135 -19.497  1.00  0.00           C  
ATOM   2936  CG2 ILE A1816      32.573  40.688 -19.494  1.00  0.00           C  
ATOM   2937  CD1 ILE A1816      33.602  43.200 -20.856  1.00  0.00           C  
ATOM   2938  N   ALA A1817      34.155  40.218 -16.388  1.00  0.00           N  
ATOM   2939  CA  ALA A1817      34.472  38.974 -15.707  1.00  0.00           C  
ATOM   2940  C   ALA A1817      33.591  38.801 -14.470  1.00  0.00           C  
ATOM   2941  O   ALA A1817      33.020  37.737 -14.242  1.00  0.00           O  
ATOM   2942  CB  ALA A1817      35.913  38.977 -15.308  1.00  0.00           C  
ATOM   2943  N   ARG A1818      33.486  39.861 -13.678  1.00  0.00           N  
ATOM   2944  CA  ARG A1818      32.681  39.850 -12.466  1.00  0.00           C  
ATOM   2945  C   ARG A1818      31.213  39.554 -12.735  1.00  0.00           C  
ATOM   2946  O   ARG A1818      30.511  39.012 -11.879  1.00  0.00           O  
ATOM   2947  CB  ARG A1818      32.790  41.209 -11.769  1.00  0.00           C  
ATOM   2948  CG  ARG A1818      31.793  41.441 -10.631  1.00  0.00           C  
ATOM   2949  CD  ARG A1818      32.549  41.815  -9.381  1.00  0.00           C  
ATOM   2950  NE  ARG A1818      33.543  42.846  -9.659  1.00  0.00           N  
ATOM   2951  CZ  ARG A1818      34.663  43.006  -8.964  1.00  0.00           C  
ATOM   2952  NH1 ARG A1818      35.508  43.971  -9.285  1.00  0.00           N  
ATOM   2953  NH2 ARG A1818      34.943  42.194  -7.954  1.00  0.00           N  
ATOM   2954  N   GLU A1819      30.750  39.913 -13.926  1.00  0.00           N  
ATOM   2955  CA  GLU A1819      29.350  39.725 -14.267  1.00  0.00           C  
ATOM   2956  C   GLU A1819      29.009  38.374 -14.863  1.00  0.00           C  
ATOM   2957  O   GLU A1819      27.836  38.099 -15.129  1.00  0.00           O  
ATOM   2958  CB  GLU A1819      28.886  40.859 -15.187  1.00  0.00           C  
ATOM   2959  CG  GLU A1819      28.819  42.209 -14.477  1.00  0.00           C  
ATOM   2960  CD  GLU A1819      27.729  42.255 -13.408  1.00  0.00           C  
ATOM   2961  OE1 GLU A1819      27.811  43.120 -12.509  1.00  0.00           O  
ATOM   2962  OE2 GLU A1819      26.786  41.433 -13.470  1.00  0.00           O  
ATOM   2963  N   ILE A1820      30.032  37.541 -15.057  1.00  0.00           N  
ATOM   2964  CA  ILE A1820      29.857  36.193 -15.600  1.00  0.00           C  
ATOM   2965  C   ILE A1820      29.646  35.214 -14.450  1.00  0.00           C  
ATOM   2966  O   ILE A1820      30.603  34.762 -13.823  1.00  0.00           O  
ATOM   2967  CB  ILE A1820      31.093  35.724 -16.384  1.00  0.00           C  
ATOM   2968  CG1 ILE A1820      31.317  36.617 -17.607  1.00  0.00           C  
ATOM   2969  CG2 ILE A1820      30.916  34.269 -16.791  1.00  0.00           C  
ATOM   2970  CD1 ILE A1820      32.501  36.195 -18.460  1.00  0.00           C  
ATOM   2971  N   LYS A1821      28.388  34.893 -14.178  1.00  0.00           N  
ATOM   2972  CA  LYS A1821      28.054  33.984 -13.093  1.00  0.00           C  
ATOM   2973  C   LYS A1821      27.852  32.544 -13.550  1.00  0.00           C  
ATOM   2974  O   LYS A1821      28.016  32.212 -14.725  1.00  0.00           O  
ATOM   2975  CB  LYS A1821      26.791  34.465 -12.371  1.00  0.00           C  
ATOM   2976  CG  LYS A1821      26.965  35.700 -11.490  1.00  0.00           C  
ATOM   2977  CD  LYS A1821      27.373  36.921 -12.290  1.00  0.00           C  
ATOM   2978  CE  LYS A1821      27.391  38.176 -11.418  1.00  0.00           C  
ATOM   2979  NZ  LYS A1821      28.285  38.065 -10.228  1.00  0.00           N  
ATOM   2980  N   VAL A1822      27.494  31.693 -12.597  1.00  0.00           N  
ATOM   2981  CA  VAL A1822      27.260  30.284 -12.855  1.00  0.00           C  
ATOM   2982  C   VAL A1822      25.788  30.005 -12.589  1.00  0.00           C  
ATOM   2983  O   VAL A1822      25.335  30.033 -11.443  1.00  0.00           O  
ATOM   2984  CB  VAL A1822      28.162  29.413 -11.943  1.00  0.00           C  
ATOM   2985  CG1 VAL A1822      27.658  27.996 -11.891  1.00  0.00           C  
ATOM   2986  CG2 VAL A1822      29.589  29.423 -12.478  1.00  0.00           C  
ATOM   2987  N   LYS A1830      25.049  29.749 -13.665  1.00  0.00           N  
ATOM   2988  CA  LYS A1830      23.614  29.485 -13.598  1.00  0.00           C  
ATOM   2989  C   LYS A1830      23.199  28.443 -12.559  1.00  0.00           C  
ATOM   2990  O   LYS A1830      22.661  28.792 -11.506  1.00  0.00           O  
ATOM   2991  CB  LYS A1830      23.099  29.069 -14.982  1.00  0.00           C  
ATOM   2992  CG  LYS A1830      21.595  28.790 -15.038  1.00  0.00           C  
ATOM   2993  CD  LYS A1830      20.742  30.055 -14.903  1.00  0.00           C  
ATOM   2994  CE  LYS A1830      20.755  30.882 -16.185  1.00  0.00           C  
ATOM   2995  NZ  LYS A1830      19.803  32.035 -16.146  1.00  0.00           N  
ATOM   2996  N   GLU A1831      23.444  27.169 -12.858  1.00  0.00           N  
ATOM   2997  CA  GLU A1831      23.076  26.077 -11.957  1.00  0.00           C  
ATOM   2998  C   GLU A1831      24.145  25.815 -10.902  1.00  0.00           C  
ATOM   2999  O   GLU A1831      25.245  25.378 -11.229  1.00  0.00           O  
ATOM   3000  CB  GLU A1831      22.844  24.789 -12.755  1.00  0.00           C  
ATOM   3001  CG  GLU A1831      21.688  24.829 -13.753  1.00  0.00           C  
ATOM   3002  CD  GLU A1831      20.325  24.713 -13.092  1.00  0.00           C  
ATOM   3003  OE1 GLU A1831      19.326  24.561 -13.827  1.00  0.00           O  
ATOM   3004  OE2 GLU A1831      20.251  24.774 -11.845  1.00  0.00           O  
ATOM   3005  N   VAL A1832      23.821  26.065  -9.637  1.00  0.00           N  
ATOM   3006  CA  VAL A1832      24.787  25.836  -8.566  1.00  0.00           C  
ATOM   3007  C   VAL A1832      24.217  25.033  -7.402  1.00  0.00           C  
ATOM   3008  O   VAL A1832      23.157  25.357  -6.865  1.00  0.00           O  
ATOM   3009  CB  VAL A1832      25.341  27.164  -8.010  1.00  0.00           C  
ATOM   3010  CG1 VAL A1832      26.295  26.887  -6.868  1.00  0.00           C  
ATOM   3011  CG2 VAL A1832      26.055  27.928  -9.105  1.00  0.00           C  
ATOM   3012  N   PRO A1833      24.930  23.970  -6.996  1.00  0.00           N  
ATOM   3013  CA  PRO A1833      24.538  23.086  -5.893  1.00  0.00           C  
ATOM   3014  C   PRO A1833      24.063  23.877  -4.676  1.00  0.00           C  
ATOM   3015  O   PRO A1833      24.726  24.814  -4.239  1.00  0.00           O  
ATOM   3016  CB  PRO A1833      25.818  22.308  -5.617  1.00  0.00           C  
ATOM   3017  CG  PRO A1833      26.410  22.175  -6.989  1.00  0.00           C  
ATOM   3018  CD  PRO A1833      26.229  23.559  -7.562  1.00  0.00           C  
ATOM   3019  N   GLN A1834      22.918  23.487  -4.128  1.00  0.00           N  
ATOM   3020  CA  GLN A1834      22.347  24.175  -2.976  1.00  0.00           C  
ATOM   3021  C   GLN A1834      22.689  23.501  -1.641  1.00  0.00           C  
ATOM   3022  O   GLN A1834      22.521  24.100  -0.578  1.00  0.00           O  
ATOM   3023  CB  GLN A1834      20.825  24.254  -3.137  1.00  0.00           C  
ATOM   3024  CG  GLN A1834      20.173  25.462  -2.485  1.00  0.00           C  
ATOM   3025  CD  GLN A1834      20.588  26.764  -3.146  1.00  0.00           C  
ATOM   3026  OE1 GLN A1834      20.532  26.895  -4.370  1.00  0.00           O  
ATOM   3027  NE2 GLN A1834      21.001  27.737  -2.339  1.00  0.00           N  
ATOM   3028  N   THR A1835      23.171  22.261  -1.697  1.00  0.00           N  
ATOM   3029  CA  THR A1835      23.510  21.518  -0.485  1.00  0.00           C  
ATOM   3030  C   THR A1835      25.009  21.337  -0.287  1.00  0.00           C  
ATOM   3031  O   THR A1835      25.756  21.157  -1.249  1.00  0.00           O  
ATOM   3032  CB  THR A1835      22.855  20.121  -0.487  1.00  0.00           C  
ATOM   3033  OG1 THR A1835      21.429  20.260  -0.507  1.00  0.00           O  
ATOM   3034  CG2 THR A1835      23.267  19.336   0.752  1.00  0.00           C  
ATOM   3035  N   ALA A1836      25.435  21.374   0.973  1.00  0.00           N  
ATOM   3036  CA  ALA A1836      26.841  21.218   1.328  1.00  0.00           C  
ATOM   3037  C   ALA A1836      27.431  19.957   0.707  1.00  0.00           C  
ATOM   3038  O   ALA A1836      28.649  19.829   0.561  1.00  0.00           O  
ATOM   3039  CB  ALA A1836      26.992  21.175   2.845  1.00  0.00           C  
ATOM   3040  N   VAL A1837      26.556  19.026   0.343  1.00  0.00           N  
ATOM   3041  CA  VAL A1837      26.981  17.776  -0.270  1.00  0.00           C  
ATOM   3042  C   VAL A1837      27.276  18.016  -1.746  1.00  0.00           C  
ATOM   3043  O   VAL A1837      28.358  17.684  -2.239  1.00  0.00           O  
ATOM   3044  CB  VAL A1837      25.882  16.697  -0.150  1.00  0.00           C  
ATOM   3045  CG1 VAL A1837      26.377  15.382  -0.731  1.00  0.00           C  
ATOM   3046  CG2 VAL A1837      25.481  16.524   1.307  1.00  0.00           C  
ATOM   3047  N   GLY A1838      26.302  18.604  -2.437  1.00  0.00           N  
ATOM   3048  CA  GLY A1838      26.449  18.888  -3.852  1.00  0.00           C  
ATOM   3049  C   GLY A1838      27.821  19.405  -4.238  1.00  0.00           C  
ATOM   3050  O   GLY A1838      28.460  18.868  -5.145  1.00  0.00           O  
ATOM   3051  N   LEU A1839      28.280  20.447  -3.552  1.00  0.00           N  
ATOM   3052  CA  LEU A1839      29.583  21.031  -3.844  1.00  0.00           C  
ATOM   3053  C   LEU A1839      30.663  19.965  -3.941  1.00  0.00           C  
ATOM   3054  O   LEU A1839      31.338  19.849  -4.965  1.00  0.00           O  
ATOM   3055  CB  LEU A1839      29.963  22.052  -2.771  1.00  0.00           C  
ATOM   3056  CG  LEU A1839      29.022  23.248  -2.626  1.00  0.00           C  
ATOM   3057  CD1 LEU A1839      29.614  24.238  -1.634  1.00  0.00           C  
ATOM   3058  CD2 LEU A1839      28.817  23.913  -3.980  1.00  0.00           C  
ATOM   3059  N   LYS A1840      30.825  19.188  -2.874  1.00  0.00           N  
ATOM   3060  CA  LYS A1840      31.829  18.132  -2.861  1.00  0.00           C  
ATOM   3061  C   LYS A1840      31.651  17.222  -4.072  1.00  0.00           C  
ATOM   3062  O   LYS A1840      32.622  16.862  -4.747  1.00  0.00           O  
ATOM   3063  CB  LYS A1840      31.732  17.321  -1.563  1.00  0.00           C  
ATOM   3064  CG  LYS A1840      32.260  18.061  -0.342  1.00  0.00           C  
ATOM   3065  CD  LYS A1840      32.281  17.176   0.893  1.00  0.00           C  
ATOM   3066  CE  LYS A1840      32.912  17.894   2.079  1.00  0.00           C  
ATOM   3067  NZ  LYS A1840      32.165  19.126   2.462  1.00  0.00           N  
ATOM   3068  N   ILE A1841      30.403  16.863  -4.353  1.00  0.00           N  
ATOM   3069  CA  ILE A1841      30.107  16.006  -5.490  1.00  0.00           C  
ATOM   3070  C   ILE A1841      30.801  16.543  -6.732  1.00  0.00           C  
ATOM   3071  O   ILE A1841      31.581  15.840  -7.373  1.00  0.00           O  
ATOM   3072  CB  ILE A1841      28.591  15.940  -5.762  1.00  0.00           C  
ATOM   3073  CG1 ILE A1841      27.877  15.314  -4.559  1.00  0.00           C  
ATOM   3074  CG2 ILE A1841      28.328  15.154  -7.043  1.00  0.00           C  
ATOM   3075  CD1 ILE A1841      26.385  15.121  -4.746  1.00  0.00           C  
ATOM   3076  N   ALA A1842      30.515  17.799  -7.057  1.00  0.00           N  
ATOM   3077  CA  ALA A1842      31.102  18.442  -8.222  1.00  0.00           C  
ATOM   3078  C   ALA A1842      32.612  18.576  -8.077  1.00  0.00           C  
ATOM   3079  O   ALA A1842      33.369  18.175  -8.965  1.00  0.00           O  
ATOM   3080  CB  ALA A1842      30.478  19.807  -8.426  1.00  0.00           C  
ATOM   3081  N   GLN A1843      33.046  19.142  -6.955  1.00  0.00           N  
ATOM   3082  CA  GLN A1843      34.469  19.328  -6.708  1.00  0.00           C  
ATOM   3083  C   GLN A1843      35.199  18.053  -7.093  1.00  0.00           C  
ATOM   3084  O   GLN A1843      36.261  18.093  -7.717  1.00  0.00           O  
ATOM   3085  CB  GLN A1843      34.713  19.653  -5.233  1.00  0.00           C  
ATOM   3086  CG  GLN A1843      36.170  19.926  -4.890  1.00  0.00           C  
ATOM   3087  CD  GLN A1843      36.342  20.516  -3.501  1.00  0.00           C  
ATOM   3088  OE1 GLN A1843      37.464  20.735  -3.041  1.00  0.00           O  
ATOM   3089  NE2 GLN A1843      35.228  20.783  -2.828  1.00  0.00           N  
ATOM   3090  N   SER A1844      34.599  16.923  -6.729  1.00  0.00           N  
ATOM   3091  CA  SER A1844      35.156  15.612  -7.029  1.00  0.00           C  
ATOM   3092  C   SER A1844      34.942  15.262  -8.497  1.00  0.00           C  
ATOM   3093  O   SER A1844      35.871  14.814  -9.171  1.00  0.00           O  
ATOM   3094  CB  SER A1844      34.510  14.555  -6.134  1.00  0.00           C  
ATOM   3095  OG  SER A1844      33.101  14.682  -6.143  1.00  0.00           O  
ATOM   3096  N   ILE A1845      33.720  15.466  -8.988  1.00  0.00           N  
ATOM   3097  CA  ILE A1845      33.410  15.186 -10.388  1.00  0.00           C  
ATOM   3098  C   ILE A1845      34.518  15.773 -11.258  1.00  0.00           C  
ATOM   3099  O   ILE A1845      34.843  15.247 -12.323  1.00  0.00           O  
ATOM   3100  CB  ILE A1845      32.061  15.809 -10.815  1.00  0.00           C  
ATOM   3101  CG1 ILE A1845      30.920  15.201  -9.994  1.00  0.00           C  
ATOM   3102  CG2 ILE A1845      31.820  15.568 -12.309  1.00  0.00           C  
ATOM   3103  CD1 ILE A1845      29.558  15.802 -10.290  1.00  0.00           C  
ATOM   3104  N   VAL A1847      35.092  16.877 -10.798  1.00  0.00           N  
ATOM   3105  CA  VAL A1847      36.182  17.503 -11.524  1.00  0.00           C  
ATOM   3106  C   VAL A1847      37.425  16.716 -11.154  1.00  0.00           C  
ATOM   3107  O   VAL A1847      38.122  16.186 -12.019  1.00  0.00           O  
ATOM   3108  CB  VAL A1847      36.378  18.966 -11.099  1.00  0.00           C  
ATOM   3109  CG1 VAL A1847      37.582  19.560 -11.814  1.00  0.00           C  
ATOM   3110  CG2 VAL A1847      35.130  19.764 -11.415  1.00  0.00           C  
ATOM   3111  N   GLU A1848      37.675  16.636  -9.849  1.00  0.00           N  
ATOM   3112  CA  GLU A1848      38.824  15.928  -9.297  1.00  0.00           C  
ATOM   3113  C   GLU A1848      39.155  14.656 -10.075  1.00  0.00           C  
ATOM   3114  O   GLU A1848      40.325  14.350 -10.310  1.00  0.00           O  
ATOM   3115  CB  GLU A1848      38.561  15.586  -7.827  1.00  0.00           C  
ATOM   3116  CG  GLU A1848      39.732  14.941  -7.103  1.00  0.00           C  
ATOM   3117  CD  GLU A1848      40.947  15.848  -7.018  1.00  0.00           C  
ATOM   3118  OE1 GLU A1848      41.555  16.139  -8.069  1.00  0.00           O  
ATOM   3119  OE2 GLU A1848      41.294  16.273  -5.895  1.00  0.00           O  
ATOM   3120  N   THR A1849      38.123  13.920 -10.478  1.00  0.00           N  
ATOM   3121  CA  THR A1849      38.324  12.686 -11.229  1.00  0.00           C  
ATOM   3122  C   THR A1849      38.446  12.989 -12.717  1.00  0.00           C  
ATOM   3123  O   THR A1849      39.325  12.459 -13.399  1.00  0.00           O  
ATOM   3124  CB  THR A1849      37.153  11.702 -11.023  1.00  0.00           C  
ATOM   3125  OG1 THR A1849      35.984  12.198 -11.686  1.00  0.00           O  
ATOM   3126  CG2 THR A1849      36.852  11.539  -9.541  1.00  0.00           C  
ATOM   3127  N   ALA A1850      37.560  13.848 -13.212  1.00  0.00           N  
ATOM   3128  CA  ALA A1850      37.558  14.226 -14.619  1.00  0.00           C  
ATOM   3129  C   ALA A1850      38.905  14.814 -15.017  1.00  0.00           C  
ATOM   3130  O   ALA A1850      39.279  14.791 -16.192  1.00  0.00           O  
ATOM   3131  CB  ALA A1850      36.448  15.228 -14.885  1.00  0.00           C  
ATOM   3132  N   GLU A1851      39.628  15.338 -14.032  1.00  0.00           N  
ATOM   3133  CA  GLU A1851      40.938  15.929 -14.273  1.00  0.00           C  
ATOM   3134  C   GLU A1851      41.994  14.842 -14.437  1.00  0.00           C  
ATOM   3135  O   GLU A1851      42.703  14.800 -15.442  1.00  0.00           O  
ATOM   3136  CB  GLU A1851      41.332  16.854 -13.114  1.00  0.00           C  
ATOM   3137  CG  GLU A1851      40.533  18.150 -13.032  1.00  0.00           C  
ATOM   3138  CD  GLU A1851      41.022  19.075 -11.926  1.00  0.00           C  
ATOM   3139  OE1 GLU A1851      40.906  18.705 -10.739  1.00  0.00           O  
ATOM   3140  OE2 GLU A1851      41.527  20.173 -12.243  1.00  0.00           O  
ATOM   3141  N   LYS A1852      42.086  13.964 -13.443  1.00  0.00           N  
ATOM   3142  CA  LYS A1852      43.055  12.874 -13.459  1.00  0.00           C  
ATOM   3143  C   LYS A1852      42.917  11.984 -14.695  1.00  0.00           C  
ATOM   3144  O   LYS A1852      43.820  11.920 -15.532  1.00  0.00           O  
ATOM   3145  CB  LYS A1852      42.901  12.020 -12.195  1.00  0.00           C  
ATOM   3146  CG  LYS A1852      43.098  12.782 -10.888  1.00  0.00           C  
ATOM   3147  CD  LYS A1852      42.934  11.863  -9.678  1.00  0.00           C  
ATOM   3148  CE  LYS A1852      43.156  12.607  -8.366  1.00  0.00           C  
ATOM   3149  NZ  LYS A1852      42.981  11.723  -7.178  1.00  0.00           N  
ATOM   3150  N   HIS A1853      41.781  11.301 -14.801  1.00  0.00           N  
ATOM   3151  CA  HIS A1853      41.512  10.401 -15.920  1.00  0.00           C  
ATOM   3152  C   HIS A1853      40.979  11.173 -17.126  1.00  0.00           C  
ATOM   3153  O   HIS A1853      39.783  11.140 -17.413  1.00  0.00           O  
ATOM   3154  CB  HIS A1853      40.490   9.345 -15.493  1.00  0.00           C  
ATOM   3155  CG  HIS A1853      40.748   8.768 -14.135  1.00  0.00           C  
ATOM   3156  ND1 HIS A1853      41.907   8.091 -13.821  1.00  0.00           N  
ATOM   3157  CD2 HIS A1853      40.001   8.779 -13.005  1.00  0.00           C  
ATOM   3158  CE1 HIS A1853      41.862   7.710 -12.556  1.00  0.00           C  
ATOM   3159  NE2 HIS A1853      40.717   8.115 -12.039  1.00  0.00           N  
ATOM   3160  N   ALA A1854      41.870  11.854 -17.838  1.00  0.00           N  
ATOM   3161  CA  ALA A1854      41.463  12.643 -18.995  1.00  0.00           C  
ATOM   3162  C   ALA A1854      41.828  12.008 -20.332  1.00  0.00           C  
ATOM   3163  O   ALA A1854      41.183  12.274 -21.347  1.00  0.00           O  
ATOM   3164  CB  ALA A1854      42.069  14.035 -18.902  1.00  0.00           C  
ATOM   3165  N   SER A1855      42.861  11.173 -20.335  1.00  0.00           N  
ATOM   3166  CA  SER A1855      43.298  10.523 -21.566  1.00  0.00           C  
ATOM   3167  C   SER A1855      43.095   9.007 -21.534  1.00  0.00           C  
ATOM   3168  O   SER A1855      44.012   8.239 -21.832  1.00  0.00           O  
ATOM   3169  CB  SER A1855      44.772  10.852 -21.829  1.00  0.00           C  
ATOM   3170  OG  SER A1855      44.972  12.254 -21.935  1.00  0.00           O  
ATOM   3171  N   GLU A1856      41.884   8.586 -21.178  1.00  0.00           N  
ATOM   3172  CA  GLU A1856      41.544   7.167 -21.107  1.00  0.00           C  
ATOM   3173  C   GLU A1856      40.639   6.776 -22.275  1.00  0.00           C  
ATOM   3174  O   GLU A1856      39.456   7.120 -22.293  1.00  0.00           O  
ATOM   3175  CB  GLU A1856      40.830   6.860 -19.787  1.00  0.00           C  
ATOM   3176  CG  GLU A1856      41.660   7.132 -18.539  1.00  0.00           C  
ATOM   3177  CD  GLU A1856      42.829   6.178 -18.390  1.00  0.00           C  
ATOM   3178  OE1 GLU A1856      42.591   4.956 -18.286  1.00  0.00           O  
ATOM   3179  OE2 GLU A1856      43.985   6.649 -18.376  1.00  0.00           O  
ATOM   3180  N   PRO A1857      41.185   6.047 -23.265  1.00  0.00           N  
ATOM   3181  CA  PRO A1857      40.415   5.614 -24.436  1.00  0.00           C  
ATOM   3182  C   PRO A1857      39.024   5.066 -24.100  1.00  0.00           C  
ATOM   3183  O   PRO A1857      38.878   4.159 -23.277  1.00  0.00           O  
ATOM   3184  CB  PRO A1857      41.330   4.573 -25.069  1.00  0.00           C  
ATOM   3185  CG  PRO A1857      42.684   5.164 -24.822  1.00  0.00           C  
ATOM   3186  CD  PRO A1857      42.583   5.590 -23.366  1.00  0.00           C  
ATOM   3187  N   SER A1860      38.011   5.629 -24.754  1.00  0.00           N  
ATOM   3188  CA  SER A1860      36.619   5.240 -24.544  1.00  0.00           C  
ATOM   3189  C   SER A1860      36.260   3.884 -25.144  1.00  0.00           C  
ATOM   3190  O   SER A1860      36.805   3.481 -26.174  1.00  0.00           O  
ATOM   3191  CB  SER A1860      35.689   6.305 -25.130  1.00  0.00           C  
ATOM   3192  OG  SER A1860      35.911   7.565 -24.524  1.00  0.00           O  
ATOM   3193  N   PRO A1861      35.318   3.166 -24.509  1.00  0.00           N  
ATOM   3194  CA  PRO A1861      34.621   3.596 -23.289  1.00  0.00           C  
ATOM   3195  C   PRO A1861      35.457   3.381 -22.028  1.00  0.00           C  
ATOM   3196  O   PRO A1861      36.675   3.208 -22.099  1.00  0.00           O  
ATOM   3197  CB  PRO A1861      33.359   2.726 -23.279  1.00  0.00           C  
ATOM   3198  CG  PRO A1861      33.178   2.340 -24.716  1.00  0.00           C  
ATOM   3199  CD  PRO A1861      34.593   2.056 -25.144  1.00  0.00           C  
ATOM   3200  N   CYS A1862      34.777   3.390 -20.884  1.00  0.00           N  
ATOM   3201  CA  CYS A1862      35.387   3.191 -19.571  1.00  0.00           C  
ATOM   3202  C   CYS A1862      34.489   3.841 -18.532  1.00  0.00           C  
ATOM   3203  O   CYS A1862      33.370   4.248 -18.842  1.00  0.00           O  
ATOM   3204  CB  CYS A1862      36.778   3.827 -19.495  1.00  0.00           C  
ATOM   3205  SG  CYS A1862      36.778   5.630 -19.523  1.00  0.00           S  
ATOM   3206  N   SER A1863      34.988   3.941 -17.305  1.00  0.00           N  
ATOM   3207  CA  SER A1863      34.240   4.548 -16.210  1.00  0.00           C  
ATOM   3208  C   SER A1863      35.142   4.704 -14.995  1.00  0.00           C  
ATOM   3209  O   SER A1863      36.113   3.965 -14.839  1.00  0.00           O  
ATOM   3210  CB  SER A1863      33.031   3.682 -15.843  1.00  0.00           C  
ATOM   3211  OG  SER A1863      32.287   4.261 -14.781  1.00  0.00           O  
ATOM   3212  N   PHE A1864      34.818   5.668 -14.139  1.00  0.00           N  
ATOM   3213  CA  PHE A1864      35.596   5.924 -12.931  1.00  0.00           C  
ATOM   3214  C   PHE A1864      34.677   6.378 -11.804  1.00  0.00           C  
ATOM   3215  O   PHE A1864      33.618   6.955 -12.051  1.00  0.00           O  
ATOM   3216  CB  PHE A1864      36.643   7.007 -13.194  1.00  0.00           C  
ATOM   3217  CG  PHE A1864      37.646   6.643 -14.252  1.00  0.00           C  
ATOM   3218  CD1 PHE A1864      38.688   5.765 -13.970  1.00  0.00           C  
ATOM   3219  CD2 PHE A1864      37.548   7.177 -15.534  1.00  0.00           C  
ATOM   3220  CE1 PHE A1864      39.620   5.425 -14.951  1.00  0.00           C  
ATOM   3221  CE2 PHE A1864      38.473   6.842 -16.521  1.00  0.00           C  
ATOM   3222  CZ  PHE A1864      39.512   5.965 -16.229  1.00  0.00           C  
ATOM   3223  N   LEU A1865      35.086   6.112 -10.568  1.00  0.00           N  
ATOM   3224  CA  LEU A1865      34.299   6.505  -9.406  1.00  0.00           C  
ATOM   3225  C   LEU A1865      34.609   7.947  -9.033  1.00  0.00           C  
ATOM   3226  O   LEU A1865      35.771   8.353  -9.001  1.00  0.00           O  
ATOM   3227  CB  LEU A1865      34.603   5.588  -8.218  1.00  0.00           C  
ATOM   3228  CG  LEU A1865      34.059   6.026  -6.853  1.00  0.00           C  
ATOM   3229  CD1 LEU A1865      32.566   6.298  -6.938  1.00  0.00           C  
ATOM   3230  CD2 LEU A1865      34.353   4.946  -5.824  1.00  0.00           C  
ATOM   3231  N   ALA A1866      33.563   8.717  -8.750  1.00  0.00           N  
ATOM   3232  CA  ALA A1866      33.725  10.118  -8.389  1.00  0.00           C  
ATOM   3233  C   ALA A1866      33.417  10.368  -6.919  1.00  0.00           C  
ATOM   3234  O   ALA A1866      34.303  10.721  -6.138  1.00  0.00           O  
ATOM   3235  CB  ALA A1866      32.826  10.981  -9.260  1.00  0.00           C  
ATOM   3236  N   PHE A1867      32.157  10.182  -6.545  1.00  0.00           N  
ATOM   3237  CA  PHE A1867      31.751  10.408  -5.167  1.00  0.00           C  
ATOM   3238  C   PHE A1867      30.825   9.321  -4.634  1.00  0.00           C  
ATOM   3239  O   PHE A1867      29.930   8.845  -5.335  1.00  0.00           O  
ATOM   3240  CB  PHE A1867      31.088  11.783  -5.056  1.00  0.00           C  
ATOM   3241  CG  PHE A1867      30.451  12.056  -3.720  1.00  0.00           C  
ATOM   3242  CD1 PHE A1867      29.125  11.703  -3.480  1.00  0.00           C  
ATOM   3243  CD2 PHE A1867      31.170  12.688  -2.708  1.00  0.00           C  
ATOM   3244  CE1 PHE A1867      28.521  11.979  -2.254  1.00  0.00           C  
ATOM   3245  CE2 PHE A1867      30.576  12.968  -1.475  1.00  0.00           C  
ATOM   3246  CZ  PHE A1867      29.248  12.613  -1.249  1.00  0.00           C  
ATOM   3247  N   GLU A1878      31.064   8.937  -3.383  1.00  0.00           N  
ATOM   3248  CA  GLU A1878      30.279   7.913  -2.702  1.00  0.00           C  
ATOM   3249  C   GLU A1878      29.940   8.400  -1.298  1.00  0.00           C  
ATOM   3250  O   GLU A1878      30.744   8.263  -0.376  1.00  0.00           O  
ATOM   3251  CB  GLU A1878      31.080   6.609  -2.617  1.00  0.00           C  
ATOM   3252  CG  GLU A1878      30.461   5.526  -1.733  1.00  0.00           C  
ATOM   3253  CD  GLU A1878      29.150   4.985  -2.276  1.00  0.00           C  
ATOM   3254  OE1 GLU A1878      28.582   4.069  -1.644  1.00  0.00           O  
ATOM   3255  OE2 GLU A1878      28.689   5.471  -3.329  1.00  0.00           O  
ATOM   3256  N   GLY A1879      28.749   8.972  -1.141  1.00  0.00           N  
ATOM   3257  CA  GLY A1879      28.338   9.476   0.158  1.00  0.00           C  
ATOM   3258  C   GLY A1879      26.834   9.546   0.330  1.00  0.00           C  
ATOM   3259  O   GLY A1879      26.077   9.074  -0.519  1.00  0.00           O  
ATOM   3260  N   GLU A1880      26.398  10.150   1.431  1.00  0.00           N  
ATOM   3261  CA  GLU A1880      24.976  10.271   1.724  1.00  0.00           C  
ATOM   3262  C   GLU A1880      24.455  11.685   1.483  1.00  0.00           C  
ATOM   3263  O   GLU A1880      25.047  12.664   1.936  1.00  0.00           O  
ATOM   3264  CB  GLU A1880      24.712   9.859   3.176  1.00  0.00           C  
ATOM   3265  CG  GLU A1880      23.242   9.719   3.540  1.00  0.00           C  
ATOM   3266  CD  GLU A1880      23.041   9.230   4.963  1.00  0.00           C  
ATOM   3267  OE1 GLU A1880      21.879   8.999   5.358  1.00  0.00           O  
ATOM   3268  OE2 GLU A1880      24.048   9.077   5.687  1.00  0.00           O  
ATOM   3269  N   MET A1881      23.340  11.778   0.764  1.00  0.00           N  
ATOM   3270  CA  MET A1881      22.715  13.058   0.449  1.00  0.00           C  
ATOM   3271  C   MET A1881      21.236  13.020   0.833  1.00  0.00           C  
ATOM   3272  O   MET A1881      20.455  12.271   0.244  1.00  0.00           O  
ATOM   3273  CB  MET A1881      22.854  13.355  -1.047  1.00  0.00           C  
ATOM   3274  CG  MET A1881      22.151  14.624  -1.501  1.00  0.00           C  
ATOM   3275  SD  MET A1881      22.216  14.879  -3.287  1.00  0.00           S  
ATOM   3276  CE  MET A1881      23.493  16.118  -3.402  1.00  0.00           C  
ATOM   3277  N   MET A1882      20.861  13.831   1.819  1.00  0.00           N  
ATOM   3278  CA  MET A1882      19.480  13.897   2.299  1.00  0.00           C  
ATOM   3279  C   MET A1882      19.025  12.601   2.975  1.00  0.00           C  
ATOM   3280  O   MET A1882      17.831  12.302   3.020  1.00  0.00           O  
ATOM   3281  CB  MET A1882      18.517  14.241   1.150  1.00  0.00           C  
ATOM   3282  CG  MET A1882      18.440  15.728   0.788  1.00  0.00           C  
ATOM   3283  SD  MET A1882      19.859  16.384  -0.127  1.00  0.00           S  
ATOM   3284  CE  MET A1882      19.141  16.610  -1.779  1.00  0.00           C  
ATOM   3285  N   GLY A1883      19.977  11.839   3.504  1.00  0.00           N  
ATOM   3286  CA  GLY A1883      19.642  10.591   4.169  1.00  0.00           C  
ATOM   3287  C   GLY A1883      19.411   9.447   3.199  1.00  0.00           C  
ATOM   3288  O   GLY A1883      18.577   8.574   3.441  1.00  0.00           O  
ATOM   3289  N   ARG A1884      20.159   9.453   2.100  1.00  0.00           N  
ATOM   3290  CA  ARG A1884      20.048   8.426   1.069  1.00  0.00           C  
ATOM   3291  C   ARG A1884      21.392   8.272   0.359  1.00  0.00           C  
ATOM   3292  O   ARG A1884      21.819   9.171  -0.364  1.00  0.00           O  
ATOM   3293  CB  ARG A1884      18.970   8.827   0.055  1.00  0.00           C  
ATOM   3294  CG  ARG A1884      17.571   8.951   0.647  1.00  0.00           C  
ATOM   3295  CD  ARG A1884      16.730   9.990  -0.088  1.00  0.00           C  
ATOM   3296  NE  ARG A1884      16.528   9.671  -1.500  1.00  0.00           N  
ATOM   3297  CZ  ARG A1884      15.841   8.623  -1.944  1.00  0.00           C  
ATOM   3298  NH1 ARG A1884      15.713   8.420  -3.248  1.00  0.00           N  
ATOM   3299  NH2 ARG A1884      15.283   7.780  -1.086  1.00  0.00           N  
ATOM   3300  N   ASN A1885      22.055   7.137   0.569  1.00  0.00           N  
ATOM   3301  CA  ASN A1885      23.354   6.878  -0.052  1.00  0.00           C  
ATOM   3302  C   ASN A1885      23.356   7.206  -1.542  1.00  0.00           C  
ATOM   3303  O   ASN A1885      22.388   6.929  -2.251  1.00  0.00           O  
ATOM   3304  CB  ASN A1885      23.762   5.416   0.150  1.00  0.00           C  
ATOM   3305  CG  ASN A1885      24.078   5.095   1.597  1.00  0.00           C  
ATOM   3306  OD1 ASN A1885      24.983   5.681   2.193  1.00  0.00           O  
ATOM   3307  ND2 ASN A1885      23.333   4.158   2.171  1.00  0.00           N  
ATOM   3308  N   VAL A1886      24.454   7.794  -2.010  1.00  0.00           N  
ATOM   3309  CA  VAL A1886      24.577   8.172  -3.413  1.00  0.00           C  
ATOM   3310  C   VAL A1886      25.975   7.921  -3.967  1.00  0.00           C  
ATOM   3311  O   VAL A1886      26.967   7.986  -3.240  1.00  0.00           O  
ATOM   3312  CB  VAL A1886      24.244   9.670  -3.612  1.00  0.00           C  
ATOM   3313  CG1 VAL A1886      24.351  10.039  -5.085  1.00  0.00           C  
ATOM   3314  CG2 VAL A1886      22.849   9.969  -3.090  1.00  0.00           C  
ATOM   3315  N   ARG A1887      26.039   7.631  -5.263  1.00  0.00           N  
ATOM   3316  CA  ARG A1887      27.303   7.394  -5.944  1.00  0.00           C  
ATOM   3317  C   ARG A1887      27.238   7.980  -7.349  1.00  0.00           C  
ATOM   3318  O   ARG A1887      26.402   7.586  -8.163  1.00  0.00           O  
ATOM   3319  CB  ARG A1887      27.624   5.893  -5.992  1.00  0.00           C  
ATOM   3320  CG  ARG A1887      26.508   4.987  -6.500  1.00  0.00           C  
ATOM   3321  CD  ARG A1887      26.843   3.524  -6.204  1.00  0.00           C  
ATOM   3322  NE  ARG A1887      25.767   2.602  -6.565  1.00  0.00           N  
ATOM   3323  CZ  ARG A1887      25.512   2.186  -7.802  1.00  0.00           C  
ATOM   3324  NH1 ARG A1887      26.257   2.606  -8.816  1.00  0.00           N  
ATOM   3325  NH2 ARG A1887      24.507   1.349  -8.025  1.00  0.00           N  
ATOM   3326  N   VAL A1888      28.120   8.936  -7.620  1.00  0.00           N  
ATOM   3327  CA  VAL A1888      28.161   9.598  -8.916  1.00  0.00           C  
ATOM   3328  C   VAL A1888      29.392   9.186  -9.717  1.00  0.00           C  
ATOM   3329  O   VAL A1888      30.481   9.020  -9.160  1.00  0.00           O  
ATOM   3330  CB  VAL A1888      28.164  11.126  -8.739  1.00  0.00           C  
ATOM   3331  CG1 VAL A1888      28.082  11.804 -10.088  1.00  0.00           C  
ATOM   3332  CG2 VAL A1888      26.999  11.547  -7.859  1.00  0.00           C  
ATOM   3333  N   TYR A1889      29.210   9.030 -11.027  1.00  0.00           N  
ATOM   3334  CA  TYR A1889      30.292   8.626 -11.923  1.00  0.00           C  
ATOM   3335  C   TYR A1889      30.404   9.506 -13.170  1.00  0.00           C  
ATOM   3336  O   TYR A1889      29.422  10.102 -13.622  1.00  0.00           O  
ATOM   3337  CB  TYR A1889      30.092   7.174 -12.372  1.00  0.00           C  
ATOM   3338  CG  TYR A1889      29.952   6.171 -11.248  1.00  0.00           C  
ATOM   3339  CD1 TYR A1889      31.003   5.929 -10.364  1.00  0.00           C  
ATOM   3340  CD2 TYR A1889      28.767   5.454 -11.074  1.00  0.00           C  
ATOM   3341  CE1 TYR A1889      30.878   4.997  -9.334  1.00  0.00           C  
ATOM   3342  CE2 TYR A1889      28.631   4.521 -10.047  1.00  0.00           C  
ATOM   3343  CZ  TYR A1889      29.690   4.298  -9.182  1.00  0.00           C  
ATOM   3344  OH  TYR A1889      29.559   3.379  -8.164  1.00  0.00           O  
ATOM   3345  N   VAL A1890      31.615   9.573 -13.718  1.00  0.00           N  
ATOM   3346  CA  VAL A1890      31.897  10.343 -14.926  1.00  0.00           C  
ATOM   3347  C   VAL A1890      32.320   9.347 -15.992  1.00  0.00           C  
ATOM   3348  O   VAL A1890      33.305   8.630 -15.821  1.00  0.00           O  
ATOM   3349  CB  VAL A1890      33.052  11.341 -14.712  1.00  0.00           C  
ATOM   3350  CG1 VAL A1890      33.416  12.007 -16.032  1.00  0.00           C  
ATOM   3351  CG2 VAL A1890      32.652  12.383 -13.687  1.00  0.00           C  
ATOM   3352  N   VAL A1891      31.582   9.304 -17.094  1.00  0.00           N  
ATOM   3353  CA  VAL A1891      31.897   8.358 -18.152  1.00  0.00           C  
ATOM   3354  C   VAL A1891      31.821   8.936 -19.560  1.00  0.00           C  
ATOM   3355  O   VAL A1891      31.804  10.153 -19.757  1.00  0.00           O  
ATOM   3356  CB  VAL A1891      30.956   7.136 -18.080  1.00  0.00           C  
ATOM   3357  CG1 VAL A1891      31.146   6.411 -16.758  1.00  0.00           C  
ATOM   3358  CG2 VAL A1891      29.510   7.586 -18.228  1.00  0.00           C  
ATOM   3359  N   ASN A1892      31.782   8.031 -20.533  1.00  0.00           N  
ATOM   3360  CA  ASN A1892      31.699   8.379 -21.943  1.00  0.00           C  
ATOM   3361  C   ASN A1892      31.063   7.185 -22.651  1.00  0.00           C  
ATOM   3362  O   ASN A1892      31.506   6.047 -22.486  1.00  0.00           O  
ATOM   3363  CB  ASN A1892      33.098   8.654 -22.500  1.00  0.00           C  
ATOM   3364  CG  ASN A1892      33.064   9.289 -23.875  1.00  0.00           C  
ATOM   3365  OD1 ASN A1892      32.649   8.665 -24.849  1.00  0.00           O  
ATOM   3366  ND2 ASN A1892      33.497  10.541 -23.958  1.00  0.00           N  
ATOM   3367  N   GLU A1893      30.018   7.448 -23.429  1.00  0.00           N  
ATOM   3368  CA  GLU A1893      29.298   6.398 -24.143  1.00  0.00           C  
ATOM   3369  C   GLU A1893      30.040   5.854 -25.365  1.00  0.00           C  
ATOM   3370  O   GLU A1893      30.323   4.657 -25.449  1.00  0.00           O  
ATOM   3371  CB  GLU A1893      27.924   6.921 -24.571  1.00  0.00           C  
ATOM   3372  CG  GLU A1893      27.150   7.629 -23.463  1.00  0.00           C  
ATOM   3373  CD  GLU A1893      26.825   6.720 -22.289  1.00  0.00           C  
ATOM   3374  OE1 GLU A1893      27.765   6.169 -21.676  1.00  0.00           O  
ATOM   3375  OE2 GLU A1893      25.626   6.562 -21.975  1.00  0.00           O  
ATOM   3376  N   ASN A1894      30.347   6.738 -26.310  1.00  0.00           N  
ATOM   3377  CA  ASN A1894      31.044   6.361 -27.537  1.00  0.00           C  
ATOM   3378  C   ASN A1894      32.415   5.738 -27.279  1.00  0.00           C  
ATOM   3379  O   ASN A1894      32.858   5.630 -26.135  1.00  0.00           O  
ATOM   3380  CB  ASN A1894      31.196   7.587 -28.444  1.00  0.00           C  
ATOM   3381  CG  ASN A1894      29.858   8.146 -28.906  1.00  0.00           C  
ATOM   3382  OD1 ASN A1894      29.797   9.196 -29.547  1.00  0.00           O  
ATOM   3383  ND2 ASN A1894      28.778   7.441 -28.584  1.00  0.00           N  
ATOM   3384  N   GLU A1895      33.080   5.332 -28.358  1.00  0.00           N  
ATOM   3385  CA  GLU A1895      34.398   4.709 -28.270  1.00  0.00           C  
ATOM   3386  C   GLU A1895      35.363   5.355 -29.258  1.00  0.00           C  
ATOM   3387  O   GLU A1895      35.010   6.301 -29.960  1.00  0.00           O  
ATOM   3388  CB  GLU A1895      34.297   3.219 -28.594  1.00  0.00           C  
ATOM   3389  CG  GLU A1895      33.108   2.516 -27.972  1.00  0.00           C  
ATOM   3390  CD  GLU A1895      33.041   1.051 -28.352  1.00  0.00           C  
ATOM   3391  OE1 GLU A1895      34.028   0.327 -28.098  1.00  0.00           O  
ATOM   3392  OE2 GLU A1895      32.005   0.622 -28.904  1.00  0.00           O  
ATOM   3393  N   ASN A1896      36.582   4.825 -29.308  1.00  0.00           N  
ATOM   3394  CA  ASN A1896      37.612   5.321 -30.217  1.00  0.00           C  
ATOM   3395  C   ASN A1896      37.960   6.785 -29.943  1.00  0.00           C  
ATOM   3396  O   ASN A1896      38.249   7.550 -30.864  1.00  0.00           O  
ATOM   3397  CB  ASN A1896      37.145   5.155 -31.670  1.00  0.00           C  
ATOM   3398  CG  ASN A1896      38.278   5.301 -32.677  1.00  0.00           C  
ATOM   3399  OD1 ASN A1896      38.060   5.219 -33.888  1.00  0.00           O  
ATOM   3400  ND2 ASN A1896      39.494   5.512 -32.181  1.00  0.00           N  
ATOM   3401  N   THR A1898      37.933   7.169 -28.672  1.00  0.00           N  
ATOM   3402  CA  THR A1898      38.254   8.537 -28.285  1.00  0.00           C  
ATOM   3403  C   THR A1898      38.777   8.563 -26.853  1.00  0.00           C  
ATOM   3404  O   THR A1898      39.363   7.588 -26.384  1.00  0.00           O  
ATOM   3405  CB  THR A1898      37.014   9.453 -28.394  1.00  0.00           C  
ATOM   3406  OG1 THR A1898      37.387  10.807 -28.104  1.00  0.00           O  
ATOM   3407  CG2 THR A1898      35.932   9.007 -27.419  1.00  0.00           C  
ATOM   3408  N   LYS A1899      38.564   9.677 -26.161  1.00  0.00           N  
ATOM   3409  CA  LYS A1899      39.018   9.822 -24.784  1.00  0.00           C  
ATOM   3410  C   LYS A1899      37.841  10.206 -23.886  1.00  0.00           C  
ATOM   3411  O   LYS A1899      36.816  10.685 -24.371  1.00  0.00           O  
ATOM   3412  CB  LYS A1899      40.124  10.878 -24.720  1.00  0.00           C  
ATOM   3413  CG  LYS A1899      41.218  10.666 -25.768  1.00  0.00           C  
ATOM   3414  CD  LYS A1899      42.296  11.741 -25.697  1.00  0.00           C  
ATOM   3415  CE  LYS A1899      43.287  11.632 -26.853  1.00  0.00           C  
ATOM   3416  NZ  LYS A1899      42.645  11.900 -28.171  1.00  0.00           N  
ATOM   3417  N   LEU A1900      37.993   9.993 -22.581  1.00  0.00           N  
ATOM   3418  CA  LEU A1900      36.938  10.287 -21.609  1.00  0.00           C  
ATOM   3419  C   LEU A1900      36.240  11.633 -21.790  1.00  0.00           C  
ATOM   3420  O   LEU A1900      35.009  11.699 -21.836  1.00  0.00           O  
ATOM   3421  CB  LEU A1900      37.496  10.188 -20.184  1.00  0.00           C  
ATOM   3422  CG  LEU A1900      36.525  10.458 -19.025  1.00  0.00           C  
ATOM   3423  CD1 LEU A1900      35.215   9.699 -19.227  1.00  0.00           C  
ATOM   3424  CD2 LEU A1900      37.189  10.049 -17.716  1.00  0.00           C  
ATOM   3425  N   CYS A1901      37.023  12.703 -21.884  1.00  0.00           N  
ATOM   3426  CA  CYS A1901      36.460  14.037 -22.055  1.00  0.00           C  
ATOM   3427  C   CYS A1901      37.062  14.751 -23.260  1.00  0.00           C  
ATOM   3428  O   CYS A1901      38.249  14.600 -23.556  1.00  0.00           O  
ATOM   3429  CB  CYS A1901      36.680  14.866 -20.789  1.00  0.00           C  
ATOM   3430  SG  CYS A1901      35.862  14.196 -19.322  1.00  0.00           S  
ATOM   3431  N   GLY A1902      36.228  15.531 -23.943  1.00  0.00           N  
ATOM   3432  CA  GLY A1902      36.659  16.260 -25.124  1.00  0.00           C  
ATOM   3433  C   GLY A1902      37.877  17.143 -24.943  1.00  0.00           C  
ATOM   3434  O   GLY A1902      38.223  17.510 -23.821  1.00  0.00           O  
ATOM   3435  N   PRO A1903      38.549  17.510 -26.046  1.00  0.00           N  
ATOM   3436  CA  PRO A1903      39.745  18.358 -26.012  1.00  0.00           C  
ATOM   3437  C   PRO A1903      39.452  19.810 -25.638  1.00  0.00           C  
ATOM   3438  O   PRO A1903      40.300  20.686 -25.813  1.00  0.00           O  
ATOM   3439  CB  PRO A1903      40.293  18.225 -27.429  1.00  0.00           C  
ATOM   3440  CG  PRO A1903      39.044  18.099 -28.245  1.00  0.00           C  
ATOM   3441  CD  PRO A1903      38.222  17.122 -27.431  1.00  0.00           C  
ATOM   3442  N   ALA A1904      38.254  20.059 -25.117  1.00  0.00           N  
ATOM   3443  CA  ALA A1904      37.860  21.408 -24.734  1.00  0.00           C  
ATOM   3444  C   ALA A1904      37.329  21.471 -23.309  1.00  0.00           C  
ATOM   3445  O   ALA A1904      36.763  22.482 -22.894  1.00  0.00           O  
ATOM   3446  CB  ALA A1904      36.811  21.929 -25.698  1.00  0.00           C  
ATOM   3447  N   TYR A1905      37.518  20.393 -22.559  1.00  0.00           N  
ATOM   3448  CA  TYR A1905      37.040  20.333 -21.183  1.00  0.00           C  
ATOM   3449  C   TYR A1905      37.874  21.234 -20.279  1.00  0.00           C  
ATOM   3450  O   TYR A1905      37.388  21.736 -19.264  1.00  0.00           O  
ATOM   3451  CB  TYR A1905      37.115  18.893 -20.660  1.00  0.00           C  
ATOM   3452  CG  TYR A1905      38.484  18.500 -20.141  1.00  0.00           C  
ATOM   3453  CD1 TYR A1905      39.596  18.476 -20.989  1.00  0.00           C  
ATOM   3454  CD2 TYR A1905      38.677  18.196 -18.788  1.00  0.00           C  
ATOM   3455  CE1 TYR A1905      40.869  18.166 -20.503  1.00  0.00           C  
ATOM   3456  CE2 TYR A1905      39.946  17.884 -18.291  1.00  0.00           C  
ATOM   3457  CZ  TYR A1905      41.036  17.873 -19.154  1.00  0.00           C  
ATOM   3458  OH  TYR A1905      42.293  17.586 -18.669  1.00  0.00           O  
ATOM   3459  N   ALA A1906      39.131  21.431 -20.662  1.00  0.00           N  
ATOM   3460  CA  ALA A1906      40.063  22.235 -19.882  1.00  0.00           C  
ATOM   3461  C   ALA A1906      40.089  23.708 -20.253  1.00  0.00           C  
ATOM   3462  O   ALA A1906      40.868  24.475 -19.688  1.00  0.00           O  
ATOM   3463  CB  ALA A1906      41.465  21.651 -20.000  1.00  0.00           C  
ATOM   3464  N   ASN A1907      39.252  24.109 -21.203  1.00  0.00           N  
ATOM   3465  CA  ASN A1907      39.216  25.508 -21.600  1.00  0.00           C  
ATOM   3466  C   ASN A1907      38.628  26.345 -20.465  1.00  0.00           C  
ATOM   3467  O   ASN A1907      37.786  25.869 -19.694  1.00  0.00           O  
ATOM   3468  CB  ASN A1907      38.395  25.677 -22.880  1.00  0.00           C  
ATOM   3469  CG  ASN A1907      39.056  25.034 -24.080  1.00  0.00           C  
ATOM   3470  OD1 ASN A1907      39.382  23.849 -24.060  1.00  0.00           O  
ATOM   3471  ND2 ASN A1907      39.256  25.815 -25.135  1.00  0.00           N  
ATOM   3472  N   GLU A1909      39.092  27.590 -20.367  1.00  0.00           N  
ATOM   3473  CA  GLU A1909      38.659  28.522 -19.328  1.00  0.00           C  
ATOM   3474  C   GLU A1909      38.091  29.799 -19.947  1.00  0.00           C  
ATOM   3475  O   GLU A1909      38.482  30.194 -21.045  1.00  0.00           O  
ATOM   3476  CB  GLU A1909      39.854  28.858 -18.429  1.00  0.00           C  
ATOM   3477  CG  GLU A1909      39.600  29.901 -17.358  1.00  0.00           C  
ATOM   3478  CD  GLU A1909      40.837  30.164 -16.520  1.00  0.00           C  
ATOM   3479  OE1 GLU A1909      41.910  30.410 -17.112  1.00  0.00           O  
ATOM   3480  OE2 GLU A1909      40.741  30.127 -15.275  1.00  0.00           O  
ATOM   3481  N   VAL A1910      37.163  30.437 -19.239  1.00  0.00           N  
ATOM   3482  CA  VAL A1910      36.550  31.670 -19.721  1.00  0.00           C  
ATOM   3483  C   VAL A1910      37.410  32.869 -19.330  1.00  0.00           C  
ATOM   3484  O   VAL A1910      37.563  33.174 -18.146  1.00  0.00           O  
ATOM   3485  CB  VAL A1910      35.146  31.887 -19.112  1.00  0.00           C  
ATOM   3486  CG1 VAL A1910      34.454  33.039 -19.817  1.00  0.00           C  
ATOM   3487  CG2 VAL A1910      34.322  30.613 -19.197  1.00  0.00           C  
ATOM   3488  N   VAL A1913      37.981  33.542 -20.321  1.00  0.00           N  
ATOM   3489  CA  VAL A1913      38.799  34.717 -20.049  1.00  0.00           C  
ATOM   3490  C   VAL A1913      38.239  35.931 -20.786  1.00  0.00           C  
ATOM   3491  O   VAL A1913      37.671  35.808 -21.871  1.00  0.00           O  
ATOM   3492  CB  VAL A1913      40.274  34.504 -20.468  1.00  0.00           C  
ATOM   3493  CG1 VAL A1913      40.831  33.286 -19.773  1.00  0.00           C  
ATOM   3494  CG2 VAL A1913      40.382  34.358 -21.976  1.00  0.00           C  
ATOM   3495  N   VAL A1914      38.387  37.102 -20.177  1.00  0.00           N  
ATOM   3496  CA  VAL A1914      37.907  38.337 -20.774  1.00  0.00           C  
ATOM   3497  C   VAL A1914      39.104  39.135 -21.261  1.00  0.00           C  
ATOM   3498  O   VAL A1914      39.990  39.476 -20.480  1.00  0.00           O  
ATOM   3499  CB  VAL A1914      37.136  39.185 -19.754  1.00  0.00           C  
ATOM   3500  CG1 VAL A1914      36.639  40.455 -20.414  1.00  0.00           C  
ATOM   3501  CG2 VAL A1914      35.977  38.386 -19.173  1.00  0.00           C  
ATOM   3502  N   TYR A1915      39.138  39.418 -22.556  1.00  0.00           N  
ATOM   3503  CA  TYR A1915      40.233  40.183 -23.133  1.00  0.00           C  
ATOM   3504  C   TYR A1915      39.686  41.197 -24.123  1.00  0.00           C  
ATOM   3505  O   TYR A1915      38.795  40.894 -24.919  1.00  0.00           O  
ATOM   3506  CB  TYR A1915      41.227  39.251 -23.826  1.00  0.00           C  
ATOM   3507  CG  TYR A1915      42.399  39.952 -24.481  1.00  0.00           C  
ATOM   3508  CD1 TYR A1915      42.549  39.949 -25.869  1.00  0.00           C  
ATOM   3509  CD2 TYR A1915      43.373  40.587 -23.716  1.00  0.00           C  
ATOM   3510  CE1 TYR A1915      43.645  40.557 -26.478  1.00  0.00           C  
ATOM   3511  CE2 TYR A1915      44.473  41.201 -24.315  1.00  0.00           C  
ATOM   3512  CZ  TYR A1915      44.603  41.181 -25.694  1.00  0.00           C  
ATOM   3513  OH  TYR A1915      45.693  41.774 -26.286  1.00  0.00           O  
ATOM   3514  N   LYS A1916      40.231  42.406 -24.055  1.00  0.00           N  
ATOM   3515  CA  LYS A1916      39.820  43.504 -24.916  1.00  0.00           C  
ATOM   3516  C   LYS A1916      38.334  43.524 -25.252  1.00  0.00           C  
ATOM   3517  O   LYS A1916      37.946  43.619 -26.415  1.00  0.00           O  
ATOM   3518  CB  LYS A1916      40.659  43.523 -26.196  1.00  0.00           C  
ATOM   3519  CG  LYS A1916      42.076  44.027 -25.967  1.00  0.00           C  
ATOM   3520  CD  LYS A1916      42.817  44.249 -27.271  1.00  0.00           C  
ATOM   3521  CE  LYS A1916      44.177  44.874 -27.009  1.00  0.00           C  
ATOM   3522  NZ  LYS A1916      44.060  46.149 -26.242  1.00  0.00           N  
ATOM   3523  N   GLY A1917      37.511  43.422 -24.215  1.00  0.00           N  
ATOM   3524  CA  GLY A1917      36.072  43.485 -24.385  1.00  0.00           C  
ATOM   3525  C   GLY A1917      35.329  42.264 -24.870  1.00  0.00           C  
ATOM   3526  O   GLY A1917      34.109  42.315 -25.042  1.00  0.00           O  
ATOM   3527  N   ASP A1918      36.033  41.166 -25.092  1.00  0.00           N  
ATOM   3528  CA  ASP A1918      35.360  39.972 -25.573  1.00  0.00           C  
ATOM   3529  C   ASP A1918      35.457  38.841 -24.561  1.00  0.00           C  
ATOM   3530  O   ASP A1918      36.423  38.750 -23.806  1.00  0.00           O  
ATOM   3531  CB  ASP A1918      35.965  39.522 -26.908  1.00  0.00           C  
ATOM   3532  CG  ASP A1918      36.022  40.640 -27.938  1.00  0.00           C  
ATOM   3533  OD1 ASP A1918      34.965  41.228 -28.251  1.00  0.00           O  
ATOM   3534  OD2 ASP A1918      37.132  40.923 -28.440  1.00  0.00           O  
ATOM   3535  N   ILE A1929      34.438  37.991 -24.543  1.00  0.00           N  
ATOM   3536  CA  ILE A1929      34.410  36.848 -23.650  1.00  0.00           C  
ATOM   3537  C   ILE A1929      34.836  35.628 -24.469  1.00  0.00           C  
ATOM   3538  O   ILE A1929      34.138  35.232 -25.402  1.00  0.00           O  
ATOM   3539  CB  ILE A1929      32.993  36.618 -23.094  1.00  0.00           C  
ATOM   3540  CG1 ILE A1929      32.510  37.881 -22.388  1.00  0.00           C  
ATOM   3541  CG2 ILE A1929      32.987  35.439 -22.123  1.00  0.00           C  
ATOM   3542  CD1 ILE A1929      31.228  37.688 -21.593  1.00  0.00           C  
ATOM   3543  N   TYR A1930      35.979  35.041 -24.124  1.00  0.00           N  
ATOM   3544  CA  TYR A1930      36.496  33.876 -24.839  1.00  0.00           C  
ATOM   3545  C   TYR A1930      36.445  32.566 -24.058  1.00  0.00           C  
ATOM   3546  O   TYR A1930      36.417  32.548 -22.826  1.00  0.00           O  
ATOM   3547  CB  TYR A1930      37.944  34.120 -25.271  1.00  0.00           C  
ATOM   3548  CG  TYR A1930      38.106  35.075 -26.433  1.00  0.00           C  
ATOM   3549  CD1 TYR A1930      37.653  34.738 -27.707  1.00  0.00           C  
ATOM   3550  CD2 TYR A1930      38.740  36.305 -26.267  1.00  0.00           C  
ATOM   3551  CE1 TYR A1930      37.833  35.599 -28.792  1.00  0.00           C  
ATOM   3552  CE2 TYR A1930      38.922  37.175 -27.343  1.00  0.00           C  
ATOM   3553  CZ  TYR A1930      38.469  36.816 -28.603  1.00  0.00           C  
ATOM   3554  OH  TYR A1930      38.667  37.666 -29.672  1.00  0.00           O  
ATOM   3555  N   GLY A1931      36.435  31.468 -24.807  1.00  0.00           N  
ATOM   3556  CA  GLY A1931      36.424  30.139 -24.225  1.00  0.00           C  
ATOM   3557  C   GLY A1931      37.631  29.430 -24.808  1.00  0.00           C  
ATOM   3558  O   GLY A1931      37.508  28.553 -25.661  1.00  0.00           O  
ATOM   3559  N   ILE A1932      38.808  29.827 -24.341  1.00  0.00           N  
ATOM   3560  CA  ILE A1932      40.064  29.282 -24.826  1.00  0.00           C  
ATOM   3561  C   ILE A1932      40.795  28.405 -23.810  1.00  0.00           C  
ATOM   3562  O   ILE A1932      40.493  28.441 -22.616  1.00  0.00           O  
ATOM   3563  CB  ILE A1932      41.002  30.431 -25.241  1.00  0.00           C  
ATOM   3564  CG1 ILE A1932      41.260  31.344 -24.036  1.00  0.00           C  
ATOM   3565  CG2 ILE A1932      40.373  31.231 -26.375  1.00  0.00           C  
ATOM   3566  CD1 ILE A1932      42.084  32.580 -24.348  1.00  0.00           C  
ATOM   3567  N   PRO A1933      41.751  27.583 -24.287  1.00  0.00           N  
ATOM   3568  CA  PRO A1933      42.565  26.678 -23.471  1.00  0.00           C  
ATOM   3569  C   PRO A1933      43.953  27.303 -23.305  1.00  0.00           C  
ATOM   3570  O   PRO A1933      44.452  27.947 -24.230  1.00  0.00           O  
ATOM   3571  CB  PRO A1933      42.608  25.426 -24.323  1.00  0.00           C  
ATOM   3572  CG  PRO A1933      42.805  26.015 -25.688  1.00  0.00           C  
ATOM   3573  CD  PRO A1933      41.839  27.197 -25.711  1.00  0.00           C  
ATOM   3574  N   LYS A1934      44.577  27.115 -22.144  1.00  0.00           N  
ATOM   3575  CA  LYS A1934      45.900  27.691 -21.900  1.00  0.00           C  
ATOM   3576  C   LYS A1934      46.952  27.175 -22.876  1.00  0.00           C  
ATOM   3577  O   LYS A1934      47.309  26.000 -22.858  1.00  0.00           O  
ATOM   3578  CB  LYS A1934      46.347  27.420 -20.462  1.00  0.00           C  
ATOM   3579  CG  LYS A1934      46.512  28.683 -19.631  1.00  0.00           C  
ATOM   3580  CD  LYS A1934      46.916  28.370 -18.202  1.00  0.00           C  
ATOM   3581  CE  LYS A1934      47.197  29.647 -17.429  1.00  0.00           C  
ATOM   3582  NZ  LYS A1934      48.234  30.467 -18.116  1.00  0.00           N  
ATOM   3583  N   THR A1941      47.450  28.068 -23.723  1.00  0.00           N  
ATOM   3584  CA  THR A1941      48.448  27.704 -24.718  1.00  0.00           C  
ATOM   3585  C   THR A1941      49.338  28.900 -25.057  1.00  0.00           C  
ATOM   3586  O   THR A1941      48.942  30.050 -24.871  1.00  0.00           O  
ATOM   3587  CB  THR A1941      47.763  27.216 -26.004  1.00  0.00           C  
ATOM   3588  OG1 THR A1941      46.671  26.352 -25.663  1.00  0.00           O  
ATOM   3589  CG2 THR A1941      48.751  26.455 -26.878  1.00  0.00           C  
ATOM   3590  N   LYS A1942      50.540  28.623 -25.555  1.00  0.00           N  
ATOM   3591  CA  LYS A1942      51.483  29.676 -25.931  1.00  0.00           C  
ATOM   3592  C   LYS A1942      50.906  30.490 -27.085  1.00  0.00           C  
ATOM   3593  O   LYS A1942      51.521  31.448 -27.558  1.00  0.00           O  
ATOM   3594  CB  LYS A1942      52.826  29.065 -26.347  1.00  0.00           C  
ATOM   3595  CG  LYS A1942      53.597  28.380 -25.216  1.00  0.00           C  
ATOM   3596  CD  LYS A1942      52.809  27.241 -24.567  1.00  0.00           C  
ATOM   3597  CE  LYS A1942      52.481  26.134 -25.562  1.00  0.00           C  
ATOM   3598  NZ  LYS A1942      51.644  25.059 -24.954  1.00  0.00           N  
ATOM   3599  N   LYS A1943      49.719  30.087 -27.529  1.00  0.00           N  
ATOM   3600  CA  LYS A1943      49.008  30.747 -28.616  1.00  0.00           C  
ATOM   3601  C   LYS A1943      48.046  31.759 -28.010  1.00  0.00           C  
ATOM   3602  O   LYS A1943      47.617  32.705 -28.671  1.00  0.00           O  
ATOM   3603  CB  LYS A1943      48.211  29.714 -29.418  1.00  0.00           C  
ATOM   3604  CG  LYS A1943      47.368  30.295 -30.548  1.00  0.00           C  
ATOM   3605  CD  LYS A1943      46.413  29.254 -31.127  1.00  0.00           C  
ATOM   3606  CE  LYS A1943      45.770  29.735 -32.428  1.00  0.00           C  
ATOM   3607  NZ  LYS A1943      45.000  31.001 -32.271  1.00  0.00           N  
ATOM   3608  N   TRP A1945      47.722  31.551 -26.739  1.00  0.00           N  
ATOM   3609  CA  TRP A1945      46.786  32.408 -26.027  1.00  0.00           C  
ATOM   3610  C   TRP A1945      47.382  33.231 -24.891  1.00  0.00           C  
ATOM   3611  O   TRP A1945      46.658  33.977 -24.237  1.00  0.00           O  
ATOM   3612  CB  TRP A1945      45.646  31.555 -25.467  1.00  0.00           C  
ATOM   3613  CG  TRP A1945      44.686  31.028 -26.494  1.00  0.00           C  
ATOM   3614  CD1 TRP A1945      44.084  29.802 -26.495  1.00  0.00           C  
ATOM   3615  CD2 TRP A1945      44.148  31.738 -27.619  1.00  0.00           C  
ATOM   3616  NE1 TRP A1945      43.204  29.705 -27.545  1.00  0.00           N  
ATOM   3617  CE2 TRP A1945      43.222  30.879 -28.251  1.00  0.00           C  
ATOM   3618  CE3 TRP A1945      44.356  33.018 -28.153  1.00  0.00           C  
ATOM   3619  CZ2 TRP A1945      42.505  31.258 -29.390  1.00  0.00           C  
ATOM   3620  CZ3 TRP A1945      43.641  33.394 -29.288  1.00  0.00           C  
ATOM   3621  CH2 TRP A1945      42.727  32.515 -29.893  1.00  0.00           C  
ATOM   3622  N   ARG A1946      48.682  33.099 -24.643  1.00  0.00           N  
ATOM   3623  CA  ARG A1946      49.317  33.850 -23.558  1.00  0.00           C  
ATOM   3624  C   ARG A1946      48.753  35.260 -23.413  1.00  0.00           C  
ATOM   3625  O   ARG A1946      48.323  35.664 -22.329  1.00  0.00           O  
ATOM   3626  CB  ARG A1946      50.831  33.937 -23.768  1.00  0.00           C  
ATOM   3627  CG  ARG A1946      51.616  32.755 -23.222  1.00  0.00           C  
ATOM   3628  CD  ARG A1946      53.112  33.024 -23.315  1.00  0.00           C  
ATOM   3629  NE  ARG A1946      53.912  31.987 -22.669  1.00  0.00           N  
ATOM   3630  CZ  ARG A1946      55.239  32.014 -22.576  1.00  0.00           C  
ATOM   3631  NH1 ARG A1946      55.884  31.026 -21.971  1.00  0.00           N  
ATOM   3632  NH2 ARG A1946      55.923  33.028 -23.089  1.00  0.00           N  
ATOM   3633  N   SER A1947      48.751  36.000 -24.516  1.00  0.00           N  
ATOM   3634  CA  SER A1947      48.250  37.368 -24.537  1.00  0.00           C  
ATOM   3635  C   SER A1947      46.876  37.540 -23.878  1.00  0.00           C  
ATOM   3636  O   SER A1947      46.534  38.631 -23.427  1.00  0.00           O  
ATOM   3637  CB  SER A1947      48.199  37.868 -25.982  1.00  0.00           C  
ATOM   3638  OG  SER A1947      47.487  36.961 -26.808  1.00  0.00           O  
ATOM   3639  N   PHE A1950      46.096  36.467 -23.814  1.00  0.00           N  
ATOM   3640  CA  PHE A1950      44.765  36.528 -23.217  1.00  0.00           C  
ATOM   3641  C   PHE A1950      44.735  36.154 -21.737  1.00  0.00           C  
ATOM   3642  O   PHE A1950      43.664  36.069 -21.134  1.00  0.00           O  
ATOM   3643  CB  PHE A1950      43.806  35.617 -23.988  1.00  0.00           C  
ATOM   3644  CG  PHE A1950      43.501  36.092 -25.377  1.00  0.00           C  
ATOM   3645  CD1 PHE A1950      44.514  36.585 -26.199  1.00  0.00           C  
ATOM   3646  CD2 PHE A1950      42.204  36.028 -25.875  1.00  0.00           C  
ATOM   3647  CE1 PHE A1950      44.240  37.008 -27.496  1.00  0.00           C  
ATOM   3648  CE2 PHE A1950      41.922  36.449 -27.171  1.00  0.00           C  
ATOM   3649  CZ  PHE A1950      42.940  36.940 -27.984  1.00  0.00           C  
ATOM   3650  N   PHE A1951      45.902  35.917 -21.152  1.00  0.00           N  
ATOM   3651  CA  PHE A1951      45.965  35.562 -19.743  1.00  0.00           C  
ATOM   3652  C   PHE A1951      46.907  36.518 -19.019  1.00  0.00           C  
ATOM   3653  O   PHE A1951      46.919  36.580 -17.790  1.00  0.00           O  
ATOM   3654  CB  PHE A1951      46.465  34.120 -19.553  1.00  0.00           C  
ATOM   3655  CG  PHE A1951      45.525  33.050 -20.076  1.00  0.00           C  
ATOM   3656  CD1 PHE A1951      45.381  32.828 -21.444  1.00  0.00           C  
ATOM   3657  CD2 PHE A1951      44.817  32.234 -19.190  1.00  0.00           C  
ATOM   3658  CE1 PHE A1951      44.552  31.806 -21.923  1.00  0.00           C  
ATOM   3659  CE2 PHE A1951      43.982  31.209 -19.660  1.00  0.00           C  
ATOM   3660  CZ  PHE A1951      43.853  30.997 -21.029  1.00  0.00           C  
ATOM   3661  N   GLU A1952      47.697  37.263 -19.784  1.00  0.00           N  
ATOM   3662  CA  GLU A1952      48.649  38.199 -19.199  1.00  0.00           C  
ATOM   3663  C   GLU A1952      48.260  39.640 -19.502  1.00  0.00           C  
ATOM   3664  O   GLU A1952      49.040  40.574 -19.290  1.00  0.00           O  
ATOM   3665  CB  GLU A1952      50.054  37.921 -19.735  1.00  0.00           C  
ATOM   3666  CG  GLU A1952      50.507  36.478 -19.570  1.00  0.00           C  
ATOM   3667  CD  GLU A1952      51.928  36.255 -20.051  1.00  0.00           C  
ATOM   3668  OE1 GLU A1952      52.229  36.602 -21.214  1.00  0.00           O  
ATOM   3669  OE2 GLU A1952      52.744  35.729 -19.264  1.00  0.00           O  
ATOM   3670  N   GLU A1953      47.046  39.813 -20.009  1.00  0.00           N  
ATOM   3671  CA  GLU A1953      46.541  41.136 -20.336  1.00  0.00           C  
ATOM   3672  C   GLU A1953      45.041  41.145 -20.099  1.00  0.00           C  
ATOM   3673  O   GLU A1953      44.446  42.197 -19.876  1.00  0.00           O  
ATOM   3674  CB  GLU A1953      46.860  41.484 -21.793  1.00  0.00           C  
ATOM   3675  CG  GLU A1953      48.355  41.478 -22.112  1.00  0.00           C  
ATOM   3676  CD  GLU A1953      48.666  41.830 -23.561  1.00  0.00           C  
ATOM   3677  OE1 GLU A1953      49.848  41.717 -23.957  1.00  0.00           O  
ATOM   3678  OE2 GLU A1953      47.735  42.223 -24.300  1.00  0.00           O  
ATOM   3679  N   GLY A1954      44.435  39.961 -20.139  1.00  0.00           N  
ATOM   3680  CA  GLY A1954      43.007  39.853 -19.906  1.00  0.00           C  
ATOM   3681  C   GLY A1954      42.742  39.508 -18.455  1.00  0.00           C  
ATOM   3682  O   GLY A1954      43.602  39.688 -17.598  1.00  0.00           O  
ATOM   3683  N   VAL A1955      41.548  39.017 -18.163  1.00  0.00           N  
ATOM   3684  CA  VAL A1955      41.222  38.642 -16.798  1.00  0.00           C  
ATOM   3685  C   VAL A1955      40.425  37.350 -16.784  1.00  0.00           C  
ATOM   3686  O   VAL A1955      39.230  37.333 -17.078  1.00  0.00           O  
ATOM   3687  CB  VAL A1955      40.440  39.753 -16.081  1.00  0.00           C  
ATOM   3688  CG1 VAL A1955      41.319  40.979 -15.958  1.00  0.00           C  
ATOM   3689  CG2 VAL A1955      39.182  40.092 -16.848  1.00  0.00           C  
ATOM   3690  N   PRO A1956      41.097  36.238 -16.461  1.00  0.00           N  
ATOM   3691  CA  PRO A1956      40.493  34.908 -16.399  1.00  0.00           C  
ATOM   3692  C   PRO A1956      39.406  34.848 -15.344  1.00  0.00           C  
ATOM   3693  O   PRO A1956      39.577  35.379 -14.247  1.00  0.00           O  
ATOM   3694  CB  PRO A1956      41.677  34.013 -16.051  1.00  0.00           C  
ATOM   3695  CG  PRO A1956      42.846  34.748 -16.649  1.00  0.00           C  
ATOM   3696  CD  PRO A1956      42.550  36.157 -16.241  1.00  0.00           C  
ATOM   3697  N   THR A1957      38.290  34.206 -15.673  1.00  0.00           N  
ATOM   3698  CA  THR A1957      37.194  34.087 -14.726  1.00  0.00           C  
ATOM   3699  C   THR A1957      37.500  32.970 -13.745  1.00  0.00           C  
ATOM   3700  O   THR A1957      36.871  32.863 -12.693  1.00  0.00           O  
ATOM   3701  CB  THR A1957      35.883  33.749 -15.420  1.00  0.00           C  
ATOM   3702  OG1 THR A1957      34.824  33.733 -14.453  1.00  0.00           O  
ATOM   3703  CG2 THR A1957      35.979  32.387 -16.066  1.00  0.00           C  
ATOM   3704  N   GLY A1958      38.469  32.133 -14.104  1.00  0.00           N  
ATOM   3705  CA  GLY A1958      38.842  31.030 -13.241  1.00  0.00           C  
ATOM   3706  C   GLY A1958      37.905  29.854 -13.413  1.00  0.00           C  
ATOM   3707  O   GLY A1958      38.024  28.838 -12.729  1.00  0.00           O  
ATOM   3708  N   ILE A1959      36.958  29.995 -14.329  1.00  0.00           N  
ATOM   3709  CA  ILE A1959      36.012  28.927 -14.588  1.00  0.00           C  
ATOM   3710  C   ILE A1959      36.341  28.215 -15.896  1.00  0.00           C  
ATOM   3711  O   ILE A1959      36.557  28.842 -16.935  1.00  0.00           O  
ATOM   3712  CB  ILE A1959      34.574  29.458 -14.663  1.00  0.00           C  
ATOM   3713  CG1 ILE A1959      34.191  30.106 -13.336  1.00  0.00           C  
ATOM   3714  CG2 ILE A1959      33.623  28.323 -14.995  1.00  0.00           C  
ATOM   3715  CD1 ILE A1959      32.730  30.481 -13.249  1.00  0.00           C  
ATOM   3716  N   ARG A1960      36.387  26.893 -15.830  1.00  0.00           N  
ATOM   3717  CA  ARG A1960      36.673  26.081 -16.998  1.00  0.00           C  
ATOM   3718  C   ARG A1960      35.413  25.284 -17.316  1.00  0.00           C  
ATOM   3719  O   ARG A1960      34.621  24.982 -16.423  1.00  0.00           O  
ATOM   3720  CB  ARG A1960      37.829  25.133 -16.697  1.00  0.00           C  
ATOM   3721  CG  ARG A1960      39.088  25.830 -16.227  1.00  0.00           C  
ATOM   3722  CD  ARG A1960      40.082  24.832 -15.665  1.00  0.00           C  
ATOM   3723  NE  ARG A1960      39.553  24.160 -14.482  1.00  0.00           N  
ATOM   3724  CZ  ARG A1960      40.223  23.259 -13.771  1.00  0.00           C  
ATOM   3725  NH1 ARG A1960      39.658  22.701 -12.707  1.00  0.00           N  
ATOM   3726  NH2 ARG A1960      41.457  22.916 -14.125  1.00  0.00           N  
ATOM   3727  N   TYR A1961      35.225  24.953 -18.587  1.00  0.00           N  
ATOM   3728  CA  TYR A1961      34.056  24.195 -19.012  1.00  0.00           C  
ATOM   3729  C   TYR A1961      33.665  23.146 -17.977  1.00  0.00           C  
ATOM   3730  O   TYR A1961      32.538  23.150 -17.470  1.00  0.00           O  
ATOM   3731  CB  TYR A1961      34.336  23.530 -20.361  1.00  0.00           C  
ATOM   3732  CG  TYR A1961      34.536  24.520 -21.488  1.00  0.00           C  
ATOM   3733  CD1 TYR A1961      35.297  25.669 -21.301  1.00  0.00           C  
ATOM   3734  CD2 TYR A1961      33.978  24.302 -22.744  1.00  0.00           C  
ATOM   3735  CE1 TYR A1961      35.497  26.578 -22.330  1.00  0.00           C  
ATOM   3736  CE2 TYR A1961      34.179  25.208 -23.786  1.00  0.00           C  
ATOM   3737  CZ  TYR A1961      34.941  26.343 -23.567  1.00  0.00           C  
ATOM   3738  OH  TYR A1961      35.153  27.247 -24.579  1.00  0.00           O  
ATOM   3739  N   ILE A1962      34.607  22.265 -17.652  1.00  0.00           N  
ATOM   3740  CA  ILE A1962      34.365  21.204 -16.679  1.00  0.00           C  
ATOM   3741  C   ILE A1962      33.929  21.730 -15.316  1.00  0.00           C  
ATOM   3742  O   ILE A1962      33.120  21.102 -14.633  1.00  0.00           O  
ATOM   3743  CB  ILE A1962      35.617  20.315 -16.504  1.00  0.00           C  
ATOM   3744  CG1 ILE A1962      36.826  21.159 -16.098  1.00  0.00           C  
ATOM   3745  CG2 ILE A1962      35.908  19.587 -17.791  1.00  0.00           C  
ATOM   3746  CD1 ILE A1962      36.919  21.433 -14.612  1.00  0.00           C  
ATOM   3747  N   ASP A1963      34.469  22.878 -14.921  1.00  0.00           N  
ATOM   3748  CA  ASP A1963      34.113  23.474 -13.640  1.00  0.00           C  
ATOM   3749  C   ASP A1963      32.644  23.842 -13.680  1.00  0.00           C  
ATOM   3750  O   ASP A1963      31.858  23.380 -12.858  1.00  0.00           O  
ATOM   3751  CB  ASP A1963      34.950  24.726 -13.370  1.00  0.00           C  
ATOM   3752  CG  ASP A1963      36.424  24.415 -13.181  1.00  0.00           C  
ATOM   3753  OD1 ASP A1963      36.764  23.644 -12.257  1.00  0.00           O  
ATOM   3754  OD2 ASP A1963      37.246  24.944 -13.956  1.00  0.00           O  
ATOM   3755  N   GLY A1964      32.277  24.667 -14.654  1.00  0.00           N  
ATOM   3756  CA  GLY A1964      30.894  25.084 -14.789  1.00  0.00           C  
ATOM   3757  C   GLY A1964      29.958  23.899 -14.894  1.00  0.00           C  
ATOM   3758  O   GLY A1964      28.956  23.821 -14.180  1.00  0.00           O  
ATOM   3759  N   PHE A1965      30.286  22.972 -15.790  1.00  0.00           N  
ATOM   3760  CA  PHE A1965      29.472  21.782 -15.981  1.00  0.00           C  
ATOM   3761  C   PHE A1965      29.307  21.050 -14.658  1.00  0.00           C  
ATOM   3762  O   PHE A1965      28.188  20.820 -14.201  1.00  0.00           O  
ATOM   3763  CB  PHE A1965      30.119  20.852 -17.011  1.00  0.00           C  
ATOM   3764  CG  PHE A1965      29.422  19.528 -17.151  1.00  0.00           C  
ATOM   3765  CD1 PHE A1965      29.691  18.486 -16.267  1.00  0.00           C  
ATOM   3766  CD2 PHE A1965      28.475  19.329 -18.150  1.00  0.00           C  
ATOM   3767  CE1 PHE A1965      29.026  17.268 -16.374  1.00  0.00           C  
ATOM   3768  CE2 PHE A1965      27.804  18.114 -18.265  1.00  0.00           C  
ATOM   3769  CZ  PHE A1965      28.081  17.081 -17.374  1.00  0.00           C  
ATOM   3770  N   ALA A1966      30.432  20.685 -14.054  1.00  0.00           N  
ATOM   3771  CA  ALA A1966      30.429  19.982 -12.780  1.00  0.00           C  
ATOM   3772  C   ALA A1966      29.329  20.495 -11.860  1.00  0.00           C  
ATOM   3773  O   ALA A1966      28.482  19.729 -11.402  1.00  0.00           O  
ATOM   3774  CB  ALA A1966      31.774  20.137 -12.107  1.00  0.00           C  
ATOM   3775  N   TYR A1967      29.342  21.797 -11.598  1.00  0.00           N  
ATOM   3776  CA  TYR A1967      28.348  22.404 -10.724  1.00  0.00           C  
ATOM   3777  C   TYR A1967      26.932  22.155 -11.227  1.00  0.00           C  
ATOM   3778  O   TYR A1967      25.992  22.086 -10.437  1.00  0.00           O  
ATOM   3779  CB  TYR A1967      28.601  23.907 -10.606  1.00  0.00           C  
ATOM   3780  CG  TYR A1967      29.942  24.253  -9.996  1.00  0.00           C  
ATOM   3781  CD1 TYR A1967      30.205  24.010  -8.648  1.00  0.00           C  
ATOM   3782  CD2 TYR A1967      30.954  24.817 -10.771  1.00  0.00           C  
ATOM   3783  CE1 TYR A1967      31.448  24.323  -8.088  1.00  0.00           C  
ATOM   3784  CE2 TYR A1967      32.197  25.131 -10.225  1.00  0.00           C  
ATOM   3785  CZ  TYR A1967      32.439  24.884  -8.885  1.00  0.00           C  
ATOM   3786  OH  TYR A1967      33.669  25.200  -8.348  1.00  0.00           O  
ATOM   3787  N   TYR A1968      26.785  22.019 -12.542  1.00  0.00           N  
ATOM   3788  CA  TYR A1968      25.478  21.772 -13.142  1.00  0.00           C  
ATOM   3789  C   TYR A1968      25.000  20.402 -12.699  1.00  0.00           C  
ATOM   3790  O   TYR A1968      23.956  20.268 -12.058  1.00  0.00           O  
ATOM   3791  CB  TYR A1968      25.573  21.814 -14.673  1.00  0.00           C  
ATOM   3792  CG  TYR A1968      24.248  21.672 -15.407  1.00  0.00           C  
ATOM   3793  CD1 TYR A1968      24.204  21.661 -16.801  1.00  0.00           C  
ATOM   3794  CD2 TYR A1968      23.041  21.559 -14.713  1.00  0.00           C  
ATOM   3795  CE1 TYR A1968      22.994  21.541 -17.487  1.00  0.00           C  
ATOM   3796  CE2 TYR A1968      21.827  21.439 -15.389  1.00  0.00           C  
ATOM   3797  CZ  TYR A1968      21.811  21.430 -16.775  1.00  0.00           C  
ATOM   3798  OH  TYR A1968      20.614  21.307 -17.445  1.00  0.00           O  
ATOM   3799  N   ALA A1969      25.780  19.386 -13.048  1.00  0.00           N  
ATOM   3800  CA  ALA A1969      25.457  18.014 -12.691  1.00  0.00           C  
ATOM   3801  C   ALA A1969      25.110  17.922 -11.211  1.00  0.00           C  
ATOM   3802  O   ALA A1969      24.011  17.505 -10.847  1.00  0.00           O  
ATOM   3803  CB  ALA A1969      26.638  17.105 -13.010  1.00  0.00           C  
ATOM   3804  N   ALA A1970      26.052  18.324 -10.363  1.00  0.00           N  
ATOM   3805  CA  ALA A1970      25.856  18.284  -8.920  1.00  0.00           C  
ATOM   3806  C   ALA A1970      24.450  18.728  -8.527  1.00  0.00           C  
ATOM   3807  O   ALA A1970      23.888  18.238  -7.550  1.00  0.00           O  
ATOM   3808  CB  ALA A1970      26.897  19.157  -8.230  1.00  0.00           C  
ATOM   3809  N   ARG A1971      23.883  19.659  -9.287  1.00  0.00           N  
ATOM   3810  CA  ARG A1971      22.537  20.138  -9.003  1.00  0.00           C  
ATOM   3811  C   ARG A1971      21.552  19.064  -9.434  1.00  0.00           C  
ATOM   3812  O   ARG A1971      20.646  18.699  -8.686  1.00  0.00           O  
ATOM   3813  CB  ARG A1971      22.260  21.440  -9.761  1.00  0.00           C  
ATOM   3814  CG  ARG A1971      20.819  21.949  -9.666  1.00  0.00           C  
ATOM   3815  CD  ARG A1971      20.382  22.210  -8.229  1.00  0.00           C  
ATOM   3816  NE  ARG A1971      19.039  22.784  -8.162  1.00  0.00           N  
ATOM   3817  CZ  ARG A1971      18.366  22.996  -7.034  1.00  0.00           C  
ATOM   3818  NH1 ARG A1971      18.906  22.681  -5.863  1.00  0.00           N  
ATOM   3819  NH2 ARG A1971      17.150  23.530  -7.076  1.00  0.00           N  
ATOM   3820  N   LYS A1972      21.742  18.557 -10.647  1.00  0.00           N  
ATOM   3821  CA  LYS A1972      20.878  17.517 -11.182  1.00  0.00           C  
ATOM   3822  C   LYS A1972      20.745  16.384 -10.171  1.00  0.00           C  
ATOM   3823  O   LYS A1972      19.646  16.090  -9.702  1.00  0.00           O  
ATOM   3824  CB  LYS A1972      21.456  16.978 -12.490  1.00  0.00           C  
ATOM   3825  CG  LYS A1972      21.746  18.042 -13.546  1.00  0.00           C  
ATOM   3826  CD  LYS A1972      20.479  18.676 -14.119  1.00  0.00           C  
ATOM   3827  CE  LYS A1972      19.853  19.694 -13.177  1.00  0.00           C  
ATOM   3828  NZ  LYS A1972      18.692  20.384 -13.806  1.00  0.00           N  
ATOM   3829  N   VAL A1973      21.868  15.758  -9.831  1.00  0.00           N  
ATOM   3830  CA  VAL A1973      21.871  14.656  -8.872  1.00  0.00           C  
ATOM   3831  C   VAL A1973      21.214  15.087  -7.563  1.00  0.00           C  
ATOM   3832  O   VAL A1973      20.534  14.302  -6.903  1.00  0.00           O  
ATOM   3833  CB  VAL A1973      23.314  14.167  -8.570  1.00  0.00           C  
ATOM   3834  CG1 VAL A1973      24.036  13.847  -9.868  1.00  0.00           C  
ATOM   3835  CG2 VAL A1973      24.075  15.217  -7.781  1.00  0.00           C  
ATOM   3836  N   GLU A1974      21.422  16.345  -7.198  1.00  0.00           N  
ATOM   3837  CA  GLU A1974      20.854  16.892  -5.978  1.00  0.00           C  
ATOM   3838  C   GLU A1974      19.341  17.010  -6.127  1.00  0.00           C  
ATOM   3839  O   GLU A1974      18.595  16.782  -5.172  1.00  0.00           O  
ATOM   3840  CB  GLU A1974      21.470  18.263  -5.700  1.00  0.00           C  
ATOM   3841  CG  GLU A1974      21.001  18.926  -4.423  1.00  0.00           C  
ATOM   3842  CD  GLU A1974      21.755  20.209  -4.144  1.00  0.00           C  
ATOM   3843  OE1 GLU A1974      22.982  20.140  -3.914  1.00  0.00           O  
ATOM   3844  OE2 GLU A1974      21.122  21.286  -4.161  1.00  0.00           O  
ATOM   3845  N   GLU A1975      18.900  17.366  -7.333  1.00  0.00           N  
ATOM   3846  CA  GLU A1975      17.479  17.507  -7.639  1.00  0.00           C  
ATOM   3847  C   GLU A1975      16.785  16.154  -7.535  1.00  0.00           C  
ATOM   3848  O   GLU A1975      15.682  16.049  -7.000  1.00  0.00           O  
ATOM   3849  CB  GLU A1975      17.284  18.058  -9.058  1.00  0.00           C  
ATOM   3850  CG  GLU A1975      17.520  19.555  -9.221  1.00  0.00           C  
ATOM   3851  CD  GLU A1975      17.265  20.032 -10.647  1.00  0.00           C  
ATOM   3852  OE1 GLU A1975      17.221  21.262 -10.875  1.00  0.00           O  
ATOM   3853  OE2 GLU A1975      17.112  19.175 -11.544  1.00  0.00           O  
ATOM   3854  N   ALA A1976      17.441  15.123  -8.060  1.00  0.00           N  
ATOM   3855  CA  ALA A1976      16.903  13.768  -8.034  1.00  0.00           C  
ATOM   3856  C   ALA A1976      16.755  13.289  -6.595  1.00  0.00           C  
ATOM   3857  O   ALA A1976      15.779  12.623  -6.251  1.00  0.00           O  
ATOM   3858  CB  ALA A1976      17.819  12.830  -8.812  1.00  0.00           C  
ATOM   3859  N   ALA A1977      17.727  13.638  -5.755  1.00  0.00           N  
ATOM   3860  CA  ALA A1977      17.706  13.257  -4.346  1.00  0.00           C  
ATOM   3861  C   ALA A1977      16.473  13.847  -3.671  1.00  0.00           C  
ATOM   3862  O   ALA A1977      16.247  13.658  -2.473  1.00  0.00           O  
ATOM   3863  CB  ALA A1977      18.968  13.751  -3.655  1.00  0.00           C  
ATOM   3864  N   MET A1978      15.685  14.573  -4.456  1.00  0.00           N  
ATOM   3865  CA  MET A1978      14.461  15.193  -3.975  1.00  0.00           C  
ATOM   3866  C   MET A1978      13.289  14.660  -4.793  1.00  0.00           C  
ATOM   3867  O   MET A1978      12.184  14.497  -4.274  1.00  0.00           O  
ATOM   3868  CB  MET A1978      14.561  16.717  -4.094  1.00  0.00           C  
ATOM   3869  CG  MET A1978      15.638  17.326  -3.201  1.00  0.00           C  
ATOM   3870  SD  MET A1978      15.760  19.120  -3.323  1.00  0.00           S  
ATOM   3871  CE  MET A1978      17.167  19.293  -4.408  1.00  0.00           C  
ATOM   3872  N   ARG A1979      13.536  14.386  -6.074  1.00  0.00           N  
ATOM   3873  CA  ARG A1979      12.503  13.839  -6.949  1.00  0.00           C  
ATOM   3874  C   ARG A1979      12.370  12.353  -6.637  1.00  0.00           C  
ATOM   3875  O   ARG A1979      11.574  11.638  -7.251  1.00  0.00           O  
ATOM   3876  CB  ARG A1979      12.867  14.026  -8.427  1.00  0.00           C  
ATOM   3877  CG  ARG A1979      12.746  15.456  -8.930  1.00  0.00           C  
ATOM   3878  CD  ARG A1979      12.505  15.494 -10.436  1.00  0.00           C  
ATOM   3879  NE  ARG A1979      13.639  14.997 -11.211  1.00  0.00           N  
ATOM   3880  CZ  ARG A1979      14.791  15.646 -11.353  1.00  0.00           C  
ATOM   3881  NH1 ARG A1979      15.769  15.118 -12.077  1.00  0.00           N  
ATOM   3882  NH2 ARG A1979      14.965  16.826 -10.775  1.00  0.00           N  
ATOM   3883  N   GLU A1983      13.173  11.906  -5.676  1.00  0.00           N  
ATOM   3884  CA  GLU A1983      13.181  10.521  -5.223  1.00  0.00           C  
ATOM   3885  C   GLU A1983      13.467   9.538  -6.355  1.00  0.00           C  
ATOM   3886  O   GLU A1983      13.183   8.346  -6.237  1.00  0.00           O  
ATOM   3887  CB  GLU A1983      11.839  10.183  -4.570  1.00  0.00           C  
ATOM   3888  CG  GLU A1983      11.927   9.134  -3.474  1.00  0.00           C  
ATOM   3889  CD  GLU A1983      12.677   9.630  -2.250  1.00  0.00           C  
ATOM   3890  OE1 GLU A1983      12.830   8.847  -1.289  1.00  0.00           O  
ATOM   3891  OE2 GLU A1983      13.111  10.802  -2.246  1.00  0.00           O  
ATOM   3892  N   GLN A1984      14.033  10.039  -7.447  1.00  0.00           N  
ATOM   3893  CA  GLN A1984      14.354   9.195  -8.593  1.00  0.00           C  
ATOM   3894  C   GLN A1984      15.408   8.167  -8.183  1.00  0.00           C  
ATOM   3895  O   GLN A1984      15.594   7.904  -6.994  1.00  0.00           O  
ATOM   3896  CB  GLN A1984      14.875  10.054  -9.749  1.00  0.00           C  
ATOM   3897  CG  GLN A1984      14.890   9.345 -11.095  1.00  0.00           C  
ATOM   3898  CD  GLN A1984      15.428  10.219 -12.212  1.00  0.00           C  
ATOM   3899  OE1 GLN A1984      14.960  11.340 -12.420  1.00  0.00           O  
ATOM   3900  NE2 GLN A1984      16.410   9.705 -12.943  1.00  0.00           N  
ATOM   3901  N   GLU A1985      16.100   7.588  -9.160  1.00  0.00           N  
ATOM   3902  CA  GLU A1985      17.122   6.593  -8.861  1.00  0.00           C  
ATOM   3903  C   GLU A1985      18.243   6.479  -9.891  1.00  0.00           C  
ATOM   3904  O   GLU A1985      19.193   5.722  -9.687  1.00  0.00           O  
ATOM   3905  CB  GLU A1985      16.469   5.220  -8.653  1.00  0.00           C  
ATOM   3906  CG  GLU A1985      15.298   4.911  -9.585  1.00  0.00           C  
ATOM   3907  CD  GLU A1985      15.657   5.012 -11.057  1.00  0.00           C  
ATOM   3908  OE1 GLU A1985      15.916   6.137 -11.534  1.00  0.00           O  
ATOM   3909  OE2 GLU A1985      15.677   3.964 -11.739  1.00  0.00           O  
ATOM   3910  N   GLU A1986      18.145   7.225 -10.989  1.00  0.00           N  
ATOM   3911  CA  GLU A1986      19.178   7.172 -12.022  1.00  0.00           C  
ATOM   3912  C   GLU A1986      19.086   8.291 -13.058  1.00  0.00           C  
ATOM   3913  O   GLU A1986      18.272   8.232 -13.983  1.00  0.00           O  
ATOM   3914  CB  GLU A1986      19.141   5.816 -12.741  1.00  0.00           C  
ATOM   3915  CG  GLU A1986      20.232   5.638 -13.796  1.00  0.00           C  
ATOM   3916  CD  GLU A1986      20.132   4.314 -14.539  1.00  0.00           C  
ATOM   3917  OE1 GLU A1986      19.103   4.082 -15.209  1.00  0.00           O  
ATOM   3918  OE2 GLU A1986      21.084   3.507 -14.453  1.00  0.00           O  
ATOM   3919  N   VAL A1987      19.933   9.305 -12.900  1.00  0.00           N  
ATOM   3920  CA  VAL A1987      19.974  10.431 -13.828  1.00  0.00           C  
ATOM   3921  C   VAL A1987      21.355  10.476 -14.476  1.00  0.00           C  
ATOM   3922  O   VAL A1987      22.380  10.400 -13.792  1.00  0.00           O  
ATOM   3923  CB  VAL A1987      19.731  11.779 -13.112  1.00  0.00           C  
ATOM   3924  CG1 VAL A1987      19.592  12.890 -14.141  1.00  0.00           C  
ATOM   3925  CG2 VAL A1987      18.490  11.697 -12.243  1.00  0.00           C  
ATOM   3926  N   LYS A1988      21.381  10.591 -15.798  1.00  0.00           N  
ATOM   3927  CA  LYS A1988      22.641  10.641 -16.524  1.00  0.00           C  
ATOM   3928  C   LYS A1988      22.703  11.896 -17.381  1.00  0.00           C  
ATOM   3929  O   LYS A1988      22.286  11.897 -18.539  1.00  0.00           O  
ATOM   3930  CB  LYS A1988      22.798   9.396 -17.402  1.00  0.00           C  
ATOM   3931  CG  LYS A1988      22.827   8.088 -16.622  1.00  0.00           C  
ATOM   3932  CD  LYS A1988      23.036   6.890 -17.539  1.00  0.00           C  
ATOM   3933  CE  LYS A1988      23.103   5.589 -16.747  1.00  0.00           C  
ATOM   3934  NZ  LYS A1988      23.392   4.411 -17.615  1.00  0.00           N  
ATOM   3935  N   VAL A1989      23.227  12.966 -16.794  1.00  0.00           N  
ATOM   3936  CA  VAL A1989      23.351  14.243 -17.482  1.00  0.00           C  
ATOM   3937  C   VAL A1989      24.521  14.225 -18.463  1.00  0.00           C  
ATOM   3938  O   VAL A1989      25.583  13.672 -18.169  1.00  0.00           O  
ATOM   3939  CB  VAL A1989      23.555  15.383 -16.467  1.00  0.00           C  
ATOM   3940  CG1 VAL A1989      24.783  15.104 -15.612  1.00  0.00           C  
ATOM   3941  CG2 VAL A1989      23.689  16.709 -17.194  1.00  0.00           C  
ATOM   3942  N   LYS A1990      24.322  14.838 -19.627  1.00  0.00           N  
ATOM   3943  CA  LYS A1990      25.363  14.874 -20.648  1.00  0.00           C  
ATOM   3944  C   LYS A1990      25.478  16.208 -21.391  1.00  0.00           C  
ATOM   3945  O   LYS A1990      24.487  16.911 -21.597  1.00  0.00           O  
ATOM   3946  CB  LYS A1990      25.134  13.742 -21.658  1.00  0.00           C  
ATOM   3947  CG  LYS A1990      23.759  13.753 -22.320  1.00  0.00           C  
ATOM   3948  CD  LYS A1990      23.611  12.617 -23.328  1.00  0.00           C  
ATOM   3949  CE  LYS A1990      23.717  11.252 -22.660  1.00  0.00           C  
ATOM   3950  NZ  LYS A1990      23.592  10.137 -23.641  1.00  0.00           N  
ATOM   3951  N   ALA A1991      26.703  16.541 -21.791  1.00  0.00           N  
ATOM   3952  CA  ALA A1991      26.980  17.774 -22.521  1.00  0.00           C  
ATOM   3953  C   ALA A1991      27.906  17.470 -23.694  1.00  0.00           C  
ATOM   3954  O   ALA A1991      29.049  17.048 -23.505  1.00  0.00           O  
ATOM   3955  CB  ALA A1991      27.625  18.798 -21.597  1.00  0.00           C  
ATOM   3956  N   ARG A1992      27.405  17.691 -24.904  1.00  0.00           N  
ATOM   3957  CA  ARG A1992      28.172  17.424 -26.115  1.00  0.00           C  
ATOM   3958  C   ARG A1992      29.098  18.563 -26.511  1.00  0.00           C  
ATOM   3959  O   ARG A1992      30.226  18.652 -26.030  1.00  0.00           O  
ATOM   3960  CB  ARG A1992      27.217  17.095 -27.267  1.00  0.00           C  
ATOM   3961  CG  ARG A1992      26.569  15.724 -27.133  1.00  0.00           C  
ATOM   3962  CD  ARG A1992      25.559  15.434 -28.236  1.00  0.00           C  
ATOM   3963  NE  ARG A1992      25.211  14.015 -28.276  1.00  0.00           N  
ATOM   3964  CZ  ARG A1992      24.723  13.328 -27.246  1.00  0.00           C  
ATOM   3965  NH1 ARG A1992      24.517  13.926 -26.080  1.00  0.00           N  
ATOM   3966  NH2 ARG A1992      24.453  12.037 -27.376  1.00  0.00           N  
ATOM   3967  N   ILE A1993      28.625  19.428 -27.400  1.00  0.00           N  
ATOM   3968  CA  ILE A1993      29.422  20.558 -27.851  1.00  0.00           C  
ATOM   3969  C   ILE A1993      28.972  21.860 -27.204  1.00  0.00           C  
ATOM   3970  O   ILE A1993      27.874  21.945 -26.650  1.00  0.00           O  
ATOM   3971  CB  ILE A1993      29.364  20.704 -29.387  1.00  0.00           C  
ATOM   3972  CG1 ILE A1993      27.971  20.324 -29.904  1.00  0.00           C  
ATOM   3973  CG2 ILE A1993      30.437  19.838 -30.026  1.00  0.00           C  
ATOM   3974  CD1 ILE A1993      26.842  21.209 -29.403  1.00  0.00           C  
ATOM   3975  N   VAL A1994      29.832  22.871 -27.276  1.00  0.00           N  
ATOM   3976  CA  VAL A1994      29.541  24.174 -26.697  1.00  0.00           C  
ATOM   3977  C   VAL A1994      29.476  25.262 -27.760  1.00  0.00           C  
ATOM   3978  O   VAL A1994      30.426  25.465 -28.518  1.00  0.00           O  
ATOM   3979  CB  VAL A1994      30.608  24.568 -25.667  1.00  0.00           C  
ATOM   3980  CG1 VAL A1994      30.359  25.981 -25.173  1.00  0.00           C  
ATOM   3981  CG2 VAL A1994      30.583  23.597 -24.508  1.00  0.00           C  
ATOM   3982  N   GLU A1995      28.344  25.954 -27.809  1.00  0.00           N  
ATOM   3983  CA  GLU A1995      28.140  27.034 -28.763  1.00  0.00           C  
ATOM   3984  C   GLU A1995      28.225  28.361 -28.022  1.00  0.00           C  
ATOM   3985  O   GLU A1995      28.746  29.351 -28.539  1.00  0.00           O  
ATOM   3986  CB  GLU A1995      26.760  26.913 -29.414  1.00  0.00           C  
ATOM   3987  CG  GLU A1995      26.554  25.668 -30.258  1.00  0.00           C  
ATOM   3988  CD  GLU A1995      27.374  25.680 -31.534  1.00  0.00           C  
ATOM   3989  OE1 GLU A1995      27.206  24.753 -32.354  1.00  0.00           O  
ATOM   3990  OE2 GLU A1995      28.185  26.612 -31.719  1.00  0.00           O  
ATOM   3991  N   ASN A1996      27.713  28.363 -26.797  1.00  0.00           N  
ATOM   3992  CA  ASN A1996      27.695  29.558 -25.974  1.00  0.00           C  
ATOM   3993  C   ASN A1996      28.039  29.290 -24.506  1.00  0.00           C  
ATOM   3994  O   ASN A1996      28.694  28.306 -24.179  1.00  0.00           O  
ATOM   3995  CB  ASN A1996      26.314  30.217 -26.091  1.00  0.00           C  
ATOM   3996  CG  ASN A1996      25.172  29.240 -25.834  1.00  0.00           C  
ATOM   3997  OD1 ASN A1996      24.038  29.469 -26.257  1.00  0.00           O  
ATOM   3998  ND2 ASN A1996      25.465  28.157 -25.128  1.00  0.00           N  
ATOM   3999  N   LEU A1997      27.599  30.184 -23.627  1.00  0.00           N  
ATOM   4000  CA  LEU A1997      27.857  30.049 -22.201  1.00  0.00           C  
ATOM   4001  C   LEU A1997      26.845  29.111 -21.556  1.00  0.00           C  
ATOM   4002  O   LEU A1997      27.141  28.453 -20.559  1.00  0.00           O  
ATOM   4003  CB  LEU A1997      27.796  31.423 -21.531  1.00  0.00           C  
ATOM   4004  CG  LEU A1997      28.943  32.385 -21.852  1.00  0.00           C  
ATOM   4005  CD1 LEU A1997      28.457  33.820 -21.760  1.00  0.00           C  
ATOM   4006  CD2 LEU A1997      30.100  32.135 -20.899  1.00  0.00           C  
ATOM   4007  N   SER A1998      25.648  29.055 -22.129  1.00  0.00           N  
ATOM   4008  CA  SER A1998      24.594  28.192 -21.611  1.00  0.00           C  
ATOM   4009  C   SER A1998      25.100  26.758 -21.515  1.00  0.00           C  
ATOM   4010  O   SER A1998      24.906  26.082 -20.501  1.00  0.00           O  
ATOM   4011  CB  SER A1998      23.372  28.244 -22.530  1.00  0.00           C  
ATOM   4012  OG  SER A1998      22.346  27.383 -22.067  1.00  0.00           O  
ATOM   4013  N   ASP A1999      25.758  26.305 -22.578  1.00  0.00           N  
ATOM   4014  CA  ASP A1999      26.296  24.952 -22.637  1.00  0.00           C  
ATOM   4015  C   ASP A1999      27.521  24.819 -21.740  1.00  0.00           C  
ATOM   4016  O   ASP A1999      28.472  24.115 -22.073  1.00  0.00           O  
ATOM   4017  CB  ASP A1999      26.676  24.597 -24.078  1.00  0.00           C  
ATOM   4018  CG  ASP A1999      25.578  24.931 -25.073  1.00  0.00           C  
ATOM   4019  OD1 ASP A1999      24.399  24.621 -24.793  1.00  0.00           O  
ATOM   4020  OD2 ASP A1999      25.899  25.497 -26.140  1.00  0.00           O  
ATOM   4021  N   ILE A2000      27.490  25.497 -20.600  1.00  0.00           N  
ATOM   4022  CA  ILE A2000      28.601  25.462 -19.663  1.00  0.00           C  
ATOM   4023  C   ILE A2000      28.081  25.866 -18.292  1.00  0.00           C  
ATOM   4024  O   ILE A2000      28.803  25.820 -17.298  1.00  0.00           O  
ATOM   4025  CB  ILE A2000      29.725  26.430 -20.109  1.00  0.00           C  
ATOM   4026  CG1 ILE A2000      31.082  25.743 -19.981  1.00  0.00           C  
ATOM   4027  CG2 ILE A2000      29.690  27.696 -19.282  1.00  0.00           C  
ATOM   4028  CD1 ILE A2000      31.222  24.517 -20.855  1.00  0.00           C  
ATOM   4029  N   ASN A2001      26.815  26.265 -18.262  1.00  0.00           N  
ATOM   4030  CA  ASN A2001      26.137  26.674 -17.038  1.00  0.00           C  
ATOM   4031  C   ASN A2001      26.446  28.114 -16.623  1.00  0.00           C  
ATOM   4032  O   ASN A2001      26.028  28.566 -15.558  1.00  0.00           O  
ATOM   4033  CB  ASN A2001      26.471  25.701 -15.897  1.00  0.00           C  
ATOM   4034  CG  ASN A2001      25.497  25.809 -14.747  1.00  0.00           C  
ATOM   4035  OD1 ASN A2001      24.297  25.960 -14.953  1.00  0.00           O  
ATOM   4036  ND2 ASN A2001      26.005  25.719 -13.530  1.00  0.00           N  
ATOM   4037  N   LEU A2002      27.163  28.834 -17.482  1.00  0.00           N  
ATOM   4038  CA  LEU A2002      27.522  30.228 -17.225  1.00  0.00           C  
ATOM   4039  C   LEU A2002      26.544  31.198 -17.892  1.00  0.00           C  
ATOM   4040  O   LEU A2002      26.114  30.969 -19.020  1.00  0.00           O  
ATOM   4041  CB  LEU A2002      28.939  30.497 -17.742  1.00  0.00           C  
ATOM   4042  CG  LEU A2002      30.126  30.214 -16.813  1.00  0.00           C  
ATOM   4043  CD1 LEU A2002      29.850  28.995 -15.949  1.00  0.00           C  
ATOM   4044  CD2 LEU A2002      31.394  30.035 -17.650  1.00  0.00           C  
ATOM   4045  N   TYR A2003      26.191  32.276 -17.193  1.00  0.00           N  
ATOM   4046  CA  TYR A2003      25.276  33.281 -17.741  1.00  0.00           C  
ATOM   4047  C   TYR A2003      25.687  34.682 -17.346  1.00  0.00           C  
ATOM   4048  O   TYR A2003      26.513  34.868 -16.457  1.00  0.00           O  
ATOM   4049  CB  TYR A2003      23.851  33.071 -17.246  1.00  0.00           C  
ATOM   4050  CG  TYR A2003      23.615  33.531 -15.823  1.00  0.00           C  
ATOM   4051  CD1 TYR A2003      24.237  32.895 -14.757  1.00  0.00           C  
ATOM   4052  CD2 TYR A2003      22.708  34.551 -15.539  1.00  0.00           C  
ATOM   4053  CE1 TYR A2003      23.958  33.253 -13.441  1.00  0.00           C  
ATOM   4054  CE2 TYR A2003      22.418  34.917 -14.221  1.00  0.00           C  
ATOM   4055  CZ  TYR A2003      23.049  34.261 -13.178  1.00  0.00           C  
ATOM   4056  OH  TYR A2003      22.784  34.604 -11.871  1.00  0.00           O  
ATOM   4057  N   ILE A2004      25.090  35.667 -18.006  1.00  0.00           N  
ATOM   4058  CA  ILE A2004      25.381  37.063 -17.718  1.00  0.00           C  
ATOM   4059  C   ILE A2004      24.090  37.851 -17.801  1.00  0.00           C  
ATOM   4060  O   ILE A2004      23.364  37.750 -18.788  1.00  0.00           O  
ATOM   4061  CB  ILE A2004      26.394  37.658 -18.719  1.00  0.00           C  
ATOM   4062  CG1 ILE A2004      25.791  37.701 -20.123  1.00  0.00           C  
ATOM   4063  CG2 ILE A2004      27.670  36.829 -18.719  1.00  0.00           C  
ATOM   4064  CD1 ILE A2004      26.666  38.423 -21.139  1.00  0.00           C  
ATOM   4065  N   HIS A2005      23.801  38.625 -16.759  1.00  0.00           N  
ATOM   4066  CA  HIS A2005      22.583  39.421 -16.722  1.00  0.00           C  
ATOM   4067  C   HIS A2005      22.370  40.043 -18.100  1.00  0.00           C  
ATOM   4068  O   HIS A2005      23.331  40.266 -18.841  1.00  0.00           O  
ATOM   4069  CB  HIS A2005      22.694  40.497 -15.641  1.00  0.00           C  
ATOM   4070  CG  HIS A2005      21.405  41.204 -15.360  1.00  0.00           C  
ATOM   4071  ND1 HIS A2005      20.799  42.039 -16.274  1.00  0.00           N  
ATOM   4072  CD2 HIS A2005      20.598  41.187 -14.273  1.00  0.00           C  
ATOM   4073  CE1 HIS A2005      19.674  42.506 -15.761  1.00  0.00           C  
ATOM   4074  NE2 HIS A2005      19.529  42.004 -14.548  1.00  0.00           N  
ATOM   4075  N   GLU A2006      21.119  40.316 -18.454  1.00  0.00           N  
ATOM   4076  CA  GLU A2006      20.845  40.868 -19.776  1.00  0.00           C  
ATOM   4077  C   GLU A2006      21.563  42.172 -20.114  1.00  0.00           C  
ATOM   4078  O   GLU A2006      22.138  42.297 -21.198  1.00  0.00           O  
ATOM   4079  CB  GLU A2006      19.333  41.018 -19.999  1.00  0.00           C  
ATOM   4080  CG  GLU A2006      18.613  41.945 -19.049  1.00  0.00           C  
ATOM   4081  CD  GLU A2006      17.112  41.911 -19.262  1.00  0.00           C  
ATOM   4082  OE1 GLU A2006      16.506  40.843 -19.030  1.00  0.00           O  
ATOM   4083  OE2 GLU A2006      16.541  42.946 -19.667  1.00  0.00           O  
ATOM   4084  N   ASN A2007      21.549  43.138 -19.202  1.00  0.00           N  
ATOM   4085  CA  ASN A2007      22.211  44.412 -19.473  1.00  0.00           C  
ATOM   4086  C   ASN A2007      23.663  44.257 -19.919  1.00  0.00           C  
ATOM   4087  O   ASN A2007      24.088  44.897 -20.880  1.00  0.00           O  
ATOM   4088  CB  ASN A2007      22.146  45.327 -18.249  1.00  0.00           C  
ATOM   4089  CG  ASN A2007      20.782  45.957 -18.062  1.00  0.00           C  
ATOM   4090  OD1 ASN A2007      19.763  45.274 -18.078  1.00  0.00           O  
ATOM   4091  ND2 ASN A2007      20.759  47.270 -17.873  1.00  0.00           N  
ATOM   4092  N   VAL A2008      24.429  43.412 -19.237  1.00  0.00           N  
ATOM   4093  CA  VAL A2008      25.822  43.235 -19.624  1.00  0.00           C  
ATOM   4094  C   VAL A2008      25.872  42.685 -21.038  1.00  0.00           C  
ATOM   4095  O   VAL A2008      26.742  43.067 -21.823  1.00  0.00           O  
ATOM   4096  CB  VAL A2008      26.578  42.280 -18.676  1.00  0.00           C  
ATOM   4097  CG1 VAL A2008      26.495  42.794 -17.254  1.00  0.00           C  
ATOM   4098  CG2 VAL A2008      26.005  40.885 -18.769  1.00  0.00           C  
ATOM   4099  N   ARG A2009      24.932  41.800 -21.367  1.00  0.00           N  
ATOM   4100  CA  ARG A2009      24.890  41.229 -22.708  1.00  0.00           C  
ATOM   4101  C   ARG A2009      24.736  42.393 -23.674  1.00  0.00           C  
ATOM   4102  O   ARG A2009      25.563  42.577 -24.574  1.00  0.00           O  
ATOM   4103  CB  ARG A2009      23.713  40.257 -22.860  1.00  0.00           C  
ATOM   4104  CG  ARG A2009      23.876  39.267 -24.024  1.00  0.00           C  
ATOM   4105  CD  ARG A2009      23.618  37.826 -23.572  1.00  0.00           C  
ATOM   4106  NE  ARG A2009      24.495  36.859 -24.239  1.00  0.00           N  
ATOM   4107  CZ  ARG A2009      24.779  35.654 -23.744  1.00  0.00           C  
ATOM   4108  NH1 ARG A2009      25.589  34.825 -24.402  1.00  0.00           N  
ATOM   4109  NH2 ARG A2009      24.253  35.279 -22.581  1.00  0.00           N  
ATOM   4110  N   ARG A2010      23.685  43.187 -23.464  1.00  0.00           N  
ATOM   4111  CA  ARG A2010      23.425  44.350 -24.303  1.00  0.00           C  
ATOM   4112  C   ARG A2010      24.605  45.320 -24.333  1.00  0.00           C  
ATOM   4113  O   ARG A2010      24.866  45.941 -25.362  1.00  0.00           O  
ATOM   4114  CB  ARG A2010      22.160  45.077 -23.843  1.00  0.00           C  
ATOM   4115  CG  ARG A2010      20.880  44.321 -24.148  1.00  0.00           C  
ATOM   4116  CD  ARG A2010      19.688  45.263 -24.253  1.00  0.00           C  
ATOM   4117  NE  ARG A2010      19.282  45.804 -22.961  1.00  0.00           N  
ATOM   4118  CZ  ARG A2010      18.771  45.077 -21.973  1.00  0.00           C  
ATOM   4119  NH1 ARG A2010      18.602  43.769 -22.121  1.00  0.00           N  
ATOM   4120  NH2 ARG A2010      18.422  45.661 -20.834  1.00  0.00           N  
ATOM   4121  N   TYR A2011      25.310  45.464 -23.211  1.00  0.00           N  
ATOM   4122  CA  TYR A2011      26.477  46.340 -23.180  1.00  0.00           C  
ATOM   4123  C   TYR A2011      27.468  45.867 -24.240  1.00  0.00           C  
ATOM   4124  O   TYR A2011      27.933  46.645 -25.081  1.00  0.00           O  
ATOM   4125  CB  TYR A2011      27.189  46.296 -21.821  1.00  0.00           C  
ATOM   4126  CG  TYR A2011      28.622  46.801 -21.907  1.00  0.00           C  
ATOM   4127  CD1 TYR A2011      28.900  48.160 -22.049  1.00  0.00           C  
ATOM   4128  CD2 TYR A2011      29.688  45.910 -21.971  1.00  0.00           C  
ATOM   4129  CE1 TYR A2011      30.204  48.615 -22.264  1.00  0.00           C  
ATOM   4130  CE2 TYR A2011      30.991  46.356 -22.190  1.00  0.00           C  
ATOM   4131  CZ  TYR A2011      31.239  47.705 -22.341  1.00  0.00           C  
ATOM   4132  OH  TYR A2011      32.515  48.129 -22.621  1.00  0.00           O  
ATOM   4133  N   ILE A2012      27.795  44.580 -24.182  1.00  0.00           N  
ATOM   4134  CA  ILE A2012      28.743  44.001 -25.112  1.00  0.00           C  
ATOM   4135  C   ILE A2012      28.310  44.195 -26.558  1.00  0.00           C  
ATOM   4136  O   ILE A2012      29.137  44.479 -27.424  1.00  0.00           O  
ATOM   4137  CB  ILE A2012      28.968  42.511 -24.798  1.00  0.00           C  
ATOM   4138  CG1 ILE A2012      29.568  42.389 -23.393  1.00  0.00           C  
ATOM   4139  CG2 ILE A2012      29.909  41.889 -25.821  1.00  0.00           C  
ATOM   4140  CD1 ILE A2012      29.894  40.981 -22.955  1.00  0.00           C  
ATOM   4141  N   LEU A2013      27.018  44.065 -26.829  1.00  0.00           N  
ATOM   4142  CA  LEU A2013      26.544  44.257 -28.193  1.00  0.00           C  
ATOM   4143  C   LEU A2013      26.697  45.718 -28.591  1.00  0.00           C  
ATOM   4144  O   LEU A2013      27.287  46.029 -29.622  1.00  0.00           O  
ATOM   4145  CB  LEU A2013      25.084  43.824 -28.320  1.00  0.00           C  
ATOM   4146  CG  LEU A2013      24.824  42.516 -29.073  1.00  0.00           C  
ATOM   4147  CD1 LEU A2013      25.816  41.442 -28.636  1.00  0.00           C  
ATOM   4148  CD2 LEU A2013      23.386  42.071 -28.815  1.00  0.00           C  
ATOM   4149  N   TRP A2014      26.174  46.612 -27.760  1.00  0.00           N  
ATOM   4150  CA  TRP A2014      26.260  48.041 -28.028  1.00  0.00           C  
ATOM   4151  C   TRP A2014      27.694  48.485 -28.302  1.00  0.00           C  
ATOM   4152  O   TRP A2014      27.917  49.476 -29.001  1.00  0.00           O  
ATOM   4153  CB  TRP A2014      25.676  48.830 -26.848  1.00  0.00           C  
ATOM   4154  CG  TRP A2014      26.194  50.233 -26.735  1.00  0.00           C  
ATOM   4155  CD1 TRP A2014      27.268  50.658 -25.999  1.00  0.00           C  
ATOM   4156  CD2 TRP A2014      25.719  51.377 -27.446  1.00  0.00           C  
ATOM   4157  NE1 TRP A2014      27.494  51.993 -26.218  1.00  0.00           N  
ATOM   4158  CE2 TRP A2014      26.556  52.460 -27.102  1.00  0.00           C  
ATOM   4159  CE3 TRP A2014      24.668  51.593 -28.344  1.00  0.00           C  
ATOM   4160  CZ2 TRP A2014      26.374  53.743 -27.628  1.00  0.00           C  
ATOM   4161  CZ3 TRP A2014      24.487  52.870 -28.869  1.00  0.00           C  
ATOM   4162  CH2 TRP A2014      25.337  53.927 -28.508  1.00  0.00           C  
ATOM   4163  N   LYS A2015      28.663  47.749 -27.760  1.00  0.00           N  
ATOM   4164  CA  LYS A2015      30.069  48.092 -27.952  1.00  0.00           C  
ATOM   4165  C   LYS A2015      30.712  47.280 -29.067  1.00  0.00           C  
ATOM   4166  O   LYS A2015      31.908  47.418 -29.336  1.00  0.00           O  
ATOM   4167  CB  LYS A2015      30.857  47.880 -26.658  1.00  0.00           C  
ATOM   4168  CG  LYS A2015      30.490  48.820 -25.527  1.00  0.00           C  
ATOM   4169  CD  LYS A2015      30.922  50.249 -25.806  1.00  0.00           C  
ATOM   4170  CE  LYS A2015      32.430  50.387 -25.807  1.00  0.00           C  
ATOM   4171  NZ  LYS A2015      32.836  51.799 -26.068  1.00  0.00           N  
ATOM   4172  N   LYS A2016      29.915  46.435 -29.712  1.00  0.00           N  
ATOM   4173  CA  LYS A2016      30.411  45.605 -30.803  1.00  0.00           C  
ATOM   4174  C   LYS A2016      31.407  44.588 -30.266  1.00  0.00           C  
ATOM   4175  O   LYS A2016      32.501  44.423 -30.806  1.00  0.00           O  
ATOM   4176  CB  LYS A2016      31.086  46.471 -31.871  1.00  0.00           C  
ATOM   4177  CG  LYS A2016      30.168  47.473 -32.554  1.00  0.00           C  
ATOM   4178  CD  LYS A2016      30.942  48.294 -33.580  1.00  0.00           C  
ATOM   4179  CE  LYS A2016      30.044  49.263 -34.337  1.00  0.00           C  
ATOM   4180  NZ  LYS A2016      30.803  50.042 -35.361  1.00  0.00           N  
ATOM   4181  N   GLY A2017      31.022  43.911 -29.193  1.00  0.00           N  
ATOM   4182  CA  GLY A2017      31.890  42.917 -28.601  1.00  0.00           C  
ATOM   4183  C   GLY A2017      31.428  41.547 -29.024  1.00  0.00           C  
ATOM   4184  O   GLY A2017      30.290  41.381 -29.463  1.00  0.00           O  
ATOM   4185  N   LYS A2018      32.301  40.559 -28.880  1.00  0.00           N  
ATOM   4186  CA  LYS A2018      31.975  39.199 -29.278  1.00  0.00           C  
ATOM   4187  C   LYS A2018      32.212  38.189 -28.173  1.00  0.00           C  
ATOM   4188  O   LYS A2018      33.150  38.325 -27.393  1.00  0.00           O  
ATOM   4189  CB  LYS A2018      32.800  38.822 -30.513  1.00  0.00           C  
ATOM   4190  CG  LYS A2018      34.271  39.223 -30.422  1.00  0.00           C  
ATOM   4191  CD  LYS A2018      35.013  38.990 -31.736  1.00  0.00           C  
ATOM   4192  CE  LYS A2018      36.450  39.499 -31.662  1.00  0.00           C  
ATOM   4193  NZ  LYS A2018      37.200  39.289 -32.933  1.00  0.00           N  
ATOM   4194  N   ILE A2019      31.349  37.179 -28.111  1.00  0.00           N  
ATOM   4195  CA  ILE A2019      31.466  36.116 -27.117  1.00  0.00           C  
ATOM   4196  C   ILE A2019      31.743  34.803 -27.842  1.00  0.00           C  
ATOM   4197  O   ILE A2019      30.819  34.115 -28.270  1.00  0.00           O  
ATOM   4198  CB  ILE A2019      30.168  35.946 -26.303  1.00  0.00           C  
ATOM   4199  CG1 ILE A2019      29.854  37.226 -25.536  1.00  0.00           C  
ATOM   4200  CG2 ILE A2019      30.308  34.783 -25.336  1.00  0.00           C  
ATOM   4201  CD1 ILE A2019      28.582  37.137 -24.708  1.00  0.00           C  
ATOM   4202  N   ASP A2020      33.018  34.460 -27.975  1.00  0.00           N  
ATOM   4203  CA  ASP A2020      33.414  33.237 -28.661  1.00  0.00           C  
ATOM   4204  C   ASP A2020      33.734  32.089 -27.708  1.00  0.00           C  
ATOM   4205  O   ASP A2020      34.896  31.812 -27.417  1.00  0.00           O  
ATOM   4206  CB  ASP A2020      34.620  33.520 -29.566  1.00  0.00           C  
ATOM   4207  CG  ASP A2020      35.157  32.269 -30.232  1.00  0.00           C  
ATOM   4208  OD1 ASP A2020      34.340  31.436 -30.672  1.00  0.00           O  
ATOM   4209  OD2 ASP A2020      36.394  32.122 -30.326  1.00  0.00           O  
ATOM   4210  N   VAL A2032      32.692  31.422 -27.224  1.00  0.00           N  
ATOM   4211  CA  VAL A2032      32.867  30.295 -26.315  1.00  0.00           C  
ATOM   4212  C   VAL A2032      32.282  29.025 -26.930  1.00  0.00           C  
ATOM   4213  O   VAL A2032      31.135  28.652 -26.664  1.00  0.00           O  
ATOM   4214  CB  VAL A2032      32.194  30.568 -24.955  1.00  0.00           C  
ATOM   4215  CG1 VAL A2032      32.341  29.361 -24.046  1.00  0.00           C  
ATOM   4216  CG2 VAL A2032      32.825  31.787 -24.312  1.00  0.00           C  
ATOM   4217  N   ARG A2033      33.088  28.374 -27.763  1.00  0.00           N  
ATOM   4218  CA  ARG A2033      32.691  27.149 -28.440  1.00  0.00           C  
ATOM   4219  C   ARG A2033      33.611  26.008 -28.043  1.00  0.00           C  
ATOM   4220  O   ARG A2033      34.423  26.146 -27.130  1.00  0.00           O  
ATOM   4221  CB  ARG A2033      32.754  27.348 -29.955  1.00  0.00           C  
ATOM   4222  CG  ARG A2033      31.689  28.269 -30.496  1.00  0.00           C  
ATOM   4223  CD  ARG A2033      31.973  28.672 -31.930  1.00  0.00           C  
ATOM   4224  NE  ARG A2033      33.184  29.481 -32.041  1.00  0.00           N  
ATOM   4225  CZ  ARG A2033      33.503  30.205 -33.111  1.00  0.00           C  
ATOM   4226  NH1 ARG A2033      32.697  30.226 -34.166  1.00  0.00           N  
ATOM   4227  NH2 ARG A2033      34.631  30.906 -33.134  1.00  0.00           N  
ATOM   4228  N   GLY A2034      33.478  24.879 -28.733  1.00  0.00           N  
ATOM   4229  CA  GLY A2034      34.324  23.738 -28.440  1.00  0.00           C  
ATOM   4230  C   GLY A2034      33.595  22.464 -28.057  1.00  0.00           C  
ATOM   4231  O   GLY A2034      32.468  22.508 -27.564  1.00  0.00           O  
ATOM   4232  N   PRO A2035      34.227  21.301 -28.285  1.00  0.00           N  
ATOM   4233  CA  PRO A2035      33.689  19.973 -27.981  1.00  0.00           C  
ATOM   4234  C   PRO A2035      34.001  19.566 -26.543  1.00  0.00           C  
ATOM   4235  O   PRO A2035      35.071  19.025 -26.267  1.00  0.00           O  
ATOM   4236  CB  PRO A2035      34.411  19.091 -28.986  1.00  0.00           C  
ATOM   4237  CG  PRO A2035      35.782  19.704 -28.994  1.00  0.00           C  
ATOM   4238  CD  PRO A2035      35.471  21.185 -29.071  1.00  0.00           C  
ATOM   4239  N   LEU A2036      33.074  19.830 -25.629  1.00  0.00           N  
ATOM   4240  CA  LEU A2036      33.286  19.479 -24.228  1.00  0.00           C  
ATOM   4241  C   LEU A2036      33.130  17.976 -24.066  1.00  0.00           C  
ATOM   4242  O   LEU A2036      34.028  17.301 -23.563  1.00  0.00           O  
ATOM   4243  CB  LEU A2036      32.270  20.192 -23.333  1.00  0.00           C  
ATOM   4244  CG  LEU A2036      32.566  20.295 -21.831  1.00  0.00           C  
ATOM   4245  CD1 LEU A2036      31.313  20.777 -21.109  1.00  0.00           C  
ATOM   4246  CD2 LEU A2036      33.000  18.953 -21.274  1.00  0.00           C  
ATOM   4247  N   PHE A2037      31.979  17.464 -24.492  1.00  0.00           N  
ATOM   4248  CA  PHE A2037      31.674  16.042 -24.405  1.00  0.00           C  
ATOM   4249  C   PHE A2037      32.009  15.455 -23.038  1.00  0.00           C  
ATOM   4250  O   PHE A2037      33.172  15.202 -22.715  1.00  0.00           O  
ATOM   4251  CB  PHE A2037      32.423  15.263 -25.492  1.00  0.00           C  
ATOM   4252  CG  PHE A2037      31.950  15.556 -26.889  1.00  0.00           C  
ATOM   4253  CD1 PHE A2037      32.760  16.247 -27.783  1.00  0.00           C  
ATOM   4254  CD2 PHE A2037      30.694  15.137 -27.312  1.00  0.00           C  
ATOM   4255  CE1 PHE A2037      32.326  16.516 -29.080  1.00  0.00           C  
ATOM   4256  CE2 PHE A2037      30.252  15.402 -28.606  1.00  0.00           C  
ATOM   4257  CZ  PHE A2037      31.070  16.093 -29.491  1.00  0.00           C  
ATOM   4258  N   VAL A2038      30.976  15.240 -22.237  1.00  0.00           N  
ATOM   4259  CA  VAL A2038      31.149  14.672 -20.911  1.00  0.00           C  
ATOM   4260  C   VAL A2038      29.786  14.300 -20.352  1.00  0.00           C  
ATOM   4261  O   VAL A2038      28.792  14.985 -20.600  1.00  0.00           O  
ATOM   4262  CB  VAL A2038      31.832  15.670 -19.953  1.00  0.00           C  
ATOM   4263  CG1 VAL A2038      30.955  16.894 -19.762  1.00  0.00           C  
ATOM   4264  CG2 VAL A2038      32.104  15.001 -18.620  1.00  0.00           C  
ATOM   4265  N   THR A2039      29.742  13.207 -19.602  1.00  0.00           N  
ATOM   4266  CA  THR A2039      28.495  12.751 -19.015  1.00  0.00           C  
ATOM   4267  C   THR A2039      28.721  12.354 -17.568  1.00  0.00           C  
ATOM   4268  O   THR A2039      29.806  11.900 -17.198  1.00  0.00           O  
ATOM   4269  CB  THR A2039      27.930  11.539 -19.780  1.00  0.00           C  
ATOM   4270  OG1 THR A2039      27.782  11.875 -21.166  1.00  0.00           O  
ATOM   4271  CG2 THR A2039      26.573  11.136 -19.215  1.00  0.00           C  
ATOM   4272  N   VAL A2040      27.691  12.532 -16.752  1.00  0.00           N  
ATOM   4273  CA  VAL A2040      27.777  12.183 -15.347  1.00  0.00           C  
ATOM   4274  C   VAL A2040      26.642  11.248 -14.954  1.00  0.00           C  
ATOM   4275  O   VAL A2040      25.488  11.666 -14.833  1.00  0.00           O  
ATOM   4276  CB  VAL A2040      27.718  13.437 -14.464  1.00  0.00           C  
ATOM   4277  CG1 VAL A2040      27.744  13.041 -13.000  1.00  0.00           C  
ATOM   4278  CG2 VAL A2040      28.887  14.349 -14.788  1.00  0.00           C  
ATOM   4279  N   LYS A2041      26.981   9.974 -14.775  1.00  0.00           N  
ATOM   4280  CA  LYS A2041      26.013   8.960 -14.376  1.00  0.00           C  
ATOM   4281  C   LYS A2041      26.085   8.834 -12.860  1.00  0.00           C  
ATOM   4282  O   LYS A2041      27.141   8.526 -12.309  1.00  0.00           O  
ATOM   4283  CB  LYS A2041      26.347   7.605 -15.015  1.00  0.00           C  
ATOM   4284  CG  LYS A2041      26.222   7.547 -16.535  1.00  0.00           C  
ATOM   4285  CD  LYS A2041      26.451   6.125 -17.053  1.00  0.00           C  
ATOM   4286  CE  LYS A2041      26.219   6.023 -18.558  1.00  0.00           C  
ATOM   4287  NZ  LYS A2041      26.349   4.623 -19.061  1.00  0.00           N  
ATOM   4288  N   ALA A2042      24.966   9.078 -12.187  1.00  0.00           N  
ATOM   4289  CA  ALA A2042      24.929   8.988 -10.733  1.00  0.00           C  
ATOM   4290  C   ALA A2042      23.777   8.109 -10.266  1.00  0.00           C  
ATOM   4291  O   ALA A2042      22.616   8.359 -10.594  1.00  0.00           O  
ATOM   4292  CB  ALA A2042      24.807  10.379 -10.128  1.00  0.00           C  
ATOM   4293  N   GLU A2043      24.109   7.077  -9.497  1.00  0.00           N  
ATOM   4294  CA  GLU A2043      23.112   6.150  -8.977  1.00  0.00           C  
ATOM   4295  C   GLU A2043      22.696   6.558  -7.567  1.00  0.00           C  
ATOM   4296  O   GLU A2043      23.472   6.430  -6.619  1.00  0.00           O  
ATOM   4297  CB  GLU A2043      23.678   4.726  -8.947  1.00  0.00           C  
ATOM   4298  CG  GLU A2043      24.147   4.186 -10.295  1.00  0.00           C  
ATOM   4299  CD  GLU A2043      23.010   3.953 -11.271  1.00  0.00           C  
ATOM   4300  OE1 GLU A2043      22.055   3.231 -10.913  1.00  0.00           O  
ATOM   4301  OE2 GLU A2043      23.073   4.485 -12.400  1.00  0.00           O  
ATOM   4302  N   ILE A2044      21.471   7.057  -7.434  1.00  0.00           N  
ATOM   4303  CA  ILE A2044      20.962   7.466  -6.133  1.00  0.00           C  
ATOM   4304  C   ILE A2044      19.974   6.429  -5.615  1.00  0.00           C  
ATOM   4305  O   ILE A2044      19.001   6.083  -6.289  1.00  0.00           O  
ATOM   4306  CB  ILE A2044      20.264   8.842  -6.200  1.00  0.00           C  
ATOM   4307  CG1 ILE A2044      19.132   8.808  -7.226  1.00  0.00           C  
ATOM   4308  CG2 ILE A2044      21.274   9.917  -6.565  1.00  0.00           C  
ATOM   4309  CD1 ILE A2044      18.313  10.075  -7.264  1.00  0.00           C  
ATOM   4310  N   GLU A2045      20.235   5.930  -4.414  1.00  0.00           N  
ATOM   4311  CA  GLU A2045      19.379   4.923  -3.807  1.00  0.00           C  
ATOM   4312  C   GLU A2045      18.470   5.543  -2.755  1.00  0.00           C  
ATOM   4313  O   GLU A2045      18.490   5.067  -1.601  1.00  0.00           O  
ATOM   4314  CB  GLU A2045      20.244   3.829  -3.181  1.00  0.00           C  
ATOM   4315  CG  GLU A2045      21.172   3.157  -4.180  1.00  0.00           C  
ATOM   4316  CD  GLU A2045      22.145   2.197  -3.530  1.00  0.00           C  
ATOM   4317  OE1 GLU A2045      22.911   1.541  -4.269  1.00  0.00           O  
ATOM   4318  OE2 GLU A2045      22.147   2.100  -2.285  1.00  0.00           O  
ATOM   4319  OXT GLU A2045      17.745   6.498  -3.107  1.00  0.00           O  
HETATM 4320  N   SEP A1001      35.008  88.382 -18.320  1.00  0.00           N  
HETATM 4321  CA  SEP A1001      35.591  87.446 -19.293  1.00  0.00           C  
HETATM 4322  CB  SEP A1001      35.625  86.034 -18.705  1.00  0.00           C  
HETATM 4323  OG  SEP A1001      34.317  85.563 -18.368  1.00  0.00           O  
HETATM 4324  C   SEP A1001      34.757  87.454 -20.575  1.00  0.00           C  
HETATM 4325  O   SEP A1001      34.823  86.442 -21.304  1.00  0.00           O  
HETATM 4326  OXT SEP A1001      34.075  88.480 -20.799  1.00  0.00           O  
HETATM 4327  P   SEP A1001      33.560  86.104 -17.053  1.00  0.00           P  
HETATM 4328  O1P SEP A1001      34.688  86.761 -16.111  1.00  0.00           O  
HETATM 4329  O2P SEP A1001      32.608  87.316 -17.519  1.00  0.00           O  
HETATM 4330  O3P SEP A1001      32.800  85.042 -16.357  1.00  0.00           O  
TER
END
