# Supplementary material for: Backbone Brackets and Arginine Tweezers delineate Class I and Class II aminoacyl tRNA synthetases
Source: PLoS Comput Biol. 2018 Apr 16;14(4):e1006101. doi: 10.1371/journal.pcbi.1006101 (PMC5919687; doi:10.1371/journal.pcbi.1006101)
Supplement: S12 File — All structures of Class II aaRS with residues renumbered according to the MSA. (GZ) [file pcbi.1006101.s024.tar.gz › 2du5_B_renum.pdb]

ATOM      1  N   MET B 266      68.767  90.373  10.653  1.00  0.00           N  
ATOM      2  CA  MET B 266      69.600  90.537   9.430  1.00  0.00           C  
ATOM      3  C   MET B 266      70.467  89.301   9.211  1.00  0.00           C  
ATOM      4  O   MET B 266      70.636  88.489  10.119  1.00  0.00           O  
ATOM      5  CB  MET B 266      70.490  91.775   9.568  1.00  0.00           C  
ATOM      6  CG  MET B 266      71.392  91.758  10.795  1.00  0.00           C  
ATOM      7  SD  MET B 266      72.482  93.191  10.879  1.00  0.00           S  
ATOM      8  CE  MET B 266      71.467  94.332  11.839  1.00  0.00           C  
ATOM      9  N   LYS B 267      71.010  89.156   8.006  1.00  0.00           N  
ATOM     10  CA  LYS B 267      71.859  88.011   7.701  1.00  0.00           C  
ATOM     11  C   LYS B 267      73.151  88.107   8.497  1.00  0.00           C  
ATOM     12  O   LYS B 267      73.923  89.055   8.347  1.00  0.00           O  
ATOM     13  CB  LYS B 267      72.188  87.958   6.208  1.00  0.00           C  
ATOM     14  CG  LYS B 267      73.028  86.747   5.810  1.00  0.00           C  
ATOM     15  CD  LYS B 267      73.500  86.841   4.364  1.00  0.00           C  
ATOM     16  CE  LYS B 267      74.412  85.676   4.004  1.00  0.00           C  
ATOM     17  NZ  LYS B 267      74.932  85.777   2.615  1.00  0.00           N  
ATOM     18  N   PHE B 268      73.385  87.115   9.343  1.00  0.00           N  
ATOM     19  CA  PHE B 268      74.581  87.090  10.164  1.00  0.00           C  
ATOM     20  C   PHE B 268      75.610  86.109   9.613  1.00  0.00           C  
ATOM     21  O   PHE B 268      75.424  85.543   8.538  1.00  0.00           O  
ATOM     22  CB  PHE B 268      74.196  86.705  11.586  1.00  0.00           C  
ATOM     23  CG  PHE B 268      73.430  85.416  11.678  1.00  0.00           C  
ATOM     24  CD1 PHE B 268      74.089  84.209  11.879  1.00  0.00           C  
ATOM     25  CD2 PHE B 268      72.045  85.411  11.576  1.00  0.00           C  
ATOM     26  CE1 PHE B 268      73.380  83.016  11.981  1.00  0.00           C  
ATOM     27  CE2 PHE B 268      71.326  84.224  11.676  1.00  0.00           C  
ATOM     28  CZ  PHE B 268      71.997  83.024  11.880  1.00  0.00           C  
ATOM     29  N   ASP B 269      76.702  85.921  10.347  1.00  0.00           N  
ATOM     30  CA  ASP B 269      77.743  84.991   9.928  1.00  0.00           C  
ATOM     31  C   ASP B 269      77.818  83.818  10.894  1.00  0.00           C  
ATOM     32  O   ASP B 269      78.073  84.001  12.084  1.00  0.00           O  
ATOM     33  CB  ASP B 269      79.104  85.685   9.873  1.00  0.00           C  
ATOM     34  CG  ASP B 269      80.225  84.735   9.482  1.00  0.00           C  
ATOM     35  OD1 ASP B 269      80.485  83.772  10.236  1.00  0.00           O  
ATOM     36  OD2 ASP B 269      80.843  84.948   8.417  1.00  0.00           O  
ATOM     37  N   PRO B 270      77.601  82.593  10.388  1.00  0.00           N  
ATOM     38  CA  PRO B 270      77.644  81.383  11.214  1.00  0.00           C  
ATOM     39  C   PRO B 270      78.882  81.351  12.101  1.00  0.00           C  
ATOM     40  O   PRO B 270      78.773  81.350  13.325  1.00  0.00           O  
ATOM     41  CB  PRO B 270      77.642  80.263  10.180  1.00  0.00           C  
ATOM     42  CG  PRO B 270      76.819  80.840   9.083  1.00  0.00           C  
ATOM     43  CD  PRO B 270      77.356  82.249   8.977  1.00  0.00           C  
ATOM     44  N   GLN B 271      80.055  81.331  11.474  1.00  0.00           N  
ATOM     45  CA  GLN B 271      81.311  81.307  12.209  1.00  0.00           C  
ATOM     46  C   GLN B 271      81.286  82.246  13.408  1.00  0.00           C  
ATOM     47  O   GLN B 271      81.355  81.794  14.549  1.00  0.00           O  
ATOM     48  CB  GLN B 271      82.473  81.683  11.290  1.00  0.00           C  
ATOM     49  CG  GLN B 271      83.213  80.495  10.697  1.00  0.00           C  
ATOM     50  CD  GLN B 271      83.939  79.670  11.743  1.00  0.00           C  
ATOM     51  OE1 GLN B 271      84.682  80.206  12.566  1.00  0.00           O  
ATOM     52  NE2 GLN B 271      83.735  78.356  11.710  1.00  0.00           N  
ATOM     53  N   LYS B 272      81.186  83.549  13.149  1.00  0.00           N  
ATOM     54  CA  LYS B 272      81.159  84.539  14.223  1.00  0.00           C  
ATOM     55  C   LYS B 272      80.427  84.001  15.444  1.00  0.00           C  
ATOM     56  O   LYS B 272      81.040  83.756  16.479  1.00  0.00           O  
ATOM     57  CB  LYS B 272      80.495  85.836  13.745  1.00  0.00           C  
ATOM     58  CG  LYS B 272      81.451  86.825  13.082  1.00  0.00           C  
ATOM     59  CD  LYS B 272      82.135  86.233  11.857  1.00  0.00           C  
ATOM     60  CE  LYS B 272      83.191  87.178  11.297  1.00  0.00           C  
ATOM     61  NZ  LYS B 272      82.609  88.482  10.876  1.00  0.00           N  
ATOM     62  N   TYR B 273      79.120  83.806  15.311  1.00  0.00           N  
ATOM     63  CA  TYR B 273      78.308  83.283  16.400  1.00  0.00           C  
ATOM     64  C   TYR B 273      78.753  81.876  16.771  1.00  0.00           C  
ATOM     65  O   TYR B 273      78.712  81.486  17.935  1.00  0.00           O  
ATOM     66  CB  TYR B 273      76.836  83.269  15.990  1.00  0.00           C  
ATOM     67  CG  TYR B 273      76.128  84.576  16.250  1.00  0.00           C  
ATOM     68  CD1 TYR B 273      75.549  84.839  17.493  1.00  0.00           C  
ATOM     69  CD2 TYR B 273      76.081  85.574  15.272  1.00  0.00           C  
ATOM     70  CE1 TYR B 273      74.943  86.069  17.758  1.00  0.00           C  
ATOM     71  CE2 TYR B 273      75.480  86.808  15.528  1.00  0.00           C  
ATOM     72  CZ  TYR B 273      74.915  87.049  16.774  1.00  0.00           C  
ATOM     73  OH  TYR B 273      74.340  88.272  17.040  1.00  0.00           O  
ATOM     74  N   ARG B 274      79.183  81.120  15.770  1.00  0.00           N  
ATOM     75  CA  ARG B 274      79.632  79.754  15.985  1.00  0.00           C  
ATOM     76  C   ARG B 274      80.838  79.736  16.914  1.00  0.00           C  
ATOM     77  O   ARG B 274      80.884  78.960  17.867  1.00  0.00           O  
ATOM     78  CB  ARG B 274      79.974  79.106  14.641  1.00  0.00           C  
ATOM     79  CG  ARG B 274      80.288  77.621  14.704  1.00  0.00           C  
ATOM     80  CD  ARG B 274      80.025  76.968  13.356  1.00  0.00           C  
ATOM     81  NE  ARG B 274      80.537  77.776  12.254  1.00  0.00           N  
ATOM     82  CZ  ARG B 274      80.363  77.486  10.969  1.00  0.00           C  
ATOM     83  NH1 ARG B 274      80.865  78.280  10.034  1.00  0.00           N  
ATOM     84  NH2 ARG B 274      79.684  76.404  10.618  1.00  0.00           N  
ATOM     85  N   GLU B 275      81.809  80.599  16.638  1.00  0.00           N  
ATOM     86  CA  GLU B 275      83.006  80.677  17.464  1.00  0.00           C  
ATOM     87  C   GLU B 275      82.713  81.500  18.711  1.00  0.00           C  
ATOM     88  O   GLU B 275      83.029  81.085  19.828  1.00  0.00           O  
ATOM     89  CB  GLU B 275      84.168  81.299  16.674  1.00  0.00           C  
ATOM     90  CG  GLU B 275      83.930  82.720  16.176  1.00  0.00           C  
ATOM     91  CD  GLU B 275      85.131  83.286  15.427  1.00  0.00           C  
ATOM     92  OE1 GLU B 275      85.072  84.458  14.996  1.00  0.00           O  
ATOM     93  OE2 GLU B 275      86.134  82.558  15.268  1.00  0.00           O  
ATOM     94  N   LEU B 276      82.090  82.658  18.511  1.00  0.00           N  
ATOM     95  CA  LEU B 276      81.735  83.556  19.604  1.00  0.00           C  
ATOM     96  C   LEU B 276      80.976  82.781  20.681  1.00  0.00           C  
ATOM     97  O   LEU B 276      80.906  83.198  21.835  1.00  0.00           O  
ATOM     98  CB  LEU B 276      80.868  84.700  19.069  1.00  0.00           C  
ATOM     99  CG  LEU B 276      80.781  86.027  19.828  1.00  0.00           C  
ATOM    100  CD1 LEU B 276      80.057  87.058  18.966  1.00  0.00           C  
ATOM    101  CD2 LEU B 276      80.061  85.830  21.146  1.00  0.00           C  
ATOM    102  N   ALA B 277      80.422  81.638  20.295  1.00  0.00           N  
ATOM    103  CA  ALA B 277      79.666  80.807  21.220  1.00  0.00           C  
ATOM    104  C   ALA B 277      80.568  80.031  22.167  1.00  0.00           C  
ATOM    105  O   ALA B 277      80.305  79.974  23.366  1.00  0.00           O  
ATOM    106  CB  ALA B 277      78.778  79.841  20.444  1.00  0.00           C  
ATOM    107  N   GLU B 278      81.627  79.435  21.626  1.00  0.00           N  
ATOM    108  CA  GLU B 278      82.552  78.647  22.434  1.00  0.00           C  
ATOM    109  C   GLU B 278      83.108  79.431  23.618  1.00  0.00           C  
ATOM    110  O   GLU B 278      83.325  78.870  24.695  1.00  0.00           O  
ATOM    111  CB  GLU B 278      83.700  78.117  21.572  1.00  0.00           C  
ATOM    112  CG  GLU B 278      84.695  77.241  22.331  1.00  0.00           C  
ATOM    113  CD  GLU B 278      84.036  76.078  23.064  1.00  0.00           C  
ATOM    114  OE1 GLU B 278      83.280  76.322  24.029  1.00  0.00           O  
ATOM    115  OE2 GLU B 278      84.277  74.915  22.674  1.00  0.00           O  
ATOM    116  N   LYS B 279      83.347  80.724  23.419  1.00  0.00           N  
ATOM    117  CA  LYS B 279      83.853  81.565  24.495  1.00  0.00           C  
ATOM    118  C   LYS B 279      82.805  81.567  25.605  1.00  0.00           C  
ATOM    119  O   LYS B 279      82.779  80.663  26.441  1.00  0.00           O  
ATOM    120  CB  LYS B 279      84.101  82.991  23.991  1.00  0.00           C  
ATOM    121  CG  LYS B 279      85.439  83.191  23.277  1.00  0.00           C  
ATOM    122  CD  LYS B 279      85.583  82.317  22.035  1.00  0.00           C  
ATOM    123  CE  LYS B 279      86.939  82.529  21.366  1.00  0.00           C  
ATOM    124  NZ  LYS B 279      87.106  81.716  20.126  1.00  0.00           N  
ATOM    125  N   ASP B 281      81.940  82.577  25.610  1.00  0.00           N  
ATOM    126  CA  ASP B 281      80.879  82.660  26.608  1.00  0.00           C  
ATOM    127  C   ASP B 281      79.538  82.498  25.903  1.00  0.00           C  
ATOM    128  O   ASP B 281      79.049  83.416  25.243  1.00  0.00           O  
ATOM    129  CB  ASP B 281      80.925  84.001  27.350  1.00  0.00           C  
ATOM    130  CG  ASP B 281      79.908  84.078  28.482  1.00  0.00           C  
ATOM    131  OD1 ASP B 281      79.877  83.153  29.322  1.00  0.00           O  
ATOM    132  OD2 ASP B 281      79.144  85.065  28.538  1.00  0.00           O  
ATOM    133  N   PHE B 282      78.954  81.315  26.040  1.00  0.00           N  
ATOM    134  CA  PHE B 282      77.678  81.017  25.414  1.00  0.00           C  
ATOM    135  C   PHE B 282      76.619  82.061  25.747  1.00  0.00           C  
ATOM    136  O   PHE B 282      76.166  82.791  24.870  1.00  0.00           O  
ATOM    137  CB  PHE B 282      77.195  79.637  25.855  1.00  0.00           C  
ATOM    138  CG  PHE B 282      75.950  79.182  25.157  1.00  0.00           C  
ATOM    139  CD1 PHE B 282      75.917  79.071  23.772  1.00  0.00           C  
ATOM    140  CD2 PHE B 282      74.814  78.852  25.882  1.00  0.00           C  
ATOM    141  CE1 PHE B 282      74.772  78.638  23.120  1.00  0.00           C  
ATOM    142  CE2 PHE B 282      73.664  78.418  25.240  1.00  0.00           C  
ATOM    143  CZ  PHE B 282      73.643  78.310  23.855  1.00  0.00           C  
ATOM    144  N   GLU B 283      76.232  82.125  27.018  1.00  0.00           N  
ATOM    145  CA  GLU B 283      75.217  83.070  27.478  1.00  0.00           C  
ATOM    146  C   GLU B 283      75.262  84.429  26.780  1.00  0.00           C  
ATOM    147  O   GLU B 283      74.281  84.843  26.164  1.00  0.00           O  
ATOM    148  CB  GLU B 283      75.336  83.274  28.992  1.00  0.00           C  
ATOM    149  CG  GLU B 283      74.926  82.069  29.837  1.00  0.00           C  
ATOM    150  CD  GLU B 283      73.419  81.864  29.891  1.00  0.00           C  
ATOM    151  OE1 GLU B 283      72.700  82.815  30.264  1.00  0.00           O  
ATOM    152  OE2 GLU B 283      72.952  80.749  29.572  1.00  0.00           O  
ATOM    153  N   ALA B 291      76.392  85.124  26.877  1.00  0.00           N  
ATOM    154  CA  ALA B 291      76.526  86.440  26.254  1.00  0.00           C  
ATOM    155  C   ALA B 291      76.375  86.360  24.738  1.00  0.00           C  
ATOM    156  O   ALA B 291      76.028  87.346  24.090  1.00  0.00           O  
ATOM    157  CB  ALA B 291      77.869  87.067  26.622  1.00  0.00           C  
ATOM    158  N   ALA B 292      76.642  85.183  24.179  1.00  0.00           N  
ATOM    159  CA  ALA B 292      76.507  84.973  22.742  1.00  0.00           C  
ATOM    160  C   ALA B 292      75.018  84.883  22.426  1.00  0.00           C  
ATOM    161  O   ALA B 292      74.517  85.541  21.512  1.00  0.00           O  
ATOM    162  CB  ALA B 292      77.207  83.688  22.334  1.00  0.00           C  
ATOM    163  N   TRP B 293      74.319  84.056  23.199  1.00  0.00           N  
ATOM    164  CA  TRP B 293      72.882  83.868  23.046  1.00  0.00           C  
ATOM    165  C   TRP B 293      72.216  85.237  23.141  1.00  0.00           C  
ATOM    166  O   TRP B 293      71.502  85.650  22.230  1.00  0.00           O  
ATOM    167  CB  TRP B 293      72.362  82.945  24.154  1.00  0.00           C  
ATOM    168  CG  TRP B 293      70.908  82.583  24.048  1.00  0.00           C  
ATOM    169  CD1 TRP B 293      70.292  81.955  23.004  1.00  0.00           C  
ATOM    170  CD2 TRP B 293      69.891  82.814  25.032  1.00  0.00           C  
ATOM    171  NE1 TRP B 293      68.956  81.781  23.275  1.00  0.00           N  
ATOM    172  CE2 TRP B 293      68.682  82.299  24.513  1.00  0.00           C  
ATOM    173  CE3 TRP B 293      69.883  83.406  26.301  1.00  0.00           C  
ATOM    174  CZ2 TRP B 293      67.478  82.362  25.218  1.00  0.00           C  
ATOM    175  CZ3 TRP B 293      68.684  83.468  27.002  1.00  0.00           C  
ATOM    176  CH2 TRP B 293      67.499  82.949  26.457  1.00  0.00           C  
ATOM    177  N   LYS B 296      72.471  85.938  24.244  1.00  0.00           N  
ATOM    178  CA  LYS B 296      71.910  87.267  24.469  1.00  0.00           C  
ATOM    179  C   LYS B 296      72.226  88.213  23.321  1.00  0.00           C  
ATOM    180  O   LYS B 296      71.519  89.198  23.102  1.00  0.00           O  
ATOM    181  CB  LYS B 296      72.453  87.862  25.773  1.00  0.00           C  
ATOM    182  CG  LYS B 296      71.758  87.376  27.037  1.00  0.00           C  
ATOM    183  CD  LYS B 296      72.479  87.852  28.298  1.00  0.00           C  
ATOM    184  CE  LYS B 296      72.686  89.361  28.310  1.00  0.00           C  
ATOM    185  NZ  LYS B 296      71.399  90.104  28.270  1.00  0.00           N  
ATOM    186  N   ALA B 297      73.292  87.917  22.590  1.00  0.00           N  
ATOM    187  CA  ALA B 297      73.692  88.756  21.471  1.00  0.00           C  
ATOM    188  C   ALA B 297      72.709  88.610  20.322  1.00  0.00           C  
ATOM    189  O   ALA B 297      72.447  89.565  19.590  1.00  0.00           O  
ATOM    190  CB  ALA B 297      75.083  88.374  21.008  1.00  0.00           C  
ATOM    191  N   GLY B 298      72.168  87.404  20.179  1.00  0.00           N  
ATOM    192  CA  GLY B 298      71.223  87.118  19.113  1.00  0.00           C  
ATOM    193  C   GLY B 298      70.227  88.215  18.800  1.00  0.00           C  
ATOM    194  O   GLY B 298      69.944  88.481  17.630  1.00  0.00           O  
ATOM    195  N   LYS B 303      69.696  88.857  19.837  1.00  0.00           N  
ATOM    196  CA  LYS B 303      68.715  89.919  19.656  1.00  0.00           C  
ATOM    197  C   LYS B 303      69.128  90.968  18.630  1.00  0.00           C  
ATOM    198  O   LYS B 303      68.325  91.824  18.261  1.00  0.00           O  
ATOM    199  CB  LYS B 303      68.427  90.619  20.986  1.00  0.00           C  
ATOM    200  CG  LYS B 303      67.757  89.756  22.043  1.00  0.00           C  
ATOM    201  CD  LYS B 303      67.036  90.642  23.053  1.00  0.00           C  
ATOM    202  CE  LYS B 303      66.496  89.854  24.231  1.00  0.00           C  
ATOM    203  NZ  LYS B 303      67.587  89.307  25.083  1.00  0.00           N  
ATOM    204  N   GLU B 305      70.373  90.905  18.171  1.00  0.00           N  
ATOM    205  CA  GLU B 305      70.872  91.869  17.197  1.00  0.00           C  
ATOM    206  C   GLU B 305      70.394  91.584  15.777  1.00  0.00           C  
ATOM    207  O   GLU B 305      70.400  92.478  14.928  1.00  0.00           O  
ATOM    208  CB  GLU B 305      72.400  91.899  17.216  1.00  0.00           C  
ATOM    209  CG  GLU B 305      72.999  92.869  16.208  1.00  0.00           C  
ATOM    210  CD  GLU B 305      74.495  92.696  16.042  1.00  0.00           C  
ATOM    211  OE1 GLU B 305      75.080  93.396  15.188  1.00  0.00           O  
ATOM    212  OE2 GLU B 305      75.084  91.861  16.762  1.00  0.00           O  
ATOM    213  N   ILE B 306      69.990  90.344  15.514  1.00  0.00           N  
ATOM    214  CA  ILE B 306      69.519  89.978  14.183  1.00  0.00           C  
ATOM    215  C   ILE B 306      68.047  90.307  14.010  1.00  0.00           C  
ATOM    216  O   ILE B 306      67.568  90.443  12.887  1.00  0.00           O  
ATOM    217  CB  ILE B 306      69.745  88.482  13.891  1.00  0.00           C  
ATOM    218  CG1 ILE B 306      69.009  87.617  14.911  1.00  0.00           C  
ATOM    219  CG2 ILE B 306      71.219  88.170  13.951  1.00  0.00           C  
ATOM    220  CD1 ILE B 306      69.293  86.132  14.755  1.00  0.00           C  
ATOM    221  N   LEU B 307      67.331  90.437  15.124  1.00  0.00           N  
ATOM    222  CA  LEU B 307      65.911  90.770  15.075  1.00  0.00           C  
ATOM    223  C   LEU B 307      65.749  92.137  14.424  1.00  0.00           C  
ATOM    224  O   LEU B 307      66.554  93.041  14.648  1.00  0.00           O  
ATOM    225  CB  LEU B 307      65.319  90.820  16.484  1.00  0.00           C  
ATOM    226  CG  LEU B 307      65.472  89.591  17.373  1.00  0.00           C  
ATOM    227  CD1 LEU B 307      64.780  89.848  18.703  1.00  0.00           C  
ATOM    228  CD2 LEU B 307      64.871  88.383  16.686  1.00  0.00           C  
ATOM    229  N   ALA B 308      64.702  92.290  13.626  1.00  0.00           N  
ATOM    230  CA  ALA B 308      64.446  93.554  12.953  1.00  0.00           C  
ATOM    231  C   ALA B 308      63.905  94.613  13.905  1.00  0.00           C  
ATOM    232  O   ALA B 308      63.281  94.300  14.918  1.00  0.00           O  
ATOM    233  CB  ALA B 308      63.465  93.341  11.827  1.00  0.00           C  
ATOM    234  N   GLU B 309      64.160  95.873  13.580  1.00  0.00           N  
ATOM    235  CA  GLU B 309      63.661  96.974  14.384  1.00  0.00           C  
ATOM    236  C   GLU B 309      62.455  97.443  13.591  1.00  0.00           C  
ATOM    237  O   GLU B 309      62.606  97.981  12.492  1.00  0.00           O  
ATOM    238  CB  GLU B 309      64.704  98.087  14.480  1.00  0.00           C  
ATOM    239  CG  GLU B 309      64.301  99.254  15.374  1.00  0.00           C  
ATOM    240  CD  GLU B 309      64.015  98.828  16.801  1.00  0.00           C  
ATOM    241  OE1 GLU B 309      64.876  98.156  17.406  1.00  0.00           O  
ATOM    242  OE2 GLU B 309      62.931  99.169  17.320  1.00  0.00           O  
ATOM    243  N   ARG B 310      61.262  97.222  14.136  1.00  0.00           N  
ATOM    244  CA  ARG B 310      60.036  97.595  13.438  1.00  0.00           C  
ATOM    245  C   ARG B 310      59.498  98.984  13.754  1.00  0.00           C  
ATOM    246  O   ARG B 310      59.499  99.422  14.906  1.00  0.00           O  
ATOM    247  CB  ARG B 310      58.944  96.563  13.721  1.00  0.00           C  
ATOM    248  CG  ARG B 310      59.296  95.140  13.321  1.00  0.00           C  
ATOM    249  CD  ARG B 310      59.571  95.012  11.829  1.00  0.00           C  
ATOM    250  NE  ARG B 310      59.840  93.625  11.463  1.00  0.00           N  
ATOM    251  CZ  ARG B 310      60.316  93.238  10.284  1.00  0.00           C  
ATOM    252  NH1 ARG B 310      60.526  91.947  10.050  1.00  0.00           N  
ATOM    253  NH2 ARG B 310      60.588  94.139   9.344  1.00  0.00           N  
ATOM    254  N   SER B 311      59.034  99.674  12.717  1.00  0.00           N  
ATOM    255  CA  SER B 311      58.463 101.002  12.885  1.00  0.00           C  
ATOM    256  C   SER B 311      57.037 100.782  13.376  1.00  0.00           C  
ATOM    257  O   SER B 311      56.574  99.648  13.466  1.00  0.00           O  
ATOM    258  CB  SER B 311      58.438 101.756  11.549  1.00  0.00           C  
ATOM    259  OG  SER B 311      57.325 101.373  10.759  1.00  0.00           O  
ATOM    260  N   PRO B 312      56.318 101.861  13.702  1.00  0.00           N  
ATOM    261  CA  PRO B 312      54.944 101.709  14.177  1.00  0.00           C  
ATOM    262  C   PRO B 312      54.043 100.840  13.293  1.00  0.00           C  
ATOM    263  O   PRO B 312      53.574  99.790  13.732  1.00  0.00           O  
ATOM    264  CB  PRO B 312      54.462 103.150  14.262  1.00  0.00           C  
ATOM    265  CG  PRO B 312      55.692 103.858  14.707  1.00  0.00           C  
ATOM    266  CD  PRO B 312      56.752 103.264  13.811  1.00  0.00           C  
ATOM    267  N   ASN B 313      53.813 101.266  12.053  1.00  0.00           N  
ATOM    268  CA  ASN B 313      52.938 100.522  11.148  1.00  0.00           C  
ATOM    269  C   ASN B 313      53.470  99.197  10.603  1.00  0.00           C  
ATOM    270  O   ASN B 313      52.876  98.611   9.696  1.00  0.00           O  
ATOM    271  CB  ASN B 313      52.497 101.410   9.978  1.00  0.00           C  
ATOM    272  CG  ASN B 313      51.461 102.445  10.387  1.00  0.00           C  
ATOM    273  OD1 ASN B 313      50.666 102.216  11.304  1.00  0.00           O  
ATOM    274  ND2 ASN B 313      51.448 103.581   9.693  1.00  0.00           N  
ATOM    275  N   GLU B 314      54.584  98.722  11.145  1.00  0.00           N  
ATOM    276  CA  GLU B 314      55.141  97.450  10.706  1.00  0.00           C  
ATOM    277  C   GLU B 314      54.947  96.445  11.826  1.00  0.00           C  
ATOM    278  O   GLU B 314      55.415  95.314  11.743  1.00  0.00           O  
ATOM    279  CB  GLU B 314      56.635  97.571  10.425  1.00  0.00           C  
ATOM    280  CG  GLU B 314      57.023  98.528   9.326  1.00  0.00           C  
ATOM    281  CD  GLU B 314      58.527  98.558   9.122  1.00  0.00           C  
ATOM    282  OE1 GLU B 314      59.253  98.871  10.092  1.00  0.00           O  
ATOM    283  OE2 GLU B 314      58.984  98.262   7.998  1.00  0.00           O  
ATOM    284  N   LEU B 315      54.262  96.872  12.880  1.00  0.00           N  
ATOM    285  CA  LEU B 315      54.020  96.022  14.037  1.00  0.00           C  
ATOM    286  C   LEU B 315      52.646  95.367  14.024  1.00  0.00           C  
ATOM    287  O   LEU B 315      51.716  95.850  13.375  1.00  0.00           O  
ATOM    288  CB  LEU B 315      54.168  96.833  15.326  1.00  0.00           C  
ATOM    289  CG  LEU B 315      55.567  97.223  15.792  1.00  0.00           C  
ATOM    290  CD1 LEU B 315      55.471  98.101  17.023  1.00  0.00           C  
ATOM    291  CD2 LEU B 315      56.368  95.967  16.103  1.00  0.00           C  
ATOM    292  N   TYR B 316      52.530  94.261  14.753  1.00  0.00           N  
ATOM    293  CA  TYR B 316      51.271  93.545  14.852  1.00  0.00           C  
ATOM    294  C   TYR B 316      50.352  94.391  15.719  1.00  0.00           C  
ATOM    295  O   TYR B 316      50.801  95.012  16.683  1.00  0.00           O  
ATOM    296  CB  TYR B 316      51.477  92.177  15.513  1.00  0.00           C  
ATOM    297  CG  TYR B 316      50.231  91.321  15.514  1.00  0.00           C  
ATOM    298  CD1 TYR B 316      49.725  90.795  14.329  1.00  0.00           C  
ATOM    299  CD2 TYR B 316      49.524  91.091  16.685  1.00  0.00           C  
ATOM    300  CE1 TYR B 316      48.543  90.070  14.311  1.00  0.00           C  
ATOM    301  CE2 TYR B 316      48.341  90.365  16.678  1.00  0.00           C  
ATOM    302  CZ  TYR B 316      47.856  89.860  15.491  1.00  0.00           C  
ATOM    303  OH  TYR B 316      46.676  89.154  15.486  1.00  0.00           O  
ATOM    304  N   PRO B 317      49.052  94.428  15.396  1.00  0.00           N  
ATOM    305  CA  PRO B 317      48.401  93.741  14.286  1.00  0.00           C  
ATOM    306  C   PRO B 317      48.157  94.659  13.094  1.00  0.00           C  
ATOM    307  O   PRO B 317      47.184  94.488  12.359  1.00  0.00           O  
ATOM    308  CB  PRO B 317      47.106  93.277  14.915  1.00  0.00           C  
ATOM    309  CG  PRO B 317      46.743  94.464  15.705  1.00  0.00           C  
ATOM    310  CD  PRO B 317      48.045  94.837  16.388  1.00  0.00           C  
ATOM    311  N   ARG B 318      49.027  95.641  12.907  1.00  0.00           N  
ATOM    312  CA  ARG B 318      48.865  96.552  11.785  1.00  0.00           C  
ATOM    313  C   ARG B 318      49.433  95.887  10.538  1.00  0.00           C  
ATOM    314  O   ARG B 318      49.451  96.467   9.450  1.00  0.00           O  
ATOM    315  CB  ARG B 318      49.569  97.877  12.082  1.00  0.00           C  
ATOM    316  CG  ARG B 318      48.607  99.052  12.244  1.00  0.00           C  
ATOM    317  CD  ARG B 318      49.119 100.090  13.237  1.00  0.00           C  
ATOM    318  NE  ARG B 318      49.091  99.596  14.613  1.00  0.00           N  
ATOM    319  CZ  ARG B 318      50.175  99.410  15.361  1.00  0.00           C  
ATOM    320  NH1 ARG B 318      51.376  99.681  14.869  1.00  0.00           N  
ATOM    321  NH2 ARG B 318      50.061  98.943  16.599  1.00  0.00           N  
ATOM    322  N   VAL B 319      49.886  94.650  10.718  1.00  0.00           N  
ATOM    323  CA  VAL B 319      50.457  93.849   9.645  1.00  0.00           C  
ATOM    324  C   VAL B 319      49.982  92.426   9.870  1.00  0.00           C  
ATOM    325  O   VAL B 319      49.895  91.970  11.012  1.00  0.00           O  
ATOM    326  CB  VAL B 319      52.002  93.843   9.684  1.00  0.00           C  
ATOM    327  CG1 VAL B 319      52.533  95.263   9.655  1.00  0.00           C  
ATOM    328  CG2 VAL B 319      52.486  93.120  10.927  1.00  0.00           C  
ATOM    329  N   GLY B 320      49.678  91.727   8.783  1.00  0.00           N  
ATOM    330  CA  GLY B 320      49.219  90.357   8.901  1.00  0.00           C  
ATOM    331  C   GLY B 320      48.837  89.756   7.566  1.00  0.00           C  
ATOM    332  O   GLY B 320      48.581  90.480   6.596  1.00  0.00           O  
ATOM    333  N   PHE B 321      48.804  88.427   7.513  1.00  0.00           N  
ATOM    334  CA  PHE B 321      48.447  87.729   6.286  1.00  0.00           C  
ATOM    335  C   PHE B 321      46.929  87.696   6.142  1.00  0.00           C  
ATOM    336  O   PHE B 321      46.194  88.076   7.053  1.00  0.00           O  
ATOM    337  CB  PHE B 321      48.992  86.291   6.292  1.00  0.00           C  
ATOM    338  CG  PHE B 321      50.486  86.196   6.457  1.00  0.00           C  
ATOM    339  CD1 PHE B 321      51.346  86.810   5.551  1.00  0.00           C  
ATOM    340  CD2 PHE B 321      51.034  85.481   7.519  1.00  0.00           C  
ATOM    341  CE1 PHE B 321      52.733  86.712   5.701  1.00  0.00           C  
ATOM    342  CE2 PHE B 321      52.414  85.377   7.676  1.00  0.00           C  
ATOM    343  CZ  PHE B 321      53.265  85.993   6.767  1.00  0.00           C  
ATOM    344  N   SER B 322      46.476  87.232   4.985  1.00  0.00           N  
ATOM    345  CA  SER B 322      45.059  87.127   4.688  1.00  0.00           C  
ATOM    346  C   SER B 322      44.830  85.770   4.036  1.00  0.00           C  
ATOM    347  O   SER B 322      45.773  85.014   3.805  1.00  0.00           O  
ATOM    348  CB  SER B 322      44.658  88.243   3.732  1.00  0.00           C  
ATOM    349  OG  SER B 322      45.190  89.480   4.175  1.00  0.00           O  
ATOM    350  N   PHE B 323      43.583  85.457   3.725  1.00  0.00           N  
ATOM    351  CA  PHE B 323      43.293  84.178   3.103  1.00  0.00           C  
ATOM    352  C   PHE B 323      41.852  84.096   2.640  1.00  0.00           C  
ATOM    353  O   PHE B 323      40.946  84.531   3.341  1.00  0.00           O  
ATOM    354  CB  PHE B 323      43.553  83.059   4.096  1.00  0.00           C  
ATOM    355  CG  PHE B 323      42.779  83.204   5.361  1.00  0.00           C  
ATOM    356  CD1 PHE B 323      43.207  84.072   6.352  1.00  0.00           C  
ATOM    357  CD2 PHE B 323      41.595  82.507   5.544  1.00  0.00           C  
ATOM    358  CE1 PHE B 323      42.467  84.248   7.510  1.00  0.00           C  
ATOM    359  CE2 PHE B 323      40.851  82.672   6.690  1.00  0.00           C  
ATOM    360  CZ  PHE B 323      41.286  83.546   7.681  1.00  0.00           C  
ATOM    361  N   GLY B 324      41.648  83.512   1.466  1.00  0.00           N  
ATOM    362  CA  GLY B 324      40.307  83.373   0.935  1.00  0.00           C  
ATOM    363  C   GLY B 324      39.402  82.618   1.880  1.00  0.00           C  
ATOM    364  O   GLY B 324      39.865  81.847   2.718  1.00  0.00           O  
ATOM    365  N   LYS B 325      38.103  82.863   1.750  1.00  0.00           N  
ATOM    366  CA  LYS B 325      37.093  82.211   2.571  1.00  0.00           C  
ATOM    367  C   LYS B 325      36.037  81.709   1.590  1.00  0.00           C  
ATOM    368  O   LYS B 325      35.699  82.408   0.632  1.00  0.00           O  
ATOM    369  CB  LYS B 325      36.471  83.212   3.544  1.00  0.00           C  
ATOM    370  CG  LYS B 325      37.456  83.968   4.410  1.00  0.00           C  
ATOM    371  CD  LYS B 325      36.731  84.908   5.367  1.00  0.00           C  
ATOM    372  CE  LYS B 325      35.847  85.906   4.625  1.00  0.00           C  
ATOM    373  NZ  LYS B 325      36.622  86.756   3.678  1.00  0.00           N  
ATOM    374  N   GLU B 332      35.516  80.509   1.824  1.00  0.00           N  
ATOM    375  CA  GLU B 332      34.526  79.934   0.919  1.00  0.00           C  
ATOM    376  C   GLU B 332      33.089  80.254   1.293  1.00  0.00           C  
ATOM    377  O   GLU B 332      32.808  80.664   2.418  1.00  0.00           O  
ATOM    378  CB  GLU B 332      34.712  78.418   0.830  1.00  0.00           C  
ATOM    379  CG  GLU B 332      34.849  77.736   2.172  1.00  0.00           C  
ATOM    380  CD  GLU B 332      34.885  76.232   2.045  1.00  0.00           C  
ATOM    381  OE1 GLU B 332      35.012  75.546   3.083  1.00  0.00           O  
ATOM    382  OE2 GLU B 332      34.780  75.738   0.904  1.00  0.00           O  
ATOM    383  N   HIS B 333      32.186  80.056   0.337  1.00  0.00           N  
ATOM    384  CA  HIS B 333      30.764  80.331   0.531  1.00  0.00           C  
ATOM    385  C   HIS B 333      30.014  79.116   1.082  1.00  0.00           C  
ATOM    386  O   HIS B 333      30.160  78.001   0.587  1.00  0.00           O  
ATOM    387  CB  HIS B 333      30.151  80.768  -0.793  1.00  0.00           C  
ATOM    388  CG  HIS B 333      28.743  81.253  -0.677  1.00  0.00           C  
ATOM    389  ND1 HIS B 333      28.396  82.573  -0.853  1.00  0.00           N  
ATOM    390  CD2 HIS B 333      27.589  80.590  -0.433  1.00  0.00           C  
ATOM    391  CE1 HIS B 333      27.089  82.702  -0.724  1.00  0.00           C  
ATOM    392  NE2 HIS B 333      26.575  81.513  -0.469  1.00  0.00           N  
ATOM    393  N   PRO B 334      29.173  79.328   2.101  1.00  0.00           N  
ATOM    394  CA  PRO B 334      28.418  78.233   2.705  1.00  0.00           C  
ATOM    395  C   PRO B 334      27.596  77.407   1.739  1.00  0.00           C  
ATOM    396  O   PRO B 334      27.375  76.219   1.975  1.00  0.00           O  
ATOM    397  CB  PRO B 334      27.558  78.944   3.735  1.00  0.00           C  
ATOM    398  CG  PRO B 334      27.300  80.252   3.084  1.00  0.00           C  
ATOM    399  CD  PRO B 334      28.668  80.622   2.582  1.00  0.00           C  
ATOM    400  N   LEU B 335      27.135  78.022   0.656  1.00  0.00           N  
ATOM    401  CA  LEU B 335      26.330  77.282  -0.303  1.00  0.00           C  
ATOM    402  C   LEU B 335      27.222  76.234  -0.918  1.00  0.00           C  
ATOM    403  O   LEU B 335      27.021  75.039  -0.738  1.00  0.00           O  
ATOM    404  CB  LEU B 335      25.808  78.194  -1.407  1.00  0.00           C  
ATOM    405  CG  LEU B 335      24.476  77.797  -2.055  1.00  0.00           C  
ATOM    406  CD1 LEU B 335      24.347  78.508  -3.386  1.00  0.00           C  
ATOM    407  CD2 LEU B 335      24.391  76.301  -2.243  1.00  0.00           C  
ATOM    408  N   PHE B 336      28.221  76.708  -1.645  1.00  0.00           N  
ATOM    409  CA  PHE B 336      29.177  75.846  -2.311  1.00  0.00           C  
ATOM    410  C   PHE B 336      29.799  74.818  -1.385  1.00  0.00           C  
ATOM    411  O   PHE B 336      29.861  73.629  -1.717  1.00  0.00           O  
ATOM    412  CB  PHE B 336      30.231  76.722  -2.969  1.00  0.00           C  
ATOM    413  CG  PHE B 336      29.691  77.495  -4.126  1.00  0.00           C  
ATOM    414  CD1 PHE B 336      29.936  78.849  -4.263  1.00  0.00           C  
ATOM    415  CD2 PHE B 336      28.901  76.859  -5.078  1.00  0.00           C  
ATOM    416  CE1 PHE B 336      29.397  79.559  -5.333  1.00  0.00           C  
ATOM    417  CE2 PHE B 336      28.366  77.557  -6.141  1.00  0.00           C  
ATOM    418  CZ  PHE B 336      28.613  78.909  -6.268  1.00  0.00           C  
ATOM    419  N   ALA B 337      30.251  75.275  -0.224  1.00  0.00           N  
ATOM    420  CA  ALA B 337      30.839  74.381   0.761  1.00  0.00           C  
ATOM    421  C   ALA B 337      29.910  73.200   0.967  1.00  0.00           C  
ATOM    422  O   ALA B 337      30.313  72.045   0.912  1.00  0.00           O  
ATOM    423  CB  ALA B 337      31.014  75.105   2.056  1.00  0.00           C  
ATOM    424  N   THR B 338      28.649  73.508   1.206  1.00  0.00           N  
ATOM    425  CA  THR B 338      27.655  72.486   1.422  1.00  0.00           C  
ATOM    426  C   THR B 338      27.530  71.602   0.193  1.00  0.00           C  
ATOM    427  O   THR B 338      27.411  70.388   0.302  1.00  0.00           O  
ATOM    428  CB  THR B 338      26.319  73.124   1.722  1.00  0.00           C  
ATOM    429  OG1 THR B 338      26.462  73.997   2.847  1.00  0.00           O  
ATOM    430  CG2 THR B 338      25.284  72.069   2.023  1.00  0.00           C  
ATOM    431  N   ILE B 339      27.558  72.203  -0.986  1.00  0.00           N  
ATOM    432  CA  ILE B 339      27.446  71.405  -2.189  1.00  0.00           C  
ATOM    433  C   ILE B 339      28.530  70.345  -2.145  1.00  0.00           C  
ATOM    434  O   ILE B 339      28.238  69.155  -2.213  1.00  0.00           O  
ATOM    435  CB  ILE B 339      27.589  72.264  -3.448  1.00  0.00           C  
ATOM    436  CG1 ILE B 339      26.418  73.237  -3.535  1.00  0.00           C  
ATOM    437  CG2 ILE B 339      27.574  71.389  -4.683  1.00  0.00           C  
ATOM    438  CD1 ILE B 339      26.564  74.254  -4.625  1.00  0.00           C  
ATOM    439  N   GLN B 340      29.781  70.768  -2.008  1.00  0.00           N  
ATOM    440  CA  GLN B 340      30.884  69.810  -1.936  1.00  0.00           C  
ATOM    441  C   GLN B 340      30.625  68.758  -0.870  1.00  0.00           C  
ATOM    442  O   GLN B 340      30.808  67.570  -1.107  1.00  0.00           O  
ATOM    443  CB  GLN B 340      32.192  70.511  -1.602  1.00  0.00           C  
ATOM    444  CG  GLN B 340      33.394  69.588  -1.429  1.00  0.00           C  
ATOM    445  CD  GLN B 340      33.887  68.998  -2.729  1.00  0.00           C  
ATOM    446  OE1 GLN B 340      33.901  69.664  -3.761  1.00  0.00           O  
ATOM    447  NE2 GLN B 340      34.311  67.746  -2.684  1.00  0.00           N  
ATOM    448  N   ARG B 341      30.213  69.192   0.315  1.00  0.00           N  
ATOM    449  CA  ARG B 341      29.942  68.241   1.375  1.00  0.00           C  
ATOM    450  C   ARG B 341      28.939  67.228   0.848  1.00  0.00           C  
ATOM    451  O   ARG B 341      29.079  66.034   1.093  1.00  0.00           O  
ATOM    452  CB  ARG B 341      29.425  68.959   2.630  1.00  0.00           C  
ATOM    453  CG  ARG B 341      30.546  69.459   3.554  1.00  0.00           C  
ATOM    454  CD  ARG B 341      30.190  70.758   4.304  1.00  0.00           C  
ATOM    455  NE  ARG B 341      29.715  70.643   5.692  1.00  0.00           N  
ATOM    456  CZ  ARG B 341      29.352  69.523   6.305  1.00  0.00           C  
ATOM    457  NH1 ARG B 341      28.931  69.591   7.556  1.00  0.00           N  
ATOM    458  NH2 ARG B 341      29.426  68.340   5.700  1.00  0.00           N  
ATOM    459  N   LEU B 342      27.953  67.696   0.086  1.00  0.00           N  
ATOM    460  CA  LEU B 342      26.954  66.791  -0.469  1.00  0.00           C  
ATOM    461  C   LEU B 342      27.586  65.795  -1.432  1.00  0.00           C  
ATOM    462  O   LEU B 342      27.271  64.610  -1.405  1.00  0.00           O  
ATOM    463  CB  LEU B 342      25.850  67.562  -1.198  1.00  0.00           C  
ATOM    464  CG  LEU B 342      24.475  67.811  -0.552  1.00  0.00           C  
ATOM    465  CD1 LEU B 342      24.020  66.595   0.262  1.00  0.00           C  
ATOM    466  CD2 LEU B 342      24.558  69.032   0.329  1.00  0.00           C  
ATOM    467  N   ARG B 343      28.480  66.275  -2.288  1.00  0.00           N  
ATOM    468  CA  ARG B 343      29.138  65.400  -3.257  1.00  0.00           C  
ATOM    469  C   ARG B 343      29.802  64.228  -2.570  1.00  0.00           C  
ATOM    470  O   ARG B 343      29.534  63.069  -2.878  1.00  0.00           O  
ATOM    471  CB  ARG B 343      30.220  66.139  -4.026  1.00  0.00           C  
ATOM    472  CG  ARG B 343      29.807  67.442  -4.633  1.00  0.00           C  
ATOM    473  CD  ARG B 343      30.985  67.984  -5.387  1.00  0.00           C  
ATOM    474  NE  ARG B 343      31.429  67.018  -6.381  1.00  0.00           N  
ATOM    475  CZ  ARG B 343      32.679  66.912  -6.802  1.00  0.00           C  
ATOM    476  NH1 ARG B 343      33.609  67.713  -6.302  1.00  0.00           N  
ATOM    477  NH2 ARG B 343      32.997  66.022  -7.730  1.00  0.00           N  
ATOM    478  N   GLU B 344      30.699  64.540  -1.647  1.00  0.00           N  
ATOM    479  CA  GLU B 344      31.401  63.497  -0.935  1.00  0.00           C  
ATOM    480  C   GLU B 344      30.377  62.605  -0.268  1.00  0.00           C  
ATOM    481  O   GLU B 344      30.489  61.386  -0.305  1.00  0.00           O  
ATOM    482  CB  GLU B 344      32.366  64.100   0.086  1.00  0.00           C  
ATOM    483  CG  GLU B 344      33.542  64.839  -0.567  1.00  0.00           C  
ATOM    484  CD  GLU B 344      34.654  65.182   0.414  1.00  0.00           C  
ATOM    485  OE1 GLU B 344      35.282  64.246   0.954  1.00  0.00           O  
ATOM    486  OE2 GLU B 344      34.902  66.386   0.643  1.00  0.00           O  
ATOM    487  N   ALA B 345      29.355  63.202   0.321  1.00  0.00           N  
ATOM    488  CA  ALA B 345      28.335  62.393   0.965  1.00  0.00           C  
ATOM    489  C   ALA B 345      27.828  61.333  -0.010  1.00  0.00           C  
ATOM    490  O   ALA B 345      27.882  60.145   0.283  1.00  0.00           O  
ATOM    491  CB  ALA B 345      27.186  63.269   1.445  1.00  0.00           C  
ATOM    492  N   TYR B 347      27.356  61.763  -1.177  1.00  0.00           N  
ATOM    493  CA  TYR B 347      26.833  60.844  -2.180  1.00  0.00           C  
ATOM    494  C   TYR B 347      27.853  59.808  -2.633  1.00  0.00           C  
ATOM    495  O   TYR B 347      27.537  58.628  -2.756  1.00  0.00           O  
ATOM    496  CB  TYR B 347      26.317  61.632  -3.383  1.00  0.00           C  
ATOM    497  CG  TYR B 347      24.883  62.080  -3.246  1.00  0.00           C  
ATOM    498  CD1 TYR B 347      23.852  61.153  -3.218  1.00  0.00           C  
ATOM    499  CD2 TYR B 347      24.555  63.427  -3.147  1.00  0.00           C  
ATOM    500  CE1 TYR B 347      22.532  61.547  -3.099  1.00  0.00           C  
ATOM    501  CE2 TYR B 347      23.230  63.834  -3.025  1.00  0.00           C  
ATOM    502  CZ  TYR B 347      22.226  62.883  -3.005  1.00  0.00           C  
ATOM    503  OH  TYR B 347      20.912  63.265  -2.908  1.00  0.00           O  
ATOM    504  N   LEU B 348      29.074  60.258  -2.893  1.00  0.00           N  
ATOM    505  CA  LEU B 348      30.148  59.368  -3.311  1.00  0.00           C  
ATOM    506  C   LEU B 348      30.437  58.367  -2.183  1.00  0.00           C  
ATOM    507  O   LEU B 348      30.668  57.179  -2.419  1.00  0.00           O  
ATOM    508  CB  LEU B 348      31.395  60.194  -3.623  1.00  0.00           C  
ATOM    509  CG  LEU B 348      31.413  61.055  -4.891  1.00  0.00           C  
ATOM    510  CD1 LEU B 348      32.327  62.231  -4.687  1.00  0.00           C  
ATOM    511  CD2 LEU B 348      31.878  60.234  -6.080  1.00  0.00           C  
ATOM    512  N   SER B 349      30.414  58.866  -0.954  1.00  0.00           N  
ATOM    513  CA  SER B 349      30.648  58.047   0.225  1.00  0.00           C  
ATOM    514  C   SER B 349      29.684  56.873   0.318  1.00  0.00           C  
ATOM    515  O   SER B 349      29.867  55.991   1.153  1.00  0.00           O  
ATOM    516  CB  SER B 349      30.520  58.896   1.497  1.00  0.00           C  
ATOM    517  OG  SER B 349      31.604  59.800   1.634  1.00  0.00           O  
ATOM    518  N   ILE B 352      28.649  56.864  -0.518  1.00  0.00           N  
ATOM    519  CA  ILE B 352      27.692  55.770  -0.480  1.00  0.00           C  
ATOM    520  C   ILE B 352      27.429  55.096  -1.811  1.00  0.00           C  
ATOM    521  O   ILE B 352      26.334  54.599  -2.053  1.00  0.00           O  
ATOM    522  CB  ILE B 352      26.351  56.189   0.140  1.00  0.00           C  
ATOM    523  CG1 ILE B 352      25.688  57.283  -0.689  1.00  0.00           C  
ATOM    524  CG2 ILE B 352      26.582  56.659   1.556  1.00  0.00           C  
ATOM    525  CD1 ILE B 352      24.336  57.705  -0.148  1.00  0.00           C  
ATOM    526  N   GLY B 361      28.443  55.088  -2.670  1.00  0.00           N  
ATOM    527  CA  GLY B 361      28.340  54.390  -3.938  1.00  0.00           C  
ATOM    528  C   GLY B 361      27.896  55.122  -5.174  1.00  0.00           C  
ATOM    529  O   GLY B 361      28.159  54.677  -6.293  1.00  0.00           O  
ATOM    530  N   PHE B 362      27.239  56.253  -4.988  1.00  0.00           N  
ATOM    531  CA  PHE B 362      26.737  57.008  -6.117  1.00  0.00           C  
ATOM    532  C   PHE B 362      27.798  57.759  -6.908  1.00  0.00           C  
ATOM    533  O   PHE B 362      28.585  58.518  -6.352  1.00  0.00           O  
ATOM    534  CB  PHE B 362      25.646  57.952  -5.628  1.00  0.00           C  
ATOM    535  CG  PHE B 362      24.449  57.236  -5.059  1.00  0.00           C  
ATOM    536  CD1 PHE B 362      24.564  56.464  -3.914  1.00  0.00           C  
ATOM    537  CD2 PHE B 362      23.211  57.329  -5.671  1.00  0.00           C  
ATOM    538  CE1 PHE B 362      23.465  55.801  -3.390  1.00  0.00           C  
ATOM    539  CE2 PHE B 362      22.119  56.675  -5.153  1.00  0.00           C  
ATOM    540  CZ  PHE B 362      22.245  55.909  -4.009  1.00  0.00           C  
ATOM    541  N   SER B 363      27.813  57.525  -8.217  1.00  0.00           N  
ATOM    542  CA  SER B 363      28.765  58.168  -9.117  1.00  0.00           C  
ATOM    543  C   SER B 363      28.176  59.458  -9.687  1.00  0.00           C  
ATOM    544  O   SER B 363      26.968  59.560  -9.887  1.00  0.00           O  
ATOM    545  CB  SER B 363      29.123  57.208 -10.240  1.00  0.00           C  
ATOM    546  OG  SER B 363      29.408  55.925  -9.714  1.00  0.00           O  
ATOM    547  N   GLU B 364      29.033  60.435  -9.958  1.00  0.00           N  
ATOM    548  CA  GLU B 364      28.585  61.734 -10.461  1.00  0.00           C  
ATOM    549  C   GLU B 364      28.226  61.771 -11.928  1.00  0.00           C  
ATOM    550  O   GLU B 364      28.792  61.034 -12.737  1.00  0.00           O  
ATOM    551  CB  GLU B 364      29.649  62.794 -10.199  1.00  0.00           C  
ATOM    552  CG  GLU B 364      29.093  64.081  -9.663  1.00  0.00           C  
ATOM    553  CD  GLU B 364      30.175  65.071  -9.322  1.00  0.00           C  
ATOM    554  OE1 GLU B 364      29.850  66.127  -8.739  1.00  0.00           O  
ATOM    555  OE2 GLU B 364      31.350  64.791  -9.643  1.00  0.00           O  
ATOM    556  N   VAL B 365      27.281  62.649 -12.259  1.00  0.00           N  
ATOM    557  CA  VAL B 365      26.813  62.827 -13.632  1.00  0.00           C  
ATOM    558  C   VAL B 365      26.320  64.250 -13.875  1.00  0.00           C  
ATOM    559  O   VAL B 365      25.809  64.899 -12.970  1.00  0.00           O  
ATOM    560  CB  VAL B 365      25.636  61.879 -13.972  1.00  0.00           C  
ATOM    561  CG1 VAL B 365      25.196  62.109 -15.396  1.00  0.00           C  
ATOM    562  CG2 VAL B 365      26.050  60.435 -13.796  1.00  0.00           C  
ATOM    563  N   VAL B 366      26.495  64.737 -15.097  1.00  0.00           N  
ATOM    564  CA  VAL B 366      26.013  66.063 -15.447  1.00  0.00           C  
ATOM    565  C   VAL B 366      24.745  65.804 -16.252  1.00  0.00           C  
ATOM    566  O   VAL B 366      24.788  65.168 -17.301  1.00  0.00           O  
ATOM    567  CB  VAL B 366      27.020  66.849 -16.321  1.00  0.00           C  
ATOM    568  CG1 VAL B 366      26.378  68.099 -16.837  1.00  0.00           C  
ATOM    569  CG2 VAL B 366      28.221  67.246 -15.515  1.00  0.00           C  
ATOM    570  N   ASN B 368      23.609  66.266 -15.750  1.00  0.00           N  
ATOM    571  CA  ASN B 368      22.362  66.051 -16.458  1.00  0.00           C  
ATOM    572  C   ASN B 368      21.992  67.245 -17.325  1.00  0.00           C  
ATOM    573  O   ASN B 368      22.398  68.377 -17.060  1.00  0.00           O  
ATOM    574  CB  ASN B 368      21.236  65.748 -15.472  1.00  0.00           C  
ATOM    575  CG  ASN B 368      21.224  64.300 -15.035  1.00  0.00           C  
ATOM    576  OD1 ASN B 368      21.403  63.400 -15.849  1.00  0.00           O  
ATOM    577  ND2 ASN B 368      20.996  64.066 -13.750  1.00  0.00           N  
ATOM    578  N   PRO B 370      21.223  66.998 -18.393  1.00  0.00           N  
ATOM    579  CA  PRO B 370      20.800  68.057 -19.304  1.00  0.00           C  
ATOM    580  C   PRO B 370      20.081  69.142 -18.528  1.00  0.00           C  
ATOM    581  O   PRO B 370      19.197  68.848 -17.725  1.00  0.00           O  
ATOM    582  CB  PRO B 370      19.865  67.325 -20.259  1.00  0.00           C  
ATOM    583  CG  PRO B 370      20.444  65.959 -20.309  1.00  0.00           C  
ATOM    584  CD  PRO B 370      20.729  65.691 -18.853  1.00  0.00           C  
ATOM    585  N   LEU B 371      20.454  70.392 -18.768  1.00  0.00           N  
ATOM    586  CA  LEU B 371      19.817  71.503 -18.074  1.00  0.00           C  
ATOM    587  C   LEU B 371      18.759  72.166 -18.966  1.00  0.00           C  
ATOM    588  O   LEU B 371      17.616  72.356 -18.553  1.00  0.00           O  
ATOM    589  CB  LEU B 371      20.880  72.511 -17.641  1.00  0.00           C  
ATOM    590  CG  LEU B 371      20.503  73.464 -16.512  1.00  0.00           C  
ATOM    591  CD1 LEU B 371      21.764  74.003 -15.880  1.00  0.00           C  
ATOM    592  CD2 LEU B 371      19.623  74.580 -17.036  1.00  0.00           C  
ATOM    593  N   ILE B 372      19.145  72.512 -20.191  1.00  0.00           N  
ATOM    594  CA  ILE B 372      18.222  73.126 -21.143  1.00  0.00           C  
ATOM    595  C   ILE B 372      17.537  72.016 -21.927  1.00  0.00           C  
ATOM    596  O   ILE B 372      18.198  71.196 -22.558  1.00  0.00           O  
ATOM    597  CB  ILE B 372      18.963  74.035 -22.139  1.00  0.00           C  
ATOM    598  CG1 ILE B 372      19.528  75.254 -21.413  1.00  0.00           C  
ATOM    599  CG2 ILE B 372      18.026  74.453 -23.247  1.00  0.00           C  
ATOM    600  CD1 ILE B 372      20.374  76.145 -22.291  1.00  0.00           C  
ATOM    601  N   VAL B 373      16.212  71.988 -21.904  1.00  0.00           N  
ATOM    602  CA  VAL B 373      15.497  70.939 -22.615  1.00  0.00           C  
ATOM    603  C   VAL B 373      14.181  71.410 -23.225  1.00  0.00           C  
ATOM    604  O   VAL B 373      13.683  72.480 -22.879  1.00  0.00           O  
ATOM    605  CB  VAL B 373      15.230  69.746 -21.670  1.00  0.00           C  
ATOM    606  CG1 VAL B 373      16.539  69.129 -21.245  1.00  0.00           C  
ATOM    607  CG2 VAL B 373      14.480  70.210 -20.442  1.00  0.00           C  
ATOM    608  N   GLU B 374      13.637  70.609 -24.142  1.00  0.00           N  
ATOM    609  CA  GLU B 374      12.365  70.919 -24.801  1.00  0.00           C  
ATOM    610  C   GLU B 374      11.223  70.484 -23.888  1.00  0.00           C  
ATOM    611  O   GLU B 374      11.239  69.374 -23.356  1.00  0.00           O  
ATOM    612  CB  GLU B 374      12.252  70.175 -26.136  1.00  0.00           C  
ATOM    613  CG  GLU B 374      13.286  70.557 -27.187  1.00  0.00           C  
ATOM    614  CD  GLU B 374      13.112  71.975 -27.700  1.00  0.00           C  
ATOM    615  OE1 GLU B 374      13.816  72.356 -28.663  1.00  0.00           O  
ATOM    616  OE2 GLU B 374      12.274  72.708 -27.137  1.00  0.00           O  
ATOM    617  N   ASP B 375      10.228  71.349 -23.715  1.00  0.00           N  
ATOM    618  CA  ASP B 375       9.100  71.041 -22.839  1.00  0.00           C  
ATOM    619  C   ASP B 375       8.425  69.718 -23.166  1.00  0.00           C  
ATOM    620  O   ASP B 375       7.691  69.172 -22.345  1.00  0.00           O  
ATOM    621  CB  ASP B 375       8.073  72.178 -22.863  1.00  0.00           C  
ATOM    622  CG  ASP B 375       7.564  72.472 -24.246  1.00  0.00           C  
ATOM    623  OD1 ASP B 375       6.824  73.466 -24.396  1.00  0.00           O  
ATOM    624  OD2 ASP B 375       7.899  71.710 -25.178  1.00  0.00           O  
ATOM    625  N   VAL B 376       8.669  69.201 -24.363  1.00  0.00           N  
ATOM    626  CA  VAL B 376       8.087  67.923 -24.748  1.00  0.00           C  
ATOM    627  C   VAL B 376       8.513  66.847 -23.748  1.00  0.00           C  
ATOM    628  O   VAL B 376       7.789  65.874 -23.520  1.00  0.00           O  
ATOM    629  CB  VAL B 376       8.536  67.515 -26.160  1.00  0.00           C  
ATOM    630  CG1 VAL B 376       9.998  67.840 -26.347  1.00  0.00           C  
ATOM    631  CG2 VAL B 376       8.295  66.033 -26.375  1.00  0.00           C  
ATOM    632  N   HIS B 377       9.690  67.031 -23.154  1.00  0.00           N  
ATOM    633  CA  HIS B 377      10.206  66.087 -22.167  1.00  0.00           C  
ATOM    634  C   HIS B 377       9.346  66.131 -20.913  1.00  0.00           C  
ATOM    635  O   HIS B 377       8.961  65.094 -20.371  1.00  0.00           O  
ATOM    636  CB  HIS B 377      11.653  66.421 -21.803  1.00  0.00           C  
ATOM    637  CG  HIS B 377      12.650  65.967 -22.819  1.00  0.00           C  
ATOM    638  ND1 HIS B 377      12.796  64.643 -23.174  1.00  0.00           N  
ATOM    639  CD2 HIS B 377      13.546  66.658 -23.563  1.00  0.00           C  
ATOM    640  CE1 HIS B 377      13.738  64.538 -24.095  1.00  0.00           C  
ATOM    641  NE2 HIS B 377      14.209  65.747 -24.349  1.00  0.00           N  
ATOM    642  N   VAL B 378       9.054  67.339 -20.446  1.00  0.00           N  
ATOM    643  CA  VAL B 378       8.227  67.503 -19.263  1.00  0.00           C  
ATOM    644  C   VAL B 378       6.892  66.840 -19.547  1.00  0.00           C  
ATOM    645  O   VAL B 378       6.337  66.152 -18.693  1.00  0.00           O  
ATOM    646  CB  VAL B 378       8.001  68.991 -18.944  1.00  0.00           C  
ATOM    647  CG1 VAL B 378       7.108  69.140 -17.721  1.00  0.00           C  
ATOM    648  CG2 VAL B 378       9.340  69.672 -18.718  1.00  0.00           C  
ATOM    649  N   LYS B 388       6.392  67.045 -20.763  1.00  0.00           N  
ATOM    650  CA  LYS B 388       5.120  66.468 -21.183  1.00  0.00           C  
ATOM    651  C   LYS B 388       5.219  64.949 -21.146  1.00  0.00           C  
ATOM    652  O   LYS B 388       4.344  64.271 -20.608  1.00  0.00           O  
ATOM    653  CB  LYS B 388       4.765  66.935 -22.600  1.00  0.00           C  
ATOM    654  CG  LYS B 388       4.469  68.429 -22.726  1.00  0.00           C  
ATOM    655  CD  LYS B 388       4.286  68.834 -24.191  1.00  0.00           C  
ATOM    656  CE  LYS B 388       4.065  70.337 -24.347  1.00  0.00           C  
ATOM    657  NZ  LYS B 388       4.119  70.784 -25.775  1.00  0.00           N  
ATOM    658  N   LYS B 389       6.294  64.418 -21.718  1.00  0.00           N  
ATOM    659  CA  LYS B 389       6.508  62.975 -21.736  1.00  0.00           C  
ATOM    660  C   LYS B 389       6.509  62.393 -20.324  1.00  0.00           C  
ATOM    661  O   LYS B 389       6.093  61.254 -20.109  1.00  0.00           O  
ATOM    662  CB  LYS B 389       7.843  62.649 -22.418  1.00  0.00           C  
ATOM    663  CG  LYS B 389       7.835  62.823 -23.937  1.00  0.00           C  
ATOM    664  CD  LYS B 389       9.249  62.922 -24.504  1.00  0.00           C  
ATOM    665  CE  LYS B 389       9.467  61.989 -25.691  1.00  0.00           C  
ATOM    666  NZ  LYS B 389       9.535  60.558 -25.273  1.00  0.00           N  
ATOM    667  N   GLN B 396       6.957  63.191 -19.362  1.00  0.00           N  
ATOM    668  CA  GLN B 396       7.051  62.738 -17.983  1.00  0.00           C  
ATOM    669  C   GLN B 396       5.804  62.873 -17.107  1.00  0.00           C  
ATOM    670  O   GLN B 396       5.451  61.937 -16.390  1.00  0.00           O  
ATOM    671  CB  GLN B 396       8.245  63.427 -17.316  1.00  0.00           C  
ATOM    672  CG  GLN B 396       9.597  62.950 -17.851  1.00  0.00           C  
ATOM    673  CD  GLN B 396      10.760  63.782 -17.347  1.00  0.00           C  
ATOM    674  OE1 GLN B 396      10.949  63.944 -16.143  1.00  0.00           O  
ATOM    675  NE2 GLN B 396      11.549  64.311 -18.271  1.00  0.00           N  
ATOM    676  N   PHE B 397       5.133  64.018 -17.161  1.00  0.00           N  
ATOM    677  CA  PHE B 397       3.945  64.226 -16.335  1.00  0.00           C  
ATOM    678  C   PHE B 397       2.623  63.846 -16.988  1.00  0.00           C  
ATOM    679  O   PHE B 397       1.579  64.398 -16.639  1.00  0.00           O  
ATOM    680  CB  PHE B 397       3.860  65.682 -15.882  1.00  0.00           C  
ATOM    681  CG  PHE B 397       4.972  66.100 -14.969  1.00  0.00           C  
ATOM    682  CD1 PHE B 397       6.235  66.383 -15.475  1.00  0.00           C  
ATOM    683  CD2 PHE B 397       4.757  66.208 -13.599  1.00  0.00           C  
ATOM    684  CE1 PHE B 397       7.269  66.769 -14.631  1.00  0.00           C  
ATOM    685  CE2 PHE B 397       5.781  66.592 -12.750  1.00  0.00           C  
ATOM    686  CZ  PHE B 397       7.041  66.874 -13.266  1.00  0.00           C  
ATOM    687  N   GLY B 398       2.662  62.904 -17.925  1.00  0.00           N  
ATOM    688  CA  GLY B 398       1.443  62.485 -18.593  1.00  0.00           C  
ATOM    689  C   GLY B 398       0.526  63.643 -18.951  1.00  0.00           C  
ATOM    690  O   GLY B 398       0.817  64.418 -19.863  1.00  0.00           O  
ATOM    691  N   ARG B 399      -0.582  63.766 -18.228  1.00  0.00           N  
ATOM    692  CA  ARG B 399      -1.542  64.834 -18.482  1.00  0.00           C  
ATOM    693  C   ARG B 399      -1.347  66.039 -17.571  1.00  0.00           C  
ATOM    694  O   ARG B 399      -1.540  67.179 -17.992  1.00  0.00           O  
ATOM    695  CB  ARG B 399      -2.973  64.304 -18.337  1.00  0.00           C  
ATOM    696  CG  ARG B 399      -3.441  63.462 -19.513  1.00  0.00           C  
ATOM    697  CD  ARG B 399      -2.563  62.233 -19.719  1.00  0.00           C  
ATOM    698  NE  ARG B 399      -2.866  61.545 -20.972  1.00  0.00           N  
ATOM    699  CZ  ARG B 399      -2.635  62.051 -22.181  1.00  0.00           C  
ATOM    700  NH1 ARG B 399      -2.947  61.350 -23.264  1.00  0.00           N  
ATOM    701  NH2 ARG B 399      -2.087  63.253 -22.311  1.00  0.00           N  
ATOM    702  N   GLU B 400      -0.958  65.784 -16.326  1.00  0.00           N  
ATOM    703  CA  GLU B 400      -0.744  66.849 -15.350  1.00  0.00           C  
ATOM    704  C   GLU B 400       0.383  67.797 -15.766  1.00  0.00           C  
ATOM    705  O   GLU B 400       0.690  68.763 -15.063  1.00  0.00           O  
ATOM    706  CB  GLU B 400      -0.430  66.235 -13.981  1.00  0.00           C  
ATOM    707  CG  GLU B 400      -0.272  67.242 -12.850  1.00  0.00           C  
ATOM    708  CD  GLU B 400       0.000  66.579 -11.512  1.00  0.00           C  
ATOM    709  OE1 GLU B 400      -0.877  65.834 -11.027  1.00  0.00           O  
ATOM    710  OE2 GLU B 400       1.091  66.802 -10.947  1.00  0.00           O  
ATOM    711  N   ALA B 484       0.982  67.526 -16.921  1.00  0.00           N  
ATOM    712  CA  ALA B 484       2.090  68.332 -17.424  1.00  0.00           C  
ATOM    713  C   ALA B 484       1.769  69.804 -17.704  1.00  0.00           C  
ATOM    714  O   ALA B 484       2.635  70.668 -17.555  1.00  0.00           O  
ATOM    715  CB  ALA B 484       2.670  67.679 -18.673  1.00  0.00           C  
ATOM    716  N   LEU B 485       0.540  70.095 -18.112  1.00  0.00           N  
ATOM    717  CA  LEU B 485       0.167  71.475 -18.406  1.00  0.00           C  
ATOM    718  C   LEU B 485       0.432  72.347 -17.191  1.00  0.00           C  
ATOM    719  O   LEU B 485       0.960  73.455 -17.308  1.00  0.00           O  
ATOM    720  CB  LEU B 485      -1.311  71.561 -18.793  1.00  0.00           C  
ATOM    721  CG  LEU B 485      -1.729  70.765 -20.031  1.00  0.00           C  
ATOM    722  CD1 LEU B 485      -3.225  70.923 -20.264  1.00  0.00           C  
ATOM    723  CD2 LEU B 485      -0.940  71.246 -21.240  1.00  0.00           C  
ATOM    724  N   ALA B 486       0.071  71.833 -16.020  1.00  0.00           N  
ATOM    725  CA  ALA B 486       0.261  72.562 -14.776  1.00  0.00           C  
ATOM    726  C   ALA B 486       1.735  72.847 -14.556  1.00  0.00           C  
ATOM    727  O   ALA B 486       2.134  73.994 -14.362  1.00  0.00           O  
ATOM    728  CB  ALA B 486      -0.291  71.756 -13.609  1.00  0.00           C  
ATOM    729  N   VAL B 487       2.536  71.789 -14.594  1.00  0.00           N  
ATOM    730  CA  VAL B 487       3.973  71.895 -14.389  1.00  0.00           C  
ATOM    731  C   VAL B 487       4.629  72.986 -15.223  1.00  0.00           C  
ATOM    732  O   VAL B 487       5.396  73.794 -14.697  1.00  0.00           O  
ATOM    733  CB  VAL B 487       4.671  70.554 -14.689  1.00  0.00           C  
ATOM    734  CG1 VAL B 487       6.178  70.688 -14.511  1.00  0.00           C  
ATOM    735  CG2 VAL B 487       4.125  69.480 -13.764  1.00  0.00           C  
ATOM    736  N   LEU B 488       4.326  73.018 -16.518  1.00  0.00           N  
ATOM    737  CA  LEU B 488       4.924  74.015 -17.403  1.00  0.00           C  
ATOM    738  C   LEU B 488       4.678  75.472 -17.000  1.00  0.00           C  
ATOM    739  O   LEU B 488       5.241  76.393 -17.592  1.00  0.00           O  
ATOM    740  CB  LEU B 488       4.465  73.777 -18.845  1.00  0.00           C  
ATOM    741  CG  LEU B 488       5.025  72.493 -19.471  1.00  0.00           C  
ATOM    742  CD1 LEU B 488       4.482  72.300 -20.875  1.00  0.00           C  
ATOM    743  CD2 LEU B 488       6.540  72.572 -19.503  1.00  0.00           C  
ATOM    744  N   ASP B 495       3.852  75.687 -15.985  1.00  0.00           N  
ATOM    745  CA  ASP B 495       3.579  77.045 -15.540  1.00  0.00           C  
ATOM    746  C   ASP B 495       4.683  77.523 -14.609  1.00  0.00           C  
ATOM    747  O   ASP B 495       5.059  78.697 -14.633  1.00  0.00           O  
ATOM    748  CB  ASP B 495       2.233  77.113 -14.817  1.00  0.00           C  
ATOM    749  CG  ASP B 495       1.869  78.526 -14.401  1.00  0.00           C  
ATOM    750  OD1 ASP B 495       2.590  79.104 -13.560  1.00  0.00           O  
ATOM    751  OD2 ASP B 495       0.865  79.061 -14.921  1.00  0.00           O  
ATOM    752  N   ARG B 496       5.199  76.605 -13.794  1.00  0.00           N  
ATOM    753  CA  ARG B 496       6.255  76.922 -12.838  1.00  0.00           C  
ATOM    754  C   ARG B 496       7.622  76.938 -13.504  1.00  0.00           C  
ATOM    755  O   ARG B 496       8.617  77.283 -12.876  1.00  0.00           O  
ATOM    756  CB  ARG B 496       6.268  75.898 -11.698  1.00  0.00           C  
ATOM    757  CG  ARG B 496       6.922  74.558 -12.052  1.00  0.00           C  
ATOM    758  CD  ARG B 496       6.777  73.551 -10.911  1.00  0.00           C  
ATOM    759  NE  ARG B 496       7.586  72.348 -11.101  1.00  0.00           N  
ATOM    760  CZ  ARG B 496       7.517  71.269 -10.324  1.00  0.00           C  
ATOM    761  NH1 ARG B 496       8.296  70.224 -10.568  1.00  0.00           N  
ATOM    762  NH2 ARG B 496       6.662  71.228  -9.311  1.00  0.00           N  
ATOM    763  N   CYS B 497       7.663  76.565 -14.779  1.00  0.00           N  
ATOM    764  CA  CYS B 497       8.911  76.517 -15.535  1.00  0.00           C  
ATOM    765  C   CYS B 497       9.116  77.752 -16.406  1.00  0.00           C  
ATOM    766  O   CYS B 497       8.167  78.470 -16.712  1.00  0.00           O  
ATOM    767  CB  CYS B 497       8.923  75.272 -16.425  1.00  0.00           C  
ATOM    768  SG  CYS B 497       8.560  73.730 -15.561  1.00  0.00           S  
ATOM    769  N   PHE B 498      10.361  77.995 -16.800  1.00  0.00           N  
ATOM    770  CA  PHE B 498      10.674  79.125 -17.668  1.00  0.00           C  
ATOM    771  C   PHE B 498      10.849  78.583 -19.083  1.00  0.00           C  
ATOM    772  O   PHE B 498      10.952  77.375 -19.284  1.00  0.00           O  
ATOM    773  CB  PHE B 498      12.003  79.791 -17.291  1.00  0.00           C  
ATOM    774  CG  PHE B 498      11.975  80.600 -16.027  1.00  0.00           C  
ATOM    775  CD1 PHE B 498      11.830  79.989 -14.786  1.00  0.00           C  
ATOM    776  CD2 PHE B 498      12.200  81.973 -16.071  1.00  0.00           C  
ATOM    777  CE1 PHE B 498      11.921  80.735 -13.604  1.00  0.00           C  
ATOM    778  CE2 PHE B 498      12.292  82.726 -14.898  1.00  0.00           C  
ATOM    779  CZ  PHE B 498      12.155  82.106 -13.665  1.00  0.00           C  
ATOM    780  N   TYR B 499      10.881  79.486 -20.056  1.00  0.00           N  
ATOM    781  CA  TYR B 499      11.121  79.119 -21.446  1.00  0.00           C  
ATOM    782  C   TYR B 499      12.230  80.028 -21.949  1.00  0.00           C  
ATOM    783  O   TYR B 499      12.488  81.092 -21.372  1.00  0.00           O  
ATOM    784  CB  TYR B 499       9.883  79.310 -22.314  1.00  0.00           C  
ATOM    785  CG  TYR B 499       8.890  78.184 -22.234  1.00  0.00           C  
ATOM    786  CD1 TYR B 499       8.070  78.030 -21.120  1.00  0.00           C  
ATOM    787  CD2 TYR B 499       8.755  77.277 -23.286  1.00  0.00           C  
ATOM    788  CE1 TYR B 499       7.130  77.000 -21.056  1.00  0.00           C  
ATOM    789  CE2 TYR B 499       7.824  76.244 -23.233  1.00  0.00           C  
ATOM    790  CZ  TYR B 499       7.013  76.113 -22.115  1.00  0.00           C  
ATOM    791  OH  TYR B 499       6.080  75.102 -22.053  1.00  0.00           O  
ATOM    792  N   LEU B 500      12.892  79.615 -23.021  1.00  0.00           N  
ATOM    793  CA  LEU B 500      13.976  80.420 -23.559  1.00  0.00           C  
ATOM    794  C   LEU B 500      13.557  81.188 -24.807  1.00  0.00           C  
ATOM    795  O   LEU B 500      13.039  80.610 -25.761  1.00  0.00           O  
ATOM    796  CB  LEU B 500      15.187  79.526 -23.849  1.00  0.00           C  
ATOM    797  CG  LEU B 500      16.190  79.321 -22.705  1.00  0.00           C  
ATOM    798  CD1 LEU B 500      15.481  79.092 -21.394  1.00  0.00           C  
ATOM    799  CD2 LEU B 500      17.083  78.141 -23.040  1.00  0.00           C  
ATOM    800  N   ALA B 501      13.779  82.499 -24.788  1.00  0.00           N  
ATOM    801  CA  ALA B 501      13.428  83.351 -25.917  1.00  0.00           C  
ATOM    802  C   ALA B 501      14.657  84.070 -26.445  1.00  0.00           C  
ATOM    803  O   ALA B 501      15.481  84.557 -25.674  1.00  0.00           O  
ATOM    804  CB  ALA B 501      12.381  84.357 -25.502  1.00  0.00           C  
ATOM    805  N   THR B 502      14.767  84.137 -27.767  1.00  0.00           N  
ATOM    806  CA  THR B 502      15.899  84.780 -28.424  1.00  0.00           C  
ATOM    807  C   THR B 502      15.490  86.040 -29.185  1.00  0.00           C  
ATOM    808  O   THR B 502      14.307  86.360 -29.279  1.00  0.00           O  
ATOM    809  CB  THR B 502      16.578  83.800 -29.409  1.00  0.00           C  
ATOM    810  OG1 THR B 502      17.411  84.527 -30.319  1.00  0.00           O  
ATOM    811  CG2 THR B 502      15.533  83.022 -30.193  1.00  0.00           C  
ATOM    812  N   LEU B 503      16.478  86.758 -29.709  1.00  0.00           N  
ATOM    813  CA  LEU B 503      16.226  87.966 -30.482  1.00  0.00           C  
ATOM    814  C   LEU B 503      16.482  87.670 -31.957  1.00  0.00           C  
ATOM    815  O   LEU B 503      17.590  87.287 -32.331  1.00  0.00           O  
ATOM    816  CB  LEU B 503      17.158  89.097 -30.049  1.00  0.00           C  
ATOM    817  CG  LEU B 503      17.097  89.655 -28.630  1.00  0.00           C  
ATOM    818  CD1 LEU B 503      17.896  90.957 -28.588  1.00  0.00           C  
ATOM    819  CD2 LEU B 503      15.654  89.914 -28.227  1.00  0.00           C  
ATOM    820  N   PRO B 504      15.464  87.844 -32.816  1.00  0.00           N  
ATOM    821  CA  PRO B 504      15.655  87.578 -34.245  1.00  0.00           C  
ATOM    822  C   PRO B 504      16.634  88.576 -34.859  1.00  0.00           C  
ATOM    823  O   PRO B 504      16.648  89.751 -34.490  1.00  0.00           O  
ATOM    824  CB  PRO B 504      14.245  87.714 -34.808  1.00  0.00           C  
ATOM    825  CG  PRO B 504      13.650  88.772 -33.932  1.00  0.00           C  
ATOM    826  CD  PRO B 504      14.105  88.347 -32.553  1.00  0.00           C  
ATOM    827  N   LYS B 576      17.454  88.097 -35.791  1.00  0.00           N  
ATOM    828  CA  LYS B 576      18.452  88.934 -36.453  1.00  0.00           C  
ATOM    829  C   LYS B 576      17.806  89.936 -37.407  1.00  0.00           C  
ATOM    830  O   LYS B 576      17.303  89.561 -38.466  1.00  0.00           O  
ATOM    831  CB  LYS B 576      19.438  88.054 -37.228  1.00  0.00           C  
ATOM    832  CG  LYS B 576      20.096  86.959 -36.395  1.00  0.00           C  
ATOM    833  CD  LYS B 576      21.008  87.520 -35.308  1.00  0.00           C  
ATOM    834  CE  LYS B 576      22.298  88.098 -35.883  1.00  0.00           C  
ATOM    835  NZ  LYS B 576      22.072  89.273 -36.770  1.00  0.00           N  
ATOM    836  N   PRO B 577      17.813  91.227 -37.040  1.00  0.00           N  
ATOM    837  CA  PRO B 577      17.222  92.276 -37.878  1.00  0.00           C  
ATOM    838  C   PRO B 577      17.875  92.372 -39.261  1.00  0.00           C  
ATOM    839  O   PRO B 577      18.756  93.204 -39.486  1.00  0.00           O  
ATOM    840  CB  PRO B 577      17.437  93.539 -37.045  1.00  0.00           C  
ATOM    841  CG  PRO B 577      17.388  93.023 -35.640  1.00  0.00           C  
ATOM    842  CD  PRO B 577      18.237  91.780 -35.742  1.00  0.00           C  
ATOM    843  N   ASN B 578      17.433  91.514 -40.179  1.00  0.00           N  
ATOM    844  CA  ASN B 578      17.949  91.477 -41.547  1.00  0.00           C  
ATOM    845  C   ASN B 578      19.470  91.351 -41.615  1.00  0.00           C  
ATOM    846  O   ASN B 578      20.117  91.328 -40.547  1.00  0.00           O  
ATOM    847  CB  ASN B 578      17.506  92.726 -42.322  1.00  0.00           C  
ATOM    848  CG  ASN B 578      15.997  92.818 -42.469  1.00  0.00           C  
ATOM    849  OD1 ASN B 578      15.348  91.875 -42.924  1.00  0.00           O  
ATOM    850  ND2 ASN B 578      15.432  93.962 -42.091  1.00  0.00           N  
ATOM    851  N   LEU B 648      14.853  94.540 -29.033  1.00  0.00           N  
ATOM    852  CA  LEU B 648      13.580  94.669 -29.798  1.00  0.00           C  
ATOM    853  C   LEU B 648      12.466  93.842 -29.159  1.00  0.00           C  
ATOM    854  O   LEU B 648      11.965  94.182 -28.087  1.00  0.00           O  
ATOM    855  CB  LEU B 648      13.790  94.222 -31.249  1.00  0.00           C  
ATOM    856  CG  LEU B 648      14.816  95.005 -32.073  1.00  0.00           C  
ATOM    857  CD1 LEU B 648      14.979  94.349 -33.435  1.00  0.00           C  
ATOM    858  CD2 LEU B 648      14.370  96.455 -32.220  1.00  0.00           C  
ATOM    859  N   LYS B 649      12.085  92.755 -29.824  1.00  0.00           N  
ATOM    860  CA  LYS B 649      11.025  91.881 -29.333  1.00  0.00           C  
ATOM    861  C   LYS B 649      11.496  90.428 -29.305  1.00  0.00           C  
ATOM    862  O   LYS B 649      11.612  89.790 -30.351  1.00  0.00           O  
ATOM    863  CB  LYS B 649       9.788  91.996 -30.231  1.00  0.00           C  
ATOM    864  CG  LYS B 649       9.204  93.406 -30.358  1.00  0.00           C  
ATOM    865  CD  LYS B 649      10.080  94.332 -31.204  1.00  0.00           C  
ATOM    866  CE  LYS B 649       9.476  95.730 -31.307  1.00  0.00           C  
ATOM    867  NZ  LYS B 649      10.320  96.658 -32.112  1.00  0.00           N  
ATOM    868  N   PRO B 650      11.778  89.891 -28.103  1.00  0.00           N  
ATOM    869  CA  PRO B 650      12.242  88.511 -27.896  1.00  0.00           C  
ATOM    870  C   PRO B 650      11.226  87.457 -28.343  1.00  0.00           C  
ATOM    871  O   PRO B 650      10.021  87.618 -28.140  1.00  0.00           O  
ATOM    872  CB  PRO B 650      12.497  88.455 -26.393  1.00  0.00           C  
ATOM    873  CG  PRO B 650      12.848  89.871 -26.052  1.00  0.00           C  
ATOM    874  CD  PRO B 650      11.824  90.644 -26.837  1.00  0.00           C  
ATOM    875  N   ILE B 651      11.720  86.376 -28.944  1.00  0.00           N  
ATOM    876  CA  ILE B 651      10.854  85.303 -29.424  1.00  0.00           C  
ATOM    877  C   ILE B 651      11.043  84.016 -28.628  1.00  0.00           C  
ATOM    878  O   ILE B 651      12.120  83.417 -28.632  1.00  0.00           O  
ATOM    879  CB  ILE B 651      11.121  84.996 -30.905  1.00  0.00           C  
ATOM    880  CG1 ILE B 651      11.029  86.284 -31.728  1.00  0.00           C  
ATOM    881  CG2 ILE B 651      10.114  83.970 -31.402  1.00  0.00           C  
ATOM    882  CD1 ILE B 651      11.407  86.114 -33.187  1.00  0.00           C  
ATOM    883  N   SER B 652       9.985  83.588 -27.951  1.00  0.00           N  
ATOM    884  CA  SER B 652      10.044  82.377 -27.148  1.00  0.00           C  
ATOM    885  C   SER B 652      10.289  81.162 -28.022  1.00  0.00           C  
ATOM    886  O   SER B 652      10.274  81.251 -29.247  1.00  0.00           O  
ATOM    887  CB  SER B 652       8.742  82.185 -26.372  1.00  0.00           C  
ATOM    888  OG  SER B 652       8.450  83.320 -25.578  1.00  0.00           O  
ATOM    889  N   SER B 653      10.519  80.027 -27.369  1.00  0.00           N  
ATOM    890  CA  SER B 653      10.767  78.759 -28.042  1.00  0.00           C  
ATOM    891  C   SER B 653      10.248  77.638 -27.153  1.00  0.00           C  
ATOM    892  O   SER B 653       9.801  77.878 -26.033  1.00  0.00           O  
ATOM    893  CB  SER B 653      12.260  78.564 -28.287  1.00  0.00           C  
ATOM    894  OG  SER B 653      12.963  78.529 -27.061  1.00  0.00           O  
ATOM    895  N   THR B 654      10.305  76.414 -27.657  1.00  0.00           N  
ATOM    896  CA  THR B 654       9.830  75.268 -26.902  1.00  0.00           C  
ATOM    897  C   THR B 654      10.819  74.901 -25.796  1.00  0.00           C  
ATOM    898  O   THR B 654      10.533  74.057 -24.949  1.00  0.00           O  
ATOM    899  CB  THR B 654       9.608  74.068 -27.842  1.00  0.00           C  
ATOM    900  OG1 THR B 654       9.694  72.848 -27.096  1.00  0.00           O  
ATOM    901  CG2 THR B 654      10.644  74.072 -28.965  1.00  0.00           C  
ATOM    902  N   LEU B 655      11.976  75.557 -25.805  1.00  0.00           N  
ATOM    903  CA  LEU B 655      13.024  75.321 -24.815  1.00  0.00           C  
ATOM    904  C   LEU B 655      12.706  75.842 -23.418  1.00  0.00           C  
ATOM    905  O   LEU B 655      12.273  76.982 -23.245  1.00  0.00           O  
ATOM    906  CB  LEU B 655      14.334  75.963 -25.266  1.00  0.00           C  
ATOM    907  CG  LEU B 655      15.117  75.316 -26.405  1.00  0.00           C  
ATOM    908  CD1 LEU B 655      16.405  76.097 -26.614  1.00  0.00           C  
ATOM    909  CD2 LEU B 655      15.423  73.864 -26.075  1.00  0.00           C  
ATOM    910  N   THR B 656      12.955  75.003 -22.419  1.00  0.00           N  
ATOM    911  CA  THR B 656      12.719  75.373 -21.032  1.00  0.00           C  
ATOM    912  C   THR B 656      13.906  74.937 -20.186  1.00  0.00           C  
ATOM    913  O   THR B 656      14.655  74.039 -20.572  1.00  0.00           O  
ATOM    914  CB  THR B 656      11.470  74.677 -20.467  1.00  0.00           C  
ATOM    915  OG1 THR B 656      11.775  73.306 -20.172  1.00  0.00           O  
ATOM    916  CG2 THR B 656      10.336  74.732 -21.473  1.00  0.00           C  
ATOM    917  N   LEU B 657      14.082  75.589 -19.041  1.00  0.00           N  
ATOM    918  CA  LEU B 657      15.147  75.240 -18.112  1.00  0.00           C  
ATOM    919  C   LEU B 657      14.495  74.232 -17.177  1.00  0.00           C  
ATOM    920  O   LEU B 657      13.333  74.410 -16.803  1.00  0.00           O  
ATOM    921  CB  LEU B 657      15.594  76.463 -17.308  1.00  0.00           C  
ATOM    922  CG  LEU B 657      16.289  77.609 -18.040  1.00  0.00           C  
ATOM    923  CD1 LEU B 657      16.586  78.716 -17.055  1.00  0.00           C  
ATOM    924  CD2 LEU B 657      17.574  77.123 -18.687  1.00  0.00           C  
ATOM    925  N   ARG B 658      15.224  73.177 -16.810  1.00  0.00           N  
ATOM    926  CA  ARG B 658      14.682  72.151 -15.920  1.00  0.00           C  
ATOM    927  C   ARG B 658      14.290  72.764 -14.585  1.00  0.00           C  
ATOM    928  O   ARG B 658      15.017  73.602 -14.049  1.00  0.00           O  
ATOM    929  CB  ARG B 658      15.705  71.043 -15.680  1.00  0.00           C  
ATOM    930  CG  ARG B 658      16.984  71.509 -15.007  1.00  0.00           C  
ATOM    931  CD  ARG B 658      17.525  70.449 -14.056  1.00  0.00           C  
ATOM    932  NE  ARG B 658      18.849  70.801 -13.559  1.00  0.00           N  
ATOM    933  CZ  ARG B 658      19.969  70.591 -14.235  1.00  0.00           C  
ATOM    934  NH1 ARG B 658      21.136  70.946 -13.723  1.00  0.00           N  
ATOM    935  NH2 ARG B 658      19.921  70.007 -15.420  1.00  0.00           N  
ATOM    936  N   SER B 659      13.138  72.355 -14.060  1.00  0.00           N  
ATOM    937  CA  SER B 659      12.658  72.875 -12.784  1.00  0.00           C  
ATOM    938  C   SER B 659      13.352  72.104 -11.676  1.00  0.00           C  
ATOM    939  O   SER B 659      13.896  72.691 -10.744  1.00  0.00           O  
ATOM    940  CB  SER B 659      11.141  72.714 -12.668  1.00  0.00           C  
ATOM    941  OG  SER B 659      10.753  71.367 -12.864  1.00  0.00           O  
ATOM    942  N   HIS B 660      13.326  70.782 -11.787  1.00  0.00           N  
ATOM    943  CA  HIS B 660      13.979  69.922 -10.822  1.00  0.00           C  
ATOM    944  C   HIS B 660      14.920  69.021 -11.599  1.00  0.00           C  
ATOM    945  O   HIS B 660      14.933  69.041 -12.824  1.00  0.00           O  
ATOM    946  CB  HIS B 660      12.951  69.103 -10.030  1.00  0.00           C  
ATOM    947  CG  HIS B 660      12.037  68.264 -10.872  1.00  0.00           C  
ATOM    948  ND1 HIS B 660      10.927  67.634 -10.351  1.00  0.00           N  
ATOM    949  CD2 HIS B 660      12.076  67.932 -12.184  1.00  0.00           C  
ATOM    950  CE1 HIS B 660      10.321  66.951 -11.305  1.00  0.00           C  
ATOM    951  NE2 HIS B 660      10.998  67.115 -12.428  1.00  0.00           N  
ATOM    952  N   MET B 661      15.717  68.234 -10.897  1.00  0.00           N  
ATOM    953  CA  MET B 661      16.654  67.365 -11.575  1.00  0.00           C  
ATOM    954  C   MET B 661      15.936  66.294 -12.384  1.00  0.00           C  
ATOM    955  O   MET B 661      16.332  65.999 -13.509  1.00  0.00           O  
ATOM    956  CB  MET B 661      17.591  66.712 -10.555  1.00  0.00           C  
ATOM    957  CG  MET B 661      18.826  66.056 -11.155  1.00  0.00           C  
ATOM    958  SD  MET B 661      19.839  67.228 -12.063  1.00  0.00           S  
ATOM    959  CE  MET B 661      20.176  68.446 -10.756  1.00  0.00           C  
ATOM    960  N   THR B 662      14.871  65.729 -11.819  1.00  0.00           N  
ATOM    961  CA  THR B 662      14.118  64.660 -12.477  1.00  0.00           C  
ATOM    962  C   THR B 662      13.850  64.816 -13.975  1.00  0.00           C  
ATOM    963  O   THR B 662      13.771  63.823 -14.695  1.00  0.00           O  
ATOM    964  CB  THR B 662      12.779  64.418 -11.765  1.00  0.00           C  
ATOM    965  OG1 THR B 662      13.029  63.900 -10.456  1.00  0.00           O  
ATOM    966  CG2 THR B 662      11.932  63.418 -12.534  1.00  0.00           C  
ATOM    967  N   THR B 663      13.708  66.049 -14.446  1.00  0.00           N  
ATOM    968  CA  THR B 663      13.443  66.282 -15.865  1.00  0.00           C  
ATOM    969  C   THR B 663      14.578  65.747 -16.734  1.00  0.00           C  
ATOM    970  O   THR B 663      14.338  65.154 -17.785  1.00  0.00           O  
ATOM    971  CB  THR B 663      13.248  67.791 -16.170  1.00  0.00           C  
ATOM    972  OG1 THR B 663      11.976  68.225 -15.673  1.00  0.00           O  
ATOM    973  CG2 THR B 663      13.310  68.043 -17.661  1.00  0.00           C  
ATOM    974  N   GLY B 664      15.811  65.957 -16.280  1.00  0.00           N  
ATOM    975  CA  GLY B 664      16.973  65.502 -17.018  1.00  0.00           C  
ATOM    976  C   GLY B 664      17.316  64.045 -16.774  1.00  0.00           C  
ATOM    977  O   GLY B 664      17.834  63.366 -17.654  1.00  0.00           O  
ATOM    978  N   TRP B 665      17.034  63.546 -15.581  1.00  0.00           N  
ATOM    979  CA  TRP B 665      17.351  62.161 -15.292  1.00  0.00           C  
ATOM    980  C   TRP B 665      16.889  61.225 -16.396  1.00  0.00           C  
ATOM    981  O   TRP B 665      17.706  60.543 -17.005  1.00  0.00           O  
ATOM    982  CB  TRP B 665      16.745  61.733 -13.956  1.00  0.00           C  
ATOM    983  CG  TRP B 665      17.547  62.190 -12.778  1.00  0.00           C  
ATOM    984  CD1 TRP B 665      17.117  62.970 -11.749  1.00  0.00           C  
ATOM    985  CD2 TRP B 665      18.917  61.880 -12.499  1.00  0.00           C  
ATOM    986  NE1 TRP B 665      18.131  63.164 -10.844  1.00  0.00           N  
ATOM    987  CE2 TRP B 665      19.247  62.504 -11.281  1.00  0.00           C  
ATOM    988  CE3 TRP B 665      19.896  61.131 -13.160  1.00  0.00           C  
ATOM    989  CZ2 TRP B 665      20.514  62.403 -10.710  1.00  0.00           C  
ATOM    990  CZ3 TRP B 665      21.153  61.030 -12.592  1.00  0.00           C  
ATOM    991  CH2 TRP B 665      21.451  61.663 -11.379  1.00  0.00           C  
ATOM    992  N   PHE B 666      15.591  61.196 -16.673  1.00  0.00           N  
ATOM    993  CA  PHE B 666      15.089  60.300 -17.707  1.00  0.00           C  
ATOM    994  C   PHE B 666      15.934  60.378 -18.970  1.00  0.00           C  
ATOM    995  O   PHE B 666      16.285  59.347 -19.544  1.00  0.00           O  
ATOM    996  CB  PHE B 666      13.634  60.607 -18.040  1.00  0.00           C  
ATOM    997  CG  PHE B 666      12.679  60.332 -16.917  1.00  0.00           C  
ATOM    998  CD1 PHE B 666      12.328  61.334 -16.022  1.00  0.00           C  
ATOM    999  CD2 PHE B 666      12.115  59.074 -16.767  1.00  0.00           C  
ATOM   1000  CE1 PHE B 666      11.423  61.088 -14.995  1.00  0.00           C  
ATOM   1001  CE2 PHE B 666      11.211  58.818 -15.744  1.00  0.00           C  
ATOM   1002  CZ  PHE B 666      10.865  59.830 -14.857  1.00  0.00           C  
ATOM   1003  N   ILE B 667      16.260  61.596 -19.398  1.00  0.00           N  
ATOM   1004  CA  ILE B 667      17.087  61.789 -20.588  1.00  0.00           C  
ATOM   1005  C   ILE B 667      18.392  61.006 -20.433  1.00  0.00           C  
ATOM   1006  O   ILE B 667      18.802  60.269 -21.318  1.00  0.00           O  
ATOM   1007  CB  ILE B 667      17.465  63.262 -20.780  1.00  0.00           C  
ATOM   1008  CG1 ILE B 667      16.230  64.100 -21.081  1.00  0.00           C  
ATOM   1009  CG2 ILE B 667      18.489  63.392 -21.879  1.00  0.00           C  
ATOM   1010  CD1 ILE B 667      16.525  65.594 -21.122  1.00  0.00           C  
ATOM   1011  N   THR B 668      19.046  61.179 -19.295  1.00  0.00           N  
ATOM   1012  CA  THR B 668      20.299  60.493 -19.036  1.00  0.00           C  
ATOM   1013  C   THR B 668      20.136  58.981 -18.925  1.00  0.00           C  
ATOM   1014  O   THR B 668      20.789  58.227 -19.642  1.00  0.00           O  
ATOM   1015  CB  THR B 668      20.968  61.023 -17.740  1.00  0.00           C  
ATOM   1016  OG1 THR B 668      21.549  62.310 -17.984  1.00  0.00           O  
ATOM   1017  CG2 THR B 668      22.046  60.079 -17.277  1.00  0.00           C  
ATOM   1018  N   LEU B 669      19.262  58.541 -18.027  1.00  0.00           N  
ATOM   1019  CA  LEU B 669      19.046  57.117 -17.810  1.00  0.00           C  
ATOM   1020  C   LEU B 669      18.703  56.344 -19.061  1.00  0.00           C  
ATOM   1021  O   LEU B 669      19.063  55.175 -19.187  1.00  0.00           O  
ATOM   1022  CB  LEU B 669      17.944  56.893 -16.780  1.00  0.00           C  
ATOM   1023  CG  LEU B 669      18.262  57.266 -15.336  1.00  0.00           C  
ATOM   1024  CD1 LEU B 669      17.039  57.001 -14.471  1.00  0.00           C  
ATOM   1025  CD2 LEU B 669      19.465  56.464 -14.852  1.00  0.00           C  
ATOM   1026  N   SER B 670      18.005  56.992 -19.985  1.00  0.00           N  
ATOM   1027  CA  SER B 670      17.606  56.336 -21.222  1.00  0.00           C  
ATOM   1028  C   SER B 670      18.768  55.676 -21.956  1.00  0.00           C  
ATOM   1029  O   SER B 670      18.604  54.615 -22.556  1.00  0.00           O  
ATOM   1030  CB  SER B 670      16.918  57.337 -22.149  1.00  0.00           C  
ATOM   1031  OG  SER B 670      17.798  58.381 -22.504  1.00  0.00           O  
ATOM   1032  N   HIS B 671      19.941  56.299 -21.900  1.00  0.00           N  
ATOM   1033  CA  HIS B 671      21.117  55.767 -22.577  1.00  0.00           C  
ATOM   1034  C   HIS B 671      21.885  54.683 -21.828  1.00  0.00           C  
ATOM   1035  O   HIS B 671      22.782  54.068 -22.394  1.00  0.00           O  
ATOM   1036  CB  HIS B 671      22.106  56.886 -22.887  1.00  0.00           C  
ATOM   1037  CG  HIS B 671      21.621  57.877 -23.894  1.00  0.00           C  
ATOM   1038  ND1 HIS B 671      20.706  58.860 -23.592  1.00  0.00           N  
ATOM   1039  CD2 HIS B 671      21.959  58.063 -25.191  1.00  0.00           C  
ATOM   1040  CE1 HIS B 671      20.504  59.612 -24.659  1.00  0.00           C  
ATOM   1041  NE2 HIS B 671      21.253  59.150 -25.642  1.00  0.00           N  
ATOM   1042  N   ILE B 672      21.549  54.423 -20.574  1.00  0.00           N  
ATOM   1043  CA  ILE B 672      22.323  53.441 -19.830  1.00  0.00           C  
ATOM   1044  C   ILE B 672      21.549  52.412 -19.016  1.00  0.00           C  
ATOM   1045  O   ILE B 672      22.068  51.340 -18.720  1.00  0.00           O  
ATOM   1046  CB  ILE B 672      23.288  54.167 -18.878  1.00  0.00           C  
ATOM   1047  CG1 ILE B 672      22.495  54.921 -17.810  1.00  0.00           C  
ATOM   1048  CG2 ILE B 672      24.112  55.179 -19.648  1.00  0.00           C  
ATOM   1049  CD1 ILE B 672      23.351  55.582 -16.756  1.00  0.00           C  
ATOM   1050  N   ALA B 675      20.316  52.735 -18.652  1.00  0.00           N  
ATOM   1051  CA  ALA B 675      19.505  51.839 -17.833  1.00  0.00           C  
ATOM   1052  C   ALA B 675      19.459  50.388 -18.294  1.00  0.00           C  
ATOM   1053  O   ALA B 675      19.258  49.486 -17.484  1.00  0.00           O  
ATOM   1054  CB  ALA B 675      18.092  52.386 -17.717  1.00  0.00           C  
ATOM   1055  N   ASP B 677      19.646  50.159 -19.588  1.00  0.00           N  
ATOM   1056  CA  ASP B 677      19.599  48.803 -20.128  1.00  0.00           C  
ATOM   1057  C   ASP B 677      20.966  48.216 -20.477  1.00  0.00           C  
ATOM   1058  O   ASP B 677      21.084  47.017 -20.689  1.00  0.00           O  
ATOM   1059  CB  ASP B 677      18.720  48.782 -21.375  1.00  0.00           C  
ATOM   1060  CG  ASP B 677      19.204  49.750 -22.436  1.00  0.00           C  
ATOM   1061  OD1 ASP B 677      19.175  50.973 -22.180  1.00  0.00           O  
ATOM   1062  OD2 ASP B 677      19.624  49.291 -23.519  1.00  0.00           O  
ATOM   1063  N   LYS B 681      21.996  49.055 -20.526  1.00  0.00           N  
ATOM   1064  CA  LYS B 681      23.335  48.599 -20.879  1.00  0.00           C  
ATOM   1065  C   LYS B 681      24.288  48.332 -19.715  1.00  0.00           C  
ATOM   1066  O   LYS B 681      24.930  47.286 -19.664  1.00  0.00           O  
ATOM   1067  CB  LYS B 681      23.959  49.592 -21.858  1.00  0.00           C  
ATOM   1068  CG  LYS B 681      23.380  49.469 -23.257  1.00  0.00           C  
ATOM   1069  CD  LYS B 681      23.835  50.577 -24.189  1.00  0.00           C  
ATOM   1070  CE  LYS B 681      22.911  51.772 -24.114  1.00  0.00           C  
ATOM   1071  NZ  LYS B 681      23.269  52.786 -25.147  1.00  0.00           N  
ATOM   1072  N   LEU B 683      24.385  49.269 -18.782  1.00  0.00           N  
ATOM   1073  CA  LEU B 683      25.263  49.088 -17.634  1.00  0.00           C  
ATOM   1074  C   LEU B 683      24.682  48.053 -16.684  1.00  0.00           C  
ATOM   1075  O   LEU B 683      23.476  47.804 -16.676  1.00  0.00           O  
ATOM   1076  CB  LEU B 683      25.439  50.405 -16.891  1.00  0.00           C  
ATOM   1077  CG  LEU B 683      25.861  51.546 -17.802  1.00  0.00           C  
ATOM   1078  CD1 LEU B 683      25.919  52.820 -16.997  1.00  0.00           C  
ATOM   1079  CD2 LEU B 683      27.203  51.227 -18.443  1.00  0.00           C  
ATOM   1080  N   PRO B 684      25.539  47.440 -15.861  1.00  0.00           N  
ATOM   1081  CA  PRO B 684      25.130  46.420 -14.894  1.00  0.00           C  
ATOM   1082  C   PRO B 684      24.390  47.024 -13.714  1.00  0.00           C  
ATOM   1083  O   PRO B 684      24.768  48.085 -13.225  1.00  0.00           O  
ATOM   1084  CB  PRO B 684      26.455  45.798 -14.476  1.00  0.00           C  
ATOM   1085  CG  PRO B 684      27.373  46.094 -15.634  1.00  0.00           C  
ATOM   1086  CD  PRO B 684      27.004  47.497 -15.959  1.00  0.00           C  
ATOM   1087  N   LEU B 685      23.337  46.350 -13.260  1.00  0.00           N  
ATOM   1088  CA  LEU B 685      22.561  46.829 -12.119  1.00  0.00           C  
ATOM   1089  C   LEU B 685      23.227  46.389 -10.826  1.00  0.00           C  
ATOM   1090  O   LEU B 685      23.892  45.355 -10.790  1.00  0.00           O  
ATOM   1091  CB  LEU B 685      21.140  46.269 -12.157  1.00  0.00           C  
ATOM   1092  CG  LEU B 685      20.080  46.947 -13.024  1.00  0.00           C  
ATOM   1093  CD1 LEU B 685      20.460  46.886 -14.488  1.00  0.00           C  
ATOM   1094  CD2 LEU B 685      18.759  46.249 -12.792  1.00  0.00           C  
ATOM   1095  N   PRO B 686      23.062  47.163  -9.740  1.00  0.00           N  
ATOM   1096  CA  PRO B 686      22.316  48.416  -9.597  1.00  0.00           C  
ATOM   1097  C   PRO B 686      23.077  49.656 -10.035  1.00  0.00           C  
ATOM   1098  O   PRO B 686      24.270  49.784  -9.770  1.00  0.00           O  
ATOM   1099  CB  PRO B 686      22.018  48.459  -8.111  1.00  0.00           C  
ATOM   1100  CG  PRO B 686      23.236  47.858  -7.532  1.00  0.00           C  
ATOM   1101  CD  PRO B 686      23.443  46.649  -8.413  1.00  0.00           C  
ATOM   1102  N   ILE B 687      22.379  50.566 -10.703  1.00  0.00           N  
ATOM   1103  CA  ILE B 687      22.978  51.812 -11.151  1.00  0.00           C  
ATOM   1104  C   ILE B 687      22.695  52.863 -10.091  1.00  0.00           C  
ATOM   1105  O   ILE B 687      21.565  52.989  -9.631  1.00  0.00           O  
ATOM   1106  CB  ILE B 687      22.382  52.286 -12.483  1.00  0.00           C  
ATOM   1107  CG1 ILE B 687      22.733  51.293 -13.587  1.00  0.00           C  
ATOM   1108  CG2 ILE B 687      22.890  53.684 -12.805  1.00  0.00           C  
ATOM   1109  CD1 ILE B 687      22.523  51.819 -14.992  1.00  0.00           C  
ATOM   1110  N   LYS B 688      23.724  53.599  -9.689  1.00  0.00           N  
ATOM   1111  CA  LYS B 688      23.563  54.633  -8.677  1.00  0.00           C  
ATOM   1112  C   LYS B 688      24.238  55.868  -9.205  1.00  0.00           C  
ATOM   1113  O   LYS B 688      25.454  55.899  -9.369  1.00  0.00           O  
ATOM   1114  CB  LYS B 688      24.218  54.235  -7.350  1.00  0.00           C  
ATOM   1115  CG  LYS B 688      23.717  52.940  -6.749  1.00  0.00           C  
ATOM   1116  CD  LYS B 688      24.430  52.627  -5.447  1.00  0.00           C  
ATOM   1117  CE  LYS B 688      24.007  51.270  -4.908  1.00  0.00           C  
ATOM   1118  NZ  LYS B 688      24.645  50.956  -3.603  1.00  0.00           N  
ATOM   1119  N   LEU B 689      23.442  56.888  -9.472  1.00  0.00           N  
ATOM   1120  CA  LEU B 689      23.965  58.131  -9.999  1.00  0.00           C  
ATOM   1121  C   LEU B 689      23.439  59.293  -9.182  1.00  0.00           C  
ATOM   1122  O   LEU B 689      22.359  59.210  -8.598  1.00  0.00           O  
ATOM   1123  CB  LEU B 689      23.535  58.273 -11.458  1.00  0.00           C  
ATOM   1124  CG  LEU B 689      23.970  57.102 -12.329  1.00  0.00           C  
ATOM   1125  CD1 LEU B 689      23.349  57.167 -13.698  1.00  0.00           C  
ATOM   1126  CD2 LEU B 689      25.467  57.141 -12.420  1.00  0.00           C  
ATOM   1127  N   PHE B 690      24.209  60.372  -9.134  1.00  0.00           N  
ATOM   1128  CA  PHE B 690      23.799  61.562  -8.402  1.00  0.00           C  
ATOM   1129  C   PHE B 690      24.335  62.780  -9.126  1.00  0.00           C  
ATOM   1130  O   PHE B 690      25.190  62.673 -10.007  1.00  0.00           O  
ATOM   1131  CB  PHE B 690      24.351  61.537  -6.973  1.00  0.00           C  
ATOM   1132  CG  PHE B 690      25.757  62.060  -6.851  1.00  0.00           C  
ATOM   1133  CD1 PHE B 690      25.998  63.310  -6.296  1.00  0.00           C  
ATOM   1134  CD2 PHE B 690      26.837  61.319  -7.320  1.00  0.00           C  
ATOM   1135  CE1 PHE B 690      27.294  63.815  -6.212  1.00  0.00           C  
ATOM   1136  CE2 PHE B 690      28.135  61.816  -7.239  1.00  0.00           C  
ATOM   1137  CZ  PHE B 690      28.364  63.064  -6.686  1.00  0.00           C  
ATOM   1138  N   SER B 691      23.826  63.940  -8.747  1.00  0.00           N  
ATOM   1139  CA  SER B 691      24.265  65.186  -9.343  1.00  0.00           C  
ATOM   1140  C   SER B 691      23.758  66.357  -8.526  1.00  0.00           C  
ATOM   1141  O   SER B 691      22.635  66.342  -8.027  1.00  0.00           O  
ATOM   1142  CB  SER B 691      23.761  65.295 -10.771  1.00  0.00           C  
ATOM   1143  OG  SER B 691      23.995  66.592 -11.272  1.00  0.00           O  
ATOM   1144  N   ILE B 692      24.604  67.366  -8.382  1.00  0.00           N  
ATOM   1145  CA  ILE B 692      24.264  68.549  -7.616  1.00  0.00           C  
ATOM   1146  C   ILE B 692      24.513  69.737  -8.518  1.00  0.00           C  
ATOM   1147  O   ILE B 692      25.645  70.204  -8.640  1.00  0.00           O  
ATOM   1148  CB  ILE B 692      25.144  68.650  -6.371  1.00  0.00           C  
ATOM   1149  CG1 ILE B 692      24.996  67.374  -5.543  1.00  0.00           C  
ATOM   1150  CG2 ILE B 692      24.739  69.851  -5.550  1.00  0.00           C  
ATOM   1151  CD1 ILE B 692      26.065  67.188  -4.509  1.00  0.00           C  
ATOM   1152  N   ASP B 693      23.446  70.212  -9.153  1.00  0.00           N  
ATOM   1153  CA  ASP B 693      23.533  71.323 -10.086  1.00  0.00           C  
ATOM   1154  C   ASP B 693      22.337  72.268  -9.934  1.00  0.00           C  
ATOM   1155  O   ASP B 693      21.459  72.054  -9.099  1.00  0.00           O  
ATOM   1156  CB  ASP B 693      23.591  70.768 -11.516  1.00  0.00           C  
ATOM   1157  CG  ASP B 693      24.395  71.643 -12.461  1.00  0.00           C  
ATOM   1158  OD1 ASP B 693      24.812  72.749 -12.053  1.00  0.00           O  
ATOM   1159  OD2 ASP B 693      24.609  71.218 -13.619  1.00  0.00           O  
ATOM   1160  N   ARG B 695      22.316  73.305 -10.764  1.00  0.00           N  
ATOM   1161  CA  ARG B 695      21.266  74.317 -10.751  1.00  0.00           C  
ATOM   1162  C   ARG B 695      19.954  73.952 -11.450  1.00  0.00           C  
ATOM   1163  O   ARG B 695      19.924  73.235 -12.452  1.00  0.00           O  
ATOM   1164  CB  ARG B 695      21.799  75.624 -11.355  1.00  0.00           C  
ATOM   1165  CG  ARG B 695      22.580  76.499 -10.387  1.00  0.00           C  
ATOM   1166  CD  ARG B 695      23.053  77.776 -11.060  1.00  0.00           C  
ATOM   1167  NE  ARG B 695      23.641  78.725 -10.116  1.00  0.00           N  
ATOM   1168  CZ  ARG B 695      22.976  79.300  -9.121  1.00  0.00           C  
ATOM   1169  NH1 ARG B 695      23.587  80.148  -8.310  1.00  0.00           N  
ATOM   1170  NH2 ARG B 695      21.696  79.029  -8.932  1.00  0.00           N  
ATOM   1171  N   CYS B 696      18.867  74.476 -10.896  1.00  0.00           N  
ATOM   1172  CA  CYS B 696      17.531  74.277 -11.426  1.00  0.00           C  
ATOM   1173  C   CYS B 696      16.841  75.628 -11.372  1.00  0.00           C  
ATOM   1174  O   CYS B 696      17.228  76.494 -10.587  1.00  0.00           O  
ATOM   1175  CB  CYS B 696      16.763  73.267 -10.582  1.00  0.00           C  
ATOM   1176  SG  CYS B 696      17.211  71.545 -10.880  1.00  0.00           S  
ATOM   1177  N   PHE B 697      15.831  75.815 -12.212  1.00  0.00           N  
ATOM   1178  CA  PHE B 697      15.107  77.075 -12.240  1.00  0.00           C  
ATOM   1179  C   PHE B 697      13.619  76.843 -12.087  1.00  0.00           C  
ATOM   1180  O   PHE B 697      13.050  75.927 -12.692  1.00  0.00           O  
ATOM   1181  CB  PHE B 697      15.375  77.812 -13.546  1.00  0.00           C  
ATOM   1182  CG  PHE B 697      16.825  77.999 -13.839  1.00  0.00           C  
ATOM   1183  CD1 PHE B 697      17.594  76.938 -14.302  1.00  0.00           C  
ATOM   1184  CD2 PHE B 697      17.430  79.229 -13.636  1.00  0.00           C  
ATOM   1185  CE1 PHE B 697      18.948  77.101 -14.560  1.00  0.00           C  
ATOM   1186  CE2 PHE B 697      18.784  79.403 -13.890  1.00  0.00           C  
ATOM   1187  CZ  PHE B 697      19.545  78.336 -14.354  1.00  0.00           C  
ATOM   1188  N   ARG B 698      12.985  77.685 -11.282  1.00  0.00           N  
ATOM   1189  CA  ARG B 698      11.561  77.539 -11.049  1.00  0.00           C  
ATOM   1190  C   ARG B 698      10.882  78.874 -10.819  1.00  0.00           C  
ATOM   1191  O   ARG B 698      11.412  79.753 -10.141  1.00  0.00           O  
ATOM   1192  CB  ARG B 698      11.319  76.608  -9.855  1.00  0.00           C  
ATOM   1193  CG  ARG B 698       9.912  76.074  -9.760  1.00  0.00           C  
ATOM   1194  CD  ARG B 698       9.921  74.628  -9.290  1.00  0.00           C  
ATOM   1195  NE  ARG B 698      10.506  74.472  -7.962  1.00  0.00           N  
ATOM   1196  CZ  ARG B 698      10.631  73.306  -7.338  1.00  0.00           C  
ATOM   1197  NH1 ARG B 698      11.173  73.255  -6.128  1.00  0.00           N  
ATOM   1198  NH2 ARG B 698      10.219  72.188  -7.926  1.00  0.00           N  
ATOM   1199  N   ARG B 699       9.703  79.011 -11.411  1.00  0.00           N  
ATOM   1200  CA  ARG B 699       8.899  80.212 -11.298  1.00  0.00           C  
ATOM   1201  C   ARG B 699       7.839  79.932 -10.243  1.00  0.00           C  
ATOM   1202  O   ARG B 699       6.671  79.714 -10.565  1.00  0.00           O  
ATOM   1203  CB  ARG B 699       8.238  80.515 -12.644  1.00  0.00           C  
ATOM   1204  CG  ARG B 699       7.193  81.618 -12.607  1.00  0.00           C  
ATOM   1205  CD  ARG B 699       6.193  81.445 -13.740  1.00  0.00           C  
ATOM   1206  NE  ARG B 699       5.103  82.413 -13.674  1.00  0.00           N  
ATOM   1207  CZ  ARG B 699       4.027  82.376 -14.453  1.00  0.00           C  
ATOM   1208  NH1 ARG B 699       3.081  83.298 -14.328  1.00  0.00           N  
ATOM   1209  NH2 ARG B 699       3.893  81.413 -15.354  1.00  0.00           N  
ATOM   1210  N   GLU B 700       8.254  79.908  -8.983  1.00  0.00           N  
ATOM   1211  CA  GLU B 700       7.321  79.659  -7.894  1.00  0.00           C  
ATOM   1212  C   GLU B 700       6.651  80.969  -7.505  1.00  0.00           C  
ATOM   1213  O   GLU B 700       7.166  81.719  -6.675  1.00  0.00           O  
ATOM   1214  CB  GLU B 700       8.050  79.056  -6.690  1.00  0.00           C  
ATOM   1215  CG  GLU B 700       8.537  77.622  -6.901  1.00  0.00           C  
ATOM   1216  CD  GLU B 700       7.401  76.632  -7.148  1.00  0.00           C  
ATOM   1217  OE1 GLU B 700       7.679  75.416  -7.237  1.00  0.00           O  
ATOM   1218  OE2 GLU B 700       6.233  77.064  -7.254  1.00  0.00           O  
ATOM   1219  N   GLN B 703       5.504  81.237  -8.124  1.00  0.00           N  
ATOM   1220  CA  GLN B 703       4.745  82.458  -7.877  1.00  0.00           C  
ATOM   1221  C   GLN B 703       5.486  83.646  -8.490  1.00  0.00           C  
ATOM   1222  O   GLN B 703       4.913  84.721  -8.675  1.00  0.00           O  
ATOM   1223  CB  GLN B 703       4.562  82.677  -6.370  1.00  0.00           C  
ATOM   1224  CG  GLN B 703       3.540  83.743  -6.000  1.00  0.00           C  
ATOM   1225  CD  GLN B 703       2.115  83.304  -6.272  1.00  0.00           C  
ATOM   1226  OE1 GLN B 703       1.662  82.277  -5.762  1.00  0.00           O  
ATOM   1227  NE2 GLN B 703       1.398  84.083  -7.076  1.00  0.00           N  
ATOM   1228  N   GLY B 712       6.761  83.438  -8.809  1.00  0.00           N  
ATOM   1229  CA  GLY B 712       7.569  84.491  -9.398  1.00  0.00           C  
ATOM   1230  C   GLY B 712       7.874  85.602  -8.412  1.00  0.00           C  
ATOM   1231  O   GLY B 712       7.717  86.782  -8.727  1.00  0.00           O  
ATOM   1232  N   GLU B 713       8.318  85.224  -7.216  1.00  0.00           N  
ATOM   1233  CA  GLU B 713       8.637  86.193  -6.171  1.00  0.00           C  
ATOM   1234  C   GLU B 713      10.094  86.078  -5.725  1.00  0.00           C  
ATOM   1235  O   GLU B 713      10.972  85.694  -6.503  1.00  0.00           O  
ATOM   1236  CB  GLU B 713       7.715  85.978  -4.964  1.00  0.00           C  
ATOM   1237  CG  GLU B 713       6.235  85.909  -5.311  1.00  0.00           C  
ATOM   1238  CD  GLU B 713       5.371  85.544  -4.119  1.00  0.00           C  
ATOM   1239  OE1 GLU B 713       5.661  84.518  -3.466  1.00  0.00           O  
ATOM   1240  OE2 GLU B 713       4.399  86.278  -3.840  1.00  0.00           O  
ATOM   1241  N   ASP B 714      10.341  86.416  -4.464  1.00  0.00           N  
ATOM   1242  CA  ASP B 714      11.681  86.350  -3.897  1.00  0.00           C  
ATOM   1243  C   ASP B 714      11.587  86.259  -2.376  1.00  0.00           C  
ATOM   1244  O   ASP B 714      12.408  85.604  -1.730  1.00  0.00           O  
ATOM   1245  CB  ASP B 714      12.487  87.591  -4.294  1.00  0.00           C  
ATOM   1246  CG  ASP B 714      13.954  87.482  -3.912  1.00  0.00           C  
ATOM   1247  OD1 ASP B 714      14.698  88.473  -4.081  1.00  0.00           O  
ATOM   1248  OD2 ASP B 714      14.363  86.398  -3.446  1.00  0.00           O  
ATOM   1249  N   ALA B 715      10.576  86.917  -1.815  1.00  0.00           N  
ATOM   1250  CA  ALA B 715      10.360  86.923  -0.372  1.00  0.00           C  
ATOM   1251  C   ALA B 715      10.273  85.505   0.186  1.00  0.00           C  
ATOM   1252  O   ALA B 715      10.709  85.244   1.308  1.00  0.00           O  
ATOM   1253  CB  ALA B 715       9.087  87.696  -0.040  1.00  0.00           C  
ATOM   1254  N   THR B 716       9.708  84.594  -0.602  1.00  0.00           N  
ATOM   1255  CA  THR B 716       9.568  83.200  -0.187  1.00  0.00           C  
ATOM   1256  C   THR B 716      10.708  82.322  -0.713  1.00  0.00           C  
ATOM   1257  O   THR B 716      11.357  81.610   0.057  1.00  0.00           O  
ATOM   1258  CB  THR B 716       8.209  82.608  -0.651  1.00  0.00           C  
ATOM   1259  OG1 THR B 716       7.931  83.021  -1.997  1.00  0.00           O  
ATOM   1260  CG2 THR B 716       7.086  83.070   0.264  1.00  0.00           C  
ATOM   1261  N   ARG B 718      10.948  82.376  -2.021  1.00  0.00           N  
ATOM   1262  CA  ARG B 718      12.008  81.585  -2.639  1.00  0.00           C  
ATOM   1263  C   ARG B 718      12.634  82.331  -3.816  1.00  0.00           C  
ATOM   1264  O   ARG B 718      12.106  83.348  -4.272  1.00  0.00           O  
ATOM   1265  CB  ARG B 718      11.453  80.239  -3.117  1.00  0.00           C  
ATOM   1266  CG  ARG B 718      10.742  79.439  -2.033  1.00  0.00           C  
ATOM   1267  CD  ARG B 718      10.151  78.150  -2.587  1.00  0.00           C  
ATOM   1268  NE  ARG B 718       9.309  77.457  -1.611  1.00  0.00           N  
ATOM   1269  CZ  ARG B 718       8.136  77.907  -1.173  1.00  0.00           C  
ATOM   1270  NH1 ARG B 718       7.446  77.205  -0.283  1.00  0.00           N  
ATOM   1271  NH2 ARG B 718       7.647  79.054  -1.625  1.00  0.00           N  
ATOM   1272  N   LEU B 723      13.759  81.814  -4.302  1.00  0.00           N  
ATOM   1273  CA  LEU B 723      14.475  82.421  -5.420  1.00  0.00           C  
ATOM   1274  C   LEU B 723      14.139  81.715  -6.732  1.00  0.00           C  
ATOM   1275  O   LEU B 723      13.502  80.660  -6.735  1.00  0.00           O  
ATOM   1276  CB  LEU B 723      15.982  82.340  -5.173  1.00  0.00           C  
ATOM   1277  CG  LEU B 723      16.500  82.830  -3.820  1.00  0.00           C  
ATOM   1278  CD1 LEU B 723      17.972  82.501  -3.700  1.00  0.00           C  
ATOM   1279  CD2 LEU B 723      16.277  84.322  -3.681  1.00  0.00           C  
ATOM   1280  N   TYR B 724      14.577  82.299  -7.844  1.00  0.00           N  
ATOM   1281  CA  TYR B 724      14.324  81.730  -9.166  1.00  0.00           C  
ATOM   1282  C   TYR B 724      15.254  80.555  -9.467  1.00  0.00           C  
ATOM   1283  O   TYR B 724      14.900  79.650 -10.230  1.00  0.00           O  
ATOM   1284  CB  TYR B 724      14.500  82.804 -10.247  1.00  0.00           C  
ATOM   1285  CG  TYR B 724      13.489  83.933 -10.194  1.00  0.00           C  
ATOM   1286  CD1 TYR B 724      13.724  85.131 -10.872  1.00  0.00           C  
ATOM   1287  CD2 TYR B 724      12.298  83.807  -9.476  1.00  0.00           C  
ATOM   1288  CE1 TYR B 724      12.803  86.174 -10.833  1.00  0.00           C  
ATOM   1289  CE2 TYR B 724      11.367  84.844  -9.432  1.00  0.00           C  
ATOM   1290  CZ  TYR B 724      11.627  86.023 -10.113  1.00  0.00           C  
ATOM   1291  OH  TYR B 724      10.713  87.051 -10.074  1.00  0.00           O  
ATOM   1292  N   THR B 725      16.442  80.572  -8.868  1.00  0.00           N  
ATOM   1293  CA  THR B 725      17.415  79.509  -9.087  1.00  0.00           C  
ATOM   1294  C   THR B 725      17.895  78.879  -7.787  1.00  0.00           C  
ATOM   1295  O   THR B 725      18.287  79.574  -6.851  1.00  0.00           O  
ATOM   1296  CB  THR B 725      18.643  80.025  -9.842  1.00  0.00           C  
ATOM   1297  OG1 THR B 725      18.231  80.981 -10.824  1.00  0.00           O  
ATOM   1298  CG2 THR B 725      19.334  78.877 -10.553  1.00  0.00           C  
ATOM   1299  N   TYR B 726      17.881  77.553  -7.745  1.00  0.00           N  
ATOM   1300  CA  TYR B 726      18.311  76.824  -6.563  1.00  0.00           C  
ATOM   1301  C   TYR B 726      19.122  75.594  -6.951  1.00  0.00           C  
ATOM   1302  O   TYR B 726      19.146  75.186  -8.110  1.00  0.00           O  
ATOM   1303  CB  TYR B 726      17.090  76.388  -5.757  1.00  0.00           C  
ATOM   1304  CG  TYR B 726      16.254  75.338  -6.451  1.00  0.00           C  
ATOM   1305  CD1 TYR B 726      16.225  74.028  -5.984  1.00  0.00           C  
ATOM   1306  CD2 TYR B 726      15.519  75.645  -7.596  1.00  0.00           C  
ATOM   1307  CE1 TYR B 726      15.490  73.046  -6.638  1.00  0.00           C  
ATOM   1308  CE2 TYR B 726      14.780  74.668  -8.258  1.00  0.00           C  
ATOM   1309  CZ  TYR B 726      14.773  73.372  -7.773  1.00  0.00           C  
ATOM   1310  OH  TYR B 726      14.069  72.391  -8.426  1.00  0.00           O  
ATOM   1311  N   PHE B 728      19.786  75.001  -5.968  1.00  0.00           N  
ATOM   1312  CA  PHE B 728      20.583  73.816  -6.212  1.00  0.00           C  
ATOM   1313  C   PHE B 728      19.878  72.572  -5.725  1.00  0.00           C  
ATOM   1314  O   PHE B 728      19.363  72.542  -4.614  1.00  0.00           O  
ATOM   1315  CB  PHE B 728      21.938  73.915  -5.506  1.00  0.00           C  
ATOM   1316  CG  PHE B 728      22.891  74.862  -6.157  1.00  0.00           C  
ATOM   1317  CD1 PHE B 728      22.842  76.213  -5.881  1.00  0.00           C  
ATOM   1318  CD2 PHE B 728      23.816  74.403  -7.079  1.00  0.00           C  
ATOM   1319  CE1 PHE B 728      23.698  77.094  -6.516  1.00  0.00           C  
ATOM   1320  CE2 PHE B 728      24.672  75.277  -7.717  1.00  0.00           C  
ATOM   1321  CZ  PHE B 728      24.613  76.626  -7.434  1.00  0.00           C  
ATOM   1322  N   SER B 730      19.866  71.545  -6.565  1.00  0.00           N  
ATOM   1323  CA  SER B 730      19.253  70.278  -6.211  1.00  0.00           C  
ATOM   1324  C   SER B 730      20.361  69.268  -5.957  1.00  0.00           C  
ATOM   1325  O   SER B 730      21.317  69.189  -6.724  1.00  0.00           O  
ATOM   1326  CB  SER B 730      18.365  69.779  -7.347  1.00  0.00           C  
ATOM   1327  OG  SER B 730      17.729  68.566  -6.991  1.00  0.00           O  
ATOM   1328  N   ALA B 731      20.248  68.517  -4.868  1.00  0.00           N  
ATOM   1329  CA  ALA B 731      21.235  67.497  -4.539  1.00  0.00           C  
ATOM   1330  C   ALA B 731      20.479  66.221  -4.807  1.00  0.00           C  
ATOM   1331  O   ALA B 731      19.952  65.603  -3.890  1.00  0.00           O  
ATOM   1332  CB  ALA B 731      21.626  67.582  -3.081  1.00  0.00           C  
ATOM   1333  N   SER B 732      20.431  65.837  -6.077  1.00  0.00           N  
ATOM   1334  CA  SER B 732      19.678  64.669  -6.500  1.00  0.00           C  
ATOM   1335  C   SER B 732      20.463  63.412  -6.825  1.00  0.00           C  
ATOM   1336  O   SER B 732      21.663  63.449  -7.088  1.00  0.00           O  
ATOM   1337  CB  SER B 732      18.817  65.048  -7.711  1.00  0.00           C  
ATOM   1338  OG  SER B 732      18.108  63.932  -8.218  1.00  0.00           O  
ATOM   1339  N   CYS B 733      19.749  62.292  -6.814  1.00  0.00           N  
ATOM   1340  CA  CYS B 733      20.328  61.001  -7.131  1.00  0.00           C  
ATOM   1341  C   CYS B 733      19.228  60.081  -7.645  1.00  0.00           C  
ATOM   1342  O   CYS B 733      18.047  60.372  -7.498  1.00  0.00           O  
ATOM   1343  CB  CYS B 733      20.964  60.389  -5.889  1.00  0.00           C  
ATOM   1344  SG  CYS B 733      19.783  59.728  -4.715  1.00  0.00           S  
ATOM   1345  N   VAL B 734      19.623  58.976  -8.264  1.00  0.00           N  
ATOM   1346  CA  VAL B 734      18.668  58.006  -8.777  1.00  0.00           C  
ATOM   1347  C   VAL B 734      19.263  56.610  -8.644  1.00  0.00           C  
ATOM   1348  O   VAL B 734      20.441  56.403  -8.917  1.00  0.00           O  
ATOM   1349  CB  VAL B 734      18.294  58.289 -10.262  1.00  0.00           C  
ATOM   1350  CG1 VAL B 734      17.722  59.674 -10.382  1.00  0.00           C  
ATOM   1351  CG2 VAL B 734      19.491  58.145 -11.162  1.00  0.00           C  
ATOM   1352  N   LEU B 735      18.443  55.660  -8.208  1.00  0.00           N  
ATOM   1353  CA  LEU B 735      18.880  54.283  -8.023  1.00  0.00           C  
ATOM   1354  C   LEU B 735      18.089  53.396  -8.987  1.00  0.00           C  
ATOM   1355  O   LEU B 735      16.862  53.446  -9.006  1.00  0.00           O  
ATOM   1356  CB  LEU B 735      18.622  53.861  -6.575  1.00  0.00           C  
ATOM   1357  CG  LEU B 735      19.434  52.710  -5.976  1.00  0.00           C  
ATOM   1358  CD1 LEU B 735      18.805  52.314  -4.644  1.00  0.00           C  
ATOM   1359  CD2 LEU B 735      19.465  51.521  -6.923  1.00  0.00           C  
ATOM   1360  N   VAL B 736      18.795  52.585  -9.773  1.00  0.00           N  
ATOM   1361  CA  VAL B 736      18.167  51.710 -10.766  1.00  0.00           C  
ATOM   1362  C   VAL B 736      18.450  50.226 -10.558  1.00  0.00           C  
ATOM   1363  O   VAL B 736      19.545  49.759 -10.853  1.00  0.00           O  
ATOM   1364  CB  VAL B 736      18.655  52.053 -12.182  1.00  0.00           C  
ATOM   1365  CG1 VAL B 736      17.881  51.249 -13.192  1.00  0.00           C  
ATOM   1366  CG2 VAL B 736      18.526  53.535 -12.438  1.00  0.00           C  
ATOM   1367  N   ASP B 737      17.460  49.478 -10.083  1.00  0.00           N  
ATOM   1368  CA  ASP B 737      17.636  48.045  -9.858  1.00  0.00           C  
ATOM   1369  C   ASP B 737      16.364  47.283 -10.246  1.00  0.00           C  
ATOM   1370  O   ASP B 737      15.318  47.887 -10.476  1.00  0.00           O  
ATOM   1371  CB  ASP B 737      17.977  47.791  -8.388  1.00  0.00           C  
ATOM   1372  CG  ASP B 737      18.685  46.471  -8.172  1.00  0.00           C  
ATOM   1373  OD1 ASP B 737      18.998  46.148  -7.007  1.00  0.00           O  
ATOM   1374  OD2 ASP B 737      18.932  45.759  -9.167  1.00  0.00           O  
ATOM   1375  N   GLU B 738      16.457  45.958 -10.327  1.00  0.00           N  
ATOM   1376  CA  GLU B 738      15.305  45.139 -10.695  1.00  0.00           C  
ATOM   1377  C   GLU B 738      14.195  45.275  -9.666  1.00  0.00           C  
ATOM   1378  O   GLU B 738      13.031  45.468 -10.012  1.00  0.00           O  
ATOM   1379  CB  GLU B 738      15.720  43.672 -10.826  1.00  0.00           C  
ATOM   1380  CG  GLU B 738      16.746  43.438 -11.925  1.00  0.00           C  
ATOM   1381  CD  GLU B 738      17.148  41.985 -12.062  1.00  0.00           C  
ATOM   1382  OE1 GLU B 738      17.662  41.414 -11.077  1.00  0.00           O  
ATOM   1383  OE2 GLU B 738      16.953  41.415 -13.156  1.00  0.00           O  
ATOM   1384  N   GLU B 739      14.555  45.181  -8.394  1.00  0.00           N  
ATOM   1385  CA  GLU B 739      13.569  45.305  -7.335  1.00  0.00           C  
ATOM   1386  C   GLU B 739      13.855  46.527  -6.477  1.00  0.00           C  
ATOM   1387  O   GLU B 739      14.948  46.670  -5.931  1.00  0.00           O  
ATOM   1388  CB  GLU B 739      13.579  44.059  -6.445  1.00  0.00           C  
ATOM   1389  CG  GLU B 739      13.333  42.746  -7.170  1.00  0.00           C  
ATOM   1390  CD  GLU B 739      11.972  42.683  -7.824  1.00  0.00           C  
ATOM   1391  OE1 GLU B 739      10.962  42.899  -7.122  1.00  0.00           O  
ATOM   1392  OE2 GLU B 739      11.912  42.410  -9.041  1.00  0.00           O  
ATOM   1393  N   LEU B 788      12.867  47.404  -6.364  1.00  0.00           N  
ATOM   1394  CA  LEU B 788      12.983  48.607  -5.550  1.00  0.00           C  
ATOM   1395  C   LEU B 788      11.703  48.787  -4.746  1.00  0.00           C  
ATOM   1396  O   LEU B 788      10.704  48.104  -4.977  1.00  0.00           O  
ATOM   1397  CB  LEU B 788      13.194  49.844  -6.422  1.00  0.00           C  
ATOM   1398  CG  LEU B 788      14.570  50.139  -7.005  1.00  0.00           C  
ATOM   1399  CD1 LEU B 788      14.476  51.353  -7.915  1.00  0.00           C  
ATOM   1400  CD2 LEU B 788      15.549  50.398  -5.885  1.00  0.00           C  
ATOM   1401  N   SER B 789      11.738  49.713  -3.802  1.00  0.00           N  
ATOM   1402  CA  SER B 789      10.578  49.989  -2.977  1.00  0.00           C  
ATOM   1403  C   SER B 789      10.821  51.270  -2.222  1.00  0.00           C  
ATOM   1404  O   SER B 789      11.949  51.749  -2.136  1.00  0.00           O  
ATOM   1405  CB  SER B 789      10.331  48.856  -1.984  1.00  0.00           C  
ATOM   1406  OG  SER B 789      11.347  48.798  -0.999  1.00  0.00           O  
ATOM   1407  N   VAL B 790       9.756  51.822  -1.667  1.00  0.00           N  
ATOM   1408  CA  VAL B 790       9.857  53.057  -0.919  1.00  0.00           C  
ATOM   1409  C   VAL B 790      10.982  52.930   0.114  1.00  0.00           C  
ATOM   1410  O   VAL B 790      11.500  53.931   0.605  1.00  0.00           O  
ATOM   1411  CB  VAL B 790       8.513  53.355  -0.211  1.00  0.00           C  
ATOM   1412  CG1 VAL B 790       8.390  52.498   1.035  1.00  0.00           C  
ATOM   1413  CG2 VAL B 790       8.382  54.837   0.109  1.00  0.00           C  
ATOM   1414  N   ASP B 791      11.372  51.695   0.421  1.00  0.00           N  
ATOM   1415  CA  ASP B 791      12.415  51.444   1.414  1.00  0.00           C  
ATOM   1416  C   ASP B 791      13.798  51.910   0.988  1.00  0.00           C  
ATOM   1417  O   ASP B 791      14.489  52.586   1.753  1.00  0.00           O  
ATOM   1418  CB  ASP B 791      12.453  49.962   1.779  1.00  0.00           C  
ATOM   1419  CG  ASP B 791      11.176  49.499   2.451  1.00  0.00           C  
ATOM   1420  OD1 ASP B 791      10.129  49.419   1.771  1.00  0.00           O  
ATOM   1421  OD2 ASP B 791      11.220  49.224   3.668  1.00  0.00           O  
ATOM   1422  N   ASP B 792      14.213  51.537  -0.218  1.00  0.00           N  
ATOM   1423  CA  ASP B 792      15.505  51.979  -0.725  1.00  0.00           C  
ATOM   1424  C   ASP B 792      15.589  53.506  -0.642  1.00  0.00           C  
ATOM   1425  O   ASP B 792      16.653  54.068  -0.409  1.00  0.00           O  
ATOM   1426  CB  ASP B 792      15.685  51.537  -2.171  1.00  0.00           C  
ATOM   1427  CG  ASP B 792      15.496  50.059  -2.342  1.00  0.00           C  
ATOM   1428  OD1 ASP B 792      14.335  49.609  -2.286  1.00  0.00           O  
ATOM   1429  OD2 ASP B 792      16.508  49.348  -2.520  1.00  0.00           O  
ATOM   1430  N   GLY B 793      14.461  54.176  -0.839  1.00  0.00           N  
ATOM   1431  CA  GLY B 793      14.450  55.622  -0.751  1.00  0.00           C  
ATOM   1432  C   GLY B 793      14.817  56.057   0.654  1.00  0.00           C  
ATOM   1433  O   GLY B 793      15.733  56.848   0.849  1.00  0.00           O  
ATOM   1434  N   LYS B 794      14.103  55.529   1.637  1.00  0.00           N  
ATOM   1435  CA  LYS B 794      14.361  55.853   3.032  1.00  0.00           C  
ATOM   1436  C   LYS B 794      15.817  55.558   3.372  1.00  0.00           C  
ATOM   1437  O   LYS B 794      16.495  56.369   4.008  1.00  0.00           O  
ATOM   1438  CB  LYS B 794      13.438  55.029   3.928  1.00  0.00           C  
ATOM   1439  CG  LYS B 794      11.969  55.310   3.692  1.00  0.00           C  
ATOM   1440  CD  LYS B 794      11.096  54.365   4.478  1.00  0.00           C  
ATOM   1441  CE  LYS B 794       9.625  54.654   4.244  1.00  0.00           C  
ATOM   1442  NZ  LYS B 794       8.748  53.610   4.850  1.00  0.00           N  
ATOM   1443  N   ALA B 795      16.290  54.393   2.940  1.00  0.00           N  
ATOM   1444  CA  ALA B 795      17.665  53.979   3.182  1.00  0.00           C  
ATOM   1445  C   ALA B 795      18.667  55.046   2.738  1.00  0.00           C  
ATOM   1446  O   ALA B 795      19.520  55.477   3.516  1.00  0.00           O  
ATOM   1447  CB  ALA B 795      17.938  52.691   2.457  1.00  0.00           C  
ATOM   1448  N   VAL B 796      18.568  55.465   1.483  1.00  0.00           N  
ATOM   1449  CA  VAL B 796      19.469  56.477   0.967  1.00  0.00           C  
ATOM   1450  C   VAL B 796      19.362  57.781   1.750  1.00  0.00           C  
ATOM   1451  O   VAL B 796      20.372  58.338   2.179  1.00  0.00           O  
ATOM   1452  CB  VAL B 796      19.206  56.733  -0.520  1.00  0.00           C  
ATOM   1453  CG1 VAL B 796      19.962  57.968  -0.982  1.00  0.00           C  
ATOM   1454  CG2 VAL B 796      19.649  55.520  -1.321  1.00  0.00           C  
ATOM   1455  N   ALA B 797      18.143  58.265   1.946  1.00  0.00           N  
ATOM   1456  CA  ALA B 797      17.943  59.503   2.687  1.00  0.00           C  
ATOM   1457  C   ALA B 797      18.701  59.443   4.000  1.00  0.00           C  
ATOM   1458  O   ALA B 797      19.351  60.412   4.390  1.00  0.00           O  
ATOM   1459  CB  ALA B 797      16.474  59.735   2.951  1.00  0.00           C  
ATOM   1460  N   GLU B 798      18.624  58.315   4.694  1.00  0.00           N  
ATOM   1461  CA  GLU B 798      19.357  58.223   5.945  1.00  0.00           C  
ATOM   1462  C   GLU B 798      20.864  58.360   5.715  1.00  0.00           C  
ATOM   1463  O   GLU B 798      21.474  59.333   6.153  1.00  0.00           O  
ATOM   1464  CB  GLU B 798      19.071  56.907   6.666  1.00  0.00           C  
ATOM   1465  CG  GLU B 798      20.029  56.669   7.822  1.00  0.00           C  
ATOM   1466  CD  GLU B 798      19.737  55.416   8.621  1.00  0.00           C  
ATOM   1467  OE1 GLU B 798      20.527  55.123   9.541  1.00  0.00           O  
ATOM   1468  OE2 GLU B 798      18.730  54.733   8.344  1.00  0.00           O  
ATOM   1469  N   ALA B 799      21.461  57.398   5.018  1.00  0.00           N  
ATOM   1470  CA  ALA B 799      22.899  57.425   4.769  1.00  0.00           C  
ATOM   1471  C   ALA B 799      23.376  58.809   4.396  1.00  0.00           C  
ATOM   1472  O   ALA B 799      24.426  59.264   4.844  1.00  0.00           O  
ATOM   1473  CB  ALA B 799      23.257  56.462   3.673  1.00  0.00           C  
ATOM   1474  N   LEU B 800      22.597  59.482   3.568  1.00  0.00           N  
ATOM   1475  CA  LEU B 800      22.972  60.808   3.141  1.00  0.00           C  
ATOM   1476  C   LEU B 800      22.897  61.785   4.308  1.00  0.00           C  
ATOM   1477  O   LEU B 800      23.908  62.331   4.725  1.00  0.00           O  
ATOM   1478  CB  LEU B 800      22.059  61.255   2.003  1.00  0.00           C  
ATOM   1479  CG  LEU B 800      22.561  62.438   1.180  1.00  0.00           C  
ATOM   1480  CD1 LEU B 800      23.802  62.031   0.421  1.00  0.00           C  
ATOM   1481  CD2 LEU B 800      21.484  62.884   0.217  1.00  0.00           C  
ATOM   1482  N   LEU B 801      21.703  61.983   4.852  1.00  0.00           N  
ATOM   1483  CA  LEU B 801      21.518  62.923   5.951  1.00  0.00           C  
ATOM   1484  C   LEU B 801      22.325  62.686   7.221  1.00  0.00           C  
ATOM   1485  O   LEU B 801      22.592  63.627   7.961  1.00  0.00           O  
ATOM   1486  CB  LEU B 801      20.039  63.021   6.331  1.00  0.00           C  
ATOM   1487  CG  LEU B 801      19.121  63.908   5.494  1.00  0.00           C  
ATOM   1488  CD1 LEU B 801      19.913  65.066   4.924  1.00  0.00           C  
ATOM   1489  CD2 LEU B 801      18.507  63.107   4.390  1.00  0.00           C  
ATOM   1490  N   ARG B 802      22.702  61.444   7.493  1.00  0.00           N  
ATOM   1491  CA  ARG B 802      23.469  61.153   8.701  1.00  0.00           C  
ATOM   1492  C   ARG B 802      24.836  61.818   8.665  1.00  0.00           C  
ATOM   1493  O   ARG B 802      25.300  62.368   9.664  1.00  0.00           O  
ATOM   1494  CB  ARG B 802      23.635  59.647   8.871  1.00  0.00           C  
ATOM   1495  CG  ARG B 802      22.334  58.926   9.113  1.00  0.00           C  
ATOM   1496  CD  ARG B 802      22.310  58.352  10.505  1.00  0.00           C  
ATOM   1497  NE  ARG B 802      22.584  56.921  10.504  1.00  0.00           N  
ATOM   1498  CZ  ARG B 802      23.125  56.279  11.529  1.00  0.00           C  
ATOM   1499  NH1 ARG B 802      23.337  54.974  11.458  1.00  0.00           N  
ATOM   1500  NH2 ARG B 802      23.476  56.956  12.617  1.00  0.00           N  
ATOM   1501  N   GLN B 803      25.475  61.766   7.502  1.00  0.00           N  
ATOM   1502  CA  GLN B 803      26.785  62.363   7.311  1.00  0.00           C  
ATOM   1503  C   GLN B 803      26.774  63.873   7.545  1.00  0.00           C  
ATOM   1504  O   GLN B 803      27.825  64.515   7.540  1.00  0.00           O  
ATOM   1505  CB  GLN B 803      27.279  62.074   5.899  1.00  0.00           C  
ATOM   1506  CG  GLN B 803      27.273  60.614   5.543  1.00  0.00           C  
ATOM   1507  CD  GLN B 803      27.851  60.366   4.176  1.00  0.00           C  
ATOM   1508  OE1 GLN B 803      28.885  60.926   3.820  1.00  0.00           O  
ATOM   1509  NE2 GLN B 803      27.199  59.515   3.405  1.00  0.00           N  
ATOM   1510  N   PHE B 807      25.592  64.440   7.757  1.00  0.00           N  
ATOM   1511  CA  PHE B 807      25.483  65.874   7.996  1.00  0.00           C  
ATOM   1512  C   PHE B 807      25.053  66.217   9.406  1.00  0.00           C  
ATOM   1513  O   PHE B 807      24.822  67.381   9.725  1.00  0.00           O  
ATOM   1514  CB  PHE B 807      24.531  66.509   6.990  1.00  0.00           C  
ATOM   1515  CG  PHE B 807      25.128  66.665   5.634  1.00  0.00           C  
ATOM   1516  CD1 PHE B 807      25.846  67.805   5.310  1.00  0.00           C  
ATOM   1517  CD2 PHE B 807      25.022  65.647   4.694  1.00  0.00           C  
ATOM   1518  CE1 PHE B 807      26.455  67.929   4.068  1.00  0.00           C  
ATOM   1519  CE2 PHE B 807      25.627  65.763   3.448  1.00  0.00           C  
ATOM   1520  CZ  PHE B 807      26.345  66.905   3.135  1.00  0.00           C  
ATOM   1521  N   GLY B 808      24.938  65.200  10.253  1.00  0.00           N  
ATOM   1522  CA  GLY B 808      24.571  65.456  11.631  1.00  0.00           C  
ATOM   1523  C   GLY B 808      23.157  65.111  12.032  1.00  0.00           C  
ATOM   1524  O   GLY B 808      22.812  65.210  13.204  1.00  0.00           O  
ATOM   1525  N   PHE B1141      22.328  64.726  11.070  1.00  0.00           N  
ATOM   1526  CA  PHE B1141      20.956  64.366  11.385  1.00  0.00           C  
ATOM   1527  C   PHE B1141      21.029  63.053  12.123  1.00  0.00           C  
ATOM   1528  O   PHE B1141      21.895  62.231  11.828  1.00  0.00           O  
ATOM   1529  CB  PHE B1141      20.133  64.245  10.108  1.00  0.00           C  
ATOM   1530  CG  PHE B1141      19.995  65.540   9.375  1.00  0.00           C  
ATOM   1531  CD1 PHE B1141      20.911  65.904   8.402  1.00  0.00           C  
ATOM   1532  CD2 PHE B1141      19.001  66.438   9.723  1.00  0.00           C  
ATOM   1533  CE1 PHE B1141      20.844  67.143   7.792  1.00  0.00           C  
ATOM   1534  CE2 PHE B1141      18.926  67.672   9.124  1.00  0.00           C  
ATOM   1535  CZ  PHE B1141      19.853  68.030   8.154  1.00  0.00           C  
ATOM   1536  N   GLU B1153      20.140  62.853  13.091  1.00  0.00           N  
ATOM   1537  CA  GLU B1153      20.183  61.627  13.870  1.00  0.00           C  
ATOM   1538  C   GLU B1153      18.946  60.760  13.824  1.00  0.00           C  
ATOM   1539  O   GLU B1153      19.038  59.544  13.980  1.00  0.00           O  
ATOM   1540  CB  GLU B1153      20.540  61.959  15.316  1.00  0.00           C  
ATOM   1541  CG  GLU B1153      21.966  62.460  15.464  1.00  0.00           C  
ATOM   1542  CD  GLU B1153      22.240  63.065  16.821  1.00  0.00           C  
ATOM   1543  OE1 GLU B1153      21.574  64.062  17.172  1.00  0.00           O  
ATOM   1544  OE2 GLU B1153      23.125  62.546  17.534  1.00  0.00           O  
ATOM   1545  N   ASN B1154      17.790  61.372  13.603  1.00  0.00           N  
ATOM   1546  CA  ASN B1154      16.554  60.610  13.541  1.00  0.00           C  
ATOM   1547  C   ASN B1154      15.714  61.020  12.334  1.00  0.00           C  
ATOM   1548  O   ASN B1154      15.614  62.207  12.011  1.00  0.00           O  
ATOM   1549  CB  ASN B1154      15.769  60.804  14.835  1.00  0.00           C  
ATOM   1550  CG  ASN B1154      14.831  59.661  15.113  1.00  0.00           C  
ATOM   1551  OD1 ASN B1154      14.194  59.608  16.162  1.00  0.00           O  
ATOM   1552  ND2 ASN B1154      14.740  58.731  14.170  1.00  0.00           N  
ATOM   1553  N   PHE B1155      15.099  60.037  11.681  1.00  0.00           N  
ATOM   1554  CA  PHE B1155      14.301  60.299  10.486  1.00  0.00           C  
ATOM   1555  C   PHE B1155      12.884  59.747  10.525  1.00  0.00           C  
ATOM   1556  O   PHE B1155      12.645  58.663  11.048  1.00  0.00           O  
ATOM   1557  CB  PHE B1155      15.026  59.723   9.273  1.00  0.00           C  
ATOM   1558  CG  PHE B1155      16.496  60.020   9.263  1.00  0.00           C  
ATOM   1559  CD1 PHE B1155      16.956  61.309   9.044  1.00  0.00           C  
ATOM   1560  CD2 PHE B1155      17.418  59.019   9.526  1.00  0.00           C  
ATOM   1561  CE1 PHE B1155      18.310  61.596   9.090  1.00  0.00           C  
ATOM   1562  CE2 PHE B1155      18.772  59.295   9.575  1.00  0.00           C  
ATOM   1563  CZ  PHE B1155      19.221  60.588   9.357  1.00  0.00           C  
ATOM   1564  N   ARG B1156      11.954  60.508   9.955  1.00  0.00           N  
ATOM   1565  CA  ARG B1156      10.545  60.126   9.876  1.00  0.00           C  
ATOM   1566  C   ARG B1156      10.042  60.412   8.462  1.00  0.00           C  
ATOM   1567  O   ARG B1156      10.228  61.519   7.954  1.00  0.00           O  
ATOM   1568  CB  ARG B1156       9.707  60.941  10.856  1.00  0.00           C  
ATOM   1569  CG  ARG B1156      10.139  60.878  12.303  1.00  0.00           C  
ATOM   1570  CD  ARG B1156      10.134  59.475  12.881  1.00  0.00           C  
ATOM   1571  NE  ARG B1156      10.215  59.533  14.338  1.00  0.00           N  
ATOM   1572  CZ  ARG B1156      10.527  58.505  15.117  1.00  0.00           C  
ATOM   1573  NH1 ARG B1156      10.570  58.664  16.432  1.00  0.00           N  
ATOM   1574  NH2 ARG B1156      10.806  57.323  14.582  1.00  0.00           N  
ATOM   1575  N   PHE B1157       9.387  59.430   7.842  1.00  0.00           N  
ATOM   1576  CA  PHE B1157       8.875  59.591   6.477  1.00  0.00           C  
ATOM   1577  C   PHE B1157       7.346  59.588   6.366  1.00  0.00           C  
ATOM   1578  O   PHE B1157       6.679  58.700   6.903  1.00  0.00           O  
ATOM   1579  CB  PHE B1157       9.424  58.482   5.573  1.00  0.00           C  
ATOM   1580  CG  PHE B1157      10.889  58.228   5.740  1.00  0.00           C  
ATOM   1581  CD1 PHE B1157      11.364  57.531   6.838  1.00  0.00           C  
ATOM   1582  CD2 PHE B1157      11.796  58.700   4.805  1.00  0.00           C  
ATOM   1583  CE1 PHE B1157      12.725  57.306   7.006  1.00  0.00           C  
ATOM   1584  CE2 PHE B1157      13.156  58.480   4.965  1.00  0.00           C  
ATOM   1585  CZ  PHE B1157      13.619  57.781   6.068  1.00  0.00           C  
ATOM   1586  N   ARG B1158       6.797  60.572   5.654  1.00  0.00           N  
ATOM   1587  CA  ARG B1158       5.352  60.661   5.457  1.00  0.00           C  
ATOM   1588  C   ARG B1158       5.008  60.830   3.975  1.00  0.00           C  
ATOM   1589  O   ARG B1158       5.602  61.655   3.282  1.00  0.00           O  
ATOM   1590  CB  ARG B1158       4.762  61.819   6.276  1.00  0.00           C  
ATOM   1591  CG  ARG B1158       4.880  63.210   5.663  1.00  0.00           C  
ATOM   1592  CD  ARG B1158       4.085  64.228   6.488  1.00  0.00           C  
ATOM   1593  NE  ARG B1158       4.101  65.570   5.907  1.00  0.00           N  
ATOM   1594  CZ  ARG B1158       3.493  66.627   6.440  1.00  0.00           C  
ATOM   1595  NH1 ARG B1158       3.563  67.808   5.841  1.00  0.00           N  
ATOM   1596  NH2 ARG B1158       2.813  66.508   7.572  1.00  0.00           N  
ATOM   1597  N   LYS B1159       4.051  60.035   3.495  1.00  0.00           N  
ATOM   1598  CA  LYS B1159       3.623  60.074   2.094  1.00  0.00           C  
ATOM   1599  C   LYS B1159       3.234  61.486   1.660  1.00  0.00           C  
ATOM   1600  O   LYS B1159       2.475  62.170   2.343  1.00  0.00           O  
ATOM   1601  CB  LYS B1159       2.431  59.141   1.888  1.00  0.00           C  
ATOM   1602  CG  LYS B1159       2.658  57.698   2.321  1.00  0.00           C  
ATOM   1603  CD  LYS B1159       3.533  56.925   1.341  1.00  0.00           C  
ATOM   1604  CE  LYS B1159       3.812  55.519   1.867  1.00  0.00           C  
ATOM   1605  NZ  LYS B1159       4.753  54.740   1.015  1.00  0.00           N  
ATOM   1606  N   ASP B1160       3.750  61.918   0.515  1.00  0.00           N  
ATOM   1607  CA  ASP B1160       3.457  63.254   0.008  1.00  0.00           C  
ATOM   1608  C   ASP B1160       2.075  63.289  -0.604  1.00  0.00           C  
ATOM   1609  O   ASP B1160       1.721  62.423  -1.404  1.00  0.00           O  
ATOM   1610  CB  ASP B1160       4.489  63.665  -1.041  1.00  0.00           C  
ATOM   1611  CG  ASP B1160       4.389  65.129  -1.413  1.00  0.00           C  
ATOM   1612  OD1 ASP B1160       5.240  65.595  -2.199  1.00  0.00           O  
ATOM   1613  OD2 ASP B1160       3.465  65.813  -0.920  1.00  0.00           O  
ATOM   1614  N   GLU B1161       1.303  64.303  -0.231  1.00  0.00           N  
ATOM   1615  CA  GLU B1161      -0.060  64.459  -0.719  1.00  0.00           C  
ATOM   1616  C   GLU B1161      -0.185  64.797  -2.200  1.00  0.00           C  
ATOM   1617  O   GLU B1161      -1.009  64.210  -2.898  1.00  0.00           O  
ATOM   1618  CB  GLU B1161      -0.785  65.516   0.113  1.00  0.00           C  
ATOM   1619  CG  GLU B1161      -1.031  65.084   1.549  1.00  0.00           C  
ATOM   1620  CD  GLU B1161      -1.573  66.201   2.417  1.00  0.00           C  
ATOM   1621  OE1 GLU B1161      -1.862  65.942   3.605  1.00  0.00           O  
ATOM   1622  OE2 GLU B1161      -1.705  67.338   1.916  1.00  0.00           O  
ATOM   1623  N   LYS B1425       0.631  65.727  -2.687  1.00  0.00           N  
ATOM   1624  CA  LYS B1425       0.556  66.125  -4.088  1.00  0.00           C  
ATOM   1625  C   LYS B1425       0.645  64.974  -5.085  1.00  0.00           C  
ATOM   1626  O   LYS B1425       0.382  65.164  -6.270  1.00  0.00           O  
ATOM   1627  CB  LYS B1425       1.627  67.170  -4.415  1.00  0.00           C  
ATOM   1628  CG  LYS B1425       3.054  66.747  -4.124  1.00  0.00           C  
ATOM   1629  CD  LYS B1425       4.053  67.715  -4.760  1.00  0.00           C  
ATOM   1630  CE  LYS B1425       3.843  69.150  -4.293  1.00  0.00           C  
ATOM   1631  NZ  LYS B1425       4.727  70.104  -5.022  1.00  0.00           N  
ATOM   1632  N   ARG B1437       1.004  63.787  -4.603  1.00  0.00           N  
ATOM   1633  CA  ARG B1437       1.116  62.592  -5.450  1.00  0.00           C  
ATOM   1634  C   ARG B1437       1.472  62.909  -6.902  1.00  0.00           C  
ATOM   1635  O   ARG B1437       0.705  62.594  -7.804  1.00  0.00           O  
ATOM   1636  CB  ARG B1437      -0.203  61.804  -5.434  1.00  0.00           C  
ATOM   1637  CG  ARG B1437      -0.681  61.370  -4.056  1.00  0.00           C  
ATOM   1638  CD  ARG B1437      -2.119  60.886  -4.101  1.00  0.00           C  
ATOM   1639  NE  ARG B1437      -2.285  59.573  -4.722  1.00  0.00           N  
ATOM   1640  CZ  ARG B1437      -1.990  58.422  -4.126  1.00  0.00           C  
ATOM   1641  NH1 ARG B1437      -2.177  57.268  -4.762  1.00  0.00           N  
ATOM   1642  NH2 ARG B1437      -1.505  58.427  -2.891  1.00  0.00           N  
ATOM   1643  N   SER B1438       2.620  63.541  -7.132  1.00  0.00           N  
ATOM   1644  CA  SER B1438       3.023  63.876  -8.494  1.00  0.00           C  
ATOM   1645  C   SER B1438       2.913  62.652  -9.387  1.00  0.00           C  
ATOM   1646  O   SER B1438       3.270  61.542  -8.990  1.00  0.00           O  
ATOM   1647  CB  SER B1438       4.455  64.411  -8.522  1.00  0.00           C  
ATOM   1648  OG  SER B1438       4.515  65.746  -8.056  1.00  0.00           O  
ATOM   1649  N   LYS B1443       2.419  62.866 -10.599  1.00  0.00           N  
ATOM   1650  CA  LYS B1443       2.217  61.781 -11.546  1.00  0.00           C  
ATOM   1651  C   LYS B1443       3.457  61.041 -12.008  1.00  0.00           C  
ATOM   1652  O   LYS B1443       3.359  59.889 -12.422  1.00  0.00           O  
ATOM   1653  CB  LYS B1443       1.448  62.295 -12.766  1.00  0.00           C  
ATOM   1654  CG  LYS B1443       0.017  62.698 -12.456  1.00  0.00           C  
ATOM   1655  CD  LYS B1443      -0.766  61.526 -11.878  1.00  0.00           C  
ATOM   1656  CE  LYS B1443      -2.092  61.989 -11.311  1.00  0.00           C  
ATOM   1657  NZ  LYS B1443      -1.893  63.028 -10.260  1.00  0.00           N  
ATOM   1658  N   TYR B1444       4.623  61.679 -11.947  1.00  0.00           N  
ATOM   1659  CA  TYR B1444       5.836  61.008 -12.401  1.00  0.00           C  
ATOM   1660  C   TYR B1444       6.351  59.970 -11.413  1.00  0.00           C  
ATOM   1661  O   TYR B1444       7.308  59.252 -11.701  1.00  0.00           O  
ATOM   1662  CB  TYR B1444       6.942  62.018 -12.735  1.00  0.00           C  
ATOM   1663  CG  TYR B1444       7.475  62.827 -11.578  1.00  0.00           C  
ATOM   1664  CD1 TYR B1444       6.741  63.877 -11.038  1.00  0.00           C  
ATOM   1665  CD2 TYR B1444       8.747  62.584 -11.066  1.00  0.00           C  
ATOM   1666  CE1 TYR B1444       7.265  64.673 -10.020  1.00  0.00           C  
ATOM   1667  CE2 TYR B1444       9.277  63.371 -10.051  1.00  0.00           C  
ATOM   1668  CZ  TYR B1444       8.530  64.414  -9.537  1.00  0.00           C  
ATOM   1669  OH  TYR B1444       9.055  65.209  -8.551  1.00  0.00           O  
ATOM   1670  N   TYR B1446       5.704  59.882 -10.256  1.00  0.00           N  
ATOM   1671  CA  TYR B1446       6.087  58.911  -9.238  1.00  0.00           C  
ATOM   1672  C   TYR B1446       5.018  57.846  -9.067  1.00  0.00           C  
ATOM   1673  O   TYR B1446       3.858  58.160  -8.797  1.00  0.00           O  
ATOM   1674  CB  TYR B1446       6.297  59.583  -7.879  1.00  0.00           C  
ATOM   1675  CG  TYR B1446       7.592  60.341  -7.717  1.00  0.00           C  
ATOM   1676  CD1 TYR B1446       8.816  59.746  -8.011  1.00  0.00           C  
ATOM   1677  CD2 TYR B1446       7.594  61.640  -7.219  1.00  0.00           C  
ATOM   1678  CE1 TYR B1446      10.012  60.429  -7.810  1.00  0.00           C  
ATOM   1679  CE2 TYR B1446       8.784  62.329  -7.013  1.00  0.00           C  
ATOM   1680  CZ  TYR B1446       9.986  61.719  -7.310  1.00  0.00           C  
ATOM   1681  OH  TYR B1446      11.159  62.401  -7.108  1.00  0.00           O  
ATOM   1682  N   ILE B1447       5.416  56.590  -9.227  1.00  0.00           N  
ATOM   1683  CA  ILE B1447       4.509  55.467  -9.051  1.00  0.00           C  
ATOM   1684  C   ILE B1447       3.559  55.831  -7.915  1.00  0.00           C  
ATOM   1685  O   ILE B1447       3.984  56.076  -6.788  1.00  0.00           O  
ATOM   1686  CB  ILE B1447       5.294  54.192  -8.681  1.00  0.00           C  
ATOM   1687  CG1 ILE B1447       5.964  53.624  -9.927  1.00  0.00           C  
ATOM   1688  CG2 ILE B1447       4.387  53.175  -8.028  1.00  0.00           C  
ATOM   1689  CD1 ILE B1447       6.743  52.368  -9.665  1.00  0.00           C  
ATOM   1690  N   PRO B1448       2.255  55.876  -8.203  1.00  0.00           N  
ATOM   1691  CA  PRO B1448       1.256  56.221  -7.191  1.00  0.00           C  
ATOM   1692  C   PRO B1448       1.499  55.658  -5.802  1.00  0.00           C  
ATOM   1693  O   PRO B1448       1.535  54.446  -5.607  1.00  0.00           O  
ATOM   1694  CB  PRO B1448      -0.046  55.718  -7.802  1.00  0.00           C  
ATOM   1695  CG  PRO B1448       0.399  54.636  -8.744  1.00  0.00           C  
ATOM   1696  CD  PRO B1448       1.606  55.268  -9.374  1.00  0.00           C  
ATOM   1697  N   ASP B1456       1.679  56.569  -4.850  1.00  0.00           N  
ATOM   1698  CA  ASP B1456       1.898  56.240  -3.448  1.00  0.00           C  
ATOM   1699  C   ASP B1456       3.332  55.849  -3.072  1.00  0.00           C  
ATOM   1700  O   ASP B1456       3.539  55.090  -2.126  1.00  0.00           O  
ATOM   1701  CB  ASP B1456       0.921  55.140  -3.015  1.00  0.00           C  
ATOM   1702  CG  ASP B1456       0.824  55.006  -1.510  1.00  0.00           C  
ATOM   1703  OD1 ASP B1456       0.459  56.003  -0.848  1.00  0.00           O  
ATOM   1704  OD2 ASP B1456       1.110  53.907  -0.989  1.00  0.00           O  
ATOM   1705  N   THR B1457       4.320  56.360  -3.804  1.00  0.00           N  
ATOM   1706  CA  THR B1457       5.717  56.068  -3.489  1.00  0.00           C  
ATOM   1707  C   THR B1457       6.339  57.380  -3.044  1.00  0.00           C  
ATOM   1708  O   THR B1457       7.238  57.419  -2.203  1.00  0.00           O  
ATOM   1709  CB  THR B1457       6.508  55.548  -4.710  1.00  0.00           C  
ATOM   1710  OG1 THR B1457       6.520  56.548  -5.733  1.00  0.00           O  
ATOM   1711  CG2 THR B1457       5.890  54.279  -5.252  1.00  0.00           C  
ATOM   1712  N   GLN B1458       5.838  58.460  -3.622  1.00  0.00           N  
ATOM   1713  CA  GLN B1458       6.314  59.797  -3.314  1.00  0.00           C  
ATOM   1714  C   GLN B1458       6.222  60.032  -1.820  1.00  0.00           C  
ATOM   1715  O   GLN B1458       5.131  60.011  -1.246  1.00  0.00           O  
ATOM   1716  CB  GLN B1458       5.473  60.825  -4.071  1.00  0.00           C  
ATOM   1717  CG  GLN B1458       5.812  62.257  -3.776  1.00  0.00           C  
ATOM   1718  CD  GLN B1458       5.126  63.209  -4.724  1.00  0.00           C  
ATOM   1719  OE1 GLN B1458       3.906  63.194  -4.859  1.00  0.00           O  
ATOM   1720  NE2 GLN B1458       5.909  64.050  -5.385  1.00  0.00           N  
ATOM   1721  N   THR B1459       7.378  60.252  -1.199  1.00  0.00           N  
ATOM   1722  CA  THR B1459       7.466  60.478   0.240  1.00  0.00           C  
ATOM   1723  C   THR B1459       8.165  61.793   0.576  1.00  0.00           C  
ATOM   1724  O   THR B1459       8.853  62.376  -0.263  1.00  0.00           O  
ATOM   1725  CB  THR B1459       8.249  59.340   0.915  1.00  0.00           C  
ATOM   1726  OG1 THR B1459       7.694  58.074   0.530  1.00  0.00           O  
ATOM   1727  CG2 THR B1459       8.192  59.481   2.422  1.00  0.00           C  
ATOM   1728  N   GLU B1460       7.975  62.255   1.809  1.00  0.00           N  
ATOM   1729  CA  GLU B1460       8.602  63.483   2.301  1.00  0.00           C  
ATOM   1730  C   GLU B1460       9.416  63.099   3.537  1.00  0.00           C  
ATOM   1731  O   GLU B1460       8.850  62.629   4.519  1.00  0.00           O  
ATOM   1732  CB  GLU B1460       7.537  64.519   2.679  1.00  0.00           C  
ATOM   1733  CG  GLU B1460       6.844  65.180   1.494  1.00  0.00           C  
ATOM   1734  CD  GLU B1460       5.842  66.248   1.915  1.00  0.00           C  
ATOM   1735  OE1 GLU B1460       5.324  66.969   1.032  1.00  0.00           O  
ATOM   1736  OE2 GLU B1460       5.569  66.364   3.129  1.00  0.00           O  
ATOM   1737  N   VAL B1461      10.735  63.288   3.497  1.00  0.00           N  
ATOM   1738  CA  VAL B1461      11.574  62.906   4.635  1.00  0.00           C  
ATOM   1739  C   VAL B1461      11.808  64.015   5.655  1.00  0.00           C  
ATOM   1740  O   VAL B1461      12.150  65.158   5.317  1.00  0.00           O  
ATOM   1741  CB  VAL B1461      12.963  62.325   4.179  1.00  0.00           C  
ATOM   1742  CG1 VAL B1461      12.851  61.748   2.791  1.00  0.00           C  
ATOM   1743  CG2 VAL B1461      14.045  63.385   4.221  1.00  0.00           C  
ATOM   1744  N   PHE B1462      11.605  63.655   6.916  1.00  0.00           N  
ATOM   1745  CA  PHE B1462      11.793  64.569   8.025  1.00  0.00           C  
ATOM   1746  C   PHE B1462      12.973  64.078   8.851  1.00  0.00           C  
ATOM   1747  O   PHE B1462      13.064  62.901   9.192  1.00  0.00           O  
ATOM   1748  CB  PHE B1462      10.516  64.624   8.855  1.00  0.00           C  
ATOM   1749  CG  PHE B1462       9.439  65.471   8.240  1.00  0.00           C  
ATOM   1750  CD1 PHE B1462       9.292  66.804   8.607  1.00  0.00           C  
ATOM   1751  CD2 PHE B1462       8.593  64.949   7.274  1.00  0.00           C  
ATOM   1752  CE1 PHE B1462       8.319  67.602   8.019  1.00  0.00           C  
ATOM   1753  CE2 PHE B1462       7.617  65.743   6.680  1.00  0.00           C  
ATOM   1754  CZ  PHE B1462       7.481  67.071   7.055  1.00  0.00           C  
ATOM   1755  N   ALA B1463      13.888  64.983   9.161  1.00  0.00           N  
ATOM   1756  CA  ALA B1463      15.070  64.600   9.910  1.00  0.00           C  
ATOM   1757  C   ALA B1463      15.230  65.408  11.175  1.00  0.00           C  
ATOM   1758  O   ALA B1463      14.795  66.556  11.254  1.00  0.00           O  
ATOM   1759  CB  ALA B1463      16.300  64.758   9.040  1.00  0.00           C  
ATOM   1760  N   PHE B1464      15.860  64.791  12.165  1.00  0.00           N  
ATOM   1761  CA  PHE B1464      16.095  65.444  13.435  1.00  0.00           C  
ATOM   1762  C   PHE B1464      17.536  65.892  13.601  1.00  0.00           C  
ATOM   1763  O   PHE B1464      18.464  65.081  13.536  1.00  0.00           O  
ATOM   1764  CB  PHE B1464      15.744  64.512  14.588  1.00  0.00           C  
ATOM   1765  CG  PHE B1464      16.272  64.983  15.912  1.00  0.00           C  
ATOM   1766  CD1 PHE B1464      17.249  64.257  16.583  1.00  0.00           C  
ATOM   1767  CD2 PHE B1464      15.832  66.183  16.460  1.00  0.00           C  
ATOM   1768  CE1 PHE B1464      17.783  64.721  17.778  1.00  0.00           C  
ATOM   1769  CE2 PHE B1464      16.359  66.655  17.650  1.00  0.00           C  
ATOM   1770  CZ  PHE B1464      17.337  65.925  18.312  1.00  0.00           C  
ATOM   1771  N   HIS B1465      17.726  67.184  13.828  1.00  0.00           N  
ATOM   1772  CA  HIS B1465      19.067  67.694  14.028  1.00  0.00           C  
ATOM   1773  C   HIS B1465      19.163  68.460  15.335  1.00  0.00           C  
ATOM   1774  O   HIS B1465      18.500  69.476  15.522  1.00  0.00           O  
ATOM   1775  CB  HIS B1465      19.484  68.593  12.877  1.00  0.00           C  
ATOM   1776  CG  HIS B1465      20.963  68.763  12.770  1.00  0.00           C  
ATOM   1777  ND1 HIS B1465      21.658  68.513  11.608  1.00  0.00           N  
ATOM   1778  CD2 HIS B1465      21.885  69.123  13.692  1.00  0.00           C  
ATOM   1779  CE1 HIS B1465      22.946  68.711  11.819  1.00  0.00           C  
ATOM   1780  NE2 HIS B1465      23.111  69.082  13.076  1.00  0.00           N  
ATOM   1781  N   PRO B1475      20.005  67.978  16.258  1.00  0.00           N  
ATOM   1782  CA  PRO B1475      20.200  68.606  17.563  1.00  0.00           C  
ATOM   1783  C   PRO B1475      20.564  70.078  17.452  1.00  0.00           C  
ATOM   1784  O   PRO B1475      20.268  70.871  18.342  1.00  0.00           O  
ATOM   1785  CB  PRO B1475      21.313  67.770  18.176  1.00  0.00           C  
ATOM   1786  CG  PRO B1475      22.098  67.347  16.979  1.00  0.00           C  
ATOM   1787  CD  PRO B1475      21.011  66.927  16.042  1.00  0.00           C  
ATOM   1788  N   LYS B1476      21.208  70.444  16.354  1.00  0.00           N  
ATOM   1789  CA  LYS B1476      21.591  71.829  16.148  1.00  0.00           C  
ATOM   1790  C   LYS B1476      20.347  72.714  16.018  1.00  0.00           C  
ATOM   1791  O   LYS B1476      20.435  73.936  16.113  1.00  0.00           O  
ATOM   1792  CB  LYS B1476      22.465  71.945  14.892  1.00  0.00           C  
ATOM   1793  CG  LYS B1476      22.949  73.353  14.598  1.00  0.00           C  
ATOM   1794  CD  LYS B1476      24.066  73.356  13.566  1.00  0.00           C  
ATOM   1795  CE  LYS B1476      24.670  74.748  13.434  1.00  0.00           C  
ATOM   1796  NZ  LYS B1476      25.855  74.769  12.539  1.00  0.00           N  
ATOM   1797  N   LEU B1681      19.188  72.091  15.814  1.00  0.00           N  
ATOM   1798  CA  LEU B1681      17.939  72.831  15.660  1.00  0.00           C  
ATOM   1799  C   LEU B1681      17.102  72.956  16.925  1.00  0.00           C  
ATOM   1800  O   LEU B1681      16.334  73.906  17.056  1.00  0.00           O  
ATOM   1801  CB  LEU B1681      17.078  72.208  14.555  1.00  0.00           C  
ATOM   1802  CG  LEU B1681      17.462  72.473  13.096  1.00  0.00           C  
ATOM   1803  CD1 LEU B1681      16.482  71.781  12.167  1.00  0.00           C  
ATOM   1804  CD2 LEU B1681      17.445  73.956  12.835  1.00  0.00           C  
ATOM   1805  N   VAL B1682      17.230  72.007  17.851  1.00  0.00           N  
ATOM   1806  CA  VAL B1682      16.454  72.075  19.091  1.00  0.00           C  
ATOM   1807  C   VAL B1682      16.824  73.320  19.883  1.00  0.00           C  
ATOM   1808  O   VAL B1682      17.970  73.486  20.304  1.00  0.00           O  
ATOM   1809  CB  VAL B1682      16.673  70.834  19.975  1.00  0.00           C  
ATOM   1810  CG1 VAL B1682      16.178  69.599  19.254  1.00  0.00           C  
ATOM   1811  CG2 VAL B1682      18.142  70.684  20.320  1.00  0.00           C  
ATOM   1812  N   GLY B1683      15.849  74.199  20.079  1.00  0.00           N  
ATOM   1813  CA  GLY B1683      16.106  75.429  20.805  1.00  0.00           C  
ATOM   1814  C   GLY B1683      16.425  76.540  19.824  1.00  0.00           C  
ATOM   1815  O   GLY B1683      17.021  77.555  20.183  1.00  0.00           O  
ATOM   1816  N   SER B1684      16.025  76.332  18.574  1.00  0.00           N  
ATOM   1817  CA  SER B1684      16.248  77.302  17.509  1.00  0.00           C  
ATOM   1818  C   SER B1684      15.211  78.418  17.570  1.00  0.00           C  
ATOM   1819  O   SER B1684      14.102  78.226  18.073  1.00  0.00           O  
ATOM   1820  CB  SER B1684      16.173  76.609  16.144  1.00  0.00           C  
ATOM   1821  OG  SER B1684      16.228  77.545  15.082  1.00  0.00           O  
ATOM   1822  N   SER B1685      15.579  79.585  17.056  1.00  0.00           N  
ATOM   1823  CA  SER B1685      14.678  80.728  17.046  1.00  0.00           C  
ATOM   1824  C   SER B1685      13.631  80.553  15.948  1.00  0.00           C  
ATOM   1825  O   SER B1685      13.478  81.408  15.074  1.00  0.00           O  
ATOM   1826  CB  SER B1685      15.471  82.019  16.821  1.00  0.00           C  
ATOM   1827  OG  SER B1685      16.433  82.210  17.846  1.00  0.00           O  
ATOM   1828  N   THR B1686      12.913  79.435  16.002  1.00  0.00           N  
ATOM   1829  CA  THR B1686      11.880  79.131  15.019  1.00  0.00           C  
ATOM   1830  C   THR B1686      11.093  77.889  15.430  1.00  0.00           C  
ATOM   1831  O   THR B1686      11.330  77.322  16.497  1.00  0.00           O  
ATOM   1832  CB  THR B1686      12.496  78.887  13.630  1.00  0.00           C  
ATOM   1833  OG1 THR B1686      11.466  78.521  12.704  1.00  0.00           O  
ATOM   1834  CG2 THR B1686      13.536  77.778  13.698  1.00  0.00           C  
ATOM   1835  N   LYS B1687      10.157  77.473  14.581  1.00  0.00           N  
ATOM   1836  CA  LYS B1687       9.343  76.296  14.858  1.00  0.00           C  
ATOM   1837  C   LYS B1687      10.149  75.006  14.751  1.00  0.00           C  
ATOM   1838  O   LYS B1687       9.718  73.957  15.231  1.00  0.00           O  
ATOM   1839  CB  LYS B1687       8.143  76.239  13.908  1.00  0.00           C  
ATOM   1840  CG  LYS B1687       7.023  77.204  14.266  1.00  0.00           C  
ATOM   1841  CD  LYS B1687       6.476  76.917  15.659  1.00  0.00           C  
ATOM   1842  CE  LYS B1687       5.289  77.809  15.986  1.00  0.00           C  
ATOM   1843  NZ  LYS B1687       4.143  77.578  15.060  1.00  0.00           N  
ATOM   1844  N   TYR B1688      11.317  75.085  14.118  1.00  0.00           N  
ATOM   1845  CA  TYR B1688      12.185  73.919  13.975  1.00  0.00           C  
ATOM   1846  C   TYR B1688      12.804  73.632  15.340  1.00  0.00           C  
ATOM   1847  O   TYR B1688      13.821  72.945  15.444  1.00  0.00           O  
ATOM   1848  CB  TYR B1688      13.299  74.197  12.959  1.00  0.00           C  
ATOM   1849  CG  TYR B1688      12.820  74.500  11.554  1.00  0.00           C  
ATOM   1850  CD1 TYR B1688      13.296  75.616  10.863  1.00  0.00           C  
ATOM   1851  CD2 TYR B1688      11.905  73.668  10.908  1.00  0.00           C  
ATOM   1852  CE1 TYR B1688      12.874  75.897   9.565  1.00  0.00           C  
ATOM   1853  CE2 TYR B1688      11.475  73.938   9.608  1.00  0.00           C  
ATOM   1854  CZ  TYR B1688      11.964  75.056   8.942  1.00  0.00           C  
ATOM   1855  OH  TYR B1688      11.543  75.338   7.658  1.00  0.00           O  
ATOM   1856  N   SER B1689      12.177  74.171  16.383  1.00  0.00           N  
ATOM   1857  CA  SER B1689      12.644  74.005  17.754  1.00  0.00           C  
ATOM   1858  C   SER B1689      12.606  72.555  18.226  1.00  0.00           C  
ATOM   1859  O   SER B1689      13.519  72.104  18.917  1.00  0.00           O  
ATOM   1860  CB  SER B1689      11.813  74.876  18.700  1.00  0.00           C  
ATOM   1861  OG  SER B1689      12.307  74.806  20.027  1.00  0.00           O  
ATOM   1862  N   ASP B1690      11.554  71.824  17.863  1.00  0.00           N  
ATOM   1863  CA  ASP B1690      11.455  70.428  18.270  1.00  0.00           C  
ATOM   1864  C   ASP B1690      12.617  69.646  17.675  1.00  0.00           C  
ATOM   1865  O   ASP B1690      12.839  68.485  18.019  1.00  0.00           O  
ATOM   1866  CB  ASP B1690      10.116  69.821  17.830  1.00  0.00           C  
ATOM   1867  CG  ASP B1690       9.890  69.912  16.340  1.00  0.00           C  
ATOM   1868  OD1 ASP B1690       8.750  69.648  15.907  1.00  0.00           O  
ATOM   1869  OD2 ASP B1690      10.842  70.240  15.600  1.00  0.00           O  
ATOM   1870  N   GLY B1692      13.355  70.300  16.781  1.00  0.00           N  
ATOM   1871  CA  GLY B1692      14.508  69.675  16.160  1.00  0.00           C  
ATOM   1872  C   GLY B1692      14.279  69.063  14.792  1.00  0.00           C  
ATOM   1873  O   GLY B1692      15.239  68.786  14.072  1.00  0.00           O  
ATOM   1874  N   TRP B1693      13.023  68.849  14.421  1.00  0.00           N  
ATOM   1875  CA  TRP B1693      12.739  68.253  13.128  1.00  0.00           C  
ATOM   1876  C   TRP B1693      12.510  69.264  12.019  1.00  0.00           C  
ATOM   1877  O   TRP B1693      12.176  70.418  12.277  1.00  0.00           O  
ATOM   1878  CB  TRP B1693      11.530  67.334  13.225  1.00  0.00           C  
ATOM   1879  CG  TRP B1693      11.740  66.176  14.128  1.00  0.00           C  
ATOM   1880  CD1 TRP B1693      11.675  66.176  15.487  1.00  0.00           C  
ATOM   1881  CD2 TRP B1693      12.076  64.840  13.739  1.00  0.00           C  
ATOM   1882  NE1 TRP B1693      11.948  64.920  15.974  1.00  0.00           N  
ATOM   1883  CE2 TRP B1693      12.200  64.082  14.920  1.00  0.00           C  
ATOM   1884  CE3 TRP B1693      12.290  64.213  12.506  1.00  0.00           C  
ATOM   1885  CZ2 TRP B1693      12.529  62.725  14.906  1.00  0.00           C  
ATOM   1886  CZ3 TRP B1693      12.619  62.865  12.491  1.00  0.00           C  
ATOM   1887  CH2 TRP B1693      12.735  62.136  13.686  1.00  0.00           C  
ATOM   1888  N   ILE B1700      12.700  68.805  10.783  1.00  0.00           N  
ATOM   1889  CA  ILE B1700      12.511  69.623   9.588  1.00  0.00           C  
ATOM   1890  C   ILE B1700      12.368  68.735   8.354  1.00  0.00           C  
ATOM   1891  O   ILE B1700      12.927  67.641   8.296  1.00  0.00           O  
ATOM   1892  CB  ILE B1700      13.691  70.582   9.365  1.00  0.00           C  
ATOM   1893  CG1 ILE B1700      13.448  71.417   8.111  1.00  0.00           C  
ATOM   1894  CG2 ILE B1700      14.976  69.805   9.217  1.00  0.00           C  
ATOM   1895  CD1 ILE B1700      14.517  72.459   7.861  1.00  0.00           C  
ATOM   1896  N   GLU B1701      11.588  69.197   7.383  1.00  0.00           N  
ATOM   1897  CA  GLU B1701      11.386  68.453   6.148  1.00  0.00           C  
ATOM   1898  C   GLU B1701      12.652  68.768   5.406  1.00  0.00           C  
ATOM   1899  O   GLU B1701      12.929  69.938   5.151  1.00  0.00           O  
ATOM   1900  CB  GLU B1701      10.176  69.000   5.392  1.00  0.00           C  
ATOM   1901  CG  GLU B1701       9.822  68.245   4.121  1.00  0.00           C  
ATOM   1902  CD  GLU B1701       8.528  68.737   3.495  1.00  0.00           C  
ATOM   1903  OE1 GLU B1701       8.127  68.195   2.444  1.00  0.00           O  
ATOM   1904  OE2 GLU B1701       7.909  69.666   4.055  1.00  0.00           O  
ATOM   1905  N   ILE B1702      13.425  67.741   5.065  1.00  0.00           N  
ATOM   1906  CA  ILE B1702      14.702  67.970   4.399  1.00  0.00           C  
ATOM   1907  C   ILE B1702      14.820  67.472   2.972  1.00  0.00           C  
ATOM   1908  O   ILE B1702      15.589  68.031   2.190  1.00  0.00           O  
ATOM   1909  CB  ILE B1702      15.858  67.356   5.212  1.00  0.00           C  
ATOM   1910  CG1 ILE B1702      17.142  68.132   4.955  1.00  0.00           C  
ATOM   1911  CG2 ILE B1702      16.053  65.892   4.835  1.00  0.00           C  
ATOM   1912  CD1 ILE B1702      17.111  69.533   5.486  1.00  0.00           C  
ATOM   1913  N   ALA B1703      14.072  66.424   2.636  1.00  0.00           N  
ATOM   1914  CA  ALA B1703      14.120  65.855   1.293  1.00  0.00           C  
ATOM   1915  C   ALA B1703      12.882  65.060   0.933  1.00  0.00           C  
ATOM   1916  O   ALA B1703      12.168  64.566   1.800  1.00  0.00           O  
ATOM   1917  CB  ALA B1703      15.341  64.971   1.148  1.00  0.00           C  
ATOM   1918  N   THR B1704      12.655  64.927  -0.367  1.00  0.00           N  
ATOM   1919  CA  THR B1704      11.513  64.195  -0.892  1.00  0.00           C  
ATOM   1920  C   THR B1704      12.013  63.160  -1.882  1.00  0.00           C  
ATOM   1921  O   THR B1704      13.067  63.339  -2.477  1.00  0.00           O  
ATOM   1922  CB  THR B1704      10.559  65.145  -1.609  1.00  0.00           C  
ATOM   1923  OG1 THR B1704      11.311  65.984  -2.494  1.00  0.00           O  
ATOM   1924  CG2 THR B1704       9.821  66.015  -0.604  1.00  0.00           C  
ATOM   1925  N   PHE B1705      11.261  62.083  -2.066  1.00  0.00           N  
ATOM   1926  CA  PHE B1705      11.679  61.040  -2.994  1.00  0.00           C  
ATOM   1927  C   PHE B1705      10.531  60.129  -3.410  1.00  0.00           C  
ATOM   1928  O   PHE B1705       9.467  60.130  -2.798  1.00  0.00           O  
ATOM   1929  CB  PHE B1705      12.786  60.197  -2.353  1.00  0.00           C  
ATOM   1930  CG  PHE B1705      12.292  59.227  -1.315  1.00  0.00           C  
ATOM   1931  CD1 PHE B1705      11.843  57.960  -1.680  1.00  0.00           C  
ATOM   1932  CD2 PHE B1705      12.251  59.587   0.026  1.00  0.00           C  
ATOM   1933  CE1 PHE B1705      11.361  57.071  -0.725  1.00  0.00           C  
ATOM   1934  CE2 PHE B1705      11.768  58.701   0.991  1.00  0.00           C  
ATOM   1935  CZ  PHE B1705      11.323  57.444   0.616  1.00  0.00           C  
ATOM   1936  N   GLY B1706      10.761  59.343  -4.454  1.00  0.00           N  
ATOM   1937  CA  GLY B1706       9.746  58.417  -4.915  1.00  0.00           C  
ATOM   1938  C   GLY B1706      10.301  57.431  -5.921  1.00  0.00           C  
ATOM   1939  O   GLY B1706      11.509  57.365  -6.129  1.00  0.00           O  
ATOM   1940  N   ILE B1707       9.424  56.637  -6.518  1.00  0.00           N  
ATOM   1941  CA  ILE B1707       9.838  55.695  -7.546  1.00  0.00           C  
ATOM   1942  C   ILE B1707       9.149  56.167  -8.820  1.00  0.00           C  
ATOM   1943  O   ILE B1707       7.937  56.365  -8.830  1.00  0.00           O  
ATOM   1944  CB  ILE B1707       9.364  54.273  -7.263  1.00  0.00           C  
ATOM   1945  CG1 ILE B1707       9.787  53.841  -5.862  1.00  0.00           C  
ATOM   1946  CG2 ILE B1707       9.949  53.337  -8.312  1.00  0.00           C  
ATOM   1947  CD1 ILE B1707      11.274  53.775  -5.670  1.00  0.00           C  
ATOM   1948  N   TYR B1708       9.914  56.361  -9.887  1.00  0.00           N  
ATOM   1949  CA  TYR B1708       9.342  56.817 -11.149  1.00  0.00           C  
ATOM   1950  C   TYR B1708       8.277  55.835 -11.649  1.00  0.00           C  
ATOM   1951  O   TYR B1708       8.392  54.627 -11.446  1.00  0.00           O  
ATOM   1952  CB  TYR B1708      10.452  56.982 -12.186  1.00  0.00           C  
ATOM   1953  CG  TYR B1708      11.374  58.153 -11.937  1.00  0.00           C  
ATOM   1954  CD1 TYR B1708      12.613  58.222 -12.560  1.00  0.00           C  
ATOM   1955  CD2 TYR B1708      10.991  59.217 -11.119  1.00  0.00           C  
ATOM   1956  CE1 TYR B1708      13.450  59.320 -12.382  1.00  0.00           C  
ATOM   1957  CE2 TYR B1708      11.823  60.323 -10.935  1.00  0.00           C  
ATOM   1958  CZ  TYR B1708      13.050  60.364 -11.572  1.00  0.00           C  
ATOM   1959  OH  TYR B1708      13.881  61.444 -11.407  1.00  0.00           O  
ATOM   1960  N   SER B1709       7.237  56.348 -12.299  1.00  0.00           N  
ATOM   1961  CA  SER B1709       6.176  55.476 -12.784  1.00  0.00           C  
ATOM   1962  C   SER B1709       6.522  54.869 -14.124  1.00  0.00           C  
ATOM   1963  O   SER B1709       7.087  55.541 -14.983  1.00  0.00           O  
ATOM   1964  CB  SER B1709       4.859  56.237 -12.906  1.00  0.00           C  
ATOM   1965  OG  SER B1709       3.834  55.369 -13.356  1.00  0.00           O  
ATOM   1966  N   PRO B1710       6.167  53.589 -14.325  1.00  0.00           N  
ATOM   1967  CA  PRO B1710       6.420  52.830 -15.555  1.00  0.00           C  
ATOM   1968  C   PRO B1710       6.008  53.631 -16.764  1.00  0.00           C  
ATOM   1969  O   PRO B1710       6.575  53.482 -17.845  1.00  0.00           O  
ATOM   1970  CB  PRO B1710       5.564  51.587 -15.376  1.00  0.00           C  
ATOM   1971  CG  PRO B1710       5.583  51.386 -13.907  1.00  0.00           C  
ATOM   1972  CD  PRO B1710       5.372  52.786 -13.382  1.00  0.00           C  
ATOM   1973  N   THR B1711       5.008  54.482 -16.566  1.00  0.00           N  
ATOM   1974  CA  THR B1711       4.510  55.342 -17.624  1.00  0.00           C  
ATOM   1975  C   THR B1711       5.668  56.181 -18.165  1.00  0.00           C  
ATOM   1976  O   THR B1711       6.072  56.023 -19.314  1.00  0.00           O  
ATOM   1977  CB  THR B1711       3.398  56.269 -17.096  1.00  0.00           C  
ATOM   1978  OG1 THR B1711       3.930  57.163 -16.109  1.00  0.00           O  
ATOM   1979  CG2 THR B1711       2.293  55.441 -16.459  1.00  0.00           C  
ATOM   1980  N   ALA B1742       6.217  57.051 -17.326  1.00  0.00           N  
ATOM   1981  CA  ALA B1742       7.325  57.904 -17.731  1.00  0.00           C  
ATOM   1982  C   ALA B1742       8.567  57.112 -18.135  1.00  0.00           C  
ATOM   1983  O   ALA B1742       9.211  57.424 -19.142  1.00  0.00           O  
ATOM   1984  CB  ALA B1742       7.667  58.866 -16.616  1.00  0.00           C  
ATOM   1985  N   LEU B1764       8.919  56.096 -17.353  1.00  0.00           N  
ATOM   1986  CA  LEU B1764      10.091  55.295 -17.684  1.00  0.00           C  
ATOM   1987  C   LEU B1764       9.966  54.754 -19.096  1.00  0.00           C  
ATOM   1988  O   LEU B1764      10.936  54.746 -19.855  1.00  0.00           O  
ATOM   1989  CB  LEU B1764      10.263  54.111 -16.725  1.00  0.00           C  
ATOM   1990  CG  LEU B1764      11.031  54.247 -15.404  1.00  0.00           C  
ATOM   1991  CD1 LEU B1764      12.176  55.233 -15.553  1.00  0.00           C  
ATOM   1992  CD2 LEU B1764      10.094  54.688 -14.320  1.00  0.00           C  
ATOM   1993  N   ALA B1765       8.762  54.306 -19.441  1.00  0.00           N  
ATOM   1994  CA  ALA B1765       8.501  53.744 -20.758  1.00  0.00           C  
ATOM   1995  C   ALA B1765       8.724  54.766 -21.856  1.00  0.00           C  
ATOM   1996  O   ALA B1765       9.186  54.424 -22.938  1.00  0.00           O  
ATOM   1997  CB  ALA B1765       7.090  53.214 -20.822  1.00  0.00           C  
ATOM   1998  N   GLU B1767       8.404  56.023 -21.583  1.00  0.00           N  
ATOM   1999  CA  GLU B1767       8.591  57.063 -22.576  1.00  0.00           C  
ATOM   2000  C   GLU B1767      10.036  57.137 -23.052  1.00  0.00           C  
ATOM   2001  O   GLU B1767      10.309  57.610 -24.157  1.00  0.00           O  
ATOM   2002  CB  GLU B1767       8.155  58.412 -22.010  1.00  0.00           C  
ATOM   2003  CG  GLU B1767       6.678  58.462 -21.681  1.00  0.00           C  
ATOM   2004  CD  GLU B1767       5.804  58.257 -22.904  1.00  0.00           C  
ATOM   2005  OE1 GLU B1767       4.686  57.712 -22.753  1.00  0.00           O  
ATOM   2006  OE2 GLU B1767       6.232  58.652 -24.012  1.00  0.00           O  
ATOM   2007  N   TYR B1768      10.964  56.667 -22.223  1.00  0.00           N  
ATOM   2008  CA  TYR B1768      12.374  56.696 -22.593  1.00  0.00           C  
ATOM   2009  C   TYR B1768      13.015  55.315 -22.741  1.00  0.00           C  
ATOM   2010  O   TYR B1768      14.232  55.197 -22.792  1.00  0.00           O  
ATOM   2011  CB  TYR B1768      13.166  57.521 -21.583  1.00  0.00           C  
ATOM   2012  CG  TYR B1768      12.717  58.963 -21.458  1.00  0.00           C  
ATOM   2013  CD1 TYR B1768      11.670  59.326 -20.607  1.00  0.00           C  
ATOM   2014  CD2 TYR B1768      13.362  59.971 -22.170  1.00  0.00           C  
ATOM   2015  CE1 TYR B1768      11.288  60.667 -20.467  1.00  0.00           C  
ATOM   2016  CE2 TYR B1768      12.988  61.308 -22.041  1.00  0.00           C  
ATOM   2017  CZ  TYR B1768      11.959  61.653 -21.189  1.00  0.00           C  
ATOM   2018  OH  TYR B1768      11.640  62.989 -21.048  1.00  0.00           O  
ATOM   2019  N   ASP B1770      12.188  54.278 -22.808  1.00  0.00           N  
ATOM   2020  CA  ASP B1770      12.660  52.908 -22.979  1.00  0.00           C  
ATOM   2021  C   ASP B1770      13.373  52.303 -21.766  1.00  0.00           C  
ATOM   2022  O   ASP B1770      14.094  51.312 -21.886  1.00  0.00           O  
ATOM   2023  CB  ASP B1770      13.561  52.830 -24.215  1.00  0.00           C  
ATOM   2024  CG  ASP B1770      12.944  52.012 -25.337  1.00  0.00           C  
ATOM   2025  OD1 ASP B1770      13.500  52.022 -26.459  1.00  0.00           O  
ATOM   2026  OD2 ASP B1770      11.909  51.353 -25.091  1.00  0.00           O  
ATOM   2027  N   ILE B1771      13.156  52.891 -20.599  1.00  0.00           N  
ATOM   2028  CA  ILE B1771      13.760  52.403 -19.366  1.00  0.00           C  
ATOM   2029  C   ILE B1771      12.924  51.276 -18.766  1.00  0.00           C  
ATOM   2030  O   ILE B1771      11.867  51.513 -18.194  1.00  0.00           O  
ATOM   2031  CB  ILE B1771      13.851  53.525 -18.347  1.00  0.00           C  
ATOM   2032  CG1 ILE B1771      14.810  54.595 -18.861  1.00  0.00           C  
ATOM   2033  CG2 ILE B1771      14.249  52.965 -16.997  1.00  0.00           C  
ATOM   2034  CD1 ILE B1771      14.832  55.828 -17.998  1.00  0.00           C  
ATOM   2035  N   PRO B1772      13.399  50.034 -18.875  1.00  0.00           N  
ATOM   2036  CA  PRO B1772      12.716  48.846 -18.358  1.00  0.00           C  
ATOM   2037  C   PRO B1772      12.598  48.645 -16.857  1.00  0.00           C  
ATOM   2038  O   PRO B1772      11.669  47.982 -16.404  1.00  0.00           O  
ATOM   2039  CB  PRO B1772      13.490  47.702 -18.996  1.00  0.00           C  
ATOM   2040  CG  PRO B1772      14.863  48.252 -19.080  1.00  0.00           C  
ATOM   2041  CD  PRO B1772      14.618  49.647 -19.601  1.00  0.00           C  
ATOM   2042  N   TYR B1773      13.523  49.196 -16.079  1.00  0.00           N  
ATOM   2043  CA  TYR B1773      13.473  48.976 -14.635  1.00  0.00           C  
ATOM   2044  C   TYR B1773      13.047  50.148 -13.768  1.00  0.00           C  
ATOM   2045  O   TYR B1773      13.203  51.309 -14.142  1.00  0.00           O  
ATOM   2046  CB  TYR B1773      14.828  48.488 -14.130  1.00  0.00           C  
ATOM   2047  CG  TYR B1773      15.500  47.475 -15.020  1.00  0.00           C  
ATOM   2048  CD1 TYR B1773      16.359  47.875 -16.041  1.00  0.00           C  
ATOM   2049  CD2 TYR B1773      15.287  46.114 -14.835  1.00  0.00           C  
ATOM   2050  CE1 TYR B1773      16.992  46.940 -16.853  1.00  0.00           C  
ATOM   2051  CE2 TYR B1773      15.913  45.172 -15.640  1.00  0.00           C  
ATOM   2052  CZ  TYR B1773      16.762  45.588 -16.643  1.00  0.00           C  
ATOM   2053  OH  TYR B1773      17.379  44.645 -17.429  1.00  0.00           O  
ATOM   2054  N   PRO B1774      12.502  49.848 -12.578  1.00  0.00           N  
ATOM   2055  CA  PRO B1774      12.065  50.898 -11.656  1.00  0.00           C  
ATOM   2056  C   PRO B1774      13.241  51.814 -11.348  1.00  0.00           C  
ATOM   2057  O   PRO B1774      14.392  51.474 -11.615  1.00  0.00           O  
ATOM   2058  CB  PRO B1774      11.592  50.112 -10.431  1.00  0.00           C  
ATOM   2059  CG  PRO B1774      12.377  48.839 -10.507  1.00  0.00           C  
ATOM   2060  CD  PRO B1774      12.340  48.516 -11.976  1.00  0.00           C  
ATOM   2061  N   VAL B1775      12.957  52.980 -10.796  1.00  0.00           N  
ATOM   2062  CA  VAL B1775      14.012  53.924 -10.484  1.00  0.00           C  
ATOM   2063  C   VAL B1775      13.634  54.687  -9.241  1.00  0.00           C  
ATOM   2064  O   VAL B1775      12.528  55.220  -9.150  1.00  0.00           O  
ATOM   2065  CB  VAL B1775      14.225  54.944 -11.630  1.00  0.00           C  
ATOM   2066  CG1 VAL B1775      15.153  56.042 -11.170  1.00  0.00           C  
ATOM   2067  CG2 VAL B1775      14.801  54.249 -12.870  1.00  0.00           C  
ATOM   2068  N   MET B1776      14.547  54.725  -8.276  1.00  0.00           N  
ATOM   2069  CA  MET B1776      14.292  55.454  -7.051  1.00  0.00           C  
ATOM   2070  C   MET B1776      15.009  56.779  -7.179  1.00  0.00           C  
ATOM   2071  O   MET B1776      16.178  56.832  -7.546  1.00  0.00           O  
ATOM   2072  CB  MET B1776      14.816  54.692  -5.847  1.00  0.00           C  
ATOM   2073  CG  MET B1776      14.389  55.277  -4.510  1.00  0.00           C  
ATOM   2074  SD  MET B1776      15.040  56.919  -4.211  1.00  0.00           S  
ATOM   2075  CE  MET B1776      16.770  56.511  -3.873  1.00  0.00           C  
ATOM   2076  N   ASN B1777      14.298  57.853  -6.882  1.00  0.00           N  
ATOM   2077  CA  ASN B1777      14.869  59.173  -6.976  1.00  0.00           C  
ATOM   2078  C   ASN B1777      14.624  59.929  -5.682  1.00  0.00           C  
ATOM   2079  O   ASN B1777      13.491  60.090  -5.242  1.00  0.00           O  
ATOM   2080  CB  ASN B1777      14.254  59.905  -8.168  1.00  0.00           C  
ATOM   2081  CG  ASN B1777      14.421  61.410  -8.094  1.00  0.00           C  
ATOM   2082  OD1 ASN B1777      13.746  62.144  -8.810  1.00  0.00           O  
ATOM   2083  ND2 ASN B1777      15.320  61.876  -7.239  1.00  0.00           N  
ATOM   2084  N   LEU B1778      15.719  60.363  -5.073  1.00  0.00           N  
ATOM   2085  CA  LEU B1778      15.701  61.129  -3.840  1.00  0.00           C  
ATOM   2086  C   LEU B1778      16.393  62.432  -4.190  1.00  0.00           C  
ATOM   2087  O   LEU B1778      17.455  62.426  -4.810  1.00  0.00           O  
ATOM   2088  CB  LEU B1778      16.482  60.385  -2.743  1.00  0.00           C  
ATOM   2089  CG  LEU B1778      16.751  60.984  -1.350  1.00  0.00           C  
ATOM   2090  CD1 LEU B1778      17.756  62.106  -1.434  1.00  0.00           C  
ATOM   2091  CD2 LEU B1778      15.465  61.479  -0.750  1.00  0.00           C  
ATOM   2092  N   GLY B1779      15.785  63.548  -3.813  1.00  0.00           N  
ATOM   2093  CA  GLY B1779      16.384  64.832  -4.108  1.00  0.00           C  
ATOM   2094  C   GLY B1779      16.216  65.805  -2.964  1.00  0.00           C  
ATOM   2095  O   GLY B1779      15.103  65.985  -2.477  1.00  0.00           O  
ATOM   2096  N   LEU B1782      17.307  66.431  -2.524  1.00  0.00           N  
ATOM   2097  CA  LEU B1782      17.197  67.377  -1.427  1.00  0.00           C  
ATOM   2098  C   LEU B1782      17.644  68.772  -1.797  1.00  0.00           C  
ATOM   2099  O   LEU B1782      18.524  68.958  -2.631  1.00  0.00           O  
ATOM   2100  CB  LEU B1782      17.957  66.880  -0.193  1.00  0.00           C  
ATOM   2101  CG  LEU B1782      19.464  66.988   0.008  1.00  0.00           C  
ATOM   2102  CD1 LEU B1782      19.881  68.421   0.281  1.00  0.00           C  
ATOM   2103  CD2 LEU B1782      19.824  66.132   1.202  1.00  0.00           C  
ATOM   2104  N   GLY B1783      17.007  69.748  -1.161  1.00  0.00           N  
ATOM   2105  CA  GLY B1783      17.300  71.140  -1.420  1.00  0.00           C  
ATOM   2106  C   GLY B1783      18.492  71.616  -0.635  1.00  0.00           C  
ATOM   2107  O   GLY B1783      18.498  71.592   0.592  1.00  0.00           O  
ATOM   2108  N   VAL B1784      19.504  72.062  -1.359  1.00  0.00           N  
ATOM   2109  CA  VAL B1784      20.723  72.534  -0.746  1.00  0.00           C  
ATOM   2110  C   VAL B1784      20.556  73.764   0.128  1.00  0.00           C  
ATOM   2111  O   VAL B1784      20.817  73.711   1.326  1.00  0.00           O  
ATOM   2112  CB  VAL B1784      21.767  72.837  -1.811  1.00  0.00           C  
ATOM   2113  CG1 VAL B1784      23.041  73.353  -1.158  1.00  0.00           C  
ATOM   2114  CG2 VAL B1784      22.027  71.591  -2.617  1.00  0.00           C  
ATOM   2115  N   GLU B1785      20.126  74.867  -0.472  1.00  0.00           N  
ATOM   2116  CA  GLU B1785      19.968  76.115   0.259  1.00  0.00           C  
ATOM   2117  C   GLU B1785      19.499  75.892   1.685  1.00  0.00           C  
ATOM   2118  O   GLU B1785      20.011  76.520   2.610  1.00  0.00           O  
ATOM   2119  CB  GLU B1785      19.014  77.049  -0.479  1.00  0.00           C  
ATOM   2120  CG  GLU B1785      19.588  77.633  -1.767  1.00  0.00           C  
ATOM   2121  CD  GLU B1785      19.598  76.646  -2.928  1.00  0.00           C  
ATOM   2122  OE1 GLU B1785      20.129  77.013  -4.003  1.00  0.00           O  
ATOM   2123  OE2 GLU B1785      19.073  75.517  -2.769  1.00  0.00           O  
ATOM   2124  N   ARG B1786      18.539  74.991   1.869  1.00  0.00           N  
ATOM   2125  CA  ARG B1786      18.047  74.696   3.209  1.00  0.00           C  
ATOM   2126  C   ARG B1786      19.116  74.045   4.101  1.00  0.00           C  
ATOM   2127  O   ARG B1786      19.380  74.519   5.207  1.00  0.00           O  
ATOM   2128  CB  ARG B1786      16.822  73.798   3.125  1.00  0.00           C  
ATOM   2129  CG  ARG B1786      16.421  73.194   4.449  1.00  0.00           C  
ATOM   2130  CD  ARG B1786      14.975  72.745   4.412  1.00  0.00           C  
ATOM   2131  NE  ARG B1786      14.076  73.892   4.371  1.00  0.00           N  
ATOM   2132  CZ  ARG B1786      12.756  73.803   4.299  1.00  0.00           C  
ATOM   2133  NH1 ARG B1786      12.021  74.905   4.270  1.00  0.00           N  
ATOM   2134  NH2 ARG B1786      12.174  72.614   4.250  1.00  0.00           N  
ATOM   2135  N   LEU B1787      19.723  72.958   3.631  1.00  0.00           N  
ATOM   2136  CA  LEU B1787      20.767  72.280   4.397  1.00  0.00           C  
ATOM   2137  C   LEU B1787      21.831  73.285   4.805  1.00  0.00           C  
ATOM   2138  O   LEU B1787      22.232  73.355   5.963  1.00  0.00           O  
ATOM   2139  CB  LEU B1787      21.451  71.209   3.556  1.00  0.00           C  
ATOM   2140  CG  LEU B1787      21.598  69.803   4.132  1.00  0.00           C  
ATOM   2141  CD1 LEU B1787      22.665  69.089   3.342  1.00  0.00           C  
ATOM   2142  CD2 LEU B1787      21.973  69.844   5.591  1.00  0.00           C  
ATOM   2143  N   ALA B1788      22.296  74.053   3.829  1.00  0.00           N  
ATOM   2144  CA  ALA B1788      23.326  75.047   4.069  1.00  0.00           C  
ATOM   2145  C   ALA B1788      22.953  75.972   5.212  1.00  0.00           C  
ATOM   2146  O   ALA B1788      23.756  76.201   6.113  1.00  0.00           O  
ATOM   2147  CB  ALA B1788      23.576  75.844   2.813  1.00  0.00           C  
ATOM   2148  N   MET B1789      21.736  76.504   5.179  1.00  0.00           N  
ATOM   2149  CA  MET B1789      21.293  77.400   6.239  1.00  0.00           C  
ATOM   2150  C   MET B1789      21.395  76.678   7.565  1.00  0.00           C  
ATOM   2151  O   MET B1789      21.854  77.240   8.557  1.00  0.00           O  
ATOM   2152  CB  MET B1789      19.849  77.822   6.023  1.00  0.00           C  
ATOM   2153  CG  MET B1789      19.621  78.583   4.753  1.00  0.00           C  
ATOM   2154  SD  MET B1789      17.875  78.843   4.529  1.00  0.00           S  
ATOM   2155  CE  MET B1789      17.621  80.238   5.580  1.00  0.00           C  
ATOM   2156  N   ILE B1790      20.957  75.425   7.575  1.00  0.00           N  
ATOM   2157  CA  ILE B1790      21.000  74.627   8.788  1.00  0.00           C  
ATOM   2158  C   ILE B1790      22.433  74.423   9.246  1.00  0.00           C  
ATOM   2159  O   ILE B1790      22.752  74.616  10.414  1.00  0.00           O  
ATOM   2160  CB  ILE B1790      20.362  73.245   8.581  1.00  0.00           C  
ATOM   2161  CG1 ILE B1790      18.864  73.389   8.340  1.00  0.00           C  
ATOM   2162  CG2 ILE B1790      20.620  72.378   9.790  1.00  0.00           C  
ATOM   2163  CD1 ILE B1790      18.134  72.070   8.269  1.00  0.00           C  
ATOM   2164  N   LEU B1791      23.295  74.043   8.313  1.00  0.00           N  
ATOM   2165  CA  LEU B1791      24.690  73.791   8.619  1.00  0.00           C  
ATOM   2166  C   LEU B1791      25.482  74.991   9.114  1.00  0.00           C  
ATOM   2167  O   LEU B1791      26.241  74.873  10.067  1.00  0.00           O  
ATOM   2168  CB  LEU B1791      25.375  73.191   7.398  1.00  0.00           C  
ATOM   2169  CG  LEU B1791      24.851  71.810   7.023  1.00  0.00           C  
ATOM   2170  CD1 LEU B1791      25.610  71.260   5.831  1.00  0.00           C  
ATOM   2171  CD2 LEU B1791      25.009  70.901   8.215  1.00  0.00           C  
ATOM   2172  N   TYR B1792      25.315  76.143   8.476  1.00  0.00           N  
ATOM   2173  CA  TYR B1792      26.055  77.331   8.893  1.00  0.00           C  
ATOM   2174  C   TYR B1792      25.215  78.358   9.654  1.00  0.00           C  
ATOM   2175  O   TYR B1792      25.626  79.496   9.834  1.00  0.00           O  
ATOM   2176  CB  TYR B1792      26.739  77.971   7.677  1.00  0.00           C  
ATOM   2177  CG  TYR B1792      27.694  77.015   6.987  1.00  0.00           C  
ATOM   2178  CD1 TYR B1792      27.223  76.032   6.128  1.00  0.00           C  
ATOM   2179  CD2 TYR B1792      29.056  77.037   7.270  1.00  0.00           C  
ATOM   2180  CE1 TYR B1792      28.079  75.089   5.575  1.00  0.00           C  
ATOM   2181  CE2 TYR B1792      29.919  76.096   6.720  1.00  0.00           C  
ATOM   2182  CZ  TYR B1792      29.420  75.125   5.878  1.00  0.00           C  
ATOM   2183  OH  TYR B1792      30.257  74.168   5.362  1.00  0.00           O  
ATOM   2184  N   GLY B1793      24.035  77.938  10.097  1.00  0.00           N  
ATOM   2185  CA  GLY B1793      23.156  78.803  10.869  1.00  0.00           C  
ATOM   2186  C   GLY B1793      22.627  80.103  10.286  1.00  0.00           C  
ATOM   2187  O   GLY B1793      22.812  81.163  10.880  1.00  0.00           O  
ATOM   2188  N   TYR B1794      21.962  80.033   9.139  1.00  0.00           N  
ATOM   2189  CA  TYR B1794      21.389  81.222   8.518  1.00  0.00           C  
ATOM   2190  C   TYR B1794      19.876  81.107   8.632  1.00  0.00           C  
ATOM   2191  O   TYR B1794      19.328  80.014   8.499  1.00  0.00           O  
ATOM   2192  CB  TYR B1794      21.782  81.316   7.041  1.00  0.00           C  
ATOM   2193  CG  TYR B1794      23.193  81.808   6.772  1.00  0.00           C  
ATOM   2194  CD1 TYR B1794      24.286  80.956   6.869  1.00  0.00           C  
ATOM   2195  CD2 TYR B1794      23.422  83.117   6.378  1.00  0.00           C  
ATOM   2196  CE1 TYR B1794      25.571  81.402   6.571  1.00  0.00           C  
ATOM   2197  CE2 TYR B1794      24.698  83.568   6.079  1.00  0.00           C  
ATOM   2198  CZ  TYR B1794      25.764  82.712   6.174  1.00  0.00           C  
ATOM   2199  OH  TYR B1794      27.018  83.174   5.859  1.00  0.00           O  
ATOM   2200  N   ASP B1795      19.205  82.231   8.876  1.00  0.00           N  
ATOM   2201  CA  ASP B1795      17.750  82.248   9.024  1.00  0.00           C  
ATOM   2202  C   ASP B1795      17.047  82.564   7.709  1.00  0.00           C  
ATOM   2203  O   ASP B1795      16.010  81.978   7.395  1.00  0.00           O  
ATOM   2204  CB  ASP B1795      17.346  83.287  10.072  1.00  0.00           C  
ATOM   2205  CG  ASP B1795      18.013  83.055  11.414  1.00  0.00           C  
ATOM   2206  OD1 ASP B1795      18.141  84.025  12.195  1.00  0.00           O  
ATOM   2207  OD2 ASP B1795      18.402  81.901  11.691  1.00  0.00           O  
ATOM   2208  N   ASP B1796      17.617  83.493   6.945  1.00  0.00           N  
ATOM   2209  CA  ASP B1796      17.045  83.911   5.664  1.00  0.00           C  
ATOM   2210  C   ASP B1796      17.886  83.467   4.473  1.00  0.00           C  
ATOM   2211  O   ASP B1796      18.996  83.958   4.273  1.00  0.00           O  
ATOM   2212  CB  ASP B1796      16.902  85.438   5.624  1.00  0.00           C  
ATOM   2213  CG  ASP B1796      16.375  85.943   4.292  1.00  0.00           C  
ATOM   2214  OD1 ASP B1796      16.487  87.161   4.034  1.00  0.00           O  
ATOM   2215  OD2 ASP B1796      15.844  85.127   3.506  1.00  0.00           O  
ATOM   2216  N   VAL B1797      17.349  82.555   3.672  1.00  0.00           N  
ATOM   2217  CA  VAL B1797      18.068  82.066   2.502  1.00  0.00           C  
ATOM   2218  C   VAL B1797      18.846  83.178   1.809  1.00  0.00           C  
ATOM   2219  O   VAL B1797      20.072  83.170   1.807  1.00  0.00           O  
ATOM   2220  CB  VAL B1797      17.122  81.465   1.476  1.00  0.00           C  
ATOM   2221  CG1 VAL B1797      17.906  80.988   0.311  1.00  0.00           C  
ATOM   2222  CG2 VAL B1797      16.336  80.324   2.086  1.00  0.00           C  
ATOM   2223  N   ARG B1798      18.129  84.130   1.222  1.00  0.00           N  
ATOM   2224  CA  ARG B1798      18.757  85.247   0.523  1.00  0.00           C  
ATOM   2225  C   ARG B1798      19.942  85.886   1.253  1.00  0.00           C  
ATOM   2226  O   ARG B1798      20.971  86.163   0.641  1.00  0.00           O  
ATOM   2227  CB  ARG B1798      17.718  86.323   0.221  1.00  0.00           C  
ATOM   2228  CG  ARG B1798      16.535  85.837  -0.598  1.00  0.00           C  
ATOM   2229  CD  ARG B1798      15.687  87.004  -1.085  1.00  0.00           C  
ATOM   2230  NE  ARG B1798      15.187  87.847   0.002  1.00  0.00           N  
ATOM   2231  CZ  ARG B1798      14.330  87.447   0.938  1.00  0.00           C  
ATOM   2232  NH1 ARG B1798      13.936  88.292   1.884  1.00  0.00           N  
ATOM   2233  NH2 ARG B1798      13.866  86.204   0.931  1.00  0.00           N  
ATOM   2234  N   LYS B1799      19.809  86.130   2.552  1.00  0.00           N  
ATOM   2235  CA  LYS B1799      20.907  86.742   3.307  1.00  0.00           C  
ATOM   2236  C   LYS B1799      22.090  85.796   3.448  1.00  0.00           C  
ATOM   2237  O   LYS B1799      23.177  86.203   3.842  1.00  0.00           O  
ATOM   2238  CB  LYS B1799      20.443  87.184   4.701  1.00  0.00           C  
ATOM   2239  CG  LYS B1799      19.520  88.389   4.697  1.00  0.00           C  
ATOM   2240  CD  LYS B1799      19.131  88.785   6.111  1.00  0.00           C  
ATOM   2241  CE  LYS B1799      18.210  89.993   6.112  1.00  0.00           C  
ATOM   2242  NZ  LYS B1799      17.839  90.396   7.496  1.00  0.00           N  
ATOM   2243  N   MET B1800      21.868  84.529   3.129  1.00  0.00           N  
ATOM   2244  CA  MET B1800      22.921  83.531   3.213  1.00  0.00           C  
ATOM   2245  C   MET B1800      23.711  83.459   1.928  1.00  0.00           C  
ATOM   2246  O   MET B1800      24.925  83.636   1.922  1.00  0.00           O  
ATOM   2247  CB  MET B1800      22.341  82.154   3.481  1.00  0.00           C  
ATOM   2248  CG  MET B1800      23.382  81.071   3.444  1.00  0.00           C  
ATOM   2249  SD  MET B1800      22.630  79.490   3.258  1.00  0.00           S  
ATOM   2250  CE  MET B1800      22.817  79.285   1.510  1.00  0.00           C  
ATOM   2251  N   VAL B1801      23.005  83.179   0.842  1.00  0.00           N  
ATOM   2252  CA  VAL B1801      23.626  83.064  -0.465  1.00  0.00           C  
ATOM   2253  C   VAL B1801      24.018  84.390  -1.119  1.00  0.00           C  
ATOM   2254  O   VAL B1801      25.043  84.463  -1.790  1.00  0.00           O  
ATOM   2255  CB  VAL B1801      22.728  82.262  -1.428  1.00  0.00           C  
ATOM   2256  CG1 VAL B1801      21.424  81.909  -0.756  1.00  0.00           C  
ATOM   2257  CG2 VAL B1801      22.486  83.047  -2.672  1.00  0.00           C  
ATOM   2258  N   TYR B1802      23.224  85.438  -0.936  1.00  0.00           N  
ATOM   2259  CA  TYR B1802      23.569  86.729  -1.534  1.00  0.00           C  
ATOM   2260  C   TYR B1802      23.895  87.804  -0.492  1.00  0.00           C  
ATOM   2261  O   TYR B1802      23.445  88.939  -0.606  1.00  0.00           O  
ATOM   2262  CB  TYR B1802      22.436  87.230  -2.440  1.00  0.00           C  
ATOM   2263  CG  TYR B1802      22.153  86.359  -3.644  1.00  0.00           C  
ATOM   2264  CD1 TYR B1802      23.049  86.284  -4.701  1.00  0.00           C  
ATOM   2265  CD2 TYR B1802      21.002  85.576  -3.705  1.00  0.00           C  
ATOM   2266  CE1 TYR B1802      22.813  85.443  -5.792  1.00  0.00           C  
ATOM   2267  CE2 TYR B1802      20.755  84.732  -4.790  1.00  0.00           C  
ATOM   2268  CZ  TYR B1802      21.667  84.668  -5.826  1.00  0.00           C  
ATOM   2269  OH  TYR B1802      21.452  83.801  -6.876  1.00  0.00           O  
ATOM   2270  N   PRO B1803      24.688  87.461   0.536  1.00  0.00           N  
ATOM   2271  CA  PRO B1803      25.043  88.438   1.567  1.00  0.00           C  
ATOM   2272  C   PRO B1803      25.529  89.772   1.027  1.00  0.00           C  
ATOM   2273  O   PRO B1803      25.209  90.819   1.579  1.00  0.00           O  
ATOM   2274  CB  PRO B1803      26.129  87.722   2.366  1.00  0.00           C  
ATOM   2275  CG  PRO B1803      26.687  86.737   1.398  1.00  0.00           C  
ATOM   2276  CD  PRO B1803      25.446  86.220   0.741  1.00  0.00           C  
ATOM   2277  N   GLN B1804      26.309  89.735  -0.047  1.00  0.00           N  
ATOM   2278  CA  GLN B1804      26.831  90.961  -0.641  1.00  0.00           C  
ATOM   2279  C   GLN B1804      25.731  91.995  -0.839  1.00  0.00           C  
ATOM   2280  O   GLN B1804      25.787  93.091  -0.283  1.00  0.00           O  
ATOM   2281  CB  GLN B1804      27.496  90.665  -1.987  1.00  0.00           C  
ATOM   2282  CG  GLN B1804      28.892  90.075  -1.894  1.00  0.00           C  
ATOM   2283  CD  GLN B1804      28.915  88.700  -1.258  1.00  0.00           C  
ATOM   2284  OE1 GLN B1804      28.113  87.829  -1.604  1.00  0.00           O  
ATOM   2285  NE2 GLN B1804      29.850  88.492  -0.334  1.00  0.00           N  
ATOM   2286  N   ILE B1805      24.731  91.629  -1.635  1.00  0.00           N  
ATOM   2287  CA  ILE B1805      23.604  92.502  -1.939  1.00  0.00           C  
ATOM   2288  C   ILE B1805      22.857  92.974  -0.694  1.00  0.00           C  
ATOM   2289  O   ILE B1805      22.687  94.176  -0.489  1.00  0.00           O  
ATOM   2290  CB  ILE B1805      22.621  91.793  -2.884  1.00  0.00           C  
ATOM   2291  CG1 ILE B1805      23.289  91.587  -4.249  1.00  0.00           C  
ATOM   2292  CG2 ILE B1805      21.339  92.591  -3.004  1.00  0.00           C  
ATOM   2293  CD1 ILE B1805      22.444  90.819  -5.255  1.00  0.00           C  
ATOM   2294  N   HIS B1806      22.417  92.036   0.138  1.00  0.00           N  
ATOM   2295  CA  HIS B1806      21.686  92.388   1.354  1.00  0.00           C  
ATOM   2296  C   HIS B1806      22.582  92.921   2.478  1.00  0.00           C  
ATOM   2297  O   HIS B1806      22.410  92.563   3.647  1.00  0.00           O  
ATOM   2298  CB  HIS B1806      20.888  91.178   1.838  1.00  0.00           C  
ATOM   2299  CG  HIS B1806      20.142  90.487   0.743  1.00  0.00           C  
ATOM   2300  ND1 HIS B1806      19.763  91.130  -0.416  1.00  0.00           N  
ATOM   2301  CD2 HIS B1806      19.695  89.215   0.630  1.00  0.00           C  
ATOM   2302  CE1 HIS B1806      19.116  90.284  -1.197  1.00  0.00           C  
ATOM   2303  NE2 HIS B1806      19.060  89.115  -0.585  1.00  0.00           N  
ATOM   2304  N   GLY B1807      23.526  93.783   2.102  1.00  0.00           N  
ATOM   2305  CA  GLY B1807      24.456  94.394   3.042  1.00  0.00           C  
ATOM   2306  C   GLY B1807      24.797  93.617   4.299  1.00  0.00           C  
ATOM   2307  O   GLY B1807      24.388  93.993   5.396  1.00  0.00           O  
ATOM   2308  N   GLU B1808      25.562  92.540   4.149  1.00  0.00           N  
ATOM   2309  CA  GLU B1808      25.946  91.721   5.292  1.00  0.00           C  
ATOM   2310  C   GLU B1808      27.451  91.710   5.512  1.00  0.00           C  
ATOM   2311  O   GLU B1808      27.951  91.073   6.441  1.00  0.00           O  
ATOM   2312  CB  GLU B1808      25.425  90.300   5.106  1.00  0.00           C  
ATOM   2313  CG  GLU B1808      23.927  90.258   4.915  1.00  0.00           C  
ATOM   2314  CD  GLU B1808      23.186  90.950   6.037  1.00  0.00           C  
ATOM   2315  OE1 GLU B1808      21.978  91.224   5.869  1.00  0.00           O  
ATOM   2316  OE2 GLU B1808      23.811  91.215   7.089  1.00  0.00           O  
ATOM   2317  N   ILE B1809      28.168  92.414   4.645  1.00  0.00           N  
ATOM   2318  CA  ILE B1809      29.613  92.527   4.751  1.00  0.00           C  
ATOM   2319  C   ILE B1809      29.987  92.665   6.224  1.00  0.00           C  
ATOM   2320  O   ILE B1809      29.284  93.318   6.987  1.00  0.00           O  
ATOM   2321  CB  ILE B1809      30.097  93.770   4.003  1.00  0.00           C  
ATOM   2322  CG1 ILE B1809      29.376  95.008   4.550  1.00  0.00           C  
ATOM   2323  CG2 ILE B1809      29.830  93.610   2.517  1.00  0.00           C  
ATOM   2324  CD1 ILE B1809      29.663  96.290   3.802  1.00  0.00           C  
ATOM   2325  N   LYS B1810      31.092  92.054   6.624  1.00  0.00           N  
ATOM   2326  CA  LYS B1810      31.512  92.129   8.014  1.00  0.00           C  
ATOM   2327  C   LYS B1810      33.022  92.034   8.180  1.00  0.00           C  
ATOM   2328  O   LYS B1810      33.706  91.370   7.402  1.00  0.00           O  
ATOM   2329  CB  LYS B1810      30.845  91.010   8.814  1.00  0.00           C  
ATOM   2330  CG  LYS B1810      31.289  90.927  10.276  1.00  0.00           C  
ATOM   2331  CD  LYS B1810      31.033  92.244  10.999  1.00  0.00           C  
ATOM   2332  CE  LYS B1810      31.174  92.104  12.506  1.00  0.00           C  
ATOM   2333  NZ  LYS B1810      30.099  91.251  13.089  1.00  0.00           N  
ATOM   2334  N   LEU B1811      33.531  92.711   9.200  1.00  0.00           N  
ATOM   2335  CA  LEU B1811      34.952  92.699   9.516  1.00  0.00           C  
ATOM   2336  C   LEU B1811      35.084  92.436  11.010  1.00  0.00           C  
ATOM   2337  O   LEU B1811      34.277  92.916  11.804  1.00  0.00           O  
ATOM   2338  CB  LEU B1811      35.599  94.042   9.181  1.00  0.00           C  
ATOM   2339  CG  LEU B1811      35.315  94.634   7.802  1.00  0.00           C  
ATOM   2340  CD1 LEU B1811      36.208  95.834   7.591  1.00  0.00           C  
ATOM   2341  CD2 LEU B1811      35.563  93.606   6.726  1.00  0.00           C  
ATOM   2342  N   SER B1812      36.095  91.667  11.392  1.00  0.00           N  
ATOM   2343  CA  SER B1812      36.307  91.358  12.796  1.00  0.00           C  
ATOM   2344  C   SER B1812      36.949  92.548  13.484  1.00  0.00           C  
ATOM   2345  O   SER B1812      37.484  93.441  12.833  1.00  0.00           O  
ATOM   2346  CB  SER B1812      37.229  90.153  12.944  1.00  0.00           C  
ATOM   2347  OG  SER B1812      38.562  90.510  12.625  1.00  0.00           O  
ATOM   2348  N   ASP B1813      36.899  92.562  14.805  1.00  0.00           N  
ATOM   2349  CA  ASP B1813      37.502  93.652  15.541  1.00  0.00           C  
ATOM   2350  C   ASP B1813      38.980  93.635  15.178  1.00  0.00           C  
ATOM   2351  O   ASP B1813      39.589  94.673  14.926  1.00  0.00           O  
ATOM   2352  CB  ASP B1813      37.288  93.437  17.041  1.00  0.00           C  
ATOM   2353  CG  ASP B1813      35.823  93.567  17.443  1.00  0.00           C  
ATOM   2354  OD1 ASP B1813      35.443  93.088  18.536  1.00  0.00           O  
ATOM   2355  OD2 ASP B1813      35.049  94.162  16.661  1.00  0.00           O  
ATOM   2356  N   LEU B1814      39.545  92.437  15.113  1.00  0.00           N  
ATOM   2357  CA  LEU B1814      40.949  92.289  14.769  1.00  0.00           C  
ATOM   2358  C   LEU B1814      41.255  92.939  13.427  1.00  0.00           C  
ATOM   2359  O   LEU B1814      42.271  93.616  13.287  1.00  0.00           O  
ATOM   2360  CB  LEU B1814      41.334  90.811  14.732  1.00  0.00           C  
ATOM   2361  CG  LEU B1814      42.827  90.533  14.573  1.00  0.00           C  
ATOM   2362  CD1 LEU B1814      43.629  91.363  15.561  1.00  0.00           C  
ATOM   2363  CD2 LEU B1814      43.075  89.055  14.788  1.00  0.00           C  
ATOM   2364  N   ASP B1815      40.376  92.730  12.447  1.00  0.00           N  
ATOM   2365  CA  ASP B1815      40.543  93.315  11.117  1.00  0.00           C  
ATOM   2366  C   ASP B1815      40.491  94.844  11.172  1.00  0.00           C  
ATOM   2367  O   ASP B1815      41.330  95.526  10.585  1.00  0.00           O  
ATOM   2368  CB  ASP B1815      39.459  92.808  10.154  1.00  0.00           C  
ATOM   2369  CG  ASP B1815      39.764  91.429   9.593  1.00  0.00           C  
ATOM   2370  OD1 ASP B1815      40.905  91.222   9.124  1.00  0.00           O  
ATOM   2371  OD2 ASP B1815      38.859  90.561   9.605  1.00  0.00           O  
ATOM   2372  N   ILE B1816      39.495  95.382  11.863  1.00  0.00           N  
ATOM   2373  CA  ILE B1816      39.365  96.825  11.990  1.00  0.00           C  
ATOM   2374  C   ILE B1816      40.633  97.364  12.648  1.00  0.00           C  
ATOM   2375  O   ILE B1816      41.134  98.433  12.285  1.00  0.00           O  
ATOM   2376  CB  ILE B1816      38.140  97.183  12.847  1.00  0.00           C  
ATOM   2377  CG1 ILE B1816      36.867  96.859  12.073  1.00  0.00           C  
ATOM   2378  CG2 ILE B1816      38.178  98.642  13.237  1.00  0.00           C  
ATOM   2379  CD1 ILE B1816      35.609  97.057  12.872  1.00  0.00           C  
ATOM   2380  N   ALA B1817      41.152  96.610  13.614  1.00  0.00           N  
ATOM   2381  CA  ALA B1817      42.369  96.993  14.312  1.00  0.00           C  
ATOM   2382  C   ALA B1817      43.488  97.201  13.298  1.00  0.00           C  
ATOM   2383  O   ALA B1817      44.015  98.300  13.150  1.00  0.00           O  
ATOM   2384  CB  ALA B1817      42.754  95.918  15.288  1.00  0.00           C  
ATOM   2385  N   ARG B1818      43.845  96.130  12.605  1.00  0.00           N  
ATOM   2386  CA  ARG B1818      44.881  96.159  11.579  1.00  0.00           C  
ATOM   2387  C   ARG B1818      44.779  97.422  10.715  1.00  0.00           C  
ATOM   2388  O   ARG B1818      45.784  97.962  10.269  1.00  0.00           O  
ATOM   2389  CB  ARG B1818      44.723  94.925  10.691  1.00  0.00           C  
ATOM   2390  CG  ARG B1818      45.931  94.546   9.872  1.00  0.00           C  
ATOM   2391  CD  ARG B1818      45.587  93.448   8.871  1.00  0.00           C  
ATOM   2392  NE  ARG B1818      44.966  92.275   9.486  1.00  0.00           N  
ATOM   2393  CZ  ARG B1818      45.504  91.561  10.476  1.00  0.00           C  
ATOM   2394  NH1 ARG B1818      44.859  90.512  10.958  1.00  0.00           N  
ATOM   2395  NH2 ARG B1818      46.679  91.894  10.994  1.00  0.00           N  
ATOM   2396  N   GLU B1819      43.557  97.893  10.497  1.00  0.00           N  
ATOM   2397  CA  GLU B1819      43.297  99.067   9.669  1.00  0.00           C  
ATOM   2398  C   GLU B1819      43.580 100.436  10.296  1.00  0.00           C  
ATOM   2399  O   GLU B1819      43.618 101.450   9.597  1.00  0.00           O  
ATOM   2400  CB  GLU B1819      41.848  99.025   9.196  1.00  0.00           C  
ATOM   2401  CG  GLU B1819      41.511  97.784   8.400  1.00  0.00           C  
ATOM   2402  CD  GLU B1819      42.152  97.792   7.033  1.00  0.00           C  
ATOM   2403  OE1 GLU B1819      42.098  96.748   6.350  1.00  0.00           O  
ATOM   2404  OE2 GLU B1819      42.701  98.843   6.641  1.00  0.00           O  
ATOM   2405  N   ILE B1820      43.765 100.467  11.608  1.00  0.00           N  
ATOM   2406  CA  ILE B1820      44.041 101.712  12.320  1.00  0.00           C  
ATOM   2407  C   ILE B1820      45.544 101.918  12.326  1.00  0.00           C  
ATOM   2408  O   ILE B1820      46.269 101.251  13.074  1.00  0.00           O  
ATOM   2409  CB  ILE B1820      43.509 101.625  13.765  1.00  0.00           C  
ATOM   2410  CG1 ILE B1820      41.983 101.701  13.750  1.00  0.00           C  
ATOM   2411  CG2 ILE B1820      44.099 102.721  14.619  1.00  0.00           C  
ATOM   2412  CD1 ILE B1820      41.360 101.511  15.100  1.00  0.00           C  
ATOM   2413  N   LYS B1821      45.998 102.858  11.499  1.00  0.00           N  
ATOM   2414  CA  LYS B1821      47.422 103.143  11.339  1.00  0.00           C  
ATOM   2415  C   LYS B1821      47.870 104.572  11.651  1.00  0.00           C  
ATOM   2416  O   LYS B1821      47.064 105.503  11.659  1.00  0.00           O  
ATOM   2417  CB  LYS B1821      47.822 102.815   9.901  1.00  0.00           C  
ATOM   2418  CG  LYS B1821      47.538 101.385   9.492  1.00  0.00           C  
ATOM   2419  CD  LYS B1821      47.879 101.150   8.032  1.00  0.00           C  
ATOM   2420  CE  LYS B1821      48.335  99.715   7.804  1.00  0.00           C  
ATOM   2421  NZ  LYS B1821      47.362  98.729   8.344  1.00  0.00           N  
ATOM   2422  N   VAL B1822      49.171 104.729  11.895  1.00  0.00           N  
ATOM   2423  CA  VAL B1822      49.770 106.037  12.166  1.00  0.00           C  
ATOM   2424  C   VAL B1822      49.857 106.787  10.843  1.00  0.00           C  
ATOM   2425  O   VAL B1822      50.183 106.186   9.823  1.00  0.00           O  
ATOM   2426  CB  VAL B1822      51.194 105.902  12.716  1.00  0.00           C  
ATOM   2427  CG1 VAL B1822      51.828 107.274  12.832  1.00  0.00           C  
ATOM   2428  CG2 VAL B1822      51.167 105.211  14.072  1.00  0.00           C  
ATOM   2429  N   LYS B1830      49.590 108.090  10.854  1.00  0.00           N  
ATOM   2430  CA  LYS B1830      49.620 108.868   9.616  1.00  0.00           C  
ATOM   2431  C   LYS B1830      50.994 109.398   9.234  1.00  0.00           C  
ATOM   2432  O   LYS B1830      51.379 109.363   8.063  1.00  0.00           O  
ATOM   2433  CB  LYS B1830      48.632 110.035   9.690  1.00  0.00           C  
ATOM   2434  CG  LYS B1830      48.523 110.842   8.396  1.00  0.00           C  
ATOM   2435  CD  LYS B1830      48.113 109.966   7.215  1.00  0.00           C  
ATOM   2436  CE  LYS B1830      48.021 110.767   5.923  1.00  0.00           C  
ATOM   2437  NZ  LYS B1830      47.683 109.906   4.751  1.00  0.00           N  
ATOM   2438  N   GLU B1831      51.729 109.906  10.214  1.00  0.00           N  
ATOM   2439  CA  GLU B1831      53.059 110.427   9.943  1.00  0.00           C  
ATOM   2440  C   GLU B1831      54.054 109.782  10.888  1.00  0.00           C  
ATOM   2441  O   GLU B1831      53.994 109.990  12.101  1.00  0.00           O  
ATOM   2442  CB  GLU B1831      53.083 111.951  10.100  1.00  0.00           C  
ATOM   2443  CG  GLU B1831      52.299 112.699   9.024  1.00  0.00           C  
ATOM   2444  CD  GLU B1831      52.383 114.210   9.170  1.00  0.00           C  
ATOM   2445  OE1 GLU B1831      51.773 114.921   8.344  1.00  0.00           O  
ATOM   2446  OE2 GLU B1831      53.056 114.687  10.108  1.00  0.00           O  
ATOM   2447  N   VAL B1832      54.963 108.993  10.325  1.00  0.00           N  
ATOM   2448  CA  VAL B1832      55.968 108.301  11.119  1.00  0.00           C  
ATOM   2449  C   VAL B1832      57.375 108.766  10.783  1.00  0.00           C  
ATOM   2450  O   VAL B1832      57.710 108.956   9.614  1.00  0.00           O  
ATOM   2451  CB  VAL B1832      55.896 106.786  10.896  1.00  0.00           C  
ATOM   2452  CG1 VAL B1832      56.935 106.082  11.747  1.00  0.00           C  
ATOM   2453  CG2 VAL B1832      54.506 106.282  11.233  1.00  0.00           C  
ATOM   2454  N   PRO B1833      58.218 108.957  11.812  1.00  0.00           N  
ATOM   2455  CA  PRO B1833      59.602 109.402  11.634  1.00  0.00           C  
ATOM   2456  C   PRO B1833      60.287 108.603  10.534  1.00  0.00           C  
ATOM   2457  O   PRO B1833      60.295 107.370  10.563  1.00  0.00           O  
ATOM   2458  CB  PRO B1833      60.217 109.150  13.003  1.00  0.00           C  
ATOM   2459  CG  PRO B1833      59.077 109.444  13.919  1.00  0.00           C  
ATOM   2460  CD  PRO B1833      57.923 108.741  13.241  1.00  0.00           C  
ATOM   2461  N   GLN B1834      60.861 109.309   9.568  1.00  0.00           N  
ATOM   2462  CA  GLN B1834      61.527 108.657   8.454  1.00  0.00           C  
ATOM   2463  C   GLN B1834      62.946 108.210   8.803  1.00  0.00           C  
ATOM   2464  O   GLN B1834      63.393 107.144   8.374  1.00  0.00           O  
ATOM   2465  CB  GLN B1834      61.546 109.593   7.247  1.00  0.00           C  
ATOM   2466  CG  GLN B1834      61.303 108.889   5.923  1.00  0.00           C  
ATOM   2467  CD  GLN B1834      59.907 108.296   5.828  1.00  0.00           C  
ATOM   2468  OE1 GLN B1834      59.494 107.507   6.679  1.00  0.00           O  
ATOM   2469  NE2 GLN B1834      59.176 108.671   4.786  1.00  0.00           N  
ATOM   2470  N   THR B1835      63.651 109.018   9.586  1.00  0.00           N  
ATOM   2471  CA  THR B1835      65.014 108.681   9.985  1.00  0.00           C  
ATOM   2472  C   THR B1835      65.020 107.722  11.167  1.00  0.00           C  
ATOM   2473  O   THR B1835      64.084 107.693  11.964  1.00  0.00           O  
ATOM   2474  CB  THR B1835      65.814 109.933  10.387  1.00  0.00           C  
ATOM   2475  OG1 THR B1835      65.181 110.566  11.505  1.00  0.00           O  
ATOM   2476  CG2 THR B1835      65.892 110.910   9.226  1.00  0.00           C  
ATOM   2477  N   ALA B1836      66.085 106.939  11.279  1.00  0.00           N  
ATOM   2478  CA  ALA B1836      66.206 105.986  12.372  1.00  0.00           C  
ATOM   2479  C   ALA B1836      66.279 106.740  13.694  1.00  0.00           C  
ATOM   2480  O   ALA B1836      65.929 106.208  14.748  1.00  0.00           O  
ATOM   2481  CB  ALA B1836      67.452 105.129  12.182  1.00  0.00           C  
ATOM   2482  N   VAL B1837      66.735 107.987  13.626  1.00  0.00           N  
ATOM   2483  CA  VAL B1837      66.859 108.823  14.814  1.00  0.00           C  
ATOM   2484  C   VAL B1837      65.481 109.233  15.316  1.00  0.00           C  
ATOM   2485  O   VAL B1837      65.182 109.110  16.504  1.00  0.00           O  
ATOM   2486  CB  VAL B1837      67.673 110.104  14.523  1.00  0.00           C  
ATOM   2487  CG1 VAL B1837      67.891 110.884  15.813  1.00  0.00           C  
ATOM   2488  CG2 VAL B1837      69.003 109.745  13.880  1.00  0.00           C  
ATOM   2489  N   GLY B1838      64.650 109.721  14.399  1.00  0.00           N  
ATOM   2490  CA  GLY B1838      63.309 110.149  14.754  1.00  0.00           C  
ATOM   2491  C   GLY B1838      62.609 109.180  15.685  1.00  0.00           C  
ATOM   2492  O   GLY B1838      61.978 109.589  16.661  1.00  0.00           O  
ATOM   2493  N   LEU B1839      62.722 107.890  15.385  1.00  0.00           N  
ATOM   2494  CA  LEU B1839      62.094 106.870  16.211  1.00  0.00           C  
ATOM   2495  C   LEU B1839      62.597 106.982  17.643  1.00  0.00           C  
ATOM   2496  O   LEU B1839      61.844 107.350  18.545  1.00  0.00           O  
ATOM   2497  CB  LEU B1839      62.397 105.473  15.661  1.00  0.00           C  
ATOM   2498  CG  LEU B1839      62.000 105.204  14.205  1.00  0.00           C  
ATOM   2499  CD1 LEU B1839      62.158 103.718  13.907  1.00  0.00           C  
ATOM   2500  CD2 LEU B1839      60.561 105.641  13.965  1.00  0.00           C  
ATOM   2501  N   LYS B1840      63.875 106.679  17.847  1.00  0.00           N  
ATOM   2502  CA  LYS B1840      64.461 106.750  19.178  1.00  0.00           C  
ATOM   2503  C   LYS B1840      64.245 108.115  19.831  1.00  0.00           C  
ATOM   2504  O   LYS B1840      64.485 108.284  21.026  1.00  0.00           O  
ATOM   2505  CB  LYS B1840      65.953 106.399  19.121  1.00  0.00           C  
ATOM   2506  CG  LYS B1840      66.732 107.084  18.012  1.00  0.00           C  
ATOM   2507  CD  LYS B1840      68.144 106.518  17.913  1.00  0.00           C  
ATOM   2508  CE  LYS B1840      68.938 107.183  16.797  1.00  0.00           C  
ATOM   2509  NZ  LYS B1840      70.290 106.580  16.626  1.00  0.00           N  
ATOM   2510  N   ILE B1841      63.785 109.085  19.046  1.00  0.00           N  
ATOM   2511  CA  ILE B1841      63.510 110.419  19.567  1.00  0.00           C  
ATOM   2512  C   ILE B1841      62.114 110.416  20.179  1.00  0.00           C  
ATOM   2513  O   ILE B1841      61.960 110.500  21.397  1.00  0.00           O  
ATOM   2514  CB  ILE B1841      63.561 111.492  18.456  1.00  0.00           C  
ATOM   2515  CG1 ILE B1841      65.003 111.677  17.977  1.00  0.00           C  
ATOM   2516  CG2 ILE B1841      62.991 112.808  18.975  1.00  0.00           C  
ATOM   2517  CD1 ILE B1841      65.166 112.721  16.886  1.00  0.00           C  
ATOM   2518  N   ALA B1842      61.099 110.315  19.325  1.00  0.00           N  
ATOM   2519  CA  ALA B1842      59.718 110.289  19.789  1.00  0.00           C  
ATOM   2520  C   ALA B1842      59.585 109.235  20.875  1.00  0.00           C  
ATOM   2521  O   ALA B1842      58.845 109.414  21.841  1.00  0.00           O  
ATOM   2522  CB  ALA B1842      58.783 109.967  18.638  1.00  0.00           C  
ATOM   2523  N   GLN B1843      60.315 108.136  20.705  1.00  0.00           N  
ATOM   2524  CA  GLN B1843      60.296 107.038  21.662  1.00  0.00           C  
ATOM   2525  C   GLN B1843      60.573 107.575  23.051  1.00  0.00           C  
ATOM   2526  O   GLN B1843      59.847 107.278  23.999  1.00  0.00           O  
ATOM   2527  CB  GLN B1843      61.345 105.990  21.286  1.00  0.00           C  
ATOM   2528  CG  GLN B1843      61.397 104.795  22.221  1.00  0.00           C  
ATOM   2529  CD  GLN B1843      62.068 103.588  21.586  1.00  0.00           C  
ATOM   2530  OE1 GLN B1843      62.318 102.583  22.253  1.00  0.00           O  
ATOM   2531  NE2 GLN B1843      62.354 103.677  20.289  1.00  0.00           N  
ATOM   2532  N   SER B1844      61.626 108.373  23.167  1.00  0.00           N  
ATOM   2533  CA  SER B1844      61.973 108.962  24.448  1.00  0.00           C  
ATOM   2534  C   SER B1844      60.879 109.953  24.829  1.00  0.00           C  
ATOM   2535  O   SER B1844      60.376 109.932  25.956  1.00  0.00           O  
ATOM   2536  CB  SER B1844      63.324 109.671  24.359  1.00  0.00           C  
ATOM   2537  OG  SER B1844      63.299 110.692  23.379  1.00  0.00           O  
ATOM   2538  N   ILE B1845      60.504 110.808  23.878  1.00  0.00           N  
ATOM   2539  CA  ILE B1845      59.462 111.808  24.110  1.00  0.00           C  
ATOM   2540  C   ILE B1845      58.364 111.206  24.968  1.00  0.00           C  
ATOM   2541  O   ILE B1845      57.788 111.871  25.826  1.00  0.00           O  
ATOM   2542  CB  ILE B1845      58.818 112.285  22.793  1.00  0.00           C  
ATOM   2543  CG1 ILE B1845      59.871 112.953  21.905  1.00  0.00           C  
ATOM   2544  CG2 ILE B1845      57.668 113.242  23.100  1.00  0.00           C  
ATOM   2545  CD1 ILE B1845      59.328 113.487  20.590  1.00  0.00           C  
ATOM   2546  N   VAL B1847      58.080 109.936  24.720  1.00  0.00           N  
ATOM   2547  CA  VAL B1847      57.059 109.230  25.465  1.00  0.00           C  
ATOM   2548  C   VAL B1847      57.598 108.811  26.822  1.00  0.00           C  
ATOM   2549  O   VAL B1847      56.986 109.097  27.849  1.00  0.00           O  
ATOM   2550  CB  VAL B1847      56.581 107.983  24.696  1.00  0.00           C  
ATOM   2551  CG1 VAL B1847      55.728 107.107  25.596  1.00  0.00           C  
ATOM   2552  CG2 VAL B1847      55.781 108.413  23.470  1.00  0.00           C  
ATOM   2553  N   GLU B1848      58.749 108.145  26.820  1.00  0.00           N  
ATOM   2554  CA  GLU B1848      59.372 107.672  28.053  1.00  0.00           C  
ATOM   2555  C   GLU B1848      59.316 108.706  29.172  1.00  0.00           C  
ATOM   2556  O   GLU B1848      59.115 108.364  30.339  1.00  0.00           O  
ATOM   2557  CB  GLU B1848      60.828 107.275  27.792  1.00  0.00           C  
ATOM   2558  CG  GLU B1848      61.596 106.830  29.036  1.00  0.00           C  
ATOM   2559  CD  GLU B1848      60.948 105.655  29.752  1.00  0.00           C  
ATOM   2560  OE1 GLU B1848      60.740 104.604  29.110  1.00  0.00           O  
ATOM   2561  OE2 GLU B1848      60.651 105.782  30.961  1.00  0.00           O  
ATOM   2562  N   THR B1849      59.493 109.972  28.814  1.00  0.00           N  
ATOM   2563  CA  THR B1849      59.460 111.041  29.801  1.00  0.00           C  
ATOM   2564  C   THR B1849      58.048 111.252  30.338  1.00  0.00           C  
ATOM   2565  O   THR B1849      57.776 111.001  31.513  1.00  0.00           O  
ATOM   2566  CB  THR B1849      59.976 112.366  29.203  1.00  0.00           C  
ATOM   2567  OG1 THR B1849      59.237 112.679  28.016  1.00  0.00           O  
ATOM   2568  CG2 THR B1849      61.453 112.252  28.863  1.00  0.00           C  
ATOM   2569  N   ALA B1850      57.152 111.701  29.467  1.00  0.00           N  
ATOM   2570  CA  ALA B1850      55.769 111.962  29.847  1.00  0.00           C  
ATOM   2571  C   ALA B1850      55.108 110.786  30.560  1.00  0.00           C  
ATOM   2572  O   ALA B1850      54.004 110.917  31.082  1.00  0.00           O  
ATOM   2573  CB  ALA B1850      54.958 112.351  28.615  1.00  0.00           C  
ATOM   2574  N   GLU B1851      55.776 109.638  30.580  1.00  0.00           N  
ATOM   2575  CA  GLU B1851      55.220 108.467  31.247  1.00  0.00           C  
ATOM   2576  C   GLU B1851      55.369 108.593  32.756  1.00  0.00           C  
ATOM   2577  O   GLU B1851      54.477 108.213  33.514  1.00  0.00           O  
ATOM   2578  CB  GLU B1851      55.924 107.189  30.780  1.00  0.00           C  
ATOM   2579  CG  GLU B1851      55.606 106.769  29.355  1.00  0.00           C  
ATOM   2580  CD  GLU B1851      56.193 105.412  29.009  1.00  0.00           C  
ATOM   2581  OE1 GLU B1851      57.432 105.265  29.065  1.00  0.00           O  
ATOM   2582  OE2 GLU B1851      55.415 104.490  28.684  1.00  0.00           O  
ATOM   2583  N   LYS B1852      56.503 109.137  33.185  1.00  0.00           N  
ATOM   2584  CA  LYS B1852      56.784 109.299  34.604  1.00  0.00           C  
ATOM   2585  C   LYS B1852      56.663 110.739  35.099  1.00  0.00           C  
ATOM   2586  O   LYS B1852      56.437 110.974  36.287  1.00  0.00           O  
ATOM   2587  CB  LYS B1852      58.185 108.761  34.910  1.00  0.00           C  
ATOM   2588  CG  LYS B1852      59.274 109.307  33.995  1.00  0.00           C  
ATOM   2589  CD  LYS B1852      60.636 108.698  34.311  1.00  0.00           C  
ATOM   2590  CE  LYS B1852      61.101 109.059  35.716  1.00  0.00           C  
ATOM   2591  NZ  LYS B1852      62.437 108.479  36.026  1.00  0.00           N  
ATOM   2592  N   HIS B1853      56.805 111.700  34.192  1.00  0.00           N  
ATOM   2593  CA  HIS B1853      56.720 113.106  34.569  1.00  0.00           C  
ATOM   2594  C   HIS B1853      55.402 113.776  34.191  1.00  0.00           C  
ATOM   2595  O   HIS B1853      55.310 115.001  34.160  1.00  0.00           O  
ATOM   2596  CB  HIS B1853      57.887 113.884  33.956  1.00  0.00           C  
ATOM   2597  CG  HIS B1853      59.231 113.449  34.453  1.00  0.00           C  
ATOM   2598  ND1 HIS B1853      59.524 113.326  35.794  1.00  0.00           N  
ATOM   2599  CD2 HIS B1853      60.366 113.125  33.789  1.00  0.00           C  
ATOM   2600  CE1 HIS B1853      60.781 112.943  35.935  1.00  0.00           C  
ATOM   2601  NE2 HIS B1853      61.314 112.814  34.734  1.00  0.00           N  
ATOM   2602  N   ALA B1854      54.381 112.979  33.906  1.00  0.00           N  
ATOM   2603  CA  ALA B1854      53.081 113.533  33.549  1.00  0.00           C  
ATOM   2604  C   ALA B1854      52.358 113.918  34.831  1.00  0.00           C  
ATOM   2605  O   ALA B1854      51.129 113.889  34.900  1.00  0.00           O  
ATOM   2606  CB  ALA B1854      52.266 112.511  32.776  1.00  0.00           C  
ATOM   2607  N   SER B1855      53.138 114.279  35.845  1.00  0.00           N  
ATOM   2608  CA  SER B1855      52.591 114.661  37.138  1.00  0.00           C  
ATOM   2609  C   SER B1855      53.000 116.078  37.529  1.00  0.00           C  
ATOM   2610  O   SER B1855      52.147 116.948  37.705  1.00  0.00           O  
ATOM   2611  CB  SER B1855      53.062 113.673  38.204  1.00  0.00           C  
ATOM   2612  OG  SER B1855      52.745 112.344  37.827  1.00  0.00           O  
ATOM   2613  N   GLU B1856      54.307 116.296  37.663  1.00  0.00           N  
ATOM   2614  CA  GLU B1856      54.858 117.599  38.038  1.00  0.00           C  
ATOM   2615  C   GLU B1856      53.996 118.774  37.580  1.00  0.00           C  
ATOM   2616  O   GLU B1856      53.653 118.885  36.402  1.00  0.00           O  
ATOM   2617  CB  GLU B1856      56.272 117.759  37.467  1.00  0.00           C  
ATOM   2618  CG  GLU B1856      57.339 116.906  38.142  1.00  0.00           C  
ATOM   2619  CD  GLU B1856      57.655 117.361  39.558  1.00  0.00           C  
ATOM   2620  OE1 GLU B1856      58.586 116.793  40.169  1.00  0.00           O  
ATOM   2621  OE2 GLU B1856      56.978 118.284  40.060  1.00  0.00           O  
ATOM   2622  N   PRO B1857      53.628 119.665  38.517  1.00  0.00           N  
ATOM   2623  CA  PRO B1857      52.802 120.834  38.200  1.00  0.00           C  
ATOM   2624  C   PRO B1857      53.517 121.832  37.286  1.00  0.00           C  
ATOM   2625  O   PRO B1857      54.717 122.075  37.425  1.00  0.00           O  
ATOM   2626  CB  PRO B1857      52.498 121.423  39.577  1.00  0.00           C  
ATOM   2627  CG  PRO B1857      52.518 120.214  40.471  1.00  0.00           C  
ATOM   2628  CD  PRO B1857      53.753 119.503  39.976  1.00  0.00           C  
ATOM   2629  N   SER B1860      52.768 122.405  36.351  1.00  0.00           N  
ATOM   2630  CA  SER B1860      53.321 123.371  35.413  1.00  0.00           C  
ATOM   2631  C   SER B1860      53.069 124.796  35.889  1.00  0.00           C  
ATOM   2632  O   SER B1860      52.138 125.048  36.653  1.00  0.00           O  
ATOM   2633  CB  SER B1860      52.695 123.176  34.033  1.00  0.00           C  
ATOM   2634  OG  SER B1860      52.970 121.880  33.534  1.00  0.00           O  
ATOM   2635  N   PRO B1861      53.896 125.752  35.436  1.00  0.00           N  
ATOM   2636  CA  PRO B1861      55.028 125.562  34.521  1.00  0.00           C  
ATOM   2637  C   PRO B1861      56.198 124.749  35.087  1.00  0.00           C  
ATOM   2638  O   PRO B1861      56.569 124.886  36.257  1.00  0.00           O  
ATOM   2639  CB  PRO B1861      55.436 126.995  34.181  1.00  0.00           C  
ATOM   2640  CG  PRO B1861      54.142 127.741  34.276  1.00  0.00           C  
ATOM   2641  CD  PRO B1861      53.565 127.182  35.552  1.00  0.00           C  
ATOM   2642  N   CYS B1862      56.771 123.909  34.229  1.00  0.00           N  
ATOM   2643  CA  CYS B1862      57.902 123.052  34.577  1.00  0.00           C  
ATOM   2644  C   CYS B1862      58.487 122.499  33.277  1.00  0.00           C  
ATOM   2645  O   CYS B1862      57.905 122.687  32.206  1.00  0.00           O  
ATOM   2646  CB  CYS B1862      57.437 121.904  35.476  1.00  0.00           C  
ATOM   2647  SG  CYS B1862      56.084 120.924  34.784  1.00  0.00           S  
ATOM   2648  N   SER B1863      59.630 121.822  33.362  1.00  0.00           N  
ATOM   2649  CA  SER B1863      60.253 121.267  32.162  1.00  0.00           C  
ATOM   2650  C   SER B1863      61.152 120.056  32.401  1.00  0.00           C  
ATOM   2651  O   SER B1863      61.780 119.923  33.453  1.00  0.00           O  
ATOM   2652  CB  SER B1863      61.059 122.351  31.439  1.00  0.00           C  
ATOM   2653  OG  SER B1863      61.556 121.870  30.200  1.00  0.00           O  
ATOM   2654  N   PHE B1864      61.204 119.180  31.402  1.00  0.00           N  
ATOM   2655  CA  PHE B1864      62.018 117.972  31.454  1.00  0.00           C  
ATOM   2656  C   PHE B1864      62.642 117.684  30.094  1.00  0.00           C  
ATOM   2657  O   PHE B1864      61.948 117.614  29.077  1.00  0.00           O  
ATOM   2658  CB  PHE B1864      61.172 116.774  31.887  1.00  0.00           C  
ATOM   2659  CG  PHE B1864      60.944 116.697  33.365  1.00  0.00           C  
ATOM   2660  CD1 PHE B1864      61.994 116.389  34.225  1.00  0.00           C  
ATOM   2661  CD2 PHE B1864      59.681 116.934  33.902  1.00  0.00           C  
ATOM   2662  CE1 PHE B1864      61.790 116.317  35.603  1.00  0.00           C  
ATOM   2663  CE2 PHE B1864      59.464 116.866  35.279  1.00  0.00           C  
ATOM   2664  CZ  PHE B1864      60.522 116.557  36.131  1.00  0.00           C  
ATOM   2665  N   LEU B1865      63.961 117.526  30.086  1.00  0.00           N  
ATOM   2666  CA  LEU B1865      64.690 117.232  28.862  1.00  0.00           C  
ATOM   2667  C   LEU B1865      64.484 115.753  28.568  1.00  0.00           C  
ATOM   2668  O   LEU B1865      64.678 114.903  29.441  1.00  0.00           O  
ATOM   2669  CB  LEU B1865      66.180 117.537  29.048  1.00  0.00           C  
ATOM   2670  CG  LEU B1865      67.100 117.420  27.829  1.00  0.00           C  
ATOM   2671  CD1 LEU B1865      66.615 118.348  26.725  1.00  0.00           C  
ATOM   2672  CD2 LEU B1865      68.527 117.770  28.232  1.00  0.00           C  
ATOM   2673  N   ALA B1866      64.080 115.449  27.341  1.00  0.00           N  
ATOM   2674  CA  ALA B1866      63.828 114.071  26.948  1.00  0.00           C  
ATOM   2675  C   ALA B1866      64.958 113.474  26.123  1.00  0.00           C  
ATOM   2676  O   ALA B1866      65.509 112.429  26.479  1.00  0.00           O  
ATOM   2677  CB  ALA B1866      62.522 113.988  26.171  1.00  0.00           C  
ATOM   2678  N   PHE B1867      65.305 114.138  25.024  1.00  0.00           N  
ATOM   2679  CA  PHE B1867      66.358 113.638  24.152  1.00  0.00           C  
ATOM   2680  C   PHE B1867      67.379 114.682  23.714  1.00  0.00           C  
ATOM   2681  O   PHE B1867      67.063 115.863  23.559  1.00  0.00           O  
ATOM   2682  CB  PHE B1867      65.734 112.991  22.918  1.00  0.00           C  
ATOM   2683  CG  PHE B1867      66.730 112.345  22.009  1.00  0.00           C  
ATOM   2684  CD1 PHE B1867      66.947 112.844  20.730  1.00  0.00           C  
ATOM   2685  CD2 PHE B1867      67.451 111.229  22.429  1.00  0.00           C  
ATOM   2686  CE1 PHE B1867      67.872 112.237  19.874  1.00  0.00           C  
ATOM   2687  CE2 PHE B1867      68.376 110.614  21.586  1.00  0.00           C  
ATOM   2688  CZ  PHE B1867      68.587 111.119  20.305  1.00  0.00           C  
ATOM   2689  N   GLU B1878      68.608 114.217  23.510  1.00  0.00           N  
ATOM   2690  CA  GLU B1878      69.719 115.061  23.086  1.00  0.00           C  
ATOM   2691  C   GLU B1878      70.625 114.261  22.150  1.00  0.00           C  
ATOM   2692  O   GLU B1878      71.210 113.251  22.552  1.00  0.00           O  
ATOM   2693  CB  GLU B1878      70.515 115.528  24.310  1.00  0.00           C  
ATOM   2694  CG  GLU B1878      71.747 116.364  23.988  1.00  0.00           C  
ATOM   2695  CD  GLU B1878      72.512 116.782  25.235  1.00  0.00           C  
ATOM   2696  OE1 GLU B1878      72.984 115.892  25.977  1.00  0.00           O  
ATOM   2697  OE2 GLU B1878      72.642 118.002  25.472  1.00  0.00           O  
ATOM   2698  N   GLY B1879      70.731 114.710  20.902  1.00  0.00           N  
ATOM   2699  CA  GLY B1879      71.563 114.018  19.932  1.00  0.00           C  
ATOM   2700  C   GLY B1879      71.616 114.722  18.588  1.00  0.00           C  
ATOM   2701  O   GLY B1879      70.964 115.749  18.394  1.00  0.00           O  
ATOM   2702  N   GLU B1880      72.388 114.169  17.655  1.00  0.00           N  
ATOM   2703  CA  GLU B1880      72.520 114.764  16.327  1.00  0.00           C  
ATOM   2704  C   GLU B1880      71.771 113.977  15.257  1.00  0.00           C  
ATOM   2705  O   GLU B1880      71.813 112.745  15.235  1.00  0.00           O  
ATOM   2706  CB  GLU B1880      73.994 114.856  15.929  1.00  0.00           C  
ATOM   2707  CG  GLU B1880      74.651 113.508  15.679  1.00  0.00           C  
ATOM   2708  CD  GLU B1880      75.992 113.632  14.983  1.00  0.00           C  
ATOM   2709  OE1 GLU B1880      76.612 112.586  14.695  1.00  0.00           O  
ATOM   2710  OE2 GLU B1880      76.425 114.775  14.722  1.00  0.00           O  
ATOM   2711  N   MET B1881      71.096 114.698  14.366  1.00  0.00           N  
ATOM   2712  CA  MET B1881      70.342 114.075  13.285  1.00  0.00           C  
ATOM   2713  C   MET B1881      70.615 114.778  11.960  1.00  0.00           C  
ATOM   2714  O   MET B1881      70.519 116.002  11.865  1.00  0.00           O  
ATOM   2715  CB  MET B1881      68.835 114.109  13.590  1.00  0.00           C  
ATOM   2716  CG  MET B1881      68.208 115.505  13.631  1.00  0.00           C  
ATOM   2717  SD  MET B1881      66.432 115.493  14.032  1.00  0.00           S  
ATOM   2718  CE  MET B1881      65.706 115.238  12.415  1.00  0.00           C  
ATOM   2719  N   MET B1882      70.964 113.995  10.942  1.00  0.00           N  
ATOM   2720  CA  MET B1882      71.251 114.520   9.609  1.00  0.00           C  
ATOM   2721  C   MET B1882      72.485 115.419   9.539  1.00  0.00           C  
ATOM   2722  O   MET B1882      73.116 115.523   8.486  1.00  0.00           O  
ATOM   2723  CB  MET B1882      70.037 115.280   9.062  1.00  0.00           C  
ATOM   2724  CG  MET B1882      68.816 114.408   8.799  1.00  0.00           C  
ATOM   2725  SD  MET B1882      67.412 115.336   8.134  1.00  0.00           S  
ATOM   2726  CE  MET B1882      67.702 115.185   6.368  1.00  0.00           C  
ATOM   2727  N   GLY B1883      72.830 116.071  10.648  1.00  0.00           N  
ATOM   2728  CA  GLY B1883      73.996 116.937  10.635  1.00  0.00           C  
ATOM   2729  C   GLY B1883      74.296 117.755  11.880  1.00  0.00           C  
ATOM   2730  O   GLY B1883      75.436 118.178  12.067  1.00  0.00           O  
ATOM   2731  N   ARG B1884      73.302 117.983  12.735  1.00  0.00           N  
ATOM   2732  CA  ARG B1884      73.532 118.779  13.939  1.00  0.00           C  
ATOM   2733  C   ARG B1884      72.762 118.370  15.197  1.00  0.00           C  
ATOM   2734  O   ARG B1884      71.628 117.892  15.125  1.00  0.00           O  
ATOM   2735  CB  ARG B1884      73.265 120.260  13.640  1.00  0.00           C  
ATOM   2736  CG  ARG B1884      72.086 120.538  12.713  1.00  0.00           C  
ATOM   2737  CD  ARG B1884      72.464 120.331  11.250  1.00  0.00           C  
ATOM   2738  NE  ARG B1884      71.484 120.913  10.335  1.00  0.00           N  
ATOM   2739  CZ  ARG B1884      71.202 122.212  10.263  1.00  0.00           C  
ATOM   2740  NH1 ARG B1884      70.295 122.649   9.400  1.00  0.00           N  
ATOM   2741  NH2 ARG B1884      71.828 123.077  11.051  1.00  0.00           N  
ATOM   2742  N   ASN B1885      73.401 118.574  16.349  1.00  0.00           N  
ATOM   2743  CA  ASN B1885      72.823 118.250  17.654  1.00  0.00           C  
ATOM   2744  C   ASN B1885      71.435 118.849  17.829  1.00  0.00           C  
ATOM   2745  O   ASN B1885      71.108 119.876  17.234  1.00  0.00           O  
ATOM   2746  CB  ASN B1885      73.732 118.758  18.781  1.00  0.00           C  
ATOM   2747  CG  ASN B1885      74.899 117.829  19.059  1.00  0.00           C  
ATOM   2748  OD1 ASN B1885      74.720 116.734  19.592  1.00  0.00           O  
ATOM   2749  ND2 ASN B1885      76.102 118.261  18.698  1.00  0.00           N  
ATOM   2750  N   VAL B1886      70.624 118.199  18.658  1.00  0.00           N  
ATOM   2751  CA  VAL B1886      69.266 118.656  18.920  1.00  0.00           C  
ATOM   2752  C   VAL B1886      68.808 118.221  20.308  1.00  0.00           C  
ATOM   2753  O   VAL B1886      69.243 117.189  20.824  1.00  0.00           O  
ATOM   2754  CB  VAL B1886      68.268 118.084  17.888  1.00  0.00           C  
ATOM   2755  CG1 VAL B1886      66.907 118.734  18.073  1.00  0.00           C  
ATOM   2756  CG2 VAL B1886      68.781 118.305  16.472  1.00  0.00           C  
ATOM   2757  N   ARG B1887      67.928 119.020  20.905  1.00  0.00           N  
ATOM   2758  CA  ARG B1887      67.384 118.731  22.227  1.00  0.00           C  
ATOM   2759  C   ARG B1887      65.860 118.726  22.159  1.00  0.00           C  
ATOM   2760  O   ARG B1887      65.259 119.588  21.518  1.00  0.00           O  
ATOM   2761  CB  ARG B1887      67.844 119.784  23.238  1.00  0.00           C  
ATOM   2762  CG  ARG B1887      69.347 119.842  23.451  1.00  0.00           C  
ATOM   2763  CD  ARG B1887      69.702 120.838  24.545  1.00  0.00           C  
ATOM   2764  NE  ARG B1887      69.229 122.186  24.239  1.00  0.00           N  
ATOM   2765  CZ  ARG B1887      69.658 122.916  23.215  1.00  0.00           C  
ATOM   2766  NH1 ARG B1887      70.577 122.432  22.389  1.00  0.00           N  
ATOM   2767  NH2 ARG B1887      69.168 124.132  23.014  1.00  0.00           N  
ATOM   2768  N   VAL B1888      65.240 117.757  22.824  1.00  0.00           N  
ATOM   2769  CA  VAL B1888      63.785 117.649  22.825  1.00  0.00           C  
ATOM   2770  C   VAL B1888      63.206 118.026  24.185  1.00  0.00           C  
ATOM   2771  O   VAL B1888      63.610 117.481  25.216  1.00  0.00           O  
ATOM   2772  CB  VAL B1888      63.339 116.219  22.479  1.00  0.00           C  
ATOM   2773  CG1 VAL B1888      61.842 116.194  22.228  1.00  0.00           C  
ATOM   2774  CG2 VAL B1888      64.101 115.716  21.262  1.00  0.00           C  
ATOM   2775  N   TYR B1889      62.255 118.954  24.181  1.00  0.00           N  
ATOM   2776  CA  TYR B1889      61.629 119.413  25.415  1.00  0.00           C  
ATOM   2777  C   TYR B1889      60.140 119.104  25.479  1.00  0.00           C  
ATOM   2778  O   TYR B1889      59.455 119.084  24.458  1.00  0.00           O  
ATOM   2779  CB  TYR B1889      61.839 120.921  25.585  1.00  0.00           C  
ATOM   2780  CG  TYR B1889      63.239 121.320  26.008  1.00  0.00           C  
ATOM   2781  CD1 TYR B1889      63.789 120.850  27.202  1.00  0.00           C  
ATOM   2782  CD2 TYR B1889      64.007 122.187  25.227  1.00  0.00           C  
ATOM   2783  CE1 TYR B1889      65.067 121.233  27.611  1.00  0.00           C  
ATOM   2784  CE2 TYR B1889      65.288 122.576  25.626  1.00  0.00           C  
ATOM   2785  CZ  TYR B1889      65.811 122.094  26.819  1.00  0.00           C  
ATOM   2786  OH  TYR B1889      67.072 122.472  27.225  1.00  0.00           O  
ATOM   2787  N   VAL B1890      59.652 118.870  26.694  1.00  0.00           N  
ATOM   2788  CA  VAL B1890      58.244 118.565  26.941  1.00  0.00           C  
ATOM   2789  C   VAL B1890      57.779 119.320  28.183  1.00  0.00           C  
ATOM   2790  O   VAL B1890      58.290 119.090  29.279  1.00  0.00           O  
ATOM   2791  CB  VAL B1890      58.031 117.051  27.179  1.00  0.00           C  
ATOM   2792  CG1 VAL B1890      56.584 116.781  27.572  1.00  0.00           C  
ATOM   2793  CG2 VAL B1890      58.395 116.270  25.925  1.00  0.00           C  
ATOM   2794  N   VAL B1891      56.810 120.217  28.014  1.00  0.00           N  
ATOM   2795  CA  VAL B1891      56.305 121.002  29.139  1.00  0.00           C  
ATOM   2796  C   VAL B1891      54.835 121.402  29.002  1.00  0.00           C  
ATOM   2797  O   VAL B1891      54.080 120.812  28.229  1.00  0.00           O  
ATOM   2798  CB  VAL B1891      57.126 122.301  29.324  1.00  0.00           C  
ATOM   2799  CG1 VAL B1891      58.606 121.981  29.391  1.00  0.00           C  
ATOM   2800  CG2 VAL B1891      56.842 123.265  28.181  1.00  0.00           C  
ATOM   2801  N   ASN B1892      54.448 122.413  29.774  1.00  0.00           N  
ATOM   2802  CA  ASN B1892      53.090 122.941  29.768  1.00  0.00           C  
ATOM   2803  C   ASN B1892      53.174 124.377  30.280  1.00  0.00           C  
ATOM   2804  O   ASN B1892      53.233 124.621  31.484  1.00  0.00           O  
ATOM   2805  CB  ASN B1892      52.186 122.100  30.674  1.00  0.00           C  
ATOM   2806  CG  ASN B1892      50.716 122.463  30.536  1.00  0.00           C  
ATOM   2807  OD1 ASN B1892      50.320 123.600  30.789  1.00  0.00           O  
ATOM   2808  ND2 ASN B1892      49.900 121.494  30.133  1.00  0.00           N  
ATOM   2809  N   GLU B1893      53.187 125.320  29.344  1.00  0.00           N  
ATOM   2810  CA  GLU B1893      53.294 126.742  29.649  1.00  0.00           C  
ATOM   2811  C   GLU B1893      52.191 127.289  30.555  1.00  0.00           C  
ATOM   2812  O   GLU B1893      52.359 128.337  31.177  1.00  0.00           O  
ATOM   2813  CB  GLU B1893      53.313 127.537  28.340  1.00  0.00           C  
ATOM   2814  CG  GLU B1893      54.285 126.992  27.300  1.00  0.00           C  
ATOM   2815  CD  GLU B1893      54.173 127.705  25.966  1.00  0.00           C  
ATOM   2816  OE1 GLU B1893      54.443 128.923  25.920  1.00  0.00           O  
ATOM   2817  OE2 GLU B1893      53.812 127.048  24.964  1.00  0.00           O  
ATOM   2818  N   ASN B1894      51.069 126.581  30.634  1.00  0.00           N  
ATOM   2819  CA  ASN B1894      49.944 127.027  31.450  1.00  0.00           C  
ATOM   2820  C   ASN B1894      50.180 126.977  32.955  1.00  0.00           C  
ATOM   2821  O   ASN B1894      51.014 126.216  33.449  1.00  0.00           O  
ATOM   2822  CB  ASN B1894      48.691 126.221  31.102  1.00  0.00           C  
ATOM   2823  CG  ASN B1894      48.222 126.462  29.680  1.00  0.00           C  
ATOM   2824  OD1 ASN B1894      47.197 125.932  29.252  1.00  0.00           O  
ATOM   2825  ND2 ASN B1894      48.975 127.267  28.938  1.00  0.00           N  
ATOM   2826  N   GLU B1895      49.421 127.802  33.673  1.00  0.00           N  
ATOM   2827  CA  GLU B1895      49.511 127.899  35.125  1.00  0.00           C  
ATOM   2828  C   GLU B1895      49.099 126.593  35.793  1.00  0.00           C  
ATOM   2829  O   GLU B1895      48.798 125.613  35.114  1.00  0.00           O  
ATOM   2830  CB  GLU B1895      48.619 129.037  35.637  1.00  0.00           C  
ATOM   2831  CG  GLU B1895      48.915 130.408  35.031  1.00  0.00           C  
ATOM   2832  CD  GLU B1895      48.377 130.565  33.618  1.00  0.00           C  
ATOM   2833  OE1 GLU B1895      48.660 131.604  32.986  1.00  0.00           O  
ATOM   2834  OE2 GLU B1895      47.666 129.655  33.141  1.00  0.00           O  
ATOM   2835  N   ASN B1896      49.085 126.602  37.126  1.00  0.00           N  
ATOM   2836  CA  ASN B1896      48.720 125.439  37.936  1.00  0.00           C  
ATOM   2837  C   ASN B1896      47.902 124.389  37.184  1.00  0.00           C  
ATOM   2838  O   ASN B1896      46.776 124.649  36.753  1.00  0.00           O  
ATOM   2839  CB  ASN B1896      47.951 125.887  39.187  1.00  0.00           C  
ATOM   2840  CG  ASN B1896      48.832 126.616  40.189  1.00  0.00           C  
ATOM   2841  OD1 ASN B1896      49.451 127.630  39.868  1.00  0.00           O  
ATOM   2842  ND2 ASN B1896      48.886 126.102  41.413  1.00  0.00           N  
ATOM   2843  N   THR B1898      48.486 123.203  37.038  1.00  0.00           N  
ATOM   2844  CA  THR B1898      47.849 122.088  36.345  1.00  0.00           C  
ATOM   2845  C   THR B1898      48.826 120.913  36.318  1.00  0.00           C  
ATOM   2846  O   THR B1898      49.635 120.753  37.231  1.00  0.00           O  
ATOM   2847  CB  THR B1898      47.472 122.475  34.893  1.00  0.00           C  
ATOM   2848  OG1 THR B1898      46.778 121.388  34.269  1.00  0.00           O  
ATOM   2849  CG2 THR B1898      48.722 122.809  34.085  1.00  0.00           C  
ATOM   2850  N   LYS B1899      48.750 120.096  35.273  1.00  0.00           N  
ATOM   2851  CA  LYS B1899      49.636 118.946  35.135  1.00  0.00           C  
ATOM   2852  C   LYS B1899      50.358 118.980  33.791  1.00  0.00           C  
ATOM   2853  O   LYS B1899      49.844 119.529  32.814  1.00  0.00           O  
ATOM   2854  CB  LYS B1899      48.838 117.646  35.260  1.00  0.00           C  
ATOM   2855  CG  LYS B1899      48.206 117.428  36.627  1.00  0.00           C  
ATOM   2856  CD  LYS B1899      47.458 116.104  36.680  1.00  0.00           C  
ATOM   2857  CE  LYS B1899      46.908 115.829  38.072  1.00  0.00           C  
ATOM   2858  NZ  LYS B1899      47.991 115.727  39.092  1.00  0.00           N  
ATOM   2859  N   LEU B1900      51.550 118.392  33.745  1.00  0.00           N  
ATOM   2860  CA  LEU B1900      52.336 118.358  32.517  1.00  0.00           C  
ATOM   2861  C   LEU B1900      51.538 117.778  31.358  1.00  0.00           C  
ATOM   2862  O   LEU B1900      51.398 118.411  30.311  1.00  0.00           O  
ATOM   2863  CB  LEU B1900      53.614 117.538  32.722  1.00  0.00           C  
ATOM   2864  CG  LEU B1900      54.449 117.242  31.470  1.00  0.00           C  
ATOM   2865  CD1 LEU B1900      54.575 118.486  30.603  1.00  0.00           C  
ATOM   2866  CD2 LEU B1900      55.817 116.734  31.886  1.00  0.00           C  
ATOM   2867  N   CYS B1901      51.018 116.571  31.552  1.00  0.00           N  
ATOM   2868  CA  CYS B1901      50.233 115.899  30.526  1.00  0.00           C  
ATOM   2869  C   CYS B1901      48.758 115.851  30.900  1.00  0.00           C  
ATOM   2870  O   CYS B1901      48.407 115.791  32.079  1.00  0.00           O  
ATOM   2871  CB  CYS B1901      50.740 114.471  30.322  1.00  0.00           C  
ATOM   2872  SG  CYS B1901      52.424 114.335  29.690  1.00  0.00           S  
ATOM   2873  N   GLY B1902      47.900 115.879  29.885  1.00  0.00           N  
ATOM   2874  CA  GLY B1902      46.471 115.810  30.124  1.00  0.00           C  
ATOM   2875  C   GLY B1902      46.139 114.486  30.783  1.00  0.00           C  
ATOM   2876  O   GLY B1902      46.902 113.528  30.664  1.00  0.00           O  
ATOM   2877  N   PRO B1903      45.004 114.388  31.480  1.00  0.00           N  
ATOM   2878  CA  PRO B1903      44.651 113.127  32.136  1.00  0.00           C  
ATOM   2879  C   PRO B1903      44.455 111.959  31.165  1.00  0.00           C  
ATOM   2880  O   PRO B1903      44.257 110.819  31.587  1.00  0.00           O  
ATOM   2881  CB  PRO B1903      43.371 113.487  32.884  1.00  0.00           C  
ATOM   2882  CG  PRO B1903      42.734 114.494  31.971  1.00  0.00           C  
ATOM   2883  CD  PRO B1903      43.905 115.364  31.583  1.00  0.00           C  
ATOM   2884  N   ALA B1904      44.534 112.240  29.869  1.00  0.00           N  
ATOM   2885  CA  ALA B1904      44.328 111.206  28.861  1.00  0.00           C  
ATOM   2886  C   ALA B1904      45.540 110.901  27.984  1.00  0.00           C  
ATOM   2887  O   ALA B1904      45.387 110.442  26.852  1.00  0.00           O  
ATOM   2888  CB  ALA B1904      43.144 111.589  27.984  1.00  0.00           C  
ATOM   2889  N   TYR B1905      46.742 111.138  28.492  1.00  0.00           N  
ATOM   2890  CA  TYR B1905      47.924 110.866  27.688  1.00  0.00           C  
ATOM   2891  C   TYR B1905      48.114 109.368  27.516  1.00  0.00           C  
ATOM   2892  O   TYR B1905      48.569 108.915  26.470  1.00  0.00           O  
ATOM   2893  CB  TYR B1905      49.182 111.465  28.332  1.00  0.00           C  
ATOM   2894  CG  TYR B1905      49.793 110.627  29.440  1.00  0.00           C  
ATOM   2895  CD1 TYR B1905      49.140 110.459  30.661  1.00  0.00           C  
ATOM   2896  CD2 TYR B1905      51.028 109.998  29.262  1.00  0.00           C  
ATOM   2897  CE1 TYR B1905      49.700 109.685  31.680  1.00  0.00           C  
ATOM   2898  CE2 TYR B1905      51.598 109.223  30.272  1.00  0.00           C  
ATOM   2899  CZ  TYR B1905      50.928 109.070  31.480  1.00  0.00           C  
ATOM   2900  OH  TYR B1905      51.481 108.300  32.482  1.00  0.00           O  
ATOM   2901  N   ALA B1906      47.747 108.605  28.543  1.00  0.00           N  
ATOM   2902  CA  ALA B1906      47.914 107.156  28.528  1.00  0.00           C  
ATOM   2903  C   ALA B1906      46.678 106.329  28.165  1.00  0.00           C  
ATOM   2904  O   ALA B1906      46.506 105.211  28.658  1.00  0.00           O  
ATOM   2905  CB  ALA B1906      48.467 106.697  29.875  1.00  0.00           C  
ATOM   2906  N   ASN B1907      45.821 106.870  27.306  1.00  0.00           N  
ATOM   2907  CA  ASN B1907      44.631 106.142  26.878  1.00  0.00           C  
ATOM   2908  C   ASN B1907      44.975 105.292  25.666  1.00  0.00           C  
ATOM   2909  O   ASN B1907      45.616 105.764  24.727  1.00  0.00           O  
ATOM   2910  CB  ASN B1907      43.501 107.108  26.531  1.00  0.00           C  
ATOM   2911  CG  ASN B1907      42.688 107.503  27.739  1.00  0.00           C  
ATOM   2912  OD1 ASN B1907      43.233 107.925  28.760  1.00  0.00           O  
ATOM   2913  ND2 ASN B1907      41.374 107.370  27.631  1.00  0.00           N  
ATOM   2914  N   GLU B1909      44.546 104.036  25.692  1.00  0.00           N  
ATOM   2915  CA  GLU B1909      44.823 103.112  24.600  1.00  0.00           C  
ATOM   2916  C   GLU B1909      43.643 102.975  23.651  1.00  0.00           C  
ATOM   2917  O   GLU B1909      42.492 102.935  24.075  1.00  0.00           O  
ATOM   2918  CB  GLU B1909      45.195 101.735  25.165  1.00  0.00           C  
ATOM   2919  CG  GLU B1909      45.647 100.726  24.123  1.00  0.00           C  
ATOM   2920  CD  GLU B1909      46.286  99.497  24.746  1.00  0.00           C  
ATOM   2921  OE1 GLU B1909      47.280  99.651  25.487  1.00  0.00           O  
ATOM   2922  OE2 GLU B1909      45.799  98.377  24.496  1.00  0.00           O  
ATOM   2923  N   VAL B1910      43.934 102.922  22.360  1.00  0.00           N  
ATOM   2924  CA  VAL B1910      42.887 102.757  21.365  1.00  0.00           C  
ATOM   2925  C   VAL B1910      42.633 101.260  21.264  1.00  0.00           C  
ATOM   2926  O   VAL B1910      43.582 100.481  21.142  1.00  0.00           O  
ATOM   2927  CB  VAL B1910      43.337 103.267  19.990  1.00  0.00           C  
ATOM   2928  CG1 VAL B1910      42.212 103.116  18.990  1.00  0.00           C  
ATOM   2929  CG2 VAL B1910      43.781 104.709  20.095  1.00  0.00           C  
ATOM   2930  N   VAL B1913      41.367 100.854  21.340  1.00  0.00           N  
ATOM   2931  CA  VAL B1913      41.017  99.437  21.243  1.00  0.00           C  
ATOM   2932  C   VAL B1913      39.715  99.317  20.471  1.00  0.00           C  
ATOM   2933  O   VAL B1913      38.910 100.242  20.485  1.00  0.00           O  
ATOM   2934  CB  VAL B1913      40.830  98.766  22.644  1.00  0.00           C  
ATOM   2935  CG1 VAL B1913      41.633  99.506  23.704  1.00  0.00           C  
ATOM   2936  CG2 VAL B1913      39.367  98.707  23.013  1.00  0.00           C  
ATOM   2937  N   VAL B1914      39.519  98.191  19.788  1.00  0.00           N  
ATOM   2938  CA  VAL B1914      38.291  97.980  19.028  1.00  0.00           C  
ATOM   2939  C   VAL B1914      37.445  96.960  19.749  1.00  0.00           C  
ATOM   2940  O   VAL B1914      37.976  96.109  20.460  1.00  0.00           O  
ATOM   2941  CB  VAL B1914      38.562  97.457  17.623  1.00  0.00           C  
ATOM   2942  CG1 VAL B1914      37.240  97.193  16.919  1.00  0.00           C  
ATOM   2943  CG2 VAL B1914      39.389  98.464  16.838  1.00  0.00           C  
ATOM   2944  N   TYR B1915      36.130  97.044  19.562  1.00  0.00           N  
ATOM   2945  CA  TYR B1915      35.204  96.129  20.225  1.00  0.00           C  
ATOM   2946  C   TYR B1915      33.823  96.233  19.585  1.00  0.00           C  
ATOM   2947  O   TYR B1915      33.327  97.327  19.344  1.00  0.00           O  
ATOM   2948  CB  TYR B1915      35.133  96.486  21.713  1.00  0.00           C  
ATOM   2949  CG  TYR B1915      34.412  95.504  22.613  1.00  0.00           C  
ATOM   2950  CD1 TYR B1915      34.407  95.688  23.994  1.00  0.00           C  
ATOM   2951  CD2 TYR B1915      33.714  94.417  22.097  1.00  0.00           C  
ATOM   2952  CE1 TYR B1915      33.722  94.820  24.836  1.00  0.00           C  
ATOM   2953  CE2 TYR B1915      33.024  93.544  22.932  1.00  0.00           C  
ATOM   2954  CZ  TYR B1915      33.031  93.754  24.298  1.00  0.00           C  
ATOM   2955  OH  TYR B1915      32.324  92.914  25.122  1.00  0.00           O  
ATOM   2956  N   LYS B1916      33.217  95.085  19.299  1.00  0.00           N  
ATOM   2957  CA  LYS B1916      31.892  95.029  18.686  1.00  0.00           C  
ATOM   2958  C   LYS B1916      31.678  95.998  17.521  1.00  0.00           C  
ATOM   2959  O   LYS B1916      30.564  96.469  17.300  1.00  0.00           O  
ATOM   2960  CB  LYS B1916      30.816  95.272  19.740  1.00  0.00           C  
ATOM   2961  CG  LYS B1916      30.711  94.197  20.804  1.00  0.00           C  
ATOM   2962  CD  LYS B1916      30.137  92.901  20.266  1.00  0.00           C  
ATOM   2963  CE  LYS B1916      29.638  92.011  21.404  1.00  0.00           C  
ATOM   2964  NZ  LYS B1916      30.667  91.760  22.456  1.00  0.00           N  
ATOM   2965  N   GLY B1917      32.741  96.297  16.783  1.00  0.00           N  
ATOM   2966  CA  GLY B1917      32.616  97.182  15.639  1.00  0.00           C  
ATOM   2967  C   GLY B1917      32.878  98.652  15.892  1.00  0.00           C  
ATOM   2968  O   GLY B1917      32.769  99.472  14.978  1.00  0.00           O  
ATOM   2969  N   ASP B1918      33.235  98.989  17.124  1.00  0.00           N  
ATOM   2970  CA  ASP B1918      33.493 100.377  17.478  1.00  0.00           C  
ATOM   2971  C   ASP B1918      34.947 100.626  17.833  1.00  0.00           C  
ATOM   2972  O   ASP B1918      35.618  99.771  18.405  1.00  0.00           O  
ATOM   2973  CB  ASP B1918      32.602 100.802  18.654  1.00  0.00           C  
ATOM   2974  CG  ASP B1918      31.122 100.811  18.300  1.00  0.00           C  
ATOM   2975  OD1 ASP B1918      30.759 101.475  17.307  1.00  0.00           O  
ATOM   2976  OD2 ASP B1918      30.323 100.162  19.013  1.00  0.00           O  
ATOM   2977  N   ILE B1929      35.425 101.811  17.484  1.00  0.00           N  
ATOM   2978  CA  ILE B1929      36.793 102.198  17.765  1.00  0.00           C  
ATOM   2979  C   ILE B1929      36.759 103.147  18.947  1.00  0.00           C  
ATOM   2980  O   ILE B1929      36.453 104.326  18.795  1.00  0.00           O  
ATOM   2981  CB  ILE B1929      37.422 102.933  16.573  1.00  0.00           C  
ATOM   2982  CG1 ILE B1929      37.351 102.061  15.323  1.00  0.00           C  
ATOM   2983  CG2 ILE B1929      38.860 103.287  16.886  1.00  0.00           C  
ATOM   2984  CD1 ILE B1929      37.854 102.761  14.082  1.00  0.00           C  
ATOM   2985  N   TYR B1930      37.064 102.634  20.127  1.00  0.00           N  
ATOM   2986  CA  TYR B1930      37.062 103.462  21.319  1.00  0.00           C  
ATOM   2987  C   TYR B1930      38.462 103.943  21.652  1.00  0.00           C  
ATOM   2988  O   TYR B1930      39.454 103.458  21.113  1.00  0.00           O  
ATOM   2989  CB  TYR B1930      36.512 102.677  22.516  1.00  0.00           C  
ATOM   2990  CG  TYR B1930      35.086 102.216  22.351  1.00  0.00           C  
ATOM   2991  CD1 TYR B1930      34.059 103.131  22.180  1.00  0.00           C  
ATOM   2992  CD2 TYR B1930      34.771 100.868  22.322  1.00  0.00           C  
ATOM   2993  CE1 TYR B1930      32.753 102.716  21.978  1.00  0.00           C  
ATOM   2994  CE2 TYR B1930      33.473 100.442  22.119  1.00  0.00           C  
ATOM   2995  CZ  TYR B1930      32.467 101.370  21.945  1.00  0.00           C  
ATOM   2996  OH  TYR B1930      31.173 100.953  21.722  1.00  0.00           O  
ATOM   2997  N   GLY B1931      38.516 104.917  22.547  1.00  0.00           N  
ATOM   2998  CA  GLY B1931      39.771 105.462  23.023  1.00  0.00           C  
ATOM   2999  C   GLY B1931      39.516 105.505  24.513  1.00  0.00           C  
ATOM   3000  O   GLY B1931      38.722 106.322  24.973  1.00  0.00           O  
ATOM   3001  N   ILE B1932      40.160 104.626  25.271  1.00  0.00           N  
ATOM   3002  CA  ILE B1932      39.921 104.573  26.706  1.00  0.00           C  
ATOM   3003  C   ILE B1932      41.136 104.241  27.569  1.00  0.00           C  
ATOM   3004  O   ILE B1932      42.103 103.644  27.107  1.00  0.00           O  
ATOM   3005  CB  ILE B1932      38.805 103.555  27.000  1.00  0.00           C  
ATOM   3006  CG1 ILE B1932      39.098 102.242  26.268  1.00  0.00           C  
ATOM   3007  CG2 ILE B1932      37.463 104.114  26.549  1.00  0.00           C  
ATOM   3008  CD1 ILE B1932      37.954 101.249  26.299  1.00  0.00           C  
ATOM   3009  N   PRO B1933      41.099 104.639  28.846  1.00  0.00           N  
ATOM   3010  CA  PRO B1933      42.199 104.381  29.777  1.00  0.00           C  
ATOM   3011  C   PRO B1933      42.059 102.984  30.365  1.00  0.00           C  
ATOM   3012  O   PRO B1933      40.961 102.570  30.730  1.00  0.00           O  
ATOM   3013  CB  PRO B1933      42.009 105.469  30.818  1.00  0.00           C  
ATOM   3014  CG  PRO B1933      40.513 105.528  30.926  1.00  0.00           C  
ATOM   3015  CD  PRO B1933      40.062 105.476  29.479  1.00  0.00           C  
ATOM   3016  N   LYS B1934      43.169 102.261  30.458  1.00  0.00           N  
ATOM   3017  CA  LYS B1934      43.147 100.902  30.987  1.00  0.00           C  
ATOM   3018  C   LYS B1934      42.744 100.919  32.456  1.00  0.00           C  
ATOM   3019  O   LYS B1934      43.586 100.829  33.351  1.00  0.00           O  
ATOM   3020  CB  LYS B1934      44.523 100.248  30.815  1.00  0.00           C  
ATOM   3021  CG  LYS B1934      44.481  98.729  30.669  1.00  0.00           C  
ATOM   3022  CD  LYS B1934      45.880  98.142  30.514  1.00  0.00           C  
ATOM   3023  CE  LYS B1934      45.852  96.619  30.473  1.00  0.00           C  
ATOM   3024  NZ  LYS B1934      47.227  96.036  30.490  1.00  0.00           N  
ATOM   3025  N   THR B1941      41.441 101.038  32.687  1.00  0.00           N  
ATOM   3026  CA  THR B1941      40.884 101.084  34.030  1.00  0.00           C  
ATOM   3027  C   THR B1941      39.953  99.905  34.255  1.00  0.00           C  
ATOM   3028  O   THR B1941      39.240  99.489  33.344  1.00  0.00           O  
ATOM   3029  CB  THR B1941      40.075 102.374  34.243  1.00  0.00           C  
ATOM   3030  OG1 THR B1941      40.898 103.510  33.955  1.00  0.00           O  
ATOM   3031  CG2 THR B1941      39.582 102.462  35.678  1.00  0.00           C  
ATOM   3032  N   LYS B1942      39.961  99.378  35.476  1.00  0.00           N  
ATOM   3033  CA  LYS B1942      39.110  98.252  35.861  1.00  0.00           C  
ATOM   3034  C   LYS B1942      37.692  98.396  35.316  1.00  0.00           C  
ATOM   3035  O   LYS B1942      36.957  97.421  35.181  1.00  0.00           O  
ATOM   3036  CB  LYS B1942      39.063  98.126  37.389  1.00  0.00           C  
ATOM   3037  CG  LYS B1942      39.108  99.458  38.137  1.00  0.00           C  
ATOM   3038  CD  LYS B1942      40.499 100.086  38.077  1.00  0.00           C  
ATOM   3039  CE  LYS B1942      40.543 101.442  38.760  1.00  0.00           C  
ATOM   3040  NZ  LYS B1942      41.892 102.066  38.642  1.00  0.00           N  
ATOM   3041  N   LYS B1943      37.320  99.629  35.007  1.00  0.00           N  
ATOM   3042  CA  LYS B1943      36.011  99.946  34.465  1.00  0.00           C  
ATOM   3043  C   LYS B1943      35.900  99.404  33.035  1.00  0.00           C  
ATOM   3044  O   LYS B1943      34.980  98.649  32.708  1.00  0.00           O  
ATOM   3045  CB  LYS B1943      35.842 101.468  34.485  1.00  0.00           C  
ATOM   3046  CG  LYS B1943      34.619 102.030  33.790  1.00  0.00           C  
ATOM   3047  CD  LYS B1943      34.685 103.551  33.839  1.00  0.00           C  
ATOM   3048  CE  LYS B1943      33.541 104.211  33.101  1.00  0.00           C  
ATOM   3049  NZ  LYS B1943      33.695 105.694  33.114  1.00  0.00           N  
ATOM   3050  N   TRP B1945      36.862  99.776  32.198  1.00  0.00           N  
ATOM   3051  CA  TRP B1945      36.882  99.365  30.798  1.00  0.00           C  
ATOM   3052  C   TRP B1945      37.420  97.965  30.535  1.00  0.00           C  
ATOM   3053  O   TRP B1945      37.371  97.487  29.402  1.00  0.00           O  
ATOM   3054  CB  TRP B1945      37.696 100.367  29.984  1.00  0.00           C  
ATOM   3055  CG  TRP B1945      37.069 101.715  29.895  1.00  0.00           C  
ATOM   3056  CD1 TRP B1945      37.561 102.884  30.392  1.00  0.00           C  
ATOM   3057  CD2 TRP B1945      35.837 102.038  29.246  1.00  0.00           C  
ATOM   3058  NE1 TRP B1945      36.711 103.920  30.091  1.00  0.00           N  
ATOM   3059  CE2 TRP B1945      35.644 103.427  29.386  1.00  0.00           C  
ATOM   3060  CE3 TRP B1945      34.876 101.287  28.557  1.00  0.00           C  
ATOM   3061  CZ2 TRP B1945      34.526 104.086  28.859  1.00  0.00           C  
ATOM   3062  CZ3 TRP B1945      33.763 101.942  28.033  1.00  0.00           C  
ATOM   3063  CH2 TRP B1945      33.599 103.329  28.187  1.00  0.00           C  
ATOM   3064  N   ARG B1946      37.935  97.318  31.574  1.00  0.00           N  
ATOM   3065  CA  ARG B1946      38.494  95.975  31.454  1.00  0.00           C  
ATOM   3066  C   ARG B1946      37.901  95.168  30.296  1.00  0.00           C  
ATOM   3067  O   ARG B1946      38.549  94.997  29.269  1.00  0.00           O  
ATOM   3068  CB  ARG B1946      38.314  95.219  32.774  1.00  0.00           C  
ATOM   3069  CG  ARG B1946      39.010  93.872  32.822  1.00  0.00           C  
ATOM   3070  CD  ARG B1946      39.190  93.379  34.256  1.00  0.00           C  
ATOM   3071  NE  ARG B1946      40.002  94.295  35.056  1.00  0.00           N  
ATOM   3072  CZ  ARG B1946      41.239  94.680  34.747  1.00  0.00           C  
ATOM   3073  NH1 ARG B1946      41.889  95.518  35.545  1.00  0.00           N  
ATOM   3074  NH2 ARG B1946      41.828  94.234  33.643  1.00  0.00           N  
ATOM   3075  N   SER B1947      36.675  94.681  30.449  1.00  0.00           N  
ATOM   3076  CA  SER B1947      36.044  93.895  29.391  1.00  0.00           C  
ATOM   3077  C   SER B1947      36.520  94.342  28.009  1.00  0.00           C  
ATOM   3078  O   SER B1947      37.103  93.559  27.269  1.00  0.00           O  
ATOM   3079  CB  SER B1947      34.507  93.972  29.486  1.00  0.00           C  
ATOM   3080  OG  SER B1947      34.037  95.308  29.547  1.00  0.00           O  
ATOM   3081  N   PHE B1950      36.297  95.603  27.667  1.00  0.00           N  
ATOM   3082  CA  PHE B1950      36.729  96.099  26.371  1.00  0.00           C  
ATOM   3083  C   PHE B1950      38.161  95.672  26.070  1.00  0.00           C  
ATOM   3084  O   PHE B1950      38.472  95.279  24.952  1.00  0.00           O  
ATOM   3085  CB  PHE B1950      36.621  97.620  26.329  1.00  0.00           C  
ATOM   3086  CG  PHE B1950      35.215  98.124  26.176  1.00  0.00           C  
ATOM   3087  CD1 PHE B1950      34.190  97.625  26.979  1.00  0.00           C  
ATOM   3088  CD2 PHE B1950      34.912  99.101  25.232  1.00  0.00           C  
ATOM   3089  CE1 PHE B1950      32.882  98.090  26.845  1.00  0.00           C  
ATOM   3090  CE2 PHE B1950      33.612  99.573  25.092  1.00  0.00           C  
ATOM   3091  CZ  PHE B1950      32.594  99.066  25.898  1.00  0.00           C  
ATOM   3092  N   PHE B1951      39.025  95.741  27.075  1.00  0.00           N  
ATOM   3093  CA  PHE B1951      40.427  95.369  26.915  1.00  0.00           C  
ATOM   3094  C   PHE B1951      40.669  93.866  26.944  1.00  0.00           C  
ATOM   3095  O   PHE B1951      41.779  93.413  26.675  1.00  0.00           O  
ATOM   3096  CB  PHE B1951      41.283  96.013  28.012  1.00  0.00           C  
ATOM   3097  CG  PHE B1951      41.565  97.469  27.798  1.00  0.00           C  
ATOM   3098  CD1 PHE B1951      40.535  98.400  27.783  1.00  0.00           C  
ATOM   3099  CD2 PHE B1951      42.869  97.910  27.602  1.00  0.00           C  
ATOM   3100  CE1 PHE B1951      40.801  99.751  27.573  1.00  0.00           C  
ATOM   3101  CE2 PHE B1951      43.144  99.255  27.390  1.00  0.00           C  
ATOM   3102  CZ  PHE B1951      42.108 100.178  27.376  1.00  0.00           C  
ATOM   3103  N   GLU B1952      39.644  93.092  27.278  1.00  0.00           N  
ATOM   3104  CA  GLU B1952      39.799  91.639  27.350  1.00  0.00           C  
ATOM   3105  C   GLU B1952      38.809  90.881  26.460  1.00  0.00           C  
ATOM   3106  O   GLU B1952      38.527  89.703  26.692  1.00  0.00           O  
ATOM   3107  CB  GLU B1952      39.633  91.162  28.801  1.00  0.00           C  
ATOM   3108  CG  GLU B1952      40.433  91.931  29.836  1.00  0.00           C  
ATOM   3109  CD  GLU B1952      40.315  91.326  31.227  1.00  0.00           C  
ATOM   3110  OE1 GLU B1952      39.174  91.087  31.680  1.00  0.00           O  
ATOM   3111  OE2 GLU B1952      41.364  91.093  31.870  1.00  0.00           O  
ATOM   3112  N   GLU B1953      38.271  91.557  25.452  1.00  0.00           N  
ATOM   3113  CA  GLU B1953      37.321  90.929  24.539  1.00  0.00           C  
ATOM   3114  C   GLU B1953      37.355  91.664  23.211  1.00  0.00           C  
ATOM   3115  O   GLU B1953      36.715  91.263  22.238  1.00  0.00           O  
ATOM   3116  CB  GLU B1953      35.904  90.952  25.116  1.00  0.00           C  
ATOM   3117  CG  GLU B1953      35.732  90.158  26.406  1.00  0.00           C  
ATOM   3118  CD  GLU B1953      34.265  89.931  26.753  1.00  0.00           C  
ATOM   3119  OE1 GLU B1953      33.981  89.460  27.875  1.00  0.00           O  
ATOM   3120  OE2 GLU B1953      33.396  90.216  25.897  1.00  0.00           O  
ATOM   3121  N   GLY B1954      38.110  92.754  23.192  1.00  0.00           N  
ATOM   3122  CA  GLY B1954      38.267  93.533  21.984  1.00  0.00           C  
ATOM   3123  C   GLY B1954      39.729  93.442  21.602  1.00  0.00           C  
ATOM   3124  O   GLY B1954      40.522  92.832  22.314  1.00  0.00           O  
ATOM   3125  N   VAL B1955      40.112  94.039  20.490  1.00  0.00           N  
ATOM   3126  CA  VAL B1955      41.502  93.963  20.114  1.00  0.00           C  
ATOM   3127  C   VAL B1955      42.179  95.318  20.262  1.00  0.00           C  
ATOM   3128  O   VAL B1955      41.985  96.227  19.459  1.00  0.00           O  
ATOM   3129  CB  VAL B1955      41.658  93.391  18.677  1.00  0.00           C  
ATOM   3130  CG1 VAL B1955      40.901  92.085  18.581  1.00  0.00           C  
ATOM   3131  CG2 VAL B1955      41.125  94.344  17.645  1.00  0.00           C  
ATOM   3132  N   PRO B1956      42.962  95.476  21.337  1.00  0.00           N  
ATOM   3133  CA  PRO B1956      43.702  96.698  21.655  1.00  0.00           C  
ATOM   3134  C   PRO B1956      44.789  96.967  20.625  1.00  0.00           C  
ATOM   3135  O   PRO B1956      45.584  96.085  20.314  1.00  0.00           O  
ATOM   3136  CB  PRO B1956      44.269  96.404  23.039  1.00  0.00           C  
ATOM   3137  CG  PRO B1956      44.419  94.922  23.039  1.00  0.00           C  
ATOM   3138  CD  PRO B1956      43.131  94.479  22.405  1.00  0.00           C  
ATOM   3139  N   THR B1957      44.812  98.191  20.104  1.00  0.00           N  
ATOM   3140  CA  THR B1957      45.778  98.601  19.091  1.00  0.00           C  
ATOM   3141  C   THR B1957      47.203  98.589  19.601  1.00  0.00           C  
ATOM   3142  O   THR B1957      48.133  98.303  18.849  1.00  0.00           O  
ATOM   3143  CB  THR B1957      45.490 100.014  18.589  1.00  0.00           C  
ATOM   3144  OG1 THR B1957      44.165 100.072  18.053  1.00  0.00           O  
ATOM   3145  CG2 THR B1957      46.476 100.396  17.499  1.00  0.00           C  
ATOM   3146  N   GLY B1958      47.369  98.899  20.881  1.00  0.00           N  
ATOM   3147  CA  GLY B1958      48.698  98.937  21.463  1.00  0.00           C  
ATOM   3148  C   GLY B1958      49.241 100.333  21.253  1.00  0.00           C  
ATOM   3149  O   GLY B1958      50.392 100.632  21.575  1.00  0.00           O  
ATOM   3150  N   ILE B1959      48.388 101.187  20.696  1.00  0.00           N  
ATOM   3151  CA  ILE B1959      48.727 102.574  20.423  1.00  0.00           C  
ATOM   3152  C   ILE B1959      48.028 103.512  21.410  1.00  0.00           C  
ATOM   3153  O   ILE B1959      46.798 103.638  21.413  1.00  0.00           O  
ATOM   3154  CB  ILE B1959      48.323 102.957  18.989  1.00  0.00           C  
ATOM   3155  CG1 ILE B1959      49.241 102.257  17.991  1.00  0.00           C  
ATOM   3156  CG2 ILE B1959      48.383 104.462  18.809  1.00  0.00           C  
ATOM   3157  CD1 ILE B1959      48.925 102.584  16.544  1.00  0.00           C  
ATOM   3158  N   ARG B1960      48.825 104.169  22.247  1.00  0.00           N  
ATOM   3159  CA  ARG B1960      48.297 105.095  23.236  1.00  0.00           C  
ATOM   3160  C   ARG B1960      48.435 106.525  22.729  1.00  0.00           C  
ATOM   3161  O   ARG B1960      49.271 106.805  21.868  1.00  0.00           O  
ATOM   3162  CB  ARG B1960      49.053 104.942  24.557  1.00  0.00           C  
ATOM   3163  CG  ARG B1960      49.022 103.539  25.136  1.00  0.00           C  
ATOM   3164  CD  ARG B1960      49.746 103.482  26.469  1.00  0.00           C  
ATOM   3165  NE  ARG B1960      51.159 103.826  26.348  1.00  0.00           N  
ATOM   3166  CZ  ARG B1960      52.010 103.845  27.370  1.00  0.00           C  
ATOM   3167  NH1 ARG B1960      53.279 104.167  27.165  1.00  0.00           N  
ATOM   3168  NH2 ARG B1960      51.592 103.546  28.597  1.00  0.00           N  
ATOM   3169  N   TYR B1961      47.612 107.420  23.268  1.00  0.00           N  
ATOM   3170  CA  TYR B1961      47.623 108.830  22.884  1.00  0.00           C  
ATOM   3171  C   TYR B1961      49.026 109.412  22.716  1.00  0.00           C  
ATOM   3172  O   TYR B1961      49.348 109.978  21.668  1.00  0.00           O  
ATOM   3173  CB  TYR B1961      46.828 109.649  23.904  1.00  0.00           C  
ATOM   3174  CG  TYR B1961      45.326 109.552  23.717  1.00  0.00           C  
ATOM   3175  CD1 TYR B1961      44.694 108.317  23.595  1.00  0.00           C  
ATOM   3176  CD2 TYR B1961      44.536 110.699  23.664  1.00  0.00           C  
ATOM   3177  CE1 TYR B1961      43.313 108.227  23.426  1.00  0.00           C  
ATOM   3178  CE2 TYR B1961      43.155 110.619  23.496  1.00  0.00           C  
ATOM   3179  CZ  TYR B1961      42.551 109.381  23.376  1.00  0.00           C  
ATOM   3180  OH  TYR B1961      41.189 109.304  23.195  1.00  0.00           O  
ATOM   3181  N   ILE B1962      49.858 109.282  23.744  1.00  0.00           N  
ATOM   3182  CA  ILE B1962      51.222 109.788  23.658  1.00  0.00           C  
ATOM   3183  C   ILE B1962      51.920 109.088  22.501  1.00  0.00           C  
ATOM   3184  O   ILE B1962      52.416 109.742  21.584  1.00  0.00           O  
ATOM   3185  CB  ILE B1962      52.019 109.525  24.959  1.00  0.00           C  
ATOM   3186  CG1 ILE B1962      51.813 108.082  25.420  1.00  0.00           C  
ATOM   3187  CG2 ILE B1962      51.592 110.507  26.039  1.00  0.00           C  
ATOM   3188  CD1 ILE B1962      52.552 107.735  26.695  1.00  0.00           C  
ATOM   3189  N   ASP B1963      51.931 107.756  22.554  1.00  0.00           N  
ATOM   3190  CA  ASP B1963      52.547 106.917  21.528  1.00  0.00           C  
ATOM   3191  C   ASP B1963      52.261 107.447  20.132  1.00  0.00           C  
ATOM   3192  O   ASP B1963      53.166 107.573  19.312  1.00  0.00           O  
ATOM   3193  CB  ASP B1963      52.030 105.474  21.629  1.00  0.00           C  
ATOM   3194  CG  ASP B1963      52.620 104.714  22.814  1.00  0.00           C  
ATOM   3195  OD1 ASP B1963      53.861 104.691  22.948  1.00  0.00           O  
ATOM   3196  OD2 ASP B1963      51.851 104.129  23.605  1.00  0.00           O  
ATOM   3197  N   GLY B1964      50.997 107.763  19.874  1.00  0.00           N  
ATOM   3198  CA  GLY B1964      50.608 108.257  18.569  1.00  0.00           C  
ATOM   3199  C   GLY B1964      51.036 109.676  18.292  1.00  0.00           C  
ATOM   3200  O   GLY B1964      51.366 110.020  17.158  1.00  0.00           O  
ATOM   3201  N   PHE B1965      51.029 110.505  19.328  1.00  0.00           N  
ATOM   3202  CA  PHE B1965      51.415 111.901  19.181  1.00  0.00           C  
ATOM   3203  C   PHE B1965      52.906 112.051  18.946  1.00  0.00           C  
ATOM   3204  O   PHE B1965      53.333 112.692  17.985  1.00  0.00           O  
ATOM   3205  CB  PHE B1965      51.028 112.692  20.426  1.00  0.00           C  
ATOM   3206  CG  PHE B1965      51.608 114.075  20.463  1.00  0.00           C  
ATOM   3207  CD1 PHE B1965      52.487 114.448  21.477  1.00  0.00           C  
ATOM   3208  CD2 PHE B1965      51.287 115.003  19.478  1.00  0.00           C  
ATOM   3209  CE1 PHE B1965      53.039 115.727  21.511  1.00  0.00           C  
ATOM   3210  CE2 PHE B1965      51.832 116.284  19.500  1.00  0.00           C  
ATOM   3211  CZ  PHE B1965      52.710 116.647  20.519  1.00  0.00           C  
ATOM   3212  N   ALA B1966      53.690 111.458  19.838  1.00  0.00           N  
ATOM   3213  CA  ALA B1966      55.142 111.523  19.757  1.00  0.00           C  
ATOM   3214  C   ALA B1966      55.666 111.378  18.331  1.00  0.00           C  
ATOM   3215  O   ALA B1966      56.540 112.135  17.908  1.00  0.00           O  
ATOM   3216  CB  ALA B1966      55.765 110.458  20.661  1.00  0.00           C  
ATOM   3217  N   TYR B1967      55.132 110.416  17.584  1.00  0.00           N  
ATOM   3218  CA  TYR B1967      55.590 110.212  16.216  1.00  0.00           C  
ATOM   3219  C   TYR B1967      55.410 111.482  15.398  1.00  0.00           C  
ATOM   3220  O   TYR B1967      56.298 111.866  14.637  1.00  0.00           O  
ATOM   3221  CB  TYR B1967      54.848 109.039  15.562  1.00  0.00           C  
ATOM   3222  CG  TYR B1967      55.089 107.715  16.259  1.00  0.00           C  
ATOM   3223  CD1 TYR B1967      56.382 107.313  16.606  1.00  0.00           C  
ATOM   3224  CD2 TYR B1967      54.028 106.878  16.598  1.00  0.00           C  
ATOM   3225  CE1 TYR B1967      56.611 106.112  17.280  1.00  0.00           C  
ATOM   3226  CE2 TYR B1967      54.247 105.674  17.271  1.00  0.00           C  
ATOM   3227  CZ  TYR B1967      55.539 105.300  17.610  1.00  0.00           C  
ATOM   3228  OH  TYR B1967      55.758 104.119  18.282  1.00  0.00           O  
ATOM   3229  N   TYR B1968      54.267 112.139  15.565  1.00  0.00           N  
ATOM   3230  CA  TYR B1968      53.990 113.379  14.847  1.00  0.00           C  
ATOM   3231  C   TYR B1968      55.056 114.391  15.223  1.00  0.00           C  
ATOM   3232  O   TYR B1968      55.574 115.116  14.375  1.00  0.00           O  
ATOM   3233  CB  TYR B1968      52.618 113.912  15.237  1.00  0.00           C  
ATOM   3234  CG  TYR B1968      52.137 115.103  14.435  1.00  0.00           C  
ATOM   3235  CD1 TYR B1968      52.648 116.378  14.659  1.00  0.00           C  
ATOM   3236  CD2 TYR B1968      51.129 114.957  13.481  1.00  0.00           C  
ATOM   3237  CE1 TYR B1968      52.160 117.480  13.955  1.00  0.00           C  
ATOM   3238  CE2 TYR B1968      50.637 116.050  12.774  1.00  0.00           C  
ATOM   3239  CZ  TYR B1968      51.152 117.305  13.017  1.00  0.00           C  
ATOM   3240  OH  TYR B1968      50.648 118.382  12.330  1.00  0.00           O  
ATOM   3241  N   ALA B1969      55.377 114.430  16.510  1.00  0.00           N  
ATOM   3242  CA  ALA B1969      56.388 115.344  17.011  1.00  0.00           C  
ATOM   3243  C   ALA B1969      57.736 115.047  16.364  1.00  0.00           C  
ATOM   3244  O   ALA B1969      58.225 115.827  15.552  1.00  0.00           O  
ATOM   3245  CB  ALA B1969      56.497 115.220  18.522  1.00  0.00           C  
ATOM   3246  N   ALA B1970      58.328 113.914  16.725  1.00  0.00           N  
ATOM   3247  CA  ALA B1970      59.625 113.524  16.188  1.00  0.00           C  
ATOM   3248  C   ALA B1970      59.742 113.751  14.682  1.00  0.00           C  
ATOM   3249  O   ALA B1970      60.714 114.341  14.212  1.00  0.00           O  
ATOM   3250  CB  ALA B1970      59.905 112.069  16.520  1.00  0.00           C  
ATOM   3251  N   ARG B1971      58.758 113.286  13.923  1.00  0.00           N  
ATOM   3252  CA  ARG B1971      58.796 113.463  12.477  1.00  0.00           C  
ATOM   3253  C   ARG B1971      58.622 114.932  12.126  1.00  0.00           C  
ATOM   3254  O   ARG B1971      58.862 115.342  10.993  1.00  0.00           O  
ATOM   3255  CB  ARG B1971      57.693 112.639  11.809  1.00  0.00           C  
ATOM   3256  CG  ARG B1971      57.639 112.760  10.285  1.00  0.00           C  
ATOM   3257  CD  ARG B1971      58.897 112.215   9.618  1.00  0.00           C  
ATOM   3258  NE  ARG B1971      58.795 112.221   8.159  1.00  0.00           N  
ATOM   3259  CZ  ARG B1971      58.666 113.318   7.418  1.00  0.00           C  
ATOM   3260  NH1 ARG B1971      58.625 114.511   7.995  1.00  0.00           N  
ATOM   3261  NH2 ARG B1971      58.574 113.225   6.097  1.00  0.00           N  
ATOM   3262  N   LYS B1972      58.208 115.727  13.107  1.00  0.00           N  
ATOM   3263  CA  LYS B1972      58.001 117.150  12.883  1.00  0.00           C  
ATOM   3264  C   LYS B1972      59.303 117.941  13.012  1.00  0.00           C  
ATOM   3265  O   LYS B1972      59.545 118.867  12.235  1.00  0.00           O  
ATOM   3266  CB  LYS B1972      56.947 117.689  13.856  1.00  0.00           C  
ATOM   3267  CG  LYS B1972      55.920 118.600  13.202  1.00  0.00           C  
ATOM   3268  CD  LYS B1972      55.211 117.889  12.062  1.00  0.00           C  
ATOM   3269  CE  LYS B1972      54.273 118.822  11.313  1.00  0.00           C  
ATOM   3270  NZ  LYS B1972      53.590 118.131  10.180  1.00  0.00           N  
ATOM   3271  N   VAL B1973      60.141 117.588  13.986  1.00  0.00           N  
ATOM   3272  CA  VAL B1973      61.414 118.285  14.153  1.00  0.00           C  
ATOM   3273  C   VAL B1973      62.239 117.918  12.926  1.00  0.00           C  
ATOM   3274  O   VAL B1973      63.082 118.683  12.458  1.00  0.00           O  
ATOM   3275  CB  VAL B1973      62.182 117.828  15.434  1.00  0.00           C  
ATOM   3276  CG1 VAL B1973      61.202 117.560  16.560  1.00  0.00           C  
ATOM   3277  CG2 VAL B1973      63.046 116.599  15.144  1.00  0.00           C  
ATOM   3278  N   GLU B1974      61.963 116.726  12.414  1.00  0.00           N  
ATOM   3279  CA  GLU B1974      62.634 116.187  11.247  1.00  0.00           C  
ATOM   3280  C   GLU B1974      62.365 117.084  10.042  1.00  0.00           C  
ATOM   3281  O   GLU B1974      63.212 117.227   9.159  1.00  0.00           O  
ATOM   3282  CB  GLU B1974      62.112 114.773  10.999  1.00  0.00           C  
ATOM   3283  CG  GLU B1974      62.804 113.998   9.906  1.00  0.00           C  
ATOM   3284  CD  GLU B1974      62.293 112.575   9.830  1.00  0.00           C  
ATOM   3285  OE1 GLU B1974      62.441 111.839  10.830  1.00  0.00           O  
ATOM   3286  OE2 GLU B1974      61.739 112.196   8.778  1.00  0.00           O  
ATOM   3287  N   GLU B1975      61.180 117.687  10.013  1.00  0.00           N  
ATOM   3288  CA  GLU B1975      60.805 118.579   8.922  1.00  0.00           C  
ATOM   3289  C   GLU B1975      61.590 119.877   9.027  1.00  0.00           C  
ATOM   3290  O   GLU B1975      61.952 120.478   8.017  1.00  0.00           O  
ATOM   3291  CB  GLU B1975      59.306 118.888   8.966  1.00  0.00           C  
ATOM   3292  CG  GLU B1975      58.410 117.712   8.614  1.00  0.00           C  
ATOM   3293  CD  GLU B1975      56.945 118.101   8.542  1.00  0.00           C  
ATOM   3294  OE1 GLU B1975      56.603 119.000   7.743  1.00  0.00           O  
ATOM   3295  OE2 GLU B1975      56.135 117.507   9.282  1.00  0.00           O  
ATOM   3296  N   ALA B1976      61.849 120.303  10.258  1.00  0.00           N  
ATOM   3297  CA  ALA B1976      62.598 121.526  10.501  1.00  0.00           C  
ATOM   3298  C   ALA B1976      64.089 121.279  10.300  1.00  0.00           C  
ATOM   3299  O   ALA B1976      64.812 122.151   9.817  1.00  0.00           O  
ATOM   3300  CB  ALA B1976      62.337 122.022  11.912  1.00  0.00           C  
ATOM   3301  N   ALA B1977      64.542 120.085  10.672  1.00  0.00           N  
ATOM   3302  CA  ALA B1977      65.947 119.720  10.534  1.00  0.00           C  
ATOM   3303  C   ALA B1977      66.417 119.921   9.098  1.00  0.00           C  
ATOM   3304  O   ALA B1977      67.459 120.532   8.860  1.00  0.00           O  
ATOM   3305  CB  ALA B1977      66.157 118.274  10.957  1.00  0.00           C  
ATOM   3306  N   MET B1978      65.647 119.404   8.144  1.00  0.00           N  
ATOM   3307  CA  MET B1978      65.989 119.541   6.731  1.00  0.00           C  
ATOM   3308  C   MET B1978      65.391 120.829   6.168  1.00  0.00           C  
ATOM   3309  O   MET B1978      65.338 121.024   4.951  1.00  0.00           O  
ATOM   3310  CB  MET B1978      65.481 118.330   5.936  1.00  0.00           C  
ATOM   3311  CG  MET B1978      63.969 118.140   5.956  1.00  0.00           C  
ATOM   3312  SD  MET B1978      63.437 116.670   5.045  1.00  0.00           S  
ATOM   3313  CE  MET B1978      63.294 117.326   3.378  1.00  0.00           C  
ATOM   3314  N   ARG B1979      64.947 121.702   7.068  1.00  0.00           N  
ATOM   3315  CA  ARG B1979      64.352 122.980   6.690  1.00  0.00           C  
ATOM   3316  C   ARG B1979      65.257 124.126   7.137  1.00  0.00           C  
ATOM   3317  O   ARG B1979      64.988 125.292   6.843  1.00  0.00           O  
ATOM   3318  CB  ARG B1979      62.971 123.129   7.334  1.00  0.00           C  
ATOM   3319  CG  ARG B1979      62.186 124.346   6.868  1.00  0.00           C  
ATOM   3320  CD  ARG B1979      60.843 124.442   7.578  1.00  0.00           C  
ATOM   3321  NE  ARG B1979      60.023 123.248   7.382  1.00  0.00           N  
ATOM   3322  CZ  ARG B1979      59.568 122.832   6.204  1.00  0.00           C  
ATOM   3323  NH1 ARG B1979      58.830 121.732   6.131  1.00  0.00           N  
ATOM   3324  NH2 ARG B1979      59.846 123.513   5.100  1.00  0.00           N  
ATOM   3325  N   GLU B1983      66.324 123.777   7.853  1.00  0.00           N  
ATOM   3326  CA  GLU B1983      67.304 124.741   8.349  1.00  0.00           C  
ATOM   3327  C   GLU B1983      66.874 125.457   9.625  1.00  0.00           C  
ATOM   3328  O   GLU B1983      67.672 126.173  10.228  1.00  0.00           O  
ATOM   3329  CB  GLU B1983      67.618 125.790   7.274  1.00  0.00           C  
ATOM   3330  CG  GLU B1983      68.129 125.222   5.959  1.00  0.00           C  
ATOM   3331  CD  GLU B1983      69.486 124.560   6.092  1.00  0.00           C  
ATOM   3332  OE1 GLU B1983      69.996 124.043   5.075  1.00  0.00           O  
ATOM   3333  OE2 GLU B1983      70.044 124.558   7.211  1.00  0.00           O  
ATOM   3334  N   GLN B1984      65.623 125.266  10.037  1.00  0.00           N  
ATOM   3335  CA  GLN B1984      65.108 125.921  11.239  1.00  0.00           C  
ATOM   3336  C   GLN B1984      65.971 125.700  12.476  1.00  0.00           C  
ATOM   3337  O   GLN B1984      67.099 125.214  12.384  1.00  0.00           O  
ATOM   3338  CB  GLN B1984      63.677 125.462  11.535  1.00  0.00           C  
ATOM   3339  CG  GLN B1984      62.635 125.982  10.559  1.00  0.00           C  
ATOM   3340  CD  GLN B1984      61.218 125.718  11.031  1.00  0.00           C  
ATOM   3341  OE1 GLN B1984      60.836 124.574  11.276  1.00  0.00           O  
ATOM   3342  NE2 GLN B1984      60.431 126.779  11.163  1.00  0.00           N  
ATOM   3343  N   GLU B1985      65.432 126.062  13.637  1.00  0.00           N  
ATOM   3344  CA  GLU B1985      66.157 125.917  14.892  1.00  0.00           C  
ATOM   3345  C   GLU B1985      65.259 125.820  16.122  1.00  0.00           C  
ATOM   3346  O   GLU B1985      65.750 125.797  17.251  1.00  0.00           O  
ATOM   3347  CB  GLU B1985      67.135 127.085  15.063  1.00  0.00           C  
ATOM   3348  CG  GLU B1985      66.616 128.439  14.574  1.00  0.00           C  
ATOM   3349  CD  GLU B1985      65.295 128.846  15.206  1.00  0.00           C  
ATOM   3350  OE1 GLU B1985      64.269 128.193  14.924  1.00  0.00           O  
ATOM   3351  OE2 GLU B1985      65.283 129.823  15.985  1.00  0.00           O  
ATOM   3352  N   GLU B1986      63.948 125.761  15.908  1.00  0.00           N  
ATOM   3353  CA  GLU B1986      63.008 125.672  17.022  1.00  0.00           C  
ATOM   3354  C   GLU B1986      61.603 125.338  16.522  1.00  0.00           C  
ATOM   3355  O   GLU B1986      61.050 126.044  15.676  1.00  0.00           O  
ATOM   3356  CB  GLU B1986      62.999 126.997  17.795  1.00  0.00           C  
ATOM   3357  CG  GLU B1986      62.308 126.943  19.150  1.00  0.00           C  
ATOM   3358  CD  GLU B1986      62.498 128.221  19.952  1.00  0.00           C  
ATOM   3359  OE1 GLU B1986      63.662 128.604  20.196  1.00  0.00           O  
ATOM   3360  OE2 GLU B1986      61.486 128.841  20.342  1.00  0.00           O  
ATOM   3361  N   VAL B1987      61.032 124.257  17.049  1.00  0.00           N  
ATOM   3362  CA  VAL B1987      59.697 123.824  16.650  1.00  0.00           C  
ATOM   3363  C   VAL B1987      58.747 123.619  17.821  1.00  0.00           C  
ATOM   3364  O   VAL B1987      59.086 122.976  18.820  1.00  0.00           O  
ATOM   3365  CB  VAL B1987      59.756 122.518  15.848  1.00  0.00           C  
ATOM   3366  CG1 VAL B1987      60.399 122.770  14.498  1.00  0.00           C  
ATOM   3367  CG2 VAL B1987      60.537 121.473  16.625  1.00  0.00           C  
ATOM   3368  N   LYS B1988      57.545 124.165  17.672  1.00  0.00           N  
ATOM   3369  CA  LYS B1988      56.509 124.076  18.689  1.00  0.00           C  
ATOM   3370  C   LYS B1988      55.418 123.105  18.255  1.00  0.00           C  
ATOM   3371  O   LYS B1988      54.564 123.440  17.434  1.00  0.00           O  
ATOM   3372  CB  LYS B1988      55.889 125.457  18.927  1.00  0.00           C  
ATOM   3373  CG  LYS B1988      54.818 125.496  20.012  1.00  0.00           C  
ATOM   3374  CD  LYS B1988      55.384 125.945  21.350  1.00  0.00           C  
ATOM   3375  CE  LYS B1988      55.830 127.399  21.291  1.00  0.00           C  
ATOM   3376  NZ  LYS B1988      56.325 127.895  22.603  1.00  0.00           N  
ATOM   3377  N   VAL B1989      55.456 121.897  18.805  1.00  0.00           N  
ATOM   3378  CA  VAL B1989      54.459 120.886  18.490  1.00  0.00           C  
ATOM   3379  C   VAL B1989      53.662 120.597  19.753  1.00  0.00           C  
ATOM   3380  O   VAL B1989      54.137 119.909  20.654  1.00  0.00           O  
ATOM   3381  CB  VAL B1989      55.115 119.583  17.998  1.00  0.00           C  
ATOM   3382  CG1 VAL B1989      54.051 118.531  17.739  1.00  0.00           C  
ATOM   3383  CG2 VAL B1989      55.909 119.852  16.732  1.00  0.00           C  
ATOM   3384  N   LYS B1990      52.453 121.140  19.819  1.00  0.00           N  
ATOM   3385  CA  LYS B1990      51.598 120.947  20.981  1.00  0.00           C  
ATOM   3386  C   LYS B1990      50.274 120.317  20.583  1.00  0.00           C  
ATOM   3387  O   LYS B1990      49.929 120.269  19.404  1.00  0.00           O  
ATOM   3388  CB  LYS B1990      51.346 122.288  21.681  1.00  0.00           C  
ATOM   3389  CG  LYS B1990      50.766 123.375  20.781  1.00  0.00           C  
ATOM   3390  CD  LYS B1990      50.593 124.692  21.533  1.00  0.00           C  
ATOM   3391  CE  LYS B1990      50.047 125.788  20.623  1.00  0.00           C  
ATOM   3392  NZ  LYS B1990      49.861 127.085  21.339  1.00  0.00           N  
ATOM   3393  N   ALA B1991      49.538 119.834  21.577  1.00  0.00           N  
ATOM   3394  CA  ALA B1991      48.249 119.205  21.334  1.00  0.00           C  
ATOM   3395  C   ALA B1991      47.360 119.324  22.562  1.00  0.00           C  
ATOM   3396  O   ALA B1991      47.737 118.915  23.662  1.00  0.00           O  
ATOM   3397  CB  ALA B1991      48.447 117.742  20.971  1.00  0.00           C  
ATOM   3398  N   ARG B1992      46.175 119.889  22.367  1.00  0.00           N  
ATOM   3399  CA  ARG B1992      45.233 120.060  23.460  1.00  0.00           C  
ATOM   3400  C   ARG B1992      44.195 118.949  23.465  1.00  0.00           C  
ATOM   3401  O   ARG B1992      44.397 117.891  24.063  1.00  0.00           O  
ATOM   3402  CB  ARG B1992      44.521 121.413  23.347  1.00  0.00           C  
ATOM   3403  CG  ARG B1992      45.414 122.631  23.548  1.00  0.00           C  
ATOM   3404  CD  ARG B1992      44.589 123.916  23.543  1.00  0.00           C  
ATOM   3405  NE  ARG B1992      45.402 125.104  23.791  1.00  0.00           N  
ATOM   3406  CZ  ARG B1992      46.372 125.528  22.987  1.00  0.00           C  
ATOM   3407  NH1 ARG B1992      46.655 124.864  21.876  1.00  0.00           N  
ATOM   3408  NH2 ARG B1992      47.062 126.618  23.296  1.00  0.00           N  
ATOM   3409  N   ILE B1993      43.083 119.201  22.786  1.00  0.00           N  
ATOM   3410  CA  ILE B1993      41.987 118.249  22.711  1.00  0.00           C  
ATOM   3411  C   ILE B1993      42.137 117.199  21.622  1.00  0.00           C  
ATOM   3412  O   ILE B1993      42.905 117.367  20.672  1.00  0.00           O  
ATOM   3413  CB  ILE B1993      40.648 118.973  22.486  1.00  0.00           C  
ATOM   3414  CG1 ILE B1993      40.873 120.230  21.635  1.00  0.00           C  
ATOM   3415  CG2 ILE B1993      40.010 119.307  23.827  1.00  0.00           C  
ATOM   3416  CD1 ILE B1993      41.540 119.980  20.288  1.00  0.00           C  
ATOM   3417  N   VAL B1994      41.380 116.117  21.780  1.00  0.00           N  
ATOM   3418  CA  VAL B1994      41.372 115.007  20.837  1.00  0.00           C  
ATOM   3419  C   VAL B1994      39.915 114.724  20.502  1.00  0.00           C  
ATOM   3420  O   VAL B1994      39.188 114.182  21.329  1.00  0.00           O  
ATOM   3421  CB  VAL B1994      41.967 113.734  21.463  1.00  0.00           C  
ATOM   3422  CG1 VAL B1994      42.162 112.681  20.389  1.00  0.00           C  
ATOM   3423  CG2 VAL B1994      43.277 114.049  22.164  1.00  0.00           C  
ATOM   3424  N   GLU B1995      39.480 115.097  19.303  1.00  0.00           N  
ATOM   3425  CA  GLU B1995      38.095 114.862  18.907  1.00  0.00           C  
ATOM   3426  C   GLU B1995      37.957 113.790  17.833  1.00  0.00           C  
ATOM   3427  O   GLU B1995      36.880 113.602  17.264  1.00  0.00           O  
ATOM   3428  CB  GLU B1995      37.440 116.164  18.427  1.00  0.00           C  
ATOM   3429  CG  GLU B1995      37.080 117.130  19.553  1.00  0.00           C  
ATOM   3430  CD  GLU B1995      36.253 118.313  19.078  1.00  0.00           C  
ATOM   3431  OE1 GLU B1995      35.834 119.129  19.928  1.00  0.00           O  
ATOM   3432  OE2 GLU B1995      36.020 118.428  17.855  1.00  0.00           O  
ATOM   3433  N   ASN B1996      39.051 113.086  17.564  1.00  0.00           N  
ATOM   3434  CA  ASN B1996      39.057 112.024  16.569  1.00  0.00           C  
ATOM   3435  C   ASN B1996      40.442 111.398  16.443  1.00  0.00           C  
ATOM   3436  O   ASN B1996      41.355 111.727  17.203  1.00  0.00           O  
ATOM   3437  CB  ASN B1996      38.577 112.553  15.204  1.00  0.00           C  
ATOM   3438  CG  ASN B1996      39.426 113.700  14.677  1.00  0.00           C  
ATOM   3439  OD1 ASN B1996      39.084 114.324  13.671  1.00  0.00           O  
ATOM   3440  ND2 ASN B1996      40.536 113.979  15.348  1.00  0.00           N  
ATOM   3441  N   LEU B1997      40.590 110.481  15.494  1.00  0.00           N  
ATOM   3442  CA  LEU B1997      41.870 109.825  15.282  1.00  0.00           C  
ATOM   3443  C   LEU B1997      42.862 110.845  14.736  1.00  0.00           C  
ATOM   3444  O   LEU B1997      44.036 110.847  15.102  1.00  0.00           O  
ATOM   3445  CB  LEU B1997      41.706 108.665  14.299  1.00  0.00           C  
ATOM   3446  CG  LEU B1997      40.867 107.477  14.778  1.00  0.00           C  
ATOM   3447  CD1 LEU B1997      40.559 106.563  13.613  1.00  0.00           C  
ATOM   3448  CD2 LEU B1997      41.615 106.717  15.862  1.00  0.00           C  
ATOM   3449  N   SER B1998      42.373 111.721  13.865  1.00  0.00           N  
ATOM   3450  CA  SER B1998      43.206 112.751  13.260  1.00  0.00           C  
ATOM   3451  C   SER B1998      44.083 113.452  14.290  1.00  0.00           C  
ATOM   3452  O   SER B1998      45.310 113.451  14.178  1.00  0.00           O  
ATOM   3453  CB  SER B1998      42.330 113.784  12.555  1.00  0.00           C  
ATOM   3454  OG  SER B1998      43.124 114.787  11.951  1.00  0.00           O  
ATOM   3455  N   ASP B1999      43.443 114.042  15.296  1.00  0.00           N  
ATOM   3456  CA  ASP B1999      44.149 114.766  16.349  1.00  0.00           C  
ATOM   3457  C   ASP B1999      45.185 113.930  17.086  1.00  0.00           C  
ATOM   3458  O   ASP B1999      45.934 114.459  17.908  1.00  0.00           O  
ATOM   3459  CB  ASP B1999      43.158 115.330  17.374  1.00  0.00           C  
ATOM   3460  CG  ASP B1999      42.167 116.293  16.762  1.00  0.00           C  
ATOM   3461  OD1 ASP B1999      42.577 117.119  15.921  1.00  0.00           O  
ATOM   3462  OD2 ASP B1999      40.976 116.234  17.135  1.00  0.00           O  
ATOM   3463  N   ILE B2000      45.240 112.635  16.798  1.00  0.00           N  
ATOM   3464  CA  ILE B2000      46.196 111.774  17.479  1.00  0.00           C  
ATOM   3465  C   ILE B2000      47.175 111.069  16.525  1.00  0.00           C  
ATOM   3466  O   ILE B2000      47.839 110.094  16.894  1.00  0.00           O  
ATOM   3467  CB  ILE B2000      45.444 110.746  18.352  1.00  0.00           C  
ATOM   3468  CG1 ILE B2000      46.374 110.192  19.427  1.00  0.00           C  
ATOM   3469  CG2 ILE B2000      44.889 109.630  17.490  1.00  0.00           C  
ATOM   3470  CD1 ILE B2000      45.672 109.270  20.392  1.00  0.00           C  
ATOM   3471  N   ASN B2001      47.272 111.583  15.302  1.00  0.00           N  
ATOM   3472  CA  ASN B2001      48.173 111.031  14.293  1.00  0.00           C  
ATOM   3473  C   ASN B2001      47.822 109.583  13.975  1.00  0.00           C  
ATOM   3474  O   ASN B2001      48.684 108.709  13.959  1.00  0.00           O  
ATOM   3475  CB  ASN B2001      49.629 111.134  14.773  1.00  0.00           C  
ATOM   3476  CG  ASN B2001      50.637 110.826  13.673  1.00  0.00           C  
ATOM   3477  OD1 ASN B2001      50.466 111.230  12.524  1.00  0.00           O  
ATOM   3478  ND2 ASN B2001      51.704 110.125  14.029  1.00  0.00           N  
ATOM   3479  N   LEU B2002      46.545 109.343  13.711  1.00  0.00           N  
ATOM   3480  CA  LEU B2002      46.060 108.009  13.393  1.00  0.00           C  
ATOM   3481  C   LEU B2002      45.021 108.099  12.287  1.00  0.00           C  
ATOM   3482  O   LEU B2002      44.347 109.117  12.143  1.00  0.00           O  
ATOM   3483  CB  LEU B2002      45.432 107.375  14.638  1.00  0.00           C  
ATOM   3484  CG  LEU B2002      46.140 106.175  15.276  1.00  0.00           C  
ATOM   3485  CD1 LEU B2002      47.639 106.413  15.331  1.00  0.00           C  
ATOM   3486  CD2 LEU B2002      45.568 105.932  16.669  1.00  0.00           C  
ATOM   3487  N   TYR B2003      44.892 107.042  11.496  1.00  0.00           N  
ATOM   3488  CA  TYR B2003      43.899 107.045  10.433  1.00  0.00           C  
ATOM   3489  C   TYR B2003      43.467 105.651  10.016  1.00  0.00           C  
ATOM   3490  O   TYR B2003      44.054 104.640  10.416  1.00  0.00           O  
ATOM   3491  CB  TYR B2003      44.423 107.776   9.204  1.00  0.00           C  
ATOM   3492  CG  TYR B2003      45.415 106.969   8.404  1.00  0.00           C  
ATOM   3493  CD1 TYR B2003      46.616 106.541   8.974  1.00  0.00           C  
ATOM   3494  CD2 TYR B2003      45.153 106.628   7.075  1.00  0.00           C  
ATOM   3495  CE1 TYR B2003      47.533 105.792   8.243  1.00  0.00           C  
ATOM   3496  CE2 TYR B2003      46.069 105.878   6.333  1.00  0.00           C  
ATOM   3497  CZ  TYR B2003      47.254 105.464   6.925  1.00  0.00           C  
ATOM   3498  OH  TYR B2003      48.153 104.718   6.203  1.00  0.00           O  
ATOM   3499  N   ILE B2004      42.419 105.621   9.205  1.00  0.00           N  
ATOM   3500  CA  ILE B2004      41.876 104.384   8.687  1.00  0.00           C  
ATOM   3501  C   ILE B2004      41.447 104.692   7.263  1.00  0.00           C  
ATOM   3502  O   ILE B2004      40.919 105.765   6.979  1.00  0.00           O  
ATOM   3503  CB  ILE B2004      40.655 103.886   9.514  1.00  0.00           C  
ATOM   3504  CG1 ILE B2004      39.520 104.902   9.460  1.00  0.00           C  
ATOM   3505  CG2 ILE B2004      41.054 103.656  10.962  1.00  0.00           C  
ATOM   3506  CD1 ILE B2004      38.245 104.403  10.089  1.00  0.00           C  
ATOM   3507  N   HIS B2005      41.696 103.754   6.363  1.00  0.00           N  
ATOM   3508  CA  HIS B2005      41.344 103.935   4.967  1.00  0.00           C  
ATOM   3509  C   HIS B2005      39.877 104.338   4.833  1.00  0.00           C  
ATOM   3510  O   HIS B2005      39.002 103.831   5.543  1.00  0.00           O  
ATOM   3511  CB  HIS B2005      41.630 102.638   4.203  1.00  0.00           C  
ATOM   3512  CG  HIS B2005      41.583 102.781   2.715  1.00  0.00           C  
ATOM   3513  ND1 HIS B2005      40.401 102.832   2.005  1.00  0.00           N  
ATOM   3514  CD2 HIS B2005      42.576 102.893   1.802  1.00  0.00           C  
ATOM   3515  CE1 HIS B2005      40.670 102.968   0.719  1.00  0.00           C  
ATOM   3516  NE2 HIS B2005      41.982 103.008   0.569  1.00  0.00           N  
ATOM   3517  N   GLU B2006      39.614 105.264   3.922  1.00  0.00           N  
ATOM   3518  CA  GLU B2006      38.255 105.733   3.707  1.00  0.00           C  
ATOM   3519  C   GLU B2006      37.227 104.611   3.556  1.00  0.00           C  
ATOM   3520  O   GLU B2006      36.076 104.767   3.958  1.00  0.00           O  
ATOM   3521  CB  GLU B2006      38.207 106.676   2.494  1.00  0.00           C  
ATOM   3522  CG  GLU B2006      38.975 106.195   1.269  1.00  0.00           C  
ATOM   3523  CD  GLU B2006      39.161 107.293   0.229  1.00  0.00           C  
ATOM   3524  OE1 GLU B2006      39.741 108.345   0.573  1.00  0.00           O  
ATOM   3525  OE2 GLU B2006      38.733 107.107  -0.931  1.00  0.00           O  
ATOM   3526  N   ASN B2007      37.631 103.477   2.997  1.00  0.00           N  
ATOM   3527  CA  ASN B2007      36.688 102.382   2.823  1.00  0.00           C  
ATOM   3528  C   ASN B2007      36.286 101.728   4.135  1.00  0.00           C  
ATOM   3529  O   ASN B2007      35.169 101.231   4.261  1.00  0.00           O  
ATOM   3530  CB  ASN B2007      37.251 101.331   1.868  1.00  0.00           C  
ATOM   3531  CG  ASN B2007      37.315 101.822   0.439  1.00  0.00           C  
ATOM   3532  OD1 ASN B2007      37.983 102.809   0.145  1.00  0.00           O  
ATOM   3533  ND2 ASN B2007      36.617 101.136  -0.460  1.00  0.00           N  
ATOM   3534  N   VAL B2008      37.181 101.715   5.117  1.00  0.00           N  
ATOM   3535  CA  VAL B2008      36.822 101.109   6.393  1.00  0.00           C  
ATOM   3536  C   VAL B2008      35.949 102.091   7.149  1.00  0.00           C  
ATOM   3537  O   VAL B2008      35.112 101.698   7.961  1.00  0.00           O  
ATOM   3538  CB  VAL B2008      38.045 100.790   7.247  1.00  0.00           C  
ATOM   3539  CG1 VAL B2008      39.005  99.928   6.459  1.00  0.00           C  
ATOM   3540  CG2 VAL B2008      38.705 102.070   7.696  1.00  0.00           C  
ATOM   3541  N   ARG B2009      36.157 103.376   6.885  1.00  0.00           N  
ATOM   3542  CA  ARG B2009      35.357 104.397   7.534  1.00  0.00           C  
ATOM   3543  C   ARG B2009      33.938 104.162   7.037  1.00  0.00           C  
ATOM   3544  O   ARG B2009      33.035 103.885   7.826  1.00  0.00           O  
ATOM   3545  CB  ARG B2009      35.845 105.796   7.142  1.00  0.00           C  
ATOM   3546  CG  ARG B2009      35.311 106.925   8.024  1.00  0.00           C  
ATOM   3547  CD  ARG B2009      36.393 107.971   8.291  1.00  0.00           C  
ATOM   3548  NE  ARG B2009      36.504 108.308   9.711  1.00  0.00           N  
ATOM   3549  CZ  ARG B2009      37.648 108.620  10.317  1.00  0.00           C  
ATOM   3550  NH1 ARG B2009      37.669 108.917  11.618  1.00  0.00           N  
ATOM   3551  NH2 ARG B2009      38.779 108.624   9.622  1.00  0.00           N  
ATOM   3552  N   ARG B2010      33.752 104.240   5.722  1.00  0.00           N  
ATOM   3553  CA  ARG B2010      32.438 104.020   5.131  1.00  0.00           C  
ATOM   3554  C   ARG B2010      31.878 102.696   5.610  1.00  0.00           C  
ATOM   3555  O   ARG B2010      30.666 102.488   5.581  1.00  0.00           O  
ATOM   3556  CB  ARG B2010      32.508 104.011   3.601  1.00  0.00           C  
ATOM   3557  CG  ARG B2010      32.794 105.361   2.978  1.00  0.00           C  
ATOM   3558  CD  ARG B2010      32.546 105.343   1.479  1.00  0.00           C  
ATOM   3559  NE  ARG B2010      33.561 104.580   0.762  1.00  0.00           N  
ATOM   3560  CZ  ARG B2010      34.816 104.981   0.591  1.00  0.00           C  
ATOM   3561  NH1 ARG B2010      35.223 106.145   1.081  1.00  0.00           N  
ATOM   3562  NH2 ARG B2010      35.666 104.212  -0.072  1.00  0.00           N  
ATOM   3563  N   TYR B2011      32.765 101.798   6.037  1.00  0.00           N  
ATOM   3564  CA  TYR B2011      32.333 100.500   6.534  1.00  0.00           C  
ATOM   3565  C   TYR B2011      31.640 100.720   7.859  1.00  0.00           C  
ATOM   3566  O   TYR B2011      30.426 100.576   7.968  1.00  0.00           O  
ATOM   3567  CB  TYR B2011      33.510  99.558   6.759  1.00  0.00           C  
ATOM   3568  CG  TYR B2011      33.100  98.296   7.494  1.00  0.00           C  
ATOM   3569  CD1 TYR B2011      32.324  97.318   6.868  1.00  0.00           C  
ATOM   3570  CD2 TYR B2011      33.446  98.101   8.831  1.00  0.00           C  
ATOM   3571  CE1 TYR B2011      31.900  96.182   7.559  1.00  0.00           C  
ATOM   3572  CE2 TYR B2011      33.028  96.971   9.527  1.00  0.00           C  
ATOM   3573  CZ  TYR B2011      32.254  96.019   8.888  1.00  0.00           C  
ATOM   3574  OH  TYR B2011      31.815  94.920   9.585  1.00  0.00           O  
ATOM   3575  N   ILE B2012      32.433 101.067   8.867  1.00  0.00           N  
ATOM   3576  CA  ILE B2012      31.913 101.326  10.197  1.00  0.00           C  
ATOM   3577  C   ILE B2012      30.637 102.162  10.077  1.00  0.00           C  
ATOM   3578  O   ILE B2012      29.633 101.896  10.738  1.00  0.00           O  
ATOM   3579  CB  ILE B2012      32.948 102.081  11.033  1.00  0.00           C  
ATOM   3580  CG1 ILE B2012      34.246 101.280  11.075  1.00  0.00           C  
ATOM   3581  CG2 ILE B2012      32.426 102.305  12.434  1.00  0.00           C  
ATOM   3582  CD1 ILE B2012      35.355 101.954  11.838  1.00  0.00           C  
ATOM   3583  N   LEU B2013      30.670 103.167   9.214  1.00  0.00           N  
ATOM   3584  CA  LEU B2013      29.501 104.004   9.018  1.00  0.00           C  
ATOM   3585  C   LEU B2013      28.331 103.106   8.621  1.00  0.00           C  
ATOM   3586  O   LEU B2013      27.319 103.056   9.311  1.00  0.00           O  
ATOM   3587  CB  LEU B2013      29.770 105.026   7.920  1.00  0.00           C  
ATOM   3588  CG  LEU B2013      29.109 106.386   8.119  1.00  0.00           C  
ATOM   3589  CD1 LEU B2013      29.574 106.966   9.454  1.00  0.00           C  
ATOM   3590  CD2 LEU B2013      29.470 107.311   6.958  1.00  0.00           C  
ATOM   3591  N   TRP B2014      28.485 102.388   7.513  1.00  0.00           N  
ATOM   3592  CA  TRP B2014      27.448 101.482   7.025  1.00  0.00           C  
ATOM   3593  C   TRP B2014      26.965 100.510   8.105  1.00  0.00           C  
ATOM   3594  O   TRP B2014      25.780 100.188   8.181  1.00  0.00           O  
ATOM   3595  CB  TRP B2014      27.963 100.704   5.809  1.00  0.00           C  
ATOM   3596  CG  TRP B2014      27.054  99.599   5.372  1.00  0.00           C  
ATOM   3597  CD1 TRP B2014      27.051  98.310   5.824  1.00  0.00           C  
ATOM   3598  CD2 TRP B2014      25.979  99.698   4.435  1.00  0.00           C  
ATOM   3599  NE1 TRP B2014      26.038  97.601   5.228  1.00  0.00           N  
ATOM   3600  CE2 TRP B2014      25.364  98.430   4.370  1.00  0.00           C  
ATOM   3601  CE3 TRP B2014      25.474 100.736   3.644  1.00  0.00           C  
ATOM   3602  CZ2 TRP B2014      24.267  98.171   3.544  1.00  0.00           C  
ATOM   3603  CZ3 TRP B2014      24.382 100.478   2.820  1.00  0.00           C  
ATOM   3604  CH2 TRP B2014      23.791  99.205   2.778  1.00  0.00           C  
ATOM   3605  N   LYS B2015      27.886 100.037   8.934  1.00  0.00           N  
ATOM   3606  CA  LYS B2015      27.536  99.119  10.012  1.00  0.00           C  
ATOM   3607  C   LYS B2015      27.047  99.896  11.230  1.00  0.00           C  
ATOM   3608  O   LYS B2015      26.943  99.353  12.326  1.00  0.00           O  
ATOM   3609  CB  LYS B2015      28.745  98.255  10.396  1.00  0.00           C  
ATOM   3610  CG  LYS B2015      28.847  96.933   9.638  1.00  0.00           C  
ATOM   3611  CD  LYS B2015      27.777  95.962  10.105  1.00  0.00           C  
ATOM   3612  CE  LYS B2015      27.845  94.649   9.357  1.00  0.00           C  
ATOM   3613  NZ  LYS B2015      26.851  93.670   9.887  1.00  0.00           N  
ATOM   3614  N   LYS B2016      26.747 101.173  11.024  1.00  0.00           N  
ATOM   3615  CA  LYS B2016      26.264 102.031  12.095  1.00  0.00           C  
ATOM   3616  C   LYS B2016      27.094 101.845  13.354  1.00  0.00           C  
ATOM   3617  O   LYS B2016      26.570 101.643  14.450  1.00  0.00           O  
ATOM   3618  CB  LYS B2016      24.783 101.743  12.374  1.00  0.00           C  
ATOM   3619  CG  LYS B2016      23.858 102.227  11.261  1.00  0.00           C  
ATOM   3620  CD  LYS B2016      22.392 102.059  11.614  1.00  0.00           C  
ATOM   3621  CE  LYS B2016      21.499 102.511  10.468  1.00  0.00           C  
ATOM   3622  NZ  LYS B2016      21.744 101.714   9.231  1.00  0.00           N  
ATOM   3623  N   GLY B2017      28.405 101.902  13.175  1.00  0.00           N  
ATOM   3624  CA  GLY B2017      29.320 101.752  14.286  1.00  0.00           C  
ATOM   3625  C   GLY B2017      29.893 103.123  14.529  1.00  0.00           C  
ATOM   3626  O   GLY B2017      29.896 103.962  13.628  1.00  0.00           O  
ATOM   3627  N   LYS B2018      30.395 103.359  15.732  1.00  0.00           N  
ATOM   3628  CA  LYS B2018      30.923 104.667  16.065  1.00  0.00           C  
ATOM   3629  C   LYS B2018      32.379 104.674  16.484  1.00  0.00           C  
ATOM   3630  O   LYS B2018      32.950 103.640  16.815  1.00  0.00           O  
ATOM   3631  CB  LYS B2018      30.048 105.302  17.156  1.00  0.00           C  
ATOM   3632  CG  LYS B2018      29.585 104.323  18.228  1.00  0.00           C  
ATOM   3633  CD  LYS B2018      28.455 104.905  19.061  1.00  0.00           C  
ATOM   3634  CE  LYS B2018      27.788 103.840  19.928  1.00  0.00           C  
ATOM   3635  NZ  LYS B2018      28.737 103.200  20.881  1.00  0.00           N  
ATOM   3636  N   ILE B2019      32.970 105.862  16.454  1.00  0.00           N  
ATOM   3637  CA  ILE B2019      34.357 106.038  16.828  1.00  0.00           C  
ATOM   3638  C   ILE B2019      34.436 107.097  17.922  1.00  0.00           C  
ATOM   3639  O   ILE B2019      34.419 108.293  17.642  1.00  0.00           O  
ATOM   3640  CB  ILE B2019      35.176 106.484  15.619  1.00  0.00           C  
ATOM   3641  CG1 ILE B2019      34.885 105.557  14.443  1.00  0.00           C  
ATOM   3642  CG2 ILE B2019      36.652 106.442  15.946  1.00  0.00           C  
ATOM   3643  CD1 ILE B2019      35.484 106.014  13.146  1.00  0.00           C  
ATOM   3644  N   ASP B2020      34.516 106.649  19.171  1.00  0.00           N  
ATOM   3645  CA  ASP B2020      34.587 107.562  20.303  1.00  0.00           C  
ATOM   3646  C   ASP B2020      36.022 107.792  20.753  1.00  0.00           C  
ATOM   3647  O   ASP B2020      36.421 107.356  21.832  1.00  0.00           O  
ATOM   3648  CB  ASP B2020      33.754 107.017  21.470  1.00  0.00           C  
ATOM   3649  CG  ASP B2020      33.730 107.958  22.662  1.00  0.00           C  
ATOM   3650  OD1 ASP B2020      33.367 109.139  22.487  1.00  0.00           O  
ATOM   3651  OD2 ASP B2020      34.070 107.516  23.774  1.00  0.00           O  
ATOM   3652  N   VAL B2032      36.796 108.483  19.922  1.00  0.00           N  
ATOM   3653  CA  VAL B2032      38.187 108.771  20.255  1.00  0.00           C  
ATOM   3654  C   VAL B2032      38.293 110.217  20.702  1.00  0.00           C  
ATOM   3655  O   VAL B2032      38.510 111.108  19.882  1.00  0.00           O  
ATOM   3656  CB  VAL B2032      39.117 108.572  19.045  1.00  0.00           C  
ATOM   3657  CG1 VAL B2032      40.556 108.827  19.450  1.00  0.00           C  
ATOM   3658  CG2 VAL B2032      38.963 107.174  18.502  1.00  0.00           C  
ATOM   3659  N   ARG B2033      38.144 110.441  22.005  1.00  0.00           N  
ATOM   3660  CA  ARG B2033      38.196 111.791  22.556  1.00  0.00           C  
ATOM   3661  C   ARG B2033      38.972 111.840  23.863  1.00  0.00           C  
ATOM   3662  O   ARG B2033      39.397 110.810  24.384  1.00  0.00           O  
ATOM   3663  CB  ARG B2033      36.775 112.309  22.803  1.00  0.00           C  
ATOM   3664  CG  ARG B2033      35.826 112.114  21.631  1.00  0.00           C  
ATOM   3665  CD  ARG B2033      34.397 112.353  22.063  1.00  0.00           C  
ATOM   3666  NE  ARG B2033      34.121 111.676  23.328  1.00  0.00           N  
ATOM   3667  CZ  ARG B2033      32.941 111.678  23.939  1.00  0.00           C  
ATOM   3668  NH1 ARG B2033      31.913 112.319  23.400  1.00  0.00           N  
ATOM   3669  NH2 ARG B2033      32.792 111.047  25.094  1.00  0.00           N  
ATOM   3670  N   GLY B2034      39.144 113.049  24.389  1.00  0.00           N  
ATOM   3671  CA  GLY B2034      39.859 113.218  25.639  1.00  0.00           C  
ATOM   3672  C   GLY B2034      40.889 114.333  25.633  1.00  0.00           C  
ATOM   3673  O   GLY B2034      41.490 114.625  24.597  1.00  0.00           O  
ATOM   3674  N   PRO B2035      41.109 114.985  26.786  1.00  0.00           N  
ATOM   3675  CA  PRO B2035      42.078 116.074  26.914  1.00  0.00           C  
ATOM   3676  C   PRO B2035      43.503 115.536  27.013  1.00  0.00           C  
ATOM   3677  O   PRO B2035      43.892 114.949  28.028  1.00  0.00           O  
ATOM   3678  CB  PRO B2035      41.632 116.769  28.192  1.00  0.00           C  
ATOM   3679  CG  PRO B2035      41.157 115.622  29.021  1.00  0.00           C  
ATOM   3680  CD  PRO B2035      40.331 114.838  28.029  1.00  0.00           C  
ATOM   3681  N   LEU B2036      44.277 115.739  25.952  1.00  0.00           N  
ATOM   3682  CA  LEU B2036      45.655 115.272  25.917  1.00  0.00           C  
ATOM   3683  C   LEU B2036      46.576 116.295  26.569  1.00  0.00           C  
ATOM   3684  O   LEU B2036      47.436 115.936  27.372  1.00  0.00           O  
ATOM   3685  CB  LEU B2036      46.104 115.043  24.475  1.00  0.00           C  
ATOM   3686  CG  LEU B2036      47.197 113.998  24.223  1.00  0.00           C  
ATOM   3687  CD1 LEU B2036      47.872 114.320  22.897  1.00  0.00           C  
ATOM   3688  CD2 LEU B2036      48.226 113.988  25.345  1.00  0.00           C  
ATOM   3689  N   PHE B2037      46.394 117.565  26.211  1.00  0.00           N  
ATOM   3690  CA  PHE B2037      47.211 118.646  26.758  1.00  0.00           C  
ATOM   3691  C   PHE B2037      48.667 118.211  26.877  1.00  0.00           C  
ATOM   3692  O   PHE B2037      49.120 117.786  27.943  1.00  0.00           O  
ATOM   3693  CB  PHE B2037      46.683 119.077  28.136  1.00  0.00           C  
ATOM   3694  CG  PHE B2037      45.361 119.811  28.091  1.00  0.00           C  
ATOM   3695  CD1 PHE B2037      44.667 120.085  29.269  1.00  0.00           C  
ATOM   3696  CD2 PHE B2037      44.813 120.231  26.880  1.00  0.00           C  
ATOM   3697  CE1 PHE B2037      43.447 120.765  29.242  1.00  0.00           C  
ATOM   3698  CE2 PHE B2037      43.595 120.912  26.842  1.00  0.00           C  
ATOM   3699  CZ  PHE B2037      42.910 121.178  28.027  1.00  0.00           C  
ATOM   3700  N   VAL B2038      49.395 118.309  25.772  1.00  0.00           N  
ATOM   3701  CA  VAL B2038      50.797 117.927  25.753  1.00  0.00           C  
ATOM   3702  C   VAL B2038      51.528 118.739  24.689  1.00  0.00           C  
ATOM   3703  O   VAL B2038      51.132 118.760  23.521  1.00  0.00           O  
ATOM   3704  CB  VAL B2038      50.956 116.414  25.467  1.00  0.00           C  
ATOM   3705  CG1 VAL B2038      50.504 116.098  24.054  1.00  0.00           C  
ATOM   3706  CG2 VAL B2038      52.394 115.989  25.683  1.00  0.00           C  
ATOM   3707  N   THR B2039      52.591 119.419  25.105  1.00  0.00           N  
ATOM   3708  CA  THR B2039      53.374 120.247  24.199  1.00  0.00           C  
ATOM   3709  C   THR B2039      54.814 119.751  24.119  1.00  0.00           C  
ATOM   3710  O   THR B2039      55.334 119.169  25.073  1.00  0.00           O  
ATOM   3711  CB  THR B2039      53.374 121.718  24.665  1.00  0.00           C  
ATOM   3712  OG1 THR B2039      52.024 122.188  24.768  1.00  0.00           O  
ATOM   3713  CG2 THR B2039      54.134 122.592  23.679  1.00  0.00           C  
ATOM   3714  N   VAL B2040      55.452 119.982  22.976  1.00  0.00           N  
ATOM   3715  CA  VAL B2040      56.832 119.558  22.775  1.00  0.00           C  
ATOM   3716  C   VAL B2040      57.612 120.550  21.923  1.00  0.00           C  
ATOM   3717  O   VAL B2040      57.239 120.835  20.783  1.00  0.00           O  
ATOM   3718  CB  VAL B2040      56.904 118.176  22.091  1.00  0.00           C  
ATOM   3719  CG1 VAL B2040      58.355 117.782  21.867  1.00  0.00           C  
ATOM   3720  CG2 VAL B2040      56.203 117.135  22.945  1.00  0.00           C  
ATOM   3721  N   LYS B2041      58.697 121.070  22.487  1.00  0.00           N  
ATOM   3722  CA  LYS B2041      59.549 122.020  21.787  1.00  0.00           C  
ATOM   3723  C   LYS B2041      60.905 121.375  21.548  1.00  0.00           C  
ATOM   3724  O   LYS B2041      61.428 120.664  22.413  1.00  0.00           O  
ATOM   3725  CB  LYS B2041      59.745 123.289  22.617  1.00  0.00           C  
ATOM   3726  CG  LYS B2041      58.471 124.021  23.005  1.00  0.00           C  
ATOM   3727  CD  LYS B2041      58.816 125.272  23.801  1.00  0.00           C  
ATOM   3728  CE  LYS B2041      57.587 125.936  24.393  1.00  0.00           C  
ATOM   3729  NZ  LYS B2041      57.960 127.118  25.225  1.00  0.00           N  
ATOM   3730  N   ALA B2042      61.465 121.628  20.371  1.00  0.00           N  
ATOM   3731  CA  ALA B2042      62.767 121.088  20.003  1.00  0.00           C  
ATOM   3732  C   ALA B2042      63.597 122.196  19.368  1.00  0.00           C  
ATOM   3733  O   ALA B2042      63.069 123.030  18.633  1.00  0.00           O  
ATOM   3734  CB  ALA B2042      62.597 119.935  19.028  1.00  0.00           C  
ATOM   3735  N   GLU B2043      64.895 122.201  19.652  1.00  0.00           N  
ATOM   3736  CA  GLU B2043      65.783 123.223  19.113  1.00  0.00           C  
ATOM   3737  C   GLU B2043      67.043 122.633  18.488  1.00  0.00           C  
ATOM   3738  O   GLU B2043      67.795 121.911  19.141  1.00  0.00           O  
ATOM   3739  CB  GLU B2043      66.172 124.207  20.222  1.00  0.00           C  
ATOM   3740  CG  GLU B2043      64.990 124.946  20.844  1.00  0.00           C  
ATOM   3741  CD  GLU B2043      65.385 125.805  22.035  1.00  0.00           C  
ATOM   3742  OE1 GLU B2043      65.835 125.241  23.057  1.00  0.00           O  
ATOM   3743  OE2 GLU B2043      65.244 127.043  21.950  1.00  0.00           O  
ATOM   3744  N   ILE B2044      67.263 122.941  17.214  1.00  0.00           N  
ATOM   3745  CA  ILE B2044      68.444 122.461  16.506  1.00  0.00           C  
ATOM   3746  C   ILE B2044      69.353 123.660  16.258  1.00  0.00           C  
ATOM   3747  O   ILE B2044      68.875 124.784  16.106  1.00  0.00           O  
ATOM   3748  CB  ILE B2044      68.077 121.822  15.150  1.00  0.00           C  
ATOM   3749  CG1 ILE B2044      67.617 122.900  14.166  1.00  0.00           C  
ATOM   3750  CG2 ILE B2044      66.970 120.802  15.343  1.00  0.00           C  
ATOM   3751  CD1 ILE B2044      67.386 122.385  12.760  1.00  0.00           C  
ATOM   3752  N   GLU B2045      70.660 123.423  16.219  1.00  0.00           N  
ATOM   3753  CA  GLU B2045      71.616 124.505  16.001  1.00  0.00           C  
ATOM   3754  C   GLU B2045      72.718 124.104  15.022  1.00  0.00           C  
ATOM   3755  O   GLU B2045      72.793 124.721  13.938  1.00  0.00           O  
ATOM   3756  CB  GLU B2045      72.234 124.925  17.340  1.00  0.00           C  
ATOM   3757  CG  GLU B2045      71.204 125.335  18.390  1.00  0.00           C  
ATOM   3758  CD  GLU B2045      71.820 125.619  19.749  1.00  0.00           C  
ATOM   3759  OE1 GLU B2045      72.480 124.717  20.307  1.00  0.00           O  
ATOM   3760  OE2 GLU B2045      71.639 126.744  20.262  1.00  0.00           O  
ATOM   3761  OXT GLU B2045      73.489 123.178  15.350  1.00  0.00           O  
TER
HETATM 3762  N   SEP A1002      12.021  64.865  -7.745  1.00  0.00           N  
HETATM 3763  CA  SEP A1002      11.894  65.537  -6.444  1.00  0.00           C  
HETATM 3764  CB  SEP A1002      13.281  65.780  -5.845  1.00  0.00           C  
HETATM 3765  OG  SEP A1002      14.057  66.690  -6.629  1.00  0.00           O  
HETATM 3766  C   SEP A1002      11.172  66.875  -6.616  1.00  0.00           C  
HETATM 3767  O   SEP A1002      10.612  67.085  -7.714  1.00  0.00           O  
HETATM 3768  OXT SEP A1002      11.198  67.662  -5.644  1.00  0.00           O  
HETATM 3769  P   SEP A1002      14.731  66.231  -8.018  1.00  0.00           P  
HETATM 3770  O1P SEP A1002      15.500  64.854  -7.698  1.00  0.00           O  
HETATM 3771  O2P SEP A1002      13.544  65.850  -9.034  1.00  0.00           O  
HETATM 3772  O3P SEP A1002      15.630  67.260  -8.587  1.00  0.00           O  
TER
END
