# Supplementary material for: Backbone Brackets and Arginine Tweezers delineate Class I and Class II aminoacyl tRNA synthetases
Source: PLoS Comput Biol. 2018 Apr 16;14(4):e1006101. doi: 10.1371/journal.pcbi.1006101 (PMC5919687; doi:10.1371/journal.pcbi.1006101)
Supplement: S12 File — All structures of Class II aaRS with residues renumbered according to the MSA. (GZ) [file pcbi.1006101.s024.tar.gz › 2du6_A_renum.pdb]

ATOM      1  N   MET A 266      33.793  31.044  10.147  1.00  0.00           N  
ATOM      2  CA  MET A 266      32.901  30.851  11.319  1.00  0.00           C  
ATOM      3  C   MET A 266      33.596  31.317  12.585  1.00  0.00           C  
ATOM      4  O   MET A 266      34.824  31.297  12.667  1.00  0.00           O  
ATOM      5  CB  MET A 266      32.524  29.379  11.433  1.00  0.00           C  
ATOM      6  CG  MET A 266      33.654  28.439  11.074  1.00  0.00           C  
ATOM      7  SD  MET A 266      33.208  26.731  11.368  1.00  0.00           S  
ATOM      8  CE  MET A 266      33.777  26.554  13.090  1.00  0.00           C  
ATOM      9  N   LYS A 267      32.818  31.749  13.571  1.00  0.00           N  
ATOM     10  CA  LYS A 267      33.418  32.209  14.809  1.00  0.00           C  
ATOM     11  C   LYS A 267      33.948  30.999  15.532  1.00  0.00           C  
ATOM     12  O   LYS A 267      33.399  29.908  15.410  1.00  0.00           O  
ATOM     13  CB  LYS A 267      32.400  32.924  15.691  1.00  0.00           C  
ATOM     14  CG  LYS A 267      31.238  32.070  16.128  1.00  0.00           C  
ATOM     15  CD  LYS A 267      30.415  32.798  17.174  1.00  0.00           C  
ATOM     16  CE  LYS A 267      31.269  33.157  18.386  1.00  0.00           C  
ATOM     17  NZ  LYS A 267      30.476  33.815  19.462  1.00  0.00           N  
ATOM     18  N   PHE A 268      35.024  31.197  16.280  1.00  0.00           N  
ATOM     19  CA  PHE A 268      35.639  30.117  17.027  1.00  0.00           C  
ATOM     20  C   PHE A 268      35.639  30.444  18.515  1.00  0.00           C  
ATOM     21  O   PHE A 268      35.007  31.412  18.943  1.00  0.00           O  
ATOM     22  CB  PHE A 268      37.066  29.902  16.525  1.00  0.00           C  
ATOM     23  CG  PHE A 268      37.950  31.111  16.649  1.00  0.00           C  
ATOM     24  CD1 PHE A 268      38.218  31.679  17.890  1.00  0.00           C  
ATOM     25  CD2 PHE A 268      38.553  31.658  15.526  1.00  0.00           C  
ATOM     26  CE1 PHE A 268      39.076  32.768  18.011  1.00  0.00           C  
ATOM     27  CE2 PHE A 268      39.412  32.748  15.637  1.00  0.00           C  
ATOM     28  CZ  PHE A 268      39.674  33.302  16.882  1.00  0.00           C  
ATOM     29  N   ASP A 269      36.341  29.636  19.304  1.00  0.00           N  
ATOM     30  CA  ASP A 269      36.420  29.881  20.736  1.00  0.00           C  
ATOM     31  C   ASP A 269      37.813  30.367  21.094  1.00  0.00           C  
ATOM     32  O   ASP A 269      38.786  29.626  20.972  1.00  0.00           O  
ATOM     33  CB  ASP A 269      36.101  28.615  21.529  1.00  0.00           C  
ATOM     34  CG  ASP A 269      35.995  28.879  23.025  1.00  0.00           C  
ATOM     35  OD1 ASP A 269      35.567  27.967  23.761  1.00  0.00           O  
ATOM     36  OD2 ASP A 269      36.338  29.998  23.469  1.00  0.00           O  
ATOM     37  N   PRO A 270      37.926  31.625  21.540  1.00  0.00           N  
ATOM     38  CA  PRO A 270      39.206  32.230  21.923  1.00  0.00           C  
ATOM     39  C   PRO A 270      39.957  31.405  22.964  1.00  0.00           C  
ATOM     40  O   PRO A 270      41.175  31.252  22.888  1.00  0.00           O  
ATOM     41  CB  PRO A 270      38.794  33.595  22.462  1.00  0.00           C  
ATOM     42  CG  PRO A 270      37.576  33.907  21.661  1.00  0.00           C  
ATOM     43  CD  PRO A 270      36.831  32.596  21.686  1.00  0.00           C  
ATOM     44  N   GLN A 271      39.226  30.874  23.937  1.00  0.00           N  
ATOM     45  CA  GLN A 271      39.846  30.068  24.975  1.00  0.00           C  
ATOM     46  C   GLN A 271      40.475  28.844  24.331  1.00  0.00           C  
ATOM     47  O   GLN A 271      41.694  28.762  24.209  1.00  0.00           O  
ATOM     48  CB  GLN A 271      38.810  29.630  26.005  1.00  0.00           C  
ATOM     49  CG  GLN A 271      39.403  29.356  27.371  1.00  0.00           C  
ATOM     50  CD  GLN A 271      38.389  28.781  28.327  1.00  0.00           C  
ATOM     51  OE1 GLN A 271      37.272  29.287  28.442  1.00  0.00           O  
ATOM     52  NE2 GLN A 271      38.773  27.720  29.027  1.00  0.00           N  
ATOM     53  N   LYS A 272      39.639  27.899  23.912  1.00  0.00           N  
ATOM     54  CA  LYS A 272      40.126  26.681  23.278  1.00  0.00           C  
ATOM     55  C   LYS A 272      41.354  26.919  22.391  1.00  0.00           C  
ATOM     56  O   LYS A 272      42.435  26.404  22.672  1.00  0.00           O  
ATOM     57  CB  LYS A 272      39.017  26.045  22.441  1.00  0.00           C  
ATOM     58  CG  LYS A 272      38.634  24.638  22.869  1.00  0.00           C  
ATOM     59  CD  LYS A 272      37.923  24.628  24.212  1.00  0.00           C  
ATOM     60  CE  LYS A 272      37.341  23.253  24.493  1.00  0.00           C  
ATOM     61  NZ  LYS A 272      36.335  23.263  25.589  1.00  0.00           N  
ATOM     62  N   TYR A 273      41.182  27.699  21.326  1.00  0.00           N  
ATOM     63  CA  TYR A 273      42.268  27.998  20.389  1.00  0.00           C  
ATOM     64  C   TYR A 273      43.489  28.624  21.037  1.00  0.00           C  
ATOM     65  O   TYR A 273      44.543  28.734  20.417  1.00  0.00           O  
ATOM     66  CB  TYR A 273      41.771  28.926  19.278  1.00  0.00           C  
ATOM     67  CG  TYR A 273      41.625  28.218  17.959  1.00  0.00           C  
ATOM     68  CD1 TYR A 273      42.737  27.934  17.180  1.00  0.00           C  
ATOM     69  CD2 TYR A 273      40.379  27.775  17.520  1.00  0.00           C  
ATOM     70  CE1 TYR A 273      42.615  27.221  15.996  1.00  0.00           C  
ATOM     71  CE2 TYR A 273      40.242  27.060  16.340  1.00  0.00           C  
ATOM     72  CZ  TYR A 273      41.362  26.782  15.582  1.00  0.00           C  
ATOM     73  OH  TYR A 273      41.233  26.037  14.430  1.00  0.00           O  
ATOM     74  N   ARG A 274      43.345  29.027  22.289  1.00  0.00           N  
ATOM     75  CA  ARG A 274      44.430  29.664  23.013  1.00  0.00           C  
ATOM     76  C   ARG A 274      45.127  28.693  23.962  1.00  0.00           C  
ATOM     77  O   ARG A 274      46.354  28.700  24.072  1.00  0.00           O  
ATOM     78  CB  ARG A 274      43.861  30.859  23.773  1.00  0.00           C  
ATOM     79  CG  ARG A 274      44.823  31.638  24.635  1.00  0.00           C  
ATOM     80  CD  ARG A 274      44.032  32.725  25.338  1.00  0.00           C  
ATOM     81  NE  ARG A 274      42.765  32.183  25.821  1.00  0.00           N  
ATOM     82  CZ  ARG A 274      41.758  32.915  26.277  1.00  0.00           C  
ATOM     83  NH1 ARG A 274      40.647  32.323  26.691  1.00  0.00           N  
ATOM     84  NH2 ARG A 274      41.860  34.235  26.318  1.00  0.00           N  
ATOM     85  N   GLU A 275      44.344  27.857  24.639  1.00  0.00           N  
ATOM     86  CA  GLU A 275      44.895  26.881  25.576  1.00  0.00           C  
ATOM     87  C   GLU A 275      45.507  25.693  24.836  1.00  0.00           C  
ATOM     88  O   GLU A 275      46.264  24.915  25.413  1.00  0.00           O  
ATOM     89  CB  GLU A 275      43.811  26.419  26.565  1.00  0.00           C  
ATOM     90  CG  GLU A 275      42.558  25.817  25.939  1.00  0.00           C  
ATOM     91  CD  GLU A 275      41.408  25.672  26.937  1.00  0.00           C  
ATOM     92  OE1 GLU A 275      40.390  25.034  26.585  1.00  0.00           O  
ATOM     93  OE2 GLU A 275      41.517  26.202  28.068  1.00  0.00           O  
ATOM     94  N   LEU A 276      45.174  25.565  23.556  1.00  0.00           N  
ATOM     95  CA  LEU A 276      45.711  24.502  22.715  1.00  0.00           C  
ATOM     96  C   LEU A 276      46.983  25.005  22.052  1.00  0.00           C  
ATOM     97  O   LEU A 276      47.938  24.261  21.866  1.00  0.00           O  
ATOM     98  CB  LEU A 276      44.719  24.117  21.622  1.00  0.00           C  
ATOM     99  CG  LEU A 276      45.338  23.378  20.429  1.00  0.00           C  
ATOM    100  CD1 LEU A 276      45.865  22.036  20.883  1.00  0.00           C  
ATOM    101  CD2 LEU A 276      44.301  23.186  19.339  1.00  0.00           C  
ATOM    102  N   ALA A 277      46.984  26.279  21.686  1.00  0.00           N  
ATOM    103  CA  ALA A 277      48.139  26.871  21.037  1.00  0.00           C  
ATOM    104  C   ALA A 277      49.239  27.139  22.047  1.00  0.00           C  
ATOM    105  O   ALA A 277      50.419  27.104  21.709  1.00  0.00           O  
ATOM    106  CB  ALA A 277      47.739  28.166  20.349  1.00  0.00           C  
ATOM    107  N   GLU A 278      48.853  27.411  23.287  1.00  0.00           N  
ATOM    108  CA  GLU A 278      49.832  27.694  24.330  1.00  0.00           C  
ATOM    109  C   GLU A 278      50.713  26.465  24.520  1.00  0.00           C  
ATOM    110  O   GLU A 278      51.920  26.587  24.720  1.00  0.00           O  
ATOM    111  CB  GLU A 278      49.124  28.066  25.640  1.00  0.00           C  
ATOM    112  CG  GLU A 278      49.947  28.943  26.588  1.00  0.00           C  
ATOM    113  CD  GLU A 278      51.033  28.183  27.336  1.00  0.00           C  
ATOM    114  OE1 GLU A 278      51.833  28.833  28.042  1.00  0.00           O  
ATOM    115  OE2 GLU A 278      51.085  26.939  27.229  1.00  0.00           O  
ATOM    116  N   LYS A 279      50.105  25.283  24.452  1.00  0.00           N  
ATOM    117  CA  LYS A 279      50.851  24.039  24.594  1.00  0.00           C  
ATOM    118  C   LYS A 279      51.419  23.680  23.223  1.00  0.00           C  
ATOM    119  O   LYS A 279      52.622  23.758  22.993  1.00  0.00           O  
ATOM    120  CB  LYS A 279      49.946  22.891  25.061  1.00  0.00           C  
ATOM    121  CG  LYS A 279      49.036  23.188  26.246  1.00  0.00           C  
ATOM    122  CD  LYS A 279      49.793  23.465  27.534  1.00  0.00           C  
ATOM    123  CE  LYS A 279      48.806  23.684  28.675  1.00  0.00           C  
ATOM    124  NZ  LYS A 279      49.458  24.096  29.946  1.00  0.00           N  
ATOM    125  N   ASP A 281      50.529  23.305  22.312  1.00  0.00           N  
ATOM    126  CA  ASP A 281      50.895  22.900  20.959  1.00  0.00           C  
ATOM    127  C   ASP A 281      50.510  23.967  19.933  1.00  0.00           C  
ATOM    128  O   ASP A 281      49.340  24.080  19.571  1.00  0.00           O  
ATOM    129  CB  ASP A 281      50.177  21.585  20.638  1.00  0.00           C  
ATOM    130  CG  ASP A 281      50.542  21.028  19.286  1.00  0.00           C  
ATOM    131  OD1 ASP A 281      49.991  19.968  18.912  1.00  0.00           O  
ATOM    132  OD2 ASP A 281      51.379  21.643  18.598  1.00  0.00           O  
ATOM    133  N   PHE A 282      51.486  24.739  19.457  1.00  0.00           N  
ATOM    134  CA  PHE A 282      51.208  25.792  18.478  1.00  0.00           C  
ATOM    135  C   PHE A 282      50.926  25.258  17.072  1.00  0.00           C  
ATOM    136  O   PHE A 282      49.770  25.128  16.690  1.00  0.00           O  
ATOM    137  CB  PHE A 282      52.361  26.801  18.423  1.00  0.00           C  
ATOM    138  CG  PHE A 282      52.117  27.971  17.494  1.00  0.00           C  
ATOM    139  CD1 PHE A 282      53.154  28.832  17.160  1.00  0.00           C  
ATOM    140  CD2 PHE A 282      50.861  28.204  16.944  1.00  0.00           C  
ATOM    141  CE1 PHE A 282      52.948  29.901  16.292  1.00  0.00           C  
ATOM    142  CE2 PHE A 282      50.645  29.271  16.074  1.00  0.00           C  
ATOM    143  CZ  PHE A 282      51.689  30.119  15.748  1.00  0.00           C  
ATOM    144  N   GLU A 283      51.973  24.965  16.305  1.00  0.00           N  
ATOM    145  CA  GLU A 283      51.813  24.460  14.938  1.00  0.00           C  
ATOM    146  C   GLU A 283      50.512  23.697  14.714  1.00  0.00           C  
ATOM    147  O   GLU A 283      49.915  23.793  13.645  1.00  0.00           O  
ATOM    148  CB  GLU A 283      52.989  23.558  14.554  1.00  0.00           C  
ATOM    149  CG  GLU A 283      54.330  24.274  14.457  1.00  0.00           C  
ATOM    150  CD  GLU A 283      54.393  25.264  13.305  1.00  0.00           C  
ATOM    151  OE1 GLU A 283      54.245  24.836  12.139  1.00  0.00           O  
ATOM    152  OE2 GLU A 283      54.594  26.470  13.568  1.00  0.00           O  
ATOM    153  N   ALA A 291      50.078  22.944  15.721  1.00  0.00           N  
ATOM    154  CA  ALA A 291      48.848  22.161  15.631  1.00  0.00           C  
ATOM    155  C   ALA A 291      47.608  23.045  15.606  1.00  0.00           C  
ATOM    156  O   ALA A 291      46.631  22.744  14.919  1.00  0.00           O  
ATOM    157  CB  ALA A 291      48.766  21.199  16.787  1.00  0.00           C  
ATOM    158  N   ALA A 292      47.649  24.123  16.379  1.00  0.00           N  
ATOM    159  CA  ALA A 292      46.554  25.080  16.433  1.00  0.00           C  
ATOM    160  C   ALA A 292      46.545  25.851  15.113  1.00  0.00           C  
ATOM    161  O   ALA A 292      45.498  26.067  14.506  1.00  0.00           O  
ATOM    162  CB  ALA A 292      46.765  26.042  17.598  1.00  0.00           C  
ATOM    163  N   TRP A 293      47.732  26.258  14.678  1.00  0.00           N  
ATOM    164  CA  TRP A 293      47.897  27.006  13.441  1.00  0.00           C  
ATOM    165  C   TRP A 293      47.153  26.337  12.294  1.00  0.00           C  
ATOM    166  O   TRP A 293      46.114  26.822  11.856  1.00  0.00           O  
ATOM    167  CB  TRP A 293      49.380  27.105  13.100  1.00  0.00           C  
ATOM    168  CG  TRP A 293      49.736  28.188  12.129  1.00  0.00           C  
ATOM    169  CD1 TRP A 293      49.580  29.533  12.305  1.00  0.00           C  
ATOM    170  CD2 TRP A 293      50.405  28.023  10.876  1.00  0.00           C  
ATOM    171  NE1 TRP A 293      50.122  30.214  11.244  1.00  0.00           N  
ATOM    172  CE2 TRP A 293      50.635  29.309  10.353  1.00  0.00           C  
ATOM    173  CE3 TRP A 293      50.838  26.911  10.148  1.00  0.00           C  
ATOM    174  CZ2 TRP A 293      51.282  29.515   9.132  1.00  0.00           C  
ATOM    175  CZ3 TRP A 293      51.484  27.117   8.932  1.00  0.00           C  
ATOM    176  CH2 TRP A 293      51.700  28.409   8.439  1.00  0.00           C  
ATOM    177  N   LYS A 296      47.689  25.221  11.811  1.00  0.00           N  
ATOM    178  CA  LYS A 296      47.079  24.481  10.712  1.00  0.00           C  
ATOM    179  C   LYS A 296      45.593  24.218  10.965  1.00  0.00           C  
ATOM    180  O   LYS A 296      44.854  23.837  10.054  1.00  0.00           O  
ATOM    181  CB  LYS A 296      47.835  23.163  10.504  1.00  0.00           C  
ATOM    182  CG  LYS A 296      47.176  22.163   9.555  1.00  0.00           C  
ATOM    183  CD  LYS A 296      48.065  20.932   9.371  1.00  0.00           C  
ATOM    184  CE  LYS A 296      47.283  19.715   8.890  1.00  0.00           C  
ATOM    185  NZ  LYS A 296      46.348  19.202   9.935  1.00  0.00           N  
ATOM    186  N   ALA A 297      45.158  24.436  12.203  1.00  0.00           N  
ATOM    187  CA  ALA A 297      43.761  24.231  12.571  1.00  0.00           C  
ATOM    188  C   ALA A 297      42.911  25.446  12.210  1.00  0.00           C  
ATOM    189  O   ALA A 297      41.706  25.324  11.979  1.00  0.00           O  
ATOM    190  CB  ALA A 297      43.651  23.948  14.061  1.00  0.00           C  
ATOM    191  N   GLY A 298      43.545  26.615  12.170  1.00  0.00           N  
ATOM    192  CA  GLY A 298      42.843  27.841  11.837  1.00  0.00           C  
ATOM    193  C   GLY A 298      41.926  27.692  10.637  1.00  0.00           C  
ATOM    194  O   GLY A 298      40.771  28.115  10.679  1.00  0.00           O  
ATOM    195  N   LYS A 303      42.445  27.088   9.571  1.00  0.00           N  
ATOM    196  CA  LYS A 303      41.688  26.869   8.344  1.00  0.00           C  
ATOM    197  C   LYS A 303      40.228  26.483   8.577  1.00  0.00           C  
ATOM    198  O   LYS A 303      39.412  26.530   7.661  1.00  0.00           O  
ATOM    199  CB  LYS A 303      42.359  25.781   7.506  1.00  0.00           C  
ATOM    200  CG  LYS A 303      43.671  26.178   6.863  1.00  0.00           C  
ATOM    201  CD  LYS A 303      44.234  25.015   6.056  1.00  0.00           C  
ATOM    202  CE  LYS A 303      45.374  25.449   5.148  1.00  0.00           C  
ATOM    203  NZ  LYS A 303      44.915  26.392   4.088  1.00  0.00           N  
ATOM    204  N   GLU A 305      39.894  26.093   9.799  1.00  0.00           N  
ATOM    205  CA  GLU A 305      38.528  25.699  10.099  1.00  0.00           C  
ATOM    206  C   GLU A 305      37.592  26.893  10.173  1.00  0.00           C  
ATOM    207  O   GLU A 305      36.394  26.749   9.950  1.00  0.00           O  
ATOM    208  CB  GLU A 305      38.470  24.928  11.421  1.00  0.00           C  
ATOM    209  CG  GLU A 305      38.809  25.760  12.642  1.00  0.00           C  
ATOM    210  CD  GLU A 305      38.769  24.952  13.922  1.00  0.00           C  
ATOM    211  OE1 GLU A 305      39.484  23.932  14.000  1.00  0.00           O  
ATOM    212  OE2 GLU A 305      38.031  25.336  14.852  1.00  0.00           O  
ATOM    213  N   ILE A 306      38.133  28.070  10.474  1.00  0.00           N  
ATOM    214  CA  ILE A 306      37.302  29.265  10.593  1.00  0.00           C  
ATOM    215  C   ILE A 306      37.057  30.015   9.292  1.00  0.00           C  
ATOM    216  O   ILE A 306      36.210  30.904   9.241  1.00  0.00           O  
ATOM    217  CB  ILE A 306      37.888  30.254  11.600  1.00  0.00           C  
ATOM    218  CG1 ILE A 306      39.181  30.853  11.050  1.00  0.00           C  
ATOM    219  CG2 ILE A 306      38.150  29.547  12.911  1.00  0.00           C  
ATOM    220  CD1 ILE A 306      39.678  32.039  11.835  1.00  0.00           C  
ATOM    221  N   LEU A 307      37.801  29.683   8.245  1.00  0.00           N  
ATOM    222  CA  LEU A 307      37.598  30.345   6.965  1.00  0.00           C  
ATOM    223  C   LEU A 307      36.237  29.903   6.449  1.00  0.00           C  
ATOM    224  O   LEU A 307      35.562  29.087   7.074  1.00  0.00           O  
ATOM    225  CB  LEU A 307      38.687  29.944   5.970  1.00  0.00           C  
ATOM    226  CG  LEU A 307      40.128  30.224   6.405  1.00  0.00           C  
ATOM    227  CD1 LEU A 307      41.081  29.808   5.296  1.00  0.00           C  
ATOM    228  CD2 LEU A 307      40.301  31.699   6.736  1.00  0.00           C  
ATOM    229  N   ALA A 308      35.834  30.429   5.304  1.00  0.00           N  
ATOM    230  CA  ALA A 308      34.544  30.069   4.746  1.00  0.00           C  
ATOM    231  C   ALA A 308      34.688  29.364   3.407  1.00  0.00           C  
ATOM    232  O   ALA A 308      35.492  29.766   2.570  1.00  0.00           O  
ATOM    233  CB  ALA A 308      33.697  31.318   4.581  1.00  0.00           C  
ATOM    234  N   GLU A 309      33.925  28.296   3.209  1.00  0.00           N  
ATOM    235  CA  GLU A 309      33.968  27.594   1.935  1.00  0.00           C  
ATOM    236  C   GLU A 309      32.963  28.324   1.065  1.00  0.00           C  
ATOM    237  O   GLU A 309      31.753  28.214   1.265  1.00  0.00           O  
ATOM    238  CB  GLU A 309      33.562  26.124   2.092  1.00  0.00           C  
ATOM    239  CG  GLU A 309      34.575  25.276   2.851  1.00  0.00           C  
ATOM    240  CD  GLU A 309      34.203  23.804   2.890  1.00  0.00           C  
ATOM    241  OE1 GLU A 309      33.100  23.483   3.381  1.00  0.00           O  
ATOM    242  OE2 GLU A 309      35.015  22.970   2.432  1.00  0.00           O  
ATOM    243  N   ARG A 310      33.464  29.099   0.115  1.00  0.00           N  
ATOM    244  CA  ARG A 310      32.584  29.849  -0.759  1.00  0.00           C  
ATOM    245  C   ARG A 310      32.127  28.981  -1.925  1.00  0.00           C  
ATOM    246  O   ARG A 310      32.888  28.152  -2.424  1.00  0.00           O  
ATOM    247  CB  ARG A 310      33.298  31.098  -1.283  1.00  0.00           C  
ATOM    248  CG  ARG A 310      33.820  32.061  -0.211  1.00  0.00           C  
ATOM    249  CD  ARG A 310      32.751  32.433   0.809  1.00  0.00           C  
ATOM    250  NE  ARG A 310      33.040  33.691   1.500  1.00  0.00           N  
ATOM    251  CZ  ARG A 310      32.301  34.186   2.493  1.00  0.00           C  
ATOM    252  NH1 ARG A 310      32.627  35.340   3.062  1.00  0.00           N  
ATOM    253  NH2 ARG A 310      31.233  33.526   2.927  1.00  0.00           N  
ATOM    254  N   SER A 311      30.877  29.173  -2.341  1.00  0.00           N  
ATOM    255  CA  SER A 311      30.286  28.433  -3.456  1.00  0.00           C  
ATOM    256  C   SER A 311      31.013  28.863  -4.743  1.00  0.00           C  
ATOM    257  O   SER A 311      32.229  29.019  -4.731  1.00  0.00           O  
ATOM    258  CB  SER A 311      28.794  28.757  -3.534  1.00  0.00           C  
ATOM    259  OG  SER A 311      28.586  30.050  -4.079  1.00  0.00           O  
ATOM    260  N   PRO A 312      30.302  29.019  -5.874  1.00  0.00           N  
ATOM    261  CA  PRO A 312      31.101  29.443  -7.028  1.00  0.00           C  
ATOM    262  C   PRO A 312      30.977  30.949  -7.298  1.00  0.00           C  
ATOM    263  O   PRO A 312      31.928  31.598  -7.746  1.00  0.00           O  
ATOM    264  CB  PRO A 312      30.522  28.612  -8.156  1.00  0.00           C  
ATOM    265  CG  PRO A 312      29.082  28.620  -7.821  1.00  0.00           C  
ATOM    266  CD  PRO A 312      29.082  28.330  -6.337  1.00  0.00           C  
ATOM    267  N   ASN A 313      29.796  31.497  -7.030  1.00  0.00           N  
ATOM    268  CA  ASN A 313      29.562  32.920  -7.236  1.00  0.00           C  
ATOM    269  C   ASN A 313      29.908  33.687  -5.966  1.00  0.00           C  
ATOM    270  O   ASN A 313      29.486  34.830  -5.782  1.00  0.00           O  
ATOM    271  CB  ASN A 313      28.099  33.186  -7.615  1.00  0.00           C  
ATOM    272  CG  ASN A 313      27.652  32.393  -8.826  1.00  0.00           C  
ATOM    273  OD1 ASN A 313      28.371  32.290  -9.819  1.00  0.00           O  
ATOM    274  ND2 ASN A 313      26.447  31.839  -8.754  1.00  0.00           N  
ATOM    275  N   GLU A 314      30.666  33.043  -5.085  1.00  0.00           N  
ATOM    276  CA  GLU A 314      31.084  33.658  -3.834  1.00  0.00           C  
ATOM    277  C   GLU A 314      32.593  33.876  -3.853  1.00  0.00           C  
ATOM    278  O   GLU A 314      33.199  34.202  -2.831  1.00  0.00           O  
ATOM    279  CB  GLU A 314      30.690  32.772  -2.642  1.00  0.00           C  
ATOM    280  CG  GLU A 314      29.271  33.006  -2.107  1.00  0.00           C  
ATOM    281  CD  GLU A 314      28.866  32.028  -0.996  1.00  0.00           C  
ATOM    282  OE1 GLU A 314      29.611  31.881   0.003  1.00  0.00           O  
ATOM    283  OE2 GLU A 314      27.786  31.411  -1.122  1.00  0.00           O  
ATOM    284  N   LEU A 315      33.190  33.706  -5.030  1.00  0.00           N  
ATOM    285  CA  LEU A 315      34.630  33.874  -5.203  1.00  0.00           C  
ATOM    286  C   LEU A 315      35.013  35.083  -6.045  1.00  0.00           C  
ATOM    287  O   LEU A 315      34.199  35.612  -6.787  1.00  0.00           O  
ATOM    288  CB  LEU A 315      35.229  32.627  -5.850  1.00  0.00           C  
ATOM    289  CG  LEU A 315      35.370  31.401  -4.950  1.00  0.00           C  
ATOM    290  CD1 LEU A 315      34.026  31.036  -4.370  1.00  0.00           C  
ATOM    291  CD2 LEU A 315      35.949  30.250  -5.747  1.00  0.00           C  
ATOM    292  N   TYR A 316      36.261  35.519  -5.927  1.00  0.00           N  
ATOM    293  CA  TYR A 316      36.737  36.653  -6.705  1.00  0.00           C  
ATOM    294  C   TYR A 316      36.968  36.119  -8.107  1.00  0.00           C  
ATOM    295  O   TYR A 316      37.422  34.992  -8.267  1.00  0.00           O  
ATOM    296  CB  TYR A 316      38.055  37.175  -6.130  1.00  0.00           C  
ATOM    297  CG  TYR A 316      38.625  38.368  -6.866  1.00  0.00           C  
ATOM    298  CD1 TYR A 316      38.379  39.673  -6.430  1.00  0.00           C  
ATOM    299  CD2 TYR A 316      39.389  38.192  -8.017  1.00  0.00           C  
ATOM    300  CE1 TYR A 316      38.881  40.767  -7.128  1.00  0.00           C  
ATOM    301  CE2 TYR A 316      39.895  39.279  -8.724  1.00  0.00           C  
ATOM    302  CZ  TYR A 316      39.637  40.559  -8.278  1.00  0.00           C  
ATOM    303  OH  TYR A 316      40.129  41.619  -8.999  1.00  0.00           O  
ATOM    304  N   PRO A 317      36.657  36.911  -9.144  1.00  0.00           N  
ATOM    305  CA  PRO A 317      36.102  38.267  -9.101  1.00  0.00           C  
ATOM    306  C   PRO A 317      34.577  38.286  -9.194  1.00  0.00           C  
ATOM    307  O   PRO A 317      33.989  39.261  -9.649  1.00  0.00           O  
ATOM    308  CB  PRO A 317      36.754  38.924 -10.305  1.00  0.00           C  
ATOM    309  CG  PRO A 317      36.718  37.813 -11.300  1.00  0.00           C  
ATOM    310  CD  PRO A 317      37.167  36.609 -10.494  1.00  0.00           C  
ATOM    311  N   ARG A 318      33.943  37.205  -8.765  1.00  0.00           N  
ATOM    312  CA  ARG A 318      32.492  37.109  -8.807  1.00  0.00           C  
ATOM    313  C   ARG A 318      31.906  37.901  -7.638  1.00  0.00           C  
ATOM    314  O   ARG A 318      30.694  38.079  -7.534  1.00  0.00           O  
ATOM    315  CB  ARG A 318      32.081  35.635  -8.733  1.00  0.00           C  
ATOM    316  CG  ARG A 318      30.767  35.297  -9.405  1.00  0.00           C  
ATOM    317  CD  ARG A 318      30.809  33.890 -10.000  1.00  0.00           C  
ATOM    318  NE  ARG A 318      31.861  33.760 -11.006  1.00  0.00           N  
ATOM    319  CZ  ARG A 318      33.033  33.169 -10.796  1.00  0.00           C  
ATOM    320  NH1 ARG A 318      33.310  32.640  -9.611  1.00  0.00           N  
ATOM    321  NH2 ARG A 318      33.932  33.118 -11.771  1.00  0.00           N  
ATOM    322  N   VAL A 319      32.784  38.368  -6.755  1.00  0.00           N  
ATOM    323  CA  VAL A 319      32.389  39.170  -5.601  1.00  0.00           C  
ATOM    324  C   VAL A 319      33.290  40.380  -5.593  1.00  0.00           C  
ATOM    325  O   VAL A 319      34.464  40.273  -5.939  1.00  0.00           O  
ATOM    326  CB  VAL A 319      32.619  38.445  -4.279  1.00  0.00           C  
ATOM    327  CG1 VAL A 319      31.601  37.350  -4.100  1.00  0.00           C  
ATOM    328  CG2 VAL A 319      34.021  37.879  -4.253  1.00  0.00           C  
ATOM    329  N   GLY A 320      32.747  41.525  -5.193  1.00  0.00           N  
ATOM    330  CA  GLY A 320      33.547  42.734  -5.159  1.00  0.00           C  
ATOM    331  C   GLY A 320      32.892  43.916  -4.470  1.00  0.00           C  
ATOM    332  O   GLY A 320      31.694  43.906  -4.166  1.00  0.00           O  
ATOM    333  N   PHE A 321      33.701  44.936  -4.210  1.00  0.00           N  
ATOM    334  CA  PHE A 321      33.228  46.156  -3.581  1.00  0.00           C  
ATOM    335  C   PHE A 321      33.013  47.189  -4.679  1.00  0.00           C  
ATOM    336  O   PHE A 321      33.596  47.097  -5.762  1.00  0.00           O  
ATOM    337  CB  PHE A 321      34.270  46.690  -2.599  1.00  0.00           C  
ATOM    338  CG  PHE A 321      34.233  46.043  -1.249  1.00  0.00           C  
ATOM    339  CD1 PHE A 321      33.715  46.731  -0.155  1.00  0.00           C  
ATOM    340  CD2 PHE A 321      34.730  44.762  -1.062  1.00  0.00           C  
ATOM    341  CE1 PHE A 321      33.694  46.155   1.105  1.00  0.00           C  
ATOM    342  CE2 PHE A 321      34.715  44.173   0.194  1.00  0.00           C  
ATOM    343  CZ  PHE A 321      34.195  44.872   1.283  1.00  0.00           C  
ATOM    344  N   SER A 322      32.180  48.177  -4.391  1.00  0.00           N  
ATOM    345  CA  SER A 322      31.899  49.234  -5.349  1.00  0.00           C  
ATOM    346  C   SER A 322      32.173  50.585  -4.702  1.00  0.00           C  
ATOM    347  O   SER A 322      32.061  50.733  -3.482  1.00  0.00           O  
ATOM    348  CB  SER A 322      30.441  49.157  -5.795  1.00  0.00           C  
ATOM    349  OG  SER A 322      29.572  49.168  -4.674  1.00  0.00           O  
ATOM    350  N   PHE A 323      32.534  51.563  -5.524  1.00  0.00           N  
ATOM    351  CA  PHE A 323      32.820  52.907  -5.037  1.00  0.00           C  
ATOM    352  C   PHE A 323      32.326  53.955  -6.029  1.00  0.00           C  
ATOM    353  O   PHE A 323      32.297  53.708  -7.234  1.00  0.00           O  
ATOM    354  CB  PHE A 323      34.319  53.079  -4.820  1.00  0.00           C  
ATOM    355  CG  PHE A 323      35.143  52.738  -6.022  1.00  0.00           C  
ATOM    356  CD1 PHE A 323      35.383  51.415  -6.360  1.00  0.00           C  
ATOM    357  CD2 PHE A 323      35.665  53.741  -6.827  1.00  0.00           C  
ATOM    358  CE1 PHE A 323      36.132  51.097  -7.484  1.00  0.00           C  
ATOM    359  CE2 PHE A 323      36.415  53.433  -7.952  1.00  0.00           C  
ATOM    360  CZ  PHE A 323      36.649  52.110  -8.282  1.00  0.00           C  
ATOM    361  N   GLY A 324      31.938  55.123  -5.521  1.00  0.00           N  
ATOM    362  CA  GLY A 324      31.456  56.174  -6.398  1.00  0.00           C  
ATOM    363  C   GLY A 324      32.588  56.830  -7.162  1.00  0.00           C  
ATOM    364  O   GLY A 324      33.739  56.764  -6.741  1.00  0.00           O  
ATOM    365  N   LYS A 325      32.269  57.465  -8.283  1.00  0.00           N  
ATOM    366  CA  LYS A 325      33.280  58.133  -9.094  1.00  0.00           C  
ATOM    367  C   LYS A 325      32.848  59.563  -9.440  1.00  0.00           C  
ATOM    368  O   LYS A 325      31.676  59.808  -9.726  1.00  0.00           O  
ATOM    369  CB  LYS A 325      33.522  57.322 -10.366  1.00  0.00           C  
ATOM    370  CG  LYS A 325      34.643  57.848 -11.240  1.00  0.00           C  
ATOM    371  CD  LYS A 325      35.514  56.710 -11.782  1.00  0.00           C  
ATOM    372  CE  LYS A 325      34.723  55.705 -12.624  1.00  0.00           C  
ATOM    373  NZ  LYS A 325      33.710  54.924 -11.848  1.00  0.00           N  
ATOM    374  N   GLU A 332      33.791  60.502  -9.413  1.00  0.00           N  
ATOM    375  CA  GLU A 332      33.494  61.906  -9.706  1.00  0.00           C  
ATOM    376  C   GLU A 332      33.470  62.200 -11.190  1.00  0.00           C  
ATOM    377  O   GLU A 332      34.005  61.437 -11.992  1.00  0.00           O  
ATOM    378  CB  GLU A 332      34.531  62.824  -9.065  1.00  0.00           C  
ATOM    379  CG  GLU A 332      34.717  62.599  -7.587  1.00  0.00           C  
ATOM    380  CD  GLU A 332      35.746  63.532  -6.998  1.00  0.00           C  
ATOM    381  OE1 GLU A 332      36.113  63.347  -5.813  1.00  0.00           O  
ATOM    382  OE2 GLU A 332      36.179  64.453  -7.725  1.00  0.00           O  
ATOM    383  N   HIS A 333      32.854  63.319 -11.553  1.00  0.00           N  
ATOM    384  CA  HIS A 333      32.788  63.706 -12.950  1.00  0.00           C  
ATOM    385  C   HIS A 333      33.853  64.741 -13.222  1.00  0.00           C  
ATOM    386  O   HIS A 333      33.961  65.735 -12.507  1.00  0.00           O  
ATOM    387  CB  HIS A 333      31.417  64.276 -13.295  1.00  0.00           C  
ATOM    388  CG  HIS A 333      31.327  64.816 -14.690  1.00  0.00           C  
ATOM    389  ND1 HIS A 333      31.358  64.011 -15.807  1.00  0.00           N  
ATOM    390  CD2 HIS A 333      31.228  66.087 -15.146  1.00  0.00           C  
ATOM    391  CE1 HIS A 333      31.282  64.763 -16.891  1.00  0.00           C  
ATOM    392  NE2 HIS A 333      31.202  66.027 -16.517  1.00  0.00           N  
ATOM    393  N   PRO A 334      34.652  64.529 -14.274  1.00  0.00           N  
ATOM    394  CA  PRO A 334      35.712  65.477 -14.605  1.00  0.00           C  
ATOM    395  C   PRO A 334      35.323  66.941 -14.447  1.00  0.00           C  
ATOM    396  O   PRO A 334      36.075  67.721 -13.869  1.00  0.00           O  
ATOM    397  CB  PRO A 334      36.085  65.099 -16.047  1.00  0.00           C  
ATOM    398  CG  PRO A 334      34.868  64.387 -16.567  1.00  0.00           C  
ATOM    399  CD  PRO A 334      34.458  63.571 -15.374  1.00  0.00           C  
ATOM    400  N   LEU A 335      34.146  67.315 -14.932  1.00  0.00           N  
ATOM    401  CA  LEU A 335      33.728  68.707 -14.830  1.00  0.00           C  
ATOM    402  C   LEU A 335      33.671  69.173 -13.384  1.00  0.00           C  
ATOM    403  O   LEU A 335      34.396  70.086 -13.001  1.00  0.00           O  
ATOM    404  CB  LEU A 335      32.362  68.926 -15.485  1.00  0.00           C  
ATOM    405  CG  LEU A 335      32.199  70.175 -16.358  1.00  0.00           C  
ATOM    406  CD1 LEU A 335      30.796  70.671 -16.187  1.00  0.00           C  
ATOM    407  CD2 LEU A 335      33.176  71.272 -15.977  1.00  0.00           C  
ATOM    408  N   PHE A 336      32.818  68.546 -12.579  1.00  0.00           N  
ATOM    409  CA  PHE A 336      32.685  68.939 -11.183  1.00  0.00           C  
ATOM    410  C   PHE A 336      33.997  68.861 -10.440  1.00  0.00           C  
ATOM    411  O   PHE A 336      34.251  69.654  -9.521  1.00  0.00           O  
ATOM    412  CB  PHE A 336      31.637  68.079 -10.493  1.00  0.00           C  
ATOM    413  CG  PHE A 336      30.246  68.374 -10.941  1.00  0.00           C  
ATOM    414  CD1 PHE A 336      29.380  67.349 -11.283  1.00  0.00           C  
ATOM    415  CD2 PHE A 336      29.813  69.685 -11.061  1.00  0.00           C  
ATOM    416  CE1 PHE A 336      28.111  67.622 -11.743  1.00  0.00           C  
ATOM    417  CE2 PHE A 336      28.548  69.967 -11.520  1.00  0.00           C  
ATOM    418  CZ  PHE A 336      27.696  68.937 -11.864  1.00  0.00           C  
ATOM    419  N   ALA A 337      34.824  67.904 -10.853  1.00  0.00           N  
ATOM    420  CA  ALA A 337      36.138  67.694 -10.264  1.00  0.00           C  
ATOM    421  C   ALA A 337      36.974  68.958 -10.420  1.00  0.00           C  
ATOM    422  O   ALA A 337      37.418  69.557  -9.440  1.00  0.00           O  
ATOM    423  CB  ALA A 337      36.817  66.553 -10.954  1.00  0.00           C  
ATOM    424  N   THR A 338      37.183  69.350 -11.671  1.00  0.00           N  
ATOM    425  CA  THR A 338      37.950  70.538 -11.992  1.00  0.00           C  
ATOM    426  C   THR A 338      37.378  71.751 -11.264  1.00  0.00           C  
ATOM    427  O   THR A 338      38.130  72.585 -10.755  1.00  0.00           O  
ATOM    428  CB  THR A 338      37.912  70.808 -13.492  1.00  0.00           C  
ATOM    429  OG1 THR A 338      38.120  69.583 -14.194  1.00  0.00           O  
ATOM    430  CG2 THR A 338      39.003  71.765 -13.884  1.00  0.00           C  
ATOM    431  N   ILE A 339      36.050  71.851 -11.214  1.00  0.00           N  
ATOM    432  CA  ILE A 339      35.419  72.980 -10.538  1.00  0.00           C  
ATOM    433  C   ILE A 339      35.909  73.014  -9.093  1.00  0.00           C  
ATOM    434  O   ILE A 339      36.148  74.090  -8.534  1.00  0.00           O  
ATOM    435  CB  ILE A 339      33.866  72.887 -10.495  1.00  0.00           C  
ATOM    436  CG1 ILE A 339      33.278  72.602 -11.881  1.00  0.00           C  
ATOM    437  CG2 ILE A 339      33.302  74.200  -9.962  1.00  0.00           C  
ATOM    438  CD1 ILE A 339      33.309  73.769 -12.827  1.00  0.00           C  
ATOM    439  N   GLN A 340      36.057  71.841  -8.480  1.00  0.00           N  
ATOM    440  CA  GLN A 340      36.516  71.813  -7.098  1.00  0.00           C  
ATOM    441  C   GLN A 340      37.954  72.262  -7.024  1.00  0.00           C  
ATOM    442  O   GLN A 340      38.282  73.150  -6.238  1.00  0.00           O  
ATOM    443  CB  GLN A 340      36.391  70.421  -6.496  1.00  0.00           C  
ATOM    444  CG  GLN A 340      36.901  70.323  -5.056  1.00  0.00           C  
ATOM    445  CD  GLN A 340      36.225  71.293  -4.106  1.00  0.00           C  
ATOM    446  OE1 GLN A 340      35.011  71.464  -4.137  1.00  0.00           O  
ATOM    447  NE2 GLN A 340      37.010  71.919  -3.243  1.00  0.00           N  
ATOM    448  N   ARG A 341      38.803  71.643  -7.845  1.00  0.00           N  
ATOM    449  CA  ARG A 341      40.226  71.979  -7.895  1.00  0.00           C  
ATOM    450  C   ARG A 341      40.298  73.492  -8.074  1.00  0.00           C  
ATOM    451  O   ARG A 341      40.991  74.201  -7.341  1.00  0.00           O  
ATOM    452  CB  ARG A 341      40.897  71.294  -9.090  1.00  0.00           C  
ATOM    453  CG  ARG A 341      40.438  69.871  -9.324  1.00  0.00           C  
ATOM    454  CD  ARG A 341      41.507  68.832  -8.982  1.00  0.00           C  
ATOM    455  NE  ARG A 341      42.271  68.395 -10.152  1.00  0.00           N  
ATOM    456  CZ  ARG A 341      43.342  69.021 -10.627  1.00  0.00           C  
ATOM    457  NH1 ARG A 341      43.959  68.541 -11.700  1.00  0.00           N  
ATOM    458  NH2 ARG A 341      43.804  70.114 -10.022  1.00  0.00           N  
ATOM    459  N   LEU A 342      39.554  73.976  -9.057  1.00  0.00           N  
ATOM    460  CA  LEU A 342      39.504  75.389  -9.349  1.00  0.00           C  
ATOM    461  C   LEU A 342      39.209  76.206  -8.088  1.00  0.00           C  
ATOM    462  O   LEU A 342      39.916  77.170  -7.805  1.00  0.00           O  
ATOM    463  CB  LEU A 342      38.452  75.631 -10.419  1.00  0.00           C  
ATOM    464  CG  LEU A 342      38.909  76.365 -11.674  1.00  0.00           C  
ATOM    465  CD1 LEU A 342      40.400  76.195 -11.896  1.00  0.00           C  
ATOM    466  CD2 LEU A 342      38.105  75.829 -12.849  1.00  0.00           C  
ATOM    467  N   ARG A 343      38.184  75.822  -7.326  1.00  0.00           N  
ATOM    468  CA  ARG A 343      37.852  76.548  -6.097  1.00  0.00           C  
ATOM    469  C   ARG A 343      39.090  76.652  -5.215  1.00  0.00           C  
ATOM    470  O   ARG A 343      39.592  77.741  -4.939  1.00  0.00           O  
ATOM    471  CB  ARG A 343      36.779  75.829  -5.292  1.00  0.00           C  
ATOM    472  CG  ARG A 343      35.489  75.538  -6.008  1.00  0.00           C  
ATOM    473  CD  ARG A 343      34.503  74.901  -5.029  1.00  0.00           C  
ATOM    474  NE  ARG A 343      34.286  75.749  -3.858  1.00  0.00           N  
ATOM    475  CZ  ARG A 343      33.942  75.287  -2.661  1.00  0.00           C  
ATOM    476  NH1 ARG A 343      33.779  73.985  -2.482  1.00  0.00           N  
ATOM    477  NH2 ARG A 343      33.764  76.119  -1.642  1.00  0.00           N  
ATOM    478  N   GLU A 344      39.574  75.506  -4.760  1.00  0.00           N  
ATOM    479  CA  GLU A 344      40.755  75.486  -3.919  1.00  0.00           C  
ATOM    480  C   GLU A 344      41.822  76.391  -4.532  1.00  0.00           C  
ATOM    481  O   GLU A 344      42.303  77.320  -3.880  1.00  0.00           O  
ATOM    482  CB  GLU A 344      41.279  74.059  -3.790  1.00  0.00           C  
ATOM    483  CG  GLU A 344      40.329  73.098  -3.096  1.00  0.00           C  
ATOM    484  CD  GLU A 344      40.703  71.637  -3.343  1.00  0.00           C  
ATOM    485  OE1 GLU A 344      41.883  71.273  -3.137  1.00  0.00           O  
ATOM    486  OE2 GLU A 344      39.816  70.849  -3.743  1.00  0.00           O  
ATOM    487  N   ALA A 345      42.173  76.128  -5.791  1.00  0.00           N  
ATOM    488  CA  ALA A 345      43.180  76.920  -6.495  1.00  0.00           C  
ATOM    489  C   ALA A 345      43.023  78.384  -6.137  1.00  0.00           C  
ATOM    490  O   ALA A 345      43.932  78.984  -5.570  1.00  0.00           O  
ATOM    491  CB  ALA A 345      43.044  76.741  -7.994  1.00  0.00           C  
ATOM    492  N   TYR A 347      41.864  78.954  -6.455  1.00  0.00           N  
ATOM    493  CA  TYR A 347      41.611  80.358  -6.149  1.00  0.00           C  
ATOM    494  C   TYR A 347      41.860  80.668  -4.688  1.00  0.00           C  
ATOM    495  O   TYR A 347      42.721  81.484  -4.363  1.00  0.00           O  
ATOM    496  CB  TYR A 347      40.178  80.749  -6.499  1.00  0.00           C  
ATOM    497  CG  TYR A 347      39.998  81.202  -7.924  1.00  0.00           C  
ATOM    498  CD1 TYR A 347      40.712  82.291  -8.429  1.00  0.00           C  
ATOM    499  CD2 TYR A 347      39.083  80.570  -8.762  1.00  0.00           C  
ATOM    500  CE1 TYR A 347      40.510  82.743  -9.734  1.00  0.00           C  
ATOM    501  CE2 TYR A 347      38.873  81.012 -10.068  1.00  0.00           C  
ATOM    502  CZ  TYR A 347      39.582  82.098 -10.542  1.00  0.00           C  
ATOM    503  OH  TYR A 347      39.311  82.569 -11.801  1.00  0.00           O  
ATOM    504  N   LEU A 348      41.105  80.016  -3.809  1.00  0.00           N  
ATOM    505  CA  LEU A 348      41.251  80.237  -2.377  1.00  0.00           C  
ATOM    506  C   LEU A 348      42.723  80.245  -1.953  1.00  0.00           C  
ATOM    507  O   LEU A 348      43.126  80.999  -1.056  1.00  0.00           O  
ATOM    508  CB  LEU A 348      40.512  79.153  -1.607  1.00  0.00           C  
ATOM    509  CG  LEU A 348      38.996  79.127  -1.707  1.00  0.00           C  
ATOM    510  CD1 LEU A 348      38.537  77.783  -2.230  1.00  0.00           C  
ATOM    511  CD2 LEU A 348      38.403  79.384  -0.345  1.00  0.00           C  
ATOM    512  N   SER A 349      43.521  79.406  -2.610  1.00  0.00           N  
ATOM    513  CA  SER A 349      44.938  79.292  -2.302  1.00  0.00           C  
ATOM    514  C   SER A 349      45.743  80.519  -2.685  1.00  0.00           C  
ATOM    515  O   SER A 349      46.944  80.572  -2.420  1.00  0.00           O  
ATOM    516  CB  SER A 349      45.522  78.061  -2.984  1.00  0.00           C  
ATOM    517  OG  SER A 349      44.960  76.883  -2.431  1.00  0.00           O  
ATOM    518  N   ILE A 352      45.095  81.501  -3.308  1.00  0.00           N  
ATOM    519  CA  ILE A 352      45.796  82.720  -3.686  1.00  0.00           C  
ATOM    520  C   ILE A 352      45.126  83.998  -3.174  1.00  0.00           C  
ATOM    521  O   ILE A 352      45.293  85.073  -3.758  1.00  0.00           O  
ATOM    522  CB  ILE A 352      46.004  82.818  -5.215  1.00  0.00           C  
ATOM    523  CG1 ILE A 352      44.689  83.075  -5.933  1.00  0.00           C  
ATOM    524  CG2 ILE A 352      46.590  81.541  -5.726  1.00  0.00           C  
ATOM    525  CD1 ILE A 352      44.859  83.242  -7.427  1.00  0.00           C  
ATOM    526  N   GLY A 361      44.362  83.872  -2.087  1.00  0.00           N  
ATOM    527  CA  GLY A 361      43.728  85.033  -1.477  1.00  0.00           C  
ATOM    528  C   GLY A 361      42.269  85.357  -1.735  1.00  0.00           C  
ATOM    529  O   GLY A 361      41.623  85.982  -0.901  1.00  0.00           O  
ATOM    530  N   PHE A 362      41.751  84.934  -2.879  1.00  0.00           N  
ATOM    531  CA  PHE A 362      40.373  85.212  -3.255  1.00  0.00           C  
ATOM    532  C   PHE A 362      39.316  84.494  -2.429  1.00  0.00           C  
ATOM    533  O   PHE A 362      39.403  83.286  -2.217  1.00  0.00           O  
ATOM    534  CB  PHE A 362      40.189  84.879  -4.731  1.00  0.00           C  
ATOM    535  CG  PHE A 362      41.026  85.728  -5.644  1.00  0.00           C  
ATOM    536  CD1 PHE A 362      42.392  85.855  -5.437  1.00  0.00           C  
ATOM    537  CD2 PHE A 362      40.446  86.412  -6.702  1.00  0.00           C  
ATOM    538  CE1 PHE A 362      43.165  86.650  -6.264  1.00  0.00           C  
ATOM    539  CE2 PHE A 362      41.212  87.208  -7.535  1.00  0.00           C  
ATOM    540  CZ  PHE A 362      42.577  87.328  -7.315  1.00  0.00           C  
ATOM    541  N   SER A 363      38.313  85.245  -1.973  1.00  0.00           N  
ATOM    542  CA  SER A 363      37.226  84.681  -1.173  1.00  0.00           C  
ATOM    543  C   SER A 363      36.001  84.427  -2.044  1.00  0.00           C  
ATOM    544  O   SER A 363      35.689  85.223  -2.929  1.00  0.00           O  
ATOM    545  CB  SER A 363      36.870  85.616  -0.033  1.00  0.00           C  
ATOM    546  OG  SER A 363      38.045  86.071   0.614  1.00  0.00           O  
ATOM    547  N   GLU A 364      35.316  83.316  -1.772  1.00  0.00           N  
ATOM    548  CA  GLU A 364      34.147  82.871  -2.540  1.00  0.00           C  
ATOM    549  C   GLU A 364      32.886  83.708  -2.427  1.00  0.00           C  
ATOM    550  O   GLU A 364      32.565  84.244  -1.362  1.00  0.00           O  
ATOM    551  CB  GLU A 364      33.807  81.430  -2.175  1.00  0.00           C  
ATOM    552  CG  GLU A 364      33.177  80.664  -3.303  1.00  0.00           C  
ATOM    553  CD  GLU A 364      33.020  79.206  -2.968  1.00  0.00           C  
ATOM    554  OE1 GLU A 364      32.970  78.379  -3.903  1.00  0.00           O  
ATOM    555  OE2 GLU A 364      32.940  78.889  -1.764  1.00  0.00           O  
ATOM    556  N   VAL A 365      32.148  83.781  -3.529  1.00  0.00           N  
ATOM    557  CA  VAL A 365      30.936  84.578  -3.552  1.00  0.00           C  
ATOM    558  C   VAL A 365      29.960  84.084  -4.603  1.00  0.00           C  
ATOM    559  O   VAL A 365      30.375  83.511  -5.609  1.00  0.00           O  
ATOM    560  CB  VAL A 365      31.290  86.045  -3.847  1.00  0.00           C  
ATOM    561  CG1 VAL A 365      30.797  86.445  -5.224  1.00  0.00           C  
ATOM    562  CG2 VAL A 365      30.724  86.929  -2.768  1.00  0.00           C  
ATOM    563  N   VAL A 366      28.666  84.292  -4.367  1.00  0.00           N  
ATOM    564  CA  VAL A 366      27.660  83.885  -5.346  1.00  0.00           C  
ATOM    565  C   VAL A 366      27.095  85.133  -6.024  1.00  0.00           C  
ATOM    566  O   VAL A 366      26.597  86.040  -5.361  1.00  0.00           O  
ATOM    567  CB  VAL A 366      26.512  83.095  -4.712  1.00  0.00           C  
ATOM    568  CG1 VAL A 366      25.510  82.765  -5.764  1.00  0.00           C  
ATOM    569  CG2 VAL A 366      27.026  81.804  -4.105  1.00  0.00           C  
ATOM    570  N   ASN A 368      27.184  85.183  -7.348  1.00  0.00           N  
ATOM    571  CA  ASN A 368      26.715  86.345  -8.079  1.00  0.00           C  
ATOM    572  C   ASN A 368      25.352  86.148  -8.734  1.00  0.00           C  
ATOM    573  O   ASN A 368      24.867  85.024  -8.863  1.00  0.00           O  
ATOM    574  CB  ASN A 368      27.766  86.762  -9.120  1.00  0.00           C  
ATOM    575  CG  ASN A 368      29.034  87.335  -8.478  1.00  0.00           C  
ATOM    576  OD1 ASN A 368      28.966  88.173  -7.583  1.00  0.00           O  
ATOM    577  ND2 ASN A 368      30.189  86.892  -8.947  1.00  0.00           N  
ATOM    578  N   PRO A 370      24.705  87.255  -9.133  1.00  0.00           N  
ATOM    579  CA  PRO A 370      23.391  87.240  -9.775  1.00  0.00           C  
ATOM    580  C   PRO A 370      23.437  86.486 -11.089  1.00  0.00           C  
ATOM    581  O   PRO A 370      24.203  86.833 -11.981  1.00  0.00           O  
ATOM    582  CB  PRO A 370      23.099  88.719  -9.978  1.00  0.00           C  
ATOM    583  CG  PRO A 370      23.820  89.361  -8.845  1.00  0.00           C  
ATOM    584  CD  PRO A 370      25.132  88.641  -8.885  1.00  0.00           C  
ATOM    585  N   LEU A 371      22.612  85.460 -11.214  1.00  0.00           N  
ATOM    586  CA  LEU A 371      22.593  84.672 -12.436  1.00  0.00           C  
ATOM    587  C   LEU A 371      21.612  85.276 -13.438  1.00  0.00           C  
ATOM    588  O   LEU A 371      21.989  85.605 -14.564  1.00  0.00           O  
ATOM    589  CB  LEU A 371      22.211  83.232 -12.101  1.00  0.00           C  
ATOM    590  CG  LEU A 371      22.642  82.115 -13.045  1.00  0.00           C  
ATOM    591  CD1 LEU A 371      22.378  80.789 -12.358  1.00  0.00           C  
ATOM    592  CD2 LEU A 371      21.892  82.209 -14.362  1.00  0.00           C  
ATOM    593  N   ILE A 372      20.355  85.418 -13.017  1.00  0.00           N  
ATOM    594  CA  ILE A 372      19.301  85.997 -13.850  1.00  0.00           C  
ATOM    595  C   ILE A 372      19.312  87.508 -13.659  1.00  0.00           C  
ATOM    596  O   ILE A 372      19.116  87.995 -12.554  1.00  0.00           O  
ATOM    597  CB  ILE A 372      17.909  85.488 -13.441  1.00  0.00           C  
ATOM    598  CG1 ILE A 372      17.835  83.971 -13.597  1.00  0.00           C  
ATOM    599  CG2 ILE A 372      16.854  86.163 -14.280  1.00  0.00           C  
ATOM    600  CD1 ILE A 372      16.529  83.369 -13.125  1.00  0.00           C  
ATOM    601  N   VAL A 373      19.537  88.255 -14.729  1.00  0.00           N  
ATOM    602  CA  VAL A 373      19.576  89.703 -14.600  1.00  0.00           C  
ATOM    603  C   VAL A 373      18.848  90.461 -15.701  1.00  0.00           C  
ATOM    604  O   VAL A 373      18.649  89.954 -16.806  1.00  0.00           O  
ATOM    605  CB  VAL A 373      21.036  90.205 -14.535  1.00  0.00           C  
ATOM    606  CG1 VAL A 373      21.707  89.694 -13.268  1.00  0.00           C  
ATOM    607  CG2 VAL A 373      21.794  89.740 -15.754  1.00  0.00           C  
ATOM    608  N   GLU A 374      18.438  91.681 -15.372  1.00  0.00           N  
ATOM    609  CA  GLU A 374      17.755  92.545 -16.318  1.00  0.00           C  
ATOM    610  C   GLU A 374      18.789  93.004 -17.346  1.00  0.00           C  
ATOM    611  O   GLU A 374      19.834  93.554 -16.985  1.00  0.00           O  
ATOM    612  CB  GLU A 374      17.164  93.750 -15.584  1.00  0.00           C  
ATOM    613  CG  GLU A 374      15.860  93.476 -14.852  1.00  0.00           C  
ATOM    614  CD  GLU A 374      14.662  93.461 -15.788  1.00  0.00           C  
ATOM    615  OE1 GLU A 374      13.525  93.266 -15.309  1.00  0.00           O  
ATOM    616  OE2 GLU A 374      14.854  93.650 -17.008  1.00  0.00           O  
ATOM    617  N   ASP A 375      18.503  92.769 -18.623  1.00  0.00           N  
ATOM    618  CA  ASP A 375      19.420  93.153 -19.693  1.00  0.00           C  
ATOM    619  C   ASP A 375      19.820  94.615 -19.598  1.00  0.00           C  
ATOM    620  O   ASP A 375      20.731  95.066 -20.290  1.00  0.00           O  
ATOM    621  CB  ASP A 375      18.782  92.886 -21.051  1.00  0.00           C  
ATOM    622  CG  ASP A 375      17.401  93.468 -21.153  1.00  0.00           C  
ATOM    623  OD1 ASP A 375      16.760  93.290 -22.209  1.00  0.00           O  
ATOM    624  OD2 ASP A 375      16.958  94.103 -20.172  1.00  0.00           O  
ATOM    625  N   VAL A 376      19.131  95.355 -18.740  1.00  0.00           N  
ATOM    626  CA  VAL A 376      19.434  96.764 -18.550  1.00  0.00           C  
ATOM    627  C   VAL A 376      20.874  96.877 -18.075  1.00  0.00           C  
ATOM    628  O   VAL A 376      21.549  97.871 -18.335  1.00  0.00           O  
ATOM    629  CB  VAL A 376      18.517  97.399 -17.484  1.00  0.00           C  
ATOM    630  CG1 VAL A 376      17.161  96.712 -17.500  1.00  0.00           C  
ATOM    631  CG2 VAL A 376      19.163  97.321 -16.102  1.00  0.00           C  
ATOM    632  N   HIS A 377      21.331  95.845 -17.371  1.00  0.00           N  
ATOM    633  CA  HIS A 377      22.689  95.814 -16.848  1.00  0.00           C  
ATOM    634  C   HIS A 377      23.689  95.685 -17.978  1.00  0.00           C  
ATOM    635  O   HIS A 377      24.707  96.383 -18.011  1.00  0.00           O  
ATOM    636  CB  HIS A 377      22.847  94.649 -15.878  1.00  0.00           C  
ATOM    637  CG  HIS A 377      22.090  94.834 -14.604  1.00  0.00           C  
ATOM    638  ND1 HIS A 377      22.446  95.773 -13.660  1.00  0.00           N  
ATOM    639  CD2 HIS A 377      20.967  94.237 -14.140  1.00  0.00           C  
ATOM    640  CE1 HIS A 377      21.574  95.747 -12.670  1.00  0.00           C  
ATOM    641  NE2 HIS A 377      20.667  94.824 -12.937  1.00  0.00           N  
ATOM    642  N   VAL A 378      23.395  94.785 -18.907  1.00  0.00           N  
ATOM    643  CA  VAL A 378      24.273  94.587 -20.042  1.00  0.00           C  
ATOM    644  C   VAL A 378      24.409  95.915 -20.770  1.00  0.00           C  
ATOM    645  O   VAL A 378      25.519  96.386 -21.013  1.00  0.00           O  
ATOM    646  CB  VAL A 378      23.706  93.537 -20.991  1.00  0.00           C  
ATOM    647  CG1 VAL A 378      24.602  93.407 -22.208  1.00  0.00           C  
ATOM    648  CG2 VAL A 378      23.583  92.206 -20.258  1.00  0.00           C  
ATOM    649  N   LYS A 388      23.270  96.520 -21.099  1.00  0.00           N  
ATOM    650  CA  LYS A 388      23.251  97.806 -21.785  1.00  0.00           C  
ATOM    651  C   LYS A 388      23.975  98.875 -20.964  1.00  0.00           C  
ATOM    652  O   LYS A 388      24.240  99.973 -21.456  1.00  0.00           O  
ATOM    653  CB  LYS A 388      21.807  98.239 -22.051  1.00  0.00           C  
ATOM    654  CG  LYS A 388      21.054  97.326 -23.003  1.00  0.00           C  
ATOM    655  CD  LYS A 388      19.572  97.676 -23.058  1.00  0.00           C  
ATOM    656  CE  LYS A 388      18.808  96.696 -23.941  1.00  0.00           C  
ATOM    657  NZ  LYS A 388      17.330  96.867 -23.839  1.00  0.00           N  
ATOM    658  N   LYS A 389      24.287  98.556 -19.711  1.00  0.00           N  
ATOM    659  CA  LYS A 389      25.000  99.485 -18.842  1.00  0.00           C  
ATOM    660  C   LYS A 389      26.484  99.159 -18.880  1.00  0.00           C  
ATOM    661  O   LYS A 389      27.314  99.960 -18.455  1.00  0.00           O  
ATOM    662  CB  LYS A 389      24.509  99.365 -17.398  1.00  0.00           C  
ATOM    663  CG  LYS A 389      23.116  99.914 -17.151  1.00  0.00           C  
ATOM    664  CD  LYS A 389      22.652  99.671 -15.717  1.00  0.00           C  
ATOM    665  CE  LYS A 389      23.692 100.146 -14.704  1.00  0.00           C  
ATOM    666  NZ  LYS A 389      24.067 101.576 -14.879  1.00  0.00           N  
ATOM    667  N   GLN A 396      26.811  97.977 -19.394  1.00  0.00           N  
ATOM    668  CA  GLN A 396      28.193  97.528 -19.459  1.00  0.00           C  
ATOM    669  C   GLN A 396      28.794  97.520 -20.849  1.00  0.00           C  
ATOM    670  O   GLN A 396      29.945  97.120 -21.029  1.00  0.00           O  
ATOM    671  CB  GLN A 396      28.300  96.140 -18.839  1.00  0.00           C  
ATOM    672  CG  GLN A 396      28.200  96.169 -17.330  1.00  0.00           C  
ATOM    673  CD  GLN A 396      27.452  94.988 -16.782  1.00  0.00           C  
ATOM    674  OE1 GLN A 396      27.727  93.842 -17.140  1.00  0.00           O  
ATOM    675  NE2 GLN A 396      26.497  95.255 -15.899  1.00  0.00           N  
ATOM    676  N   PHE A 397      28.013  97.956 -21.829  1.00  0.00           N  
ATOM    677  CA  PHE A 397      28.477  98.018 -23.208  1.00  0.00           C  
ATOM    678  C   PHE A 397      27.999  99.304 -23.861  1.00  0.00           C  
ATOM    679  O   PHE A 397      28.350  99.600 -25.003  1.00  0.00           O  
ATOM    680  CB  PHE A 397      27.959  96.832 -24.017  1.00  0.00           C  
ATOM    681  CG  PHE A 397      28.574  95.515 -23.640  1.00  0.00           C  
ATOM    682  CD1 PHE A 397      28.122  94.812 -22.536  1.00  0.00           C  
ATOM    683  CD2 PHE A 397      29.584  94.960 -24.417  1.00  0.00           C  
ATOM    684  CE1 PHE A 397      28.661  93.575 -22.215  1.00  0.00           C  
ATOM    685  CE2 PHE A 397      30.126  93.727 -24.102  1.00  0.00           C  
ATOM    686  CZ  PHE A 397      29.662  93.033 -23.000  1.00  0.00           C  
ATOM    687  N   GLY A 398      27.196 100.064 -23.125  1.00  0.00           N  
ATOM    688  CA  GLY A 398      26.675 101.308 -23.651  1.00  0.00           C  
ATOM    689  C   GLY A 398      25.891 101.085 -24.929  1.00  0.00           C  
ATOM    690  O   GLY A 398      24.688 100.823 -24.894  1.00  0.00           O  
ATOM    691  N   ARG A 399      26.580 101.172 -26.062  1.00  0.00           N  
ATOM    692  CA  ARG A 399      25.946 100.996 -27.363  1.00  0.00           C  
ATOM    693  C   ARG A 399      26.093  99.581 -27.917  1.00  0.00           C  
ATOM    694  O   ARG A 399      25.115  98.980 -28.368  1.00  0.00           O  
ATOM    695  CB  ARG A 399      26.524 102.002 -28.369  1.00  0.00           C  
ATOM    696  CG  ARG A 399      26.236 103.469 -28.046  1.00  0.00           C  
ATOM    697  CD  ARG A 399      26.889 103.911 -26.741  1.00  0.00           C  
ATOM    698  NE  ARG A 399      26.652 105.322 -26.441  1.00  0.00           N  
ATOM    699  CZ  ARG A 399      25.456 105.852 -26.195  1.00  0.00           C  
ATOM    700  NH1 ARG A 399      25.347 107.148 -25.932  1.00  0.00           N  
ATOM    701  NH2 ARG A 399      24.370 105.090 -26.210  1.00  0.00           N  
ATOM    702  N   GLU A 400      27.313  99.052 -27.882  1.00  0.00           N  
ATOM    703  CA  GLU A 400      27.581  97.711 -28.392  1.00  0.00           C  
ATOM    704  C   GLU A 400      26.773  96.653 -27.640  1.00  0.00           C  
ATOM    705  O   GLU A 400      26.944  95.452 -27.853  1.00  0.00           O  
ATOM    706  CB  GLU A 400      29.082  97.406 -28.292  1.00  0.00           C  
ATOM    707  CG  GLU A 400      29.496  96.072 -28.909  1.00  0.00           C  
ATOM    708  CD  GLU A 400      31.002  95.867 -28.937  1.00  0.00           C  
ATOM    709  OE1 GLU A 400      31.694  96.610 -29.669  1.00  0.00           O  
ATOM    710  OE2 GLU A 400      31.492  94.961 -28.228  1.00  0.00           O  
ATOM    711  N   ALA A 484      25.878  97.110 -26.770  1.00  0.00           N  
ATOM    712  CA  ALA A 484      25.049  96.212 -25.981  1.00  0.00           C  
ATOM    713  C   ALA A 484      24.281  95.213 -26.836  1.00  0.00           C  
ATOM    714  O   ALA A 484      24.476  94.008 -26.706  1.00  0.00           O  
ATOM    715  CB  ALA A 484      24.082  97.018 -25.120  1.00  0.00           C  
ATOM    716  N   LEU A 485      23.412  95.708 -27.712  1.00  0.00           N  
ATOM    717  CA  LEU A 485      22.617  94.827 -28.564  1.00  0.00           C  
ATOM    718  C   LEU A 485      23.429  93.654 -29.098  1.00  0.00           C  
ATOM    719  O   LEU A 485      23.012  92.499 -28.990  1.00  0.00           O  
ATOM    720  CB  LEU A 485      22.013  95.611 -29.733  1.00  0.00           C  
ATOM    721  CG  LEU A 485      20.945  96.650 -29.379  1.00  0.00           C  
ATOM    722  CD1 LEU A 485      20.473  97.340 -30.647  1.00  0.00           C  
ATOM    723  CD2 LEU A 485      19.774  95.979 -28.675  1.00  0.00           C  
ATOM    724  N   ALA A 486      24.593  93.956 -29.664  1.00  0.00           N  
ATOM    725  CA  ALA A 486      25.468  92.930 -30.218  1.00  0.00           C  
ATOM    726  C   ALA A 486      25.544  91.727 -29.293  1.00  0.00           C  
ATOM    727  O   ALA A 486      25.654  90.591 -29.751  1.00  0.00           O  
ATOM    728  CB  ALA A 486      26.859  93.499 -30.441  1.00  0.00           C  
ATOM    729  N   VAL A 487      25.483  91.988 -27.990  1.00  0.00           N  
ATOM    730  CA  VAL A 487      25.546  90.929 -26.989  1.00  0.00           C  
ATOM    731  C   VAL A 487      24.194  90.270 -26.776  1.00  0.00           C  
ATOM    732  O   VAL A 487      24.055  89.065 -26.960  1.00  0.00           O  
ATOM    733  CB  VAL A 487      26.027  91.452 -25.607  1.00  0.00           C  
ATOM    734  CG1 VAL A 487      26.004  90.320 -24.600  1.00  0.00           C  
ATOM    735  CG2 VAL A 487      27.432  92.026 -25.705  1.00  0.00           C  
ATOM    736  N   LEU A 488      23.199  91.061 -26.395  1.00  0.00           N  
ATOM    737  CA  LEU A 488      21.874  90.522 -26.126  1.00  0.00           C  
ATOM    738  C   LEU A 488      21.324  89.574 -27.183  1.00  0.00           C  
ATOM    739  O   LEU A 488      20.297  88.929 -26.966  1.00  0.00           O  
ATOM    740  CB  LEU A 488      20.886  91.655 -25.858  1.00  0.00           C  
ATOM    741  CG  LEU A 488      21.187  92.361 -24.531  1.00  0.00           C  
ATOM    742  CD1 LEU A 488      22.402  93.251 -24.699  1.00  0.00           C  
ATOM    743  CD2 LEU A 488      20.001  93.187 -24.087  1.00  0.00           C  
ATOM    744  N   ASP A 495      22.008  89.480 -28.321  1.00  0.00           N  
ATOM    745  CA  ASP A 495      21.587  88.572 -29.386  1.00  0.00           C  
ATOM    746  C   ASP A 495      22.063  87.165 -29.031  1.00  0.00           C  
ATOM    747  O   ASP A 495      21.374  86.174 -29.287  1.00  0.00           O  
ATOM    748  CB  ASP A 495      22.196  88.988 -30.730  1.00  0.00           C  
ATOM    749  CG  ASP A 495      21.567  90.242 -31.299  1.00  0.00           C  
ATOM    750  OD1 ASP A 495      20.352  90.221 -31.594  1.00  0.00           O  
ATOM    751  OD2 ASP A 495      22.291  91.248 -31.457  1.00  0.00           O  
ATOM    752  N   ARG A 496      23.249  87.099 -28.434  1.00  0.00           N  
ATOM    753  CA  ARG A 496      23.853  85.838 -28.032  1.00  0.00           C  
ATOM    754  C   ARG A 496      23.417  85.431 -26.627  1.00  0.00           C  
ATOM    755  O   ARG A 496      23.974  84.492 -26.060  1.00  0.00           O  
ATOM    756  CB  ARG A 496      25.381  85.944 -28.069  1.00  0.00           C  
ATOM    757  CG  ARG A 496      25.958  86.867 -27.000  1.00  0.00           C  
ATOM    758  CD  ARG A 496      27.481  86.824 -26.957  1.00  0.00           C  
ATOM    759  NE  ARG A 496      28.016  87.603 -25.840  1.00  0.00           N  
ATOM    760  CZ  ARG A 496      29.306  87.667 -25.517  1.00  0.00           C  
ATOM    761  NH1 ARG A 496      29.700  88.402 -24.484  1.00  0.00           N  
ATOM    762  NH2 ARG A 496      30.204  86.994 -26.223  1.00  0.00           N  
ATOM    763  N   CYS A 497      22.436  86.142 -26.066  1.00  0.00           N  
ATOM    764  CA  CYS A 497      21.924  85.843 -24.723  1.00  0.00           C  
ATOM    765  C   CYS A 497      20.541  85.218 -24.786  1.00  0.00           C  
ATOM    766  O   CYS A 497      19.904  85.209 -25.840  1.00  0.00           O  
ATOM    767  CB  CYS A 497      21.832  87.111 -23.873  1.00  0.00           C  
ATOM    768  SG  CYS A 497      23.401  87.892 -23.503  1.00  0.00           S  
ATOM    769  N   PHE A 498      20.080  84.696 -23.653  1.00  0.00           N  
ATOM    770  CA  PHE A 498      18.755  84.092 -23.581  1.00  0.00           C  
ATOM    771  C   PHE A 498      17.829  84.931 -22.697  1.00  0.00           C  
ATOM    772  O   PHE A 498      18.260  85.482 -21.684  1.00  0.00           O  
ATOM    773  CB  PHE A 498      18.825  82.675 -23.005  1.00  0.00           C  
ATOM    774  CG  PHE A 498      19.416  81.661 -23.937  1.00  0.00           C  
ATOM    775  CD1 PHE A 498      20.788  81.564 -24.103  1.00  0.00           C  
ATOM    776  CD2 PHE A 498      18.595  80.784 -24.635  1.00  0.00           C  
ATOM    777  CE1 PHE A 498      21.333  80.600 -24.952  1.00  0.00           C  
ATOM    778  CE2 PHE A 498      19.127  79.819 -25.484  1.00  0.00           C  
ATOM    779  CZ  PHE A 498      20.497  79.726 -25.643  1.00  0.00           C  
ATOM    780  N   TYR A 499      16.563  85.036 -23.091  1.00  0.00           N  
ATOM    781  CA  TYR A 499      15.582  85.775 -22.305  1.00  0.00           C  
ATOM    782  C   TYR A 499      14.611  84.797 -21.666  1.00  0.00           C  
ATOM    783  O   TYR A 499      14.243  83.780 -22.262  1.00  0.00           O  
ATOM    784  CB  TYR A 499      14.805  86.765 -23.166  1.00  0.00           C  
ATOM    785  CG  TYR A 499      15.591  87.990 -23.546  1.00  0.00           C  
ATOM    786  CD1 TYR A 499      16.460  87.976 -24.635  1.00  0.00           C  
ATOM    787  CD2 TYR A 499      15.477  89.167 -22.806  1.00  0.00           C  
ATOM    788  CE1 TYR A 499      17.194  89.106 -24.978  1.00  0.00           C  
ATOM    789  CE2 TYR A 499      16.207  90.301 -23.138  1.00  0.00           C  
ATOM    790  CZ  TYR A 499      17.063  90.263 -24.225  1.00  0.00           C  
ATOM    791  OH  TYR A 499      17.784  91.382 -24.561  1.00  0.00           O  
ATOM    792  N   LEU A 500      14.192  85.108 -20.450  1.00  0.00           N  
ATOM    793  CA  LEU A 500      13.283  84.235 -19.740  1.00  0.00           C  
ATOM    794  C   LEU A 500      11.822  84.475 -20.097  1.00  0.00           C  
ATOM    795  O   LEU A 500      11.234  85.486 -19.712  1.00  0.00           O  
ATOM    796  CB  LEU A 500      13.503  84.387 -18.235  1.00  0.00           C  
ATOM    797  CG  LEU A 500      14.705  83.628 -17.658  1.00  0.00           C  
ATOM    798  CD1 LEU A 500      15.922  83.808 -18.542  1.00  0.00           C  
ATOM    799  CD2 LEU A 500      14.990  84.120 -16.252  1.00  0.00           C  
ATOM    800  N   ALA A 501      11.251  83.537 -20.850  1.00  0.00           N  
ATOM    801  CA  ALA A 501       9.850  83.605 -21.258  1.00  0.00           C  
ATOM    802  C   ALA A 501       9.053  82.840 -20.225  1.00  0.00           C  
ATOM    803  O   ALA A 501       9.628  82.154 -19.387  1.00  0.00           O  
ATOM    804  CB  ALA A 501       9.657  82.973 -22.627  1.00  0.00           C  
ATOM    805  N   THR A 502       7.732  82.935 -20.289  1.00  0.00           N  
ATOM    806  CA  THR A 502       6.911  82.242 -19.309  1.00  0.00           C  
ATOM    807  C   THR A 502       5.421  82.215 -19.656  1.00  0.00           C  
ATOM    808  O   THR A 502       4.848  83.232 -20.042  1.00  0.00           O  
ATOM    809  CB  THR A 502       7.100  82.896 -17.935  1.00  0.00           C  
ATOM    810  OG1 THR A 502       6.152  82.356 -17.007  1.00  0.00           O  
ATOM    811  CG2 THR A 502       6.927  84.405 -18.047  1.00  0.00           C  
ATOM    812  N   LEU A 503       4.804  81.044 -19.505  1.00  0.00           N  
ATOM    813  CA  LEU A 503       3.384  80.861 -19.796  1.00  0.00           C  
ATOM    814  C   LEU A 503       2.449  81.739 -18.970  1.00  0.00           C  
ATOM    815  O   LEU A 503       2.539  81.784 -17.740  1.00  0.00           O  
ATOM    816  CB  LEU A 503       2.973  79.407 -19.576  1.00  0.00           C  
ATOM    817  CG  LEU A 503       3.620  78.346 -20.458  1.00  0.00           C  
ATOM    818  CD1 LEU A 503       2.970  76.987 -20.201  1.00  0.00           C  
ATOM    819  CD2 LEU A 503       3.457  78.748 -21.909  1.00  0.00           C  
ATOM    820  N   PRO A 504       1.524  82.444 -19.643  1.00  0.00           N  
ATOM    821  CA  PRO A 504       0.563  83.318 -18.973  1.00  0.00           C  
ATOM    822  C   PRO A 504      -0.544  82.454 -18.381  1.00  0.00           C  
ATOM    823  O   PRO A 504      -0.397  81.236 -18.289  1.00  0.00           O  
ATOM    824  CB  PRO A 504       0.067  84.197 -20.108  1.00  0.00           C  
ATOM    825  CG  PRO A 504       0.036  83.234 -21.247  1.00  0.00           C  
ATOM    826  CD  PRO A 504       1.358  82.517 -21.106  1.00  0.00           C  
ATOM    827  N   LYS A 576      -1.651  83.076 -17.992  1.00  0.00           N  
ATOM    828  CA  LYS A 576      -2.763  82.332 -17.412  1.00  0.00           C  
ATOM    829  C   LYS A 576      -3.949  82.227 -18.368  1.00  0.00           C  
ATOM    830  O   LYS A 576      -4.162  83.100 -19.210  1.00  0.00           O  
ATOM    831  CB  LYS A 576      -3.201  82.985 -16.099  1.00  0.00           C  
ATOM    832  CG  LYS A 576      -2.137  82.952 -15.011  1.00  0.00           C  
ATOM    833  CD  LYS A 576      -1.782  81.521 -14.623  1.00  0.00           C  
ATOM    834  CE  LYS A 576      -0.625  81.488 -13.636  1.00  0.00           C  
ATOM    835  NZ  LYS A 576       0.615  82.084 -14.213  1.00  0.00           N  
ATOM    836  N   PRO A 577      -4.742  81.149 -18.246  1.00  0.00           N  
ATOM    837  CA  PRO A 577      -5.905  80.953 -19.114  1.00  0.00           C  
ATOM    838  C   PRO A 577      -6.896  82.103 -18.989  1.00  0.00           C  
ATOM    839  O   PRO A 577      -7.705  82.135 -18.061  1.00  0.00           O  
ATOM    840  CB  PRO A 577      -6.481  79.629 -18.617  1.00  0.00           C  
ATOM    841  CG  PRO A 577      -6.144  79.654 -17.159  1.00  0.00           C  
ATOM    842  CD  PRO A 577      -4.713  80.135 -17.178  1.00  0.00           C  
ATOM    843  N   ASN A 578      -6.824  83.047 -19.922  1.00  0.00           N  
ATOM    844  CA  ASN A 578      -7.712  84.203 -19.913  1.00  0.00           C  
ATOM    845  C   ASN A 578      -9.171  83.761 -19.902  1.00  0.00           C  
ATOM    846  O   ASN A 578      -9.804  83.648 -20.953  1.00  0.00           O  
ATOM    847  CB  ASN A 578      -7.451  85.086 -21.138  1.00  0.00           C  
ATOM    848  CG  ASN A 578      -8.242  86.384 -21.105  1.00  0.00           C  
ATOM    849  OD1 ASN A 578      -8.239  87.149 -22.069  1.00  0.00           O  
ATOM    850  ND2 ASN A 578      -8.919  86.639 -19.990  1.00  0.00           N  
ATOM    851  N   VAL A 579      -9.698  83.509 -18.708  1.00  0.00           N  
ATOM    852  CA  VAL A 579     -11.083  83.085 -18.556  1.00  0.00           C  
ATOM    853  C   VAL A 579     -11.990  84.308 -18.429  1.00  0.00           C  
ATOM    854  O   VAL A 579     -12.937  84.316 -17.640  1.00  0.00           O  
ATOM    855  CB  VAL A 579     -11.260  82.182 -17.308  1.00  0.00           C  
ATOM    856  CG1 VAL A 579     -10.518  80.867 -17.506  1.00  0.00           C  
ATOM    857  CG2 VAL A 579     -10.745  82.898 -16.069  1.00  0.00           C  
ATOM    858  N   GLY A 580     -11.691  85.340 -19.217  1.00  0.00           N  
ATOM    859  CA  GLY A 580     -12.484  86.556 -19.178  1.00  0.00           C  
ATOM    860  C   GLY A 580     -12.350  87.436 -20.409  1.00  0.00           C  
ATOM    861  O   GLY A 580     -11.291  87.498 -21.036  1.00  0.00           O  
ATOM    862  N   ILE A 581     -13.442  88.117 -20.750  1.00  0.00           N  
ATOM    863  CA  ILE A 581     -13.498  89.023 -21.894  1.00  0.00           C  
ATOM    864  C   ILE A 581     -13.451  88.318 -23.250  1.00  0.00           C  
ATOM    865  O   ILE A 581     -14.469  87.822 -23.734  1.00  0.00           O  
ATOM    866  CB  ILE A 581     -12.358  90.066 -21.831  1.00  0.00           C  
ATOM    867  CG1 ILE A 581     -12.387  90.786 -20.479  1.00  0.00           C  
ATOM    868  CG2 ILE A 581     -12.503  91.071 -22.966  1.00  0.00           C  
ATOM    869  CD1 ILE A 581     -13.708  91.470 -20.161  1.00  0.00           C  
ATOM    870  N   SER A 582     -12.268  88.284 -23.858  1.00  0.00           N  
ATOM    871  CA  SER A 582     -12.077  87.660 -25.165  1.00  0.00           C  
ATOM    872  C   SER A 582     -12.682  86.260 -25.248  1.00  0.00           C  
ATOM    873  O   SER A 582     -13.430  85.955 -26.179  1.00  0.00           O  
ATOM    874  CB  SER A 582     -10.583  87.599 -25.498  1.00  0.00           C  
ATOM    875  OG  SER A 582     -10.369  87.030 -26.777  1.00  0.00           O  
ATOM    876  N   ALA A 583     -12.352  85.414 -24.276  1.00  0.00           N  
ATOM    877  CA  ALA A 583     -12.864  84.048 -24.239  1.00  0.00           C  
ATOM    878  C   ALA A 583     -13.926  83.890 -23.151  1.00  0.00           C  
ATOM    879  O   ALA A 583     -14.015  82.845 -22.503  1.00  0.00           O  
ATOM    880  CB  ALA A 583     -11.717  83.065 -24.003  1.00  0.00           C  
ATOM    881  N   GLU A 584     -14.731  84.932 -22.959  1.00  0.00           N  
ATOM    882  CA  GLU A 584     -15.789  84.918 -21.953  1.00  0.00           C  
ATOM    883  C   GLU A 584     -17.161  85.108 -22.599  1.00  0.00           C  
ATOM    884  O   GLU A 584     -18.092  84.346 -22.335  1.00  0.00           O  
ATOM    885  CB  GLU A 584     -15.552  86.027 -20.925  1.00  0.00           C  
ATOM    886  CG  GLU A 584     -16.494  85.982 -19.730  1.00  0.00           C  
ATOM    887  CD  GLU A 584     -16.322  87.171 -18.798  1.00  0.00           C  
ATOM    888  OE1 GLU A 584     -16.957  87.180 -17.722  1.00  0.00           O  
ATOM    889  OE2 GLU A 584     -15.559  88.100 -19.142  1.00  0.00           O  
ATOM    890  N   LYS A 585     -17.277  86.131 -23.441  1.00  0.00           N  
ATOM    891  CA  LYS A 585     -18.528  86.437 -24.134  1.00  0.00           C  
ATOM    892  C   LYS A 585     -19.031  85.236 -24.930  1.00  0.00           C  
ATOM    893  O   LYS A 585     -20.186  84.827 -24.792  1.00  0.00           O  
ATOM    894  CB  LYS A 585     -18.324  87.631 -25.076  1.00  0.00           C  
ATOM    895  CG  LYS A 585     -19.505  87.935 -25.996  1.00  0.00           C  
ATOM    896  CD  LYS A 585     -19.158  89.053 -26.976  1.00  0.00           C  
ATOM    897  CE  LYS A 585     -20.248  89.256 -28.021  1.00  0.00           C  
ATOM    898  NZ  LYS A 585     -21.542  89.697 -27.432  1.00  0.00           N  
ATOM    899  N   ILE A 586     -18.156  84.680 -25.763  1.00  0.00           N  
ATOM    900  CA  ILE A 586     -18.494  83.529 -26.593  1.00  0.00           C  
ATOM    901  C   ILE A 586     -18.512  82.252 -25.749  1.00  0.00           C  
ATOM    902  O   ILE A 586     -18.839  81.169 -26.241  1.00  0.00           O  
ATOM    903  CB  ILE A 586     -17.482  83.380 -27.761  1.00  0.00           C  
ATOM    904  CG1 ILE A 586     -17.971  82.327 -28.756  1.00  0.00           C  
ATOM    905  CG2 ILE A 586     -16.111  83.005 -27.221  1.00  0.00           C  
ATOM    906  CD1 ILE A 586     -17.089  82.194 -29.975  1.00  0.00           C  
ATOM    907  N   ARG A 587     -18.158  82.396 -24.474  1.00  0.00           N  
ATOM    908  CA  ARG A 587     -18.139  81.281 -23.529  1.00  0.00           C  
ATOM    909  C   ARG A 587     -19.503  81.212 -22.848  1.00  0.00           C  
ATOM    910  O   ARG A 587     -19.852  80.215 -22.213  1.00  0.00           O  
ATOM    911  CB  ARG A 587     -17.043  81.502 -22.479  1.00  0.00           C  
ATOM    912  CG  ARG A 587     -17.019  80.472 -21.354  1.00  0.00           C  
ATOM    913  CD  ARG A 587     -16.012  80.850 -20.269  1.00  0.00           C  
ATOM    914  NE  ARG A 587     -16.052  79.932 -19.132  1.00  0.00           N  
ATOM    915  CZ  ARG A 587     -15.323  80.069 -18.029  1.00  0.00           C  
ATOM    916  NH1 ARG A 587     -15.429  79.184 -17.048  1.00  0.00           N  
ATOM    917  NH2 ARG A 587     -14.488  81.092 -17.905  1.00  0.00           N  
ATOM    918  N   GLN A 588     -20.269  82.289 -22.995  1.00  0.00           N  
ATOM    919  CA  GLN A 588     -21.596  82.389 -22.405  1.00  0.00           C  
ATOM    920  C   GLN A 588     -22.668  82.435 -23.494  1.00  0.00           C  
ATOM    921  O   GLN A 588     -23.479  83.361 -23.551  1.00  0.00           O  
ATOM    922  CB  GLN A 588     -21.675  83.642 -21.525  1.00  0.00           C  
ATOM    923  CG  GLN A 588     -20.623  83.679 -20.417  1.00  0.00           C  
ATOM    924  CD  GLN A 588     -20.645  84.972 -19.620  1.00  0.00           C  
ATOM    925  OE1 GLN A 588     -21.644  85.311 -18.989  1.00  0.00           O  
ATOM    926  NE2 GLN A 588     -19.535  85.700 -19.646  1.00  0.00           N  
ATOM    927  N   ILE A 589     -22.655  81.425 -24.360  1.00  0.00           N  
ATOM    928  CA  ILE A 589     -23.620  81.325 -25.450  1.00  0.00           C  
ATOM    929  C   ILE A 589     -23.770  79.862 -25.890  1.00  0.00           C  
ATOM    930  O   ILE A 589     -24.271  79.573 -26.979  1.00  0.00           O  
ATOM    931  CB  ILE A 589     -23.186  82.197 -26.660  1.00  0.00           C  
ATOM    932  CG1 ILE A 589     -24.348  82.338 -27.649  1.00  0.00           C  
ATOM    933  CG2 ILE A 589     -21.973  81.578 -27.343  1.00  0.00           C  
ATOM    934  CD1 ILE A 589     -24.056  83.255 -28.822  1.00  0.00           C  
ATOM    935  N   GLU A 590     -23.325  78.949 -25.029  1.00  0.00           N  
ATOM    936  CA  GLU A 590     -23.411  77.510 -25.283  1.00  0.00           C  
ATOM    937  C   GLU A 590     -23.847  76.804 -24.002  1.00  0.00           C  
ATOM    938  O   GLU A 590     -24.164  77.454 -23.006  1.00  0.00           O  
ATOM    939  CB  GLU A 590     -22.054  76.950 -25.720  1.00  0.00           C  
ATOM    940  CG  GLU A 590     -21.574  77.420 -27.078  1.00  0.00           C  
ATOM    941  CD  GLU A 590     -20.229  76.823 -27.446  1.00  0.00           C  
ATOM    942  OE1 GLU A 590     -20.124  75.578 -27.493  1.00  0.00           O  
ATOM    943  OE2 GLU A 590     -19.278  77.597 -27.686  1.00  0.00           O  
ATOM    944  N   ALA A 591     -23.861  75.474 -24.031  1.00  0.00           N  
ATOM    945  CA  ALA A 591     -24.247  74.693 -22.860  1.00  0.00           C  
ATOM    946  C   ALA A 591     -23.106  74.720 -21.847  1.00  0.00           C  
ATOM    947  O   ALA A 591     -22.361  73.748 -21.714  1.00  0.00           O  
ATOM    948  CB  ALA A 591     -24.555  73.257 -23.268  1.00  0.00           C  
ATOM    949  N   ILE A 592     -22.982  75.844 -21.142  1.00  0.00           N  
ATOM    950  CA  ILE A 592     -21.937  76.052 -20.140  1.00  0.00           C  
ATOM    951  C   ILE A 592     -21.345  74.750 -19.607  1.00  0.00           C  
ATOM    952  O   ILE A 592     -20.134  74.534 -19.679  1.00  0.00           O  
ATOM    953  CB  ILE A 592     -22.465  76.882 -18.940  1.00  0.00           C  
ATOM    954  CG1 ILE A 592     -22.955  78.256 -19.417  1.00  0.00           C  
ATOM    955  CG2 ILE A 592     -21.364  77.052 -17.900  1.00  0.00           C  
ATOM    956  CD1 ILE A 592     -21.873  79.150 -20.012  1.00  0.00           C  
ATOM    957  N   THR A 593     -22.202  73.882 -19.079  1.00  0.00           N  
ATOM    958  CA  THR A 593     -21.740  72.612 -18.540  1.00  0.00           C  
ATOM    959  C   THR A 593     -22.753  71.488 -18.701  1.00  0.00           C  
ATOM    960  O   THR A 593     -23.904  71.606 -18.280  1.00  0.00           O  
ATOM    961  CB  THR A 593     -21.397  72.736 -17.044  1.00  0.00           C  
ATOM    962  OG1 THR A 593     -20.375  73.724 -16.869  1.00  0.00           O  
ATOM    963  CG2 THR A 593     -20.902  71.407 -16.499  1.00  0.00           C  
ATOM    964  N   LYS A 594     -22.308  70.399 -19.321  1.00  0.00           N  
ATOM    965  CA  LYS A 594     -23.142  69.221 -19.529  1.00  0.00           C  
ATOM    966  C   LYS A 594     -22.596  68.084 -18.673  1.00  0.00           C  
ATOM    967  O   LYS A 594     -23.355  67.388 -17.997  1.00  0.00           O  
ATOM    968  CB  LYS A 594     -23.144  68.806 -21.005  1.00  0.00           C  
ATOM    969  CG  LYS A 594     -24.066  69.629 -21.897  1.00  0.00           C  
ATOM    970  CD  LYS A 594     -25.524  69.528 -21.450  1.00  0.00           C  
ATOM    971  CE  LYS A 594     -26.019  68.084 -21.426  1.00  0.00           C  
ATOM    972  NZ  LYS A 594     -25.960  67.432 -22.765  1.00  0.00           N  
ATOM    973  N   ARG A 595     -21.278  67.901 -18.707  1.00  0.00           N  
ATOM    974  CA  ARG A 595     -20.632  66.858 -17.917  1.00  0.00           C  
ATOM    975  C   ARG A 595     -20.962  67.099 -16.447  1.00  0.00           C  
ATOM    976  O   ARG A 595     -20.273  67.856 -15.762  1.00  0.00           O  
ATOM    977  CB  ARG A 595     -19.113  66.889 -18.124  1.00  0.00           C  
ATOM    978  CG  ARG A 595     -18.347  65.942 -17.208  1.00  0.00           C  
ATOM    979  CD  ARG A 595     -18.660  64.479 -17.506  1.00  0.00           C  
ATOM    980  NE  ARG A 595     -18.253  63.604 -16.408  1.00  0.00           N  
ATOM    981  CZ  ARG A 595     -18.961  63.415 -15.298  1.00  0.00           C  
ATOM    982  NH1 ARG A 595     -20.123  64.032 -15.135  1.00  0.00           N  
ATOM    983  NH2 ARG A 595     -18.501  62.617 -14.344  1.00  0.00           N  
ATOM    984  N   GLU A 596     -22.025  66.453 -15.974  1.00  0.00           N  
ATOM    985  CA  GLU A 596     -22.480  66.590 -14.595  1.00  0.00           C  
ATOM    986  C   GLU A 596     -21.365  66.707 -13.560  1.00  0.00           C  
ATOM    987  O   GLU A 596     -20.637  65.748 -13.296  1.00  0.00           O  
ATOM    988  CB  GLU A 596     -23.396  65.418 -14.231  1.00  0.00           C  
ATOM    989  CG  GLU A 596     -23.719  65.314 -12.747  1.00  0.00           C  
ATOM    990  CD  GLU A 596     -24.337  66.579 -12.179  1.00  0.00           C  
ATOM    991  OE1 GLU A 596     -24.599  66.605 -10.958  1.00  0.00           O  
ATOM    992  OE2 GLU A 596     -24.562  67.541 -12.945  1.00  0.00           O  
ATOM    993  N   VAL A 597     -21.245  67.894 -12.974  1.00  0.00           N  
ATOM    994  CA  VAL A 597     -20.239  68.162 -11.952  1.00  0.00           C  
ATOM    995  C   VAL A 597     -20.850  69.018 -10.844  1.00  0.00           C  
ATOM    996  O   VAL A 597     -20.415  68.969  -9.691  1.00  0.00           O  
ATOM    997  CB  VAL A 597     -19.015  68.903 -12.540  1.00  0.00           C  
ATOM    998  CG1 VAL A 597     -18.309  68.017 -13.555  1.00  0.00           C  
ATOM    999  CG2 VAL A 597     -19.454  70.211 -13.182  1.00  0.00           C  
ATOM   1000  N   ASP A 598     -21.865  69.800 -11.204  1.00  0.00           N  
ATOM   1001  CA  ASP A 598     -22.550  70.668 -10.254  1.00  0.00           C  
ATOM   1002  C   ASP A 598     -21.572  71.532  -9.463  1.00  0.00           C  
ATOM   1003  O   ASP A 598     -20.707  72.193 -10.040  1.00  0.00           O  
ATOM   1004  CB  ASP A 598     -23.401  69.831  -9.292  1.00  0.00           C  
ATOM   1005  CG  ASP A 598     -24.589  69.182  -9.978  1.00  0.00           C  
ATOM   1006  OD1 ASP A 598     -25.308  68.406  -9.312  1.00  0.00           O  
ATOM   1007  OD2 ASP A 598     -24.807  69.448 -11.180  1.00  0.00           O  
ATOM   1008  N   SER A 599     -21.716  71.515  -8.140  1.00  0.00           N  
ATOM   1009  CA  SER A 599     -20.863  72.299  -7.254  1.00  0.00           C  
ATOM   1010  C   SER A 599     -21.009  73.791  -7.551  1.00  0.00           C  
ATOM   1011  O   SER A 599     -20.650  74.262  -8.632  1.00  0.00           O  
ATOM   1012  CB  SER A 599     -19.401  71.867  -7.405  1.00  0.00           C  
ATOM   1013  OG  SER A 599     -19.227  70.519  -7.001  1.00  0.00           O  
ATOM   1014  N   LYS A 600     -21.547  74.519  -6.576  1.00  0.00           N  
ATOM   1015  CA  LYS A 600     -21.776  75.959  -6.684  1.00  0.00           C  
ATOM   1016  C   LYS A 600     -20.742  76.675  -7.553  1.00  0.00           C  
ATOM   1017  O   LYS A 600     -19.559  76.327  -7.545  1.00  0.00           O  
ATOM   1018  CB  LYS A 600     -21.801  76.585  -5.286  1.00  0.00           C  
ATOM   1019  CG  LYS A 600     -22.832  75.965  -4.347  1.00  0.00           C  
ATOM   1020  CD  LYS A 600     -22.820  76.627  -2.975  1.00  0.00           C  
ATOM   1021  CE  LYS A 600     -23.793  75.946  -2.018  1.00  0.00           C  
ATOM   1022  NZ  LYS A 600     -25.204  75.995  -2.499  1.00  0.00           N  
ATOM   1023  N   PRO A 601     -21.182  77.694  -8.312  1.00  0.00           N  
ATOM   1024  CA  PRO A 601     -20.319  78.479  -9.199  1.00  0.00           C  
ATOM   1025  C   PRO A 601     -18.999  78.915  -8.567  1.00  0.00           C  
ATOM   1026  O   PRO A 601     -18.939  79.912  -7.845  1.00  0.00           O  
ATOM   1027  CB  PRO A 601     -21.203  79.665  -9.571  1.00  0.00           C  
ATOM   1028  CG  PRO A 601     -22.558  79.046  -9.617  1.00  0.00           C  
ATOM   1029  CD  PRO A 601     -22.568  78.196  -8.364  1.00  0.00           C  
ATOM   1030  N   LEU A 602     -17.945  78.153  -8.845  1.00  0.00           N  
ATOM   1031  CA  LEU A 602     -16.618  78.459  -8.328  1.00  0.00           C  
ATOM   1032  C   LEU A 602     -15.945  79.437  -9.287  1.00  0.00           C  
ATOM   1033  O   LEU A 602     -14.810  79.229  -9.720  1.00  0.00           O  
ATOM   1034  CB  LEU A 602     -15.780  77.179  -8.204  1.00  0.00           C  
ATOM   1035  CG  LEU A 602     -15.519  76.332  -9.456  1.00  0.00           C  
ATOM   1036  CD1 LEU A 602     -14.457  75.292  -9.144  1.00  0.00           C  
ATOM   1037  CD2 LEU A 602     -16.802  75.663  -9.921  1.00  0.00           C  
ATOM   1038  N   GLN A 603     -16.664  80.506  -9.617  1.00  0.00           N  
ATOM   1039  CA  GLN A 603     -16.158  81.525 -10.524  1.00  0.00           C  
ATOM   1040  C   GLN A 603     -15.117  82.378  -9.805  1.00  0.00           C  
ATOM   1041  O   GLN A 603     -14.547  83.303 -10.384  1.00  0.00           O  
ATOM   1042  CB  GLN A 603     -17.310  82.403 -11.018  1.00  0.00           C  
ATOM   1043  CG  GLN A 603     -16.997  83.198 -12.276  1.00  0.00           C  
ATOM   1044  CD  GLN A 603     -16.668  82.306 -13.458  1.00  0.00           C  
ATOM   1045  OE1 GLN A 603     -17.455  81.436 -13.830  1.00  0.00           O  
ATOM   1046  NE2 GLN A 603     -15.502  82.520 -14.055  1.00  0.00           N  
ATOM   1047  N   GLU A 604     -14.880  82.059  -8.536  1.00  0.00           N  
ATOM   1048  CA  GLU A 604     -13.900  82.775  -7.726  1.00  0.00           C  
ATOM   1049  C   GLU A 604     -12.684  81.892  -7.460  1.00  0.00           C  
ATOM   1050  O   GLU A 604     -11.574  82.393  -7.278  1.00  0.00           O  
ATOM   1051  CB  GLU A 604     -14.523  83.217  -6.400  1.00  0.00           C  
ATOM   1052  CG  GLU A 604     -15.539  84.338  -6.538  1.00  0.00           C  
ATOM   1053  CD  GLU A 604     -14.937  85.589  -7.148  1.00  0.00           C  
ATOM   1054  OE1 GLU A 604     -13.948  86.107  -6.586  1.00  0.00           O  
ATOM   1055  OE2 GLU A 604     -15.452  86.054  -8.187  1.00  0.00           O  
ATOM   1056  N   ILE A 605     -12.901  80.579  -7.431  1.00  0.00           N  
ATOM   1057  CA  ILE A 605     -11.817  79.625  -7.210  1.00  0.00           C  
ATOM   1058  C   ILE A 605     -10.988  79.552  -8.493  1.00  0.00           C  
ATOM   1059  O   ILE A 605      -9.868  79.038  -8.503  1.00  0.00           O  
ATOM   1060  CB  ILE A 605     -12.368  78.213  -6.840  1.00  0.00           C  
ATOM   1061  CG1 ILE A 605     -12.907  78.213  -5.403  1.00  0.00           C  
ATOM   1062  CG2 ILE A 605     -11.270  77.162  -6.966  1.00  0.00           C  
ATOM   1063  CD1 ILE A 605     -14.114  79.103  -5.173  1.00  0.00           C  
ATOM   1064  N   PHE A 606     -11.556  80.081  -9.574  1.00  0.00           N  
ATOM   1065  CA  PHE A 606     -10.885  80.120 -10.867  1.00  0.00           C  
ATOM   1066  C   PHE A 606     -10.266  81.497 -11.070  1.00  0.00           C  
ATOM   1067  O   PHE A 606      -9.381  81.675 -11.907  1.00  0.00           O  
ATOM   1068  CB  PHE A 606     -11.874  79.829 -11.996  1.00  0.00           C  
ATOM   1069  CG  PHE A 606     -11.879  78.398 -12.440  1.00  0.00           C  
ATOM   1070  CD1 PHE A 606     -10.742  77.831 -13.003  1.00  0.00           C  
ATOM   1071  CD2 PHE A 606     -13.017  77.613 -12.294  1.00  0.00           C  
ATOM   1072  CE1 PHE A 606     -10.736  76.503 -13.415  1.00  0.00           C  
ATOM   1073  CE2 PHE A 606     -13.022  76.284 -12.704  1.00  0.00           C  
ATOM   1074  CZ  PHE A 606     -11.878  75.728 -13.265  1.00  0.00           C  
ATOM   1075  N   HIS A 607     -10.747  82.469 -10.299  1.00  0.00           N  
ATOM   1076  CA  HIS A 607     -10.238  83.834 -10.370  1.00  0.00           C  
ATOM   1077  C   HIS A 607      -8.958  83.892  -9.543  1.00  0.00           C  
ATOM   1078  O   HIS A 607      -8.015  84.607  -9.888  1.00  0.00           O  
ATOM   1079  CB  HIS A 607     -11.273  84.821  -9.815  1.00  0.00           C  
ATOM   1080  CG  HIS A 607     -10.930  86.261 -10.052  1.00  0.00           C  
ATOM   1081  ND1 HIS A 607     -11.757  87.295  -9.668  1.00  0.00           N  
ATOM   1082  CD2 HIS A 607      -9.855  86.840 -10.639  1.00  0.00           C  
ATOM   1083  CE1 HIS A 607     -11.207  88.447 -10.007  1.00  0.00           C  
ATOM   1084  NE2 HIS A 607     -10.051  88.199 -10.598  1.00  0.00           N  
ATOM   1085  N   ARG A 608      -8.931  83.130  -8.451  1.00  0.00           N  
ATOM   1086  CA  ARG A 608      -7.757  83.077  -7.587  1.00  0.00           C  
ATOM   1087  C   ARG A 608      -6.624  82.427  -8.370  1.00  0.00           C  
ATOM   1088  O   ARG A 608      -5.504  82.301  -7.878  1.00  0.00           O  
ATOM   1089  CB  ARG A 608      -8.053  82.268  -6.320  1.00  0.00           C  
ATOM   1090  CG  ARG A 608      -9.058  82.924  -5.382  1.00  0.00           C  
ATOM   1091  CD  ARG A 608      -8.530  84.248  -4.842  1.00  0.00           C  
ATOM   1092  NE  ARG A 608      -9.505  84.943  -4.002  1.00  0.00           N  
ATOM   1093  CZ  ARG A 608     -10.671  85.419  -4.433  1.00  0.00           C  
ATOM   1094  NH1 ARG A 608     -11.486  86.036  -3.592  1.00  0.00           N  
ATOM   1095  NH2 ARG A 608     -11.024  85.281  -5.704  1.00  0.00           N  
ATOM   1096  N   TYR A 609      -6.937  82.011  -9.595  1.00  0.00           N  
ATOM   1097  CA  TYR A 609      -5.961  81.393 -10.484  1.00  0.00           C  
ATOM   1098  C   TYR A 609      -5.412  82.521 -11.350  1.00  0.00           C  
ATOM   1099  O   TYR A 609      -4.209  82.609 -11.593  1.00  0.00           O  
ATOM   1100  CB  TYR A 609      -6.633  80.334 -11.361  1.00  0.00           C  
ATOM   1101  CG  TYR A 609      -5.684  79.296 -11.925  1.00  0.00           C  
ATOM   1102  CD1 TYR A 609      -4.599  79.667 -12.722  1.00  0.00           C  
ATOM   1103  CD2 TYR A 609      -5.874  77.940 -11.662  1.00  0.00           C  
ATOM   1104  CE1 TYR A 609      -3.729  78.710 -13.244  1.00  0.00           C  
ATOM   1105  CE2 TYR A 609      -5.012  76.976 -12.178  1.00  0.00           C  
ATOM   1106  CZ  TYR A 609      -3.942  77.366 -12.968  1.00  0.00           C  
ATOM   1107  OH  TYR A 609      -3.093  76.408 -13.481  1.00  0.00           O  
ATOM   1108  N   LYS A 610      -6.314  83.384 -11.809  1.00  0.00           N  
ATOM   1109  CA  LYS A 610      -5.940  84.534 -12.622  1.00  0.00           C  
ATOM   1110  C   LYS A 610      -5.491  85.622 -11.653  1.00  0.00           C  
ATOM   1111  O   LYS A 610      -5.464  86.808 -11.987  1.00  0.00           O  
ATOM   1112  CB  LYS A 610      -7.140  85.025 -13.436  1.00  0.00           C  
ATOM   1113  CG  LYS A 610      -7.636  84.035 -14.478  1.00  0.00           C  
ATOM   1114  CD  LYS A 610      -6.582  83.775 -15.544  1.00  0.00           C  
ATOM   1115  CE  LYS A 610      -6.236  85.043 -16.315  1.00  0.00           C  
ATOM   1116  NZ  LYS A 610      -7.406  85.596 -17.054  1.00  0.00           N  
ATOM   1117  N   LYS A 611      -5.150  85.192 -10.443  1.00  0.00           N  
ATOM   1118  CA  LYS A 611      -4.701  86.088  -9.387  1.00  0.00           C  
ATOM   1119  C   LYS A 611      -3.327  85.630  -8.901  1.00  0.00           C  
ATOM   1120  O   LYS A 611      -2.373  86.408  -8.884  1.00  0.00           O  
ATOM   1121  CB  LYS A 611      -5.694  86.060  -8.221  1.00  0.00           C  
ATOM   1122  CG  LYS A 611      -5.543  87.202  -7.226  1.00  0.00           C  
ATOM   1123  CD  LYS A 611      -6.431  88.389  -7.590  1.00  0.00           C  
ATOM   1124  CE  LYS A 611      -6.091  88.969  -8.953  1.00  0.00           C  
ATOM   1125  NZ  LYS A 611      -7.002  90.089  -9.312  1.00  0.00           N  
ATOM   1126  N   GLY A 612      -3.236  84.361  -8.510  1.00  0.00           N  
ATOM   1127  CA  GLY A 612      -1.975  83.824  -8.031  1.00  0.00           C  
ATOM   1128  C   GLY A 612      -2.034  82.374  -7.578  1.00  0.00           C  
ATOM   1129  O   GLY A 612      -2.314  82.094  -6.412  1.00  0.00           O  
ATOM   1130  N   GLU A 613      -1.769  81.455  -8.506  1.00  0.00           N  
ATOM   1131  CA  GLU A 613      -1.765  80.016  -8.225  1.00  0.00           C  
ATOM   1132  C   GLU A 613      -0.411  79.425  -8.617  1.00  0.00           C  
ATOM   1133  O   GLU A 613       0.491  80.154  -9.034  1.00  0.00           O  
ATOM   1134  CB  GLU A 613      -2.877  79.308  -9.007  1.00  0.00           C  
ATOM   1135  CG  GLU A 613      -4.285  79.520  -8.458  1.00  0.00           C  
ATOM   1136  CD  GLU A 613      -4.576  78.691  -7.218  1.00  0.00           C  
ATOM   1137  OE1 GLU A 613      -3.836  78.822  -6.221  1.00  0.00           O  
ATOM   1138  OE2 GLU A 613      -5.551  77.910  -7.240  1.00  0.00           O  
ATOM   1139  N   ILE A 614      -0.270  78.108  -8.486  1.00  0.00           N  
ATOM   1140  CA  ILE A 614       0.984  77.438  -8.824  1.00  0.00           C  
ATOM   1141  C   ILE A 614       0.787  75.985  -9.267  1.00  0.00           C  
ATOM   1142  O   ILE A 614      -0.202  75.654  -9.924  1.00  0.00           O  
ATOM   1143  CB  ILE A 614       1.969  77.463  -7.624  1.00  0.00           C  
ATOM   1144  CG1 ILE A 614       1.254  76.991  -6.353  1.00  0.00           C  
ATOM   1145  CG2 ILE A 614       2.543  78.864  -7.441  1.00  0.00           C  
ATOM   1146  CD1 ILE A 614       2.148  76.927  -5.126  1.00  0.00           C  
ATOM   1147  N   ASP A 615       1.743  75.130  -8.906  1.00  0.00           N  
ATOM   1148  CA  ASP A 615       1.707  73.708  -9.251  1.00  0.00           C  
ATOM   1149  C   ASP A 615       0.985  72.887  -8.183  1.00  0.00           C  
ATOM   1150  O   ASP A 615       0.061  72.130  -8.490  1.00  0.00           O  
ATOM   1151  CB  ASP A 615       3.134  73.168  -9.428  1.00  0.00           C  
ATOM   1152  CG  ASP A 615       3.949  73.219  -8.141  1.00  0.00           C  
ATOM   1153  OD1 ASP A 615       4.149  74.328  -7.599  1.00  0.00           O  
ATOM   1154  OD2 ASP A 615       4.391  72.149  -7.671  1.00  0.00           O  
ATOM   1155  N   GLY A 616       1.421  73.039  -6.933  1.00  0.00           N  
ATOM   1156  CA  GLY A 616       0.811  72.318  -5.829  1.00  0.00           C  
ATOM   1157  C   GLY A 616      -0.437  73.024  -5.337  1.00  0.00           C  
ATOM   1158  O   GLY A 616      -0.498  73.490  -4.197  1.00  0.00           O  
ATOM   1159  N   ASP A 617      -1.435  73.103  -6.210  1.00  0.00           N  
ATOM   1160  CA  ASP A 617      -2.694  73.759  -5.892  1.00  0.00           C  
ATOM   1161  C   ASP A 617      -3.865  73.059  -6.577  1.00  0.00           C  
ATOM   1162  O   ASP A 617      -5.009  73.503  -6.474  1.00  0.00           O  
ATOM   1163  CB  ASP A 617      -2.641  75.228  -6.330  1.00  0.00           C  
ATOM   1164  CG  ASP A 617      -2.360  75.387  -7.820  1.00  0.00           C  
ATOM   1165  OD1 ASP A 617      -2.274  76.542  -8.289  1.00  0.00           O  
ATOM   1166  OD2 ASP A 617      -2.226  74.363  -8.523  1.00  0.00           O  
ATOM   1167  N   ASP A 618      -3.575  71.964  -7.275  1.00  0.00           N  
ATOM   1168  CA  ASP A 618      -4.609  71.210  -7.976  1.00  0.00           C  
ATOM   1169  C   ASP A 618      -5.390  70.329  -7.007  1.00  0.00           C  
ATOM   1170  O   ASP A 618      -6.576  70.063  -7.209  1.00  0.00           O  
ATOM   1171  CB  ASP A 618      -3.986  70.340  -9.070  1.00  0.00           C  
ATOM   1172  CG  ASP A 618      -5.025  69.737  -9.995  1.00  0.00           C  
ATOM   1173  OD1 ASP A 618      -5.956  69.071  -9.495  1.00  0.00           O  
ATOM   1174  OD2 ASP A 618      -4.909  69.929 -11.224  1.00  0.00           O  
ATOM   1175  N   LEU A 619      -4.712  69.881  -5.956  1.00  0.00           N  
ATOM   1176  CA  LEU A 619      -5.328  69.033  -4.946  1.00  0.00           C  
ATOM   1177  C   LEU A 619      -6.136  69.892  -3.972  1.00  0.00           C  
ATOM   1178  O   LEU A 619      -6.140  69.648  -2.764  1.00  0.00           O  
ATOM   1179  CB  LEU A 619      -4.252  68.248  -4.184  1.00  0.00           C  
ATOM   1180  CG  LEU A 619      -3.268  67.369  -4.971  1.00  0.00           C  
ATOM   1181  CD1 LEU A 619      -4.037  66.422  -5.878  1.00  0.00           C  
ATOM   1182  CD2 LEU A 619      -2.321  68.236  -5.789  1.00  0.00           C  
ATOM   1183  N   SER A 620      -6.815  70.902  -4.511  1.00  0.00           N  
ATOM   1184  CA  SER A 620      -7.637  71.809  -3.714  1.00  0.00           C  
ATOM   1185  C   SER A 620      -8.961  72.077  -4.422  1.00  0.00           C  
ATOM   1186  O   SER A 620     -10.010  72.169  -3.784  1.00  0.00           O  
ATOM   1187  CB  SER A 620      -6.901  73.133  -3.483  1.00  0.00           C  
ATOM   1188  OG  SER A 620      -7.698  74.035  -2.732  1.00  0.00           O  
ATOM   1189  N   TYR A 621      -8.904  72.207  -5.745  1.00  0.00           N  
ATOM   1190  CA  TYR A 621     -10.101  72.450  -6.542  1.00  0.00           C  
ATOM   1191  C   TYR A 621     -10.531  71.183  -7.276  1.00  0.00           C  
ATOM   1192  O   TYR A 621     -10.879  71.217  -8.457  1.00  0.00           O  
ATOM   1193  CB  TYR A 621      -9.862  73.590  -7.543  1.00  0.00           C  
ATOM   1194  CG  TYR A 621      -8.551  73.519  -8.300  1.00  0.00           C  
ATOM   1195  CD1 TYR A 621      -8.237  72.421  -9.103  1.00  0.00           C  
ATOM   1196  CD2 TYR A 621      -7.626  74.562  -8.222  1.00  0.00           C  
ATOM   1197  CE1 TYR A 621      -7.037  72.365  -9.809  1.00  0.00           C  
ATOM   1198  CE2 TYR A 621      -6.424  74.515  -8.924  1.00  0.00           C  
ATOM   1199  CZ  TYR A 621      -6.137  73.415  -9.713  1.00  0.00           C  
ATOM   1200  OH  TYR A 621      -4.945  73.360 -10.394  1.00  0.00           O  
ATOM   1201  N   LEU A 622     -10.505  70.066  -6.556  1.00  0.00           N  
ATOM   1202  CA  LEU A 622     -10.891  68.776  -7.109  1.00  0.00           C  
ATOM   1203  C   LEU A 622     -11.075  67.791  -5.961  1.00  0.00           C  
ATOM   1204  O   LEU A 622     -12.186  67.338  -5.694  1.00  0.00           O  
ATOM   1205  CB  LEU A 622      -9.810  68.269  -8.068  1.00  0.00           C  
ATOM   1206  CG  LEU A 622     -10.148  67.086  -8.983  1.00  0.00           C  
ATOM   1207  CD1 LEU A 622     -10.344  65.816  -8.175  1.00  0.00           C  
ATOM   1208  CD2 LEU A 622     -11.391  67.419  -9.790  1.00  0.00           C  
ATOM   1209  N   ILE A 623      -9.978  67.467  -5.281  1.00  0.00           N  
ATOM   1210  CA  ILE A 623     -10.014  66.539  -4.154  1.00  0.00           C  
ATOM   1211  C   ILE A 623     -10.647  67.228  -2.943  1.00  0.00           C  
ATOM   1212  O   ILE A 623     -10.776  66.637  -1.869  1.00  0.00           O  
ATOM   1213  CB  ILE A 623      -8.585  66.051  -3.789  1.00  0.00           C  
ATOM   1214  CG1 ILE A 623      -8.655  64.925  -2.754  1.00  0.00           C  
ATOM   1215  CG2 ILE A 623      -7.763  67.208  -3.251  1.00  0.00           C  
ATOM   1216  CD1 ILE A 623      -7.308  64.309  -2.424  1.00  0.00           C  
ATOM   1217  N   ALA A 624     -11.043  68.484  -3.134  1.00  0.00           N  
ATOM   1218  CA  ALA A 624     -11.669  69.274  -2.079  1.00  0.00           C  
ATOM   1219  C   ALA A 624     -12.688  70.239  -2.683  1.00  0.00           C  
ATOM   1220  O   ALA A 624     -13.080  71.223  -2.054  1.00  0.00           O  
ATOM   1221  CB  ALA A 624     -10.608  70.048  -1.304  1.00  0.00           C  
ATOM   1222  N   GLU A 625     -13.111  69.947  -3.909  1.00  0.00           N  
ATOM   1223  CA  GLU A 625     -14.086  70.775  -4.609  1.00  0.00           C  
ATOM   1224  C   GLU A 625     -15.187  69.895  -5.187  1.00  0.00           C  
ATOM   1225  O   GLU A 625     -16.228  69.694  -4.560  1.00  0.00           O  
ATOM   1226  CB  GLU A 625     -13.404  71.554  -5.737  1.00  0.00           C  
ATOM   1227  CG  GLU A 625     -14.341  72.443  -6.549  1.00  0.00           C  
ATOM   1228  CD  GLU A 625     -14.862  73.632  -5.760  1.00  0.00           C  
ATOM   1229  OE1 GLU A 625     -15.687  74.393  -6.309  1.00  0.00           O  
ATOM   1230  OE2 GLU A 625     -14.445  73.807  -4.596  1.00  0.00           O  
ATOM   1231  N   VAL A 626     -14.950  69.372  -6.385  1.00  0.00           N  
ATOM   1232  CA  VAL A 626     -15.916  68.508  -7.053  1.00  0.00           C  
ATOM   1233  C   VAL A 626     -15.615  67.038  -6.770  1.00  0.00           C  
ATOM   1234  O   VAL A 626     -15.624  66.201  -7.675  1.00  0.00           O  
ATOM   1235  CB  VAL A 626     -15.910  68.746  -8.581  1.00  0.00           C  
ATOM   1236  CG1 VAL A 626     -16.361  70.167  -8.886  1.00  0.00           C  
ATOM   1237  CG2 VAL A 626     -14.517  68.504  -9.143  1.00  0.00           C  
ATOM   1238  N   LEU A 627     -15.350  66.736  -5.502  1.00  0.00           N  
ATOM   1239  CA  LEU A 627     -15.042  65.378  -5.067  1.00  0.00           C  
ATOM   1240  C   LEU A 627     -13.998  64.711  -5.961  1.00  0.00           C  
ATOM   1241  O   LEU A 627     -13.308  65.384  -6.725  1.00  0.00           O  
ATOM   1242  CB  LEU A 627     -16.324  64.537  -5.015  1.00  0.00           C  
ATOM   1243  CG  LEU A 627     -17.272  64.782  -3.829  1.00  0.00           C  
ATOM   1244  CD1 LEU A 627     -17.679  66.243  -3.763  1.00  0.00           C  
ATOM   1245  CD2 LEU A 627     -18.502  63.897  -3.970  1.00  0.00           C  
ATOM   1246  N   ASP A 628     -13.889  63.389  -5.863  1.00  0.00           N  
ATOM   1247  CA  ASP A 628     -12.912  62.627  -6.639  1.00  0.00           C  
ATOM   1248  C   ASP A 628     -11.517  62.889  -6.077  1.00  0.00           C  
ATOM   1249  O   ASP A 628     -11.089  64.039  -5.972  1.00  0.00           O  
ATOM   1250  CB  ASP A 628     -12.962  63.022  -8.121  1.00  0.00           C  
ATOM   1251  CG  ASP A 628     -14.276  62.650  -8.780  1.00  0.00           C  
ATOM   1252  OD1 ASP A 628     -14.449  62.956  -9.979  1.00  0.00           O  
ATOM   1253  OD2 ASP A 628     -15.134  62.050  -8.103  1.00  0.00           O  
ATOM   1254  N   VAL A 629     -10.814  61.819  -5.715  1.00  0.00           N  
ATOM   1255  CA  VAL A 629      -9.474  61.932  -5.143  1.00  0.00           C  
ATOM   1256  C   VAL A 629      -8.497  62.746  -5.988  1.00  0.00           C  
ATOM   1257  O   VAL A 629      -8.773  63.069  -7.146  1.00  0.00           O  
ATOM   1258  CB  VAL A 629      -8.859  60.536  -4.873  1.00  0.00           C  
ATOM   1259  CG1 VAL A 629      -9.598  59.854  -3.731  1.00  0.00           C  
ATOM   1260  CG2 VAL A 629      -8.927  59.685  -6.127  1.00  0.00           C  
ATOM   1261  N   ASP A 630      -7.354  63.063  -5.381  1.00  0.00           N  
ATOM   1262  CA  ASP A 630      -6.289  63.851  -5.999  1.00  0.00           C  
ATOM   1263  C   ASP A 630      -6.527  64.280  -7.445  1.00  0.00           C  
ATOM   1264  O   ASP A 630      -7.324  65.182  -7.708  1.00  0.00           O  
ATOM   1265  CB  ASP A 630      -4.946  63.109  -5.887  1.00  0.00           C  
ATOM   1266  CG  ASP A 630      -4.962  61.747  -6.560  1.00  0.00           C  
ATOM   1267  OD1 ASP A 630      -5.807  60.905  -6.189  1.00  0.00           O  
ATOM   1268  OD2 ASP A 630      -4.122  61.518  -7.458  1.00  0.00           O  
ATOM   1269  N   ASP A 631      -5.840  63.633  -8.380  1.00  0.00           N  
ATOM   1270  CA  ASP A 631      -5.974  63.980  -9.787  1.00  0.00           C  
ATOM   1271  C   ASP A 631      -6.388  62.794 -10.659  1.00  0.00           C  
ATOM   1272  O   ASP A 631      -5.671  62.415 -11.586  1.00  0.00           O  
ATOM   1273  CB  ASP A 631      -4.650  64.565 -10.296  1.00  0.00           C  
ATOM   1274  CG  ASP A 631      -4.121  65.684  -9.406  1.00  0.00           C  
ATOM   1275  OD1 ASP A 631      -4.821  66.707  -9.251  1.00  0.00           O  
ATOM   1276  OD2 ASP A 631      -3.007  65.539  -8.859  1.00  0.00           O  
ATOM   1277  N   ILE A 632      -7.544  62.207 -10.363  1.00  0.00           N  
ATOM   1278  CA  ILE A 632      -8.038  61.078 -11.144  1.00  0.00           C  
ATOM   1279  C   ILE A 632      -9.022  61.596 -12.179  1.00  0.00           C  
ATOM   1280  O   ILE A 632      -9.249  60.968 -13.213  1.00  0.00           O  
ATOM   1281  CB  ILE A 632      -8.771  60.042 -10.265  1.00  0.00           C  
ATOM   1282  CG1 ILE A 632     -10.010  60.680  -9.627  1.00  0.00           C  
ATOM   1283  CG2 ILE A 632      -7.821  59.500  -9.211  1.00  0.00           C  
ATOM   1284  CD1 ILE A 632     -10.928  59.695  -8.925  1.00  0.00           C  
ATOM   1285  N   THR A 633      -9.605  62.751 -11.884  1.00  0.00           N  
ATOM   1286  CA  THR A 633     -10.573  63.374 -12.772  1.00  0.00           C  
ATOM   1287  C   THR A 633     -10.146  64.799 -13.116  1.00  0.00           C  
ATOM   1288  O   THR A 633     -10.682  65.411 -14.039  1.00  0.00           O  
ATOM   1289  CB  THR A 633     -11.972  63.403 -12.122  1.00  0.00           C  
ATOM   1290  OG1 THR A 633     -11.913  64.126 -10.886  1.00  0.00           O  
ATOM   1291  CG2 THR A 633     -12.458  61.985 -11.847  1.00  0.00           C  
ATOM   1292  N   ALA A 634      -9.172  65.315 -12.372  1.00  0.00           N  
ATOM   1293  CA  ALA A 634      -8.671  66.666 -12.591  1.00  0.00           C  
ATOM   1294  C   ALA A 634      -7.740  66.738 -13.796  1.00  0.00           C  
ATOM   1295  O   ALA A 634      -7.604  67.790 -14.418  1.00  0.00           O  
ATOM   1296  CB  ALA A 634      -7.944  67.156 -11.350  1.00  0.00           C  
ATOM   1297  N   VAL A 635      -7.101  65.617 -14.118  1.00  0.00           N  
ATOM   1298  CA  VAL A 635      -6.174  65.555 -15.246  1.00  0.00           C  
ATOM   1299  C   VAL A 635      -6.891  65.492 -16.594  1.00  0.00           C  
ATOM   1300  O   VAL A 635      -6.305  65.803 -17.631  1.00  0.00           O  
ATOM   1301  CB  VAL A 635      -5.231  64.326 -15.141  1.00  0.00           C  
ATOM   1302  CG1 VAL A 635      -4.419  64.400 -13.857  1.00  0.00           C  
ATOM   1303  CG2 VAL A 635      -6.039  63.036 -15.195  1.00  0.00           C  
ATOM   1304  N   LYS A 636      -8.156  65.086 -16.578  1.00  0.00           N  
ATOM   1305  CA  LYS A 636      -8.930  64.985 -17.807  1.00  0.00           C  
ATOM   1306  C   LYS A 636     -10.067  66.000 -17.863  1.00  0.00           C  
ATOM   1307  O   LYS A 636     -10.519  66.372 -18.948  1.00  0.00           O  
ATOM   1308  CB  LYS A 636      -9.461  63.555 -17.973  1.00  0.00           C  
ATOM   1309  CG  LYS A 636     -10.161  62.982 -16.748  1.00  0.00           C  
ATOM   1310  CD  LYS A 636      -9.925  61.475 -16.629  1.00  0.00           C  
ATOM   1311  CE  LYS A 636     -10.364  60.723 -17.879  1.00  0.00           C  
ATOM   1312  NZ  LYS A 636     -10.072  59.264 -17.787  1.00  0.00           N  
ATOM   1313  N   ILE A 637     -10.523  66.454 -16.698  1.00  0.00           N  
ATOM   1314  CA  ILE A 637     -11.594  67.444 -16.643  1.00  0.00           C  
ATOM   1315  C   ILE A 637     -11.049  68.742 -17.231  1.00  0.00           C  
ATOM   1316  O   ILE A 637     -11.799  69.576 -17.738  1.00  0.00           O  
ATOM   1317  CB  ILE A 637     -12.062  67.704 -15.184  1.00  0.00           C  
ATOM   1318  CG1 ILE A 637     -13.287  68.628 -15.180  1.00  0.00           C  
ATOM   1319  CG2 ILE A 637     -10.933  68.332 -14.375  1.00  0.00           C  
ATOM   1320  CD1 ILE A 637     -13.891  68.860 -13.802  1.00  0.00           C  
ATOM   1321  N   LEU A 638      -9.730  68.892 -17.161  1.00  0.00           N  
ATOM   1322  CA  LEU A 638      -9.050  70.073 -17.674  1.00  0.00           C  
ATOM   1323  C   LEU A 638      -8.571  69.823 -19.100  1.00  0.00           C  
ATOM   1324  O   LEU A 638      -7.904  70.666 -19.698  1.00  0.00           O  
ATOM   1325  CB  LEU A 638      -7.854  70.413 -16.781  1.00  0.00           C  
ATOM   1326  CG  LEU A 638      -8.139  70.641 -15.293  1.00  0.00           C  
ATOM   1327  CD1 LEU A 638      -6.826  70.790 -14.542  1.00  0.00           C  
ATOM   1328  CD2 LEU A 638      -9.004  71.877 -15.109  1.00  0.00           C  
ATOM   1329  N   ASP A 639      -8.915  68.657 -19.637  1.00  0.00           N  
ATOM   1330  CA  ASP A 639      -8.519  68.289 -20.991  1.00  0.00           C  
ATOM   1331  C   ASP A 639      -9.712  68.205 -21.934  1.00  0.00           C  
ATOM   1332  O   ASP A 639      -9.644  68.658 -23.078  1.00  0.00           O  
ATOM   1333  CB  ASP A 639      -7.782  66.947 -20.973  1.00  0.00           C  
ATOM   1334  CG  ASP A 639      -6.388  67.058 -20.392  1.00  0.00           C  
ATOM   1335  OD1 ASP A 639      -6.243  67.660 -19.308  1.00  0.00           O  
ATOM   1336  OD2 ASP A 639      -5.439  66.540 -21.017  1.00  0.00           O  
ATOM   1337  N   GLU A 640     -10.806  67.627 -21.452  1.00  0.00           N  
ATOM   1338  CA  GLU A 640     -12.004  67.480 -22.266  1.00  0.00           C  
ATOM   1339  C   GLU A 640     -12.902  68.712 -22.244  1.00  0.00           C  
ATOM   1340  O   GLU A 640     -13.236  69.264 -23.295  1.00  0.00           O  
ATOM   1341  CB  GLU A 640     -12.800  66.253 -21.810  1.00  0.00           C  
ATOM   1342  CG  GLU A 640     -13.186  66.257 -20.338  1.00  0.00           C  
ATOM   1343  CD  GLU A 640     -13.996  65.034 -19.942  1.00  0.00           C  
ATOM   1344  OE1 GLU A 640     -14.325  64.895 -18.745  1.00  0.00           O  
ATOM   1345  OE2 GLU A 640     -14.306  64.211 -20.828  1.00  0.00           O  
ATOM   1346  N   VAL A 641     -13.287  69.141 -21.045  1.00  0.00           N  
ATOM   1347  CA  VAL A 641     -14.161  70.298 -20.881  1.00  0.00           C  
ATOM   1348  C   VAL A 641     -13.408  71.625 -20.985  1.00  0.00           C  
ATOM   1349  O   VAL A 641     -14.019  72.681 -21.153  1.00  0.00           O  
ATOM   1350  CB  VAL A 641     -14.900  70.242 -19.515  1.00  0.00           C  
ATOM   1351  CG1 VAL A 641     -15.858  71.416 -19.380  1.00  0.00           C  
ATOM   1352  CG2 VAL A 641     -15.662  68.931 -19.390  1.00  0.00           C  
ATOM   1353  N   PHE A 642     -12.081  71.571 -20.896  1.00  0.00           N  
ATOM   1354  CA  PHE A 642     -11.274  72.786 -20.970  1.00  0.00           C  
ATOM   1355  C   PHE A 642     -10.197  72.758 -22.052  1.00  0.00           C  
ATOM   1356  O   PHE A 642      -9.008  72.655 -21.752  1.00  0.00           O  
ATOM   1357  CB  PHE A 642     -10.618  73.065 -19.614  1.00  0.00           C  
ATOM   1358  CG  PHE A 642     -11.597  73.359 -18.515  1.00  0.00           C  
ATOM   1359  CD1 PHE A 642     -12.487  72.384 -18.075  1.00  0.00           C  
ATOM   1360  CD2 PHE A 642     -11.636  74.615 -17.924  1.00  0.00           C  
ATOM   1361  CE1 PHE A 642     -13.403  72.653 -17.063  1.00  0.00           C  
ATOM   1362  CE2 PHE A 642     -12.548  74.897 -16.910  1.00  0.00           C  
ATOM   1363  CZ  PHE A 642     -13.434  73.913 -16.479  1.00  0.00           C  
ATOM   1364  N   PRO A 643     -10.600  72.845 -23.329  1.00  0.00           N  
ATOM   1365  CA  PRO A 643      -9.624  72.831 -24.422  1.00  0.00           C  
ATOM   1366  C   PRO A 643      -8.817  74.130 -24.447  1.00  0.00           C  
ATOM   1367  O   PRO A 643      -7.869  74.271 -25.221  1.00  0.00           O  
ATOM   1368  CB  PRO A 643     -10.499  72.675 -25.663  1.00  0.00           C  
ATOM   1369  CG  PRO A 643     -11.694  71.927 -25.145  1.00  0.00           C  
ATOM   1370  CD  PRO A 643     -11.963  72.647 -23.851  1.00  0.00           C  
ATOM   1371  N   GLU A 644      -9.209  75.070 -23.590  1.00  0.00           N  
ATOM   1372  CA  GLU A 644      -8.556  76.375 -23.481  1.00  0.00           C  
ATOM   1373  C   GLU A 644      -7.053  76.292 -23.229  1.00  0.00           C  
ATOM   1374  O   GLU A 644      -6.250  76.694 -24.070  1.00  0.00           O  
ATOM   1375  CB  GLU A 644      -9.211  77.190 -22.358  1.00  0.00           C  
ATOM   1376  CG  GLU A 644      -8.405  78.401 -21.888  1.00  0.00           C  
ATOM   1377  CD  GLU A 644      -8.214  79.449 -22.969  1.00  0.00           C  
ATOM   1378  OE1 GLU A 644      -7.645  79.118 -24.031  1.00  0.00           O  
ATOM   1379  OE2 GLU A 644      -8.630  80.609 -22.755  1.00  0.00           O  
ATOM   1380  N   PHE A 645      -6.690  75.778 -22.058  1.00  0.00           N  
ATOM   1381  CA  PHE A 645      -5.295  75.637 -21.648  1.00  0.00           C  
ATOM   1382  C   PHE A 645      -4.338  75.361 -22.805  1.00  0.00           C  
ATOM   1383  O   PHE A 645      -3.222  75.878 -22.833  1.00  0.00           O  
ATOM   1384  CB  PHE A 645      -5.173  74.518 -20.609  1.00  0.00           C  
ATOM   1385  CG  PHE A 645      -6.048  74.706 -19.396  1.00  0.00           C  
ATOM   1386  CD1 PHE A 645      -6.099  73.728 -18.409  1.00  0.00           C  
ATOM   1387  CD2 PHE A 645      -6.824  75.853 -19.238  1.00  0.00           C  
ATOM   1388  CE1 PHE A 645      -6.909  73.886 -17.283  1.00  0.00           C  
ATOM   1389  CE2 PHE A 645      -7.636  76.022 -18.116  1.00  0.00           C  
ATOM   1390  CZ  PHE A 645      -7.678  75.035 -17.136  1.00  0.00           C  
ATOM   1391  N   LYS A 646      -4.781  74.552 -23.761  1.00  0.00           N  
ATOM   1392  CA  LYS A 646      -3.959  74.202 -24.913  1.00  0.00           C  
ATOM   1393  C   LYS A 646      -3.779  75.364 -25.889  1.00  0.00           C  
ATOM   1394  O   LYS A 646      -3.701  75.156 -27.100  1.00  0.00           O  
ATOM   1395  CB  LYS A 646      -4.578  73.011 -25.649  1.00  0.00           C  
ATOM   1396  CG  LYS A 646      -4.941  71.841 -24.745  1.00  0.00           C  
ATOM   1397  CD  LYS A 646      -3.770  71.416 -23.870  1.00  0.00           C  
ATOM   1398  CE  LYS A 646      -2.543  71.053 -24.696  1.00  0.00           C  
ATOM   1399  NZ  LYS A 646      -2.810  69.924 -25.626  1.00  0.00           N  
ATOM   1400  N   GLU A 647      -3.708  76.583 -25.359  1.00  0.00           N  
ATOM   1401  CA  GLU A 647      -3.540  77.777 -26.186  1.00  0.00           C  
ATOM   1402  C   GLU A 647      -2.516  78.734 -25.577  1.00  0.00           C  
ATOM   1403  O   GLU A 647      -2.192  79.771 -26.160  1.00  0.00           O  
ATOM   1404  CB  GLU A 647      -4.890  78.491 -26.356  1.00  0.00           C  
ATOM   1405  CG  GLU A 647      -4.846  79.815 -27.131  1.00  0.00           C  
ATOM   1406  CD  GLU A 647      -4.375  79.660 -28.570  1.00  0.00           C  
ATOM   1407  OE1 GLU A 647      -3.194  79.309 -28.782  1.00  0.00           O  
ATOM   1408  OE2 GLU A 647      -5.188  79.890 -29.491  1.00  0.00           O  
ATOM   1409  N   LEU A 648      -2.004  78.380 -24.404  1.00  0.00           N  
ATOM   1410  CA  LEU A 648      -1.024  79.218 -23.727  1.00  0.00           C  
ATOM   1411  C   LEU A 648       0.276  79.282 -24.520  1.00  0.00           C  
ATOM   1412  O   LEU A 648       0.652  78.324 -25.192  1.00  0.00           O  
ATOM   1413  CB  LEU A 648      -0.751  78.677 -22.324  1.00  0.00           C  
ATOM   1414  CG  LEU A 648      -1.966  78.550 -21.402  1.00  0.00           C  
ATOM   1415  CD1 LEU A 648      -1.513  78.066 -20.029  1.00  0.00           C  
ATOM   1416  CD2 LEU A 648      -2.668  79.891 -21.281  1.00  0.00           C  
ATOM   1417  N   LYS A 649       0.955  80.421 -24.445  1.00  0.00           N  
ATOM   1418  CA  LYS A 649       2.214  80.607 -25.157  1.00  0.00           C  
ATOM   1419  C   LYS A 649       3.188  81.385 -24.276  1.00  0.00           C  
ATOM   1420  O   LYS A 649       2.855  82.460 -23.774  1.00  0.00           O  
ATOM   1421  CB  LYS A 649       1.986  81.389 -26.453  1.00  0.00           C  
ATOM   1422  CG  LYS A 649       0.828  80.899 -27.309  1.00  0.00           C  
ATOM   1423  CD  LYS A 649       0.491  81.928 -28.384  1.00  0.00           C  
ATOM   1424  CE  LYS A 649      -0.794  81.586 -29.125  1.00  0.00           C  
ATOM   1425  NZ  LYS A 649      -1.179  82.673 -30.070  1.00  0.00           N  
ATOM   1426  N   PRO A 650       4.405  80.854 -24.074  1.00  0.00           N  
ATOM   1427  CA  PRO A 650       5.367  81.574 -23.239  1.00  0.00           C  
ATOM   1428  C   PRO A 650       5.586  83.004 -23.738  1.00  0.00           C  
ATOM   1429  O   PRO A 650       5.728  83.244 -24.937  1.00  0.00           O  
ATOM   1430  CB  PRO A 650       6.622  80.702 -23.325  1.00  0.00           C  
ATOM   1431  CG  PRO A 650       6.464  79.970 -24.626  1.00  0.00           C  
ATOM   1432  CD  PRO A 650       5.004  79.632 -24.636  1.00  0.00           C  
ATOM   1433  N   ILE A 651       5.600  83.949 -22.806  1.00  0.00           N  
ATOM   1434  CA  ILE A 651       5.773  85.357 -23.132  1.00  0.00           C  
ATOM   1435  C   ILE A 651       7.132  85.874 -22.687  1.00  0.00           C  
ATOM   1436  O   ILE A 651       7.424  85.912 -21.490  1.00  0.00           O  
ATOM   1437  CB  ILE A 651       4.689  86.202 -22.449  1.00  0.00           C  
ATOM   1438  CG1 ILE A 651       3.307  85.619 -22.762  1.00  0.00           C  
ATOM   1439  CG2 ILE A 651       4.792  87.645 -22.914  1.00  0.00           C  
ATOM   1440  CD1 ILE A 651       2.178  86.227 -21.950  1.00  0.00           C  
ATOM   1441  N   SER A 652       7.949  86.281 -23.657  1.00  0.00           N  
ATOM   1442  CA  SER A 652       9.290  86.799 -23.395  1.00  0.00           C  
ATOM   1443  C   SER A 652       9.237  87.952 -22.412  1.00  0.00           C  
ATOM   1444  O   SER A 652       8.165  88.486 -22.135  1.00  0.00           O  
ATOM   1445  CB  SER A 652       9.933  87.285 -24.693  1.00  0.00           C  
ATOM   1446  OG  SER A 652       9.858  86.290 -25.699  1.00  0.00           O  
ATOM   1447  N   SER A 653      10.398  88.330 -21.888  1.00  0.00           N  
ATOM   1448  CA  SER A 653      10.494  89.429 -20.931  1.00  0.00           C  
ATOM   1449  C   SER A 653      11.837  90.127 -21.098  1.00  0.00           C  
ATOM   1450  O   SER A 653      12.459  90.042 -22.160  1.00  0.00           O  
ATOM   1451  CB  SER A 653      10.363  88.908 -19.498  1.00  0.00           C  
ATOM   1452  OG  SER A 653      11.463  88.086 -19.150  1.00  0.00           O  
ATOM   1453  N   THR A 654      12.278  90.822 -20.055  1.00  0.00           N  
ATOM   1454  CA  THR A 654      13.557  91.515 -20.105  1.00  0.00           C  
ATOM   1455  C   THR A 654      14.593  90.825 -19.234  1.00  0.00           C  
ATOM   1456  O   THR A 654      15.722  91.303 -19.100  1.00  0.00           O  
ATOM   1457  CB  THR A 654      13.429  92.977 -19.655  1.00  0.00           C  
ATOM   1458  OG1 THR A 654      12.527  93.066 -18.542  1.00  0.00           O  
ATOM   1459  CG2 THR A 654      12.933  93.831 -20.798  1.00  0.00           C  
ATOM   1460  N   LEU A 655      14.204  89.701 -18.640  1.00  0.00           N  
ATOM   1461  CA  LEU A 655      15.112  88.937 -17.796  1.00  0.00           C  
ATOM   1462  C   LEU A 655      15.996  88.031 -18.640  1.00  0.00           C  
ATOM   1463  O   LEU A 655      15.526  87.377 -19.578  1.00  0.00           O  
ATOM   1464  CB  LEU A 655      14.330  88.102 -16.785  1.00  0.00           C  
ATOM   1465  CG  LEU A 655      13.810  88.883 -15.581  1.00  0.00           C  
ATOM   1466  CD1 LEU A 655      13.206  87.922 -14.575  1.00  0.00           C  
ATOM   1467  CD2 LEU A 655      14.955  89.657 -14.948  1.00  0.00           C  
ATOM   1468  N   THR A 656      17.278  87.986 -18.293  1.00  0.00           N  
ATOM   1469  CA  THR A 656      18.230  87.180 -19.038  1.00  0.00           C  
ATOM   1470  C   THR A 656      19.143  86.286 -18.200  1.00  0.00           C  
ATOM   1471  O   THR A 656      19.323  86.492 -17.000  1.00  0.00           O  
ATOM   1472  CB  THR A 656      19.113  88.080 -19.890  1.00  0.00           C  
ATOM   1473  OG1 THR A 656      19.735  89.057 -19.049  1.00  0.00           O  
ATOM   1474  CG2 THR A 656      18.287  88.783 -20.948  1.00  0.00           C  
ATOM   1475  N   LEU A 657      19.714  85.286 -18.864  1.00  0.00           N  
ATOM   1476  CA  LEU A 657      20.635  84.348 -18.244  1.00  0.00           C  
ATOM   1477  C   LEU A 657      22.044  84.787 -18.623  1.00  0.00           C  
ATOM   1478  O   LEU A 657      22.523  84.464 -19.713  1.00  0.00           O  
ATOM   1479  CB  LEU A 657      20.374  82.938 -18.771  1.00  0.00           C  
ATOM   1480  CG  LEU A 657      19.030  82.342 -18.354  1.00  0.00           C  
ATOM   1481  CD1 LEU A 657      18.791  81.001 -19.038  1.00  0.00           C  
ATOM   1482  CD2 LEU A 657      19.025  82.183 -16.845  1.00  0.00           C  
ATOM   1483  N   ARG A 658      22.687  85.531 -17.723  1.00  0.00           N  
ATOM   1484  CA  ARG A 658      24.041  86.054 -17.920  1.00  0.00           C  
ATOM   1485  C   ARG A 658      24.917  85.229 -18.856  1.00  0.00           C  
ATOM   1486  O   ARG A 658      25.106  84.033 -18.641  1.00  0.00           O  
ATOM   1487  CB  ARG A 658      24.749  86.167 -16.573  1.00  0.00           C  
ATOM   1488  CG  ARG A 658      24.853  84.847 -15.832  1.00  0.00           C  
ATOM   1489  CD  ARG A 658      25.707  84.968 -14.578  1.00  0.00           C  
ATOM   1490  NE  ARG A 658      25.843  83.685 -13.893  1.00  0.00           N  
ATOM   1491  CZ  ARG A 658      26.476  83.517 -12.739  1.00  0.00           C  
ATOM   1492  NH1 ARG A 658      26.547  82.312 -12.195  1.00  0.00           N  
ATOM   1493  NH2 ARG A 658      27.036  84.550 -12.126  1.00  0.00           N  
ATOM   1494  N   SER A 659      25.461  85.873 -19.888  1.00  0.00           N  
ATOM   1495  CA  SER A 659      26.327  85.192 -20.852  1.00  0.00           C  
ATOM   1496  C   SER A 659      27.608  84.771 -20.154  1.00  0.00           C  
ATOM   1497  O   SER A 659      28.012  83.616 -20.228  1.00  0.00           O  
ATOM   1498  CB  SER A 659      26.669  86.124 -22.013  1.00  0.00           C  
ATOM   1499  OG  SER A 659      27.437  87.231 -21.571  1.00  0.00           O  
ATOM   1500  N   HIS A 660      28.244  85.725 -19.479  1.00  0.00           N  
ATOM   1501  CA  HIS A 660      29.471  85.473 -18.734  1.00  0.00           C  
ATOM   1502  C   HIS A 660      29.313  85.973 -17.292  1.00  0.00           C  
ATOM   1503  O   HIS A 660      28.325  86.624 -16.961  1.00  0.00           O  
ATOM   1504  CB  HIS A 660      30.647  86.163 -19.424  1.00  0.00           C  
ATOM   1505  CG  HIS A 660      30.534  87.655 -19.483  1.00  0.00           C  
ATOM   1506  ND1 HIS A 660      31.226  88.414 -20.401  1.00  0.00           N  
ATOM   1507  CD2 HIS A 660      29.839  88.531 -18.720  1.00  0.00           C  
ATOM   1508  CE1 HIS A 660      30.962  89.693 -20.202  1.00  0.00           C  
ATOM   1509  NE2 HIS A 660      30.123  89.791 -19.188  1.00  0.00           N  
ATOM   1510  N   MET A 661      30.275  85.673 -16.430  1.00  0.00           N  
ATOM   1511  CA  MET A 661      30.183  86.104 -15.037  1.00  0.00           C  
ATOM   1512  C   MET A 661      30.135  87.624 -14.907  1.00  0.00           C  
ATOM   1513  O   MET A 661      29.284  88.164 -14.216  1.00  0.00           O  
ATOM   1514  CB  MET A 661      31.371  85.562 -14.239  1.00  0.00           C  
ATOM   1515  CG  MET A 661      31.244  85.684 -12.727  1.00  0.00           C  
ATOM   1516  SD  MET A 661      29.896  84.687 -12.074  1.00  0.00           S  
ATOM   1517  CE  MET A 661      30.377  83.072 -12.609  1.00  0.00           C  
ATOM   1518  N   THR A 662      31.050  88.307 -15.582  1.00  0.00           N  
ATOM   1519  CA  THR A 662      31.133  89.760 -15.532  1.00  0.00           C  
ATOM   1520  C   THR A 662      29.818  90.497 -15.336  1.00  0.00           C  
ATOM   1521  O   THR A 662      29.735  91.408 -14.518  1.00  0.00           O  
ATOM   1522  CB  THR A 662      31.786  90.321 -16.786  1.00  0.00           C  
ATOM   1523  OG1 THR A 662      33.154  89.907 -16.835  1.00  0.00           O  
ATOM   1524  CG2 THR A 662      31.715  91.831 -16.779  1.00  0.00           C  
ATOM   1525  N   THR A 663      28.795  90.123 -16.093  1.00  0.00           N  
ATOM   1526  CA  THR A 663      27.503  90.785 -15.968  1.00  0.00           C  
ATOM   1527  C   THR A 663      27.075  90.894 -14.500  1.00  0.00           C  
ATOM   1528  O   THR A 663      26.642  91.956 -14.049  1.00  0.00           O  
ATOM   1529  CB  THR A 663      26.424  90.043 -16.796  1.00  0.00           C  
ATOM   1530  OG1 THR A 663      26.599  90.352 -18.187  1.00  0.00           O  
ATOM   1531  CG2 THR A 663      25.027  90.448 -16.360  1.00  0.00           C  
ATOM   1532  N   GLY A 664      27.220  89.805 -13.751  1.00  0.00           N  
ATOM   1533  CA  GLY A 664      26.842  89.825 -12.349  1.00  0.00           C  
ATOM   1534  C   GLY A 664      27.845  90.479 -11.405  1.00  0.00           C  
ATOM   1535  O   GLY A 664      27.481  90.874 -10.297  1.00  0.00           O  
ATOM   1536  N   TRP A 665      29.103  90.599 -11.818  1.00  0.00           N  
ATOM   1537  CA  TRP A 665      30.113  91.210 -10.955  1.00  0.00           C  
ATOM   1538  C   TRP A 665      29.791  92.654 -10.615  1.00  0.00           C  
ATOM   1539  O   TRP A 665      29.900  93.057  -9.460  1.00  0.00           O  
ATOM   1540  CB  TRP A 665      31.508  91.145 -11.594  1.00  0.00           C  
ATOM   1541  CG  TRP A 665      32.188  89.812 -11.445  1.00  0.00           C  
ATOM   1542  CD1 TRP A 665      32.651  89.009 -12.448  1.00  0.00           C  
ATOM   1543  CD2 TRP A 665      32.471  89.127 -10.220  1.00  0.00           C  
ATOM   1544  NE1 TRP A 665      33.203  87.866 -11.923  1.00  0.00           N  
ATOM   1545  CE2 TRP A 665      33.105  87.914 -10.557  1.00  0.00           C  
ATOM   1546  CE3 TRP A 665      32.248  89.420  -8.870  1.00  0.00           C  
ATOM   1547  CZ2 TRP A 665      33.519  86.994  -9.591  1.00  0.00           C  
ATOM   1548  CZ3 TRP A 665      32.658  88.508  -7.912  1.00  0.00           C  
ATOM   1549  CH2 TRP A 665      33.286  87.309  -8.276  1.00  0.00           C  
ATOM   1550  N   PHE A 666      29.394  93.431 -11.618  1.00  0.00           N  
ATOM   1551  CA  PHE A 666      29.071  94.834 -11.393  1.00  0.00           C  
ATOM   1552  C   PHE A 666      28.011  94.991 -10.315  1.00  0.00           C  
ATOM   1553  O   PHE A 666      28.126  95.848  -9.438  1.00  0.00           O  
ATOM   1554  CB  PHE A 666      28.607  95.495 -12.694  1.00  0.00           C  
ATOM   1555  CG  PHE A 666      29.709  95.685 -13.688  1.00  0.00           C  
ATOM   1556  CD1 PHE A 666      29.786  94.887 -14.821  1.00  0.00           C  
ATOM   1557  CD2 PHE A 666      30.709  96.622 -13.456  1.00  0.00           C  
ATOM   1558  CE1 PHE A 666      30.841  95.011 -15.707  1.00  0.00           C  
ATOM   1559  CE2 PHE A 666      31.770  96.757 -14.334  1.00  0.00           C  
ATOM   1560  CZ  PHE A 666      31.838  95.948 -15.464  1.00  0.00           C  
ATOM   1561  N   ILE A 667      26.982  94.156 -10.383  1.00  0.00           N  
ATOM   1562  CA  ILE A 667      25.910  94.188  -9.400  1.00  0.00           C  
ATOM   1563  C   ILE A 667      26.453  93.902  -7.995  1.00  0.00           C  
ATOM   1564  O   ILE A 667      26.209  94.667  -7.062  1.00  0.00           O  
ATOM   1565  CB  ILE A 667      24.827  93.153  -9.751  1.00  0.00           C  
ATOM   1566  CG1 ILE A 667      23.993  93.674 -10.918  1.00  0.00           C  
ATOM   1567  CG2 ILE A 667      23.966  92.845  -8.536  1.00  0.00           C  
ATOM   1568  CD1 ILE A 667      23.066  92.647 -11.510  1.00  0.00           C  
ATOM   1569  N   THR A 668      27.198  92.808  -7.849  1.00  0.00           N  
ATOM   1570  CA  THR A 668      27.746  92.451  -6.549  1.00  0.00           C  
ATOM   1571  C   THR A 668      28.824  93.397  -6.068  1.00  0.00           C  
ATOM   1572  O   THR A 668      28.847  93.759  -4.899  1.00  0.00           O  
ATOM   1573  CB  THR A 668      28.313  91.033  -6.534  1.00  0.00           C  
ATOM   1574  OG1 THR A 668      27.238  90.085  -6.555  1.00  0.00           O  
ATOM   1575  CG2 THR A 668      29.132  90.820  -5.277  1.00  0.00           C  
ATOM   1576  N   LEU A 669      29.738  93.784  -6.946  1.00  0.00           N  
ATOM   1577  CA  LEU A 669      30.780  94.712  -6.530  1.00  0.00           C  
ATOM   1578  C   LEU A 669      30.120  96.038  -6.187  1.00  0.00           C  
ATOM   1579  O   LEU A 669      30.637  96.819  -5.391  1.00  0.00           O  
ATOM   1580  CB  LEU A 669      31.803  94.917  -7.642  1.00  0.00           C  
ATOM   1581  CG  LEU A 669      32.947  93.915  -7.716  1.00  0.00           C  
ATOM   1582  CD1 LEU A 669      33.686  94.091  -9.023  1.00  0.00           C  
ATOM   1583  CD2 LEU A 669      33.879  94.127  -6.550  1.00  0.00           C  
ATOM   1584  N   SER A 670      28.964  96.276  -6.796  1.00  0.00           N  
ATOM   1585  CA  SER A 670      28.201  97.495  -6.565  1.00  0.00           C  
ATOM   1586  C   SER A 670      27.980  97.725  -5.074  1.00  0.00           C  
ATOM   1587  O   SER A 670      28.297  98.788  -4.542  1.00  0.00           O  
ATOM   1588  CB  SER A 670      26.846  97.401  -7.277  1.00  0.00           C  
ATOM   1589  OG  SER A 670      25.975  98.446  -6.888  1.00  0.00           O  
ATOM   1590  N   HIS A 671      27.455  96.711  -4.399  1.00  0.00           N  
ATOM   1591  CA  HIS A 671      27.155  96.805  -2.978  1.00  0.00           C  
ATOM   1592  C   HIS A 671      28.340  96.832  -2.000  1.00  0.00           C  
ATOM   1593  O   HIS A 671      28.121  96.997  -0.794  1.00  0.00           O  
ATOM   1594  CB  HIS A 671      26.216  95.660  -2.563  1.00  0.00           C  
ATOM   1595  CG  HIS A 671      24.928  95.608  -3.325  1.00  0.00           C  
ATOM   1596  ND1 HIS A 671      24.876  95.398  -4.685  1.00  0.00           N  
ATOM   1597  CD2 HIS A 671      23.643  95.708  -2.911  1.00  0.00           C  
ATOM   1598  CE1 HIS A 671      23.614  95.369  -5.077  1.00  0.00           C  
ATOM   1599  NE2 HIS A 671      22.846  95.555  -4.020  1.00  0.00           N  
ATOM   1600  N   ILE A 672      29.579  96.676  -2.469  1.00  0.00           N  
ATOM   1601  CA  ILE A 672      30.694  96.667  -1.515  1.00  0.00           C  
ATOM   1602  C   ILE A 672      32.043  97.236  -1.936  1.00  0.00           C  
ATOM   1603  O   ILE A 672      32.958  97.308  -1.113  1.00  0.00           O  
ATOM   1604  CB  ILE A 672      30.953  95.238  -0.990  1.00  0.00           C  
ATOM   1605  CG1 ILE A 672      31.254  94.299  -2.157  1.00  0.00           C  
ATOM   1606  CG2 ILE A 672      29.759  94.739  -0.191  1.00  0.00           C  
ATOM   1607  CD1 ILE A 672      32.719  94.098  -2.401  1.00  0.00           C  
ATOM   1608  N   ALA A 675      32.162  97.647  -3.197  1.00  0.00           N  
ATOM   1609  CA  ALA A 675      33.413  98.183  -3.743  1.00  0.00           C  
ATOM   1610  C   ALA A 675      34.092  99.239  -2.897  1.00  0.00           C  
ATOM   1611  O   ALA A 675      35.270  99.515  -3.087  1.00  0.00           O  
ATOM   1612  CB  ALA A 675      33.175  98.730  -5.134  1.00  0.00           C  
ATOM   1613  N   ASP A 677      33.363  99.838  -1.967  1.00  0.00           N  
ATOM   1614  CA  ASP A 677      33.959 100.865  -1.127  1.00  0.00           C  
ATOM   1615  C   ASP A 677      33.703 100.724   0.372  1.00  0.00           C  
ATOM   1616  O   ASP A 677      34.173 101.552   1.150  1.00  0.00           O  
ATOM   1617  CB  ASP A 677      33.494 102.241  -1.594  1.00  0.00           C  
ATOM   1618  CG  ASP A 677      32.007 102.288  -1.848  1.00  0.00           C  
ATOM   1619  OD1 ASP A 677      31.240 101.837  -0.973  1.00  0.00           O  
ATOM   1620  OD2 ASP A 677      31.599 102.780  -2.920  1.00  0.00           O  
ATOM   1621  N   LYS A 681      32.978  99.682   0.782  1.00  0.00           N  
ATOM   1622  CA  LYS A 681      32.678  99.479   2.200  1.00  0.00           C  
ATOM   1623  C   LYS A 681      33.634  98.499   2.865  1.00  0.00           C  
ATOM   1624  O   LYS A 681      33.769  98.503   4.087  1.00  0.00           O  
ATOM   1625  CB  LYS A 681      31.252  98.967   2.389  1.00  0.00           C  
ATOM   1626  CG  LYS A 681      30.207  99.694   1.585  1.00  0.00           C  
ATOM   1627  CD  LYS A 681      28.849  99.059   1.780  1.00  0.00           C  
ATOM   1628  CE  LYS A 681      27.878  99.550   0.729  1.00  0.00           C  
ATOM   1629  NZ  LYS A 681      27.886 101.039   0.615  1.00  0.00           N  
ATOM   1630  N   LEU A 683      34.278  97.646   2.073  1.00  0.00           N  
ATOM   1631  CA  LEU A 683      35.229  96.678   2.620  1.00  0.00           C  
ATOM   1632  C   LEU A 683      36.647  97.165   2.367  1.00  0.00           C  
ATOM   1633  O   LEU A 683      36.876  98.019   1.510  1.00  0.00           O  
ATOM   1634  CB  LEU A 683      35.036  95.312   1.975  1.00  0.00           C  
ATOM   1635  CG  LEU A 683      33.664  94.689   2.200  1.00  0.00           C  
ATOM   1636  CD1 LEU A 683      33.367  93.680   1.101  1.00  0.00           C  
ATOM   1637  CD2 LEU A 683      33.626  94.055   3.574  1.00  0.00           C  
ATOM   1638  N   PRO A 684      37.622  96.633   3.116  1.00  0.00           N  
ATOM   1639  CA  PRO A 684      39.010  97.055   2.930  1.00  0.00           C  
ATOM   1640  C   PRO A 684      39.614  96.567   1.624  1.00  0.00           C  
ATOM   1641  O   PRO A 684      39.317  95.464   1.161  1.00  0.00           O  
ATOM   1642  CB  PRO A 684      39.719  96.458   4.142  1.00  0.00           C  
ATOM   1643  CG  PRO A 684      38.645  96.401   5.174  1.00  0.00           C  
ATOM   1644  CD  PRO A 684      37.476  95.881   4.371  1.00  0.00           C  
ATOM   1645  N   LEU A 685      40.458  97.406   1.034  1.00  0.00           N  
ATOM   1646  CA  LEU A 685      41.143  97.070  -0.206  1.00  0.00           C  
ATOM   1647  C   LEU A 685      42.453  96.364   0.142  1.00  0.00           C  
ATOM   1648  O   LEU A 685      43.046  96.620   1.196  1.00  0.00           O  
ATOM   1649  CB  LEU A 685      41.429  98.343  -1.003  1.00  0.00           C  
ATOM   1650  CG  LEU A 685      40.469  98.679  -2.145  1.00  0.00           C  
ATOM   1651  CD1 LEU A 685      39.037  98.509  -1.711  1.00  0.00           C  
ATOM   1652  CD2 LEU A 685      40.728 100.091  -2.591  1.00  0.00           C  
ATOM   1653  N   PRO A 686      42.932  95.477  -0.743  1.00  0.00           N  
ATOM   1654  CA  PRO A 686      42.326  95.114  -2.021  1.00  0.00           C  
ATOM   1655  C   PRO A 686      41.283  94.037  -1.838  1.00  0.00           C  
ATOM   1656  O   PRO A 686      41.392  93.207  -0.943  1.00  0.00           O  
ATOM   1657  CB  PRO A 686      43.508  94.596  -2.808  1.00  0.00           C  
ATOM   1658  CG  PRO A 686      44.210  93.804  -1.758  1.00  0.00           C  
ATOM   1659  CD  PRO A 686      44.207  94.761  -0.571  1.00  0.00           C  
ATOM   1660  N   ILE A 687      40.285  94.046  -2.710  1.00  0.00           N  
ATOM   1661  CA  ILE A 687      39.219  93.066  -2.661  1.00  0.00           C  
ATOM   1662  C   ILE A 687      39.528  91.935  -3.634  1.00  0.00           C  
ATOM   1663  O   ILE A 687      39.843  92.178  -4.796  1.00  0.00           O  
ATOM   1664  CB  ILE A 687      37.869  93.713  -3.039  1.00  0.00           C  
ATOM   1665  CG1 ILE A 687      37.537  94.829  -2.045  1.00  0.00           C  
ATOM   1666  CG2 ILE A 687      36.767  92.654  -3.067  1.00  0.00           C  
ATOM   1667  CD1 ILE A 687      36.207  95.497  -2.298  1.00  0.00           C  
ATOM   1668  N   LYS A 688      39.456  90.698  -3.154  1.00  0.00           N  
ATOM   1669  CA  LYS A 688      39.714  89.532  -3.999  1.00  0.00           C  
ATOM   1670  C   LYS A 688      38.529  88.577  -3.887  1.00  0.00           C  
ATOM   1671  O   LYS A 688      38.347  87.919  -2.864  1.00  0.00           O  
ATOM   1672  CB  LYS A 688      40.995  88.812  -3.553  1.00  0.00           C  
ATOM   1673  CG  LYS A 688      42.298  89.579  -3.763  1.00  0.00           C  
ATOM   1674  CD  LYS A 688      43.442  88.848  -3.069  1.00  0.00           C  
ATOM   1675  CE  LYS A 688      44.781  89.443  -3.431  1.00  0.00           C  
ATOM   1676  NZ  LYS A 688      44.794  90.909  -3.188  1.00  0.00           N  
ATOM   1677  N   LEU A 689      37.721  88.501  -4.935  1.00  0.00           N  
ATOM   1678  CA  LEU A 689      36.555  87.628  -4.918  1.00  0.00           C  
ATOM   1679  C   LEU A 689      36.572  86.702  -6.117  1.00  0.00           C  
ATOM   1680  O   LEU A 689      37.065  87.069  -7.183  1.00  0.00           O  
ATOM   1681  CB  LEU A 689      35.276  88.458  -4.959  1.00  0.00           C  
ATOM   1682  CG  LEU A 689      35.158  89.560  -3.913  1.00  0.00           C  
ATOM   1683  CD1 LEU A 689      33.937  90.422  -4.195  1.00  0.00           C  
ATOM   1684  CD2 LEU A 689      35.073  88.926  -2.555  1.00  0.00           C  
ATOM   1685  N   PHE A 690      36.028  85.503  -5.940  1.00  0.00           N  
ATOM   1686  CA  PHE A 690      35.970  84.536  -7.021  1.00  0.00           C  
ATOM   1687  C   PHE A 690      34.634  83.815  -7.000  1.00  0.00           C  
ATOM   1688  O   PHE A 690      33.889  83.897  -6.024  1.00  0.00           O  
ATOM   1689  CB  PHE A 690      37.121  83.532  -6.891  1.00  0.00           C  
ATOM   1690  CG  PHE A 690      36.841  82.392  -5.963  1.00  0.00           C  
ATOM   1691  CD1 PHE A 690      36.175  81.259  -6.419  1.00  0.00           C  
ATOM   1692  CD2 PHE A 690      37.233  82.451  -4.630  1.00  0.00           C  
ATOM   1693  CE1 PHE A 690      35.899  80.201  -5.562  1.00  0.00           C  
ATOM   1694  CE2 PHE A 690      36.963  81.395  -3.761  1.00  0.00           C  
ATOM   1695  CZ  PHE A 690      36.293  80.269  -4.231  1.00  0.00           C  
ATOM   1696  N   SER A 691      34.331  83.108  -8.078  1.00  0.00           N  
ATOM   1697  CA  SER A 691      33.083  82.371  -8.160  1.00  0.00           C  
ATOM   1698  C   SER A 691      33.052  81.469  -9.384  1.00  0.00           C  
ATOM   1699  O   SER A 691      33.172  81.944 -10.509  1.00  0.00           O  
ATOM   1700  CB  SER A 691      31.910  83.345  -8.209  1.00  0.00           C  
ATOM   1701  OG  SER A 691      30.683  82.660  -8.374  1.00  0.00           O  
ATOM   1702  N   ILE A 692      32.913  80.165  -9.167  1.00  0.00           N  
ATOM   1703  CA  ILE A 692      32.852  79.232 -10.283  1.00  0.00           C  
ATOM   1704  C   ILE A 692      31.400  78.821 -10.408  1.00  0.00           C  
ATOM   1705  O   ILE A 692      30.947  77.914  -9.706  1.00  0.00           O  
ATOM   1706  CB  ILE A 692      33.664  77.949 -10.044  1.00  0.00           C  
ATOM   1707  CG1 ILE A 692      34.880  78.221  -9.153  1.00  0.00           C  
ATOM   1708  CG2 ILE A 692      34.112  77.399 -11.373  1.00  0.00           C  
ATOM   1709  CD1 ILE A 692      35.962  79.056  -9.781  1.00  0.00           C  
ATOM   1710  N   ASP A 693      30.673  79.487 -11.298  1.00  0.00           N  
ATOM   1711  CA  ASP A 693      29.267  79.175 -11.480  1.00  0.00           C  
ATOM   1712  C   ASP A 693      28.877  79.114 -12.952  1.00  0.00           C  
ATOM   1713  O   ASP A 693      29.676  79.456 -13.823  1.00  0.00           O  
ATOM   1714  CB  ASP A 693      28.423  80.214 -10.745  1.00  0.00           C  
ATOM   1715  CG  ASP A 693      27.038  79.712 -10.422  1.00  0.00           C  
ATOM   1716  OD1 ASP A 693      26.900  78.508 -10.127  1.00  0.00           O  
ATOM   1717  OD2 ASP A 693      26.091  80.518 -10.446  1.00  0.00           O  
ATOM   1718  N   ARG A 695      27.643  78.680 -13.216  1.00  0.00           N  
ATOM   1719  CA  ARG A 695      27.119  78.548 -14.577  1.00  0.00           C  
ATOM   1720  C   ARG A 695      26.786  79.867 -15.261  1.00  0.00           C  
ATOM   1721  O   ARG A 695      26.530  80.883 -14.613  1.00  0.00           O  
ATOM   1722  CB  ARG A 695      25.866  77.653 -14.587  1.00  0.00           C  
ATOM   1723  CG  ARG A 695      26.153  76.166 -14.750  1.00  0.00           C  
ATOM   1724  CD  ARG A 695      24.919  75.319 -14.465  1.00  0.00           C  
ATOM   1725  NE  ARG A 695      25.134  73.878 -14.651  1.00  0.00           N  
ATOM   1726  CZ  ARG A 695      25.425  73.296 -15.813  1.00  0.00           C  
ATOM   1727  NH1 ARG A 695      25.596  71.984 -15.886  1.00  0.00           N  
ATOM   1728  NH2 ARG A 695      25.556  74.025 -16.908  1.00  0.00           N  
ATOM   1729  N   CYS A 696      26.805  79.822 -16.589  1.00  0.00           N  
ATOM   1730  CA  CYS A 696      26.490  80.961 -17.437  1.00  0.00           C  
ATOM   1731  C   CYS A 696      25.912  80.389 -18.716  1.00  0.00           C  
ATOM   1732  O   CYS A 696      26.284  79.296 -19.136  1.00  0.00           O  
ATOM   1733  CB  CYS A 696      27.741  81.776 -17.737  1.00  0.00           C  
ATOM   1734  SG  CYS A 696      28.431  82.602 -16.284  1.00  0.00           S  
ATOM   1735  N   PHE A 697      24.998  81.120 -19.335  1.00  0.00           N  
ATOM   1736  CA  PHE A 697      24.352  80.641 -20.548  1.00  0.00           C  
ATOM   1737  C   PHE A 697      24.640  81.530 -21.760  1.00  0.00           C  
ATOM   1738  O   PHE A 697      24.612  82.762 -21.682  1.00  0.00           O  
ATOM   1739  CB  PHE A 697      22.847  80.539 -20.301  1.00  0.00           C  
ATOM   1740  CG  PHE A 697      22.488  79.759 -19.063  1.00  0.00           C  
ATOM   1741  CD1 PHE A 697      22.991  80.129 -17.814  1.00  0.00           C  
ATOM   1742  CD2 PHE A 697      21.642  78.655 -19.143  1.00  0.00           C  
ATOM   1743  CE1 PHE A 697      22.661  79.414 -16.662  1.00  0.00           C  
ATOM   1744  CE2 PHE A 697      21.302  77.929 -17.998  1.00  0.00           C  
ATOM   1745  CZ  PHE A 697      21.814  78.311 -16.755  1.00  0.00           C  
ATOM   1746  N   ARG A 698      24.924  80.890 -22.886  1.00  0.00           N  
ATOM   1747  CA  ARG A 698      25.233  81.618 -24.101  1.00  0.00           C  
ATOM   1748  C   ARG A 698      24.526  80.978 -25.287  1.00  0.00           C  
ATOM   1749  O   ARG A 698      24.123  79.817 -25.239  1.00  0.00           O  
ATOM   1750  CB  ARG A 698      26.746  81.619 -24.336  1.00  0.00           C  
ATOM   1751  CG  ARG A 698      27.230  82.669 -25.332  1.00  0.00           C  
ATOM   1752  CD  ARG A 698      27.900  83.859 -24.635  1.00  0.00           C  
ATOM   1753  NE  ARG A 698      29.197  83.513 -24.047  1.00  0.00           N  
ATOM   1754  CZ  ARG A 698      29.977  84.363 -23.382  1.00  0.00           C  
ATOM   1755  NH1 ARG A 698      31.137  83.952 -22.887  1.00  0.00           N  
ATOM   1756  NH2 ARG A 698      29.602  85.624 -23.205  1.00  0.00           N  
ATOM   1757  N   ARG A 699      24.372  81.752 -26.351  1.00  0.00           N  
ATOM   1758  CA  ARG A 699      23.723  81.287 -27.565  1.00  0.00           C  
ATOM   1759  C   ARG A 699      24.752  81.449 -28.670  1.00  0.00           C  
ATOM   1760  O   ARG A 699      25.279  82.540 -28.880  1.00  0.00           O  
ATOM   1761  CB  ARG A 699      22.478  82.139 -27.835  1.00  0.00           C  
ATOM   1762  CG  ARG A 699      21.811  81.961 -29.193  1.00  0.00           C  
ATOM   1763  CD  ARG A 699      20.535  82.811 -29.256  1.00  0.00           C  
ATOM   1764  NE  ARG A 699      19.941  82.903 -30.591  1.00  0.00           N  
ATOM   1765  CZ  ARG A 699      20.306  83.781 -31.523  1.00  0.00           C  
ATOM   1766  NH1 ARG A 699      19.703  83.782 -32.705  1.00  0.00           N  
ATOM   1767  NH2 ARG A 699      21.266  84.662 -31.277  1.00  0.00           N  
ATOM   1768  N   GLU A 700      25.058  80.355 -29.354  1.00  0.00           N  
ATOM   1769  CA  GLU A 700      26.037  80.372 -30.434  1.00  0.00           C  
ATOM   1770  C   GLU A 700      25.744  79.237 -31.401  1.00  0.00           C  
ATOM   1771  O   GLU A 700      26.120  78.092 -31.152  1.00  0.00           O  
ATOM   1772  CB  GLU A 700      27.454  80.215 -29.869  1.00  0.00           C  
ATOM   1773  CG  GLU A 700      27.990  81.453 -29.172  1.00  0.00           C  
ATOM   1774  CD  GLU A 700      28.253  82.593 -30.139  1.00  0.00           C  
ATOM   1775  OE1 GLU A 700      28.464  83.732 -29.670  1.00  0.00           O  
ATOM   1776  OE2 GLU A 700      28.257  82.347 -31.366  1.00  0.00           O  
ATOM   1777  N   GLN A 703      25.071  79.563 -32.501  1.00  0.00           N  
ATOM   1778  CA  GLN A 703      24.718  78.569 -33.509  1.00  0.00           C  
ATOM   1779  C   GLN A 703      24.292  77.272 -32.832  1.00  0.00           C  
ATOM   1780  O   GLN A 703      25.132  76.426 -32.533  1.00  0.00           O  
ATOM   1781  CB  GLN A 703      25.911  78.301 -34.433  1.00  0.00           C  
ATOM   1782  CG  GLN A 703      26.399  79.522 -35.200  1.00  0.00           C  
ATOM   1783  CD  GLN A 703      25.353  80.078 -36.148  1.00  0.00           C  
ATOM   1784  OE1 GLN A 703      24.887  79.384 -37.052  1.00  0.00           O  
ATOM   1785  NE2 GLN A 703      24.979  81.337 -35.946  1.00  0.00           N  
ATOM   1786  N   GLY A 712      22.990  77.130 -32.586  1.00  0.00           N  
ATOM   1787  CA  GLY A 712      22.467  75.936 -31.941  1.00  0.00           C  
ATOM   1788  C   GLY A 712      23.141  74.659 -32.407  1.00  0.00           C  
ATOM   1789  O   GLY A 712      22.625  73.946 -33.270  1.00  0.00           O  
ATOM   1790  N   GLU A 713      24.300  74.372 -31.822  1.00  0.00           N  
ATOM   1791  CA  GLU A 713      25.083  73.193 -32.170  1.00  0.00           C  
ATOM   1792  C   GLU A 713      25.786  72.673 -30.921  1.00  0.00           C  
ATOM   1793  O   GLU A 713      26.513  73.412 -30.256  1.00  0.00           O  
ATOM   1794  CB  GLU A 713      26.124  73.558 -33.234  1.00  0.00           C  
ATOM   1795  CG  GLU A 713      25.534  74.202 -34.483  1.00  0.00           C  
ATOM   1796  CD  GLU A 713      26.578  74.887 -35.345  1.00  0.00           C  
ATOM   1797  OE1 GLU A 713      26.202  75.491 -36.372  1.00  0.00           O  
ATOM   1798  OE2 GLU A 713      27.775  74.824 -34.995  1.00  0.00           O  
ATOM   1799  N   ASP A 714      25.560  71.401 -30.604  1.00  0.00           N  
ATOM   1800  CA  ASP A 714      26.171  70.776 -29.435  1.00  0.00           C  
ATOM   1801  C   ASP A 714      27.692  70.789 -29.588  1.00  0.00           C  
ATOM   1802  O   ASP A 714      28.425  70.919 -28.608  1.00  0.00           O  
ATOM   1803  CB  ASP A 714      25.669  69.332 -29.293  1.00  0.00           C  
ATOM   1804  CG  ASP A 714      26.053  68.700 -27.964  1.00  0.00           C  
ATOM   1805  OD1 ASP A 714      25.708  67.520 -27.741  1.00  0.00           O  
ATOM   1806  OD2 ASP A 714      26.694  69.379 -27.140  1.00  0.00           O  
ATOM   1807  N   ALA A 715      28.153  70.672 -30.830  1.00  0.00           N  
ATOM   1808  CA  ALA A 715      29.580  70.661 -31.132  1.00  0.00           C  
ATOM   1809  C   ALA A 715      30.231  72.036 -30.991  1.00  0.00           C  
ATOM   1810  O   ALA A 715      31.109  72.229 -30.148  1.00  0.00           O  
ATOM   1811  CB  ALA A 715      29.804  70.120 -32.541  1.00  0.00           C  
ATOM   1812  N   THR A 716      29.800  72.984 -31.820  1.00  0.00           N  
ATOM   1813  CA  THR A 716      30.351  74.338 -31.798  1.00  0.00           C  
ATOM   1814  C   THR A 716      29.747  75.185 -30.679  1.00  0.00           C  
ATOM   1815  O   THR A 716      29.161  76.236 -30.942  1.00  0.00           O  
ATOM   1816  CB  THR A 716      30.112  75.056 -33.144  1.00  0.00           C  
ATOM   1817  OG1 THR A 716      30.477  74.187 -34.222  1.00  0.00           O  
ATOM   1818  CG2 THR A 716      30.951  76.324 -33.228  1.00  0.00           C  
ATOM   1819  N   ARG A 718      29.901  74.708 -29.443  1.00  0.00           N  
ATOM   1820  CA  ARG A 718      29.407  75.360 -28.223  1.00  0.00           C  
ATOM   1821  C   ARG A 718      28.283  74.598 -27.535  1.00  0.00           C  
ATOM   1822  O   ARG A 718      27.768  73.608 -28.055  1.00  0.00           O  
ATOM   1823  CB  ARG A 718      28.925  76.793 -28.494  1.00  0.00           C  
ATOM   1824  CG  ARG A 718      29.909  77.883 -28.098  1.00  0.00           C  
ATOM   1825  CD  ARG A 718      31.210  77.792 -28.877  1.00  0.00           C  
ATOM   1826  NE  ARG A 718      32.151  78.833 -28.474  1.00  0.00           N  
ATOM   1827  CZ  ARG A 718      33.366  78.982 -28.988  1.00  0.00           C  
ATOM   1828  NH1 ARG A 718      34.153  79.959 -28.559  1.00  0.00           N  
ATOM   1829  NH2 ARG A 718      33.795  78.154 -29.931  1.00  0.00           N  
ATOM   1830  N   LEU A 723      27.919  75.079 -26.352  1.00  0.00           N  
ATOM   1831  CA  LEU A 723      26.851  74.498 -25.548  1.00  0.00           C  
ATOM   1832  C   LEU A 723      26.080  75.670 -24.946  1.00  0.00           C  
ATOM   1833  O   LEU A 723      26.654  76.736 -24.720  1.00  0.00           O  
ATOM   1834  CB  LEU A 723      27.441  73.632 -24.434  1.00  0.00           C  
ATOM   1835  CG  LEU A 723      28.379  72.498 -24.859  1.00  0.00           C  
ATOM   1836  CD1 LEU A 723      28.953  71.805 -23.638  1.00  0.00           C  
ATOM   1837  CD2 LEU A 723      27.616  71.511 -25.708  1.00  0.00           C  
ATOM   1838  N   TYR A 724      24.789  75.482 -24.693  1.00  0.00           N  
ATOM   1839  CA  TYR A 724      23.960  76.546 -24.127  1.00  0.00           C  
ATOM   1840  C   TYR A 724      24.446  77.030 -22.757  1.00  0.00           C  
ATOM   1841  O   TYR A 724      24.387  78.225 -22.450  1.00  0.00           O  
ATOM   1842  CB  TYR A 724      22.508  76.071 -24.021  1.00  0.00           C  
ATOM   1843  CG  TYR A 724      21.861  75.794 -25.357  1.00  0.00           C  
ATOM   1844  CD1 TYR A 724      20.787  74.912 -25.460  1.00  0.00           C  
ATOM   1845  CD2 TYR A 724      22.324  76.411 -26.522  1.00  0.00           C  
ATOM   1846  CE1 TYR A 724      20.189  74.646 -26.690  1.00  0.00           C  
ATOM   1847  CE2 TYR A 724      21.733  76.155 -27.756  1.00  0.00           C  
ATOM   1848  CZ  TYR A 724      20.667  75.270 -27.832  1.00  0.00           C  
ATOM   1849  OH  TYR A 724      20.079  75.003 -29.047  1.00  0.00           O  
ATOM   1850  N   THR A 725      24.921  76.101 -21.935  1.00  0.00           N  
ATOM   1851  CA  THR A 725      25.405  76.457 -20.611  1.00  0.00           C  
ATOM   1852  C   THR A 725      26.816  75.962 -20.380  1.00  0.00           C  
ATOM   1853  O   THR A 725      27.183  74.876 -20.816  1.00  0.00           O  
ATOM   1854  CB  THR A 725      24.529  75.861 -19.513  1.00  0.00           C  
ATOM   1855  OG1 THR A 725      23.162  76.207 -19.753  1.00  0.00           O  
ATOM   1856  CG2 THR A 725      24.945  76.413 -18.161  1.00  0.00           C  
ATOM   1857  N   TYR A 726      27.603  76.762 -19.679  1.00  0.00           N  
ATOM   1858  CA  TYR A 726      28.969  76.388 -19.378  1.00  0.00           C  
ATOM   1859  C   TYR A 726      29.346  76.930 -17.998  1.00  0.00           C  
ATOM   1860  O   TYR A 726      28.521  77.529 -17.311  1.00  0.00           O  
ATOM   1861  CB  TYR A 726      29.893  76.957 -20.448  1.00  0.00           C  
ATOM   1862  CG  TYR A 726      30.102  78.451 -20.353  1.00  0.00           C  
ATOM   1863  CD1 TYR A 726      31.309  78.971 -19.898  1.00  0.00           C  
ATOM   1864  CD2 TYR A 726      29.105  79.346 -20.729  1.00  0.00           C  
ATOM   1865  CE1 TYR A 726      31.523  80.342 -19.823  1.00  0.00           C  
ATOM   1866  CE2 TYR A 726      29.310  80.725 -20.657  1.00  0.00           C  
ATOM   1867  CZ  TYR A 726      30.524  81.214 -20.204  1.00  0.00           C  
ATOM   1868  OH  TYR A 726      30.751  82.570 -20.132  1.00  0.00           O  
ATOM   1869  N   PHE A 728      30.586  76.707 -17.589  1.00  0.00           N  
ATOM   1870  CA  PHE A 728      31.051  77.198 -16.304  1.00  0.00           C  
ATOM   1871  C   PHE A 728      32.162  78.213 -16.488  1.00  0.00           C  
ATOM   1872  O   PHE A 728      32.975  78.093 -17.397  1.00  0.00           O  
ATOM   1873  CB  PHE A 728      31.566  76.049 -15.446  1.00  0.00           C  
ATOM   1874  CG  PHE A 728      30.485  75.230 -14.827  1.00  0.00           C  
ATOM   1875  CD1 PHE A 728      29.832  74.255 -15.558  1.00  0.00           C  
ATOM   1876  CD2 PHE A 728      30.108  75.447 -13.510  1.00  0.00           C  
ATOM   1877  CE1 PHE A 728      28.821  73.506 -14.984  1.00  0.00           C  
ATOM   1878  CE2 PHE A 728      29.101  74.707 -12.935  1.00  0.00           C  
ATOM   1879  CZ  PHE A 728      28.456  73.734 -13.671  1.00  0.00           C  
ATOM   1880  N   SER A 730      32.217  79.202 -15.611  1.00  0.00           N  
ATOM   1881  CA  SER A 730      33.251  80.206 -15.724  1.00  0.00           C  
ATOM   1882  C   SER A 730      33.884  80.502 -14.378  1.00  0.00           C  
ATOM   1883  O   SER A 730      33.321  81.238 -13.579  1.00  0.00           O  
ATOM   1884  CB  SER A 730      32.660  81.487 -16.310  1.00  0.00           C  
ATOM   1885  OG  SER A 730      33.660  82.453 -16.571  1.00  0.00           O  
ATOM   1886  N   ALA A 731      35.046  79.911 -14.116  1.00  0.00           N  
ATOM   1887  CA  ALA A 731      35.759  80.161 -12.866  1.00  0.00           C  
ATOM   1888  C   ALA A 731      36.266  81.591 -13.003  1.00  0.00           C  
ATOM   1889  O   ALA A 731      37.260  81.842 -13.679  1.00  0.00           O  
ATOM   1890  CB  ALA A 731      36.923  79.197 -12.720  1.00  0.00           C  
ATOM   1891  N   SER A 732      35.571  82.526 -12.363  1.00  0.00           N  
ATOM   1892  CA  SER A 732      35.914  83.941 -12.457  1.00  0.00           C  
ATOM   1893  C   SER A 732      36.369  84.575 -11.160  1.00  0.00           C  
ATOM   1894  O   SER A 732      36.103  84.058 -10.081  1.00  0.00           O  
ATOM   1895  CB  SER A 732      34.705  84.720 -12.990  1.00  0.00           C  
ATOM   1896  OG  SER A 732      34.961  86.111 -13.054  1.00  0.00           O  
ATOM   1897  N   CYS A 733      37.046  85.713 -11.285  1.00  0.00           N  
ATOM   1898  CA  CYS A 733      37.529  86.460 -10.130  1.00  0.00           C  
ATOM   1899  C   CYS A 733      37.622  87.956 -10.437  1.00  0.00           C  
ATOM   1900  O   CYS A 733      37.671  88.363 -11.598  1.00  0.00           O  
ATOM   1901  CB  CYS A 733      38.901  85.949  -9.711  1.00  0.00           C  
ATOM   1902  SG  CYS A 733      40.168  86.287 -10.925  1.00  0.00           S  
ATOM   1903  N   VAL A 734      37.636  88.772  -9.389  1.00  0.00           N  
ATOM   1904  CA  VAL A 734      37.739  90.216  -9.551  1.00  0.00           C  
ATOM   1905  C   VAL A 734      38.707  90.770  -8.517  1.00  0.00           C  
ATOM   1906  O   VAL A 734      38.704  90.356  -7.358  1.00  0.00           O  
ATOM   1907  CB  VAL A 734      36.368  90.902  -9.399  1.00  0.00           C  
ATOM   1908  CG1 VAL A 734      35.468  90.507 -10.550  1.00  0.00           C  
ATOM   1909  CG2 VAL A 734      35.728  90.505  -8.088  1.00  0.00           C  
ATOM   1910  N   LEU A 735      39.552  91.696  -8.944  1.00  0.00           N  
ATOM   1911  CA  LEU A 735      40.527  92.275  -8.046  1.00  0.00           C  
ATOM   1912  C   LEU A 735      40.266  93.763  -7.984  1.00  0.00           C  
ATOM   1913  O   LEU A 735      40.488  94.483  -8.956  1.00  0.00           O  
ATOM   1914  CB  LEU A 735      41.943  92.009  -8.563  1.00  0.00           C  
ATOM   1915  CG  LEU A 735      43.126  92.071  -7.591  1.00  0.00           C  
ATOM   1916  CD1 LEU A 735      44.396  91.919  -8.384  1.00  0.00           C  
ATOM   1917  CD2 LEU A 735      43.153  93.383  -6.834  1.00  0.00           C  
ATOM   1918  N   VAL A 736      39.773  94.212  -6.837  1.00  0.00           N  
ATOM   1919  CA  VAL A 736      39.474  95.617  -6.617  1.00  0.00           C  
ATOM   1920  C   VAL A 736      40.583  96.224  -5.784  1.00  0.00           C  
ATOM   1921  O   VAL A 736      40.878  95.751  -4.691  1.00  0.00           O  
ATOM   1922  CB  VAL A 736      38.145  95.798  -5.861  1.00  0.00           C  
ATOM   1923  CG1 VAL A 736      38.015  97.230  -5.390  1.00  0.00           C  
ATOM   1924  CG2 VAL A 736      36.976  95.424  -6.761  1.00  0.00           C  
ATOM   1925  N   ASP A 737      41.202  97.270  -6.305  1.00  0.00           N  
ATOM   1926  CA  ASP A 737      42.270  97.933  -5.583  1.00  0.00           C  
ATOM   1927  C   ASP A 737      42.447  99.322  -6.187  1.00  0.00           C  
ATOM   1928  O   ASP A 737      41.971  99.589  -7.295  1.00  0.00           O  
ATOM   1929  CB  ASP A 737      43.550  97.106  -5.689  1.00  0.00           C  
ATOM   1930  CG  ASP A 737      44.554  97.447  -4.615  1.00  0.00           C  
ATOM   1931  OD1 ASP A 737      45.548  96.704  -4.477  1.00  0.00           O  
ATOM   1932  OD2 ASP A 737      44.357  98.456  -3.911  1.00  0.00           O  
ATOM   1933  N   GLU A 738      43.112 100.211  -5.457  1.00  0.00           N  
ATOM   1934  CA  GLU A 738      43.311 101.572  -5.932  1.00  0.00           C  
ATOM   1935  C   GLU A 738      44.112 101.582  -7.231  1.00  0.00           C  
ATOM   1936  O   GLU A 738      43.619 102.047  -8.264  1.00  0.00           O  
ATOM   1937  CB  GLU A 738      44.005 102.400  -4.848  1.00  0.00           C  
ATOM   1938  CG  GLU A 738      43.434 102.149  -3.445  1.00  0.00           C  
ATOM   1939  CD  GLU A 738      43.653 103.303  -2.469  1.00  0.00           C  
ATOM   1940  OE1 GLU A 738      42.959 104.336  -2.603  1.00  0.00           O  
ATOM   1941  OE2 GLU A 738      44.515 103.174  -1.567  1.00  0.00           O  
ATOM   1942  N   GLU A 739      45.334 101.052  -7.185  1.00  0.00           N  
ATOM   1943  CA  GLU A 739      46.194 100.998  -8.369  1.00  0.00           C  
ATOM   1944  C   GLU A 739      46.250  99.602  -8.993  1.00  0.00           C  
ATOM   1945  O   GLU A 739      46.579  98.626  -8.322  1.00  0.00           O  
ATOM   1946  CB  GLU A 739      47.618 101.443  -8.018  1.00  0.00           C  
ATOM   1947  CG  GLU A 739      47.774 102.922  -7.675  1.00  0.00           C  
ATOM   1948  CD  GLU A 739      47.429 103.848  -8.834  1.00  0.00           C  
ATOM   1949  OE1 GLU A 739      47.691 105.066  -8.717  1.00  0.00           O  
ATOM   1950  OE2 GLU A 739      46.895 103.366  -9.857  1.00  0.00           O  
ATOM   1951  N   LEU A 788      45.940  99.519 -10.283  1.00  0.00           N  
ATOM   1952  CA  LEU A 788      45.957  98.250 -11.007  1.00  0.00           C  
ATOM   1953  C   LEU A 788      46.581  98.388 -12.388  1.00  0.00           C  
ATOM   1954  O   LEU A 788      46.498  99.446 -13.014  1.00  0.00           O  
ATOM   1955  CB  LEU A 788      44.540  97.718 -11.191  1.00  0.00           C  
ATOM   1956  CG  LEU A 788      43.777  97.189  -9.987  1.00  0.00           C  
ATOM   1957  CD1 LEU A 788      42.375  96.806 -10.429  1.00  0.00           C  
ATOM   1958  CD2 LEU A 788      44.507  95.993  -9.402  1.00  0.00           C  
ATOM   1959  N   SER A 789      47.188  97.307 -12.864  1.00  0.00           N  
ATOM   1960  CA  SER A 789      47.805  97.287 -14.186  1.00  0.00           C  
ATOM   1961  C   SER A 789      47.543  95.918 -14.783  1.00  0.00           C  
ATOM   1962  O   SER A 789      47.234  94.979 -14.052  1.00  0.00           O  
ATOM   1963  CB  SER A 789      49.313  97.517 -14.087  1.00  0.00           C  
ATOM   1964  OG  SER A 789      49.956  96.419 -13.473  1.00  0.00           O  
ATOM   1965  N   VAL A 790      47.662  95.793 -16.101  1.00  0.00           N  
ATOM   1966  CA  VAL A 790      47.425  94.505 -16.735  1.00  0.00           C  
ATOM   1967  C   VAL A 790      48.317  93.455 -16.083  1.00  0.00           C  
ATOM   1968  O   VAL A 790      47.995  92.269 -16.085  1.00  0.00           O  
ATOM   1969  CB  VAL A 790      47.661  94.573 -18.273  1.00  0.00           C  
ATOM   1970  CG1 VAL A 790      48.226  93.265 -18.795  1.00  0.00           C  
ATOM   1971  CG2 VAL A 790      46.340  94.846 -18.976  1.00  0.00           C  
ATOM   1972  N   ASP A 791      49.427  93.893 -15.501  1.00  0.00           N  
ATOM   1973  CA  ASP A 791      50.325  92.959 -14.833  1.00  0.00           C  
ATOM   1974  C   ASP A 791      49.556  92.129 -13.822  1.00  0.00           C  
ATOM   1975  O   ASP A 791      49.679  90.904 -13.787  1.00  0.00           O  
ATOM   1976  CB  ASP A 791      51.452  93.702 -14.125  1.00  0.00           C  
ATOM   1977  CG  ASP A 791      52.301  94.485 -15.082  1.00  0.00           C  
ATOM   1978  OD1 ASP A 791      51.923  95.628 -15.414  1.00  0.00           O  
ATOM   1979  OD2 ASP A 791      53.334  93.945 -15.523  1.00  0.00           O  
ATOM   1980  N   ASP A 792      48.758  92.804 -13.005  1.00  0.00           N  
ATOM   1981  CA  ASP A 792      47.959  92.133 -11.997  1.00  0.00           C  
ATOM   1982  C   ASP A 792      47.098  91.053 -12.620  1.00  0.00           C  
ATOM   1983  O   ASP A 792      46.804  90.042 -11.988  1.00  0.00           O  
ATOM   1984  CB  ASP A 792      47.106  93.151 -11.262  1.00  0.00           C  
ATOM   1985  CG  ASP A 792      47.918  93.973 -10.294  1.00  0.00           C  
ATOM   1986  OD1 ASP A 792      47.373  94.940  -9.723  1.00  0.00           O  
ATOM   1987  OD2 ASP A 792      49.108  93.639 -10.100  1.00  0.00           O  
ATOM   1988  N   GLY A 793      46.704  91.267 -13.869  1.00  0.00           N  
ATOM   1989  CA  GLY A 793      45.909  90.272 -14.563  1.00  0.00           C  
ATOM   1990  C   GLY A 793      46.773  89.059 -14.869  1.00  0.00           C  
ATOM   1991  O   GLY A 793      46.323  87.921 -14.778  1.00  0.00           O  
ATOM   1992  N   LYS A 794      48.027  89.303 -15.232  1.00  0.00           N  
ATOM   1993  CA  LYS A 794      48.951  88.221 -15.542  1.00  0.00           C  
ATOM   1994  C   LYS A 794      49.322  87.494 -14.259  1.00  0.00           C  
ATOM   1995  O   LYS A 794      49.178  86.273 -14.151  1.00  0.00           O  
ATOM   1996  CB  LYS A 794      50.219  88.775 -16.193  1.00  0.00           C  
ATOM   1997  CG  LYS A 794      49.982  89.511 -17.497  1.00  0.00           C  
ATOM   1998  CD  LYS A 794      51.249  90.213 -17.938  1.00  0.00           C  
ATOM   1999  CE  LYS A 794      51.019  91.083 -19.154  1.00  0.00           C  
ATOM   2000  NZ  LYS A 794      52.209  91.939 -19.409  1.00  0.00           N  
ATOM   2001  N   ALA A 795      49.800  88.255 -13.285  1.00  0.00           N  
ATOM   2002  CA  ALA A 795      50.198  87.678 -12.015  1.00  0.00           C  
ATOM   2003  C   ALA A 795      49.150  86.703 -11.482  1.00  0.00           C  
ATOM   2004  O   ALA A 795      49.495  85.642 -10.963  1.00  0.00           O  
ATOM   2005  CB  ALA A 795      50.448  88.771 -11.014  1.00  0.00           C  
ATOM   2006  N   VAL A 796      47.874  87.056 -11.606  1.00  0.00           N  
ATOM   2007  CA  VAL A 796      46.816  86.175 -11.130  1.00  0.00           C  
ATOM   2008  C   VAL A 796      46.705  84.966 -12.053  1.00  0.00           C  
ATOM   2009  O   VAL A 796      46.731  83.819 -11.603  1.00  0.00           O  
ATOM   2010  CB  VAL A 796      45.461  86.924 -11.053  1.00  0.00           C  
ATOM   2011  CG1 VAL A 796      44.300  85.948 -10.921  1.00  0.00           C  
ATOM   2012  CG2 VAL A 796      45.469  87.843  -9.859  1.00  0.00           C  
ATOM   2013  N   ALA A 797      46.588  85.226 -13.348  1.00  0.00           N  
ATOM   2014  CA  ALA A 797      46.488  84.150 -14.319  1.00  0.00           C  
ATOM   2015  C   ALA A 797      47.623  83.162 -14.084  1.00  0.00           C  
ATOM   2016  O   ALA A 797      47.426  81.952 -14.176  1.00  0.00           O  
ATOM   2017  CB  ALA A 797      46.556  84.705 -15.743  1.00  0.00           C  
ATOM   2018  N   GLU A 798      48.815  83.660 -13.771  1.00  0.00           N  
ATOM   2019  CA  GLU A 798      49.922  82.744 -13.537  1.00  0.00           C  
ATOM   2020  C   GLU A 798      49.627  81.896 -12.311  1.00  0.00           C  
ATOM   2021  O   GLU A 798      49.290  80.725 -12.431  1.00  0.00           O  
ATOM   2022  CB  GLU A 798      51.229  83.492 -13.319  1.00  0.00           C  
ATOM   2023  CG  GLU A 798      52.449  82.581 -13.279  1.00  0.00           C  
ATOM   2024  CD  GLU A 798      53.626  83.226 -12.568  1.00  0.00           C  
ATOM   2025  OE1 GLU A 798      53.712  83.089 -11.325  1.00  0.00           O  
ATOM   2026  OE2 GLU A 798      54.451  83.881 -13.247  1.00  0.00           O  
ATOM   2027  N   ALA A 799      49.742  82.499 -11.133  1.00  0.00           N  
ATOM   2028  CA  ALA A 799      49.495  81.794  -9.883  1.00  0.00           C  
ATOM   2029  C   ALA A 799      48.279  80.874  -9.938  1.00  0.00           C  
ATOM   2030  O   ALA A 799      48.233  79.863  -9.233  1.00  0.00           O  
ATOM   2031  CB  ALA A 799      49.340  82.784  -8.754  1.00  0.00           C  
ATOM   2032  N   LEU A 800      47.294  81.207 -10.765  1.00  0.00           N  
ATOM   2033  CA  LEU A 800      46.119  80.347 -10.849  1.00  0.00           C  
ATOM   2034  C   LEU A 800      46.376  79.093 -11.682  1.00  0.00           C  
ATOM   2035  O   LEU A 800      46.202  77.978 -11.194  1.00  0.00           O  
ATOM   2036  CB  LEU A 800      44.916  81.098 -11.421  1.00  0.00           C  
ATOM   2037  CG  LEU A 800      43.663  80.213 -11.400  1.00  0.00           C  
ATOM   2038  CD1 LEU A 800      43.322  79.902  -9.951  1.00  0.00           C  
ATOM   2039  CD2 LEU A 800      42.490  80.889 -12.103  1.00  0.00           C  
ATOM   2040  N   LEU A 801      46.784  79.278 -12.936  1.00  0.00           N  
ATOM   2041  CA  LEU A 801      47.067  78.154 -13.825  1.00  0.00           C  
ATOM   2042  C   LEU A 801      48.170  77.231 -13.301  1.00  0.00           C  
ATOM   2043  O   LEU A 801      48.108  76.020 -13.483  1.00  0.00           O  
ATOM   2044  CB  LEU A 801      47.472  78.651 -15.216  1.00  0.00           C  
ATOM   2045  CG  LEU A 801      46.429  79.087 -16.243  1.00  0.00           C  
ATOM   2046  CD1 LEU A 801      45.290  78.089 -16.286  1.00  0.00           C  
ATOM   2047  CD2 LEU A 801      45.921  80.444 -15.892  1.00  0.00           C  
ATOM   2048  N   ARG A 802      49.179  77.818 -12.666  1.00  0.00           N  
ATOM   2049  CA  ARG A 802      50.317  77.084 -12.116  1.00  0.00           C  
ATOM   2050  C   ARG A 802      49.958  75.928 -11.194  1.00  0.00           C  
ATOM   2051  O   ARG A 802      50.794  75.081 -10.906  1.00  0.00           O  
ATOM   2052  CB  ARG A 802      51.231  78.040 -11.353  1.00  0.00           C  
ATOM   2053  CG  ARG A 802      52.232  78.785 -12.207  1.00  0.00           C  
ATOM   2054  CD  ARG A 802      53.620  78.287 -11.880  1.00  0.00           C  
ATOM   2055  NE  ARG A 802      54.555  79.381 -11.671  1.00  0.00           N  
ATOM   2056  CZ  ARG A 802      55.662  79.276 -10.948  1.00  0.00           C  
ATOM   2057  NH1 ARG A 802      56.463  80.322 -10.805  1.00  0.00           N  
ATOM   2058  NH2 ARG A 802      55.957  78.124 -10.359  1.00  0.00           N  
ATOM   2059  N   GLN A 803      48.727  75.895 -10.713  1.00  0.00           N  
ATOM   2060  CA  GLN A 803      48.326  74.820  -9.829  1.00  0.00           C  
ATOM   2061  C   GLN A 803      47.661  73.707 -10.613  1.00  0.00           C  
ATOM   2062  O   GLN A 803      47.095  72.784 -10.036  1.00  0.00           O  
ATOM   2063  CB  GLN A 803      47.373  75.350  -8.771  1.00  0.00           C  
ATOM   2064  CG  GLN A 803      47.964  76.439  -7.907  1.00  0.00           C  
ATOM   2065  CD  GLN A 803      47.028  76.854  -6.798  1.00  0.00           C  
ATOM   2066  OE1 GLN A 803      46.586  76.028  -5.997  1.00  0.00           O  
ATOM   2067  NE2 GLN A 803      46.717  78.136  -6.744  1.00  0.00           N  
ATOM   2068  N   PHE A 807      47.731  73.792 -11.935  1.00  0.00           N  
ATOM   2069  CA  PHE A 807      47.132  72.781 -12.796  1.00  0.00           C  
ATOM   2070  C   PHE A 807      48.158  72.285 -13.794  1.00  0.00           C  
ATOM   2071  O   PHE A 807      47.802  71.820 -14.875  1.00  0.00           O  
ATOM   2072  CB  PHE A 807      45.942  73.364 -13.554  1.00  0.00           C  
ATOM   2073  CG  PHE A 807      44.842  73.834 -12.668  1.00  0.00           C  
ATOM   2074  CD1 PHE A 807      43.739  73.028 -12.424  1.00  0.00           C  
ATOM   2075  CD2 PHE A 807      44.914  75.081 -12.055  1.00  0.00           C  
ATOM   2076  CE1 PHE A 807      42.720  73.458 -11.580  1.00  0.00           C  
ATOM   2077  CE2 PHE A 807      43.899  75.520 -11.208  1.00  0.00           C  
ATOM   2078  CZ  PHE A 807      42.802  74.707 -10.970  1.00  0.00           C  
ATOM   2079  N   GLY A 808      49.433  72.404 -13.445  1.00  0.00           N  
ATOM   2080  CA  GLY A 808      50.468  71.946 -14.351  1.00  0.00           C  
ATOM   2081  C   GLY A 808      51.151  73.028 -15.162  1.00  0.00           C  
ATOM   2082  O   GLY A 808      52.340  73.256 -14.972  1.00  0.00           O  
ATOM   2083  N   PHE A1141      50.413  73.680 -16.061  1.00  0.00           N  
ATOM   2084  CA  PHE A1141      50.948  74.754 -16.912  1.00  0.00           C  
ATOM   2085  C   PHE A1141      52.244  75.338 -16.343  1.00  0.00           C  
ATOM   2086  O   PHE A1141      52.292  75.729 -15.175  1.00  0.00           O  
ATOM   2087  CB  PHE A1141      49.906  75.872 -17.078  1.00  0.00           C  
ATOM   2088  CG  PHE A1141      48.553  75.382 -17.517  1.00  0.00           C  
ATOM   2089  CD1 PHE A1141      47.613  74.962 -16.581  1.00  0.00           C  
ATOM   2090  CD2 PHE A1141      48.242  75.278 -18.865  1.00  0.00           C  
ATOM   2091  CE1 PHE A1141      46.385  74.441 -16.980  1.00  0.00           C  
ATOM   2092  CE2 PHE A1141      47.014  74.755 -19.276  1.00  0.00           C  
ATOM   2093  CZ  PHE A1141      46.087  74.335 -18.331  1.00  0.00           C  
ATOM   2094  N   GLU A1153      53.286  75.415 -17.168  1.00  0.00           N  
ATOM   2095  CA  GLU A1153      54.576  75.909 -16.695  1.00  0.00           C  
ATOM   2096  C   GLU A1153      55.065  77.233 -17.300  1.00  0.00           C  
ATOM   2097  O   GLU A1153      55.972  77.885 -16.759  1.00  0.00           O  
ATOM   2098  CB  GLU A1153      55.621  74.813 -16.906  1.00  0.00           C  
ATOM   2099  CG  GLU A1153      55.212  73.484 -16.292  1.00  0.00           C  
ATOM   2100  CD  GLU A1153      56.009  72.306 -16.816  1.00  0.00           C  
ATOM   2101  OE1 GLU A1153      56.062  72.120 -18.051  1.00  0.00           O  
ATOM   2102  OE2 GLU A1153      56.572  71.558 -15.990  1.00  0.00           O  
ATOM   2103  N   ASN A1154      54.476  77.640 -18.417  1.00  0.00           N  
ATOM   2104  CA  ASN A1154      54.887  78.887 -19.034  1.00  0.00           C  
ATOM   2105  C   ASN A1154      53.673  79.570 -19.632  1.00  0.00           C  
ATOM   2106  O   ASN A1154      52.796  78.909 -20.177  1.00  0.00           O  
ATOM   2107  CB  ASN A1154      55.933  78.618 -20.110  1.00  0.00           C  
ATOM   2108  CG  ASN A1154      56.685  79.865 -20.509  1.00  0.00           C  
ATOM   2109  OD1 ASN A1154      57.569  79.821 -21.358  1.00  0.00           O  
ATOM   2110  ND2 ASN A1154      56.341  80.986 -19.894  1.00  0.00           N  
ATOM   2111  N   PHE A1155      53.634  80.895 -19.536  1.00  0.00           N  
ATOM   2112  CA  PHE A1155      52.507  81.672 -20.037  1.00  0.00           C  
ATOM   2113  C   PHE A1155      52.908  82.791 -20.974  1.00  0.00           C  
ATOM   2114  O   PHE A1155      53.994  83.360 -20.868  1.00  0.00           O  
ATOM   2115  CB  PHE A1155      51.749  82.279 -18.862  1.00  0.00           C  
ATOM   2116  CG  PHE A1155      51.528  81.321 -17.752  1.00  0.00           C  
ATOM   2117  CD1 PHE A1155      50.476  80.421 -17.801  1.00  0.00           C  
ATOM   2118  CD2 PHE A1155      52.434  81.248 -16.700  1.00  0.00           C  
ATOM   2119  CE1 PHE A1155      50.332  79.453 -16.819  1.00  0.00           C  
ATOM   2120  CE2 PHE A1155      52.302  80.285 -15.714  1.00  0.00           C  
ATOM   2121  CZ  PHE A1155      51.251  79.382 -15.772  1.00  0.00           C  
ATOM   2122  N   ARG A1156      51.999  83.111 -21.883  1.00  0.00           N  
ATOM   2123  CA  ARG A1156      52.194  84.179 -22.848  1.00  0.00           C  
ATOM   2124  C   ARG A1156      50.854  84.874 -22.924  1.00  0.00           C  
ATOM   2125  O   ARG A1156      49.829  84.207 -23.009  1.00  0.00           O  
ATOM   2126  CB  ARG A1156      52.537  83.606 -24.221  1.00  0.00           C  
ATOM   2127  CG  ARG A1156      53.896  82.938 -24.306  1.00  0.00           C  
ATOM   2128  CD  ARG A1156      55.013  83.958 -24.426  1.00  0.00           C  
ATOM   2129  NE  ARG A1156      56.290  83.327 -24.749  1.00  0.00           N  
ATOM   2130  CZ  ARG A1156      57.040  82.660 -23.879  1.00  0.00           C  
ATOM   2131  NH1 ARG A1156      58.184  82.119 -24.274  1.00  0.00           N  
ATOM   2132  NH2 ARG A1156      56.657  82.544 -22.616  1.00  0.00           N  
ATOM   2133  N   PHE A1157      50.853  86.202 -22.884  1.00  0.00           N  
ATOM   2134  CA  PHE A1157      49.600  86.941 -22.963  1.00  0.00           C  
ATOM   2135  C   PHE A1157      49.544  87.852 -24.187  1.00  0.00           C  
ATOM   2136  O   PHE A1157      50.430  88.675 -24.397  1.00  0.00           O  
ATOM   2137  CB  PHE A1157      49.396  87.803 -21.721  1.00  0.00           C  
ATOM   2138  CG  PHE A1157      49.629  87.089 -20.429  1.00  0.00           C  
ATOM   2139  CD1 PHE A1157      50.915  86.867 -19.967  1.00  0.00           C  
ATOM   2140  CD2 PHE A1157      48.554  86.693 -19.637  1.00  0.00           C  
ATOM   2141  CE1 PHE A1157      51.135  86.267 -18.730  1.00  0.00           C  
ATOM   2142  CE2 PHE A1157      48.759  86.090 -18.394  1.00  0.00           C  
ATOM   2143  CZ  PHE A1157      50.053  85.880 -17.942  1.00  0.00           C  
ATOM   2144  N   ARG A1158      48.500  87.710 -24.993  1.00  0.00           N  
ATOM   2145  CA  ARG A1158      48.349  88.561 -26.161  1.00  0.00           C  
ATOM   2146  C   ARG A1158      47.177  89.512 -25.915  1.00  0.00           C  
ATOM   2147  O   ARG A1158      46.359  89.274 -25.025  1.00  0.00           O  
ATOM   2148  CB  ARG A1158      48.096  87.715 -27.413  1.00  0.00           C  
ATOM   2149  CG  ARG A1158      46.653  87.317 -27.656  1.00  0.00           C  
ATOM   2150  CD  ARG A1158      46.541  86.482 -28.926  1.00  0.00           C  
ATOM   2151  NE  ARG A1158      45.177  86.021 -29.175  1.00  0.00           N  
ATOM   2152  CZ  ARG A1158      44.858  85.038 -30.012  1.00  0.00           C  
ATOM   2153  NH1 ARG A1158      43.588  84.691 -30.173  1.00  0.00           N  
ATOM   2154  NH2 ARG A1158      45.807  84.392 -30.679  1.00  0.00           N  
ATOM   2155  N   LYS A1159      47.101  90.593 -26.687  1.00  0.00           N  
ATOM   2156  CA  LYS A1159      46.009  91.552 -26.537  1.00  0.00           C  
ATOM   2157  C   LYS A1159      44.830  91.113 -27.404  1.00  0.00           C  
ATOM   2158  O   LYS A1159      44.975  90.902 -28.611  1.00  0.00           O  
ATOM   2159  CB  LYS A1159      46.477  92.960 -26.925  1.00  0.00           C  
ATOM   2160  CG  LYS A1159      47.555  93.534 -25.996  1.00  0.00           C  
ATOM   2161  CD  LYS A1159      47.036  93.768 -24.572  1.00  0.00           C  
ATOM   2162  CE  LYS A1159      48.170  93.797 -23.537  1.00  0.00           C  
ATOM   2163  NZ  LYS A1159      48.904  92.489 -23.407  1.00  0.00           N  
ATOM   2164  N   ASP A1160      43.666  90.968 -26.775  1.00  0.00           N  
ATOM   2165  CA  ASP A1160      42.462  90.519 -27.466  1.00  0.00           C  
ATOM   2166  C   ASP A1160      41.967  91.520 -28.498  1.00  0.00           C  
ATOM   2167  O   ASP A1160      41.896  92.721 -28.231  1.00  0.00           O  
ATOM   2168  CB  ASP A1160      41.360  90.227 -26.445  1.00  0.00           C  
ATOM   2169  CG  ASP A1160      40.182  89.489 -27.052  1.00  0.00           C  
ATOM   2170  OD1 ASP A1160      39.269  89.110 -26.289  1.00  0.00           O  
ATOM   2171  OD2 ASP A1160      40.167  89.286 -28.286  1.00  0.00           O  
ATOM   2172  N   GLU A1161      41.620  91.015 -29.679  1.00  0.00           N  
ATOM   2173  CA  GLU A1161      41.140  91.862 -30.763  1.00  0.00           C  
ATOM   2174  C   GLU A1161      39.761  92.464 -30.502  1.00  0.00           C  
ATOM   2175  O   GLU A1161      39.528  93.633 -30.805  1.00  0.00           O  
ATOM   2176  CB  GLU A1161      41.129  91.081 -32.084  1.00  0.00           C  
ATOM   2177  CG  GLU A1161      42.513  90.639 -32.553  1.00  0.00           C  
ATOM   2178  CD  GLU A1161      42.558  90.292 -34.034  1.00  0.00           C  
ATOM   2179  OE1 GLU A1161      41.800  89.398 -34.467  1.00  0.00           O  
ATOM   2180  OE2 GLU A1161      43.356  90.914 -34.768  1.00  0.00           O  
ATOM   2181  N   LYS A1425      38.850  91.675 -29.940  1.00  0.00           N  
ATOM   2182  CA  LYS A1425      37.505  92.166 -29.650  1.00  0.00           C  
ATOM   2183  C   LYS A1425      37.512  93.596 -29.116  1.00  0.00           C  
ATOM   2184  O   LYS A1425      36.761  94.449 -29.592  1.00  0.00           O  
ATOM   2185  CB  LYS A1425      36.806  91.278 -28.614  1.00  0.00           C  
ATOM   2186  CG  LYS A1425      36.377  89.903 -29.097  1.00  0.00           C  
ATOM   2187  CD  LYS A1425      35.382  89.286 -28.112  1.00  0.00           C  
ATOM   2188  CE  LYS A1425      34.969  87.870 -28.499  1.00  0.00           C  
ATOM   2189  NZ  LYS A1425      36.090  86.893 -28.380  1.00  0.00           N  
ATOM   2190  N   ARG A1437      38.370  93.852 -28.130  1.00  0.00           N  
ATOM   2191  CA  ARG A1437      38.447  95.164 -27.490  1.00  0.00           C  
ATOM   2192  C   ARG A1437      37.041  95.505 -27.015  1.00  0.00           C  
ATOM   2193  O   ARG A1437      36.423  96.454 -27.496  1.00  0.00           O  
ATOM   2194  CB  ARG A1437      38.943  96.225 -28.474  1.00  0.00           C  
ATOM   2195  CG  ARG A1437      40.395  96.055 -28.889  1.00  0.00           C  
ATOM   2196  CD  ARG A1437      40.824  97.133 -29.873  1.00  0.00           C  
ATOM   2197  NE  ARG A1437      41.169  98.416 -29.254  1.00  0.00           N  
ATOM   2198  CZ  ARG A1437      42.211  98.608 -28.445  1.00  0.00           C  
ATOM   2199  NH1 ARG A1437      42.453  99.818 -27.943  1.00  0.00           N  
ATOM   2200  NH2 ARG A1437      43.004  97.588 -28.124  1.00  0.00           N  
ATOM   2201  N   SER A1438      36.540  94.704 -26.076  1.00  0.00           N  
ATOM   2202  CA  SER A1438      35.200  94.874 -25.527  1.00  0.00           C  
ATOM   2203  C   SER A1438      35.052  96.160 -24.738  1.00  0.00           C  
ATOM   2204  O   SER A1438      36.014  96.683 -24.168  1.00  0.00           O  
ATOM   2205  CB  SER A1438      34.831  93.685 -24.642  1.00  0.00           C  
ATOM   2206  OG  SER A1438      34.804  92.480 -25.386  1.00  0.00           O  
ATOM   2207  N   LYS A1443      33.822  96.647 -24.693  1.00  0.00           N  
ATOM   2208  CA  LYS A1443      33.515  97.891 -24.019  1.00  0.00           C  
ATOM   2209  C   LYS A1443      33.636  97.916 -22.499  1.00  0.00           C  
ATOM   2210  O   LYS A1443      34.120  98.905 -21.950  1.00  0.00           O  
ATOM   2211  CB  LYS A1443      32.124  98.351 -24.450  1.00  0.00           C  
ATOM   2212  CG  LYS A1443      31.980  98.416 -25.964  1.00  0.00           C  
ATOM   2213  CD  LYS A1443      33.119  99.229 -26.582  1.00  0.00           C  
ATOM   2214  CE  LYS A1443      33.115  99.161 -28.104  1.00  0.00           C  
ATOM   2215  NZ  LYS A1443      34.270  99.898 -28.694  1.00  0.00           N  
ATOM   2216  N   TYR A1444      33.208  96.853 -21.818  1.00  0.00           N  
ATOM   2217  CA  TYR A1444      33.282  96.827 -20.355  1.00  0.00           C  
ATOM   2218  C   TYR A1444      34.713  96.841 -19.813  1.00  0.00           C  
ATOM   2219  O   TYR A1444      34.944  97.136 -18.638  1.00  0.00           O  
ATOM   2220  CB  TYR A1444      32.535  95.620 -19.794  1.00  0.00           C  
ATOM   2221  CG  TYR A1444      33.023  94.286 -20.304  1.00  0.00           C  
ATOM   2222  CD1 TYR A1444      32.604  93.800 -21.540  1.00  0.00           C  
ATOM   2223  CD2 TYR A1444      33.895  93.499 -19.543  1.00  0.00           C  
ATOM   2224  CE1 TYR A1444      33.035  92.558 -22.012  1.00  0.00           C  
ATOM   2225  CE2 TYR A1444      34.332  92.257 -20.005  1.00  0.00           C  
ATOM   2226  CZ  TYR A1444      33.899  91.793 -21.244  1.00  0.00           C  
ATOM   2227  OH  TYR A1444      34.335  90.582 -21.736  1.00  0.00           O  
ATOM   2228  N   TYR A1446      35.672  96.514 -20.671  1.00  0.00           N  
ATOM   2229  CA  TYR A1446      37.076  96.519 -20.280  1.00  0.00           C  
ATOM   2230  C   TYR A1446      37.712  97.785 -20.814  1.00  0.00           C  
ATOM   2231  O   TYR A1446      37.365  98.246 -21.899  1.00  0.00           O  
ATOM   2232  CB  TYR A1446      37.836  95.332 -20.884  1.00  0.00           C  
ATOM   2233  CG  TYR A1446      37.681  94.014 -20.168  1.00  0.00           C  
ATOM   2234  CD1 TYR A1446      37.799  93.931 -18.786  1.00  0.00           C  
ATOM   2235  CD2 TYR A1446      37.478  92.836 -20.885  1.00  0.00           C  
ATOM   2236  CE1 TYR A1446      37.721  92.707 -18.134  1.00  0.00           C  
ATOM   2237  CE2 TYR A1446      37.401  91.608 -20.244  1.00  0.00           C  
ATOM   2238  CZ  TYR A1446      37.523  91.550 -18.870  1.00  0.00           C  
ATOM   2239  OH  TYR A1446      37.447  90.336 -18.232  1.00  0.00           O  
ATOM   2240  N   ILE A1447      38.649  98.334 -20.050  1.00  0.00           N  
ATOM   2241  CA  ILE A1447      39.375  99.534 -20.447  1.00  0.00           C  
ATOM   2242  C   ILE A1447      39.981  99.287 -21.823  1.00  0.00           C  
ATOM   2243  O   ILE A1447      40.259  98.148 -22.193  1.00  0.00           O  
ATOM   2244  CB  ILE A1447      40.503  99.852 -19.421  1.00  0.00           C  
ATOM   2245  CG1 ILE A1447      39.982 100.843 -18.380  1.00  0.00           C  
ATOM   2246  CG2 ILE A1447      41.747 100.376 -20.119  1.00  0.00           C  
ATOM   2247  CD1 ILE A1447      40.972 101.166 -17.291  1.00  0.00           C  
ATOM   2248  N   PRO A1448      40.175 100.348 -22.614  1.00  0.00           N  
ATOM   2249  CA  PRO A1448      40.762 100.070 -23.920  1.00  0.00           C  
ATOM   2250  C   PRO A1448      42.198  99.598 -23.724  1.00  0.00           C  
ATOM   2251  O   PRO A1448      42.951 100.179 -22.938  1.00  0.00           O  
ATOM   2252  CB  PRO A1448      40.686 101.422 -24.620  1.00  0.00           C  
ATOM   2253  CG  PRO A1448      40.931 102.372 -23.493  1.00  0.00           C  
ATOM   2254  CD  PRO A1448      40.031 101.800 -22.403  1.00  0.00           C  
ATOM   2255  N   ASP A1456      42.558  98.526 -24.420  1.00  0.00           N  
ATOM   2256  CA  ASP A1456      43.908  97.987 -24.363  1.00  0.00           C  
ATOM   2257  C   ASP A1456      44.285  97.330 -23.041  1.00  0.00           C  
ATOM   2258  O   ASP A1456      45.363  97.571 -22.501  1.00  0.00           O  
ATOM   2259  CB  ASP A1456      44.919  99.087 -24.705  1.00  0.00           C  
ATOM   2260  CG  ASP A1456      46.337  98.567 -24.803  1.00  0.00           C  
ATOM   2261  OD1 ASP A1456      46.592  97.687 -25.653  1.00  0.00           O  
ATOM   2262  OD2 ASP A1456      47.196  99.039 -24.027  1.00  0.00           O  
ATOM   2263  N   THR A1457      43.388  96.505 -22.516  1.00  0.00           N  
ATOM   2264  CA  THR A1457      43.654  95.769 -21.287  1.00  0.00           C  
ATOM   2265  C   THR A1457      43.054  94.378 -21.438  1.00  0.00           C  
ATOM   2266  O   THR A1457      43.519  93.425 -20.813  1.00  0.00           O  
ATOM   2267  CB  THR A1457      43.069  96.460 -20.042  1.00  0.00           C  
ATOM   2268  OG1 THR A1457      41.730  96.884 -20.308  1.00  0.00           O  
ATOM   2269  CG2 THR A1457      43.913  97.648 -19.653  1.00  0.00           C  
ATOM   2270  N   GLN A1458      42.020  94.259 -22.270  1.00  0.00           N  
ATOM   2271  CA  GLN A1458      41.427  92.952 -22.499  1.00  0.00           C  
ATOM   2272  C   GLN A1458      42.542  92.115 -23.096  1.00  0.00           C  
ATOM   2273  O   GLN A1458      42.890  92.241 -24.272  1.00  0.00           O  
ATOM   2274  CB  GLN A1458      40.239  93.008 -23.466  1.00  0.00           C  
ATOM   2275  CG  GLN A1458      39.746  91.620 -23.863  1.00  0.00           C  
ATOM   2276  CD  GLN A1458      38.277  91.586 -24.243  1.00  0.00           C  
ATOM   2277  OE1 GLN A1458      37.846  92.294 -25.144  1.00  0.00           O  
ATOM   2278  NE2 GLN A1458      37.502  90.750 -23.556  1.00  0.00           N  
ATOM   2279  N   THR A1459      43.111  91.274 -22.247  1.00  0.00           N  
ATOM   2280  CA  THR A1459      44.205  90.399 -22.604  1.00  0.00           C  
ATOM   2281  C   THR A1459      43.727  88.967 -22.771  1.00  0.00           C  
ATOM   2282  O   THR A1459      42.748  88.559 -22.151  1.00  0.00           O  
ATOM   2283  CB  THR A1459      45.268  90.429 -21.501  1.00  0.00           C  
ATOM   2284  OG1 THR A1459      46.021  91.646 -21.596  1.00  0.00           O  
ATOM   2285  CG2 THR A1459      46.186  89.217 -21.601  1.00  0.00           C  
ATOM   2286  N   GLU A1460      44.414  88.217 -23.626  1.00  0.00           N  
ATOM   2287  CA  GLU A1460      44.104  86.808 -23.841  1.00  0.00           C  
ATOM   2288  C   GLU A1460      45.300  86.061 -23.271  1.00  0.00           C  
ATOM   2289  O   GLU A1460      46.425  86.264 -23.717  1.00  0.00           O  
ATOM   2290  CB  GLU A1460      43.952  86.488 -25.331  1.00  0.00           C  
ATOM   2291  CG  GLU A1460      42.588  86.810 -25.917  1.00  0.00           C  
ATOM   2292  CD  GLU A1460      42.449  86.342 -27.359  1.00  0.00           C  
ATOM   2293  OE1 GLU A1460      43.151  86.891 -28.234  1.00  0.00           O  
ATOM   2294  OE2 GLU A1460      41.639  85.424 -27.615  1.00  0.00           O  
ATOM   2295  N   VAL A1461      45.064  85.210 -22.279  1.00  0.00           N  
ATOM   2296  CA  VAL A1461      46.151  84.478 -21.653  1.00  0.00           C  
ATOM   2297  C   VAL A1461      46.334  83.060 -22.204  1.00  0.00           C  
ATOM   2298  O   VAL A1461      45.398  82.266 -22.247  1.00  0.00           O  
ATOM   2299  CB  VAL A1461      45.977  84.474 -20.096  1.00  0.00           C  
ATOM   2300  CG1 VAL A1461      44.568  84.116 -19.728  1.00  0.00           C  
ATOM   2301  CG2 VAL A1461      46.947  83.510 -19.453  1.00  0.00           C  
ATOM   2302  N   PHE A1462      47.564  82.779 -22.641  1.00  0.00           N  
ATOM   2303  CA  PHE A1462      47.977  81.495 -23.211  1.00  0.00           C  
ATOM   2304  C   PHE A1462      48.939  80.779 -22.263  1.00  0.00           C  
ATOM   2305  O   PHE A1462      49.909  81.369 -21.785  1.00  0.00           O  
ATOM   2306  CB  PHE A1462      48.693  81.726 -24.531  1.00  0.00           C  
ATOM   2307  CG  PHE A1462      47.791  82.130 -25.658  1.00  0.00           C  
ATOM   2308  CD1 PHE A1462      47.222  81.168 -26.489  1.00  0.00           C  
ATOM   2309  CD2 PHE A1462      47.548  83.473 -25.923  1.00  0.00           C  
ATOM   2310  CE1 PHE A1462      46.426  81.539 -27.577  1.00  0.00           C  
ATOM   2311  CE2 PHE A1462      46.755  83.852 -27.002  1.00  0.00           C  
ATOM   2312  CZ  PHE A1462      46.193  82.881 -27.834  1.00  0.00           C  
ATOM   2313  N   ALA A1463      48.686  79.501 -22.010  1.00  0.00           N  
ATOM   2314  CA  ALA A1463      49.534  78.740 -21.106  1.00  0.00           C  
ATOM   2315  C   ALA A1463      49.995  77.448 -21.735  1.00  0.00           C  
ATOM   2316  O   ALA A1463      49.258  76.821 -22.493  1.00  0.00           O  
ATOM   2317  CB  ALA A1463      48.789  78.442 -19.818  1.00  0.00           C  
ATOM   2318  N   PHE A1464      51.224  77.058 -21.414  1.00  0.00           N  
ATOM   2319  CA  PHE A1464      51.795  75.831 -21.930  1.00  0.00           C  
ATOM   2320  C   PHE A1464      51.723  74.755 -20.876  1.00  0.00           C  
ATOM   2321  O   PHE A1464      52.241  74.922 -19.769  1.00  0.00           O  
ATOM   2322  CB  PHE A1464      53.251  76.031 -22.335  1.00  0.00           C  
ATOM   2323  CG  PHE A1464      54.011  74.746 -22.484  1.00  0.00           C  
ATOM   2324  CD1 PHE A1464      54.625  74.153 -21.384  1.00  0.00           C  
ATOM   2325  CD2 PHE A1464      54.060  74.093 -23.707  1.00  0.00           C  
ATOM   2326  CE1 PHE A1464      55.269  72.931 -21.498  1.00  0.00           C  
ATOM   2327  CE2 PHE A1464      54.703  72.869 -23.832  1.00  0.00           C  
ATOM   2328  CZ  PHE A1464      55.307  72.287 -22.725  1.00  0.00           C  
ATOM   2329  N   HIS A1465      51.090  73.645 -21.236  1.00  0.00           N  
ATOM   2330  CA  HIS A1465      50.944  72.519 -20.331  1.00  0.00           C  
ATOM   2331  C   HIS A1465      51.449  71.251 -20.993  1.00  0.00           C  
ATOM   2332  O   HIS A1465      51.035  70.907 -22.093  1.00  0.00           O  
ATOM   2333  CB  HIS A1465      49.480  72.340 -19.940  1.00  0.00           C  
ATOM   2334  CG  HIS A1465      49.262  71.292 -18.896  1.00  0.00           C  
ATOM   2335  ND1 HIS A1465      49.848  71.351 -17.650  1.00  0.00           N  
ATOM   2336  CD2 HIS A1465      48.532  70.153 -18.915  1.00  0.00           C  
ATOM   2337  CE1 HIS A1465      49.489  70.292 -16.948  1.00  0.00           C  
ATOM   2338  NE2 HIS A1465      48.690  69.550 -17.692  1.00  0.00           N  
ATOM   2339  N   PRO A1475      52.352  70.534 -20.322  1.00  0.00           N  
ATOM   2340  CA  PRO A1475      52.931  69.291 -20.832  1.00  0.00           C  
ATOM   2341  C   PRO A1475      51.936  68.278 -21.405  1.00  0.00           C  
ATOM   2342  O   PRO A1475      52.086  67.830 -22.541  1.00  0.00           O  
ATOM   2343  CB  PRO A1475      53.681  68.752 -19.620  1.00  0.00           C  
ATOM   2344  CG  PRO A1475      54.174  70.019 -18.965  1.00  0.00           C  
ATOM   2345  CD  PRO A1475      52.940  70.894 -19.019  1.00  0.00           C  
ATOM   2346  N   LYS A1476      50.922  67.912 -20.631  1.00  0.00           N  
ATOM   2347  CA  LYS A1476      49.949  66.933 -21.106  1.00  0.00           C  
ATOM   2348  C   LYS A1476      49.493  67.163 -22.544  1.00  0.00           C  
ATOM   2349  O   LYS A1476      48.969  66.254 -23.184  1.00  0.00           O  
ATOM   2350  CB  LYS A1476      48.729  66.901 -20.184  1.00  0.00           C  
ATOM   2351  CG  LYS A1476      48.983  66.220 -18.850  1.00  0.00           C  
ATOM   2352  CD  LYS A1476      47.693  65.983 -18.075  1.00  0.00           C  
ATOM   2353  CE  LYS A1476      46.648  65.302 -18.951  1.00  0.00           C  
ATOM   2354  NZ  LYS A1476      47.202  64.141 -19.706  1.00  0.00           N  
ATOM   2355  N   LEU A1681      49.702  68.372 -23.050  1.00  0.00           N  
ATOM   2356  CA  LEU A1681      49.292  68.715 -24.405  1.00  0.00           C  
ATOM   2357  C   LEU A1681      50.321  68.413 -25.491  1.00  0.00           C  
ATOM   2358  O   LEU A1681      49.948  68.121 -26.626  1.00  0.00           O  
ATOM   2359  CB  LEU A1681      48.920  70.198 -24.476  1.00  0.00           C  
ATOM   2360  CG  LEU A1681      47.674  70.669 -23.724  1.00  0.00           C  
ATOM   2361  CD1 LEU A1681      47.550  72.191 -23.816  1.00  0.00           C  
ATOM   2362  CD2 LEU A1681      46.451  69.994 -24.319  1.00  0.00           C  
ATOM   2363  N   VAL A1682      51.605  68.492 -25.153  1.00  0.00           N  
ATOM   2364  CA  VAL A1682      52.670  68.245 -26.124  1.00  0.00           C  
ATOM   2365  C   VAL A1682      52.417  67.010 -26.978  1.00  0.00           C  
ATOM   2366  O   VAL A1682      52.437  65.881 -26.482  1.00  0.00           O  
ATOM   2367  CB  VAL A1682      54.035  68.093 -25.432  1.00  0.00           C  
ATOM   2368  CG1 VAL A1682      54.384  69.376 -24.703  1.00  0.00           C  
ATOM   2369  CG2 VAL A1682      54.004  66.927 -24.462  1.00  0.00           C  
ATOM   2370  N   GLY A1683      52.176  67.241 -28.267  1.00  0.00           N  
ATOM   2371  CA  GLY A1683      51.914  66.151 -29.188  1.00  0.00           C  
ATOM   2372  C   GLY A1683      50.641  65.408 -28.837  1.00  0.00           C  
ATOM   2373  O   GLY A1683      50.643  64.532 -27.970  1.00  0.00           O  
ATOM   2374  N   SER A1684      49.549  65.758 -29.507  1.00  0.00           N  
ATOM   2375  CA  SER A1684      48.268  65.114 -29.249  1.00  0.00           C  
ATOM   2376  C   SER A1684      47.344  65.189 -30.460  1.00  0.00           C  
ATOM   2377  O   SER A1684      47.593  65.950 -31.398  1.00  0.00           O  
ATOM   2378  CB  SER A1684      47.589  65.767 -28.043  1.00  0.00           C  
ATOM   2379  OG  SER A1684      46.340  65.158 -27.769  1.00  0.00           O  
ATOM   2380  N   SER A1685      46.277  64.394 -30.429  1.00  0.00           N  
ATOM   2381  CA  SER A1685      45.293  64.353 -31.509  1.00  0.00           C  
ATOM   2382  C   SER A1685      44.549  65.683 -31.604  1.00  0.00           C  
ATOM   2383  O   SER A1685      43.483  65.772 -32.216  1.00  0.00           O  
ATOM   2384  CB  SER A1685      44.294  63.215 -31.260  1.00  0.00           C  
ATOM   2385  OG  SER A1685      43.273  63.189 -32.244  1.00  0.00           O  
ATOM   2386  N   THR A1686      45.123  66.715 -30.995  1.00  0.00           N  
ATOM   2387  CA  THR A1686      44.521  68.040 -30.992  1.00  0.00           C  
ATOM   2388  C   THR A1686      45.345  69.044 -31.793  1.00  0.00           C  
ATOM   2389  O   THR A1686      46.277  68.673 -32.508  1.00  0.00           O  
ATOM   2390  CB  THR A1686      44.363  68.563 -29.549  1.00  0.00           C  
ATOM   2391  OG1 THR A1686      43.644  69.803 -29.565  1.00  0.00           O  
ATOM   2392  CG2 THR A1686      45.730  68.779 -28.905  1.00  0.00           C  
ATOM   2393  N   LYS A1687      44.989  70.318 -31.661  1.00  0.00           N  
ATOM   2394  CA  LYS A1687      45.672  71.397 -32.361  1.00  0.00           C  
ATOM   2395  C   LYS A1687      46.740  72.011 -31.459  1.00  0.00           C  
ATOM   2396  O   LYS A1687      47.426  72.959 -31.848  1.00  0.00           O  
ATOM   2397  CB  LYS A1687      44.659  72.473 -32.770  1.00  0.00           C  
ATOM   2398  CG  LYS A1687      45.184  73.501 -33.764  1.00  0.00           C  
ATOM   2399  CD  LYS A1687      45.452  72.868 -35.125  1.00  0.00           C  
ATOM   2400  CE  LYS A1687      45.875  73.911 -36.149  1.00  0.00           C  
ATOM   2401  NZ  LYS A1687      46.114  73.315 -37.493  1.00  0.00           N  
ATOM   2402  N   TYR A1688      46.878  71.465 -30.254  1.00  0.00           N  
ATOM   2403  CA  TYR A1688      47.860  71.968 -29.302  1.00  0.00           C  
ATOM   2404  C   TYR A1688      49.019  70.993 -29.161  1.00  0.00           C  
ATOM   2405  O   TYR A1688      49.323  70.532 -28.062  1.00  0.00           O  
ATOM   2406  CB  TYR A1688      47.216  72.186 -27.930  1.00  0.00           C  
ATOM   2407  CG  TYR A1688      45.802  72.708 -27.991  1.00  0.00           C  
ATOM   2408  CD1 TYR A1688      44.716  71.844 -27.864  1.00  0.00           C  
ATOM   2409  CD2 TYR A1688      45.544  74.064 -28.193  1.00  0.00           C  
ATOM   2410  CE1 TYR A1688      43.407  72.314 -27.937  1.00  0.00           C  
ATOM   2411  CE2 TYR A1688      44.237  74.546 -28.269  1.00  0.00           C  
ATOM   2412  CZ  TYR A1688      43.174  73.664 -28.140  1.00  0.00           C  
ATOM   2413  OH  TYR A1688      41.882  74.132 -28.216  1.00  0.00           O  
ATOM   2414  N   SER A1689      49.665  70.679 -30.276  1.00  0.00           N  
ATOM   2415  CA  SER A1689      50.789  69.758 -30.255  1.00  0.00           C  
ATOM   2416  C   SER A1689      51.980  70.388 -29.550  1.00  0.00           C  
ATOM   2417  O   SER A1689      52.679  69.723 -28.788  1.00  0.00           O  
ATOM   2418  CB  SER A1689      51.179  69.365 -31.680  1.00  0.00           C  
ATOM   2419  OG  SER A1689      50.123  68.673 -32.323  1.00  0.00           O  
ATOM   2420  N   ASP A1690      52.203  71.675 -29.802  1.00  0.00           N  
ATOM   2421  CA  ASP A1690      53.319  72.395 -29.192  1.00  0.00           C  
ATOM   2422  C   ASP A1690      53.164  72.625 -27.693  1.00  0.00           C  
ATOM   2423  O   ASP A1690      54.054  73.186 -27.056  1.00  0.00           O  
ATOM   2424  CB  ASP A1690      53.539  73.737 -29.896  1.00  0.00           C  
ATOM   2425  CG  ASP A1690      52.257  74.521 -30.078  1.00  0.00           C  
ATOM   2426  OD1 ASP A1690      52.320  75.646 -30.614  1.00  0.00           O  
ATOM   2427  OD2 ASP A1690      51.184  74.015 -29.693  1.00  0.00           O  
ATOM   2428  N   GLY A1692      52.035  72.195 -27.136  1.00  0.00           N  
ATOM   2429  CA  GLY A1692      51.796  72.351 -25.708  1.00  0.00           C  
ATOM   2430  C   GLY A1692      51.013  73.584 -25.278  1.00  0.00           C  
ATOM   2431  O   GLY A1692      50.377  73.588 -24.218  1.00  0.00           O  
ATOM   2432  N   TRP A1693      51.056  74.634 -26.092  1.00  0.00           N  
ATOM   2433  CA  TRP A1693      50.355  75.867 -25.768  1.00  0.00           C  
ATOM   2434  C   TRP A1693      48.878  75.818 -26.123  1.00  0.00           C  
ATOM   2435  O   TRP A1693      48.489  75.266 -27.154  1.00  0.00           O  
ATOM   2436  CB  TRP A1693      51.028  77.058 -26.458  1.00  0.00           C  
ATOM   2437  CG  TRP A1693      52.418  77.316 -25.949  1.00  0.00           C  
ATOM   2438  CD1 TRP A1693      53.566  76.707 -26.362  1.00  0.00           C  
ATOM   2439  CD2 TRP A1693      52.796  78.196 -24.881  1.00  0.00           C  
ATOM   2440  NE1 TRP A1693      54.633  77.147 -25.619  1.00  0.00           N  
ATOM   2441  CE2 TRP A1693      54.189  78.062 -24.702  1.00  0.00           C  
ATOM   2442  CE3 TRP A1693      52.091  79.080 -24.057  1.00  0.00           C  
ATOM   2443  CZ2 TRP A1693      54.894  78.781 -23.730  1.00  0.00           C  
ATOM   2444  CZ3 TRP A1693      52.792  79.796 -23.088  1.00  0.00           C  
ATOM   2445  CH2 TRP A1693      54.180  79.640 -22.935  1.00  0.00           C  
ATOM   2446  N   ILE A1700      48.067  76.407 -25.246  1.00  0.00           N  
ATOM   2447  CA  ILE A1700      46.618  76.454 -25.398  1.00  0.00           C  
ATOM   2448  C   ILE A1700      46.161  77.754 -24.726  1.00  0.00           C  
ATOM   2449  O   ILE A1700      46.738  78.151 -23.713  1.00  0.00           O  
ATOM   2450  CB  ILE A1700      45.979  75.189 -24.703  1.00  0.00           C  
ATOM   2451  CG1 ILE A1700      44.490  75.039 -25.033  1.00  0.00           C  
ATOM   2452  CG2 ILE A1700      46.178  75.256 -23.222  1.00  0.00           C  
ATOM   2453  CD1 ILE A1700      43.598  76.069 -24.431  1.00  0.00           C  
ATOM   2454  N   GLU A1701      45.170  78.436 -25.309  1.00  0.00           N  
ATOM   2455  CA  GLU A1701      44.624  79.677 -24.725  1.00  0.00           C  
ATOM   2456  C   GLU A1701      43.607  79.240 -23.686  1.00  0.00           C  
ATOM   2457  O   GLU A1701      42.564  78.705 -24.043  1.00  0.00           O  
ATOM   2458  CB  GLU A1701      43.894  80.520 -25.769  1.00  0.00           C  
ATOM   2459  CG  GLU A1701      43.241  81.764 -25.174  1.00  0.00           C  
ATOM   2460  CD  GLU A1701      42.214  82.398 -26.092  1.00  0.00           C  
ATOM   2461  OE1 GLU A1701      41.640  83.440 -25.709  1.00  0.00           O  
ATOM   2462  OE2 GLU A1701      41.975  81.854 -27.190  1.00  0.00           O  
ATOM   2463  N   ILE A1702      43.883  79.494 -22.410  1.00  0.00           N  
ATOM   2464  CA  ILE A1702      42.987  79.029 -21.363  1.00  0.00           C  
ATOM   2465  C   ILE A1702      42.128  80.035 -20.587  1.00  0.00           C  
ATOM   2466  O   ILE A1702      41.197  79.636 -19.894  1.00  0.00           O  
ATOM   2467  CB  ILE A1702      43.777  78.177 -20.364  1.00  0.00           C  
ATOM   2468  CG1 ILE A1702      42.817  77.262 -19.617  1.00  0.00           C  
ATOM   2469  CG2 ILE A1702      44.572  79.081 -19.423  1.00  0.00           C  
ATOM   2470  CD1 ILE A1702      43.497  76.257 -18.731  1.00  0.00           C  
ATOM   2471  N   ALA A1703      42.422  81.325 -20.687  1.00  0.00           N  
ATOM   2472  CA  ALA A1703      41.617  82.314 -19.975  1.00  0.00           C  
ATOM   2473  C   ALA A1703      41.674  83.707 -20.600  1.00  0.00           C  
ATOM   2474  O   ALA A1703      42.386  83.934 -21.572  1.00  0.00           O  
ATOM   2475  CB  ALA A1703      42.042  82.374 -18.512  1.00  0.00           C  
ATOM   2476  N   THR A1704      40.914  84.637 -20.038  1.00  0.00           N  
ATOM   2477  CA  THR A1704      40.876  86.000 -20.544  1.00  0.00           C  
ATOM   2478  C   THR A1704      40.852  86.915 -19.340  1.00  0.00           C  
ATOM   2479  O   THR A1704      40.579  86.459 -18.231  1.00  0.00           O  
ATOM   2480  CB  THR A1704      39.607  86.254 -21.373  1.00  0.00           C  
ATOM   2481  OG1 THR A1704      39.423  85.179 -22.302  1.00  0.00           O  
ATOM   2482  CG2 THR A1704      39.725  87.565 -22.146  1.00  0.00           C  
ATOM   2483  N   PHE A1705      41.142  88.195 -19.547  1.00  0.00           N  
ATOM   2484  CA  PHE A1705      41.128  89.146 -18.445  1.00  0.00           C  
ATOM   2485  C   PHE A1705      41.420  90.567 -18.883  1.00  0.00           C  
ATOM   2486  O   PHE A1705      42.045  90.791 -19.915  1.00  0.00           O  
ATOM   2487  CB  PHE A1705      42.130  88.724 -17.359  1.00  0.00           C  
ATOM   2488  CG  PHE A1705      43.562  89.086 -17.656  1.00  0.00           C  
ATOM   2489  CD1 PHE A1705      43.979  90.415 -17.666  1.00  0.00           C  
ATOM   2490  CD2 PHE A1705      44.501  88.094 -17.904  1.00  0.00           C  
ATOM   2491  CE1 PHE A1705      45.305  90.748 -17.917  1.00  0.00           C  
ATOM   2492  CE2 PHE A1705      45.831  88.418 -18.156  1.00  0.00           C  
ATOM   2493  CZ  PHE A1705      46.233  89.749 -18.162  1.00  0.00           C  
ATOM   2494  N   GLY A1706      40.977  91.526 -18.077  1.00  0.00           N  
ATOM   2495  CA  GLY A1706      41.211  92.924 -18.385  1.00  0.00           C  
ATOM   2496  C   GLY A1706      40.695  93.791 -17.259  1.00  0.00           C  
ATOM   2497  O   GLY A1706      40.139  93.270 -16.295  1.00  0.00           O  
ATOM   2498  N   ILE A1707      40.887  95.104 -17.357  1.00  0.00           N  
ATOM   2499  CA  ILE A1707      40.389  96.002 -16.322  1.00  0.00           C  
ATOM   2500  C   ILE A1707      39.039  96.562 -16.752  1.00  0.00           C  
ATOM   2501  O   ILE A1707      38.824  96.859 -17.924  1.00  0.00           O  
ATOM   2502  CB  ILE A1707      41.346  97.180 -16.053  1.00  0.00           C  
ATOM   2503  CG1 ILE A1707      42.596  96.702 -15.303  1.00  0.00           C  
ATOM   2504  CG2 ILE A1707      40.634  98.231 -15.216  1.00  0.00           C  
ATOM   2505  CD1 ILE A1707      43.535  95.852 -16.120  1.00  0.00           C  
ATOM   2506  N   TYR A1708      38.125  96.694 -15.800  1.00  0.00           N  
ATOM   2507  CA  TYR A1708      36.796  97.209 -16.095  1.00  0.00           C  
ATOM   2508  C   TYR A1708      36.845  98.708 -16.343  1.00  0.00           C  
ATOM   2509  O   TYR A1708      37.312  99.467 -15.494  1.00  0.00           O  
ATOM   2510  CB  TYR A1708      35.850  96.916 -14.927  1.00  0.00           C  
ATOM   2511  CG  TYR A1708      35.287  95.510 -14.887  1.00  0.00           C  
ATOM   2512  CD1 TYR A1708      35.159  94.828 -13.678  1.00  0.00           C  
ATOM   2513  CD2 TYR A1708      34.838  94.881 -16.045  1.00  0.00           C  
ATOM   2514  CE1 TYR A1708      34.600  93.562 -13.617  1.00  0.00           C  
ATOM   2515  CE2 TYR A1708      34.274  93.611 -15.996  1.00  0.00           C  
ATOM   2516  CZ  TYR A1708      34.160  92.958 -14.776  1.00  0.00           C  
ATOM   2517  OH  TYR A1708      33.610  91.700 -14.712  1.00  0.00           O  
ATOM   2518  N   SER A1709      36.360  99.135 -17.504  1.00  0.00           N  
ATOM   2519  CA  SER A1709      36.349 100.557 -17.840  1.00  0.00           C  
ATOM   2520  C   SER A1709      35.769 101.401 -16.717  1.00  0.00           C  
ATOM   2521  O   SER A1709      34.692 101.109 -16.198  1.00  0.00           O  
ATOM   2522  CB  SER A1709      35.529 100.812 -19.102  1.00  0.00           C  
ATOM   2523  OG  SER A1709      35.368 102.204 -19.307  1.00  0.00           O  
ATOM   2524  N   PRO A1710      36.474 102.473 -16.336  1.00  0.00           N  
ATOM   2525  CA  PRO A1710      35.962 103.326 -15.262  1.00  0.00           C  
ATOM   2526  C   PRO A1710      34.573 103.842 -15.641  1.00  0.00           C  
ATOM   2527  O   PRO A1710      33.929 104.567 -14.880  1.00  0.00           O  
ATOM   2528  CB  PRO A1710      37.018 104.428 -15.165  1.00  0.00           C  
ATOM   2529  CG  PRO A1710      37.541 104.520 -16.564  1.00  0.00           C  
ATOM   2530  CD  PRO A1710      37.661 103.071 -16.969  1.00  0.00           C  
ATOM   2531  N   THR A1711      34.124 103.447 -16.831  1.00  0.00           N  
ATOM   2532  CA  THR A1711      32.814 103.821 -17.345  1.00  0.00           C  
ATOM   2533  C   THR A1711      31.748 102.957 -16.690  1.00  0.00           C  
ATOM   2534  O   THR A1711      30.944 103.442 -15.892  1.00  0.00           O  
ATOM   2535  CB  THR A1711      32.730 103.610 -18.866  1.00  0.00           C  
ATOM   2536  OG1 THR A1711      33.473 104.638 -19.531  1.00  0.00           O  
ATOM   2537  CG2 THR A1711      31.282 103.639 -19.332  1.00  0.00           C  
ATOM   2538  N   ALA A1742      31.744 101.673 -17.037  1.00  0.00           N  
ATOM   2539  CA  ALA A1742      30.773 100.742 -16.481  1.00  0.00           C  
ATOM   2540  C   ALA A1742      30.833 100.788 -14.963  1.00  0.00           C  
ATOM   2541  O   ALA A1742      29.817 100.650 -14.288  1.00  0.00           O  
ATOM   2542  CB  ALA A1742      31.055  99.340 -16.975  1.00  0.00           C  
ATOM   2543  N   LEU A1764      32.031 100.989 -14.425  1.00  0.00           N  
ATOM   2544  CA  LEU A1764      32.203 101.062 -12.981  1.00  0.00           C  
ATOM   2545  C   LEU A1764      31.327 102.154 -12.382  1.00  0.00           C  
ATOM   2546  O   LEU A1764      30.701 101.959 -11.339  1.00  0.00           O  
ATOM   2547  CB  LEU A1764      33.671 101.313 -12.642  1.00  0.00           C  
ATOM   2548  CG  LEU A1764      34.459 100.092 -12.155  1.00  0.00           C  
ATOM   2549  CD1 LEU A1764      34.054  98.859 -12.953  1.00  0.00           C  
ATOM   2550  CD2 LEU A1764      35.958 100.374 -12.266  1.00  0.00           C  
ATOM   2551  N   ALA A1765      31.281 103.301 -13.050  1.00  0.00           N  
ATOM   2552  CA  ALA A1765      30.464 104.412 -12.587  1.00  0.00           C  
ATOM   2553  C   ALA A1765      28.988 104.032 -12.708  1.00  0.00           C  
ATOM   2554  O   ALA A1765      28.172 104.393 -11.860  1.00  0.00           O  
ATOM   2555  CB  ALA A1765      30.762 105.657 -13.410  1.00  0.00           C  
ATOM   2556  N   GLU A1767      28.651 103.297 -13.765  1.00  0.00           N  
ATOM   2557  CA  GLU A1767      27.277 102.857 -13.983  1.00  0.00           C  
ATOM   2558  C   GLU A1767      26.743 102.166 -12.741  1.00  0.00           C  
ATOM   2559  O   GLU A1767      25.539 101.928 -12.623  1.00  0.00           O  
ATOM   2560  CB  GLU A1767      27.204 101.890 -15.166  1.00  0.00           C  
ATOM   2561  CG  GLU A1767      27.077 102.559 -16.517  1.00  0.00           C  
ATOM   2562  CD  GLU A1767      25.744 103.258 -16.683  1.00  0.00           C  
ATOM   2563  OE1 GLU A1767      25.470 104.209 -15.919  1.00  0.00           O  
ATOM   2564  OE2 GLU A1767      24.968 102.852 -17.575  1.00  0.00           O  
ATOM   2565  N   TYR A1768      27.654 101.827 -11.832  1.00  0.00           N  
ATOM   2566  CA  TYR A1768      27.303 101.171 -10.581  1.00  0.00           C  
ATOM   2567  C   TYR A1768      27.950 101.893  -9.412  1.00  0.00           C  
ATOM   2568  O   TYR A1768      27.979 101.395  -8.289  1.00  0.00           O  
ATOM   2569  CB  TYR A1768      27.746  99.713 -10.605  1.00  0.00           C  
ATOM   2570  CG  TYR A1768      26.959  98.879 -11.578  1.00  0.00           C  
ATOM   2571  CD1 TYR A1768      27.204  98.956 -12.935  1.00  0.00           C  
ATOM   2572  CD2 TYR A1768      25.954  98.024 -11.139  1.00  0.00           C  
ATOM   2573  CE1 TYR A1768      26.473  98.203 -13.846  1.00  0.00           C  
ATOM   2574  CE2 TYR A1768      25.213  97.264 -12.041  1.00  0.00           C  
ATOM   2575  CZ  TYR A1768      25.483  97.360 -13.396  1.00  0.00           C  
ATOM   2576  OH  TYR A1768      24.774  96.602 -14.303  1.00  0.00           O  
ATOM   2577  N   ASP A1770      28.467 103.080  -9.699  1.00  0.00           N  
ATOM   2578  CA  ASP A1770      29.116 103.911  -8.701  1.00  0.00           C  
ATOM   2579  C   ASP A1770      30.283 103.210  -8.002  1.00  0.00           C  
ATOM   2580  O   ASP A1770      30.412 103.255  -6.782  1.00  0.00           O  
ATOM   2581  CB  ASP A1770      28.081 104.394  -7.678  1.00  0.00           C  
ATOM   2582  CG  ASP A1770      28.579 105.571  -6.857  1.00  0.00           C  
ATOM   2583  OD1 ASP A1770      29.301 105.357  -5.860  1.00  0.00           O  
ATOM   2584  OD2 ASP A1770      28.254 106.721  -7.218  1.00  0.00           O  
ATOM   2585  N   ILE A1771      31.125 102.546  -8.786  1.00  0.00           N  
ATOM   2586  CA  ILE A1771      32.307 101.885  -8.249  1.00  0.00           C  
ATOM   2587  C   ILE A1771      33.440 102.865  -8.546  1.00  0.00           C  
ATOM   2588  O   ILE A1771      33.753 103.133  -9.706  1.00  0.00           O  
ATOM   2589  CB  ILE A1771      32.573 100.529  -8.947  1.00  0.00           C  
ATOM   2590  CG1 ILE A1771      31.450  99.544  -8.611  1.00  0.00           C  
ATOM   2591  CG2 ILE A1771      33.907  99.959  -8.494  1.00  0.00           C  
ATOM   2592  CD1 ILE A1771      31.608  98.184  -9.244  1.00  0.00           C  
ATOM   2593  N   PRO A1772      34.054 103.430  -7.496  1.00  0.00           N  
ATOM   2594  CA  PRO A1772      35.153 104.402  -7.568  1.00  0.00           C  
ATOM   2595  C   PRO A1772      36.497 103.853  -8.008  1.00  0.00           C  
ATOM   2596  O   PRO A1772      37.198 104.467  -8.815  1.00  0.00           O  
ATOM   2597  CB  PRO A1772      35.218 104.939  -6.146  1.00  0.00           C  
ATOM   2598  CG  PRO A1772      34.908 103.718  -5.342  1.00  0.00           C  
ATOM   2599  CD  PRO A1772      33.720 103.133  -6.091  1.00  0.00           C  
ATOM   2600  N   TYR A1773      36.851 102.700  -7.454  1.00  0.00           N  
ATOM   2601  CA  TYR A1773      38.118 102.054  -7.743  1.00  0.00           C  
ATOM   2602  C   TYR A1773      38.111 101.160  -8.976  1.00  0.00           C  
ATOM   2603  O   TYR A1773      37.085 100.588  -9.341  1.00  0.00           O  
ATOM   2604  CB  TYR A1773      38.543 101.225  -6.546  1.00  0.00           C  
ATOM   2605  CG  TYR A1773      38.715 102.011  -5.275  1.00  0.00           C  
ATOM   2606  CD1 TYR A1773      37.676 102.130  -4.350  1.00  0.00           C  
ATOM   2607  CD2 TYR A1773      39.945 102.589  -4.966  1.00  0.00           C  
ATOM   2608  CE1 TYR A1773      37.868 102.796  -3.144  1.00  0.00           C  
ATOM   2609  CE2 TYR A1773      40.147 103.255  -3.768  1.00  0.00           C  
ATOM   2610  CZ  TYR A1773      39.113 103.353  -2.860  1.00  0.00           C  
ATOM   2611  OH  TYR A1773      39.358 103.982  -1.662  1.00  0.00           O  
ATOM   2612  N   PRO A1774      39.275 101.020  -9.629  1.00  0.00           N  
ATOM   2613  CA  PRO A1774      39.387 100.179 -10.823  1.00  0.00           C  
ATOM   2614  C   PRO A1774      39.272  98.718 -10.393  1.00  0.00           C  
ATOM   2615  O   PRO A1774      39.381  98.411  -9.203  1.00  0.00           O  
ATOM   2616  CB  PRO A1774      40.768 100.530 -11.353  1.00  0.00           C  
ATOM   2617  CG  PRO A1774      41.545 100.767 -10.082  1.00  0.00           C  
ATOM   2618  CD  PRO A1774      40.587 101.579  -9.245  1.00  0.00           C  
ATOM   2619  N   VAL A1775      39.050  97.815 -11.341  1.00  0.00           N  
ATOM   2620  CA  VAL A1775      38.912  96.405 -10.992  1.00  0.00           C  
ATOM   2621  C   VAL A1775      39.382  95.428 -12.064  1.00  0.00           C  
ATOM   2622  O   VAL A1775      38.985  95.513 -13.227  1.00  0.00           O  
ATOM   2623  CB  VAL A1775      37.445  96.073 -10.603  1.00  0.00           C  
ATOM   2624  CG1 VAL A1775      36.500  96.667 -11.607  1.00  0.00           C  
ATOM   2625  CG2 VAL A1775      37.246  94.573 -10.529  1.00  0.00           C  
ATOM   2626  N   MET A1776      40.231  94.496 -11.637  1.00  0.00           N  
ATOM   2627  CA  MET A1776      40.804  93.461 -12.491  1.00  0.00           C  
ATOM   2628  C   MET A1776      39.824  92.286 -12.554  1.00  0.00           C  
ATOM   2629  O   MET A1776      39.130  91.990 -11.580  1.00  0.00           O  
ATOM   2630  CB  MET A1776      42.140  93.023 -11.888  1.00  0.00           C  
ATOM   2631  CG  MET A1776      43.017  92.135 -12.745  1.00  0.00           C  
ATOM   2632  SD  MET A1776      42.542  90.416 -12.743  1.00  0.00           S  
ATOM   2633  CE  MET A1776      42.408  90.146 -14.483  1.00  0.00           C  
ATOM   2634  N   ASN A1777      39.761  91.622 -13.700  1.00  0.00           N  
ATOM   2635  CA  ASN A1777      38.854  90.496 -13.868  1.00  0.00           C  
ATOM   2636  C   ASN A1777      39.453  89.448 -14.802  1.00  0.00           C  
ATOM   2637  O   ASN A1777      39.709  89.722 -15.972  1.00  0.00           O  
ATOM   2638  CB  ASN A1777      37.518  90.994 -14.420  1.00  0.00           C  
ATOM   2639  CG  ASN A1777      36.706  89.898 -15.102  1.00  0.00           C  
ATOM   2640  OD1 ASN A1777      35.736  90.183 -15.805  1.00  0.00           O  
ATOM   2641  ND2 ASN A1777      37.091  88.645 -14.894  1.00  0.00           N  
ATOM   2642  N   LEU A1778      39.665  88.248 -14.262  1.00  0.00           N  
ATOM   2643  CA  LEU A1778      40.227  87.106 -14.985  1.00  0.00           C  
ATOM   2644  C   LEU A1778      39.077  86.107 -15.133  1.00  0.00           C  
ATOM   2645  O   LEU A1778      38.263  85.972 -14.221  1.00  0.00           O  
ATOM   2646  CB  LEU A1778      41.363  86.500 -14.152  1.00  0.00           C  
ATOM   2647  CG  LEU A1778      42.293  85.383 -14.637  1.00  0.00           C  
ATOM   2648  CD1 LEU A1778      41.492  84.170 -15.049  1.00  0.00           C  
ATOM   2649  CD2 LEU A1778      43.126  85.885 -15.788  1.00  0.00           C  
ATOM   2650  N   GLY A1779      39.005  85.408 -16.266  1.00  0.00           N  
ATOM   2651  CA  GLY A1779      37.917  84.462 -16.464  1.00  0.00           C  
ATOM   2652  C   GLY A1779      38.265  83.121 -17.086  1.00  0.00           C  
ATOM   2653  O   GLY A1779      38.066  82.902 -18.279  1.00  0.00           O  
ATOM   2654  N   LEU A1782      38.766  82.206 -16.267  1.00  0.00           N  
ATOM   2655  CA  LEU A1782      39.140  80.871 -16.727  1.00  0.00           C  
ATOM   2656  C   LEU A1782      37.880  80.092 -17.121  1.00  0.00           C  
ATOM   2657  O   LEU A1782      36.911  80.045 -16.370  1.00  0.00           O  
ATOM   2658  CB  LEU A1782      39.886  80.141 -15.600  1.00  0.00           C  
ATOM   2659  CG  LEU A1782      40.731  78.883 -15.827  1.00  0.00           C  
ATOM   2660  CD1 LEU A1782      39.852  77.726 -16.249  1.00  0.00           C  
ATOM   2661  CD2 LEU A1782      41.805  79.172 -16.861  1.00  0.00           C  
ATOM   2662  N   GLY A1783      37.886  79.504 -18.311  1.00  0.00           N  
ATOM   2663  CA  GLY A1783      36.741  78.719 -18.748  1.00  0.00           C  
ATOM   2664  C   GLY A1783      36.967  77.296 -18.277  1.00  0.00           C  
ATOM   2665  O   GLY A1783      37.952  76.669 -18.660  1.00  0.00           O  
ATOM   2666  N   VAL A1784      36.061  76.771 -17.461  1.00  0.00           N  
ATOM   2667  CA  VAL A1784      36.249  75.433 -16.914  1.00  0.00           C  
ATOM   2668  C   VAL A1784      36.343  74.243 -17.864  1.00  0.00           C  
ATOM   2669  O   VAL A1784      37.385  73.594 -17.931  1.00  0.00           O  
ATOM   2670  CB  VAL A1784      35.176  75.105 -15.866  1.00  0.00           C  
ATOM   2671  CG1 VAL A1784      35.428  73.734 -15.307  1.00  0.00           C  
ATOM   2672  CG2 VAL A1784      35.207  76.123 -14.756  1.00  0.00           C  
ATOM   2673  N   GLU A1785      35.261  73.949 -18.580  1.00  0.00           N  
ATOM   2674  CA  GLU A1785      35.218  72.801 -19.486  1.00  0.00           C  
ATOM   2675  C   GLU A1785      36.531  72.451 -20.172  1.00  0.00           C  
ATOM   2676  O   GLU A1785      36.917  71.286 -20.207  1.00  0.00           O  
ATOM   2677  CB  GLU A1785      34.120  72.981 -20.534  1.00  0.00           C  
ATOM   2678  CG  GLU A1785      32.706  73.017 -19.957  1.00  0.00           C  
ATOM   2679  CD  GLU A1785      32.369  74.341 -19.280  1.00  0.00           C  
ATOM   2680  OE1 GLU A1785      31.255  74.458 -18.723  1.00  0.00           O  
ATOM   2681  OE2 GLU A1785      33.210  75.268 -19.308  1.00  0.00           O  
ATOM   2682  N   ARG A1786      37.230  73.438 -20.715  1.00  0.00           N  
ATOM   2683  CA  ARG A1786      38.502  73.138 -21.367  1.00  0.00           C  
ATOM   2684  C   ARG A1786      39.488  72.610 -20.351  1.00  0.00           C  
ATOM   2685  O   ARG A1786      39.904  71.461 -20.423  1.00  0.00           O  
ATOM   2686  CB  ARG A1786      39.087  74.376 -22.019  1.00  0.00           C  
ATOM   2687  CG  ARG A1786      40.410  74.113 -22.683  1.00  0.00           C  
ATOM   2688  CD  ARG A1786      40.687  75.167 -23.731  1.00  0.00           C  
ATOM   2689  NE  ARG A1786      39.677  75.164 -24.784  1.00  0.00           N  
ATOM   2690  CZ  ARG A1786      39.658  76.027 -25.792  1.00  0.00           C  
ATOM   2691  NH1 ARG A1786      38.704  75.958 -26.710  1.00  0.00           N  
ATOM   2692  NH2 ARG A1786      40.596  76.958 -25.879  1.00  0.00           N  
ATOM   2693  N   LEU A1787      39.848  73.470 -19.402  1.00  0.00           N  
ATOM   2694  CA  LEU A1787      40.774  73.134 -18.328  1.00  0.00           C  
ATOM   2695  C   LEU A1787      40.503  71.723 -17.844  1.00  0.00           C  
ATOM   2696  O   LEU A1787      41.423  71.016 -17.462  1.00  0.00           O  
ATOM   2697  CB  LEU A1787      40.595  74.094 -17.157  1.00  0.00           C  
ATOM   2698  CG  LEU A1787      41.813  74.409 -16.287  1.00  0.00           C  
ATOM   2699  CD1 LEU A1787      41.357  75.154 -15.035  1.00  0.00           C  
ATOM   2700  CD2 LEU A1787      42.538  73.141 -15.914  1.00  0.00           C  
ATOM   2701  N   ALA A1788      39.238  71.313 -17.862  1.00  0.00           N  
ATOM   2702  CA  ALA A1788      38.881  69.971 -17.414  1.00  0.00           C  
ATOM   2703  C   ALA A1788      39.344  68.934 -18.416  1.00  0.00           C  
ATOM   2704  O   ALA A1788      39.875  67.890 -18.030  1.00  0.00           O  
ATOM   2705  CB  ALA A1788      37.382  69.854 -17.211  1.00  0.00           C  
ATOM   2706  N   MET A1789      39.139  69.224 -19.699  1.00  0.00           N  
ATOM   2707  CA  MET A1789      39.538  68.304 -20.760  1.00  0.00           C  
ATOM   2708  C   MET A1789      41.039  68.076 -20.703  1.00  0.00           C  
ATOM   2709  O   MET A1789      41.512  66.938 -20.757  1.00  0.00           O  
ATOM   2710  CB  MET A1789      39.157  68.857 -22.134  1.00  0.00           C  
ATOM   2711  CG  MET A1789      37.700  69.230 -22.266  1.00  0.00           C  
ATOM   2712  SD  MET A1789      37.173  69.435 -23.970  1.00  0.00           S  
ATOM   2713  CE  MET A1789      37.903  71.026 -24.369  1.00  0.00           C  
ATOM   2714  N   ILE A1790      41.785  69.170 -20.596  1.00  0.00           N  
ATOM   2715  CA  ILE A1790      43.235  69.095 -20.520  1.00  0.00           C  
ATOM   2716  C   ILE A1790      43.664  68.253 -19.332  1.00  0.00           C  
ATOM   2717  O   ILE A1790      44.560  67.423 -19.441  1.00  0.00           O  
ATOM   2718  CB  ILE A1790      43.864  70.483 -20.361  1.00  0.00           C  
ATOM   2719  CG1 ILE A1790      43.774  71.250 -21.683  1.00  0.00           C  
ATOM   2720  CG2 ILE A1790      45.299  70.341 -19.872  1.00  0.00           C  
ATOM   2721  CD1 ILE A1790      44.457  72.611 -21.658  1.00  0.00           C  
ATOM   2722  N   LEU A1791      43.018  68.472 -18.196  1.00  0.00           N  
ATOM   2723  CA  LEU A1791      43.351  67.738 -16.996  1.00  0.00           C  
ATOM   2724  C   LEU A1791      42.943  66.279 -17.063  1.00  0.00           C  
ATOM   2725  O   LEU A1791      43.747  65.389 -16.796  1.00  0.00           O  
ATOM   2726  CB  LEU A1791      42.672  68.362 -15.787  1.00  0.00           C  
ATOM   2727  CG  LEU A1791      42.936  69.815 -15.436  1.00  0.00           C  
ATOM   2728  CD1 LEU A1791      42.162  70.155 -14.174  1.00  0.00           C  
ATOM   2729  CD2 LEU A1791      44.413  70.048 -15.246  1.00  0.00           C  
ATOM   2730  N   TYR A1792      41.689  66.027 -17.410  1.00  0.00           N  
ATOM   2731  CA  TYR A1792      41.211  64.655 -17.446  1.00  0.00           C  
ATOM   2732  C   TYR A1792      41.310  63.968 -18.805  1.00  0.00           C  
ATOM   2733  O   TYR A1792      40.774  62.878 -19.022  1.00  0.00           O  
ATOM   2734  CB  TYR A1792      39.794  64.609 -16.863  1.00  0.00           C  
ATOM   2735  CG  TYR A1792      39.810  64.866 -15.368  1.00  0.00           C  
ATOM   2736  CD1 TYR A1792      40.309  66.059 -14.855  1.00  0.00           C  
ATOM   2737  CD2 TYR A1792      39.410  63.885 -14.463  1.00  0.00           C  
ATOM   2738  CE1 TYR A1792      40.424  66.269 -13.481  1.00  0.00           C  
ATOM   2739  CE2 TYR A1792      39.519  64.086 -13.083  1.00  0.00           C  
ATOM   2740  CZ  TYR A1792      40.032  65.279 -12.605  1.00  0.00           C  
ATOM   2741  OH  TYR A1792      40.186  65.470 -11.252  1.00  0.00           O  
ATOM   2742  N   GLY A1793      42.034  64.610 -19.710  1.00  0.00           N  
ATOM   2743  CA  GLY A1793      42.242  64.047 -21.025  1.00  0.00           C  
ATOM   2744  C   GLY A1793      41.009  63.643 -21.802  1.00  0.00           C  
ATOM   2745  O   GLY A1793      40.636  62.471 -21.838  1.00  0.00           O  
ATOM   2746  N   TYR A1794      40.372  64.628 -22.418  1.00  0.00           N  
ATOM   2747  CA  TYR A1794      39.200  64.402 -23.248  1.00  0.00           C  
ATOM   2748  C   TYR A1794      39.437  65.296 -24.446  1.00  0.00           C  
ATOM   2749  O   TYR A1794      40.110  66.323 -24.331  1.00  0.00           O  
ATOM   2750  CB  TYR A1794      37.914  64.841 -22.552  1.00  0.00           C  
ATOM   2751  CG  TYR A1794      37.435  63.941 -21.446  1.00  0.00           C  
ATOM   2752  CD1 TYR A1794      37.958  64.039 -20.161  1.00  0.00           C  
ATOM   2753  CD2 TYR A1794      36.438  63.004 -21.679  1.00  0.00           C  
ATOM   2754  CE1 TYR A1794      37.491  63.224 -19.134  1.00  0.00           C  
ATOM   2755  CE2 TYR A1794      35.966  62.187 -20.661  1.00  0.00           C  
ATOM   2756  CZ  TYR A1794      36.494  62.302 -19.396  1.00  0.00           C  
ATOM   2757  OH  TYR A1794      36.022  61.494 -18.395  1.00  0.00           O  
ATOM   2758  N   ASP A1795      38.890  64.920 -25.593  1.00  0.00           N  
ATOM   2759  CA  ASP A1795      39.073  65.721 -26.788  1.00  0.00           C  
ATOM   2760  C   ASP A1795      37.808  66.488 -27.141  1.00  0.00           C  
ATOM   2761  O   ASP A1795      37.867  67.653 -27.537  1.00  0.00           O  
ATOM   2762  CB  ASP A1795      39.486  64.827 -27.965  1.00  0.00           C  
ATOM   2763  CG  ASP A1795      40.986  64.545 -28.000  1.00  0.00           C  
ATOM   2764  OD1 ASP A1795      41.407  63.668 -28.788  1.00  0.00           O  
ATOM   2765  OD2 ASP A1795      41.747  65.202 -27.256  1.00  0.00           O  
ATOM   2766  N   ASP A1796      36.661  65.838 -26.978  1.00  0.00           N  
ATOM   2767  CA  ASP A1796      35.388  66.456 -27.324  1.00  0.00           C  
ATOM   2768  C   ASP A1796      34.561  66.936 -26.148  1.00  0.00           C  
ATOM   2769  O   ASP A1796      34.026  66.134 -25.388  1.00  0.00           O  
ATOM   2770  CB  ASP A1796      34.552  65.479 -28.152  1.00  0.00           C  
ATOM   2771  CG  ASP A1796      33.233  66.072 -28.597  1.00  0.00           C  
ATOM   2772  OD1 ASP A1796      32.445  65.349 -29.243  1.00  0.00           O  
ATOM   2773  OD2 ASP A1796      32.985  67.261 -28.305  1.00  0.00           O  
ATOM   2774  N   VAL A1797      34.445  68.252 -26.021  1.00  0.00           N  
ATOM   2775  CA  VAL A1797      33.654  68.858 -24.961  1.00  0.00           C  
ATOM   2776  C   VAL A1797      32.444  68.000 -24.620  1.00  0.00           C  
ATOM   2777  O   VAL A1797      32.391  67.386 -23.555  1.00  0.00           O  
ATOM   2778  CB  VAL A1797      33.127  70.229 -25.388  1.00  0.00           C  
ATOM   2779  CG1 VAL A1797      32.169  70.752 -24.351  1.00  0.00           C  
ATOM   2780  CG2 VAL A1797      34.280  71.192 -25.580  1.00  0.00           C  
ATOM   2781  N   ARG A1798      31.483  67.965 -25.541  1.00  0.00           N  
ATOM   2782  CA  ARG A1798      30.239  67.211 -25.377  1.00  0.00           C  
ATOM   2783  C   ARG A1798      30.403  65.763 -24.920  1.00  0.00           C  
ATOM   2784  O   ARG A1798      29.612  65.274 -24.112  1.00  0.00           O  
ATOM   2785  CB  ARG A1798      29.446  67.208 -26.679  1.00  0.00           C  
ATOM   2786  CG  ARG A1798      29.391  68.528 -27.404  1.00  0.00           C  
ATOM   2787  CD  ARG A1798      29.904  68.344 -28.821  1.00  0.00           C  
ATOM   2788  NE  ARG A1798      29.379  67.120 -29.422  1.00  0.00           N  
ATOM   2789  CZ  ARG A1798      29.777  66.626 -30.589  1.00  0.00           C  
ATOM   2790  NH1 ARG A1798      29.241  65.504 -31.049  1.00  0.00           N  
ATOM   2791  NH2 ARG A1798      30.710  67.250 -31.297  1.00  0.00           N  
ATOM   2792  N   LYS A1799      31.404  65.065 -25.447  1.00  0.00           N  
ATOM   2793  CA  LYS A1799      31.615  63.676 -25.055  1.00  0.00           C  
ATOM   2794  C   LYS A1799      32.083  63.590 -23.613  1.00  0.00           C  
ATOM   2795  O   LYS A1799      31.845  62.602 -22.925  1.00  0.00           O  
ATOM   2796  CB  LYS A1799      32.650  63.003 -25.963  1.00  0.00           C  
ATOM   2797  CG  LYS A1799      32.085  62.400 -27.240  1.00  0.00           C  
ATOM   2798  CD  LYS A1799      33.140  61.559 -27.945  1.00  0.00           C  
ATOM   2799  CE  LYS A1799      32.568  60.805 -29.134  1.00  0.00           C  
ATOM   2800  NZ  LYS A1799      33.587  59.895 -29.737  1.00  0.00           N  
ATOM   2801  N   MET A1800      32.752  64.635 -23.154  1.00  0.00           N  
ATOM   2802  CA  MET A1800      33.255  64.646 -21.799  1.00  0.00           C  
ATOM   2803  C   MET A1800      32.189  65.007 -20.785  1.00  0.00           C  
ATOM   2804  O   MET A1800      31.838  64.196 -19.932  1.00  0.00           O  
ATOM   2805  CB  MET A1800      34.417  65.621 -21.675  1.00  0.00           C  
ATOM   2806  CG  MET A1800      34.938  65.720 -20.268  1.00  0.00           C  
ATOM   2807  SD  MET A1800      34.662  67.335 -19.623  1.00  0.00           S  
ATOM   2808  CE  MET A1800      36.344  67.874 -19.538  1.00  0.00           C  
ATOM   2809  N   VAL A1801      31.681  66.228 -20.871  1.00  0.00           N  
ATOM   2810  CA  VAL A1801      30.664  66.672 -19.936  1.00  0.00           C  
ATOM   2811  C   VAL A1801      29.406  65.795 -19.929  1.00  0.00           C  
ATOM   2812  O   VAL A1801      28.948  65.387 -18.856  1.00  0.00           O  
ATOM   2813  CB  VAL A1801      30.280  68.126 -20.216  1.00  0.00           C  
ATOM   2814  CG1 VAL A1801      29.905  68.281 -21.662  1.00  0.00           C  
ATOM   2815  CG2 VAL A1801      29.136  68.546 -19.308  1.00  0.00           C  
ATOM   2816  N   TYR A1802      28.865  65.502 -21.115  1.00  0.00           N  
ATOM   2817  CA  TYR A1802      27.654  64.673 -21.266  1.00  0.00           C  
ATOM   2818  C   TYR A1802      27.966  63.353 -21.988  1.00  0.00           C  
ATOM   2819  O   TYR A1802      27.563  63.149 -23.132  1.00  0.00           O  
ATOM   2820  CB  TYR A1802      26.590  65.447 -22.057  1.00  0.00           C  
ATOM   2821  CG  TYR A1802      26.117  66.720 -21.383  1.00  0.00           C  
ATOM   2822  CD1 TYR A1802      25.184  66.679 -20.352  1.00  0.00           C  
ATOM   2823  CD2 TYR A1802      26.633  67.961 -21.748  1.00  0.00           C  
ATOM   2824  CE1 TYR A1802      24.777  67.846 -19.695  1.00  0.00           C  
ATOM   2825  CE2 TYR A1802      26.236  69.133 -21.099  1.00  0.00           C  
ATOM   2826  CZ  TYR A1802      25.309  69.070 -20.071  1.00  0.00           C  
ATOM   2827  OH  TYR A1802      24.926  70.218 -19.407  1.00  0.00           O  
ATOM   2828  N   PRO A1803      28.669  62.431 -21.311  1.00  0.00           N  
ATOM   2829  CA  PRO A1803      29.079  61.121 -21.824  1.00  0.00           C  
ATOM   2830  C   PRO A1803      28.059  59.997 -21.898  1.00  0.00           C  
ATOM   2831  O   PRO A1803      28.102  59.197 -22.828  1.00  0.00           O  
ATOM   2832  CB  PRO A1803      30.230  60.757 -20.911  1.00  0.00           C  
ATOM   2833  CG  PRO A1803      29.730  61.250 -19.606  1.00  0.00           C  
ATOM   2834  CD  PRO A1803      29.178  62.622 -19.943  1.00  0.00           C  
ATOM   2835  N   GLN A1804      27.168  59.897 -20.919  1.00  0.00           N  
ATOM   2836  CA  GLN A1804      26.179  58.824 -20.957  1.00  0.00           C  
ATOM   2837  C   GLN A1804      25.349  58.962 -22.226  1.00  0.00           C  
ATOM   2838  O   GLN A1804      25.076  57.982 -22.921  1.00  0.00           O  
ATOM   2839  CB  GLN A1804      25.246  58.876 -19.740  1.00  0.00           C  
ATOM   2840  CG  GLN A1804      25.896  58.585 -18.398  1.00  0.00           C  
ATOM   2841  CD  GLN A1804      26.824  59.690 -17.946  1.00  0.00           C  
ATOM   2842  OE1 GLN A1804      26.781  60.807 -18.469  1.00  0.00           O  
ATOM   2843  NE2 GLN A1804      27.659  59.393 -16.957  1.00  0.00           N  
ATOM   2844  N   ILE A1805      24.962  60.199 -22.518  1.00  0.00           N  
ATOM   2845  CA  ILE A1805      24.150  60.521 -23.684  1.00  0.00           C  
ATOM   2846  C   ILE A1805      24.822  60.194 -25.003  1.00  0.00           C  
ATOM   2847  O   ILE A1805      24.159  59.756 -25.941  1.00  0.00           O  
ATOM   2848  CB  ILE A1805      23.770  62.007 -23.684  1.00  0.00           C  
ATOM   2849  CG1 ILE A1805      22.594  62.235 -22.735  1.00  0.00           C  
ATOM   2850  CG2 ILE A1805      23.449  62.461 -25.082  1.00  0.00           C  
ATOM   2851  CD1 ILE A1805      22.219  63.687 -22.564  1.00  0.00           C  
ATOM   2852  N   HIS A1806      26.130  60.413 -25.080  1.00  0.00           N  
ATOM   2853  CA  HIS A1806      26.866  60.128 -26.303  1.00  0.00           C  
ATOM   2854  C   HIS A1806      27.406  58.709 -26.350  1.00  0.00           C  
ATOM   2855  O   HIS A1806      28.419  58.438 -26.994  1.00  0.00           O  
ATOM   2856  CB  HIS A1806      27.995  61.132 -26.476  1.00  0.00           C  
ATOM   2857  CG  HIS A1806      27.511  62.531 -26.673  1.00  0.00           C  
ATOM   2858  ND1 HIS A1806      28.286  63.515 -27.248  1.00  0.00           N  
ATOM   2859  CD2 HIS A1806      26.331  63.115 -26.361  1.00  0.00           C  
ATOM   2860  CE1 HIS A1806      27.604  64.646 -27.280  1.00  0.00           C  
ATOM   2861  NE2 HIS A1806      26.415  64.431 -26.747  1.00  0.00           N  
ATOM   2862  N   GLY A1807      26.704  57.810 -25.665  1.00  0.00           N  
ATOM   2863  CA  GLY A1807      27.080  56.409 -25.627  1.00  0.00           C  
ATOM   2864  C   GLY A1807      28.538  56.123 -25.333  1.00  0.00           C  
ATOM   2865  O   GLY A1807      29.096  55.153 -25.850  1.00  0.00           O  
ATOM   2866  N   GLU A1808      29.158  56.956 -24.504  1.00  0.00           N  
ATOM   2867  CA  GLU A1808      30.555  56.757 -24.165  1.00  0.00           C  
ATOM   2868  C   GLU A1808      30.716  55.930 -22.901  1.00  0.00           C  
ATOM   2869  O   GLU A1808      31.694  56.082 -22.173  1.00  0.00           O  
ATOM   2870  CB  GLU A1808      31.265  58.102 -24.013  1.00  0.00           C  
ATOM   2871  CG  GLU A1808      31.626  58.750 -25.343  1.00  0.00           C  
ATOM   2872  CD  GLU A1808      32.618  57.924 -26.148  1.00  0.00           C  
ATOM   2873  OE1 GLU A1808      32.886  58.278 -27.316  1.00  0.00           O  
ATOM   2874  OE2 GLU A1808      33.134  56.921 -25.611  1.00  0.00           O  
ATOM   2875  N   ILE A1809      29.756  55.047 -22.648  1.00  0.00           N  
ATOM   2876  CA  ILE A1809      29.810  54.187 -21.472  1.00  0.00           C  
ATOM   2877  C   ILE A1809      30.831  53.088 -21.733  1.00  0.00           C  
ATOM   2878  O   ILE A1809      31.193  52.837 -22.876  1.00  0.00           O  
ATOM   2879  CB  ILE A1809      28.457  53.519 -21.197  1.00  0.00           C  
ATOM   2880  CG1 ILE A1809      28.229  52.382 -22.191  1.00  0.00           C  
ATOM   2881  CG2 ILE A1809      27.339  54.537 -21.335  1.00  0.00           C  
ATOM   2882  CD1 ILE A1809      26.973  51.587 -21.924  1.00  0.00           C  
ATOM   2883  N   LYS A1810      31.292  52.432 -20.673  1.00  0.00           N  
ATOM   2884  CA  LYS A1810      32.271  51.364 -20.814  1.00  0.00           C  
ATOM   2885  C   LYS A1810      32.518  50.562 -19.560  1.00  0.00           C  
ATOM   2886  O   LYS A1810      32.777  51.118 -18.494  1.00  0.00           O  
ATOM   2887  CB  LYS A1810      33.619  51.915 -21.264  1.00  0.00           C  
ATOM   2888  CG  LYS A1810      34.743  50.899 -21.121  1.00  0.00           C  
ATOM   2889  CD  LYS A1810      36.014  51.348 -21.816  1.00  0.00           C  
ATOM   2890  CE  LYS A1810      37.005  50.197 -21.942  1.00  0.00           C  
ATOM   2891  NZ  LYS A1810      37.358  49.606 -20.617  1.00  0.00           N  
ATOM   2892  N   LEU A1811      32.446  49.247 -19.703  1.00  0.00           N  
ATOM   2893  CA  LEU A1811      32.725  48.345 -18.603  1.00  0.00           C  
ATOM   2894  C   LEU A1811      34.165  47.888 -18.855  1.00  0.00           C  
ATOM   2895  O   LEU A1811      34.656  47.970 -19.982  1.00  0.00           O  
ATOM   2896  CB  LEU A1811      31.760  47.158 -18.630  1.00  0.00           C  
ATOM   2897  CG  LEU A1811      30.288  47.500 -18.386  1.00  0.00           C  
ATOM   2898  CD1 LEU A1811      29.430  46.230 -18.413  1.00  0.00           C  
ATOM   2899  CD2 LEU A1811      30.164  48.204 -17.044  1.00  0.00           C  
ATOM   2900  N   SER A1812      34.856  47.432 -17.819  1.00  0.00           N  
ATOM   2901  CA  SER A1812      36.233  46.991 -17.997  1.00  0.00           C  
ATOM   2902  C   SER A1812      36.296  45.480 -18.120  1.00  0.00           C  
ATOM   2903  O   SER A1812      35.321  44.784 -17.825  1.00  0.00           O  
ATOM   2904  CB  SER A1812      37.089  47.445 -16.817  1.00  0.00           C  
ATOM   2905  OG  SER A1812      36.565  46.950 -15.596  1.00  0.00           O  
ATOM   2906  N   ASP A1813      37.441  44.976 -18.563  1.00  0.00           N  
ATOM   2907  CA  ASP A1813      37.624  43.540 -18.707  1.00  0.00           C  
ATOM   2908  C   ASP A1813      37.224  42.879 -17.399  1.00  0.00           C  
ATOM   2909  O   ASP A1813      36.422  41.945 -17.378  1.00  0.00           O  
ATOM   2910  CB  ASP A1813      39.087  43.226 -19.012  1.00  0.00           C  
ATOM   2911  CG  ASP A1813      39.503  43.677 -20.394  1.00  0.00           C  
ATOM   2912  OD1 ASP A1813      40.676  44.073 -20.566  1.00  0.00           O  
ATOM   2913  OD2 ASP A1813      38.660  43.624 -21.312  1.00  0.00           O  
ATOM   2914  N   LEU A1814      37.779  43.397 -16.309  1.00  0.00           N  
ATOM   2915  CA  LEU A1814      37.527  42.889 -14.966  1.00  0.00           C  
ATOM   2916  C   LEU A1814      36.062  42.964 -14.525  1.00  0.00           C  
ATOM   2917  O   LEU A1814      35.584  42.090 -13.800  1.00  0.00           O  
ATOM   2918  CB  LEU A1814      38.405  43.648 -13.974  1.00  0.00           C  
ATOM   2919  CG  LEU A1814      38.315  43.258 -12.502  1.00  0.00           C  
ATOM   2920  CD1 LEU A1814      38.528  41.758 -12.323  1.00  0.00           C  
ATOM   2921  CD2 LEU A1814      39.365  44.048 -11.743  1.00  0.00           C  
ATOM   2922  N   ASP A1815      35.356  44.007 -14.955  1.00  0.00           N  
ATOM   2923  CA  ASP A1815      33.951  44.181 -14.595  1.00  0.00           C  
ATOM   2924  C   ASP A1815      33.048  43.200 -15.325  1.00  0.00           C  
ATOM   2925  O   ASP A1815      31.998  42.801 -14.812  1.00  0.00           O  
ATOM   2926  CB  ASP A1815      33.504  45.612 -14.883  1.00  0.00           C  
ATOM   2927  CG  ASP A1815      33.629  46.508 -13.671  1.00  0.00           C  
ATOM   2928  OD1 ASP A1815      32.965  46.212 -12.650  1.00  0.00           O  
ATOM   2929  OD2 ASP A1815      34.389  47.499 -13.739  1.00  0.00           O  
ATOM   2930  N   ILE A1816      33.461  42.828 -16.531  1.00  0.00           N  
ATOM   2931  CA  ILE A1816      32.720  41.872 -17.340  1.00  0.00           C  
ATOM   2932  C   ILE A1816      32.938  40.503 -16.705  1.00  0.00           C  
ATOM   2933  O   ILE A1816      31.994  39.738 -16.496  1.00  0.00           O  
ATOM   2934  CB  ILE A1816      33.238  41.876 -18.796  1.00  0.00           C  
ATOM   2935  CG1 ILE A1816      32.865  43.193 -19.471  1.00  0.00           C  
ATOM   2936  CG2 ILE A1816      32.649  40.725 -19.573  1.00  0.00           C  
ATOM   2937  CD1 ILE A1816      33.456  43.346 -20.836  1.00  0.00           C  
ATOM   2938  N   ALA A1817      34.195  40.217 -16.381  1.00  0.00           N  
ATOM   2939  CA  ALA A1817      34.561  38.957 -15.753  1.00  0.00           C  
ATOM   2940  C   ALA A1817      33.790  38.776 -14.456  1.00  0.00           C  
ATOM   2941  O   ALA A1817      33.458  37.657 -14.073  1.00  0.00           O  
ATOM   2942  CB  ALA A1817      36.047  38.929 -15.471  1.00  0.00           C  
ATOM   2943  N   ARG A1818      33.508  39.881 -13.781  1.00  0.00           N  
ATOM   2944  CA  ARG A1818      32.778  39.821 -12.527  1.00  0.00           C  
ATOM   2945  C   ARG A1818      31.299  39.518 -12.755  1.00  0.00           C  
ATOM   2946  O   ARG A1818      30.632  38.967 -11.879  1.00  0.00           O  
ATOM   2947  CB  ARG A1818      32.920  41.150 -11.777  1.00  0.00           C  
ATOM   2948  CG  ARG A1818      32.195  41.217 -10.433  1.00  0.00           C  
ATOM   2949  CD  ARG A1818      32.313  42.609  -9.828  1.00  0.00           C  
ATOM   2950  NE  ARG A1818      33.701  43.053  -9.707  1.00  0.00           N  
ATOM   2951  CZ  ARG A1818      34.584  42.530  -8.864  1.00  0.00           C  
ATOM   2952  NH1 ARG A1818      35.827  42.993  -8.824  1.00  0.00           N  
ATOM   2953  NH2 ARG A1818      34.223  41.549  -8.054  1.00  0.00           N  
ATOM   2954  N   GLU A1819      30.793  39.864 -13.935  1.00  0.00           N  
ATOM   2955  CA  GLU A1819      29.380  39.656 -14.243  1.00  0.00           C  
ATOM   2956  C   GLU A1819      29.022  38.281 -14.781  1.00  0.00           C  
ATOM   2957  O   GLU A1819      27.840  37.939 -14.879  1.00  0.00           O  
ATOM   2958  CB  GLU A1819      28.888  40.744 -15.204  1.00  0.00           C  
ATOM   2959  CG  GLU A1819      28.715  42.087 -14.521  1.00  0.00           C  
ATOM   2960  CD  GLU A1819      27.639  42.038 -13.457  1.00  0.00           C  
ATOM   2961  OE1 GLU A1819      27.726  42.814 -12.480  1.00  0.00           O  
ATOM   2962  OE2 GLU A1819      26.700  41.221 -13.604  1.00  0.00           O  
ATOM   2963  N   ILE A1820      30.042  37.497 -15.122  1.00  0.00           N  
ATOM   2964  CA  ILE A1820      29.837  36.147 -15.633  1.00  0.00           C  
ATOM   2965  C   ILE A1820      29.603  35.203 -14.457  1.00  0.00           C  
ATOM   2966  O   ILE A1820      30.549  34.694 -13.862  1.00  0.00           O  
ATOM   2967  CB  ILE A1820      31.066  35.648 -16.406  1.00  0.00           C  
ATOM   2968  CG1 ILE A1820      31.358  36.575 -17.587  1.00  0.00           C  
ATOM   2969  CG2 ILE A1820      30.837  34.213 -16.858  1.00  0.00           C  
ATOM   2970  CD1 ILE A1820      32.569  36.160 -18.397  1.00  0.00           C  
ATOM   2971  N   LYS A1821      28.340  34.981 -14.119  1.00  0.00           N  
ATOM   2972  CA  LYS A1821      27.983  34.104 -13.012  1.00  0.00           C  
ATOM   2973  C   LYS A1821      27.787  32.662 -13.469  1.00  0.00           C  
ATOM   2974  O   LYS A1821      27.930  32.346 -14.650  1.00  0.00           O  
ATOM   2975  CB  LYS A1821      26.697  34.601 -12.351  1.00  0.00           C  
ATOM   2976  CG  LYS A1821      26.881  35.723 -11.336  1.00  0.00           C  
ATOM   2977  CD  LYS A1821      27.686  36.889 -11.882  1.00  0.00           C  
ATOM   2978  CE  LYS A1821      27.749  38.018 -10.860  1.00  0.00           C  
ATOM   2979  NZ  LYS A1821      28.093  37.529  -9.493  1.00  0.00           N  
ATOM   2980  N   VAL A1822      27.465  31.788 -12.522  1.00  0.00           N  
ATOM   2981  CA  VAL A1822      27.231  30.385 -12.831  1.00  0.00           C  
ATOM   2982  C   VAL A1822      25.753  30.103 -12.586  1.00  0.00           C  
ATOM   2983  O   VAL A1822      25.281  30.151 -11.447  1.00  0.00           O  
ATOM   2984  CB  VAL A1822      28.098  29.465 -11.945  1.00  0.00           C  
ATOM   2985  CG1 VAL A1822      27.747  28.016 -12.201  1.00  0.00           C  
ATOM   2986  CG2 VAL A1822      29.573  29.697 -12.249  1.00  0.00           C  
ATOM   2987  N   LYS A1830      25.027  29.826 -13.668  1.00  0.00           N  
ATOM   2988  CA  LYS A1830      23.592  29.561 -13.595  1.00  0.00           C  
ATOM   2989  C   LYS A1830      23.237  28.448 -12.611  1.00  0.00           C  
ATOM   2990  O   LYS A1830      22.826  28.715 -11.479  1.00  0.00           O  
ATOM   2991  CB  LYS A1830      23.052  29.215 -14.988  1.00  0.00           C  
ATOM   2992  CG  LYS A1830      21.539  29.003 -15.045  1.00  0.00           C  
ATOM   2993  CD  LYS A1830      20.751  30.312 -15.038  1.00  0.00           C  
ATOM   2994  CE  LYS A1830      20.864  31.038 -16.375  1.00  0.00           C  
ATOM   2995  NZ  LYS A1830      19.996  32.251 -16.454  1.00  0.00           N  
ATOM   2996  N   GLU A1831      23.396  27.202 -13.050  1.00  0.00           N  
ATOM   2997  CA  GLU A1831      23.087  26.038 -12.224  1.00  0.00           C  
ATOM   2998  C   GLU A1831      24.157  25.802 -11.158  1.00  0.00           C  
ATOM   2999  O   GLU A1831      25.250  25.323 -11.460  1.00  0.00           O  
ATOM   3000  CB  GLU A1831      22.968  24.791 -13.111  1.00  0.00           C  
ATOM   3001  CG  GLU A1831      21.909  24.869 -14.216  1.00  0.00           C  
ATOM   3002  CD  GLU A1831      20.488  24.682 -13.704  1.00  0.00           C  
ATOM   3003  OE1 GLU A1831      19.551  24.727 -14.529  1.00  0.00           O  
ATOM   3004  OE2 GLU A1831      20.305  24.488 -12.482  1.00  0.00           O  
ATOM   3005  N   VAL A1832      23.837  26.135  -9.911  1.00  0.00           N  
ATOM   3006  CA  VAL A1832      24.780  25.951  -8.808  1.00  0.00           C  
ATOM   3007  C   VAL A1832      24.146  25.224  -7.627  1.00  0.00           C  
ATOM   3008  O   VAL A1832      23.038  25.558  -7.203  1.00  0.00           O  
ATOM   3009  CB  VAL A1832      25.353  27.309  -8.321  1.00  0.00           C  
ATOM   3010  CG1 VAL A1832      25.961  27.172  -6.929  1.00  0.00           C  
ATOM   3011  CG2 VAL A1832      26.413  27.788  -9.295  1.00  0.00           C  
ATOM   3012  N   PRO A1833      24.853  24.220  -7.081  1.00  0.00           N  
ATOM   3013  CA  PRO A1833      24.428  23.395  -5.946  1.00  0.00           C  
ATOM   3014  C   PRO A1833      23.681  24.159  -4.857  1.00  0.00           C  
ATOM   3015  O   PRO A1833      23.547  25.379  -4.917  1.00  0.00           O  
ATOM   3016  CB  PRO A1833      25.742  22.809  -5.452  1.00  0.00           C  
ATOM   3017  CG  PRO A1833      26.474  22.576  -6.738  1.00  0.00           C  
ATOM   3018  CD  PRO A1833      26.218  23.854  -7.507  1.00  0.00           C  
ATOM   3019  N   GLN A1834      23.199  23.434  -3.855  1.00  0.00           N  
ATOM   3020  CA  GLN A1834      22.455  24.055  -2.770  1.00  0.00           C  
ATOM   3021  C   GLN A1834      22.737  23.362  -1.439  1.00  0.00           C  
ATOM   3022  O   GLN A1834      22.439  23.904  -0.373  1.00  0.00           O  
ATOM   3023  CB  GLN A1834      20.955  23.994  -3.076  1.00  0.00           C  
ATOM   3024  CG  GLN A1834      20.171  25.232  -2.671  1.00  0.00           C  
ATOM   3025  CD  GLN A1834      20.590  26.463  -3.452  1.00  0.00           C  
ATOM   3026  OE1 GLN A1834      20.648  26.443  -4.683  1.00  0.00           O  
ATOM   3027  NE2 GLN A1834      20.879  27.547  -2.739  1.00  0.00           N  
ATOM   3028  N   THR A1835      23.311  22.164  -1.506  1.00  0.00           N  
ATOM   3029  CA  THR A1835      23.626  21.396  -0.305  1.00  0.00           C  
ATOM   3030  C   THR A1835      25.116  21.094  -0.203  1.00  0.00           C  
ATOM   3031  O   THR A1835      25.756  20.744  -1.197  1.00  0.00           O  
ATOM   3032  CB  THR A1835      22.856  20.063  -0.279  1.00  0.00           C  
ATOM   3033  OG1 THR A1835      21.445  20.322  -0.301  1.00  0.00           O  
ATOM   3034  CG2 THR A1835      23.205  19.273   0.975  1.00  0.00           C  
ATOM   3035  N   ALA A1836      25.653  21.226   1.009  1.00  0.00           N  
ATOM   3036  CA  ALA A1836      27.070  20.984   1.280  1.00  0.00           C  
ATOM   3037  C   ALA A1836      27.604  19.756   0.554  1.00  0.00           C  
ATOM   3038  O   ALA A1836      28.790  19.678   0.228  1.00  0.00           O  
ATOM   3039  CB  ALA A1836      27.289  20.836   2.780  1.00  0.00           C  
ATOM   3040  N   VAL A1837      26.717  18.798   0.308  1.00  0.00           N  
ATOM   3041  CA  VAL A1837      27.076  17.568  -0.382  1.00  0.00           C  
ATOM   3042  C   VAL A1837      27.395  17.887  -1.839  1.00  0.00           C  
ATOM   3043  O   VAL A1837      28.523  17.687  -2.298  1.00  0.00           O  
ATOM   3044  CB  VAL A1837      25.913  16.549  -0.332  1.00  0.00           C  
ATOM   3045  CG1 VAL A1837      26.378  15.198  -0.834  1.00  0.00           C  
ATOM   3046  CG2 VAL A1837      25.383  16.435   1.087  1.00  0.00           C  
ATOM   3047  N   GLY A1838      26.392  18.393  -2.552  1.00  0.00           N  
ATOM   3048  CA  GLY A1838      26.565  18.736  -3.951  1.00  0.00           C  
ATOM   3049  C   GLY A1838      27.832  19.521  -4.208  1.00  0.00           C  
ATOM   3050  O   GLY A1838      28.506  19.308  -5.215  1.00  0.00           O  
ATOM   3051  N   LEU A1839      28.159  20.431  -3.297  1.00  0.00           N  
ATOM   3052  CA  LEU A1839      29.360  21.241  -3.437  1.00  0.00           C  
ATOM   3053  C   LEU A1839      30.568  20.325  -3.560  1.00  0.00           C  
ATOM   3054  O   LEU A1839      31.527  20.639  -4.266  1.00  0.00           O  
ATOM   3055  CB  LEU A1839      29.530  22.157  -2.226  1.00  0.00           C  
ATOM   3056  CG  LEU A1839      29.671  23.648  -2.541  1.00  0.00           C  
ATOM   3057  CD1 LEU A1839      30.930  23.898  -3.364  1.00  0.00           C  
ATOM   3058  CD2 LEU A1839      28.431  24.118  -3.287  1.00  0.00           C  
ATOM   3059  N   LYS A1840      30.515  19.192  -2.865  1.00  0.00           N  
ATOM   3060  CA  LYS A1840      31.602  18.228  -2.908  1.00  0.00           C  
ATOM   3061  C   LYS A1840      31.458  17.315  -4.119  1.00  0.00           C  
ATOM   3062  O   LYS A1840      32.455  16.932  -4.734  1.00  0.00           O  
ATOM   3063  CB  LYS A1840      31.639  17.404  -1.620  1.00  0.00           C  
ATOM   3064  CG  LYS A1840      32.076  18.203  -0.406  1.00  0.00           C  
ATOM   3065  CD  LYS A1840      32.314  17.308   0.796  1.00  0.00           C  
ATOM   3066  CE  LYS A1840      32.772  18.117   2.003  1.00  0.00           C  
ATOM   3067  NZ  LYS A1840      31.746  19.114   2.427  1.00  0.00           N  
ATOM   3068  N   ILE A1841      30.220  16.967  -4.461  1.00  0.00           N  
ATOM   3069  CA  ILE A1841      29.980  16.119  -5.624  1.00  0.00           C  
ATOM   3070  C   ILE A1841      30.674  16.742  -6.832  1.00  0.00           C  
ATOM   3071  O   ILE A1841      31.462  16.089  -7.515  1.00  0.00           O  
ATOM   3072  CB  ILE A1841      28.465  15.979  -5.934  1.00  0.00           C  
ATOM   3073  CG1 ILE A1841      27.838  14.903  -5.045  1.00  0.00           C  
ATOM   3074  CG2 ILE A1841      28.262  15.603  -7.396  1.00  0.00           C  
ATOM   3075  CD1 ILE A1841      27.968  15.169  -3.578  1.00  0.00           C  
ATOM   3076  N   ALA A1842      30.378  18.014  -7.082  1.00  0.00           N  
ATOM   3077  CA  ALA A1842      30.973  18.731  -8.199  1.00  0.00           C  
ATOM   3078  C   ALA A1842      32.470  18.864  -7.975  1.00  0.00           C  
ATOM   3079  O   ALA A1842      33.268  18.572  -8.864  1.00  0.00           O  
ATOM   3080  CB  ALA A1842      30.343  20.103  -8.332  1.00  0.00           C  
ATOM   3081  N   GLN A1843      32.843  19.302  -6.777  1.00  0.00           N  
ATOM   3082  CA  GLN A1843      34.246  19.477  -6.429  1.00  0.00           C  
ATOM   3083  C   GLN A1843      34.984  18.199  -6.792  1.00  0.00           C  
ATOM   3084  O   GLN A1843      36.105  18.239  -7.302  1.00  0.00           O  
ATOM   3085  CB  GLN A1843      34.389  19.743  -4.928  1.00  0.00           C  
ATOM   3086  CG  GLN A1843      35.615  20.560  -4.544  1.00  0.00           C  
ATOM   3087  CD  GLN A1843      35.454  22.042  -4.850  1.00  0.00           C  
ATOM   3088  OE1 GLN A1843      36.368  22.837  -4.628  1.00  0.00           O  
ATOM   3089  NE2 GLN A1843      34.286  22.421  -5.356  1.00  0.00           N  
ATOM   3090  N   SER A1844      34.330  17.067  -6.536  1.00  0.00           N  
ATOM   3091  CA  SER A1844      34.896  15.753  -6.818  1.00  0.00           C  
ATOM   3092  C   SER A1844      34.851  15.418  -8.306  1.00  0.00           C  
ATOM   3093  O   SER A1844      35.858  14.997  -8.880  1.00  0.00           O  
ATOM   3094  CB  SER A1844      34.150  14.673  -6.032  1.00  0.00           C  
ATOM   3095  OG  SER A1844      32.825  14.522  -6.508  1.00  0.00           O  
ATOM   3096  N   ILE A1845      33.688  15.597  -8.929  1.00  0.00           N  
ATOM   3097  CA  ILE A1845      33.552  15.313 -10.355  1.00  0.00           C  
ATOM   3098  C   ILE A1845      34.745  15.939 -11.076  1.00  0.00           C  
ATOM   3099  O   ILE A1845      35.171  15.469 -12.132  1.00  0.00           O  
ATOM   3100  CB  ILE A1845      32.226  15.888 -10.933  1.00  0.00           C  
ATOM   3101  CG1 ILE A1845      31.032  15.332 -10.154  1.00  0.00           C  
ATOM   3102  CG2 ILE A1845      32.062  15.486 -12.397  1.00  0.00           C  
ATOM   3103  CD1 ILE A1845      29.690  15.856 -10.626  1.00  0.00           C  
ATOM   3104  N   VAL A1847      35.290  16.997 -10.486  1.00  0.00           N  
ATOM   3105  CA  VAL A1847      36.444  17.670 -11.057  1.00  0.00           C  
ATOM   3106  C   VAL A1847      37.634  16.727 -10.988  1.00  0.00           C  
ATOM   3107  O   VAL A1847      38.212  16.373 -12.010  1.00  0.00           O  
ATOM   3108  CB  VAL A1847      36.794  18.947 -10.277  1.00  0.00           C  
ATOM   3109  CG1 VAL A1847      37.971  19.651 -10.933  1.00  0.00           C  
ATOM   3110  CG2 VAL A1847      35.591  19.863 -10.221  1.00  0.00           C  
ATOM   3111  N   GLU A1848      37.983  16.321  -9.770  1.00  0.00           N  
ATOM   3112  CA  GLU A1848      39.108  15.420  -9.531  1.00  0.00           C  
ATOM   3113  C   GLU A1848      39.230  14.281 -10.541  1.00  0.00           C  
ATOM   3114  O   GLU A1848      40.189  14.226 -11.312  1.00  0.00           O  
ATOM   3115  CB  GLU A1848      39.021  14.835  -8.115  1.00  0.00           C  
ATOM   3116  CG  GLU A1848      39.598  15.725  -7.019  1.00  0.00           C  
ATOM   3117  CD  GLU A1848      38.926  17.080  -6.931  1.00  0.00           C  
ATOM   3118  OE1 GLU A1848      38.993  17.850  -7.912  1.00  0.00           O  
ATOM   3119  OE2 GLU A1848      38.332  17.380  -5.876  1.00  0.00           O  
ATOM   3120  N   THR A1849      38.256  13.377 -10.533  1.00  0.00           N  
ATOM   3121  CA  THR A1849      38.259  12.224 -11.429  1.00  0.00           C  
ATOM   3122  C   THR A1849      38.230  12.580 -12.916  1.00  0.00           C  
ATOM   3123  O   THR A1849      38.857  11.902 -13.733  1.00  0.00           O  
ATOM   3124  CB  THR A1849      37.069  11.295 -11.130  1.00  0.00           C  
ATOM   3125  OG1 THR A1849      35.846  11.960 -11.467  1.00  0.00           O  
ATOM   3126  CG2 THR A1849      37.048  10.925  -9.651  1.00  0.00           C  
ATOM   3127  N   ALA A1850      37.499  13.633 -13.267  1.00  0.00           N  
ATOM   3128  CA  ALA A1850      37.399  14.059 -14.660  1.00  0.00           C  
ATOM   3129  C   ALA A1850      38.622  14.873 -15.076  1.00  0.00           C  
ATOM   3130  O   ALA A1850      39.014  14.875 -16.244  1.00  0.00           O  
ATOM   3131  CB  ALA A1850      36.129  14.877 -14.864  1.00  0.00           C  
ATOM   3132  N   GLU A1851      39.221  15.558 -14.108  1.00  0.00           N  
ATOM   3133  CA  GLU A1851      40.395  16.391 -14.346  1.00  0.00           C  
ATOM   3134  C   GLU A1851      41.647  15.535 -14.511  1.00  0.00           C  
ATOM   3135  O   GLU A1851      42.572  15.905 -15.235  1.00  0.00           O  
ATOM   3136  CB  GLU A1851      40.577  17.366 -13.175  1.00  0.00           C  
ATOM   3137  CG  GLU A1851      41.674  18.404 -13.350  1.00  0.00           C  
ATOM   3138  CD  GLU A1851      41.756  19.364 -12.171  1.00  0.00           C  
ATOM   3139  OE1 GLU A1851      40.746  20.042 -11.881  1.00  0.00           O  
ATOM   3140  OE2 GLU A1851      42.828  19.442 -11.533  1.00  0.00           O  
ATOM   3141  N   LYS A1852      41.664  14.385 -13.844  1.00  0.00           N  
ATOM   3142  CA  LYS A1852      42.801  13.472 -13.900  1.00  0.00           C  
ATOM   3143  C   LYS A1852      42.681  12.469 -15.048  1.00  0.00           C  
ATOM   3144  O   LYS A1852      43.522  12.437 -15.949  1.00  0.00           O  
ATOM   3145  CB  LYS A1852      42.926  12.722 -12.571  1.00  0.00           C  
ATOM   3146  CG  LYS A1852      43.051  13.632 -11.354  1.00  0.00           C  
ATOM   3147  CD  LYS A1852      43.038  12.833 -10.056  1.00  0.00           C  
ATOM   3148  CE  LYS A1852      43.088  13.743  -8.835  1.00  0.00           C  
ATOM   3149  NZ  LYS A1852      43.046  12.967  -7.562  1.00  0.00           N  
ATOM   3150  N   HIS A1853      41.632  11.651 -15.006  1.00  0.00           N  
ATOM   3151  CA  HIS A1853      41.392  10.638 -16.032  1.00  0.00           C  
ATOM   3152  C   HIS A1853      40.833  11.269 -17.306  1.00  0.00           C  
ATOM   3153  O   HIS A1853      39.811  10.829 -17.831  1.00  0.00           O  
ATOM   3154  CB  HIS A1853      40.406   9.589 -15.508  1.00  0.00           C  
ATOM   3155  CG  HIS A1853      40.835   8.940 -14.228  1.00  0.00           C  
ATOM   3156  ND1 HIS A1853      41.982   8.182 -14.124  1.00  0.00           N  
ATOM   3157  CD2 HIS A1853      40.268   8.934 -12.998  1.00  0.00           C  
ATOM   3158  CE1 HIS A1853      42.102   7.737 -12.886  1.00  0.00           C  
ATOM   3159  NE2 HIS A1853      41.075   8.179 -12.183  1.00  0.00           N  
ATOM   3160  N   ALA A1854      41.514  12.296 -17.803  1.00  0.00           N  
ATOM   3161  CA  ALA A1854      41.075  12.996 -19.004  1.00  0.00           C  
ATOM   3162  C   ALA A1854      41.437  12.259 -20.288  1.00  0.00           C  
ATOM   3163  O   ALA A1854      40.746  12.387 -21.299  1.00  0.00           O  
ATOM   3164  CB  ALA A1854      41.668  14.397 -19.025  1.00  0.00           C  
ATOM   3165  N   SER A1855      42.522  11.493 -20.246  1.00  0.00           N  
ATOM   3166  CA  SER A1855      42.973  10.746 -21.414  1.00  0.00           C  
ATOM   3167  C   SER A1855      42.817   9.240 -21.214  1.00  0.00           C  
ATOM   3168  O   SER A1855      43.804   8.502 -21.188  1.00  0.00           O  
ATOM   3169  CB  SER A1855      44.438  11.078 -21.713  1.00  0.00           C  
ATOM   3170  OG  SER A1855      44.608  12.466 -21.942  1.00  0.00           O  
ATOM   3171  N   GLU A1856      41.571   8.792 -21.077  1.00  0.00           N  
ATOM   3172  CA  GLU A1856      41.269   7.375 -20.878  1.00  0.00           C  
ATOM   3173  C   GLU A1856      40.402   6.841 -22.021  1.00  0.00           C  
ATOM   3174  O   GLU A1856      39.195   7.085 -22.055  1.00  0.00           O  
ATOM   3175  CB  GLU A1856      40.530   7.173 -19.550  1.00  0.00           C  
ATOM   3176  CG  GLU A1856      41.271   7.679 -18.315  1.00  0.00           C  
ATOM   3177  CD  GLU A1856      42.505   6.860 -17.982  1.00  0.00           C  
ATOM   3178  OE1 GLU A1856      42.370   5.632 -17.792  1.00  0.00           O  
ATOM   3179  OE2 GLU A1856      43.608   7.445 -17.904  1.00  0.00           O  
ATOM   3180  N   PRO A1857      41.008   6.101 -22.969  1.00  0.00           N  
ATOM   3181  CA  PRO A1857      40.285   5.533 -24.112  1.00  0.00           C  
ATOM   3182  C   PRO A1857      38.938   4.912 -23.735  1.00  0.00           C  
ATOM   3183  O   PRO A1857      38.848   3.724 -23.419  1.00  0.00           O  
ATOM   3184  CB  PRO A1857      41.275   4.514 -24.660  1.00  0.00           C  
ATOM   3185  CG  PRO A1857      42.583   5.207 -24.443  1.00  0.00           C  
ATOM   3186  CD  PRO A1857      42.436   5.734 -23.027  1.00  0.00           C  
ATOM   3187  N   SER A1860      37.898   5.739 -23.778  1.00  0.00           N  
ATOM   3188  CA  SER A1860      36.537   5.333 -23.446  1.00  0.00           C  
ATOM   3189  C   SER A1860      36.124   4.027 -24.121  1.00  0.00           C  
ATOM   3190  O   SER A1860      36.719   3.620 -25.120  1.00  0.00           O  
ATOM   3191  CB  SER A1860      35.565   6.442 -23.849  1.00  0.00           C  
ATOM   3192  OG  SER A1860      35.677   6.731 -25.233  1.00  0.00           O  
ATOM   3193  N   PRO A1861      35.087   3.355 -23.585  1.00  0.00           N  
ATOM   3194  CA  PRO A1861      34.302   3.745 -22.404  1.00  0.00           C  
ATOM   3195  C   PRO A1861      35.015   3.381 -21.104  1.00  0.00           C  
ATOM   3196  O   PRO A1861      36.002   2.645 -21.119  1.00  0.00           O  
ATOM   3197  CB  PRO A1861      33.001   2.953 -22.571  1.00  0.00           C  
ATOM   3198  CG  PRO A1861      32.952   2.641 -24.045  1.00  0.00           C  
ATOM   3199  CD  PRO A1861      34.385   2.300 -24.329  1.00  0.00           C  
ATOM   3200  N   CYS A1862      34.509   3.893 -19.984  1.00  0.00           N  
ATOM   3201  CA  CYS A1862      35.098   3.609 -18.678  1.00  0.00           C  
ATOM   3202  C   CYS A1862      34.496   4.470 -17.581  1.00  0.00           C  
ATOM   3203  O   CYS A1862      34.505   5.695 -17.668  1.00  0.00           O  
ATOM   3204  CB  CYS A1862      36.612   3.838 -18.707  1.00  0.00           C  
ATOM   3205  SG  CYS A1862      37.109   5.551 -19.028  1.00  0.00           S  
ATOM   3206  N   SER A1863      33.974   3.824 -16.545  1.00  0.00           N  
ATOM   3207  CA  SER A1863      33.392   4.541 -15.420  1.00  0.00           C  
ATOM   3208  C   SER A1863      34.528   4.964 -14.492  1.00  0.00           C  
ATOM   3209  O   SER A1863      35.673   4.547 -14.674  1.00  0.00           O  
ATOM   3210  CB  SER A1863      32.406   3.643 -14.663  1.00  0.00           C  
ATOM   3211  OG  SER A1863      31.869   4.302 -13.526  1.00  0.00           O  
ATOM   3212  N   PHE A1864      34.204   5.794 -13.505  1.00  0.00           N  
ATOM   3213  CA  PHE A1864      35.182   6.281 -12.536  1.00  0.00           C  
ATOM   3214  C   PHE A1864      34.458   6.816 -11.310  1.00  0.00           C  
ATOM   3215  O   PHE A1864      33.813   7.861 -11.377  1.00  0.00           O  
ATOM   3216  CB  PHE A1864      36.031   7.404 -13.139  1.00  0.00           C  
ATOM   3217  CG  PHE A1864      37.158   6.924 -14.011  1.00  0.00           C  
ATOM   3218  CD1 PHE A1864      38.224   6.216 -13.466  1.00  0.00           C  
ATOM   3219  CD2 PHE A1864      37.163   7.195 -15.377  1.00  0.00           C  
ATOM   3220  CE1 PHE A1864      39.282   5.787 -14.268  1.00  0.00           C  
ATOM   3221  CE2 PHE A1864      38.213   6.771 -16.187  1.00  0.00           C  
ATOM   3222  CZ  PHE A1864      39.275   6.066 -15.633  1.00  0.00           C  
ATOM   3223  N   LEU A1865      34.557   6.101 -10.194  1.00  0.00           N  
ATOM   3224  CA  LEU A1865      33.904   6.543  -8.969  1.00  0.00           C  
ATOM   3225  C   LEU A1865      34.409   7.931  -8.601  1.00  0.00           C  
ATOM   3226  O   LEU A1865      35.616   8.153  -8.486  1.00  0.00           O  
ATOM   3227  CB  LEU A1865      34.184   5.569  -7.823  1.00  0.00           C  
ATOM   3228  CG  LEU A1865      33.711   6.022  -6.437  1.00  0.00           C  
ATOM   3229  CD1 LEU A1865      32.235   6.397  -6.477  1.00  0.00           C  
ATOM   3230  CD2 LEU A1865      33.959   4.911  -5.430  1.00  0.00           C  
ATOM   3231  N   ALA A1866      33.478   8.863  -8.419  1.00  0.00           N  
ATOM   3232  CA  ALA A1866      33.833  10.233  -8.080  1.00  0.00           C  
ATOM   3233  C   ALA A1866      33.452  10.587  -6.652  1.00  0.00           C  
ATOM   3234  O   ALA A1866      34.220  11.234  -5.937  1.00  0.00           O  
ATOM   3235  CB  ALA A1866      33.159  11.192  -9.048  1.00  0.00           C  
ATOM   3236  N   PHE A1867      32.265  10.158  -6.237  1.00  0.00           N  
ATOM   3237  CA  PHE A1867      31.789  10.456  -4.895  1.00  0.00           C  
ATOM   3238  C   PHE A1867      31.082   9.272  -4.246  1.00  0.00           C  
ATOM   3239  O   PHE A1867      30.395   8.496  -4.913  1.00  0.00           O  
ATOM   3240  CB  PHE A1867      30.859  11.673  -4.947  1.00  0.00           C  
ATOM   3241  CG  PHE A1867      30.283  12.066  -3.614  1.00  0.00           C  
ATOM   3242  CD1 PHE A1867      28.981  11.706  -3.269  1.00  0.00           C  
ATOM   3243  CD2 PHE A1867      31.034  12.812  -2.710  1.00  0.00           C  
ATOM   3244  CE1 PHE A1867      28.434  12.082  -2.044  1.00  0.00           C  
ATOM   3245  CE2 PHE A1867      30.498  13.195  -1.479  1.00  0.00           C  
ATOM   3246  CZ  PHE A1867      29.194  12.830  -1.146  1.00  0.00           C  
ATOM   3247  N   GLU A1878      31.268   9.144  -2.935  1.00  0.00           N  
ATOM   3248  CA  GLU A1878      30.661   8.076  -2.149  1.00  0.00           C  
ATOM   3249  C   GLU A1878      30.176   8.660  -0.823  1.00  0.00           C  
ATOM   3250  O   GLU A1878      30.974   8.897   0.084  1.00  0.00           O  
ATOM   3251  CB  GLU A1878      31.690   6.969  -1.887  1.00  0.00           C  
ATOM   3252  CG  GLU A1878      31.224   5.867  -0.933  1.00  0.00           C  
ATOM   3253  CD  GLU A1878      30.128   4.987  -1.514  1.00  0.00           C  
ATOM   3254  OE1 GLU A1878      29.638   4.093  -0.790  1.00  0.00           O  
ATOM   3255  OE2 GLU A1878      29.759   5.181  -2.692  1.00  0.00           O  
ATOM   3256  N   GLY A1879      28.871   8.898  -0.712  1.00  0.00           N  
ATOM   3257  CA  GLY A1879      28.337   9.458   0.517  1.00  0.00           C  
ATOM   3258  C   GLY A1879      26.825   9.529   0.580  1.00  0.00           C  
ATOM   3259  O   GLY A1879      26.131   9.163  -0.369  1.00  0.00           O  
ATOM   3260  N   GLU A1880      26.317  10.013   1.711  1.00  0.00           N  
ATOM   3261  CA  GLU A1880      24.879  10.136   1.930  1.00  0.00           C  
ATOM   3262  C   GLU A1880      24.401  11.572   1.739  1.00  0.00           C  
ATOM   3263  O   GLU A1880      24.791  12.470   2.486  1.00  0.00           O  
ATOM   3264  CB  GLU A1880      24.523   9.668   3.343  1.00  0.00           C  
ATOM   3265  CG  GLU A1880      23.031   9.660   3.641  1.00  0.00           C  
ATOM   3266  CD  GLU A1880      22.726   9.326   5.090  1.00  0.00           C  
ATOM   3267  OE1 GLU A1880      21.533   9.170   5.427  1.00  0.00           O  
ATOM   3268  OE2 GLU A1880      23.677   9.226   5.894  1.00  0.00           O  
ATOM   3269  N   MET A1881      23.549  11.777   0.740  1.00  0.00           N  
ATOM   3270  CA  MET A1881      23.009  13.099   0.443  1.00  0.00           C  
ATOM   3271  C   MET A1881      21.533  13.180   0.814  1.00  0.00           C  
ATOM   3272  O   MET A1881      20.727  12.368   0.360  1.00  0.00           O  
ATOM   3273  CB  MET A1881      23.158  13.413  -1.046  1.00  0.00           C  
ATOM   3274  CG  MET A1881      22.581  14.757  -1.455  1.00  0.00           C  
ATOM   3275  SD  MET A1881      22.047  14.766  -3.173  1.00  0.00           S  
ATOM   3276  CE  MET A1881      23.622  14.741  -4.017  1.00  0.00           C  
ATOM   3277  N   MET A1882      21.186  14.164   1.637  1.00  0.00           N  
ATOM   3278  CA  MET A1882      19.804  14.366   2.061  1.00  0.00           C  
ATOM   3279  C   MET A1882      19.201  13.118   2.709  1.00  0.00           C  
ATOM   3280  O   MET A1882      17.982  13.006   2.848  1.00  0.00           O  
ATOM   3281  CB  MET A1882      18.952  14.800   0.859  1.00  0.00           C  
ATOM   3282  CG  MET A1882      19.428  16.095   0.199  1.00  0.00           C  
ATOM   3283  SD  MET A1882      18.463  16.587  -1.248  1.00  0.00           S  
ATOM   3284  CE  MET A1882      17.177  17.580  -0.489  1.00  0.00           C  
ATOM   3285  N   GLY A1883      20.061  12.185   3.106  1.00  0.00           N  
ATOM   3286  CA  GLY A1883      19.592  10.965   3.739  1.00  0.00           C  
ATOM   3287  C   GLY A1883      19.344   9.828   2.766  1.00  0.00           C  
ATOM   3288  O   GLY A1883      18.409   9.047   2.943  1.00  0.00           O  
ATOM   3289  N   ARG A1884      20.184   9.733   1.740  1.00  0.00           N  
ATOM   3290  CA  ARG A1884      20.062   8.688   0.726  1.00  0.00           C  
ATOM   3291  C   ARG A1884      21.433   8.376   0.134  1.00  0.00           C  
ATOM   3292  O   ARG A1884      22.177   9.286  -0.231  1.00  0.00           O  
ATOM   3293  CB  ARG A1884      19.113   9.144  -0.390  1.00  0.00           C  
ATOM   3294  CG  ARG A1884      17.688   9.414   0.073  1.00  0.00           C  
ATOM   3295  CD  ARG A1884      16.926  10.296  -0.909  1.00  0.00           C  
ATOM   3296  NE  ARG A1884      16.649   9.639  -2.185  1.00  0.00           N  
ATOM   3297  CZ  ARG A1884      15.828   8.604  -2.334  1.00  0.00           C  
ATOM   3298  NH1 ARG A1884      15.636   8.076  -3.535  1.00  0.00           N  
ATOM   3299  NH2 ARG A1884      15.197   8.096  -1.284  1.00  0.00           N  
ATOM   3300  N   ASN A1885      21.767   7.092   0.044  1.00  0.00           N  
ATOM   3301  CA  ASN A1885      23.051   6.676  -0.514  1.00  0.00           C  
ATOM   3302  C   ASN A1885      23.230   7.258  -1.911  1.00  0.00           C  
ATOM   3303  O   ASN A1885      22.414   7.020  -2.804  1.00  0.00           O  
ATOM   3304  CB  ASN A1885      23.140   5.149  -0.576  1.00  0.00           C  
ATOM   3305  CG  ASN A1885      24.146   4.582   0.408  1.00  0.00           C  
ATOM   3306  OD1 ASN A1885      25.342   4.865   0.322  1.00  0.00           O  
ATOM   3307  ND2 ASN A1885      23.666   3.779   1.350  1.00  0.00           N  
ATOM   3308  N   VAL A1886      24.303   8.020  -2.096  1.00  0.00           N  
ATOM   3309  CA  VAL A1886      24.575   8.642  -3.384  1.00  0.00           C  
ATOM   3310  C   VAL A1886      25.940   8.271  -3.952  1.00  0.00           C  
ATOM   3311  O   VAL A1886      26.956   8.328  -3.257  1.00  0.00           O  
ATOM   3312  CB  VAL A1886      24.483  10.180  -3.278  1.00  0.00           C  
ATOM   3313  CG1 VAL A1886      24.782  10.818  -4.628  1.00  0.00           C  
ATOM   3314  CG2 VAL A1886      23.098  10.583  -2.798  1.00  0.00           C  
ATOM   3315  N   ARG A1887      25.947   7.891  -5.225  1.00  0.00           N  
ATOM   3316  CA  ARG A1887      27.172   7.520  -5.918  1.00  0.00           C  
ATOM   3317  C   ARG A1887      27.081   7.922  -7.386  1.00  0.00           C  
ATOM   3318  O   ARG A1887      26.316   7.344  -8.157  1.00  0.00           O  
ATOM   3319  CB  ARG A1887      27.429   6.011  -5.784  1.00  0.00           C  
ATOM   3320  CG  ARG A1887      26.265   5.103  -6.183  1.00  0.00           C  
ATOM   3321  CD  ARG A1887      26.569   3.640  -5.839  1.00  0.00           C  
ATOM   3322  NE  ARG A1887      25.431   2.746  -6.069  1.00  0.00           N  
ATOM   3323  CZ  ARG A1887      25.019   2.334  -7.266  1.00  0.00           C  
ATOM   3324  NH1 ARG A1887      25.650   2.728  -8.363  1.00  0.00           N  
ATOM   3325  NH2 ARG A1887      23.971   1.526  -7.366  1.00  0.00           N  
ATOM   3326  N   VAL A1888      27.861   8.931  -7.761  1.00  0.00           N  
ATOM   3327  CA  VAL A1888      27.873   9.428  -9.131  1.00  0.00           C  
ATOM   3328  C   VAL A1888      29.186   9.061  -9.810  1.00  0.00           C  
ATOM   3329  O   VAL A1888      30.234   9.008  -9.164  1.00  0.00           O  
ATOM   3330  CB  VAL A1888      27.713  10.960  -9.164  1.00  0.00           C  
ATOM   3331  CG1 VAL A1888      27.564  11.432 -10.594  1.00  0.00           C  
ATOM   3332  CG2 VAL A1888      26.509  11.377  -8.338  1.00  0.00           C  
ATOM   3333  N   TYR A1889      29.129   8.816 -11.116  1.00  0.00           N  
ATOM   3334  CA  TYR A1889      30.323   8.443 -11.867  1.00  0.00           C  
ATOM   3335  C   TYR A1889      30.501   9.279 -13.134  1.00  0.00           C  
ATOM   3336  O   TYR A1889      29.530   9.773 -13.708  1.00  0.00           O  
ATOM   3337  CB  TYR A1889      30.258   6.957 -12.245  1.00  0.00           C  
ATOM   3338  CG  TYR A1889      29.907   6.028 -11.098  1.00  0.00           C  
ATOM   3339  CD1 TYR A1889      30.662   6.015  -9.925  1.00  0.00           C  
ATOM   3340  CD2 TYR A1889      28.820   5.155 -11.188  1.00  0.00           C  
ATOM   3341  CE1 TYR A1889      30.345   5.157  -8.870  1.00  0.00           C  
ATOM   3342  CE2 TYR A1889      28.495   4.292 -10.138  1.00  0.00           C  
ATOM   3343  CZ  TYR A1889      29.263   4.300  -8.982  1.00  0.00           C  
ATOM   3344  OH  TYR A1889      28.953   3.455  -7.940  1.00  0.00           O  
ATOM   3345  N   VAL A1890      31.754   9.432 -13.560  1.00  0.00           N  
ATOM   3346  CA  VAL A1890      32.087  10.184 -14.770  1.00  0.00           C  
ATOM   3347  C   VAL A1890      32.332   9.179 -15.886  1.00  0.00           C  
ATOM   3348  O   VAL A1890      33.361   8.504 -15.901  1.00  0.00           O  
ATOM   3349  CB  VAL A1890      33.371  11.022 -14.584  1.00  0.00           C  
ATOM   3350  CG1 VAL A1890      33.723  11.734 -15.883  1.00  0.00           C  
ATOM   3351  CG2 VAL A1890      33.177  12.025 -13.464  1.00  0.00           C  
ATOM   3352  N   VAL A1891      31.396   9.086 -16.824  1.00  0.00           N  
ATOM   3353  CA  VAL A1891      31.524   8.129 -17.916  1.00  0.00           C  
ATOM   3354  C   VAL A1891      31.600   8.729 -19.315  1.00  0.00           C  
ATOM   3355  O   VAL A1891      31.635   9.948 -19.495  1.00  0.00           O  
ATOM   3356  CB  VAL A1891      30.353   7.119 -17.903  1.00  0.00           C  
ATOM   3357  CG1 VAL A1891      30.296   6.403 -16.564  1.00  0.00           C  
ATOM   3358  CG2 VAL A1891      29.043   7.839 -18.181  1.00  0.00           C  
ATOM   3359  N   ASN A1892      31.629   7.833 -20.297  1.00  0.00           N  
ATOM   3360  CA  ASN A1892      31.680   8.181 -21.709  1.00  0.00           C  
ATOM   3361  C   ASN A1892      31.017   7.016 -22.438  1.00  0.00           C  
ATOM   3362  O   ASN A1892      31.229   5.856 -22.083  1.00  0.00           O  
ATOM   3363  CB  ASN A1892      33.130   8.344 -22.171  1.00  0.00           C  
ATOM   3364  CG  ASN A1892      33.232   8.877 -23.585  1.00  0.00           C  
ATOM   3365  OD1 ASN A1892      32.782   8.238 -24.535  1.00  0.00           O  
ATOM   3366  ND2 ASN A1892      33.823  10.057 -23.731  1.00  0.00           N  
ATOM   3367  N   GLU A1893      30.215   7.324 -23.451  1.00  0.00           N  
ATOM   3368  CA  GLU A1893      29.501   6.293 -24.196  1.00  0.00           C  
ATOM   3369  C   GLU A1893      30.267   5.768 -25.412  1.00  0.00           C  
ATOM   3370  O   GLU A1893      30.541   4.570 -25.515  1.00  0.00           O  
ATOM   3371  CB  GLU A1893      28.138   6.834 -24.636  1.00  0.00           C  
ATOM   3372  CG  GLU A1893      27.408   7.650 -23.567  1.00  0.00           C  
ATOM   3373  CD  GLU A1893      27.102   6.859 -22.305  1.00  0.00           C  
ATOM   3374  OE1 GLU A1893      28.049   6.346 -21.672  1.00  0.00           O  
ATOM   3375  OE2 GLU A1893      25.911   6.756 -21.943  1.00  0.00           O  
ATOM   3376  N   ASN A1894      30.608   6.667 -26.329  1.00  0.00           N  
ATOM   3377  CA  ASN A1894      31.333   6.301 -27.544  1.00  0.00           C  
ATOM   3378  C   ASN A1894      32.709   5.711 -27.226  1.00  0.00           C  
ATOM   3379  O   ASN A1894      33.010   5.396 -26.076  1.00  0.00           O  
ATOM   3380  CB  ASN A1894      31.495   7.534 -28.443  1.00  0.00           C  
ATOM   3381  CG  ASN A1894      30.170   8.219 -28.748  1.00  0.00           C  
ATOM   3382  OD1 ASN A1894      29.264   7.619 -29.326  1.00  0.00           O  
ATOM   3383  ND2 ASN A1894      30.055   9.486 -28.359  1.00  0.00           N  
ATOM   3384  N   GLU A1895      33.536   5.557 -28.257  1.00  0.00           N  
ATOM   3385  CA  GLU A1895      34.883   5.016 -28.092  1.00  0.00           C  
ATOM   3386  C   GLU A1895      35.856   5.682 -29.059  1.00  0.00           C  
ATOM   3387  O   GLU A1895      35.505   6.648 -29.736  1.00  0.00           O  
ATOM   3388  CB  GLU A1895      34.890   3.508 -28.339  1.00  0.00           C  
ATOM   3389  CG  GLU A1895      33.940   2.729 -27.457  1.00  0.00           C  
ATOM   3390  CD  GLU A1895      34.178   1.235 -27.535  1.00  0.00           C  
ATOM   3391  OE1 GLU A1895      35.289   0.792 -27.172  1.00  0.00           O  
ATOM   3392  OE2 GLU A1895      33.257   0.506 -27.961  1.00  0.00           O  
ATOM   3393  N   ASN A1896      37.076   5.155 -29.121  1.00  0.00           N  
ATOM   3394  CA  ASN A1896      38.110   5.689 -30.006  1.00  0.00           C  
ATOM   3395  C   ASN A1896      38.427   7.136 -29.635  1.00  0.00           C  
ATOM   3396  O   ASN A1896      39.011   7.884 -30.422  1.00  0.00           O  
ATOM   3397  CB  ASN A1896      37.648   5.609 -31.466  1.00  0.00           C  
ATOM   3398  CG  ASN A1896      38.778   5.854 -32.456  1.00  0.00           C  
ATOM   3399  OD1 ASN A1896      38.559   5.869 -33.667  1.00  0.00           O  
ATOM   3400  ND2 ASN A1896      39.990   6.042 -31.945  1.00  0.00           N  
ATOM   3401  N   THR A1898      38.032   7.522 -28.427  1.00  0.00           N  
ATOM   3402  CA  THR A1898      38.272   8.869 -27.935  1.00  0.00           C  
ATOM   3403  C   THR A1898      38.693   8.788 -26.474  1.00  0.00           C  
ATOM   3404  O   THR A1898      39.125   7.734 -26.005  1.00  0.00           O  
ATOM   3405  CB  THR A1898      37.006   9.742 -28.051  1.00  0.00           C  
ATOM   3406  OG1 THR A1898      37.319  11.092 -27.685  1.00  0.00           O  
ATOM   3407  CG2 THR A1898      35.908   9.214 -27.138  1.00  0.00           C  
ATOM   3408  N   LYS A1899      38.562   9.898 -25.756  1.00  0.00           N  
ATOM   3409  CA  LYS A1899      38.943   9.940 -24.351  1.00  0.00           C  
ATOM   3410  C   LYS A1899      37.758  10.323 -23.469  1.00  0.00           C  
ATOM   3411  O   LYS A1899      36.800  10.940 -23.935  1.00  0.00           O  
ATOM   3412  CB  LYS A1899      40.096  10.928 -24.169  1.00  0.00           C  
ATOM   3413  CG  LYS A1899      41.260  10.647 -25.112  1.00  0.00           C  
ATOM   3414  CD  LYS A1899      42.320  11.729 -25.060  1.00  0.00           C  
ATOM   3415  CE  LYS A1899      43.356  11.535 -26.161  1.00  0.00           C  
ATOM   3416  NZ  LYS A1899      42.749  11.596 -27.524  1.00  0.00           N  
ATOM   3417  N   LEU A1900      37.832   9.941 -22.196  1.00  0.00           N  
ATOM   3418  CA  LEU A1900      36.774  10.218 -21.228  1.00  0.00           C  
ATOM   3419  C   LEU A1900      36.145  11.595 -21.419  1.00  0.00           C  
ATOM   3420  O   LEU A1900      34.942  11.708 -21.669  1.00  0.00           O  
ATOM   3421  CB  LEU A1900      37.326  10.089 -19.802  1.00  0.00           C  
ATOM   3422  CG  LEU A1900      36.346  10.282 -18.639  1.00  0.00           C  
ATOM   3423  CD1 LEU A1900      35.141   9.372 -18.813  1.00  0.00           C  
ATOM   3424  CD2 LEU A1900      37.053   9.993 -17.323  1.00  0.00           C  
ATOM   3425  N   CYS A1901      36.961  12.638 -21.304  1.00  0.00           N  
ATOM   3426  CA  CYS A1901      36.481  14.005 -21.464  1.00  0.00           C  
ATOM   3427  C   CYS A1901      37.017  14.627 -22.744  1.00  0.00           C  
ATOM   3428  O   CYS A1901      38.164  14.388 -23.128  1.00  0.00           O  
ATOM   3429  CB  CYS A1901      36.906  14.857 -20.268  1.00  0.00           C  
ATOM   3430  SG  CYS A1901      36.242  14.298 -18.688  1.00  0.00           S  
ATOM   3431  N   GLY A1902      36.177  15.426 -23.397  1.00  0.00           N  
ATOM   3432  CA  GLY A1902      36.572  16.081 -24.631  1.00  0.00           C  
ATOM   3433  C   GLY A1902      37.856  16.874 -24.485  1.00  0.00           C  
ATOM   3434  O   GLY A1902      38.350  17.053 -23.373  1.00  0.00           O  
ATOM   3435  N   PRO A1903      38.423  17.370 -25.594  1.00  0.00           N  
ATOM   3436  CA  PRO A1903      39.665  18.147 -25.549  1.00  0.00           C  
ATOM   3437  C   PRO A1903      39.543  19.501 -24.847  1.00  0.00           C  
ATOM   3438  O   PRO A1903      40.439  19.907 -24.103  1.00  0.00           O  
ATOM   3439  CB  PRO A1903      40.034  18.285 -27.025  1.00  0.00           C  
ATOM   3440  CG  PRO A1903      38.701  18.311 -27.698  1.00  0.00           C  
ATOM   3441  CD  PRO A1903      37.951  17.214 -26.981  1.00  0.00           C  
ATOM   3442  N   ALA A1904      38.433  20.192 -25.083  1.00  0.00           N  
ATOM   3443  CA  ALA A1904      38.210  21.498 -24.479  1.00  0.00           C  
ATOM   3444  C   ALA A1904      37.490  21.396 -23.138  1.00  0.00           C  
ATOM   3445  O   ALA A1904      36.630  22.214 -22.826  1.00  0.00           O  
ATOM   3446  CB  ALA A1904      37.415  22.377 -25.436  1.00  0.00           C  
ATOM   3447  N   TYR A1905      37.842  20.396 -22.340  1.00  0.00           N  
ATOM   3448  CA  TYR A1905      37.202  20.229 -21.042  1.00  0.00           C  
ATOM   3449  C   TYR A1905      37.824  21.199 -20.047  1.00  0.00           C  
ATOM   3450  O   TYR A1905      37.157  21.688 -19.137  1.00  0.00           O  
ATOM   3451  CB  TYR A1905      37.377  18.793 -20.535  1.00  0.00           C  
ATOM   3452  CG  TYR A1905      38.763  18.478 -20.009  1.00  0.00           C  
ATOM   3453  CD1 TYR A1905      39.880  18.525 -20.847  1.00  0.00           C  
ATOM   3454  CD2 TYR A1905      38.958  18.142 -18.666  1.00  0.00           C  
ATOM   3455  CE1 TYR A1905      41.161  18.246 -20.360  1.00  0.00           C  
ATOM   3456  CE2 TYR A1905      40.233  17.861 -18.168  1.00  0.00           C  
ATOM   3457  CZ  TYR A1905      41.328  17.915 -19.020  1.00  0.00           C  
ATOM   3458  OH  TYR A1905      42.587  17.645 -18.529  1.00  0.00           O  
ATOM   3459  N   ALA A1906      39.112  21.473 -20.237  1.00  0.00           N  
ATOM   3460  CA  ALA A1906      39.848  22.373 -19.359  1.00  0.00           C  
ATOM   3461  C   ALA A1906      40.028  23.743 -19.991  1.00  0.00           C  
ATOM   3462  O   ALA A1906      41.115  24.322 -19.948  1.00  0.00           O  
ATOM   3463  CB  ALA A1906      41.205  21.776 -19.017  1.00  0.00           C  
ATOM   3464  N   ASN A1907      38.960  24.250 -20.594  1.00  0.00           N  
ATOM   3465  CA  ASN A1907      38.995  25.565 -21.211  1.00  0.00           C  
ATOM   3466  C   ASN A1907      38.419  26.560 -20.219  1.00  0.00           C  
ATOM   3467  O   ASN A1907      37.371  26.317 -19.619  1.00  0.00           O  
ATOM   3468  CB  ASN A1907      38.186  25.575 -22.510  1.00  0.00           C  
ATOM   3469  CG  ASN A1907      38.976  25.045 -23.691  1.00  0.00           C  
ATOM   3470  OD1 ASN A1907      39.566  23.966 -23.626  1.00  0.00           O  
ATOM   3471  ND2 ASN A1907      38.989  25.802 -24.779  1.00  0.00           N  
ATOM   3472  N   GLU A1909      39.124  27.674 -20.049  1.00  0.00           N  
ATOM   3473  CA  GLU A1909      38.724  28.725 -19.122  1.00  0.00           C  
ATOM   3474  C   GLU A1909      38.063  29.882 -19.870  1.00  0.00           C  
ATOM   3475  O   GLU A1909      38.246  30.043 -21.078  1.00  0.00           O  
ATOM   3476  CB  GLU A1909      39.959  29.216 -18.359  1.00  0.00           C  
ATOM   3477  CG  GLU A1909      39.686  30.130 -17.179  1.00  0.00           C  
ATOM   3478  CD  GLU A1909      40.937  30.371 -16.353  1.00  0.00           C  
ATOM   3479  OE1 GLU A1909      41.965  30.769 -16.940  1.00  0.00           O  
ATOM   3480  OE2 GLU A1909      40.899  30.160 -15.122  1.00  0.00           O  
ATOM   3481  N   VAL A1910      37.285  30.680 -19.146  1.00  0.00           N  
ATOM   3482  CA  VAL A1910      36.601  31.820 -19.737  1.00  0.00           C  
ATOM   3483  C   VAL A1910      37.382  33.092 -19.421  1.00  0.00           C  
ATOM   3484  O   VAL A1910      37.261  33.643 -18.325  1.00  0.00           O  
ATOM   3485  CB  VAL A1910      35.177  31.972 -19.164  1.00  0.00           C  
ATOM   3486  CG1 VAL A1910      34.427  33.046 -19.922  1.00  0.00           C  
ATOM   3487  CG2 VAL A1910      34.443  30.650 -19.220  1.00  0.00           C  
ATOM   3488  N   VAL A1913      38.193  33.554 -20.367  1.00  0.00           N  
ATOM   3489  CA  VAL A1913      38.964  34.771 -20.142  1.00  0.00           C  
ATOM   3490  C   VAL A1913      38.379  35.963 -20.884  1.00  0.00           C  
ATOM   3491  O   VAL A1913      38.119  35.897 -22.082  1.00  0.00           O  
ATOM   3492  CB  VAL A1913      40.443  34.622 -20.579  1.00  0.00           C  
ATOM   3493  CG1 VAL A1913      41.167  33.696 -19.640  1.00  0.00           C  
ATOM   3494  CG2 VAL A1913      40.524  34.104 -22.002  1.00  0.00           C  
ATOM   3495  N   VAL A1914      38.160  37.050 -20.157  1.00  0.00           N  
ATOM   3496  CA  VAL A1914      37.640  38.267 -20.755  1.00  0.00           C  
ATOM   3497  C   VAL A1914      38.873  39.033 -21.206  1.00  0.00           C  
ATOM   3498  O   VAL A1914      39.827  39.176 -20.448  1.00  0.00           O  
ATOM   3499  CB  VAL A1914      36.879  39.126 -19.724  1.00  0.00           C  
ATOM   3500  CG1 VAL A1914      36.271  40.342 -20.411  1.00  0.00           C  
ATOM   3501  CG2 VAL A1914      35.803  38.294 -19.037  1.00  0.00           C  
ATOM   3502  N   TYR A1915      38.867  39.509 -22.442  1.00  0.00           N  
ATOM   3503  CA  TYR A1915      40.006  40.259 -22.953  1.00  0.00           C  
ATOM   3504  C   TYR A1915      39.586  41.191 -24.084  1.00  0.00           C  
ATOM   3505  O   TYR A1915      38.865  40.796 -25.007  1.00  0.00           O  
ATOM   3506  CB  TYR A1915      41.104  39.295 -23.413  1.00  0.00           C  
ATOM   3507  CG  TYR A1915      42.183  39.928 -24.262  1.00  0.00           C  
ATOM   3508  CD1 TYR A1915      42.082  39.947 -25.653  1.00  0.00           C  
ATOM   3509  CD2 TYR A1915      43.301  40.511 -23.678  1.00  0.00           C  
ATOM   3510  CE1 TYR A1915      43.075  40.534 -26.443  1.00  0.00           C  
ATOM   3511  CE2 TYR A1915      44.299  41.103 -24.459  1.00  0.00           C  
ATOM   3512  CZ  TYR A1915      44.179  41.111 -25.836  1.00  0.00           C  
ATOM   3513  OH  TYR A1915      45.154  41.707 -26.600  1.00  0.00           O  
ATOM   3514  N   LYS A1916      40.044  42.436 -23.992  1.00  0.00           N  
ATOM   3515  CA  LYS A1916      39.723  43.464 -24.969  1.00  0.00           C  
ATOM   3516  C   LYS A1916      38.220  43.635 -25.157  1.00  0.00           C  
ATOM   3517  O   LYS A1916      37.771  44.126 -26.192  1.00  0.00           O  
ATOM   3518  CB  LYS A1916      40.389  43.163 -26.311  1.00  0.00           C  
ATOM   3519  CG  LYS A1916      41.816  43.667 -26.420  1.00  0.00           C  
ATOM   3520  CD  LYS A1916      41.871  45.181 -26.294  1.00  0.00           C  
ATOM   3521  CE  LYS A1916      43.258  45.716 -26.619  1.00  0.00           C  
ATOM   3522  NZ  LYS A1916      44.312  45.093 -25.771  1.00  0.00           N  
ATOM   3523  N   GLY A1917      37.445  43.215 -24.160  1.00  0.00           N  
ATOM   3524  CA  GLY A1917      36.003  43.378 -24.221  1.00  0.00           C  
ATOM   3525  C   GLY A1917      35.183  42.249 -24.803  1.00  0.00           C  
ATOM   3526  O   GLY A1917      33.973  42.401 -24.995  1.00  0.00           O  
ATOM   3527  N   ASP A1918      35.826  41.123 -25.089  1.00  0.00           N  
ATOM   3528  CA  ASP A1918      35.126  39.972 -25.645  1.00  0.00           C  
ATOM   3529  C   ASP A1918      35.287  38.800 -24.680  1.00  0.00           C  
ATOM   3530  O   ASP A1918      36.383  38.566 -24.170  1.00  0.00           O  
ATOM   3531  CB  ASP A1918      35.727  39.585 -26.996  1.00  0.00           C  
ATOM   3532  CG  ASP A1918      36.320  40.769 -27.747  1.00  0.00           C  
ATOM   3533  OD1 ASP A1918      35.566  41.707 -28.090  1.00  0.00           O  
ATOM   3534  OD2 ASP A1918      37.548  40.755 -27.998  1.00  0.00           O  
ATOM   3535  N   ILE A1929      34.209  38.070 -24.411  1.00  0.00           N  
ATOM   3536  CA  ILE A1929      34.313  36.920 -23.523  1.00  0.00           C  
ATOM   3537  C   ILE A1929      34.816  35.737 -24.347  1.00  0.00           C  
ATOM   3538  O   ILE A1929      34.314  35.484 -25.439  1.00  0.00           O  
ATOM   3539  CB  ILE A1929      32.956  36.550 -22.892  1.00  0.00           C  
ATOM   3540  CG1 ILE A1929      32.428  37.719 -22.067  1.00  0.00           C  
ATOM   3541  CG2 ILE A1929      33.114  35.336 -21.984  1.00  0.00           C  
ATOM   3542  CD1 ILE A1929      31.232  37.356 -21.210  1.00  0.00           C  
ATOM   3543  N   TYR A1930      35.814  35.022 -23.830  1.00  0.00           N  
ATOM   3544  CA  TYR A1930      36.379  33.872 -24.533  1.00  0.00           C  
ATOM   3545  C   TYR A1930      36.378  32.575 -23.739  1.00  0.00           C  
ATOM   3546  O   TYR A1930      36.475  32.573 -22.510  1.00  0.00           O  
ATOM   3547  CB  TYR A1930      37.817  34.152 -24.965  1.00  0.00           C  
ATOM   3548  CG  TYR A1930      37.945  34.971 -26.221  1.00  0.00           C  
ATOM   3549  CD1 TYR A1930      37.385  34.532 -27.415  1.00  0.00           C  
ATOM   3550  CD2 TYR A1930      38.653  36.170 -26.226  1.00  0.00           C  
ATOM   3551  CE1 TYR A1930      37.530  35.266 -28.593  1.00  0.00           C  
ATOM   3552  CE2 TYR A1930      38.804  36.914 -27.397  1.00  0.00           C  
ATOM   3553  CZ  TYR A1930      38.241  36.455 -28.578  1.00  0.00           C  
ATOM   3554  OH  TYR A1930      38.403  37.173 -29.744  1.00  0.00           O  
ATOM   3555  N   GLY A1931      36.273  31.473 -24.475  1.00  0.00           N  
ATOM   3556  CA  GLY A1931      36.292  30.145 -23.887  1.00  0.00           C  
ATOM   3557  C   GLY A1931      37.451  29.422 -24.548  1.00  0.00           C  
ATOM   3558  O   GLY A1931      37.268  28.628 -25.470  1.00  0.00           O  
ATOM   3559  N   ILE A1932      38.657  29.715 -24.076  1.00  0.00           N  
ATOM   3560  CA  ILE A1932      39.861  29.126 -24.634  1.00  0.00           C  
ATOM   3561  C   ILE A1932      40.673  28.348 -23.601  1.00  0.00           C  
ATOM   3562  O   ILE A1932      40.431  28.455 -22.399  1.00  0.00           O  
ATOM   3563  CB  ILE A1932      40.749  30.226 -25.235  1.00  0.00           C  
ATOM   3564  CG1 ILE A1932      41.177  31.205 -24.136  1.00  0.00           C  
ATOM   3565  CG2 ILE A1932      39.983  30.962 -26.325  1.00  0.00           C  
ATOM   3566  CD1 ILE A1932      42.035  32.364 -24.619  1.00  0.00           C  
ATOM   3567  N   PRO A1933      41.638  27.536 -24.069  1.00  0.00           N  
ATOM   3568  CA  PRO A1933      42.509  26.724 -23.215  1.00  0.00           C  
ATOM   3569  C   PRO A1933      43.882  27.393 -23.093  1.00  0.00           C  
ATOM   3570  O   PRO A1933      44.317  28.074 -24.021  1.00  0.00           O  
ATOM   3571  CB  PRO A1933      42.584  25.422 -23.984  1.00  0.00           C  
ATOM   3572  CG  PRO A1933      42.732  25.933 -25.398  1.00  0.00           C  
ATOM   3573  CD  PRO A1933      41.719  27.071 -25.469  1.00  0.00           C  
ATOM   3574  N   LYS A1934      44.566  27.204 -21.966  1.00  0.00           N  
ATOM   3575  CA  LYS A1934      45.882  27.820 -21.799  1.00  0.00           C  
ATOM   3576  C   LYS A1934      46.857  27.291 -22.845  1.00  0.00           C  
ATOM   3577  O   LYS A1934      46.990  26.085 -23.034  1.00  0.00           O  
ATOM   3578  CB  LYS A1934      46.441  27.569 -20.393  1.00  0.00           C  
ATOM   3579  CG  LYS A1934      45.699  28.299 -19.277  1.00  0.00           C  
ATOM   3580  CD  LYS A1934      46.653  28.731 -18.163  1.00  0.00           C  
ATOM   3581  CE  LYS A1934      47.486  29.961 -18.553  1.00  0.00           C  
ATOM   3582  NZ  LYS A1934      48.339  29.799 -19.773  1.00  0.00           N  
ATOM   3583  N   THR A1941      47.541  28.207 -23.520  1.00  0.00           N  
ATOM   3584  CA  THR A1941      48.482  27.835 -24.565  1.00  0.00           C  
ATOM   3585  C   THR A1941      49.577  28.887 -24.709  1.00  0.00           C  
ATOM   3586  O   THR A1941      49.568  29.912 -24.025  1.00  0.00           O  
ATOM   3587  CB  THR A1941      47.749  27.710 -25.910  1.00  0.00           C  
ATOM   3588  OG1 THR A1941      46.561  26.932 -25.731  1.00  0.00           O  
ATOM   3589  CG2 THR A1941      48.628  27.034 -26.942  1.00  0.00           C  
ATOM   3590  N   LYS A1942      50.527  28.616 -25.597  1.00  0.00           N  
ATOM   3591  CA  LYS A1942      51.623  29.535 -25.876  1.00  0.00           C  
ATOM   3592  C   LYS A1942      51.115  30.395 -27.029  1.00  0.00           C  
ATOM   3593  O   LYS A1942      51.826  31.248 -27.568  1.00  0.00           O  
ATOM   3594  CB  LYS A1942      52.876  28.758 -26.305  1.00  0.00           C  
ATOM   3595  CG  LYS A1942      53.499  27.878 -25.214  1.00  0.00           C  
ATOM   3596  CD  LYS A1942      52.552  26.786 -24.698  1.00  0.00           C  
ATOM   3597  CE  LYS A1942      52.221  25.745 -25.766  1.00  0.00           C  
ATOM   3598  NZ  LYS A1942      51.281  24.696 -25.263  1.00  0.00           N  
ATOM   3599  N   LYS A1943      49.861  30.140 -27.388  1.00  0.00           N  
ATOM   3600  CA  LYS A1943      49.174  30.833 -28.465  1.00  0.00           C  
ATOM   3601  C   LYS A1943      48.209  31.845 -27.866  1.00  0.00           C  
ATOM   3602  O   LYS A1943      47.932  32.889 -28.456  1.00  0.00           O  
ATOM   3603  CB  LYS A1943      48.395  29.818 -29.304  1.00  0.00           C  
ATOM   3604  CG  LYS A1943      47.484  30.418 -30.363  1.00  0.00           C  
ATOM   3605  CD  LYS A1943      46.656  29.332 -31.042  1.00  0.00           C  
ATOM   3606  CE  LYS A1943      45.799  29.892 -32.169  1.00  0.00           C  
ATOM   3607  NZ  LYS A1943      44.819  30.904 -31.691  1.00  0.00           N  
ATOM   3608  N   TRP A1945      47.710  31.525 -26.678  1.00  0.00           N  
ATOM   3609  CA  TRP A1945      46.755  32.376 -25.981  1.00  0.00           C  
ATOM   3610  C   TRP A1945      47.360  33.298 -24.928  1.00  0.00           C  
ATOM   3611  O   TRP A1945      46.659  34.150 -24.391  1.00  0.00           O  
ATOM   3612  CB  TRP A1945      45.681  31.504 -25.321  1.00  0.00           C  
ATOM   3613  CG  TRP A1945      44.643  30.958 -26.265  1.00  0.00           C  
ATOM   3614  CD1 TRP A1945      44.036  29.736 -26.194  1.00  0.00           C  
ATOM   3615  CD2 TRP A1945      44.033  31.642 -27.368  1.00  0.00           C  
ATOM   3616  NE1 TRP A1945      43.086  29.618 -27.179  1.00  0.00           N  
ATOM   3617  CE2 TRP A1945      43.062  30.774 -27.913  1.00  0.00           C  
ATOM   3618  CE3 TRP A1945      44.210  32.906 -27.948  1.00  0.00           C  
ATOM   3619  CZ2 TRP A1945      42.270  31.129 -29.010  1.00  0.00           C  
ATOM   3620  CZ3 TRP A1945      43.422  33.258 -29.038  1.00  0.00           C  
ATOM   3621  CH2 TRP A1945      42.464  32.371 -29.556  1.00  0.00           C  
ATOM   3622  N   ARG A1946      48.649  33.134 -24.634  1.00  0.00           N  
ATOM   3623  CA  ARG A1946      49.312  33.956 -23.619  1.00  0.00           C  
ATOM   3624  C   ARG A1946      48.788  35.388 -23.551  1.00  0.00           C  
ATOM   3625  O   ARG A1946      48.337  35.849 -22.500  1.00  0.00           O  
ATOM   3626  CB  ARG A1946      50.825  33.988 -23.847  1.00  0.00           C  
ATOM   3627  CG  ARG A1946      51.562  32.750 -23.363  1.00  0.00           C  
ATOM   3628  CD  ARG A1946      53.068  32.965 -23.437  1.00  0.00           C  
ATOM   3629  NE  ARG A1946      53.825  31.784 -23.030  1.00  0.00           N  
ATOM   3630  CZ  ARG A1946      55.153  31.723 -22.993  1.00  0.00           C  
ATOM   3631  NH1 ARG A1946      55.757  30.607 -22.611  1.00  0.00           N  
ATOM   3632  NH2 ARG A1946      55.879  32.779 -23.338  1.00  0.00           N  
ATOM   3633  N   SER A1947      48.853  36.088 -24.676  1.00  0.00           N  
ATOM   3634  CA  SER A1947      48.384  37.462 -24.742  1.00  0.00           C  
ATOM   3635  C   SER A1947      47.064  37.658 -23.993  1.00  0.00           C  
ATOM   3636  O   SER A1947      46.842  38.692 -23.368  1.00  0.00           O  
ATOM   3637  CB  SER A1947      48.214  37.877 -26.206  1.00  0.00           C  
ATOM   3638  OG  SER A1947      47.384  36.962 -26.904  1.00  0.00           O  
ATOM   3639  N   PHE A1950      46.198  36.653 -24.041  1.00  0.00           N  
ATOM   3640  CA  PHE A1950      44.897  36.735 -23.393  1.00  0.00           C  
ATOM   3641  C   PHE A1950      44.880  36.434 -21.903  1.00  0.00           C  
ATOM   3642  O   PHE A1950      44.019  36.929 -21.177  1.00  0.00           O  
ATOM   3643  CB  PHE A1950      43.908  35.816 -24.113  1.00  0.00           C  
ATOM   3644  CG  PHE A1950      43.555  36.281 -25.495  1.00  0.00           C  
ATOM   3645  CD1 PHE A1950      44.556  36.552 -26.427  1.00  0.00           C  
ATOM   3646  CD2 PHE A1950      42.228  36.473 -25.861  1.00  0.00           C  
ATOM   3647  CE1 PHE A1950      44.244  37.010 -27.702  1.00  0.00           C  
ATOM   3648  CE2 PHE A1950      41.905  36.932 -27.135  1.00  0.00           C  
ATOM   3649  CZ  PHE A1950      42.915  37.203 -28.057  1.00  0.00           C  
ATOM   3650  N   PHE A1951      45.816  35.622 -21.436  1.00  0.00           N  
ATOM   3651  CA  PHE A1951      45.841  35.298 -20.019  1.00  0.00           C  
ATOM   3652  C   PHE A1951      46.716  36.273 -19.232  1.00  0.00           C  
ATOM   3653  O   PHE A1951      46.675  36.298 -18.001  1.00  0.00           O  
ATOM   3654  CB  PHE A1951      46.328  33.855 -19.800  1.00  0.00           C  
ATOM   3655  CG  PHE A1951      45.329  32.791 -20.210  1.00  0.00           C  
ATOM   3656  CD1 PHE A1951      45.138  32.466 -21.550  1.00  0.00           C  
ATOM   3657  CD2 PHE A1951      44.582  32.111 -19.247  1.00  0.00           C  
ATOM   3658  CE1 PHE A1951      44.223  31.483 -21.923  1.00  0.00           C  
ATOM   3659  CE2 PHE A1951      43.663  31.127 -19.611  1.00  0.00           C  
ATOM   3660  CZ  PHE A1951      43.484  30.814 -20.949  1.00  0.00           C  
ATOM   3661  N   GLU A1952      47.496  37.085 -19.938  1.00  0.00           N  
ATOM   3662  CA  GLU A1952      48.372  38.045 -19.274  1.00  0.00           C  
ATOM   3663  C   GLU A1952      47.950  39.494 -19.503  1.00  0.00           C  
ATOM   3664  O   GLU A1952      48.541  40.421 -18.943  1.00  0.00           O  
ATOM   3665  CB  GLU A1952      49.819  37.854 -19.740  1.00  0.00           C  
ATOM   3666  CG  GLU A1952      50.412  36.489 -19.414  1.00  0.00           C  
ATOM   3667  CD  GLU A1952      51.883  36.384 -19.782  1.00  0.00           C  
ATOM   3668  OE1 GLU A1952      52.221  36.593 -20.967  1.00  0.00           O  
ATOM   3669  OE2 GLU A1952      52.700  36.092 -18.882  1.00  0.00           O  
ATOM   3670  N   GLU A1953      46.937  39.689 -20.338  1.00  0.00           N  
ATOM   3671  CA  GLU A1953      46.442  41.029 -20.617  1.00  0.00           C  
ATOM   3672  C   GLU A1953      44.972  41.098 -20.233  1.00  0.00           C  
ATOM   3673  O   GLU A1953      44.497  42.107 -19.713  1.00  0.00           O  
ATOM   3674  CB  GLU A1953      46.617  41.376 -22.097  1.00  0.00           C  
ATOM   3675  CG  GLU A1953      48.063  41.499 -22.545  1.00  0.00           C  
ATOM   3676  CD  GLU A1953      48.187  41.973 -23.984  1.00  0.00           C  
ATOM   3677  OE1 GLU A1953      49.331  42.138 -24.463  1.00  0.00           O  
ATOM   3678  OE2 GLU A1953      47.141  42.183 -24.635  1.00  0.00           O  
ATOM   3679  N   GLY A1954      44.249  40.017 -20.493  1.00  0.00           N  
ATOM   3680  CA  GLY A1954      42.846  39.985 -20.137  1.00  0.00           C  
ATOM   3681  C   GLY A1954      42.733  39.632 -18.668  1.00  0.00           C  
ATOM   3682  O   GLY A1954      43.692  39.786 -17.914  1.00  0.00           O  
ATOM   3683  N   VAL A1955      41.562  39.175 -18.248  1.00  0.00           N  
ATOM   3684  CA  VAL A1955      41.380  38.792 -16.865  1.00  0.00           C  
ATOM   3685  C   VAL A1955      40.559  37.516 -16.879  1.00  0.00           C  
ATOM   3686  O   VAL A1955      39.388  37.517 -17.252  1.00  0.00           O  
ATOM   3687  CB  VAL A1955      40.705  39.939 -16.021  1.00  0.00           C  
ATOM   3688  CG1 VAL A1955      40.715  41.228 -16.807  1.00  0.00           C  
ATOM   3689  CG2 VAL A1955      39.299  39.573 -15.592  1.00  0.00           C  
ATOM   3690  N   PRO A1956      41.196  36.390 -16.522  1.00  0.00           N  
ATOM   3691  CA  PRO A1956      40.591  35.056 -16.471  1.00  0.00           C  
ATOM   3692  C   PRO A1956      39.476  34.990 -15.444  1.00  0.00           C  
ATOM   3693  O   PRO A1956      39.588  35.574 -14.364  1.00  0.00           O  
ATOM   3694  CB  PRO A1956      41.769  34.163 -16.095  1.00  0.00           C  
ATOM   3695  CG  PRO A1956      42.952  34.897 -16.676  1.00  0.00           C  
ATOM   3696  CD  PRO A1956      42.649  36.311 -16.292  1.00  0.00           C  
ATOM   3697  N   THR A1957      38.403  34.278 -15.773  1.00  0.00           N  
ATOM   3698  CA  THR A1957      37.283  34.166 -14.846  1.00  0.00           C  
ATOM   3699  C   THR A1957      37.538  33.090 -13.810  1.00  0.00           C  
ATOM   3700  O   THR A1957      36.912  33.073 -12.751  1.00  0.00           O  
ATOM   3701  CB  THR A1957      35.974  33.820 -15.566  1.00  0.00           C  
ATOM   3702  OG1 THR A1957      34.889  33.876 -14.628  1.00  0.00           O  
ATOM   3703  CG2 THR A1957      36.048  32.421 -16.148  1.00  0.00           C  
ATOM   3704  N   GLY A1958      38.457  32.185 -14.127  1.00  0.00           N  
ATOM   3705  CA  GLY A1958      38.774  31.108 -13.209  1.00  0.00           C  
ATOM   3706  C   GLY A1958      37.823  29.934 -13.349  1.00  0.00           C  
ATOM   3707  O   GLY A1958      37.878  28.975 -12.579  1.00  0.00           O  
ATOM   3708  N   ILE A1959      36.934  30.006 -14.330  1.00  0.00           N  
ATOM   3709  CA  ILE A1959      35.995  28.924 -14.544  1.00  0.00           C  
ATOM   3710  C   ILE A1959      36.344  28.232 -15.857  1.00  0.00           C  
ATOM   3711  O   ILE A1959      36.551  28.881 -16.886  1.00  0.00           O  
ATOM   3712  CB  ILE A1959      34.538  29.434 -14.621  1.00  0.00           C  
ATOM   3713  CG1 ILE A1959      34.321  30.589 -13.638  1.00  0.00           C  
ATOM   3714  CG2 ILE A1959      33.580  28.301 -14.286  1.00  0.00           C  
ATOM   3715  CD1 ILE A1959      34.613  30.251 -12.191  1.00  0.00           C  
ATOM   3716  N   ARG A1960      36.438  26.909 -15.807  1.00  0.00           N  
ATOM   3717  CA  ARG A1960      36.734  26.126 -16.995  1.00  0.00           C  
ATOM   3718  C   ARG A1960      35.488  25.326 -17.315  1.00  0.00           C  
ATOM   3719  O   ARG A1960      34.721  24.983 -16.411  1.00  0.00           O  
ATOM   3720  CB  ARG A1960      37.900  25.178 -16.742  1.00  0.00           C  
ATOM   3721  CG  ARG A1960      39.205  25.872 -16.461  1.00  0.00           C  
ATOM   3722  CD  ARG A1960      40.255  24.853 -16.103  1.00  0.00           C  
ATOM   3723  NE  ARG A1960      39.869  24.114 -14.909  1.00  0.00           N  
ATOM   3724  CZ  ARG A1960      40.530  23.065 -14.438  1.00  0.00           C  
ATOM   3725  NH1 ARG A1960      40.106  22.453 -13.337  1.00  0.00           N  
ATOM   3726  NH2 ARG A1960      41.609  22.627 -15.074  1.00  0.00           N  
ATOM   3727  N   TYR A1961      35.284  25.037 -18.596  1.00  0.00           N  
ATOM   3728  CA  TYR A1961      34.117  24.277 -19.022  1.00  0.00           C  
ATOM   3729  C   TYR A1961      33.722  23.217 -17.997  1.00  0.00           C  
ATOM   3730  O   TYR A1961      32.625  23.270 -17.440  1.00  0.00           O  
ATOM   3731  CB  TYR A1961      34.384  23.626 -20.379  1.00  0.00           C  
ATOM   3732  CG  TYR A1961      34.585  24.621 -21.500  1.00  0.00           C  
ATOM   3733  CD1 TYR A1961      34.634  25.989 -21.246  1.00  0.00           C  
ATOM   3734  CD2 TYR A1961      34.751  24.192 -22.814  1.00  0.00           C  
ATOM   3735  CE1 TYR A1961      34.848  26.904 -22.271  1.00  0.00           C  
ATOM   3736  CE2 TYR A1961      34.968  25.098 -23.848  1.00  0.00           C  
ATOM   3737  CZ  TYR A1961      35.016  26.451 -23.568  1.00  0.00           C  
ATOM   3738  OH  TYR A1961      35.242  27.351 -24.580  1.00  0.00           O  
ATOM   3739  N   ILE A1962      34.620  22.268 -17.739  1.00  0.00           N  
ATOM   3740  CA  ILE A1962      34.348  21.211 -16.770  1.00  0.00           C  
ATOM   3741  C   ILE A1962      33.934  21.802 -15.428  1.00  0.00           C  
ATOM   3742  O   ILE A1962      32.950  21.367 -14.830  1.00  0.00           O  
ATOM   3743  CB  ILE A1962      35.582  20.297 -16.553  1.00  0.00           C  
ATOM   3744  CG1 ILE A1962      36.801  21.134 -16.162  1.00  0.00           C  
ATOM   3745  CG2 ILE A1962      35.865  19.499 -17.811  1.00  0.00           C  
ATOM   3746  CD1 ILE A1962      38.027  20.311 -15.835  1.00  0.00           C  
ATOM   3747  N   ASP A1963      34.691  22.794 -14.963  1.00  0.00           N  
ATOM   3748  CA  ASP A1963      34.400  23.453 -13.694  1.00  0.00           C  
ATOM   3749  C   ASP A1963      32.988  24.004 -13.746  1.00  0.00           C  
ATOM   3750  O   ASP A1963      32.298  24.069 -12.732  1.00  0.00           O  
ATOM   3751  CB  ASP A1963      35.387  24.596 -13.436  1.00  0.00           C  
ATOM   3752  CG  ASP A1963      36.811  24.109 -13.247  1.00  0.00           C  
ATOM   3753  OD1 ASP A1963      37.039  23.243 -12.372  1.00  0.00           O  
ATOM   3754  OD2 ASP A1963      37.703  24.597 -13.969  1.00  0.00           O  
ATOM   3755  N   GLY A1964      32.566  24.400 -14.941  1.00  0.00           N  
ATOM   3756  CA  GLY A1964      31.227  24.929 -15.107  1.00  0.00           C  
ATOM   3757  C   GLY A1964      30.214  23.805 -15.076  1.00  0.00           C  
ATOM   3758  O   GLY A1964      29.244  23.846 -14.316  1.00  0.00           O  
ATOM   3759  N   PHE A1965      30.452  22.792 -15.903  1.00  0.00           N  
ATOM   3760  CA  PHE A1965      29.570  21.637 -15.985  1.00  0.00           C  
ATOM   3761  C   PHE A1965      29.420  20.947 -14.631  1.00  0.00           C  
ATOM   3762  O   PHE A1965      28.304  20.689 -14.172  1.00  0.00           O  
ATOM   3763  CB  PHE A1965      30.106  20.640 -17.016  1.00  0.00           C  
ATOM   3764  CG  PHE A1965      29.287  19.386 -17.124  1.00  0.00           C  
ATOM   3765  CD1 PHE A1965      29.298  18.442 -16.102  1.00  0.00           C  
ATOM   3766  CD2 PHE A1965      28.479  19.164 -18.230  1.00  0.00           C  
ATOM   3767  CE1 PHE A1965      28.516  17.299 -16.179  1.00  0.00           C  
ATOM   3768  CE2 PHE A1965      27.689  18.019 -18.316  1.00  0.00           C  
ATOM   3769  CZ  PHE A1965      27.708  17.086 -17.287  1.00  0.00           C  
ATOM   3770  N   ALA A1966      30.551  20.637 -14.007  1.00  0.00           N  
ATOM   3771  CA  ALA A1966      30.557  19.971 -12.712  1.00  0.00           C  
ATOM   3772  C   ALA A1966      29.459  20.509 -11.803  1.00  0.00           C  
ATOM   3773  O   ALA A1966      28.792  19.747 -11.106  1.00  0.00           O  
ATOM   3774  CB  ALA A1966      31.913  20.144 -12.050  1.00  0.00           C  
ATOM   3775  N   TYR A1967      29.268  21.824 -11.823  1.00  0.00           N  
ATOM   3776  CA  TYR A1967      28.252  22.458 -10.993  1.00  0.00           C  
ATOM   3777  C   TYR A1967      26.839  22.196 -11.487  1.00  0.00           C  
ATOM   3778  O   TYR A1967      25.891  22.212 -10.703  1.00  0.00           O  
ATOM   3779  CB  TYR A1967      28.504  23.960 -10.915  1.00  0.00           C  
ATOM   3780  CG  TYR A1967      29.704  24.321 -10.076  1.00  0.00           C  
ATOM   3781  CD1 TYR A1967      29.706  24.106  -8.698  1.00  0.00           C  
ATOM   3782  CD2 TYR A1967      30.843  24.877 -10.658  1.00  0.00           C  
ATOM   3783  CE1 TYR A1967      30.814  24.441  -7.919  1.00  0.00           C  
ATOM   3784  CE2 TYR A1967      31.958  25.213  -9.892  1.00  0.00           C  
ATOM   3785  CZ  TYR A1967      31.938  24.995  -8.523  1.00  0.00           C  
ATOM   3786  OH  TYR A1967      33.034  25.335  -7.760  1.00  0.00           O  
ATOM   3787  N   TYR A1968      26.692  21.966 -12.786  1.00  0.00           N  
ATOM   3788  CA  TYR A1968      25.377  21.683 -13.344  1.00  0.00           C  
ATOM   3789  C   TYR A1968      24.998  20.319 -12.803  1.00  0.00           C  
ATOM   3790  O   TYR A1968      23.952  20.149 -12.173  1.00  0.00           O  
ATOM   3791  CB  TYR A1968      25.429  21.635 -14.876  1.00  0.00           C  
ATOM   3792  CG  TYR A1968      24.073  21.554 -15.556  1.00  0.00           C  
ATOM   3793  CD1 TYR A1968      23.970  21.511 -16.947  1.00  0.00           C  
ATOM   3794  CD2 TYR A1968      22.891  21.525 -14.810  1.00  0.00           C  
ATOM   3795  CE1 TYR A1968      22.728  21.442 -17.580  1.00  0.00           C  
ATOM   3796  CE2 TYR A1968      21.646  21.456 -15.432  1.00  0.00           C  
ATOM   3797  CZ  TYR A1968      21.571  21.415 -16.815  1.00  0.00           C  
ATOM   3798  OH  TYR A1968      20.341  21.346 -17.432  1.00  0.00           O  
ATOM   3799  N   ALA A1969      25.876  19.354 -13.049  1.00  0.00           N  
ATOM   3800  CA  ALA A1969      25.669  17.991 -12.595  1.00  0.00           C  
ATOM   3801  C   ALA A1969      25.413  17.975 -11.092  1.00  0.00           C  
ATOM   3802  O   ALA A1969      24.454  17.365 -10.625  1.00  0.00           O  
ATOM   3803  CB  ALA A1969      26.889  17.144 -12.931  1.00  0.00           C  
ATOM   3804  N   ALA A1970      26.269  18.658 -10.340  1.00  0.00           N  
ATOM   3805  CA  ALA A1970      26.134  18.716  -8.890  1.00  0.00           C  
ATOM   3806  C   ALA A1970      24.718  19.096  -8.467  1.00  0.00           C  
ATOM   3807  O   ALA A1970      24.315  18.851  -7.330  1.00  0.00           O  
ATOM   3808  CB  ALA A1970      27.131  19.710  -8.318  1.00  0.00           C  
ATOM   3809  N   ARG A1971      23.969  19.696  -9.387  1.00  0.00           N  
ATOM   3810  CA  ARG A1971      22.597  20.110  -9.111  1.00  0.00           C  
ATOM   3811  C   ARG A1971      21.615  18.985  -9.425  1.00  0.00           C  
ATOM   3812  O   ARG A1971      20.763  18.642  -8.603  1.00  0.00           O  
ATOM   3813  CB  ARG A1971      22.246  21.351  -9.938  1.00  0.00           C  
ATOM   3814  CG  ARG A1971      20.819  21.856  -9.758  1.00  0.00           C  
ATOM   3815  CD  ARG A1971      20.514  22.193  -8.306  1.00  0.00           C  
ATOM   3816  NE  ARG A1971      19.164  22.728  -8.145  1.00  0.00           N  
ATOM   3817  CZ  ARG A1971      18.606  23.015  -6.972  1.00  0.00           C  
ATOM   3818  NH1 ARG A1971      19.284  22.818  -5.849  1.00  0.00           N  
ATOM   3819  NH2 ARG A1971      17.371  23.500  -6.921  1.00  0.00           N  
ATOM   3820  N   LYS A1972      21.744  18.412 -10.618  1.00  0.00           N  
ATOM   3821  CA  LYS A1972      20.873  17.327 -11.050  1.00  0.00           C  
ATOM   3822  C   LYS A1972      20.770  16.241  -9.982  1.00  0.00           C  
ATOM   3823  O   LYS A1972      19.673  15.873  -9.565  1.00  0.00           O  
ATOM   3824  CB  LYS A1972      21.401  16.716 -12.349  1.00  0.00           C  
ATOM   3825  CG  LYS A1972      21.706  17.722 -13.460  1.00  0.00           C  
ATOM   3826  CD  LYS A1972      20.463  18.431 -13.993  1.00  0.00           C  
ATOM   3827  CE  LYS A1972      20.007  19.566 -13.087  1.00  0.00           C  
ATOM   3828  NZ  LYS A1972      18.857  20.310 -13.673  1.00  0.00           N  
ATOM   3829  N   VAL A1973      21.918  15.735  -9.540  1.00  0.00           N  
ATOM   3830  CA  VAL A1973      21.959  14.688  -8.523  1.00  0.00           C  
ATOM   3831  C   VAL A1973      21.190  15.060  -7.255  1.00  0.00           C  
ATOM   3832  O   VAL A1973      20.491  14.224  -6.682  1.00  0.00           O  
ATOM   3833  CB  VAL A1973      23.418  14.333  -8.139  1.00  0.00           C  
ATOM   3834  CG1 VAL A1973      24.162  13.804  -9.356  1.00  0.00           C  
ATOM   3835  CG2 VAL A1973      24.123  15.553  -7.574  1.00  0.00           C  
ATOM   3836  N   GLU A1974      21.319  16.309  -6.815  1.00  0.00           N  
ATOM   3837  CA  GLU A1974      20.616  16.761  -5.618  1.00  0.00           C  
ATOM   3838  C   GLU A1974      19.120  16.871  -5.886  1.00  0.00           C  
ATOM   3839  O   GLU A1974      18.311  16.815  -4.958  1.00  0.00           O  
ATOM   3840  CB  GLU A1974      21.154  18.116  -5.146  1.00  0.00           C  
ATOM   3841  CG  GLU A1974      22.479  18.045  -4.396  1.00  0.00           C  
ATOM   3842  CD  GLU A1974      22.924  19.398  -3.866  1.00  0.00           C  
ATOM   3843  OE1 GLU A1974      23.941  19.455  -3.140  1.00  0.00           O  
ATOM   3844  OE2 GLU A1974      22.257  20.408  -4.178  1.00  0.00           O  
ATOM   3845  N   GLU A1975      18.760  17.034  -7.157  1.00  0.00           N  
ATOM   3846  CA  GLU A1975      17.359  17.136  -7.546  1.00  0.00           C  
ATOM   3847  C   GLU A1975      16.674  15.795  -7.307  1.00  0.00           C  
ATOM   3848  O   GLU A1975      15.628  15.724  -6.662  1.00  0.00           O  
ATOM   3849  CB  GLU A1975      17.233  17.514  -9.025  1.00  0.00           C  
ATOM   3850  CG  GLU A1975      17.677  18.929  -9.371  1.00  0.00           C  
ATOM   3851  CD  GLU A1975      17.424  19.283 -10.832  1.00  0.00           C  
ATOM   3852  OE1 GLU A1975      17.664  20.451 -11.214  1.00  0.00           O  
ATOM   3853  OE2 GLU A1975      16.986  18.395 -11.599  1.00  0.00           O  
ATOM   3854  N   ALA A1976      17.276  14.732  -7.834  1.00  0.00           N  
ATOM   3855  CA  ALA A1976      16.737  13.386  -7.683  1.00  0.00           C  
ATOM   3856  C   ALA A1976      16.625  13.028  -6.205  1.00  0.00           C  
ATOM   3857  O   ALA A1976      15.871  12.130  -5.832  1.00  0.00           O  
ATOM   3858  CB  ALA A1976      17.631  12.382  -8.402  1.00  0.00           C  
ATOM   3859  N   ALA A1977      17.383  13.734  -5.370  1.00  0.00           N  
ATOM   3860  CA  ALA A1977      17.367  13.504  -3.929  1.00  0.00           C  
ATOM   3861  C   ALA A1977      16.087  14.090  -3.342  1.00  0.00           C  
ATOM   3862  O   ALA A1977      15.844  14.017  -2.134  1.00  0.00           O  
ATOM   3863  CB  ALA A1977      18.588  14.144  -3.283  1.00  0.00           C  
ATOM   3864  N   MET A1978      15.278  14.678  -4.218  1.00  0.00           N  
ATOM   3865  CA  MET A1978      14.004  15.272  -3.836  1.00  0.00           C  
ATOM   3866  C   MET A1978      12.898  14.497  -4.543  1.00  0.00           C  
ATOM   3867  O   MET A1978      11.798  14.339  -4.012  1.00  0.00           O  
ATOM   3868  CB  MET A1978      13.951  16.745  -4.249  1.00  0.00           C  
ATOM   3869  CG  MET A1978      15.048  17.605  -3.642  1.00  0.00           C  
ATOM   3870  SD  MET A1978      14.873  19.342  -4.084  1.00  0.00           S  
ATOM   3871  CE  MET A1978      15.488  19.328  -5.769  1.00  0.00           C  
ATOM   3872  N   ARG A1979      13.200  14.018  -5.748  1.00  0.00           N  
ATOM   3873  CA  ARG A1979      12.245  13.234  -6.523  1.00  0.00           C  
ATOM   3874  C   ARG A1979      12.479  11.761  -6.211  1.00  0.00           C  
ATOM   3875  O   ARG A1979      11.943  10.880  -6.884  1.00  0.00           O  
ATOM   3876  CB  ARG A1979      12.426  13.472  -8.027  1.00  0.00           C  
ATOM   3877  CG  ARG A1979      12.154  14.898  -8.483  1.00  0.00           C  
ATOM   3878  CD  ARG A1979      11.968  14.964  -9.996  1.00  0.00           C  
ATOM   3879  NE  ARG A1979      13.134  14.475 -10.729  1.00  0.00           N  
ATOM   3880  CZ  ARG A1979      14.308  15.097 -10.773  1.00  0.00           C  
ATOM   3881  NH1 ARG A1979      15.312  14.575 -11.465  1.00  0.00           N  
ATOM   3882  NH2 ARG A1979      14.477  16.244 -10.131  1.00  0.00           N  
ATOM   3883  N   GLU A1983      13.293  11.514  -5.186  1.00  0.00           N  
ATOM   3884  CA  GLU A1983      13.630  10.165  -4.738  1.00  0.00           C  
ATOM   3885  C   GLU A1983      13.695   9.143  -5.869  1.00  0.00           C  
ATOM   3886  O   GLU A1983      13.224   8.015  -5.719  1.00  0.00           O  
ATOM   3887  CB  GLU A1983      12.622   9.695  -3.679  1.00  0.00           C  
ATOM   3888  CG  GLU A1983      13.029   9.959  -2.226  1.00  0.00           C  
ATOM   3889  CD  GLU A1983      13.097  11.434  -1.867  1.00  0.00           C  
ATOM   3890  OE1 GLU A1983      13.511  11.752  -0.730  1.00  0.00           O  
ATOM   3891  OE2 GLU A1983      12.735  12.275  -2.714  1.00  0.00           O  
ATOM   3892  N   GLN A1984      14.281   9.532  -6.997  1.00  0.00           N  
ATOM   3893  CA  GLN A1984      14.389   8.624  -8.133  1.00  0.00           C  
ATOM   3894  C   GLN A1984      15.373   7.501  -7.813  1.00  0.00           C  
ATOM   3895  O   GLN A1984      15.237   6.819  -6.797  1.00  0.00           O  
ATOM   3896  CB  GLN A1984      14.859   9.372  -9.382  1.00  0.00           C  
ATOM   3897  CG  GLN A1984      14.593   8.609 -10.672  1.00  0.00           C  
ATOM   3898  CD  GLN A1984      15.649   8.845 -11.734  1.00  0.00           C  
ATOM   3899  OE1 GLN A1984      15.947   9.984 -12.092  1.00  0.00           O  
ATOM   3900  NE2 GLN A1984      16.216   7.762 -12.249  1.00  0.00           N  
ATOM   3901  N   GLU A1985      16.361   7.312  -8.685  1.00  0.00           N  
ATOM   3902  CA  GLU A1985      17.367   6.277  -8.488  1.00  0.00           C  
ATOM   3903  C   GLU A1985      18.465   6.261  -9.549  1.00  0.00           C  
ATOM   3904  O   GLU A1985      19.426   5.498  -9.435  1.00  0.00           O  
ATOM   3905  CB  GLU A1985      16.697   4.897  -8.397  1.00  0.00           C  
ATOM   3906  CG  GLU A1985      15.541   4.662  -9.369  1.00  0.00           C  
ATOM   3907  CD  GLU A1985      15.991   4.423 -10.799  1.00  0.00           C  
ATOM   3908  OE1 GLU A1985      16.601   5.333 -11.396  1.00  0.00           O  
ATOM   3909  OE2 GLU A1985      15.729   3.321 -11.327  1.00  0.00           O  
ATOM   3910  N   GLU A1986      18.332   7.103 -10.573  1.00  0.00           N  
ATOM   3911  CA  GLU A1986      19.338   7.163 -11.633  1.00  0.00           C  
ATOM   3912  C   GLU A1986      19.175   8.334 -12.605  1.00  0.00           C  
ATOM   3913  O   GLU A1986      18.235   8.371 -13.402  1.00  0.00           O  
ATOM   3914  CB  GLU A1986      19.348   5.853 -12.428  1.00  0.00           C  
ATOM   3915  CG  GLU A1986      20.448   5.780 -13.478  1.00  0.00           C  
ATOM   3916  CD  GLU A1986      20.401   4.503 -14.295  1.00  0.00           C  
ATOM   3917  OE1 GLU A1986      19.409   4.298 -15.025  1.00  0.00           O  
ATOM   3918  OE2 GLU A1986      21.357   3.704 -14.207  1.00  0.00           O  
ATOM   3919  N   VAL A1987      20.111   9.280 -12.538  1.00  0.00           N  
ATOM   3920  CA  VAL A1987      20.109  10.454 -13.413  1.00  0.00           C  
ATOM   3921  C   VAL A1987      21.440  10.507 -14.169  1.00  0.00           C  
ATOM   3922  O   VAL A1987      22.509  10.509 -13.557  1.00  0.00           O  
ATOM   3923  CB  VAL A1987      19.947  11.762 -12.604  1.00  0.00           C  
ATOM   3924  CG1 VAL A1987      19.717  12.931 -13.551  1.00  0.00           C  
ATOM   3925  CG2 VAL A1987      18.797  11.633 -11.619  1.00  0.00           C  
ATOM   3926  N   LYS A1988      21.377  10.552 -15.495  1.00  0.00           N  
ATOM   3927  CA  LYS A1988      22.591  10.584 -16.300  1.00  0.00           C  
ATOM   3928  C   LYS A1988      22.693  11.840 -17.155  1.00  0.00           C  
ATOM   3929  O   LYS A1988      22.485  11.795 -18.368  1.00  0.00           O  
ATOM   3930  CB  LYS A1988      22.654   9.344 -17.193  1.00  0.00           C  
ATOM   3931  CG  LYS A1988      22.590   8.033 -16.423  1.00  0.00           C  
ATOM   3932  CD  LYS A1988      22.595   6.826 -17.352  1.00  0.00           C  
ATOM   3933  CE  LYS A1988      22.538   5.524 -16.564  1.00  0.00           C  
ATOM   3934  NZ  LYS A1988      22.549   4.325 -17.449  1.00  0.00           N  
ATOM   3935  N   VAL A1989      23.022  12.957 -16.515  1.00  0.00           N  
ATOM   3936  CA  VAL A1989      23.161  14.237 -17.204  1.00  0.00           C  
ATOM   3937  C   VAL A1989      24.331  14.209 -18.190  1.00  0.00           C  
ATOM   3938  O   VAL A1989      25.424  13.746 -17.861  1.00  0.00           O  
ATOM   3939  CB  VAL A1989      23.368  15.382 -16.186  1.00  0.00           C  
ATOM   3940  CG1 VAL A1989      24.573  15.087 -15.306  1.00  0.00           C  
ATOM   3941  CG2 VAL A1989      23.545  16.702 -16.917  1.00  0.00           C  
ATOM   3942  N   LYS A1990      24.099  14.713 -19.398  1.00  0.00           N  
ATOM   3943  CA  LYS A1990      25.137  14.719 -20.423  1.00  0.00           C  
ATOM   3944  C   LYS A1990      25.193  16.003 -21.252  1.00  0.00           C  
ATOM   3945  O   LYS A1990      24.163  16.596 -21.577  1.00  0.00           O  
ATOM   3946  CB  LYS A1990      24.942  13.513 -21.346  1.00  0.00           C  
ATOM   3947  CG  LYS A1990      23.538  13.387 -21.924  1.00  0.00           C  
ATOM   3948  CD  LYS A1990      23.334  12.042 -22.615  1.00  0.00           C  
ATOM   3949  CE  LYS A1990      23.441  10.888 -21.623  1.00  0.00           C  
ATOM   3950  NZ  LYS A1990      23.250   9.558 -22.270  1.00  0.00           N  
ATOM   3951  N   ALA A1991      26.409  16.422 -21.593  1.00  0.00           N  
ATOM   3952  CA  ALA A1991      26.616  17.627 -22.386  1.00  0.00           C  
ATOM   3953  C   ALA A1991      27.576  17.356 -23.538  1.00  0.00           C  
ATOM   3954  O   ALA A1991      28.696  16.885 -23.331  1.00  0.00           O  
ATOM   3955  CB  ALA A1991      27.158  18.742 -21.507  1.00  0.00           C  
ATOM   3956  N   ARG A1992      27.134  17.667 -24.751  1.00  0.00           N  
ATOM   3957  CA  ARG A1992      27.940  17.448 -25.947  1.00  0.00           C  
ATOM   3958  C   ARG A1992      28.850  18.623 -26.272  1.00  0.00           C  
ATOM   3959  O   ARG A1992      29.822  18.880 -25.566  1.00  0.00           O  
ATOM   3960  CB  ARG A1992      27.026  17.160 -27.143  1.00  0.00           C  
ATOM   3961  CG  ARG A1992      26.337  15.808 -27.072  1.00  0.00           C  
ATOM   3962  CD  ARG A1992      25.304  15.632 -28.172  1.00  0.00           C  
ATOM   3963  NE  ARG A1992      24.814  14.258 -28.227  1.00  0.00           N  
ATOM   3964  CZ  ARG A1992      24.300  13.601 -27.191  1.00  0.00           C  
ATOM   3965  NH1 ARG A1992      24.202  14.188 -26.005  1.00  0.00           N  
ATOM   3966  NH2 ARG A1992      23.888  12.350 -27.338  1.00  0.00           N  
ATOM   3967  N   ILE A1993      28.532  19.323 -27.355  1.00  0.00           N  
ATOM   3968  CA  ILE A1993      29.309  20.475 -27.786  1.00  0.00           C  
ATOM   3969  C   ILE A1993      28.858  21.756 -27.093  1.00  0.00           C  
ATOM   3970  O   ILE A1993      27.746  21.836 -26.568  1.00  0.00           O  
ATOM   3971  CB  ILE A1993      29.207  20.682 -29.319  1.00  0.00           C  
ATOM   3972  CG1 ILE A1993      27.805  20.314 -29.817  1.00  0.00           C  
ATOM   3973  CG2 ILE A1993      30.261  19.855 -30.024  1.00  0.00           C  
ATOM   3974  CD1 ILE A1993      26.703  21.243 -29.359  1.00  0.00           C  
ATOM   3975  N   VAL A1994      29.737  22.752 -27.092  1.00  0.00           N  
ATOM   3976  CA  VAL A1994      29.448  24.042 -26.480  1.00  0.00           C  
ATOM   3977  C   VAL A1994      29.377  25.090 -27.579  1.00  0.00           C  
ATOM   3978  O   VAL A1994      30.274  25.181 -28.417  1.00  0.00           O  
ATOM   3979  CB  VAL A1994      30.550  24.449 -25.482  1.00  0.00           C  
ATOM   3980  CG1 VAL A1994      30.263  25.829 -24.928  1.00  0.00           C  
ATOM   3981  CG2 VAL A1994      30.627  23.440 -24.354  1.00  0.00           C  
ATOM   3982  N   GLU A1995      28.305  25.873 -27.579  1.00  0.00           N  
ATOM   3983  CA  GLU A1995      28.131  26.916 -28.582  1.00  0.00           C  
ATOM   3984  C   GLU A1995      28.073  28.278 -27.904  1.00  0.00           C  
ATOM   3985  O   GLU A1995      28.386  29.306 -28.505  1.00  0.00           O  
ATOM   3986  CB  GLU A1995      26.839  26.682 -29.372  1.00  0.00           C  
ATOM   3987  CG  GLU A1995      26.757  25.327 -30.057  1.00  0.00           C  
ATOM   3988  CD  GLU A1995      27.859  25.115 -31.080  1.00  0.00           C  
ATOM   3989  OE1 GLU A1995      27.901  24.022 -31.683  1.00  0.00           O  
ATOM   3990  OE2 GLU A1995      28.681  26.034 -31.285  1.00  0.00           O  
ATOM   3991  N   ASN A1996      27.681  28.272 -26.637  1.00  0.00           N  
ATOM   3992  CA  ASN A1996      27.563  29.501 -25.878  1.00  0.00           C  
ATOM   3993  C   ASN A1996      27.843  29.272 -24.398  1.00  0.00           C  
ATOM   3994  O   ASN A1996      28.393  28.245 -24.007  1.00  0.00           O  
ATOM   3995  CB  ASN A1996      26.157  30.076 -26.071  1.00  0.00           C  
ATOM   3996  CG  ASN A1996      25.062  29.070 -25.744  1.00  0.00           C  
ATOM   3997  OD1 ASN A1996      23.929  29.197 -26.209  1.00  0.00           O  
ATOM   3998  ND2 ASN A1996      25.395  28.073 -24.934  1.00  0.00           N  
ATOM   3999  N   LEU A1997      27.467  30.245 -23.580  1.00  0.00           N  
ATOM   4000  CA  LEU A1997      27.667  30.145 -22.146  1.00  0.00           C  
ATOM   4001  C   LEU A1997      26.693  29.112 -21.594  1.00  0.00           C  
ATOM   4002  O   LEU A1997      27.045  28.315 -20.724  1.00  0.00           O  
ATOM   4003  CB  LEU A1997      27.422  31.506 -21.497  1.00  0.00           C  
ATOM   4004  CG  LEU A1997      28.323  32.621 -22.026  1.00  0.00           C  
ATOM   4005  CD1 LEU A1997      27.746  33.961 -21.624  1.00  0.00           C  
ATOM   4006  CD2 LEU A1997      29.743  32.449 -21.497  1.00  0.00           C  
ATOM   4007  N   SER A1998      25.469  29.130 -22.116  1.00  0.00           N  
ATOM   4008  CA  SER A1998      24.435  28.195 -21.689  1.00  0.00           C  
ATOM   4009  C   SER A1998      24.980  26.776 -21.669  1.00  0.00           C  
ATOM   4010  O   SER A1998      24.782  26.037 -20.703  1.00  0.00           O  
ATOM   4011  CB  SER A1998      23.239  28.261 -22.636  1.00  0.00           C  
ATOM   4012  OG  SER A1998      22.257  27.305 -22.277  1.00  0.00           O  
ATOM   4013  N   ASP A1999      25.668  26.403 -22.745  1.00  0.00           N  
ATOM   4014  CA  ASP A1999      26.248  25.070 -22.863  1.00  0.00           C  
ATOM   4015  C   ASP A1999      27.522  24.981 -22.029  1.00  0.00           C  
ATOM   4016  O   ASP A1999      28.508  24.369 -22.441  1.00  0.00           O  
ATOM   4017  CB  ASP A1999      26.566  24.757 -24.329  1.00  0.00           C  
ATOM   4018  CG  ASP A1999      25.396  25.040 -25.255  1.00  0.00           C  
ATOM   4019  OD1 ASP A1999      24.259  24.633 -24.929  1.00  0.00           O  
ATOM   4020  OD2 ASP A1999      25.619  25.665 -26.313  1.00  0.00           O  
ATOM   4021  N   ILE A2000      27.490  25.601 -20.854  1.00  0.00           N  
ATOM   4022  CA  ILE A2000      28.632  25.606 -19.950  1.00  0.00           C  
ATOM   4023  C   ILE A2000      28.208  25.976 -18.537  1.00  0.00           C  
ATOM   4024  O   ILE A2000      29.018  25.980 -17.612  1.00  0.00           O  
ATOM   4025  CB  ILE A2000      29.732  26.578 -20.456  1.00  0.00           C  
ATOM   4026  CG1 ILE A2000      30.909  25.767 -21.004  1.00  0.00           C  
ATOM   4027  CG2 ILE A2000      30.170  27.532 -19.361  1.00  0.00           C  
ATOM   4028  CD1 ILE A2000      31.290  24.582 -20.138  1.00  0.00           C  
ATOM   4029  N   ASN A2001      26.920  26.270 -18.391  1.00  0.00           N  
ATOM   4030  CA  ASN A2001      26.323  26.636 -17.112  1.00  0.00           C  
ATOM   4031  C   ASN A2001      26.504  28.124 -16.807  1.00  0.00           C  
ATOM   4032  O   ASN A2001      25.813  28.685 -15.952  1.00  0.00           O  
ATOM   4033  CB  ASN A2001      26.927  25.802 -15.982  1.00  0.00           C  
ATOM   4034  CG  ASN A2001      25.929  25.496 -14.895  1.00  0.00           C  
ATOM   4035  OD1 ASN A2001      24.990  26.254 -14.659  1.00  0.00           O  
ATOM   4036  ND2 ASN A2001      26.134  24.384 -14.213  1.00  0.00           N  
ATOM   4037  N   LEU A2002      27.434  28.760 -17.510  1.00  0.00           N  
ATOM   4038  CA  LEU A2002      27.698  30.180 -17.318  1.00  0.00           C  
ATOM   4039  C   LEU A2002      26.606  31.050 -17.934  1.00  0.00           C  
ATOM   4040  O   LEU A2002      25.855  30.607 -18.802  1.00  0.00           O  
ATOM   4041  CB  LEU A2002      29.054  30.541 -17.931  1.00  0.00           C  
ATOM   4042  CG  LEU A2002      30.294  30.497 -17.032  1.00  0.00           C  
ATOM   4043  CD1 LEU A2002      30.145  29.430 -15.947  1.00  0.00           C  
ATOM   4044  CD2 LEU A2002      31.528  30.257 -17.907  1.00  0.00           C  
ATOM   4045  N   TYR A2003      26.518  32.289 -17.469  1.00  0.00           N  
ATOM   4046  CA  TYR A2003      25.536  33.235 -17.983  1.00  0.00           C  
ATOM   4047  C   TYR A2003      25.863  34.629 -17.490  1.00  0.00           C  
ATOM   4048  O   TYR A2003      26.685  34.801 -16.591  1.00  0.00           O  
ATOM   4049  CB  TYR A2003      24.131  32.889 -17.513  1.00  0.00           C  
ATOM   4050  CG  TYR A2003      23.788  33.432 -16.140  1.00  0.00           C  
ATOM   4051  CD1 TYR A2003      23.955  32.652 -15.004  1.00  0.00           C  
ATOM   4052  CD2 TYR A2003      23.238  34.706 -15.987  1.00  0.00           C  
ATOM   4053  CE1 TYR A2003      23.572  33.116 -13.749  1.00  0.00           C  
ATOM   4054  CE2 TYR A2003      22.851  35.179 -14.736  1.00  0.00           C  
ATOM   4055  CZ  TYR A2003      23.018  34.375 -13.620  1.00  0.00           C  
ATOM   4056  OH  TYR A2003      22.612  34.807 -12.375  1.00  0.00           O  
ATOM   4057  N   ILE A2004      25.198  35.623 -18.064  1.00  0.00           N  
ATOM   4058  CA  ILE A2004      25.430  36.996 -17.663  1.00  0.00           C  
ATOM   4059  C   ILE A2004      24.124  37.753 -17.723  1.00  0.00           C  
ATOM   4060  O   ILE A2004      23.340  37.554 -18.646  1.00  0.00           O  
ATOM   4061  CB  ILE A2004      26.466  37.683 -18.581  1.00  0.00           C  
ATOM   4062  CG1 ILE A2004      25.984  37.660 -20.025  1.00  0.00           C  
ATOM   4063  CG2 ILE A2004      27.813  36.979 -18.477  1.00  0.00           C  
ATOM   4064  CD1 ILE A2004      26.912  38.386 -20.975  1.00  0.00           C  
ATOM   4065  N   HIS A2005      23.891  38.610 -16.730  1.00  0.00           N  
ATOM   4066  CA  HIS A2005      22.665  39.401 -16.665  1.00  0.00           C  
ATOM   4067  C   HIS A2005      22.393  40.051 -18.016  1.00  0.00           C  
ATOM   4068  O   HIS A2005      23.322  40.391 -18.749  1.00  0.00           O  
ATOM   4069  CB  HIS A2005      22.777  40.472 -15.580  1.00  0.00           C  
ATOM   4070  CG  HIS A2005      21.486  41.172 -15.295  1.00  0.00           C  
ATOM   4071  ND1 HIS A2005      20.799  41.888 -16.252  1.00  0.00           N  
ATOM   4072  CD2 HIS A2005      20.745  41.252 -14.164  1.00  0.00           C  
ATOM   4073  CE1 HIS A2005      19.691  42.376 -15.724  1.00  0.00           C  
ATOM   4074  NE2 HIS A2005      19.635  42.005 -14.458  1.00  0.00           N  
ATOM   4075  N   GLU A2006      21.120  40.231 -18.346  1.00  0.00           N  
ATOM   4076  CA  GLU A2006      20.763  40.805 -19.637  1.00  0.00           C  
ATOM   4077  C   GLU A2006      21.431  42.140 -19.945  1.00  0.00           C  
ATOM   4078  O   GLU A2006      21.836  42.385 -21.082  1.00  0.00           O  
ATOM   4079  CB  GLU A2006      19.239  40.934 -19.768  1.00  0.00           C  
ATOM   4080  CG  GLU A2006      18.605  42.040 -18.953  1.00  0.00           C  
ATOM   4081  CD  GLU A2006      17.092  42.021 -19.051  1.00  0.00           C  
ATOM   4082  OE1 GLU A2006      16.466  41.124 -18.446  1.00  0.00           O  
ATOM   4083  OE2 GLU A2006      16.532  42.897 -19.742  1.00  0.00           O  
ATOM   4084  N   ASN A2007      21.561  42.998 -18.942  1.00  0.00           N  
ATOM   4085  CA  ASN A2007      22.182  44.295 -19.169  1.00  0.00           C  
ATOM   4086  C   ASN A2007      23.643  44.241 -19.600  1.00  0.00           C  
ATOM   4087  O   ASN A2007      24.065  45.027 -20.444  1.00  0.00           O  
ATOM   4088  CB  ASN A2007      22.043  45.176 -17.931  1.00  0.00           C  
ATOM   4089  CG  ASN A2007      20.862  46.115 -18.024  1.00  0.00           C  
ATOM   4090  OD1 ASN A2007      19.726  45.687 -18.221  1.00  0.00           O  
ATOM   4091  ND2 ASN A2007      21.126  47.407 -17.887  1.00  0.00           N  
ATOM   4092  N   VAL A2008      24.425  43.334 -19.029  1.00  0.00           N  
ATOM   4093  CA  VAL A2008      25.823  43.246 -19.419  1.00  0.00           C  
ATOM   4094  C   VAL A2008      25.862  42.690 -20.827  1.00  0.00           C  
ATOM   4095  O   VAL A2008      26.748  43.027 -21.613  1.00  0.00           O  
ATOM   4096  CB  VAL A2008      26.631  42.316 -18.493  1.00  0.00           C  
ATOM   4097  CG1 VAL A2008      26.543  42.801 -17.055  1.00  0.00           C  
ATOM   4098  CG2 VAL A2008      26.119  40.899 -18.607  1.00  0.00           C  
ATOM   4099  N   ARG A2009      24.885  41.841 -21.141  1.00  0.00           N  
ATOM   4100  CA  ARG A2009      24.805  41.233 -22.463  1.00  0.00           C  
ATOM   4101  C   ARG A2009      24.589  42.322 -23.505  1.00  0.00           C  
ATOM   4102  O   ARG A2009      25.295  42.370 -24.516  1.00  0.00           O  
ATOM   4103  CB  ARG A2009      23.665  40.207 -22.518  1.00  0.00           C  
ATOM   4104  CG  ARG A2009      23.717  39.289 -23.745  1.00  0.00           C  
ATOM   4105  CD  ARG A2009      23.392  37.837 -23.380  1.00  0.00           C  
ATOM   4106  NE  ARG A2009      24.332  36.898 -23.997  1.00  0.00           N  
ATOM   4107  CZ  ARG A2009      24.608  35.689 -23.515  1.00  0.00           C  
ATOM   4108  NH1 ARG A2009      25.483  34.897 -24.136  1.00  0.00           N  
ATOM   4109  NH2 ARG A2009      24.012  35.273 -22.403  1.00  0.00           N  
ATOM   4110  N   ARG A2010      23.621  43.201 -23.249  1.00  0.00           N  
ATOM   4111  CA  ARG A2010      23.331  44.297 -24.166  1.00  0.00           C  
ATOM   4112  C   ARG A2010      24.529  45.230 -24.282  1.00  0.00           C  
ATOM   4113  O   ARG A2010      24.806  45.760 -25.356  1.00  0.00           O  
ATOM   4114  CB  ARG A2010      22.101  45.086 -23.708  1.00  0.00           C  
ATOM   4115  CG  ARG A2010      20.793  44.331 -23.863  1.00  0.00           C  
ATOM   4116  CD  ARG A2010      19.606  45.281 -23.992  1.00  0.00           C  
ATOM   4117  NE  ARG A2010      19.076  45.724 -22.705  1.00  0.00           N  
ATOM   4118  CZ  ARG A2010      18.452  44.930 -21.842  1.00  0.00           C  
ATOM   4119  NH1 ARG A2010      18.275  43.646 -22.121  1.00  0.00           N  
ATOM   4120  NH2 ARG A2010      17.994  45.423 -20.701  1.00  0.00           N  
ATOM   4121  N   TYR A2011      25.237  45.438 -23.177  1.00  0.00           N  
ATOM   4122  CA  TYR A2011      26.413  46.291 -23.212  1.00  0.00           C  
ATOM   4123  C   TYR A2011      27.375  45.728 -24.247  1.00  0.00           C  
ATOM   4124  O   TYR A2011      27.771  46.422 -25.182  1.00  0.00           O  
ATOM   4125  CB  TYR A2011      27.120  46.323 -21.861  1.00  0.00           C  
ATOM   4126  CG  TYR A2011      28.504  46.931 -21.939  1.00  0.00           C  
ATOM   4127  CD1 TYR A2011      28.678  48.294 -22.151  1.00  0.00           C  
ATOM   4128  CD2 TYR A2011      29.644  46.135 -21.838  1.00  0.00           C  
ATOM   4129  CE1 TYR A2011      29.952  48.850 -22.264  1.00  0.00           C  
ATOM   4130  CE2 TYR A2011      30.920  46.681 -21.950  1.00  0.00           C  
ATOM   4131  CZ  TYR A2011      31.064  48.036 -22.165  1.00  0.00           C  
ATOM   4132  OH  TYR A2011      32.319  48.574 -22.304  1.00  0.00           O  
ATOM   4133  N   ILE A2012      27.752  44.467 -24.071  1.00  0.00           N  
ATOM   4134  CA  ILE A2012      28.670  43.828 -24.996  1.00  0.00           C  
ATOM   4135  C   ILE A2012      28.294  44.185 -26.433  1.00  0.00           C  
ATOM   4136  O   ILE A2012      29.095  44.764 -27.162  1.00  0.00           O  
ATOM   4137  CB  ILE A2012      28.646  42.297 -24.847  1.00  0.00           C  
ATOM   4138  CG1 ILE A2012      28.992  41.894 -23.409  1.00  0.00           C  
ATOM   4139  CG2 ILE A2012      29.641  41.674 -25.817  1.00  0.00           C  
ATOM   4140  CD1 ILE A2012      30.445  42.071 -23.041  1.00  0.00           C  
ATOM   4141  N   LEU A2013      27.074  43.852 -26.839  1.00  0.00           N  
ATOM   4142  CA  LEU A2013      26.635  44.152 -28.200  1.00  0.00           C  
ATOM   4143  C   LEU A2013      26.756  45.632 -28.542  1.00  0.00           C  
ATOM   4144  O   LEU A2013      27.479  46.005 -29.467  1.00  0.00           O  
ATOM   4145  CB  LEU A2013      25.192  43.688 -28.418  1.00  0.00           C  
ATOM   4146  CG  LEU A2013      25.040  42.259 -28.941  1.00  0.00           C  
ATOM   4147  CD1 LEU A2013      25.704  42.160 -30.309  1.00  0.00           C  
ATOM   4148  CD2 LEU A2013      25.669  41.270 -27.969  1.00  0.00           C  
ATOM   4149  N   TRP A2014      26.043  46.472 -27.798  1.00  0.00           N  
ATOM   4150  CA  TRP A2014      26.079  47.910 -28.026  1.00  0.00           C  
ATOM   4151  C   TRP A2014      27.507  48.388 -28.269  1.00  0.00           C  
ATOM   4152  O   TRP A2014      27.739  49.313 -29.048  1.00  0.00           O  
ATOM   4153  CB  TRP A2014      25.474  48.646 -26.825  1.00  0.00           C  
ATOM   4154  CG  TRP A2014      26.017  50.022 -26.637  1.00  0.00           C  
ATOM   4155  CD1 TRP A2014      27.130  50.372 -25.927  1.00  0.00           C  
ATOM   4156  CD2 TRP A2014      25.536  51.219 -27.244  1.00  0.00           C  
ATOM   4157  NE1 TRP A2014      27.376  51.715 -26.060  1.00  0.00           N  
ATOM   4158  CE2 TRP A2014      26.411  52.260 -26.865  1.00  0.00           C  
ATOM   4159  CE3 TRP A2014      24.450  51.516 -28.075  1.00  0.00           C  
ATOM   4160  CZ2 TRP A2014      26.232  53.580 -27.293  1.00  0.00           C  
ATOM   4161  CZ3 TRP A2014      24.271  52.830 -28.501  1.00  0.00           C  
ATOM   4162  CH2 TRP A2014      25.160  53.845 -28.108  1.00  0.00           C  
ATOM   4163  N   LYS A2015      28.455  47.736 -27.601  1.00  0.00           N  
ATOM   4164  CA  LYS A2015      29.871  48.075 -27.702  1.00  0.00           C  
ATOM   4165  C   LYS A2015      30.614  47.336 -28.809  1.00  0.00           C  
ATOM   4166  O   LYS A2015      31.830  47.494 -28.958  1.00  0.00           O  
ATOM   4167  CB  LYS A2015      30.561  47.801 -26.363  1.00  0.00           C  
ATOM   4168  CG  LYS A2015      30.576  48.979 -25.410  1.00  0.00           C  
ATOM   4169  CD  LYS A2015      31.524  50.055 -25.908  1.00  0.00           C  
ATOM   4170  CE  LYS A2015      31.554  51.241 -24.972  1.00  0.00           C  
ATOM   4171  NZ  LYS A2015      32.545  52.282 -25.383  1.00  0.00           N  
ATOM   4172  N   LYS A2016      29.886  46.536 -29.581  1.00  0.00           N  
ATOM   4173  CA  LYS A2016      30.480  45.769 -30.672  1.00  0.00           C  
ATOM   4174  C   LYS A2016      31.393  44.691 -30.102  1.00  0.00           C  
ATOM   4175  O   LYS A2016      32.401  44.329 -30.704  1.00  0.00           O  
ATOM   4176  CB  LYS A2016      31.278  46.688 -31.605  1.00  0.00           C  
ATOM   4177  CG  LYS A2016      30.444  47.771 -32.274  1.00  0.00           C  
ATOM   4178  CD  LYS A2016      31.310  48.721 -33.084  1.00  0.00           C  
ATOM   4179  CE  LYS A2016      30.463  49.744 -33.829  1.00  0.00           C  
ATOM   4180  NZ  LYS A2016      31.288  50.649 -34.685  1.00  0.00           N  
ATOM   4181  N   GLY A2017      31.033  44.186 -28.930  1.00  0.00           N  
ATOM   4182  CA  GLY A2017      31.829  43.153 -28.301  1.00  0.00           C  
ATOM   4183  C   GLY A2017      31.502  41.832 -28.947  1.00  0.00           C  
ATOM   4184  O   GLY A2017      30.647  41.777 -29.827  1.00  0.00           O  
ATOM   4185  N   LYS A2018      32.163  40.766 -28.512  1.00  0.00           N  
ATOM   4186  CA  LYS A2018      31.918  39.453 -29.089  1.00  0.00           C  
ATOM   4187  C   LYS A2018      32.146  38.337 -28.094  1.00  0.00           C  
ATOM   4188  O   LYS A2018      33.165  38.311 -27.411  1.00  0.00           O  
ATOM   4189  CB  LYS A2018      32.828  39.240 -30.300  1.00  0.00           C  
ATOM   4190  CG  LYS A2018      34.305  39.431 -29.997  1.00  0.00           C  
ATOM   4191  CD  LYS A2018      35.166  39.347 -31.253  1.00  0.00           C  
ATOM   4192  CE  LYS A2018      36.638  39.600 -30.932  1.00  0.00           C  
ATOM   4193  NZ  LYS A2018      37.514  39.532 -32.138  1.00  0.00           N  
ATOM   4194  N   ILE A2019      31.191  37.420 -28.010  1.00  0.00           N  
ATOM   4195  CA  ILE A2019      31.309  36.274 -27.115  1.00  0.00           C  
ATOM   4196  C   ILE A2019      31.693  35.066 -27.965  1.00  0.00           C  
ATOM   4197  O   ILE A2019      31.079  34.813 -28.998  1.00  0.00           O  
ATOM   4198  CB  ILE A2019      29.982  35.956 -26.416  1.00  0.00           C  
ATOM   4199  CG1 ILE A2019      29.465  37.189 -25.682  1.00  0.00           C  
ATOM   4200  CG2 ILE A2019      30.172  34.799 -25.457  1.00  0.00           C  
ATOM   4201  CD1 ILE A2019      30.448  37.783 -24.714  1.00  0.00           C  
ATOM   4202  N   ASP A2020      32.705  34.323 -27.537  1.00  0.00           N  
ATOM   4203  CA  ASP A2020      33.154  33.152 -28.282  1.00  0.00           C  
ATOM   4204  C   ASP A2020      33.335  31.973 -27.334  1.00  0.00           C  
ATOM   4205  O   ASP A2020      34.402  31.791 -26.753  1.00  0.00           O  
ATOM   4206  CB  ASP A2020      34.477  33.464 -28.984  1.00  0.00           C  
ATOM   4207  CG  ASP A2020      34.933  32.348 -29.903  1.00  0.00           C  
ATOM   4208  OD1 ASP A2020      34.971  31.179 -29.456  1.00  0.00           O  
ATOM   4209  OD2 ASP A2020      35.265  32.647 -31.072  1.00  0.00           O  
ATOM   4210  N   VAL A2032      32.286  31.175 -27.174  1.00  0.00           N  
ATOM   4211  CA  VAL A2032      32.347  30.020 -26.286  1.00  0.00           C  
ATOM   4212  C   VAL A2032      31.859  28.766 -26.993  1.00  0.00           C  
ATOM   4213  O   VAL A2032      30.686  28.403 -26.902  1.00  0.00           O  
ATOM   4214  CB  VAL A2032      31.500  30.245 -25.012  1.00  0.00           C  
ATOM   4215  CG1 VAL A2032      31.500  28.992 -24.147  1.00  0.00           C  
ATOM   4216  CG2 VAL A2032      32.059  31.419 -24.227  1.00  0.00           C  
ATOM   4217  N   ARG A2033      32.774  28.112 -27.701  1.00  0.00           N  
ATOM   4218  CA  ARG A2033      32.464  26.893 -28.433  1.00  0.00           C  
ATOM   4219  C   ARG A2033      33.520  25.836 -28.163  1.00  0.00           C  
ATOM   4220  O   ARG A2033      34.533  26.111 -27.522  1.00  0.00           O  
ATOM   4221  CB  ARG A2033      32.408  27.180 -29.931  1.00  0.00           C  
ATOM   4222  CG  ARG A2033      31.242  28.042 -30.345  1.00  0.00           C  
ATOM   4223  CD  ARG A2033      31.465  28.612 -31.723  1.00  0.00           C  
ATOM   4224  NE  ARG A2033      32.658  29.451 -31.755  1.00  0.00           N  
ATOM   4225  CZ  ARG A2033      33.006  30.215 -32.785  1.00  0.00           C  
ATOM   4226  NH1 ARG A2033      32.248  30.248 -33.874  1.00  0.00           N  
ATOM   4227  NH2 ARG A2033      34.115  30.940 -32.733  1.00  0.00           N  
ATOM   4228  N   GLY A2034      33.281  24.624 -28.651  1.00  0.00           N  
ATOM   4229  CA  GLY A2034      34.245  23.561 -28.451  1.00  0.00           C  
ATOM   4230  C   GLY A2034      33.672  22.278 -27.886  1.00  0.00           C  
ATOM   4231  O   GLY A2034      32.677  22.299 -27.158  1.00  0.00           O  
ATOM   4232  N   PRO A2035      34.290  21.132 -28.213  1.00  0.00           N  
ATOM   4233  CA  PRO A2035      33.873  19.805 -27.755  1.00  0.00           C  
ATOM   4234  C   PRO A2035      34.133  19.607 -26.265  1.00  0.00           C  
ATOM   4235  O   PRO A2035      35.264  19.346 -25.850  1.00  0.00           O  
ATOM   4236  CB  PRO A2035      34.714  18.874 -28.617  1.00  0.00           C  
ATOM   4237  CG  PRO A2035      35.975  19.661 -28.812  1.00  0.00           C  
ATOM   4238  CD  PRO A2035      35.443  21.027 -29.126  1.00  0.00           C  
ATOM   4239  N   LEU A2036      33.082  19.734 -25.464  1.00  0.00           N  
ATOM   4240  CA  LEU A2036      33.200  19.572 -24.021  1.00  0.00           C  
ATOM   4241  C   LEU A2036      32.977  18.109 -23.665  1.00  0.00           C  
ATOM   4242  O   LEU A2036      33.639  17.571 -22.780  1.00  0.00           O  
ATOM   4243  CB  LEU A2036      32.175  20.468 -23.311  1.00  0.00           C  
ATOM   4244  CG  LEU A2036      32.183  20.618 -21.783  1.00  0.00           C  
ATOM   4245  CD1 LEU A2036      31.168  19.681 -21.151  1.00  0.00           C  
ATOM   4246  CD2 LEU A2036      33.590  20.373 -21.251  1.00  0.00           C  
ATOM   4247  N   PHE A2037      32.044  17.480 -24.377  1.00  0.00           N  
ATOM   4248  CA  PHE A2037      31.689  16.072 -24.198  1.00  0.00           C  
ATOM   4249  C   PHE A2037      32.154  15.428 -22.896  1.00  0.00           C  
ATOM   4250  O   PHE A2037      33.344  15.168 -22.704  1.00  0.00           O  
ATOM   4251  CB  PHE A2037      32.222  15.245 -25.372  1.00  0.00           C  
ATOM   4252  CG  PHE A2037      31.626  15.617 -26.699  1.00  0.00           C  
ATOM   4253  CD1 PHE A2037      31.858  16.870 -27.256  1.00  0.00           C  
ATOM   4254  CD2 PHE A2037      30.838  14.710 -27.398  1.00  0.00           C  
ATOM   4255  CE1 PHE A2037      31.314  17.213 -28.489  1.00  0.00           C  
ATOM   4256  CE2 PHE A2037      30.288  15.043 -28.633  1.00  0.00           C  
ATOM   4257  CZ  PHE A2037      30.527  16.297 -29.180  1.00  0.00           C  
ATOM   4258  N   VAL A2038      31.201  15.163 -22.011  1.00  0.00           N  
ATOM   4259  CA  VAL A2038      31.480  14.530 -20.728  1.00  0.00           C  
ATOM   4260  C   VAL A2038      30.180  14.356 -19.953  1.00  0.00           C  
ATOM   4261  O   VAL A2038      29.650  15.304 -19.375  1.00  0.00           O  
ATOM   4262  CB  VAL A2038      32.492  15.354 -19.877  1.00  0.00           C  
ATOM   4263  CG1 VAL A2038      32.007  16.779 -19.692  1.00  0.00           C  
ATOM   4264  CG2 VAL A2038      32.691  14.688 -18.526  1.00  0.00           C  
ATOM   4265  N   THR A2039      29.662  13.134 -19.959  1.00  0.00           N  
ATOM   4266  CA  THR A2039      28.420  12.828 -19.263  1.00  0.00           C  
ATOM   4267  C   THR A2039      28.709  12.451 -17.817  1.00  0.00           C  
ATOM   4268  O   THR A2039      29.814  12.022 -17.485  1.00  0.00           O  
ATOM   4269  CB  THR A2039      27.681  11.664 -19.950  1.00  0.00           C  
ATOM   4270  OG1 THR A2039      27.468  11.986 -21.331  1.00  0.00           O  
ATOM   4271  CG2 THR A2039      26.338  11.406 -19.277  1.00  0.00           C  
ATOM   4272  N   VAL A2040      27.711  12.616 -16.959  1.00  0.00           N  
ATOM   4273  CA  VAL A2040      27.864  12.294 -15.552  1.00  0.00           C  
ATOM   4274  C   VAL A2040      26.684  11.472 -15.049  1.00  0.00           C  
ATOM   4275  O   VAL A2040      25.689  12.020 -14.572  1.00  0.00           O  
ATOM   4276  CB  VAL A2040      27.990  13.576 -14.709  1.00  0.00           C  
ATOM   4277  CG1 VAL A2040      28.049  13.231 -13.236  1.00  0.00           C  
ATOM   4278  CG2 VAL A2040      29.243  14.332 -15.114  1.00  0.00           C  
ATOM   4279  N   LYS A2041      26.801  10.153 -15.167  1.00  0.00           N  
ATOM   4280  CA  LYS A2041      25.751   9.245 -14.720  1.00  0.00           C  
ATOM   4281  C   LYS A2041      25.751   9.168 -13.196  1.00  0.00           C  
ATOM   4282  O   LYS A2041      26.786   8.917 -12.575  1.00  0.00           O  
ATOM   4283  CB  LYS A2041      25.965   7.843 -15.305  1.00  0.00           C  
ATOM   4284  CG  LYS A2041      25.884   7.756 -16.828  1.00  0.00           C  
ATOM   4285  CD  LYS A2041      26.035   6.310 -17.305  1.00  0.00           C  
ATOM   4286  CE  LYS A2041      25.924   6.193 -18.824  1.00  0.00           C  
ATOM   4287  NZ  LYS A2041      26.024   4.779 -19.300  1.00  0.00           N  
ATOM   4288  N   ALA A2042      24.584   9.384 -12.600  1.00  0.00           N  
ATOM   4289  CA  ALA A2042      24.449   9.347 -11.151  1.00  0.00           C  
ATOM   4290  C   ALA A2042      23.581   8.179 -10.701  1.00  0.00           C  
ATOM   4291  O   ALA A2042      22.639   7.789 -11.390  1.00  0.00           O  
ATOM   4292  CB  ALA A2042      23.856  10.657 -10.656  1.00  0.00           C  
ATOM   4293  N   GLU A2043      23.907   7.625  -9.537  1.00  0.00           N  
ATOM   4294  CA  GLU A2043      23.157   6.504  -8.984  1.00  0.00           C  
ATOM   4295  C   GLU A2043      22.672   6.832  -7.575  1.00  0.00           C  
ATOM   4296  O   GLU A2043      23.145   6.263  -6.590  1.00  0.00           O  
ATOM   4297  CB  GLU A2043      24.028   5.246  -8.955  1.00  0.00           C  
ATOM   4298  CG  GLU A2043      24.448   4.743 -10.330  1.00  0.00           C  
ATOM   4299  CD  GLU A2043      23.267   4.338 -11.189  1.00  0.00           C  
ATOM   4300  OE1 GLU A2043      22.492   3.458 -10.758  1.00  0.00           O  
ATOM   4301  OE2 GLU A2043      23.114   4.896 -12.296  1.00  0.00           O  
ATOM   4302  N   ILE A2044      21.727   7.760  -7.490  1.00  0.00           N  
ATOM   4303  CA  ILE A2044      21.177   8.164  -6.207  1.00  0.00           C  
ATOM   4304  C   ILE A2044      20.103   7.188  -5.744  1.00  0.00           C  
ATOM   4305  O   ILE A2044      18.962   7.230  -6.203  1.00  0.00           O  
ATOM   4306  CB  ILE A2044      20.577   9.596  -6.269  1.00  0.00           C  
ATOM   4307  CG1 ILE A2044      19.552   9.711  -7.408  1.00  0.00           C  
ATOM   4308  CG2 ILE A2044      21.694  10.612  -6.442  1.00  0.00           C  
ATOM   4309  CD1 ILE A2044      20.138   9.713  -8.816  1.00  0.00           C  
ATOM   4310  N   GLU A2045      20.479   6.301  -4.831  1.00  0.00           N  
ATOM   4311  CA  GLU A2045      19.545   5.316  -4.307  1.00  0.00           C  
ATOM   4312  C   GLU A2045      18.598   5.970  -3.313  1.00  0.00           C  
ATOM   4313  O   GLU A2045      18.599   5.570  -2.130  1.00  0.00           O  
ATOM   4314  CB  GLU A2045      20.307   4.173  -3.633  1.00  0.00           C  
ATOM   4315  CG  GLU A2045      21.224   3.410  -4.577  1.00  0.00           C  
ATOM   4316  CD  GLU A2045      21.905   2.230  -3.913  1.00  0.00           C  
ATOM   4317  OE1 GLU A2045      22.648   1.507  -4.609  1.00  0.00           O  
ATOM   4318  OE2 GLU A2045      21.698   2.025  -2.699  1.00  0.00           O  
ATOM   4319  OXT GLU A2045      17.866   6.887  -3.735  1.00  0.00           O  
HETATM 4320  N   SEP A1001      35.291  88.047 -19.219  1.00  0.00           N  
HETATM 4321  CA  SEP A1001      35.543  86.761 -19.884  1.00  0.00           C  
HETATM 4322  CB  SEP A1001      35.392  85.606 -18.890  1.00  0.00           C  
HETATM 4323  OG  SEP A1001      34.104  85.600 -18.267  1.00  0.00           O  
HETATM 4324  C   SEP A1001      34.567  86.574 -21.050  1.00  0.00           C  
HETATM 4325  O   SEP A1001      34.608  85.477 -21.652  1.00  0.00           O  
HETATM 4326  OXT SEP A1001      33.810  87.528 -21.317  1.00  0.00           O  
HETATM 4327  P   SEP A1001      33.906  86.256 -16.810  1.00  0.00           P  
HETATM 4328  O1P SEP A1001      35.085  87.336 -16.623  1.00  0.00           O  
HETATM 4329  O2P SEP A1001      32.537  87.100 -16.878  1.00  0.00           O  
HETATM 4330  O3P SEP A1001      33.889  85.260 -15.716  1.00  0.00           O  
TER
END
