# Supplementary material for: Backbone Brackets and Arginine Tweezers delineate Class I and Class II aminoacyl tRNA synthetases
Source: PLoS Comput Biol. 2018 Apr 16;14(4):e1006101. doi: 10.1371/journal.pcbi.1006101 (PMC5919687; doi:10.1371/journal.pcbi.1006101)
Supplement: S12 File — All structures of Class II aaRS with residues renumbered according to the MSA. (GZ) [file pcbi.1006101.s024.tar.gz › 2du6_B_renum.pdb]

ATOM      1  N   MET B 266      68.378  90.237  10.291  1.00  0.00           N  
ATOM      2  CA  MET B 266      69.423  90.433   9.245  1.00  0.00           C  
ATOM      3  C   MET B 266      70.321  89.203   9.124  1.00  0.00           C  
ATOM      4  O   MET B 266      70.484  88.446  10.085  1.00  0.00           O  
ATOM      5  CB  MET B 266      70.267  91.670   9.573  1.00  0.00           C  
ATOM      6  CG  MET B 266      70.884  91.665  10.967  1.00  0.00           C  
ATOM      7  SD  MET B 266      71.927  93.114  11.271  1.00  0.00           S  
ATOM      8  CE  MET B 266      70.718  94.282  11.917  1.00  0.00           C  
ATOM      9  N   LYS B 267      70.899  89.009   7.940  1.00  0.00           N  
ATOM     10  CA  LYS B 267      71.775  87.868   7.685  1.00  0.00           C  
ATOM     11  C   LYS B 267      73.040  87.932   8.538  1.00  0.00           C  
ATOM     12  O   LYS B 267      73.836  88.862   8.414  1.00  0.00           O  
ATOM     13  CB  LYS B 267      72.159  87.826   6.203  1.00  0.00           C  
ATOM     14  CG  LYS B 267      73.069  86.663   5.830  1.00  0.00           C  
ATOM     15  CD  LYS B 267      73.522  86.738   4.373  1.00  0.00           C  
ATOM     16  CE  LYS B 267      74.480  85.598   4.029  1.00  0.00           C  
ATOM     17  NZ  LYS B 267      74.931  85.623   2.608  1.00  0.00           N  
ATOM     18  N   PHE B 268      73.232  86.944   9.403  1.00  0.00           N  
ATOM     19  CA  PHE B 268      74.412  86.929  10.251  1.00  0.00           C  
ATOM     20  C   PHE B 268      75.526  86.042   9.696  1.00  0.00           C  
ATOM     21  O   PHE B 268      75.432  85.538   8.579  1.00  0.00           O  
ATOM     22  CB  PHE B 268      74.026  86.482  11.657  1.00  0.00           C  
ATOM     23  CG  PHE B 268      73.357  85.142  11.709  1.00  0.00           C  
ATOM     24  CD1 PHE B 268      74.100  83.974  11.644  1.00  0.00           C  
ATOM     25  CD2 PHE B 268      71.980  85.050  11.835  1.00  0.00           C  
ATOM     26  CE1 PHE B 268      73.481  82.733  11.708  1.00  0.00           C  
ATOM     27  CE2 PHE B 268      71.353  83.813  11.898  1.00  0.00           C  
ATOM     28  CZ  PHE B 268      72.108  82.655  11.835  1.00  0.00           C  
ATOM     29  N   ASP B 269      76.586  85.865  10.479  1.00  0.00           N  
ATOM     30  CA  ASP B 269      77.718  85.041  10.064  1.00  0.00           C  
ATOM     31  C   ASP B 269      77.810  83.772  10.904  1.00  0.00           C  
ATOM     32  O   ASP B 269      78.083  83.832  12.104  1.00  0.00           O  
ATOM     33  CB  ASP B 269      79.023  85.834  10.192  1.00  0.00           C  
ATOM     34  CG  ASP B 269      80.242  85.027   9.768  1.00  0.00           C  
ATOM     35  OD1 ASP B 269      80.512  83.976  10.386  1.00  0.00           O  
ATOM     36  OD2 ASP B 269      80.932  85.446   8.816  1.00  0.00           O  
ATOM     37  N   PRO B 270      77.595  82.601  10.279  1.00  0.00           N  
ATOM     38  CA  PRO B 270      77.659  81.321  10.990  1.00  0.00           C  
ATOM     39  C   PRO B 270      78.880  81.234  11.892  1.00  0.00           C  
ATOM     40  O   PRO B 270      78.752  81.107  13.109  1.00  0.00           O  
ATOM     41  CB  PRO B 270      77.705  80.303   9.858  1.00  0.00           C  
ATOM     42  CG  PRO B 270      76.872  80.949   8.814  1.00  0.00           C  
ATOM     43  CD  PRO B 270      77.358  82.383   8.842  1.00  0.00           C  
ATOM     44  N   GLN B 271      80.061  81.316  11.285  1.00  0.00           N  
ATOM     45  CA  GLN B 271      81.315  81.241  12.026  1.00  0.00           C  
ATOM     46  C   GLN B 271      81.341  82.225  13.194  1.00  0.00           C  
ATOM     47  O   GLN B 271      81.389  81.820  14.357  1.00  0.00           O  
ATOM     48  CB  GLN B 271      82.497  81.512  11.086  1.00  0.00           C  
ATOM     49  CG  GLN B 271      83.578  80.432  11.107  1.00  0.00           C  
ATOM     50  CD  GLN B 271      84.310  80.349  12.434  1.00  0.00           C  
ATOM     51  OE1 GLN B 271      85.011  81.282  12.831  1.00  0.00           O  
ATOM     52  NE2 GLN B 271      84.149  79.227  13.130  1.00  0.00           N  
ATOM     53  N   LYS B 272      81.306  83.517  12.884  1.00  0.00           N  
ATOM     54  CA  LYS B 272      81.334  84.539  13.921  1.00  0.00           C  
ATOM     55  C   LYS B 272      80.550  84.113  15.152  1.00  0.00           C  
ATOM     56  O   LYS B 272      81.112  84.021  16.242  1.00  0.00           O  
ATOM     57  CB  LYS B 272      80.804  85.865  13.370  1.00  0.00           C  
ATOM     58  CG  LYS B 272      81.887  86.725  12.711  1.00  0.00           C  
ATOM     59  CD  LYS B 272      82.624  85.976  11.605  1.00  0.00           C  
ATOM     60  CE  LYS B 272      83.914  86.689  11.205  1.00  0.00           C  
ATOM     61  NZ  LYS B 272      83.689  88.092  10.753  1.00  0.00           N  
ATOM     62  N   TYR B 273      79.261  83.837  14.971  1.00  0.00           N  
ATOM     63  CA  TYR B 273      78.402  83.401  16.072  1.00  0.00           C  
ATOM     64  C   TYR B 273      78.815  82.020  16.552  1.00  0.00           C  
ATOM     65  O   TYR B 273      78.694  81.697  17.734  1.00  0.00           O  
ATOM     66  CB  TYR B 273      76.937  83.365  15.628  1.00  0.00           C  
ATOM     67  CG  TYR B 273      76.169  84.625  15.949  1.00  0.00           C  
ATOM     68  CD1 TYR B 273      75.587  84.811  17.205  1.00  0.00           C  
ATOM     69  CD2 TYR B 273      76.068  85.657  15.013  1.00  0.00           C  
ATOM     70  CE1 TYR B 273      74.925  85.996  17.518  1.00  0.00           C  
ATOM     71  CE2 TYR B 273      75.414  86.847  15.316  1.00  0.00           C  
ATOM     72  CZ  TYR B 273      74.847  87.010  16.567  1.00  0.00           C  
ATOM     73  OH  TYR B 273      74.226  88.199  16.868  1.00  0.00           O  
ATOM     74  N   ARG B 274      79.298  81.206  15.622  1.00  0.00           N  
ATOM     75  CA  ARG B 274      79.730  79.856  15.940  1.00  0.00           C  
ATOM     76  C   ARG B 274      80.821  79.932  16.999  1.00  0.00           C  
ATOM     77  O   ARG B 274      80.688  79.360  18.083  1.00  0.00           O  
ATOM     78  CB  ARG B 274      80.251  79.177  14.673  1.00  0.00           C  
ATOM     79  CG  ARG B 274      80.405  77.676  14.765  1.00  0.00           C  
ATOM     80  CD  ARG B 274      80.143  77.044  13.406  1.00  0.00           C  
ATOM     81  NE  ARG B 274      80.849  77.743  12.334  1.00  0.00           N  
ATOM     82  CZ  ARG B 274      80.696  77.480  11.041  1.00  0.00           C  
ATOM     83  NH1 ARG B 274      81.379  78.166  10.137  1.00  0.00           N  
ATOM     84  NH2 ARG B 274      79.857  76.532  10.650  1.00  0.00           N  
ATOM     85  N   GLU B 275      81.889  80.661  16.685  1.00  0.00           N  
ATOM     86  CA  GLU B 275      83.011  80.821  17.604  1.00  0.00           C  
ATOM     87  C   GLU B 275      82.598  81.621  18.835  1.00  0.00           C  
ATOM     88  O   GLU B 275      82.906  81.233  19.965  1.00  0.00           O  
ATOM     89  CB  GLU B 275      84.188  81.501  16.890  1.00  0.00           C  
ATOM     90  CG  GLU B 275      83.887  82.879  16.317  1.00  0.00           C  
ATOM     91  CD  GLU B 275      85.008  83.398  15.425  1.00  0.00           C  
ATOM     92  OE1 GLU B 275      84.957  84.583  15.029  1.00  0.00           O  
ATOM     93  OE2 GLU B 275      85.936  82.620  15.112  1.00  0.00           O  
ATOM     94  N   LEU B 276      81.894  82.729  18.607  1.00  0.00           N  
ATOM     95  CA  LEU B 276      81.416  83.593  19.685  1.00  0.00           C  
ATOM     96  C   LEU B 276      80.749  82.796  20.806  1.00  0.00           C  
ATOM     97  O   LEU B 276      80.737  83.219  21.964  1.00  0.00           O  
ATOM     98  CB  LEU B 276      80.418  84.610  19.129  1.00  0.00           C  
ATOM     99  CG  LEU B 276      80.928  86.017  18.806  1.00  0.00           C  
ATOM    100  CD1 LEU B 276      80.040  86.691  17.765  1.00  0.00           C  
ATOM    101  CD2 LEU B 276      80.960  86.830  20.088  1.00  0.00           C  
ATOM    102  N   ALA B 277      80.199  81.639  20.456  1.00  0.00           N  
ATOM    103  CA  ALA B 277      79.515  80.795  21.426  1.00  0.00           C  
ATOM    104  C   ALA B 277      80.475  79.926  22.225  1.00  0.00           C  
ATOM    105  O   ALA B 277      80.108  79.390  23.272  1.00  0.00           O  
ATOM    106  CB  ALA B 277      78.491  79.919  20.715  1.00  0.00           C  
ATOM    107  N   GLU B 278      81.704  79.790  21.735  1.00  0.00           N  
ATOM    108  CA  GLU B 278      82.699  78.970  22.413  1.00  0.00           C  
ATOM    109  C   GLU B 278      83.162  79.605  23.719  1.00  0.00           C  
ATOM    110  O   GLU B 278      83.404  78.907  24.707  1.00  0.00           O  
ATOM    111  CB  GLU B 278      83.898  78.721  21.498  1.00  0.00           C  
ATOM    112  CG  GLU B 278      84.900  77.720  22.061  1.00  0.00           C  
ATOM    113  CD  GLU B 278      84.252  76.411  22.501  1.00  0.00           C  
ATOM    114  OE1 GLU B 278      83.504  76.416  23.504  1.00  0.00           O  
ATOM    115  OE2 GLU B 278      84.488  75.376  21.840  1.00  0.00           O  
ATOM    116  N   LYS B 279      83.291  80.926  23.721  1.00  0.00           N  
ATOM    117  CA  LYS B 279      83.705  81.642  24.920  1.00  0.00           C  
ATOM    118  C   LYS B 279      82.559  81.549  25.925  1.00  0.00           C  
ATOM    119  O   LYS B 279      82.277  80.467  26.444  1.00  0.00           O  
ATOM    120  CB  LYS B 279      84.016  83.101  24.578  1.00  0.00           C  
ATOM    121  CG  LYS B 279      85.328  83.293  23.818  1.00  0.00           C  
ATOM    122  CD  LYS B 279      85.378  82.479  22.525  1.00  0.00           C  
ATOM    123  CE  LYS B 279      86.734  82.605  21.838  1.00  0.00           C  
ATOM    124  NZ  LYS B 279      86.814  81.811  20.579  1.00  0.00           N  
ATOM    125  N   ASP B 281      81.903  82.671  26.205  1.00  0.00           N  
ATOM    126  CA  ASP B 281      80.772  82.662  27.127  1.00  0.00           C  
ATOM    127  C   ASP B 281      79.535  82.510  26.257  1.00  0.00           C  
ATOM    128  O   ASP B 281      79.201  83.394  25.469  1.00  0.00           O  
ATOM    129  CB  ASP B 281      80.704  83.965  27.935  1.00  0.00           C  
ATOM    130  CG  ASP B 281      79.639  83.925  29.031  1.00  0.00           C  
ATOM    131  OD1 ASP B 281      79.516  82.882  29.709  1.00  0.00           O  
ATOM    132  OD2 ASP B 281      78.936  84.940  29.226  1.00  0.00           O  
ATOM    133  N   PHE B 282      78.867  81.372  26.389  1.00  0.00           N  
ATOM    134  CA  PHE B 282      77.686  81.093  25.593  1.00  0.00           C  
ATOM    135  C   PHE B 282      76.576  82.129  25.726  1.00  0.00           C  
ATOM    136  O   PHE B 282      76.266  82.833  24.767  1.00  0.00           O  
ATOM    137  CB  PHE B 282      77.138  79.710  25.939  1.00  0.00           C  
ATOM    138  CG  PHE B 282      75.920  79.331  25.151  1.00  0.00           C  
ATOM    139  CD1 PHE B 282      75.943  79.353  23.761  1.00  0.00           C  
ATOM    140  CD2 PHE B 282      74.749  78.950  25.796  1.00  0.00           C  
ATOM    141  CE1 PHE B 282      74.819  79.001  23.024  1.00  0.00           C  
ATOM    142  CE2 PHE B 282      73.620  78.596  25.070  1.00  0.00           C  
ATOM    143  CZ  PHE B 282      73.655  78.622  23.679  1.00  0.00           C  
ATOM    144  N   GLU B 283      75.984  82.226  26.910  1.00  0.00           N  
ATOM    145  CA  GLU B 283      74.888  83.159  27.122  1.00  0.00           C  
ATOM    146  C   GLU B 283      75.182  84.611  26.755  1.00  0.00           C  
ATOM    147  O   GLU B 283      74.258  85.383  26.494  1.00  0.00           O  
ATOM    148  CB  GLU B 283      74.387  83.068  28.565  1.00  0.00           C  
ATOM    149  CG  GLU B 283      73.730  81.730  28.890  1.00  0.00           C  
ATOM    150  CD  GLU B 283      72.948  81.750  30.192  1.00  0.00           C  
ATOM    151  OE1 GLU B 283      73.547  82.049  31.246  1.00  0.00           O  
ATOM    152  OE2 GLU B 283      71.733  81.463  30.164  1.00  0.00           O  
ATOM    153  N   ALA B 291      76.454  84.993  26.732  1.00  0.00           N  
ATOM    154  CA  ALA B 291      76.809  86.366  26.371  1.00  0.00           C  
ATOM    155  C   ALA B 291      76.657  86.486  24.864  1.00  0.00           C  
ATOM    156  O   ALA B 291      76.393  87.565  24.336  1.00  0.00           O  
ATOM    157  CB  ALA B 291      78.245  86.677  26.783  1.00  0.00           C  
ATOM    158  N   ALA B 292      76.830  85.354  24.186  1.00  0.00           N  
ATOM    159  CA  ALA B 292      76.709  85.272  22.737  1.00  0.00           C  
ATOM    160  C   ALA B 292      75.245  85.019  22.393  1.00  0.00           C  
ATOM    161  O   ALA B 292      74.743  85.468  21.359  1.00  0.00           O  
ATOM    162  CB  ALA B 292      77.580  84.142  22.208  1.00  0.00           C  
ATOM    163  N   TRP B 293      74.567  84.283  23.269  1.00  0.00           N  
ATOM    164  CA  TRP B 293      73.154  83.983  23.085  1.00  0.00           C  
ATOM    165  C   TRP B 293      72.406  85.309  23.059  1.00  0.00           C  
ATOM    166  O   TRP B 293      71.686  85.604  22.107  1.00  0.00           O  
ATOM    167  CB  TRP B 293      72.642  83.115  24.235  1.00  0.00           C  
ATOM    168  CG  TRP B 293      71.176  82.851  24.179  1.00  0.00           C  
ATOM    169  CD1 TRP B 293      70.483  82.324  23.134  1.00  0.00           C  
ATOM    170  CD2 TRP B 293      70.221  83.079  25.221  1.00  0.00           C  
ATOM    171  NE1 TRP B 293      69.154  82.206  23.457  1.00  0.00           N  
ATOM    172  CE2 TRP B 293      68.965  82.663  24.734  1.00  0.00           C  
ATOM    173  CE3 TRP B 293      70.304  83.593  26.520  1.00  0.00           C  
ATOM    174  CZ2 TRP B 293      67.798  82.745  25.499  1.00  0.00           C  
ATOM    175  CZ3 TRP B 293      69.142  83.674  27.283  1.00  0.00           C  
ATOM    176  CH2 TRP B 293      67.907  83.252  26.768  1.00  0.00           C  
ATOM    177  N   LYS B 296      72.591  86.109  24.107  1.00  0.00           N  
ATOM    178  CA  LYS B 296      71.941  87.408  24.186  1.00  0.00           C  
ATOM    179  C   LYS B 296      72.428  88.260  23.032  1.00  0.00           C  
ATOM    180  O   LYS B 296      71.802  89.252  22.671  1.00  0.00           O  
ATOM    181  CB  LYS B 296      72.268  88.114  25.506  1.00  0.00           C  
ATOM    182  CG  LYS B 296      71.684  87.458  26.749  1.00  0.00           C  
ATOM    183  CD  LYS B 296      71.855  88.338  27.988  1.00  0.00           C  
ATOM    184  CE  LYS B 296      73.325  88.598  28.326  1.00  0.00           C  
ATOM    185  NZ  LYS B 296      74.031  89.472  27.340  1.00  0.00           N  
ATOM    186  N   ALA B 297      73.559  87.874  22.455  1.00  0.00           N  
ATOM    187  CA  ALA B 297      74.105  88.620  21.335  1.00  0.00           C  
ATOM    188  C   ALA B 297      73.181  88.413  20.154  1.00  0.00           C  
ATOM    189  O   ALA B 297      73.110  89.248  19.254  1.00  0.00           O  
ATOM    190  CB  ALA B 297      75.497  88.124  21.001  1.00  0.00           C  
ATOM    191  N   GLY B 298      72.468  87.291  20.183  1.00  0.00           N  
ATOM    192  CA  GLY B 298      71.544  86.948  19.118  1.00  0.00           C  
ATOM    193  C   GLY B 298      70.473  87.986  18.841  1.00  0.00           C  
ATOM    194  O   GLY B 298      70.132  88.228  17.682  1.00  0.00           O  
ATOM    195  N   LYS B 303      69.939  88.596  19.897  1.00  0.00           N  
ATOM    196  CA  LYS B 303      68.901  89.611  19.750  1.00  0.00           C  
ATOM    197  C   LYS B 303      69.241  90.647  18.682  1.00  0.00           C  
ATOM    198  O   LYS B 303      68.382  91.407  18.245  1.00  0.00           O  
ATOM    199  CB  LYS B 303      68.668  90.338  21.075  1.00  0.00           C  
ATOM    200  CG  LYS B 303      67.825  89.600  22.098  1.00  0.00           C  
ATOM    201  CD  LYS B 303      66.888  90.601  22.774  1.00  0.00           C  
ATOM    202  CE  LYS B 303      66.219  90.047  24.024  1.00  0.00           C  
ATOM    203  NZ  LYS B 303      67.146  89.931  25.188  1.00  0.00           N  
ATOM    204  N   GLU B 305      70.501  90.677  18.268  1.00  0.00           N  
ATOM    205  CA  GLU B 305      70.960  91.631  17.269  1.00  0.00           C  
ATOM    206  C   GLU B 305      70.437  91.367  15.860  1.00  0.00           C  
ATOM    207  O   GLU B 305      70.356  92.291  15.048  1.00  0.00           O  
ATOM    208  CB  GLU B 305      72.489  91.650  17.243  1.00  0.00           C  
ATOM    209  CG  GLU B 305      73.079  92.528  16.157  1.00  0.00           C  
ATOM    210  CD  GLU B 305      74.579  92.376  16.049  1.00  0.00           C  
ATOM    211  OE1 GLU B 305      75.174  92.988  15.137  1.00  0.00           O  
ATOM    212  OE2 GLU B 305      75.162  91.644  16.877  1.00  0.00           O  
ATOM    213  N   ILE B 306      70.088  90.118  15.565  1.00  0.00           N  
ATOM    214  CA  ILE B 306      69.592  89.774  14.236  1.00  0.00           C  
ATOM    215  C   ILE B 306      68.128  90.162  14.046  1.00  0.00           C  
ATOM    216  O   ILE B 306      67.676  90.352  12.917  1.00  0.00           O  
ATOM    217  CB  ILE B 306      69.764  88.258  13.937  1.00  0.00           C  
ATOM    218  CG1 ILE B 306      68.790  87.431  14.772  1.00  0.00           C  
ATOM    219  CG2 ILE B 306      71.172  87.817  14.285  1.00  0.00           C  
ATOM    220  CD1 ILE B 306      68.884  85.947  14.513  1.00  0.00           C  
ATOM    221  N   LEU B 307      67.394  90.289  15.150  1.00  0.00           N  
ATOM    222  CA  LEU B 307      65.980  90.656  15.097  1.00  0.00           C  
ATOM    223  C   LEU B 307      65.796  92.041  14.478  1.00  0.00           C  
ATOM    224  O   LEU B 307      66.474  92.997  14.861  1.00  0.00           O  
ATOM    225  CB  LEU B 307      65.375  90.658  16.503  1.00  0.00           C  
ATOM    226  CG  LEU B 307      65.495  89.433  17.414  1.00  0.00           C  
ATOM    227  CD1 LEU B 307      64.678  89.687  18.682  1.00  0.00           C  
ATOM    228  CD2 LEU B 307      64.984  88.196  16.713  1.00  0.00           C  
ATOM    229  N   ALA B 308      64.870  92.153  13.533  1.00  0.00           N  
ATOM    230  CA  ALA B 308      64.608  93.428  12.871  1.00  0.00           C  
ATOM    231  C   ALA B 308      63.928  94.413  13.804  1.00  0.00           C  
ATOM    232  O   ALA B 308      63.135  94.019  14.655  1.00  0.00           O  
ATOM    233  CB  ALA B 308      63.734  93.207  11.654  1.00  0.00           C  
ATOM    234  N   GLU B 309      64.235  95.694  13.648  1.00  0.00           N  
ATOM    235  CA  GLU B 309      63.604  96.717  14.474  1.00  0.00           C  
ATOM    236  C   GLU B 309      62.360  97.140  13.698  1.00  0.00           C  
ATOM    237  O   GLU B 309      62.447  97.447  12.508  1.00  0.00           O  
ATOM    238  CB  GLU B 309      64.546  97.906  14.663  1.00  0.00           C  
ATOM    239  CG  GLU B 309      64.061  98.933  15.680  1.00  0.00           C  
ATOM    240  CD  GLU B 309      63.903  98.349  17.073  1.00  0.00           C  
ATOM    241  OE1 GLU B 309      64.892  97.806  17.610  1.00  0.00           O  
ATOM    242  OE2 GLU B 309      62.789  98.436  17.634  1.00  0.00           O  
ATOM    243  N   ARG B 310      61.204  97.157  14.356  1.00  0.00           N  
ATOM    244  CA  ARG B 310      59.972  97.509  13.659  1.00  0.00           C  
ATOM    245  C   ARG B 310      59.405  98.901  13.908  1.00  0.00           C  
ATOM    246  O   ARG B 310      59.367  99.384  15.038  1.00  0.00           O  
ATOM    247  CB  ARG B 310      58.881  96.481  13.972  1.00  0.00           C  
ATOM    248  CG  ARG B 310      59.177  95.063  13.507  1.00  0.00           C  
ATOM    249  CD  ARG B 310      59.357  94.972  11.995  1.00  0.00           C  
ATOM    250  NE  ARG B 310      59.641  93.601  11.578  1.00  0.00           N  
ATOM    251  CZ  ARG B 310      60.233  93.274  10.436  1.00  0.00           C  
ATOM    252  NH1 ARG B 310      60.450  91.999  10.144  1.00  0.00           N  
ATOM    253  NH2 ARG B 310      60.619  94.220   9.590  1.00  0.00           N  
ATOM    254  N   SER B 311      58.955  99.533  12.829  1.00  0.00           N  
ATOM    255  CA  SER B 311      58.340 100.853  12.893  1.00  0.00           C  
ATOM    256  C   SER B 311      56.923 100.666  13.449  1.00  0.00           C  
ATOM    257  O   SER B 311      56.494  99.542  13.702  1.00  0.00           O  
ATOM    258  CB  SER B 311      58.283 101.459  11.486  1.00  0.00           C  
ATOM    259  OG  SER B 311      57.092 102.203  11.280  1.00  0.00           O  
ATOM    260  N   PRO B 312      56.189 101.763  13.670  1.00  0.00           N  
ATOM    261  CA  PRO B 312      54.827 101.638  14.196  1.00  0.00           C  
ATOM    262  C   PRO B 312      53.831 100.895  13.292  1.00  0.00           C  
ATOM    263  O   PRO B 312      53.030 100.099  13.777  1.00  0.00           O  
ATOM    264  CB  PRO B 312      54.428 103.088  14.433  1.00  0.00           C  
ATOM    265  CG  PRO B 312      55.715 103.694  14.872  1.00  0.00           C  
ATOM    266  CD  PRO B 312      56.690 103.135  13.863  1.00  0.00           C  
ATOM    267  N   ASN B 313      53.862 101.150  11.989  1.00  0.00           N  
ATOM    268  CA  ASN B 313      52.927 100.462  11.102  1.00  0.00           C  
ATOM    269  C   ASN B 313      53.471  99.150  10.550  1.00  0.00           C  
ATOM    270  O   ASN B 313      52.949  98.621   9.570  1.00  0.00           O  
ATOM    271  CB  ASN B 313      52.508 101.364   9.936  1.00  0.00           C  
ATOM    272  CG  ASN B 313      51.538 102.451  10.357  1.00  0.00           C  
ATOM    273  OD1 ASN B 313      50.787 102.288  11.316  1.00  0.00           O  
ATOM    274  ND2 ASN B 313      51.532 103.560   9.626  1.00  0.00           N  
ATOM    275  N   GLU B 314      54.510  98.620  11.185  1.00  0.00           N  
ATOM    276  CA  GLU B 314      55.114  97.372  10.733  1.00  0.00           C  
ATOM    277  C   GLU B 314      54.927  96.227  11.717  1.00  0.00           C  
ATOM    278  O   GLU B 314      55.234  95.081  11.400  1.00  0.00           O  
ATOM    279  CB  GLU B 314      56.609  97.560  10.485  1.00  0.00           C  
ATOM    280  CG  GLU B 314      56.956  98.627   9.470  1.00  0.00           C  
ATOM    281  CD  GLU B 314      58.442  98.666   9.175  1.00  0.00           C  
ATOM    282  OE1 GLU B 314      59.239  98.810  10.128  1.00  0.00           O  
ATOM    283  OE2 GLU B 314      58.812  98.551   7.988  1.00  0.00           O  
ATOM    284  N   LEU B 315      54.439  96.527  12.914  1.00  0.00           N  
ATOM    285  CA  LEU B 315      54.235  95.474  13.893  1.00  0.00           C  
ATOM    286  C   LEU B 315      52.773  95.081  14.069  1.00  0.00           C  
ATOM    287  O   LEU B 315      51.859  95.823  13.691  1.00  0.00           O  
ATOM    288  CB  LEU B 315      54.830  95.865  15.250  1.00  0.00           C  
ATOM    289  CG  LEU B 315      55.280  97.293  15.549  1.00  0.00           C  
ATOM    290  CD1 LEU B 315      54.127  98.245  15.389  1.00  0.00           C  
ATOM    291  CD2 LEU B 315      55.834  97.353  16.972  1.00  0.00           C  
ATOM    292  N   TYR B 316      52.573  93.898  14.645  1.00  0.00           N  
ATOM    293  CA  TYR B 316      51.245  93.356  14.894  1.00  0.00           C  
ATOM    294  C   TYR B 316      50.484  94.305  15.802  1.00  0.00           C  
ATOM    295  O   TYR B 316      51.043  94.855  16.751  1.00  0.00           O  
ATOM    296  CB  TYR B 316      51.354  91.983  15.567  1.00  0.00           C  
ATOM    297  CG  TYR B 316      50.064  91.190  15.583  1.00  0.00           C  
ATOM    298  CD1 TYR B 316      49.538  90.647  14.410  1.00  0.00           C  
ATOM    299  CD2 TYR B 316      49.362  90.994  16.767  1.00  0.00           C  
ATOM    300  CE1 TYR B 316      48.339  89.928  14.420  1.00  0.00           C  
ATOM    301  CE2 TYR B 316      48.166  90.279  16.788  1.00  0.00           C  
ATOM    302  CZ  TYR B 316      47.660  89.750  15.615  1.00  0.00           C  
ATOM    303  OH  TYR B 316      46.475  89.049  15.647  1.00  0.00           O  
ATOM    304  N   PRO B 317      49.187  94.498  15.536  1.00  0.00           N  
ATOM    305  CA  PRO B 317      48.460  93.863  14.442  1.00  0.00           C  
ATOM    306  C   PRO B 317      48.209  94.776  13.246  1.00  0.00           C  
ATOM    307  O   PRO B 317      47.149  94.706  12.627  1.00  0.00           O  
ATOM    308  CB  PRO B 317      47.168  93.456  15.115  1.00  0.00           C  
ATOM    309  CG  PRO B 317      46.893  94.646  15.937  1.00  0.00           C  
ATOM    310  CD  PRO B 317      48.243  94.944  16.572  1.00  0.00           C  
ATOM    311  N   ARG B 318      49.168  95.636  12.921  1.00  0.00           N  
ATOM    312  CA  ARG B 318      48.998  96.525  11.777  1.00  0.00           C  
ATOM    313  C   ARG B 318      49.536  95.830  10.528  1.00  0.00           C  
ATOM    314  O   ARG B 318      49.551  96.395   9.429  1.00  0.00           O  
ATOM    315  CB  ARG B 318      49.714  97.858  12.027  1.00  0.00           C  
ATOM    316  CG  ARG B 318      48.771  99.021  12.390  1.00  0.00           C  
ATOM    317  CD  ARG B 318      49.344  99.877  13.513  1.00  0.00           C  
ATOM    318  NE  ARG B 318      49.332  99.152  14.779  1.00  0.00           N  
ATOM    319  CZ  ARG B 318      50.252  99.279  15.729  1.00  0.00           C  
ATOM    320  NH1 ARG B 318      51.268 100.109  15.560  1.00  0.00           N  
ATOM    321  NH2 ARG B 318      50.162  98.570  16.848  1.00  0.00           N  
ATOM    322  N   VAL B 319      49.973  94.589  10.725  1.00  0.00           N  
ATOM    323  CA  VAL B 319      50.499  93.750   9.654  1.00  0.00           C  
ATOM    324  C   VAL B 319      50.010  92.333   9.906  1.00  0.00           C  
ATOM    325  O   VAL B 319      50.114  91.825  11.024  1.00  0.00           O  
ATOM    326  CB  VAL B 319      52.039  93.721   9.641  1.00  0.00           C  
ATOM    327  CG1 VAL B 319      52.586  95.107   9.402  1.00  0.00           C  
ATOM    328  CG2 VAL B 319      52.553  93.162  10.941  1.00  0.00           C  
ATOM    329  N   GLY B 320      49.474  91.700   8.868  1.00  0.00           N  
ATOM    330  CA  GLY B 320      48.978  90.345   9.013  1.00  0.00           C  
ATOM    331  C   GLY B 320      48.653  89.703   7.680  1.00  0.00           C  
ATOM    332  O   GLY B 320      48.379  90.395   6.690  1.00  0.00           O  
ATOM    333  N   PHE B 321      48.692  88.373   7.656  1.00  0.00           N  
ATOM    334  CA  PHE B 321      48.395  87.619   6.446  1.00  0.00           C  
ATOM    335  C   PHE B 321      46.884  87.558   6.262  1.00  0.00           C  
ATOM    336  O   PHE B 321      46.123  87.866   7.177  1.00  0.00           O  
ATOM    337  CB  PHE B 321      48.938  86.187   6.548  1.00  0.00           C  
ATOM    338  CG  PHE B 321      50.431  86.097   6.719  1.00  0.00           C  
ATOM    339  CD1 PHE B 321      51.290  86.487   5.700  1.00  0.00           C  
ATOM    340  CD2 PHE B 321      50.980  85.593   7.896  1.00  0.00           C  
ATOM    341  CE1 PHE B 321      52.678  86.372   5.853  1.00  0.00           C  
ATOM    342  CE2 PHE B 321      52.361  85.477   8.056  1.00  0.00           C  
ATOM    343  CZ  PHE B 321      53.212  85.865   7.036  1.00  0.00           C  
ATOM    344  N   SER B 322      46.459  87.144   5.074  1.00  0.00           N  
ATOM    345  CA  SER B 322      45.045  87.016   4.751  1.00  0.00           C  
ATOM    346  C   SER B 322      44.818  85.656   4.088  1.00  0.00           C  
ATOM    347  O   SER B 322      45.750  84.857   3.969  1.00  0.00           O  
ATOM    348  CB  SER B 322      44.631  88.150   3.821  1.00  0.00           C  
ATOM    349  OG  SER B 322      45.001  89.398   4.385  1.00  0.00           O  
ATOM    350  N   PHE B 323      43.592  85.385   3.656  1.00  0.00           N  
ATOM    351  CA  PHE B 323      43.291  84.100   3.033  1.00  0.00           C  
ATOM    352  C   PHE B 323      41.855  84.000   2.547  1.00  0.00           C  
ATOM    353  O   PHE B 323      40.944  84.540   3.166  1.00  0.00           O  
ATOM    354  CB  PHE B 323      43.532  82.980   4.034  1.00  0.00           C  
ATOM    355  CG  PHE B 323      42.776  83.157   5.312  1.00  0.00           C  
ATOM    356  CD1 PHE B 323      43.261  83.988   6.308  1.00  0.00           C  
ATOM    357  CD2 PHE B 323      41.554  82.528   5.499  1.00  0.00           C  
ATOM    358  CE1 PHE B 323      42.539  84.194   7.476  1.00  0.00           C  
ATOM    359  CE2 PHE B 323      40.826  82.726   6.660  1.00  0.00           C  
ATOM    360  CZ  PHE B 323      41.318  83.562   7.653  1.00  0.00           C  
ATOM    361  N   GLY B 324      41.656  83.282   1.449  1.00  0.00           N  
ATOM    362  CA  GLY B 324      40.319  83.115   0.916  1.00  0.00           C  
ATOM    363  C   GLY B 324      39.378  82.465   1.915  1.00  0.00           C  
ATOM    364  O   GLY B 324      39.819  81.845   2.883  1.00  0.00           O  
ATOM    365  N   LYS B 325      38.079  82.617   1.673  1.00  0.00           N  
ATOM    366  CA  LYS B 325      37.032  82.062   2.525  1.00  0.00           C  
ATOM    367  C   LYS B 325      35.881  81.614   1.635  1.00  0.00           C  
ATOM    368  O   LYS B 325      35.294  82.432   0.925  1.00  0.00           O  
ATOM    369  CB  LYS B 325      36.541  83.124   3.511  1.00  0.00           C  
ATOM    370  CG  LYS B 325      37.499  83.391   4.661  1.00  0.00           C  
ATOM    371  CD  LYS B 325      36.978  84.476   5.593  1.00  0.00           C  
ATOM    372  CE  LYS B 325      37.521  85.853   5.227  1.00  0.00           C  
ATOM    373  NZ  LYS B 325      38.983  85.988   5.511  1.00  0.00           N  
ATOM    374  N   GLU B 332      35.550  80.327   1.675  1.00  0.00           N  
ATOM    375  CA  GLU B 332      34.478  79.795   0.834  1.00  0.00           C  
ATOM    376  C   GLU B 332      33.076  80.188   1.268  1.00  0.00           C  
ATOM    377  O   GLU B 332      32.842  80.497   2.432  1.00  0.00           O  
ATOM    378  CB  GLU B 332      34.571  78.275   0.771  1.00  0.00           C  
ATOM    379  CG  GLU B 332      34.720  77.626   2.126  1.00  0.00           C  
ATOM    380  CD  GLU B 332      34.779  76.119   2.040  1.00  0.00           C  
ATOM    381  OE1 GLU B 332      35.017  75.466   3.084  1.00  0.00           O  
ATOM    382  OE2 GLU B 332      34.581  75.590   0.925  1.00  0.00           O  
ATOM    383  N   HIS B 333      32.149  80.163   0.314  1.00  0.00           N  
ATOM    384  CA  HIS B 333      30.743  80.505   0.544  1.00  0.00           C  
ATOM    385  C   HIS B 333      29.975  79.269   1.054  1.00  0.00           C  
ATOM    386  O   HIS B 333      30.094  78.175   0.506  1.00  0.00           O  
ATOM    387  CB  HIS B 333      30.155  81.025  -0.772  1.00  0.00           C  
ATOM    388  CG  HIS B 333      28.730  81.476  -0.685  1.00  0.00           C  
ATOM    389  ND1 HIS B 333      28.344  82.767  -0.974  1.00  0.00           N  
ATOM    390  CD2 HIS B 333      27.593  80.796  -0.418  1.00  0.00           C  
ATOM    391  CE1 HIS B 333      27.031  82.862  -0.890  1.00  0.00           C  
ATOM    392  NE2 HIS B 333      26.551  81.679  -0.555  1.00  0.00           N  
ATOM    393  N   PRO B 334      29.155  79.440   2.099  1.00  0.00           N  
ATOM    394  CA  PRO B 334      28.383  78.342   2.683  1.00  0.00           C  
ATOM    395  C   PRO B 334      27.551  77.517   1.710  1.00  0.00           C  
ATOM    396  O   PRO B 334      27.289  76.338   1.950  1.00  0.00           O  
ATOM    397  CB  PRO B 334      27.518  79.050   3.715  1.00  0.00           C  
ATOM    398  CG  PRO B 334      27.238  80.354   3.046  1.00  0.00           C  
ATOM    399  CD  PRO B 334      28.619  80.736   2.550  1.00  0.00           C  
ATOM    400  N   LEU B 335      27.121  78.129   0.617  1.00  0.00           N  
ATOM    401  CA  LEU B 335      26.307  77.399  -0.342  1.00  0.00           C  
ATOM    402  C   LEU B 335      27.200  76.336  -0.937  1.00  0.00           C  
ATOM    403  O   LEU B 335      26.968  75.143  -0.772  1.00  0.00           O  
ATOM    404  CB  LEU B 335      25.809  78.325  -1.454  1.00  0.00           C  
ATOM    405  CG  LEU B 335      24.464  78.020  -2.121  1.00  0.00           C  
ATOM    406  CD1 LEU B 335      24.422  78.772  -3.430  1.00  0.00           C  
ATOM    407  CD2 LEU B 335      24.276  76.539  -2.367  1.00  0.00           C  
ATOM    408  N   PHE B 336      28.240  76.799  -1.616  1.00  0.00           N  
ATOM    409  CA  PHE B 336      29.200  75.932  -2.268  1.00  0.00           C  
ATOM    410  C   PHE B 336      29.792  74.892  -1.337  1.00  0.00           C  
ATOM    411  O   PHE B 336      29.786  73.699  -1.656  1.00  0.00           O  
ATOM    412  CB  PHE B 336      30.279  76.799  -2.909  1.00  0.00           C  
ATOM    413  CG  PHE B 336      29.783  77.561  -4.100  1.00  0.00           C  
ATOM    414  CD1 PHE B 336      30.332  78.778  -4.451  1.00  0.00           C  
ATOM    415  CD2 PHE B 336      28.757  77.047  -4.877  1.00  0.00           C  
ATOM    416  CE1 PHE B 336      29.865  79.472  -5.558  1.00  0.00           C  
ATOM    417  CE2 PHE B 336      28.291  77.728  -5.975  1.00  0.00           C  
ATOM    418  CZ  PHE B 336      28.845  78.943  -6.317  1.00  0.00           C  
ATOM    419  N   ALA B 337      30.294  75.335  -0.188  1.00  0.00           N  
ATOM    420  CA  ALA B 337      30.863  74.412   0.788  1.00  0.00           C  
ATOM    421  C   ALA B 337      29.899  73.238   0.925  1.00  0.00           C  
ATOM    422  O   ALA B 337      30.240  72.094   0.624  1.00  0.00           O  
ATOM    423  CB  ALA B 337      31.032  75.108   2.130  1.00  0.00           C  
ATOM    424  N   THR B 338      28.685  73.537   1.369  1.00  0.00           N  
ATOM    425  CA  THR B 338      27.663  72.523   1.535  1.00  0.00           C  
ATOM    426  C   THR B 338      27.526  71.664   0.286  1.00  0.00           C  
ATOM    427  O   THR B 338      27.310  70.462   0.382  1.00  0.00           O  
ATOM    428  CB  THR B 338      26.308  73.149   1.813  1.00  0.00           C  
ATOM    429  OG1 THR B 338      26.424  74.074   2.897  1.00  0.00           O  
ATOM    430  CG2 THR B 338      25.294  72.064   2.166  1.00  0.00           C  
ATOM    431  N   ILE B 339      27.639  72.273  -0.888  1.00  0.00           N  
ATOM    432  CA  ILE B 339      27.511  71.505  -2.118  1.00  0.00           C  
ATOM    433  C   ILE B 339      28.610  70.455  -2.172  1.00  0.00           C  
ATOM    434  O   ILE B 339      28.323  69.270  -2.300  1.00  0.00           O  
ATOM    435  CB  ILE B 339      27.540  72.424  -3.372  1.00  0.00           C  
ATOM    436  CG1 ILE B 339      26.281  73.298  -3.378  1.00  0.00           C  
ATOM    437  CG2 ILE B 339      27.571  71.592  -4.649  1.00  0.00           C  
ATOM    438  CD1 ILE B 339      26.216  74.310  -4.482  1.00  0.00           C  
ATOM    439  N   GLN B 340      29.862  70.875  -2.051  1.00  0.00           N  
ATOM    440  CA  GLN B 340      30.963  69.919  -2.064  1.00  0.00           C  
ATOM    441  C   GLN B 340      30.736  68.892  -0.968  1.00  0.00           C  
ATOM    442  O   GLN B 340      30.866  67.691  -1.191  1.00  0.00           O  
ATOM    443  CB  GLN B 340      32.287  70.617  -1.796  1.00  0.00           C  
ATOM    444  CG  GLN B 340      33.473  69.675  -1.699  1.00  0.00           C  
ATOM    445  CD  GLN B 340      33.711  68.922  -2.977  1.00  0.00           C  
ATOM    446  OE1 GLN B 340      33.417  69.415  -4.065  1.00  0.00           O  
ATOM    447  NE2 GLN B 340      34.261  67.723  -2.861  1.00  0.00           N  
ATOM    448  N   ARG B 341      30.402  69.379   0.222  1.00  0.00           N  
ATOM    449  CA  ARG B 341      30.155  68.512   1.363  1.00  0.00           C  
ATOM    450  C   ARG B 341      29.064  67.499   1.037  1.00  0.00           C  
ATOM    451  O   ARG B 341      28.981  66.439   1.649  1.00  0.00           O  
ATOM    452  CB  ARG B 341      29.740  69.345   2.575  1.00  0.00           C  
ATOM    453  CG  ARG B 341      29.433  68.511   3.803  1.00  0.00           C  
ATOM    454  CD  ARG B 341      30.403  68.820   4.911  1.00  0.00           C  
ATOM    455  NE  ARG B 341      30.106  70.095   5.554  1.00  0.00           N  
ATOM    456  CZ  ARG B 341      29.325  70.215   6.619  1.00  0.00           C  
ATOM    457  NH1 ARG B 341      29.100  71.409   7.146  1.00  0.00           N  
ATOM    458  NH2 ARG B 341      28.786  69.135   7.162  1.00  0.00           N  
ATOM    459  N   LEU B 342      28.232  67.830   0.062  1.00  0.00           N  
ATOM    460  CA  LEU B 342      27.146  66.956  -0.338  1.00  0.00           C  
ATOM    461  C   LEU B 342      27.644  65.947  -1.373  1.00  0.00           C  
ATOM    462  O   LEU B 342      27.228  64.792  -1.359  1.00  0.00           O  
ATOM    463  CB  LEU B 342      25.997  67.805  -0.891  1.00  0.00           C  
ATOM    464  CG  LEU B 342      24.539  67.392  -0.655  1.00  0.00           C  
ATOM    465  CD1 LEU B 342      24.317  66.919   0.769  1.00  0.00           C  
ATOM    466  CD2 LEU B 342      23.656  68.590  -0.942  1.00  0.00           C  
ATOM    467  N   ARG B 343      28.547  66.379  -2.254  1.00  0.00           N  
ATOM    468  CA  ARG B 343      29.106  65.496  -3.283  1.00  0.00           C  
ATOM    469  C   ARG B 343      29.770  64.308  -2.610  1.00  0.00           C  
ATOM    470  O   ARG B 343      29.540  63.149  -2.960  1.00  0.00           O  
ATOM    471  CB  ARG B 343      30.196  66.185  -4.095  1.00  0.00           C  
ATOM    472  CG  ARG B 343      29.895  67.553  -4.629  1.00  0.00           C  
ATOM    473  CD  ARG B 343      31.104  68.052  -5.402  1.00  0.00           C  
ATOM    474  NE  ARG B 343      31.452  67.150  -6.499  1.00  0.00           N  
ATOM    475  CZ  ARG B 343      32.697  66.924  -6.903  1.00  0.00           C  
ATOM    476  NH1 ARG B 343      33.709  67.529  -6.298  1.00  0.00           N  
ATOM    477  NH2 ARG B 343      32.938  66.099  -7.914  1.00  0.00           N  
ATOM    478  N   GLU B 344      30.634  64.614  -1.655  1.00  0.00           N  
ATOM    479  CA  GLU B 344      31.337  63.575  -0.942  1.00  0.00           C  
ATOM    480  C   GLU B 344      30.306  62.678  -0.282  1.00  0.00           C  
ATOM    481  O   GLU B 344      30.321  61.468  -0.470  1.00  0.00           O  
ATOM    482  CB  GLU B 344      32.283  64.197   0.086  1.00  0.00           C  
ATOM    483  CG  GLU B 344      33.349  65.082  -0.552  1.00  0.00           C  
ATOM    484  CD  GLU B 344      34.284  65.725   0.460  1.00  0.00           C  
ATOM    485  OE1 GLU B 344      33.794  66.333   1.435  1.00  0.00           O  
ATOM    486  OE2 GLU B 344      35.515  65.633   0.272  1.00  0.00           O  
ATOM    487  N   ALA B 345      29.387  63.275   0.464  1.00  0.00           N  
ATOM    488  CA  ALA B 345      28.358  62.497   1.134  1.00  0.00           C  
ATOM    489  C   ALA B 345      27.774  61.466   0.183  1.00  0.00           C  
ATOM    490  O   ALA B 345      27.704  60.290   0.523  1.00  0.00           O  
ATOM    491  CB  ALA B 345      27.260  63.408   1.655  1.00  0.00           C  
ATOM    492  N   TYR B 347      27.373  61.905  -1.009  1.00  0.00           N  
ATOM    493  CA  TYR B 347      26.788  61.008  -2.009  1.00  0.00           C  
ATOM    494  C   TYR B 347      27.762  59.945  -2.467  1.00  0.00           C  
ATOM    495  O   TYR B 347      27.423  58.765  -2.533  1.00  0.00           O  
ATOM    496  CB  TYR B 347      26.307  61.793  -3.232  1.00  0.00           C  
ATOM    497  CG  TYR B 347      24.850  62.152  -3.179  1.00  0.00           C  
ATOM    498  CD1 TYR B 347      23.889  61.171  -2.997  1.00  0.00           C  
ATOM    499  CD2 TYR B 347      24.429  63.471  -3.296  1.00  0.00           C  
ATOM    500  CE1 TYR B 347      22.542  61.485  -2.929  1.00  0.00           C  
ATOM    501  CE2 TYR B 347      23.080  63.800  -3.231  1.00  0.00           C  
ATOM    502  CZ  TYR B 347      22.143  62.798  -3.047  1.00  0.00           C  
ATOM    503  OH  TYR B 347      20.804  63.094  -2.979  1.00  0.00           O  
ATOM    504  N   LEU B 348      28.968  60.377  -2.807  1.00  0.00           N  
ATOM    505  CA  LEU B 348      30.010  59.468  -3.248  1.00  0.00           C  
ATOM    506  C   LEU B 348      30.276  58.405  -2.165  1.00  0.00           C  
ATOM    507  O   LEU B 348      30.449  57.215  -2.461  1.00  0.00           O  
ATOM    508  CB  LEU B 348      31.280  60.271  -3.536  1.00  0.00           C  
ATOM    509  CG  LEU B 348      31.327  61.076  -4.837  1.00  0.00           C  
ATOM    510  CD1 LEU B 348      32.264  62.249  -4.723  1.00  0.00           C  
ATOM    511  CD2 LEU B 348      31.778  60.163  -5.954  1.00  0.00           C  
ATOM    512  N   SER B 349      30.287  58.848  -0.910  1.00  0.00           N  
ATOM    513  CA  SER B 349      30.539  57.977   0.230  1.00  0.00           C  
ATOM    514  C   SER B 349      29.524  56.861   0.411  1.00  0.00           C  
ATOM    515  O   SER B 349      29.795  55.908   1.136  1.00  0.00           O  
ATOM    516  CB  SER B 349      30.613  58.802   1.514  1.00  0.00           C  
ATOM    517  OG  SER B 349      31.694  59.718   1.464  1.00  0.00           O  
ATOM    518  N   ILE B 352      28.352  56.977  -0.212  1.00  0.00           N  
ATOM    519  CA  ILE B 352      27.356  55.916  -0.101  1.00  0.00           C  
ATOM    520  C   ILE B 352      27.244  55.178  -1.422  1.00  0.00           C  
ATOM    521  O   ILE B 352      26.252  54.487  -1.675  1.00  0.00           O  
ATOM    522  CB  ILE B 352      25.951  56.416   0.321  1.00  0.00           C  
ATOM    523  CG1 ILE B 352      25.481  57.533  -0.605  1.00  0.00           C  
ATOM    524  CG2 ILE B 352      25.973  56.869   1.765  1.00  0.00           C  
ATOM    525  CD1 ILE B 352      24.072  58.016  -0.304  1.00  0.00           C  
ATOM    526  N   GLY B 361      28.260  55.356  -2.268  1.00  0.00           N  
ATOM    527  CA  GLY B 361      28.319  54.635  -3.529  1.00  0.00           C  
ATOM    528  C   GLY B 361      27.920  55.266  -4.841  1.00  0.00           C  
ATOM    529  O   GLY B 361      28.263  54.746  -5.903  1.00  0.00           O  
ATOM    530  N   PHE B 362      27.218  56.385  -4.793  1.00  0.00           N  
ATOM    531  CA  PHE B 362      26.765  57.006  -6.021  1.00  0.00           C  
ATOM    532  C   PHE B 362      27.815  57.756  -6.835  1.00  0.00           C  
ATOM    533  O   PHE B 362      28.498  58.640  -6.321  1.00  0.00           O  
ATOM    534  CB  PHE B 362      25.589  57.921  -5.705  1.00  0.00           C  
ATOM    535  CG  PHE B 362      24.392  57.199  -5.145  1.00  0.00           C  
ATOM    536  CD1 PHE B 362      24.460  56.557  -3.917  1.00  0.00           C  
ATOM    537  CD2 PHE B 362      23.189  57.186  -5.833  1.00  0.00           C  
ATOM    538  CE1 PHE B 362      23.348  55.918  -3.381  1.00  0.00           C  
ATOM    539  CE2 PHE B 362      22.079  56.553  -5.303  1.00  0.00           C  
ATOM    540  CZ  PHE B 362      22.160  55.918  -4.073  1.00  0.00           C  
ATOM    541  N   SER B 363      27.933  57.389  -8.111  1.00  0.00           N  
ATOM    542  CA  SER B 363      28.867  58.032  -9.036  1.00  0.00           C  
ATOM    543  C   SER B 363      28.249  59.312  -9.613  1.00  0.00           C  
ATOM    544  O   SER B 363      27.035  59.402  -9.817  1.00  0.00           O  
ATOM    545  CB  SER B 363      29.213  57.076 -10.166  1.00  0.00           C  
ATOM    546  OG  SER B 363      29.608  55.827  -9.634  1.00  0.00           O  
ATOM    547  N   GLU B 364      29.091  60.293  -9.901  1.00  0.00           N  
ATOM    548  CA  GLU B 364      28.619  61.580 -10.398  1.00  0.00           C  
ATOM    549  C   GLU B 364      28.335  61.652 -11.874  1.00  0.00           C  
ATOM    550  O   GLU B 364      28.964  60.971 -12.681  1.00  0.00           O  
ATOM    551  CB  GLU B 364      29.629  62.659 -10.060  1.00  0.00           C  
ATOM    552  CG  GLU B 364      29.025  63.979  -9.734  1.00  0.00           C  
ATOM    553  CD  GLU B 364      30.088  64.978  -9.409  1.00  0.00           C  
ATOM    554  OE1 GLU B 364      29.823  65.896  -8.602  1.00  0.00           O  
ATOM    555  OE2 GLU B 364      31.193  64.838  -9.975  1.00  0.00           O  
ATOM    556  N   VAL B 365      27.394  62.518 -12.223  1.00  0.00           N  
ATOM    557  CA  VAL B 365      27.009  62.704 -13.614  1.00  0.00           C  
ATOM    558  C   VAL B 365      26.396  64.093 -13.778  1.00  0.00           C  
ATOM    559  O   VAL B 365      25.860  64.654 -12.818  1.00  0.00           O  
ATOM    560  CB  VAL B 365      25.983  61.628 -14.048  1.00  0.00           C  
ATOM    561  CG1 VAL B 365      24.582  62.029 -13.622  1.00  0.00           C  
ATOM    562  CG2 VAL B 365      26.059  61.414 -15.533  1.00  0.00           C  
ATOM    563  N   VAL B 366      26.502  64.650 -14.984  1.00  0.00           N  
ATOM    564  CA  VAL B 366      25.939  65.963 -15.273  1.00  0.00           C  
ATOM    565  C   VAL B 366      24.744  65.763 -16.190  1.00  0.00           C  
ATOM    566  O   VAL B 366      24.852  65.122 -17.236  1.00  0.00           O  
ATOM    567  CB  VAL B 366      26.956  66.891 -15.962  1.00  0.00           C  
ATOM    568  CG1 VAL B 366      26.244  68.082 -16.538  1.00  0.00           C  
ATOM    569  CG2 VAL B 366      27.985  67.375 -14.959  1.00  0.00           C  
ATOM    570  N   ASN B 368      23.600  66.304 -15.786  1.00  0.00           N  
ATOM    571  CA  ASN B 368      22.382  66.152 -16.562  1.00  0.00           C  
ATOM    572  C   ASN B 368      22.059  67.350 -17.437  1.00  0.00           C  
ATOM    573  O   ASN B 368      22.587  68.446 -17.245  1.00  0.00           O  
ATOM    574  CB  ASN B 368      21.207  65.848 -15.631  1.00  0.00           C  
ATOM    575  CG  ASN B 368      21.217  64.412 -15.131  1.00  0.00           C  
ATOM    576  OD1 ASN B 368      21.344  63.479 -15.919  1.00  0.00           O  
ATOM    577  ND2 ASN B 368      21.074  64.228 -13.821  1.00  0.00           N  
ATOM    578  N   PRO B 370      21.185  67.150 -18.430  1.00  0.00           N  
ATOM    579  CA  PRO B 370      20.812  68.240 -19.325  1.00  0.00           C  
ATOM    580  C   PRO B 370      20.147  69.332 -18.510  1.00  0.00           C  
ATOM    581  O   PRO B 370      19.373  69.038 -17.600  1.00  0.00           O  
ATOM    582  CB  PRO B 370      19.831  67.574 -20.286  1.00  0.00           C  
ATOM    583  CG  PRO B 370      20.220  66.128 -20.251  1.00  0.00           C  
ATOM    584  CD  PRO B 370      20.479  65.912 -18.793  1.00  0.00           C  
ATOM    585  N   LEU B 371      20.445  70.585 -18.836  1.00  0.00           N  
ATOM    586  CA  LEU B 371      19.852  71.711 -18.126  1.00  0.00           C  
ATOM    587  C   LEU B 371      18.784  72.407 -18.983  1.00  0.00           C  
ATOM    588  O   LEU B 371      17.684  72.681 -18.497  1.00  0.00           O  
ATOM    589  CB  LEU B 371      20.944  72.691 -17.714  1.00  0.00           C  
ATOM    590  CG  LEU B 371      20.609  73.557 -16.507  1.00  0.00           C  
ATOM    591  CD1 LEU B 371      21.846  74.295 -16.062  1.00  0.00           C  
ATOM    592  CD2 LEU B 371      19.502  74.524 -16.858  1.00  0.00           C  
ATOM    593  N   ILE B 372      19.117  72.694 -20.245  1.00  0.00           N  
ATOM    594  CA  ILE B 372      18.183  73.318 -21.195  1.00  0.00           C  
ATOM    595  C   ILE B 372      17.398  72.177 -21.849  1.00  0.00           C  
ATOM    596  O   ILE B 372      17.997  71.223 -22.341  1.00  0.00           O  
ATOM    597  CB  ILE B 372      18.899  74.046 -22.356  1.00  0.00           C  
ATOM    598  CG1 ILE B 372      19.865  75.130 -21.855  1.00  0.00           C  
ATOM    599  CG2 ILE B 372      17.863  74.600 -23.285  1.00  0.00           C  
ATOM    600  CD1 ILE B 372      19.300  76.065 -20.844  1.00  0.00           C  
ATOM    601  N   VAL B 373      16.074  72.253 -21.880  1.00  0.00           N  
ATOM    602  CA  VAL B 373      15.321  71.160 -22.495  1.00  0.00           C  
ATOM    603  C   VAL B 373      14.007  71.559 -23.170  1.00  0.00           C  
ATOM    604  O   VAL B 373      13.418  72.593 -22.844  1.00  0.00           O  
ATOM    605  CB  VAL B 373      15.026  70.032 -21.457  1.00  0.00           C  
ATOM    606  CG1 VAL B 373      16.315  69.527 -20.865  1.00  0.00           C  
ATOM    607  CG2 VAL B 373      14.126  70.543 -20.358  1.00  0.00           C  
ATOM    608  N   GLU B 374      13.574  70.738 -24.129  1.00  0.00           N  
ATOM    609  CA  GLU B 374      12.319  70.969 -24.836  1.00  0.00           C  
ATOM    610  C   GLU B 374      11.211  70.500 -23.908  1.00  0.00           C  
ATOM    611  O   GLU B 374      11.208  69.351 -23.472  1.00  0.00           O  
ATOM    612  CB  GLU B 374      12.258  70.163 -26.136  1.00  0.00           C  
ATOM    613  CG  GLU B 374      13.262  70.574 -27.204  1.00  0.00           C  
ATOM    614  CD  GLU B 374      13.086  72.012 -27.654  1.00  0.00           C  
ATOM    615  OE1 GLU B 374      13.762  72.428 -28.621  1.00  0.00           O  
ATOM    616  OE2 GLU B 374      12.277  72.731 -27.035  1.00  0.00           O  
ATOM    617  N   ASP B 375      10.271  71.389 -23.605  1.00  0.00           N  
ATOM    618  CA  ASP B 375       9.173  71.057 -22.707  1.00  0.00           C  
ATOM    619  C   ASP B 375       8.520  69.711 -23.018  1.00  0.00           C  
ATOM    620  O   ASP B 375       7.848  69.131 -22.163  1.00  0.00           O  
ATOM    621  CB  ASP B 375       8.126  72.180 -22.720  1.00  0.00           C  
ATOM    622  CG  ASP B 375       7.587  72.460 -24.101  1.00  0.00           C  
ATOM    623  OD1 ASP B 375       6.844  73.448 -24.253  1.00  0.00           O  
ATOM    624  OD2 ASP B 375       7.899  71.694 -25.035  1.00  0.00           O  
ATOM    625  N   VAL B 376       8.726  69.211 -24.233  1.00  0.00           N  
ATOM    626  CA  VAL B 376       8.158  67.928 -24.632  1.00  0.00           C  
ATOM    627  C   VAL B 376       8.508  66.832 -23.631  1.00  0.00           C  
ATOM    628  O   VAL B 376       7.827  65.802 -23.562  1.00  0.00           O  
ATOM    629  CB  VAL B 376       8.667  67.509 -26.019  1.00  0.00           C  
ATOM    630  CG1 VAL B 376      10.169  67.642 -26.073  1.00  0.00           C  
ATOM    631  CG2 VAL B 376       8.252  66.072 -26.315  1.00  0.00           C  
ATOM    632  N   HIS B 377       9.575  67.066 -22.864  1.00  0.00           N  
ATOM    633  CA  HIS B 377      10.046  66.127 -21.846  1.00  0.00           C  
ATOM    634  C   HIS B 377       9.160  66.202 -20.616  1.00  0.00           C  
ATOM    635  O   HIS B 377       8.682  65.176 -20.128  1.00  0.00           O  
ATOM    636  CB  HIS B 377      11.492  66.438 -21.456  1.00  0.00           C  
ATOM    637  CG  HIS B 377      12.496  66.026 -22.485  1.00  0.00           C  
ATOM    638  ND1 HIS B 377      12.677  64.713 -22.861  1.00  0.00           N  
ATOM    639  CD2 HIS B 377      13.368  66.753 -23.223  1.00  0.00           C  
ATOM    640  CE1 HIS B 377      13.617  64.648 -23.787  1.00  0.00           C  
ATOM    641  NE2 HIS B 377      14.053  65.872 -24.025  1.00  0.00           N  
ATOM    642  N   VAL B 378       8.948  67.416 -20.110  1.00  0.00           N  
ATOM    643  CA  VAL B 378       8.091  67.602 -18.944  1.00  0.00           C  
ATOM    644  C   VAL B 378       6.782  66.906 -19.256  1.00  0.00           C  
ATOM    645  O   VAL B 378       6.184  66.252 -18.401  1.00  0.00           O  
ATOM    646  CB  VAL B 378       7.783  69.078 -18.699  1.00  0.00           C  
ATOM    647  CG1 VAL B 378       6.786  69.207 -17.557  1.00  0.00           C  
ATOM    648  CG2 VAL B 378       9.064  69.837 -18.401  1.00  0.00           C  
ATOM    649  N   LYS B 388       6.356  67.064 -20.507  1.00  0.00           N  
ATOM    650  CA  LYS B 388       5.127  66.471 -21.008  1.00  0.00           C  
ATOM    651  C   LYS B 388       5.241  64.949 -21.024  1.00  0.00           C  
ATOM    652  O   LYS B 388       4.345  64.258 -20.548  1.00  0.00           O  
ATOM    653  CB  LYS B 388       4.831  66.986 -22.420  1.00  0.00           C  
ATOM    654  CG  LYS B 388       4.632  68.499 -22.536  1.00  0.00           C  
ATOM    655  CD  LYS B 388       4.406  68.893 -23.999  1.00  0.00           C  
ATOM    656  CE  LYS B 388       4.330  70.405 -24.205  1.00  0.00           C  
ATOM    657  NZ  LYS B 388       4.324  70.767 -25.661  1.00  0.00           N  
ATOM    658  N   LYS B 389       6.335  64.427 -21.572  1.00  0.00           N  
ATOM    659  CA  LYS B 389       6.534  62.976 -21.626  1.00  0.00           C  
ATOM    660  C   LYS B 389       6.440  62.328 -20.243  1.00  0.00           C  
ATOM    661  O   LYS B 389       5.969  61.195 -20.095  1.00  0.00           O  
ATOM    662  CB  LYS B 389       7.906  62.628 -22.216  1.00  0.00           C  
ATOM    663  CG  LYS B 389       7.963  62.470 -23.720  1.00  0.00           C  
ATOM    664  CD  LYS B 389       9.190  61.649 -24.107  1.00  0.00           C  
ATOM    665  CE  LYS B 389       9.272  61.383 -25.604  1.00  0.00           C  
ATOM    666  NZ  LYS B 389      10.418  60.486 -25.928  1.00  0.00           N  
ATOM    667  N   GLN B 396       6.888  63.061 -19.232  1.00  0.00           N  
ATOM    668  CA  GLN B 396       6.910  62.556 -17.872  1.00  0.00           C  
ATOM    669  C   GLN B 396       5.625  62.699 -17.068  1.00  0.00           C  
ATOM    670  O   GLN B 396       5.075  61.702 -16.599  1.00  0.00           O  
ATOM    671  CB  GLN B 396       8.072  63.211 -17.134  1.00  0.00           C  
ATOM    672  CG  GLN B 396       9.430  62.766 -17.651  1.00  0.00           C  
ATOM    673  CD  GLN B 396      10.491  63.829 -17.487  1.00  0.00           C  
ATOM    674  OE1 GLN B 396      10.603  64.456 -16.430  1.00  0.00           O  
ATOM    675  NE2 GLN B 396      11.287  64.035 -18.532  1.00  0.00           N  
ATOM    676  N   PHE B 397       5.145  63.928 -16.905  1.00  0.00           N  
ATOM    677  CA  PHE B 397       3.930  64.169 -16.134  1.00  0.00           C  
ATOM    678  C   PHE B 397       2.639  63.666 -16.760  1.00  0.00           C  
ATOM    679  O   PHE B 397       1.571  63.800 -16.165  1.00  0.00           O  
ATOM    680  CB  PHE B 397       3.767  65.653 -15.851  1.00  0.00           C  
ATOM    681  CG  PHE B 397       4.762  66.197 -14.883  1.00  0.00           C  
ATOM    682  CD1 PHE B 397       5.967  66.715 -15.329  1.00  0.00           C  
ATOM    683  CD2 PHE B 397       4.485  66.212 -13.522  1.00  0.00           C  
ATOM    684  CE1 PHE B 397       6.881  67.246 -14.433  1.00  0.00           C  
ATOM    685  CE2 PHE B 397       5.390  66.738 -12.623  1.00  0.00           C  
ATOM    686  CZ  PHE B 397       6.591  67.257 -13.078  1.00  0.00           C  
ATOM    687  N   GLY B 398       2.724  63.096 -17.954  1.00  0.00           N  
ATOM    688  CA  GLY B 398       1.521  62.608 -18.599  1.00  0.00           C  
ATOM    689  C   GLY B 398       0.522  63.728 -18.831  1.00  0.00           C  
ATOM    690  O   GLY B 398       0.831  64.705 -19.512  1.00  0.00           O  
ATOM    691  N   ARG B 399      -0.670  63.596 -18.253  1.00  0.00           N  
ATOM    692  CA  ARG B 399      -1.720  64.597 -18.419  1.00  0.00           C  
ATOM    693  C   ARG B 399      -1.646  65.772 -17.448  1.00  0.00           C  
ATOM    694  O   ARG B 399      -2.405  66.733 -17.572  1.00  0.00           O  
ATOM    695  CB  ARG B 399      -3.097  63.933 -18.323  1.00  0.00           C  
ATOM    696  CG  ARG B 399      -3.520  63.209 -19.597  1.00  0.00           C  
ATOM    697  CD  ARG B 399      -2.553  62.087 -19.956  1.00  0.00           C  
ATOM    698  NE  ARG B 399      -2.816  61.518 -21.275  1.00  0.00           N  
ATOM    699  CZ  ARG B 399      -2.665  62.178 -22.419  1.00  0.00           C  
ATOM    700  NH1 ARG B 399      -2.928  61.579 -23.573  1.00  0.00           N  
ATOM    701  NH2 ARG B 399      -2.249  63.438 -22.412  1.00  0.00           N  
ATOM    702  N   GLU B 400      -0.734  65.700 -16.486  1.00  0.00           N  
ATOM    703  CA  GLU B 400      -0.568  66.771 -15.507  1.00  0.00           C  
ATOM    704  C   GLU B 400       0.514  67.734 -16.005  1.00  0.00           C  
ATOM    705  O   GLU B 400       0.717  68.822 -15.449  1.00  0.00           O  
ATOM    706  CB  GLU B 400      -0.167  66.168 -14.157  1.00  0.00           C  
ATOM    707  CG  GLU B 400       0.122  67.175 -13.058  1.00  0.00           C  
ATOM    708  CD  GLU B 400       0.564  66.505 -11.770  1.00  0.00           C  
ATOM    709  OE1 GLU B 400      -0.243  65.752 -11.186  1.00  0.00           O  
ATOM    710  OE2 GLU B 400       1.719  66.724 -11.345  1.00  0.00           O  
ATOM    711  N   ALA B 484       1.180  67.313 -17.077  1.00  0.00           N  
ATOM    712  CA  ALA B 484       2.272  68.050 -17.706  1.00  0.00           C  
ATOM    713  C   ALA B 484       2.113  69.568 -17.842  1.00  0.00           C  
ATOM    714  O   ALA B 484       3.077  70.318 -17.657  1.00  0.00           O  
ATOM    715  CB  ALA B 484       2.564  67.438 -19.073  1.00  0.00           C  
ATOM    716  N   LEU B 485       0.911  70.025 -18.173  1.00  0.00           N  
ATOM    717  CA  LEU B 485       0.680  71.456 -18.336  1.00  0.00           C  
ATOM    718  C   LEU B 485       0.710  72.188 -17.004  1.00  0.00           C  
ATOM    719  O   LEU B 485       1.313  73.254 -16.884  1.00  0.00           O  
ATOM    720  CB  LEU B 485      -0.658  71.693 -19.034  1.00  0.00           C  
ATOM    721  CG  LEU B 485      -0.715  71.147 -20.461  1.00  0.00           C  
ATOM    722  CD1 LEU B 485      -2.129  71.258 -20.992  1.00  0.00           C  
ATOM    723  CD2 LEU B 485       0.263  71.913 -21.339  1.00  0.00           C  
ATOM    724  N   ALA B 486       0.058  71.610 -16.004  1.00  0.00           N  
ATOM    725  CA  ALA B 486       0.025  72.214 -14.682  1.00  0.00           C  
ATOM    726  C   ALA B 486       1.442  72.604 -14.291  1.00  0.00           C  
ATOM    727  O   ALA B 486       1.677  73.669 -13.719  1.00  0.00           O  
ATOM    728  CB  ALA B 486      -0.543  71.227 -13.675  1.00  0.00           C  
ATOM    729  N   VAL B 487       2.381  71.725 -14.621  1.00  0.00           N  
ATOM    730  CA  VAL B 487       3.788  71.939 -14.319  1.00  0.00           C  
ATOM    731  C   VAL B 487       4.406  73.015 -15.197  1.00  0.00           C  
ATOM    732  O   VAL B 487       4.996  73.967 -14.687  1.00  0.00           O  
ATOM    733  CB  VAL B 487       4.593  70.637 -14.496  1.00  0.00           C  
ATOM    734  CG1 VAL B 487       6.078  70.900 -14.289  1.00  0.00           C  
ATOM    735  CG2 VAL B 487       4.097  69.596 -13.513  1.00  0.00           C  
ATOM    736  N   LEU B 488       4.271  72.865 -16.512  1.00  0.00           N  
ATOM    737  CA  LEU B 488       4.838  73.830 -17.452  1.00  0.00           C  
ATOM    738  C   LEU B 488       4.612  75.287 -17.055  1.00  0.00           C  
ATOM    739  O   LEU B 488       5.267  76.193 -17.574  1.00  0.00           O  
ATOM    740  CB  LEU B 488       4.291  73.574 -18.854  1.00  0.00           C  
ATOM    741  CG  LEU B 488       4.962  72.396 -19.556  1.00  0.00           C  
ATOM    742  CD1 LEU B 488       4.218  72.029 -20.828  1.00  0.00           C  
ATOM    743  CD2 LEU B 488       6.396  72.774 -19.862  1.00  0.00           C  
ATOM    744  N   ASP B 495       3.688  75.507 -16.128  1.00  0.00           N  
ATOM    745  CA  ASP B 495       3.396  76.849 -15.651  1.00  0.00           C  
ATOM    746  C   ASP B 495       4.565  77.378 -14.827  1.00  0.00           C  
ATOM    747  O   ASP B 495       5.115  78.442 -15.121  1.00  0.00           O  
ATOM    748  CB  ASP B 495       2.124  76.832 -14.800  1.00  0.00           C  
ATOM    749  CG  ASP B 495       1.899  78.134 -14.058  1.00  0.00           C  
ATOM    750  OD1 ASP B 495       2.660  78.418 -13.109  1.00  0.00           O  
ATOM    751  OD2 ASP B 495       0.965  78.877 -14.426  1.00  0.00           O  
ATOM    752  N   ARG B 496       4.937  76.614 -13.801  1.00  0.00           N  
ATOM    753  CA  ARG B 496       6.022  76.964 -12.886  1.00  0.00           C  
ATOM    754  C   ARG B 496       7.398  77.005 -13.545  1.00  0.00           C  
ATOM    755  O   ARG B 496       8.349  77.506 -12.955  1.00  0.00           O  
ATOM    756  CB  ARG B 496       6.077  75.960 -11.730  1.00  0.00           C  
ATOM    757  CG  ARG B 496       6.799  74.654 -12.087  1.00  0.00           C  
ATOM    758  CD  ARG B 496       6.773  73.643 -10.944  1.00  0.00           C  
ATOM    759  NE  ARG B 496       7.746  72.566 -11.128  1.00  0.00           N  
ATOM    760  CZ  ARG B 496       7.845  71.501 -10.336  1.00  0.00           C  
ATOM    761  NH1 ARG B 496       8.764  70.575 -10.576  1.00  0.00           N  
ATOM    762  NH2 ARG B 496       7.021  71.354  -9.307  1.00  0.00           N  
ATOM    763  N   CYS B 497       7.504  76.470 -14.757  1.00  0.00           N  
ATOM    764  CA  CYS B 497       8.779  76.431 -15.465  1.00  0.00           C  
ATOM    765  C   CYS B 497       9.039  77.671 -16.297  1.00  0.00           C  
ATOM    766  O   CYS B 497       8.112  78.398 -16.647  1.00  0.00           O  
ATOM    767  CB  CYS B 497       8.820  75.210 -16.378  1.00  0.00           C  
ATOM    768  SG  CYS B 497       8.477  73.654 -15.528  1.00  0.00           S  
ATOM    769  N   PHE B 498      10.307  77.916 -16.606  1.00  0.00           N  
ATOM    770  CA  PHE B 498      10.673  79.051 -17.446  1.00  0.00           C  
ATOM    771  C   PHE B 498      10.790  78.544 -18.886  1.00  0.00           C  
ATOM    772  O   PHE B 498      10.831  77.337 -19.128  1.00  0.00           O  
ATOM    773  CB  PHE B 498      12.035  79.632 -17.049  1.00  0.00           C  
ATOM    774  CG  PHE B 498      12.000  80.591 -15.890  1.00  0.00           C  
ATOM    775  CD1 PHE B 498      11.765  80.143 -14.596  1.00  0.00           C  
ATOM    776  CD2 PHE B 498      12.288  81.939 -16.086  1.00  0.00           C  
ATOM    777  CE1 PHE B 498      11.830  81.026 -13.510  1.00  0.00           C  
ATOM    778  CE2 PHE B 498      12.353  82.826 -15.009  1.00  0.00           C  
ATOM    779  CZ  PHE B 498      12.127  82.367 -13.721  1.00  0.00           C  
ATOM    780  N   TYR B 499      10.826  79.473 -19.834  1.00  0.00           N  
ATOM    781  CA  TYR B 499      11.004  79.137 -21.242  1.00  0.00           C  
ATOM    782  C   TYR B 499      12.118  80.007 -21.768  1.00  0.00           C  
ATOM    783  O   TYR B 499      12.352  81.109 -21.267  1.00  0.00           O  
ATOM    784  CB  TYR B 499       9.751  79.396 -22.061  1.00  0.00           C  
ATOM    785  CG  TYR B 499       8.802  78.240 -22.051  1.00  0.00           C  
ATOM    786  CD1 TYR B 499       8.001  77.997 -20.943  1.00  0.00           C  
ATOM    787  CD2 TYR B 499       8.720  77.368 -23.140  1.00  0.00           C  
ATOM    788  CE1 TYR B 499       7.134  76.915 -20.909  1.00  0.00           C  
ATOM    789  CE2 TYR B 499       7.860  76.278 -23.116  1.00  0.00           C  
ATOM    790  CZ  TYR B 499       7.067  76.059 -21.991  1.00  0.00           C  
ATOM    791  OH  TYR B 499       6.210  74.984 -21.926  1.00  0.00           O  
ATOM    792  N   LEU B 500      12.812  79.520 -22.781  1.00  0.00           N  
ATOM    793  CA  LEU B 500      13.910  80.283 -23.329  1.00  0.00           C  
ATOM    794  C   LEU B 500      13.459  81.082 -24.544  1.00  0.00           C  
ATOM    795  O   LEU B 500      12.841  80.542 -25.459  1.00  0.00           O  
ATOM    796  CB  LEU B 500      15.060  79.332 -23.681  1.00  0.00           C  
ATOM    797  CG  LEU B 500      16.345  79.415 -22.839  1.00  0.00           C  
ATOM    798  CD1 LEU B 500      16.035  79.448 -21.355  1.00  0.00           C  
ATOM    799  CD2 LEU B 500      17.231  78.229 -23.181  1.00  0.00           C  
ATOM    800  N   ALA B 501      13.751  82.377 -24.535  1.00  0.00           N  
ATOM    801  CA  ALA B 501      13.386  83.252 -25.642  1.00  0.00           C  
ATOM    802  C   ALA B 501      14.636  83.962 -26.140  1.00  0.00           C  
ATOM    803  O   ALA B 501      15.514  84.312 -25.352  1.00  0.00           O  
ATOM    804  CB  ALA B 501      12.354  84.263 -25.191  1.00  0.00           C  
ATOM    805  N   THR B 502      14.714  84.177 -27.449  1.00  0.00           N  
ATOM    806  CA  THR B 502      15.878  84.829 -28.036  1.00  0.00           C  
ATOM    807  C   THR B 502      15.474  86.017 -28.891  1.00  0.00           C  
ATOM    808  O   THR B 502      14.300  86.193 -29.208  1.00  0.00           O  
ATOM    809  CB  THR B 502      16.656  83.856 -28.927  1.00  0.00           C  
ATOM    810  OG1 THR B 502      15.990  83.732 -30.190  1.00  0.00           O  
ATOM    811  CG2 THR B 502      16.725  82.484 -28.274  1.00  0.00           C  
ATOM    812  N   LEU B 503      16.455  86.830 -29.268  1.00  0.00           N  
ATOM    813  CA  LEU B 503      16.191  87.991 -30.101  1.00  0.00           C  
ATOM    814  C   LEU B 503      16.271  87.605 -31.566  1.00  0.00           C  
ATOM    815  O   LEU B 503      17.184  86.893 -31.976  1.00  0.00           O  
ATOM    816  CB  LEU B 503      17.212  89.094 -29.832  1.00  0.00           C  
ATOM    817  CG  LEU B 503      17.196  89.790 -28.472  1.00  0.00           C  
ATOM    818  CD1 LEU B 503      18.243  90.898 -28.472  1.00  0.00           C  
ATOM    819  CD2 LEU B 503      15.811  90.361 -28.190  1.00  0.00           C  
ATOM    820  N   PRO B 504      15.305  88.057 -32.377  1.00  0.00           N  
ATOM    821  CA  PRO B 504      15.327  87.730 -33.804  1.00  0.00           C  
ATOM    822  C   PRO B 504      16.310  88.646 -34.540  1.00  0.00           C  
ATOM    823  O   PRO B 504      16.210  89.873 -34.460  1.00  0.00           O  
ATOM    824  CB  PRO B 504      13.880  87.957 -34.226  1.00  0.00           C  
ATOM    825  CG  PRO B 504      13.465  89.096 -33.351  1.00  0.00           C  
ATOM    826  CD  PRO B 504      14.036  88.705 -32.005  1.00  0.00           C  
ATOM    827  N   LYS B 576      17.265  88.041 -35.241  1.00  0.00           N  
ATOM    828  CA  LYS B 576      18.272  88.794 -35.984  1.00  0.00           C  
ATOM    829  C   LYS B 576      17.637  89.755 -36.985  1.00  0.00           C  
ATOM    830  O   LYS B 576      16.974  89.333 -37.933  1.00  0.00           O  
ATOM    831  CB  LYS B 576      19.212  87.833 -36.719  1.00  0.00           C  
ATOM    832  CG  LYS B 576      20.014  86.912 -35.806  1.00  0.00           C  
ATOM    833  CD  LYS B 576      20.969  87.685 -34.900  1.00  0.00           C  
ATOM    834  CE  LYS B 576      22.071  88.392 -35.687  1.00  0.00           C  
ATOM    835  NZ  LYS B 576      21.571  89.511 -36.535  1.00  0.00           N  
ATOM    836  N   PRO B 577      17.829  91.068 -36.779  1.00  0.00           N  
ATOM    837  CA  PRO B 577      17.279  92.103 -37.661  1.00  0.00           C  
ATOM    838  C   PRO B 577      17.930  92.120 -39.046  1.00  0.00           C  
ATOM    839  O   PRO B 577      18.295  93.182 -39.553  1.00  0.00           O  
ATOM    840  CB  PRO B 577      17.552  93.394 -36.887  1.00  0.00           C  
ATOM    841  CG  PRO B 577      17.566  92.941 -35.457  1.00  0.00           C  
ATOM    842  CD  PRO B 577      18.366  91.671 -35.548  1.00  0.00           C  
ATOM    843  N   ASN B 578      18.071  90.944 -39.652  1.00  0.00           N  
ATOM    844  CA  ASN B 578      18.681  90.821 -40.975  1.00  0.00           C  
ATOM    845  C   ASN B 578      20.059  91.480 -41.038  1.00  0.00           C  
ATOM    846  O   ASN B 578      20.562  91.906 -39.976  1.00  0.00           O  
ATOM    847  CB  ASN B 578      17.770  91.432 -42.049  1.00  0.00           C  
ATOM    848  CG  ASN B 578      16.518  90.607 -42.294  1.00  0.00           C  
ATOM    849  OD1 ASN B 578      16.596  89.431 -42.651  1.00  0.00           O  
ATOM    850  ND2 ASN B 578      15.356  91.222 -42.107  1.00  0.00           N  
ATOM    851  N   LEU B 648      15.073  94.186 -29.455  1.00  0.00           N  
ATOM    852  CA  LEU B 648      13.719  94.471 -30.004  1.00  0.00           C  
ATOM    853  C   LEU B 648      12.655  93.739 -29.190  1.00  0.00           C  
ATOM    854  O   LEU B 648      12.241  94.209 -28.133  1.00  0.00           O  
ATOM    855  CB  LEU B 648      13.649  94.036 -31.472  1.00  0.00           C  
ATOM    856  CG  LEU B 648      14.701  94.629 -32.419  1.00  0.00           C  
ATOM    857  CD1 LEU B 648      14.516  94.040 -33.808  1.00  0.00           C  
ATOM    858  CD2 LEU B 648      14.580  96.147 -32.462  1.00  0.00           C  
ATOM    859  N   LYS B 649      12.220  92.584 -29.685  1.00  0.00           N  
ATOM    860  CA  LYS B 649      11.204  91.795 -28.997  1.00  0.00           C  
ATOM    861  C   LYS B 649      11.581  90.314 -29.016  1.00  0.00           C  
ATOM    862  O   LYS B 649      11.463  89.652 -30.048  1.00  0.00           O  
ATOM    863  CB  LYS B 649       9.839  91.981 -29.668  1.00  0.00           C  
ATOM    864  CG  LYS B 649       9.474  93.431 -29.978  1.00  0.00           C  
ATOM    865  CD  LYS B 649      10.249  93.963 -31.184  1.00  0.00           C  
ATOM    866  CE  LYS B 649       9.944  95.430 -31.457  1.00  0.00           C  
ATOM    867  NZ  LYS B 649      10.706  95.946 -32.631  1.00  0.00           N  
ATOM    868  N   PRO B 650      12.045  89.779 -27.872  1.00  0.00           N  
ATOM    869  CA  PRO B 650      12.441  88.372 -27.748  1.00  0.00           C  
ATOM    870  C   PRO B 650      11.355  87.417 -28.231  1.00  0.00           C  
ATOM    871  O   PRO B 650      10.168  87.639 -27.990  1.00  0.00           O  
ATOM    872  CB  PRO B 650      12.710  88.224 -26.255  1.00  0.00           C  
ATOM    873  CG  PRO B 650      13.225  89.567 -25.880  1.00  0.00           C  
ATOM    874  CD  PRO B 650      12.271  90.490 -26.601  1.00  0.00           C  
ATOM    875  N   ILE B 651      11.769  86.352 -28.907  1.00  0.00           N  
ATOM    876  CA  ILE B 651      10.833  85.364 -29.428  1.00  0.00           C  
ATOM    877  C   ILE B 651      10.934  84.085 -28.607  1.00  0.00           C  
ATOM    878  O   ILE B 651      11.890  83.322 -28.744  1.00  0.00           O  
ATOM    879  CB  ILE B 651      11.144  85.018 -30.895  1.00  0.00           C  
ATOM    880  CG1 ILE B 651      11.514  86.286 -31.674  1.00  0.00           C  
ATOM    881  CG2 ILE B 651       9.944  84.338 -31.524  1.00  0.00           C  
ATOM    882  CD1 ILE B 651      10.427  87.351 -31.708  1.00  0.00           C  
ATOM    883  N   SER B 652       9.948  83.848 -27.752  1.00  0.00           N  
ATOM    884  CA  SER B 652       9.966  82.653 -26.927  1.00  0.00           C  
ATOM    885  C   SER B 652      10.135  81.425 -27.813  1.00  0.00           C  
ATOM    886  O   SER B 652       9.832  81.466 -29.009  1.00  0.00           O  
ATOM    887  CB  SER B 652       8.672  82.540 -26.117  1.00  0.00           C  
ATOM    888  OG  SER B 652       8.742  81.459 -25.201  1.00  0.00           O  
ATOM    889  N   SER B 653      10.635  80.341 -27.223  1.00  0.00           N  
ATOM    890  CA  SER B 653      10.842  79.092 -27.949  1.00  0.00           C  
ATOM    891  C   SER B 653      10.285  77.906 -27.175  1.00  0.00           C  
ATOM    892  O   SER B 653       9.612  78.069 -26.153  1.00  0.00           O  
ATOM    893  CB  SER B 653      12.332  78.865 -28.228  1.00  0.00           C  
ATOM    894  OG  SER B 653      13.051  78.628 -27.033  1.00  0.00           O  
ATOM    895  N   THR B 654      10.572  76.709 -27.668  1.00  0.00           N  
ATOM    896  CA  THR B 654      10.091  75.493 -27.035  1.00  0.00           C  
ATOM    897  C   THR B 654      10.996  75.011 -25.892  1.00  0.00           C  
ATOM    898  O   THR B 654      10.624  74.111 -25.137  1.00  0.00           O  
ATOM    899  CB  THR B 654       9.917  74.378 -28.094  1.00  0.00           C  
ATOM    900  OG1 THR B 654       9.874  73.102 -27.448  1.00  0.00           O  
ATOM    901  CG2 THR B 654      11.056  74.416 -29.117  1.00  0.00           C  
ATOM    902  N   LEU B 655      12.170  75.629 -25.758  1.00  0.00           N  
ATOM    903  CA  LEU B 655      13.134  75.280 -24.712  1.00  0.00           C  
ATOM    904  C   LEU B 655      12.744  75.794 -23.334  1.00  0.00           C  
ATOM    905  O   LEU B 655      12.149  76.867 -23.201  1.00  0.00           O  
ATOM    906  CB  LEU B 655      14.515  75.835 -25.047  1.00  0.00           C  
ATOM    907  CG  LEU B 655      15.211  75.239 -26.263  1.00  0.00           C  
ATOM    908  CD1 LEU B 655      16.621  75.795 -26.368  1.00  0.00           C  
ATOM    909  CD2 LEU B 655      15.242  73.735 -26.136  1.00  0.00           C  
ATOM    910  N   THR B 656      13.111  75.031 -22.308  1.00  0.00           N  
ATOM    911  CA  THR B 656      12.803  75.397 -20.933  1.00  0.00           C  
ATOM    912  C   THR B 656      13.953  75.024 -20.000  1.00  0.00           C  
ATOM    913  O   THR B 656      14.626  74.019 -20.219  1.00  0.00           O  
ATOM    914  CB  THR B 656      11.539  74.667 -20.438  1.00  0.00           C  
ATOM    915  OG1 THR B 656      11.864  73.308 -20.118  1.00  0.00           O  
ATOM    916  CG2 THR B 656      10.465  74.670 -21.519  1.00  0.00           C  
ATOM    917  N   LEU B 657      14.185  75.845 -18.976  1.00  0.00           N  
ATOM    918  CA  LEU B 657      15.226  75.568 -17.987  1.00  0.00           C  
ATOM    919  C   LEU B 657      14.562  74.583 -17.024  1.00  0.00           C  
ATOM    920  O   LEU B 657      13.481  74.877 -16.506  1.00  0.00           O  
ATOM    921  CB  LEU B 657      15.608  76.846 -17.227  1.00  0.00           C  
ATOM    922  CG  LEU B 657      16.238  78.034 -17.964  1.00  0.00           C  
ATOM    923  CD1 LEU B 657      16.241  79.252 -17.067  1.00  0.00           C  
ATOM    924  CD2 LEU B 657      17.649  77.705 -18.372  1.00  0.00           C  
ATOM    925  N   ARG B 658      15.190  73.429 -16.782  1.00  0.00           N  
ATOM    926  CA  ARG B 658      14.610  72.412 -15.891  1.00  0.00           C  
ATOM    927  C   ARG B 658      14.132  72.911 -14.516  1.00  0.00           C  
ATOM    928  O   ARG B 658      14.870  73.572 -13.781  1.00  0.00           O  
ATOM    929  CB  ARG B 658      15.592  71.259 -15.681  1.00  0.00           C  
ATOM    930  CG  ARG B 658      16.858  71.630 -14.923  1.00  0.00           C  
ATOM    931  CD  ARG B 658      17.382  70.432 -14.140  1.00  0.00           C  
ATOM    932  NE  ARG B 658      18.687  70.677 -13.535  1.00  0.00           N  
ATOM    933  CZ  ARG B 658      19.832  70.702 -14.208  1.00  0.00           C  
ATOM    934  NH1 ARG B 658      20.969  70.932 -13.574  1.00  0.00           N  
ATOM    935  NH2 ARG B 658      19.841  70.491 -15.514  1.00  0.00           N  
ATOM    936  N   SER B 659      12.890  72.572 -14.173  1.00  0.00           N  
ATOM    937  CA  SER B 659      12.294  72.979 -12.900  1.00  0.00           C  
ATOM    938  C   SER B 659      12.831  72.152 -11.744  1.00  0.00           C  
ATOM    939  O   SER B 659      12.678  72.525 -10.585  1.00  0.00           O  
ATOM    940  CB  SER B 659      10.772  72.841 -12.954  1.00  0.00           C  
ATOM    941  OG  SER B 659      10.386  71.502 -13.218  1.00  0.00           O  
ATOM    942  N   HIS B 660      13.438  71.017 -12.072  1.00  0.00           N  
ATOM    943  CA  HIS B 660      14.033  70.119 -11.087  1.00  0.00           C  
ATOM    944  C   HIS B 660      14.868  69.079 -11.816  1.00  0.00           C  
ATOM    945  O   HIS B 660      14.677  68.854 -13.007  1.00  0.00           O  
ATOM    946  CB  HIS B 660      12.961  69.444 -10.224  1.00  0.00           C  
ATOM    947  CG  HIS B 660      12.000  68.585 -10.984  1.00  0.00           C  
ATOM    948  ND1 HIS B 660      10.999  67.870 -10.362  1.00  0.00           N  
ATOM    949  CD2 HIS B 660      11.884  68.318 -12.306  1.00  0.00           C  
ATOM    950  CE1 HIS B 660      10.309  67.199 -11.266  1.00  0.00           C  
ATOM    951  NE2 HIS B 660      10.825  67.453 -12.455  1.00  0.00           N  
ATOM    952  N   MET B 661      15.798  68.448 -11.113  1.00  0.00           N  
ATOM    953  CA  MET B 661      16.664  67.463 -11.744  1.00  0.00           C  
ATOM    954  C   MET B 661      15.912  66.383 -12.516  1.00  0.00           C  
ATOM    955  O   MET B 661      16.279  66.053 -13.643  1.00  0.00           O  
ATOM    956  CB  MET B 661      17.555  66.799 -10.700  1.00  0.00           C  
ATOM    957  CG  MET B 661      18.764  66.096 -11.281  1.00  0.00           C  
ATOM    958  SD  MET B 661      19.904  67.286 -11.974  1.00  0.00           S  
ATOM    959  CE  MET B 661      20.211  68.297 -10.521  1.00  0.00           C  
ATOM    960  N   THR B 662      14.860  65.837 -11.918  1.00  0.00           N  
ATOM    961  CA  THR B 662      14.093  64.772 -12.558  1.00  0.00           C  
ATOM    962  C   THR B 662      13.857  64.933 -14.056  1.00  0.00           C  
ATOM    963  O   THR B 662      13.808  63.940 -14.778  1.00  0.00           O  
ATOM    964  CB  THR B 662      12.731  64.574 -11.879  1.00  0.00           C  
ATOM    965  OG1 THR B 662      12.929  64.121 -10.533  1.00  0.00           O  
ATOM    966  CG2 THR B 662      11.907  63.543 -12.646  1.00  0.00           C  
ATOM    967  N   THR B 663      13.707  66.167 -14.529  1.00  0.00           N  
ATOM    968  CA  THR B 663      13.475  66.394 -15.956  1.00  0.00           C  
ATOM    969  C   THR B 663      14.622  65.810 -16.771  1.00  0.00           C  
ATOM    970  O   THR B 663      14.397  65.147 -17.788  1.00  0.00           O  
ATOM    971  CB  THR B 663      13.348  67.905 -16.304  1.00  0.00           C  
ATOM    972  OG1 THR B 663      12.107  68.421 -15.802  1.00  0.00           O  
ATOM    973  CG2 THR B 663      13.395  68.106 -17.817  1.00  0.00           C  
ATOM    974  N   GLY B 664      15.847  66.059 -16.312  1.00  0.00           N  
ATOM    975  CA  GLY B 664      17.016  65.564 -17.009  1.00  0.00           C  
ATOM    976  C   GLY B 664      17.320  64.119 -16.674  1.00  0.00           C  
ATOM    977  O   GLY B 664      17.951  63.410 -17.450  1.00  0.00           O  
ATOM    978  N   TRP B 665      16.868  63.655 -15.523  1.00  0.00           N  
ATOM    979  CA  TRP B 665      17.170  62.283 -15.166  1.00  0.00           C  
ATOM    980  C   TRP B 665      16.696  61.316 -16.220  1.00  0.00           C  
ATOM    981  O   TRP B 665      17.505  60.591 -16.785  1.00  0.00           O  
ATOM    982  CB  TRP B 665      16.588  61.916 -13.796  1.00  0.00           C  
ATOM    983  CG  TRP B 665      17.534  62.221 -12.665  1.00  0.00           C  
ATOM    984  CD1 TRP B 665      17.244  62.886 -11.512  1.00  0.00           C  
ATOM    985  CD2 TRP B 665      18.925  61.885 -12.594  1.00  0.00           C  
ATOM    986  NE1 TRP B 665      18.367  62.989 -10.729  1.00  0.00           N  
ATOM    987  CE2 TRP B 665      19.413  62.381 -11.370  1.00  0.00           C  
ATOM    988  CE3 TRP B 665      19.807  61.212 -13.447  1.00  0.00           C  
ATOM    989  CZ2 TRP B 665      20.742  62.226 -10.977  1.00  0.00           C  
ATOM    990  CZ3 TRP B 665      21.130  61.058 -13.055  1.00  0.00           C  
ATOM    991  CH2 TRP B 665      21.583  61.564 -11.831  1.00  0.00           C  
ATOM    992  N   PHE B 666      15.403  61.308 -16.516  1.00  0.00           N  
ATOM    993  CA  PHE B 666      14.910  60.370 -17.515  1.00  0.00           C  
ATOM    994  C   PHE B 666      15.750  60.407 -18.793  1.00  0.00           C  
ATOM    995  O   PHE B 666      16.008  59.368 -19.399  1.00  0.00           O  
ATOM    996  CB  PHE B 666      13.441  60.637 -17.843  1.00  0.00           C  
ATOM    997  CG  PHE B 666      12.491  60.253 -16.746  1.00  0.00           C  
ATOM    998  CD1 PHE B 666      12.040  61.201 -15.831  1.00  0.00           C  
ATOM    999  CD2 PHE B 666      12.033  58.944 -16.634  1.00  0.00           C  
ATOM   1000  CE1 PHE B 666      11.141  60.853 -14.819  1.00  0.00           C  
ATOM   1001  CE2 PHE B 666      11.134  58.585 -15.625  1.00  0.00           C  
ATOM   1002  CZ  PHE B 666      10.689  59.544 -14.718  1.00  0.00           C  
ATOM   1003  N   ILE B 667      16.191  61.599 -19.188  1.00  0.00           N  
ATOM   1004  CA  ILE B 667      17.004  61.749 -20.389  1.00  0.00           C  
ATOM   1005  C   ILE B 667      18.339  61.030 -20.243  1.00  0.00           C  
ATOM   1006  O   ILE B 667      18.778  60.322 -21.140  1.00  0.00           O  
ATOM   1007  CB  ILE B 667      17.321  63.225 -20.679  1.00  0.00           C  
ATOM   1008  CG1 ILE B 667      16.033  64.023 -20.830  1.00  0.00           C  
ATOM   1009  CG2 ILE B 667      18.163  63.339 -21.933  1.00  0.00           C  
ATOM   1010  CD1 ILE B 667      16.263  65.516 -20.953  1.00  0.00           C  
ATOM   1011  N   THR B 668      18.995  61.224 -19.110  1.00  0.00           N  
ATOM   1012  CA  THR B 668      20.290  60.603 -18.899  1.00  0.00           C  
ATOM   1013  C   THR B 668      20.190  59.101 -18.699  1.00  0.00           C  
ATOM   1014  O   THR B 668      21.006  58.345 -19.225  1.00  0.00           O  
ATOM   1015  CB  THR B 668      21.024  61.245 -17.700  1.00  0.00           C  
ATOM   1016  OG1 THR B 668      21.547  62.525 -18.087  1.00  0.00           O  
ATOM   1017  CG2 THR B 668      22.164  60.374 -17.251  1.00  0.00           C  
ATOM   1018  N   LEU B 669      19.190  58.666 -17.947  1.00  0.00           N  
ATOM   1019  CA  LEU B 669      19.014  57.246 -17.697  1.00  0.00           C  
ATOM   1020  C   LEU B 669      18.607  56.525 -18.963  1.00  0.00           C  
ATOM   1021  O   LEU B 669      18.805  55.320 -19.080  1.00  0.00           O  
ATOM   1022  CB  LEU B 669      17.952  57.008 -16.621  1.00  0.00           C  
ATOM   1023  CG  LEU B 669      18.375  57.243 -15.172  1.00  0.00           C  
ATOM   1024  CD1 LEU B 669      17.192  56.991 -14.238  1.00  0.00           C  
ATOM   1025  CD2 LEU B 669      19.551  56.325 -14.838  1.00  0.00           C  
ATOM   1026  N   SER B 670      18.049  57.262 -19.918  1.00  0.00           N  
ATOM   1027  CA  SER B 670      17.597  56.651 -21.160  1.00  0.00           C  
ATOM   1028  C   SER B 670      18.682  55.881 -21.899  1.00  0.00           C  
ATOM   1029  O   SER B 670      18.401  54.843 -22.500  1.00  0.00           O  
ATOM   1030  CB  SER B 670      17.013  57.707 -22.102  1.00  0.00           C  
ATOM   1031  OG  SER B 670      18.035  58.485 -22.693  1.00  0.00           O  
ATOM   1032  N   HIS B 671      19.915  56.382 -21.845  1.00  0.00           N  
ATOM   1033  CA  HIS B 671      21.033  55.752 -22.544  1.00  0.00           C  
ATOM   1034  C   HIS B 671      21.774  54.622 -21.833  1.00  0.00           C  
ATOM   1035  O   HIS B 671      22.538  53.896 -22.465  1.00  0.00           O  
ATOM   1036  CB  HIS B 671      22.085  56.795 -22.916  1.00  0.00           C  
ATOM   1037  CG  HIS B 671      21.607  57.842 -23.868  1.00  0.00           C  
ATOM   1038  ND1 HIS B 671      21.212  59.097 -23.458  1.00  0.00           N  
ATOM   1039  CD2 HIS B 671      21.501  57.836 -25.217  1.00  0.00           C  
ATOM   1040  CE1 HIS B 671      20.886  59.820 -24.514  1.00  0.00           C  
ATOM   1041  NE2 HIS B 671      21.053  59.078 -25.594  1.00  0.00           N  
ATOM   1042  N   ILE B 672      21.561  54.461 -20.537  1.00  0.00           N  
ATOM   1043  CA  ILE B 672      22.308  53.455 -19.800  1.00  0.00           C  
ATOM   1044  C   ILE B 672      21.483  52.433 -19.040  1.00  0.00           C  
ATOM   1045  O   ILE B 672      21.969  51.352 -18.735  1.00  0.00           O  
ATOM   1046  CB  ILE B 672      23.235  54.151 -18.789  1.00  0.00           C  
ATOM   1047  CG1 ILE B 672      22.388  54.830 -17.706  1.00  0.00           C  
ATOM   1048  CG2 ILE B 672      24.066  55.224 -19.497  1.00  0.00           C  
ATOM   1049  CD1 ILE B 672      23.175  55.436 -16.568  1.00  0.00           C  
ATOM   1050  N   ALA B 675      20.242  52.786 -18.732  1.00  0.00           N  
ATOM   1051  CA  ALA B 675      19.346  51.932 -17.963  1.00  0.00           C  
ATOM   1052  C   ALA B 675      19.338  50.450 -18.306  1.00  0.00           C  
ATOM   1053  O   ALA B 675      19.065  49.623 -17.442  1.00  0.00           O  
ATOM   1054  CB  ALA B 675      17.936  52.480 -18.042  1.00  0.00           C  
ATOM   1055  N   ASP B 677      19.639  50.108 -19.553  1.00  0.00           N  
ATOM   1056  CA  ASP B 677      19.633  48.709 -19.965  1.00  0.00           C  
ATOM   1057  C   ASP B 677      20.946  48.223 -20.570  1.00  0.00           C  
ATOM   1058  O   ASP B 677      20.978  47.162 -21.174  1.00  0.00           O  
ATOM   1059  CB  ASP B 677      18.503  48.472 -20.967  1.00  0.00           C  
ATOM   1060  CG  ASP B 677      18.710  49.229 -22.270  1.00  0.00           C  
ATOM   1061  OD1 ASP B 677      18.969  50.451 -22.225  1.00  0.00           O  
ATOM   1062  OD2 ASP B 677      18.607  48.600 -23.344  1.00  0.00           O  
ATOM   1063  N   LYS B 681      22.022  48.988 -20.406  1.00  0.00           N  
ATOM   1064  CA  LYS B 681      23.324  48.608 -20.956  1.00  0.00           C  
ATOM   1065  C   LYS B 681      24.349  48.350 -19.859  1.00  0.00           C  
ATOM   1066  O   LYS B 681      25.235  47.513 -20.012  1.00  0.00           O  
ATOM   1067  CB  LYS B 681      23.855  49.704 -21.883  1.00  0.00           C  
ATOM   1068  CG  LYS B 681      22.915  50.086 -23.010  1.00  0.00           C  
ATOM   1069  CD  LYS B 681      23.495  51.218 -23.840  1.00  0.00           C  
ATOM   1070  CE  LYS B 681      22.469  51.763 -24.815  1.00  0.00           C  
ATOM   1071  NZ  LYS B 681      22.969  52.973 -25.528  1.00  0.00           N  
ATOM   1072  N   LEU B 683      24.236  49.083 -18.759  1.00  0.00           N  
ATOM   1073  CA  LEU B 683      25.154  48.922 -17.640  1.00  0.00           C  
ATOM   1074  C   LEU B 683      24.590  47.920 -16.648  1.00  0.00           C  
ATOM   1075  O   LEU B 683      23.383  47.702 -16.585  1.00  0.00           O  
ATOM   1076  CB  LEU B 683      25.366  50.256 -16.943  1.00  0.00           C  
ATOM   1077  CG  LEU B 683      25.803  51.370 -17.882  1.00  0.00           C  
ATOM   1078  CD1 LEU B 683      25.792  52.676 -17.123  1.00  0.00           C  
ATOM   1079  CD2 LEU B 683      27.180  51.065 -18.448  1.00  0.00           C  
ATOM   1080  N   PRO B 684      25.464  47.301 -15.851  1.00  0.00           N  
ATOM   1081  CA  PRO B 684      25.028  46.315 -14.862  1.00  0.00           C  
ATOM   1082  C   PRO B 684      24.325  46.992 -13.702  1.00  0.00           C  
ATOM   1083  O   PRO B 684      24.732  48.070 -13.278  1.00  0.00           O  
ATOM   1084  CB  PRO B 684      26.332  45.660 -14.435  1.00  0.00           C  
ATOM   1085  CG  PRO B 684      27.270  45.936 -15.598  1.00  0.00           C  
ATOM   1086  CD  PRO B 684      26.930  47.339 -15.938  1.00  0.00           C  
ATOM   1087  N   LEU B 685      23.272  46.359 -13.193  1.00  0.00           N  
ATOM   1088  CA  LEU B 685      22.509  46.916 -12.080  1.00  0.00           C  
ATOM   1089  C   LEU B 685      23.105  46.473 -10.760  1.00  0.00           C  
ATOM   1090  O   LEU B 685      23.711  45.410 -10.681  1.00  0.00           O  
ATOM   1091  CB  LEU B 685      21.049  46.456 -12.139  1.00  0.00           C  
ATOM   1092  CG  LEU B 685      20.073  47.025 -13.174  1.00  0.00           C  
ATOM   1093  CD1 LEU B 685      20.486  46.691 -14.601  1.00  0.00           C  
ATOM   1094  CD2 LEU B 685      18.722  46.441 -12.883  1.00  0.00           C  
ATOM   1095  N   PRO B 686      22.930  47.275  -9.698  1.00  0.00           N  
ATOM   1096  CA  PRO B 686      22.221  48.555  -9.649  1.00  0.00           C  
ATOM   1097  C   PRO B 686      23.010  49.749 -10.157  1.00  0.00           C  
ATOM   1098  O   PRO B 686      24.233  49.786 -10.062  1.00  0.00           O  
ATOM   1099  CB  PRO B 686      21.890  48.702  -8.170  1.00  0.00           C  
ATOM   1100  CG  PRO B 686      23.060  48.098  -7.528  1.00  0.00           C  
ATOM   1101  CD  PRO B 686      23.245  46.826  -8.333  1.00  0.00           C  
ATOM   1102  N   ILE B 687      22.288  50.725 -10.697  1.00  0.00           N  
ATOM   1103  CA  ILE B 687      22.880  51.955 -11.198  1.00  0.00           C  
ATOM   1104  C   ILE B 687      22.657  52.967 -10.090  1.00  0.00           C  
ATOM   1105  O   ILE B 687      21.536  53.118  -9.609  1.00  0.00           O  
ATOM   1106  CB  ILE B 687      22.141  52.499 -12.436  1.00  0.00           C  
ATOM   1107  CG1 ILE B 687      22.270  51.543 -13.633  1.00  0.00           C  
ATOM   1108  CG2 ILE B 687      22.661  53.896 -12.738  1.00  0.00           C  
ATOM   1109  CD1 ILE B 687      23.435  51.832 -14.571  1.00  0.00           C  
ATOM   1110  N   LYS B 688      23.709  53.652  -9.673  1.00  0.00           N  
ATOM   1111  CA  LYS B 688      23.562  54.655  -8.630  1.00  0.00           C  
ATOM   1112  C   LYS B 688      24.209  55.936  -9.109  1.00  0.00           C  
ATOM   1113  O   LYS B 688      25.431  56.075  -9.091  1.00  0.00           O  
ATOM   1114  CB  LYS B 688      24.222  54.199  -7.328  1.00  0.00           C  
ATOM   1115  CG  LYS B 688      23.575  53.000  -6.676  1.00  0.00           C  
ATOM   1116  CD  LYS B 688      24.305  52.646  -5.395  1.00  0.00           C  
ATOM   1117  CE  LYS B 688      23.684  51.444  -4.707  1.00  0.00           C  
ATOM   1118  NZ  LYS B 688      24.420  51.093  -3.462  1.00  0.00           N  
ATOM   1119  N   LEU B 689      23.385  56.874  -9.546  1.00  0.00           N  
ATOM   1120  CA  LEU B 689      23.897  58.134 -10.040  1.00  0.00           C  
ATOM   1121  C   LEU B 689      23.393  59.280  -9.188  1.00  0.00           C  
ATOM   1122  O   LEU B 689      22.352  59.170  -8.540  1.00  0.00           O  
ATOM   1123  CB  LEU B 689      23.463  58.321 -11.489  1.00  0.00           C  
ATOM   1124  CG  LEU B 689      23.843  57.132 -12.367  1.00  0.00           C  
ATOM   1125  CD1 LEU B 689      23.474  57.393 -13.816  1.00  0.00           C  
ATOM   1126  CD2 LEU B 689      25.324  56.897 -12.231  1.00  0.00           C  
ATOM   1127  N   PHE B 690      24.143  60.373  -9.179  1.00  0.00           N  
ATOM   1128  CA  PHE B 690      23.760  61.549  -8.412  1.00  0.00           C  
ATOM   1129  C   PHE B 690      24.349  62.761  -9.095  1.00  0.00           C  
ATOM   1130  O   PHE B 690      25.290  62.650  -9.882  1.00  0.00           O  
ATOM   1131  CB  PHE B 690      24.302  61.465  -6.977  1.00  0.00           C  
ATOM   1132  CG  PHE B 690      25.724  61.956  -6.823  1.00  0.00           C  
ATOM   1133  CD1 PHE B 690      25.982  63.204  -6.270  1.00  0.00           C  
ATOM   1134  CD2 PHE B 690      26.798  61.192  -7.264  1.00  0.00           C  
ATOM   1135  CE1 PHE B 690      27.287  63.686  -6.163  1.00  0.00           C  
ATOM   1136  CE2 PHE B 690      28.106  61.669  -7.159  1.00  0.00           C  
ATOM   1137  CZ  PHE B 690      28.347  62.916  -6.610  1.00  0.00           C  
ATOM   1138  N   SER B 691      23.796  63.921  -8.791  1.00  0.00           N  
ATOM   1139  CA  SER B 691      24.287  65.156  -9.366  1.00  0.00           C  
ATOM   1140  C   SER B 691      23.719  66.328  -8.596  1.00  0.00           C  
ATOM   1141  O   SER B 691      22.525  66.386  -8.312  1.00  0.00           O  
ATOM   1142  CB  SER B 691      23.899  65.265 -10.832  1.00  0.00           C  
ATOM   1143  OG  SER B 691      24.138  66.577 -11.295  1.00  0.00           O  
ATOM   1144  N   ILE B 692      24.600  67.252  -8.245  1.00  0.00           N  
ATOM   1145  CA  ILE B 692      24.223  68.429  -7.500  1.00  0.00           C  
ATOM   1146  C   ILE B 692      24.461  69.604  -8.427  1.00  0.00           C  
ATOM   1147  O   ILE B 692      25.593  70.054  -8.598  1.00  0.00           O  
ATOM   1148  CB  ILE B 692      25.081  68.528  -6.247  1.00  0.00           C  
ATOM   1149  CG1 ILE B 692      24.676  67.410  -5.290  1.00  0.00           C  
ATOM   1150  CG2 ILE B 692      24.922  69.889  -5.605  1.00  0.00           C  
ATOM   1151  CD1 ILE B 692      25.760  66.999  -4.328  1.00  0.00           C  
ATOM   1152  N   ASP B 693      23.379  70.087  -9.030  1.00  0.00           N  
ATOM   1153  CA  ASP B 693      23.450  71.183  -9.982  1.00  0.00           C  
ATOM   1154  C   ASP B 693      22.322  72.198  -9.764  1.00  0.00           C  
ATOM   1155  O   ASP B 693      21.509  72.062  -8.847  1.00  0.00           O  
ATOM   1156  CB  ASP B 693      23.365  70.606 -11.403  1.00  0.00           C  
ATOM   1157  CG  ASP B 693      24.218  71.363 -12.403  1.00  0.00           C  
ATOM   1158  OD1 ASP B 693      24.770  72.428 -12.053  1.00  0.00           O  
ATOM   1159  OD2 ASP B 693      24.333  70.884 -13.551  1.00  0.00           O  
ATOM   1160  N   ARG B 695      22.288  73.202 -10.638  1.00  0.00           N  
ATOM   1161  CA  ARG B 695      21.303  74.281 -10.606  1.00  0.00           C  
ATOM   1162  C   ARG B 695      19.971  73.963 -11.287  1.00  0.00           C  
ATOM   1163  O   ARG B 695      19.903  73.207 -12.258  1.00  0.00           O  
ATOM   1164  CB  ARG B 695      21.894  75.538 -11.258  1.00  0.00           C  
ATOM   1165  CG  ARG B 695      22.609  76.451 -10.294  1.00  0.00           C  
ATOM   1166  CD  ARG B 695      23.170  77.691 -10.983  1.00  0.00           C  
ATOM   1167  NE  ARG B 695      23.694  78.651 -10.008  1.00  0.00           N  
ATOM   1168  CZ  ARG B 695      22.945  79.281  -9.108  1.00  0.00           C  
ATOM   1169  NH1 ARG B 695      23.491  80.132  -8.251  1.00  0.00           N  
ATOM   1170  NH2 ARG B 695      21.638  79.066  -9.076  1.00  0.00           N  
ATOM   1171  N   CYS B 696      18.908  74.561 -10.766  1.00  0.00           N  
ATOM   1172  CA  CYS B 696      17.586  74.380 -11.325  1.00  0.00           C  
ATOM   1173  C   CYS B 696      16.862  75.713 -11.355  1.00  0.00           C  
ATOM   1174  O   CYS B 696      17.305  76.681 -10.734  1.00  0.00           O  
ATOM   1175  CB  CYS B 696      16.797  73.364 -10.512  1.00  0.00           C  
ATOM   1176  SG  CYS B 696      17.199  71.652 -10.905  1.00  0.00           S  
ATOM   1177  N   PHE B 697      15.754  75.766 -12.089  1.00  0.00           N  
ATOM   1178  CA  PHE B 697      14.984  76.996 -12.201  1.00  0.00           C  
ATOM   1179  C   PHE B 697      13.496  76.769 -12.030  1.00  0.00           C  
ATOM   1180  O   PHE B 697      12.863  76.062 -12.820  1.00  0.00           O  
ATOM   1181  CB  PHE B 697      15.229  77.659 -13.552  1.00  0.00           C  
ATOM   1182  CG  PHE B 697      16.670  77.903 -13.849  1.00  0.00           C  
ATOM   1183  CD1 PHE B 697      17.441  76.920 -14.452  1.00  0.00           C  
ATOM   1184  CD2 PHE B 697      17.262  79.109 -13.508  1.00  0.00           C  
ATOM   1185  CE1 PHE B 697      18.785  77.135 -14.713  1.00  0.00           C  
ATOM   1186  CE2 PHE B 697      18.606  79.334 -13.765  1.00  0.00           C  
ATOM   1187  CZ  PHE B 697      19.369  78.346 -14.368  1.00  0.00           C  
ATOM   1188  N   ARG B 698      12.947  77.382 -10.989  1.00  0.00           N  
ATOM   1189  CA  ARG B 698      11.531  77.277 -10.695  1.00  0.00           C  
ATOM   1190  C   ARG B 698      10.961  78.686 -10.788  1.00  0.00           C  
ATOM   1191  O   ARG B 698      11.707  79.662 -10.743  1.00  0.00           O  
ATOM   1192  CB  ARG B 698      11.319  76.706  -9.293  1.00  0.00           C  
ATOM   1193  CG  ARG B 698      10.007  75.965  -9.150  1.00  0.00           C  
ATOM   1194  CD  ARG B 698      10.207  74.463  -8.979  1.00  0.00           C  
ATOM   1195  NE  ARG B 698      10.419  74.094  -7.580  1.00  0.00           N  
ATOM   1196  CZ  ARG B 698      10.410  72.844  -7.123  1.00  0.00           C  
ATOM   1197  NH1 ARG B 698      10.610  72.608  -5.833  1.00  0.00           N  
ATOM   1198  NH2 ARG B 698      10.199  71.830  -7.952  1.00  0.00           N  
ATOM   1199  N   ARG B 699       9.645  78.793 -10.923  1.00  0.00           N  
ATOM   1200  CA  ARG B 699       8.994  80.092 -11.038  1.00  0.00           C  
ATOM   1201  C   ARG B 699       8.002  80.269  -9.903  1.00  0.00           C  
ATOM   1202  O   ARG B 699       7.290  81.266  -9.846  1.00  0.00           O  
ATOM   1203  CB  ARG B 699       8.277  80.185 -12.391  1.00  0.00           C  
ATOM   1204  CG  ARG B 699       7.332  81.365 -12.583  1.00  0.00           C  
ATOM   1205  CD  ARG B 699       6.409  81.091 -13.763  1.00  0.00           C  
ATOM   1206  NE  ARG B 699       5.326  82.061 -13.896  1.00  0.00           N  
ATOM   1207  CZ  ARG B 699       4.326  81.934 -14.763  1.00  0.00           C  
ATOM   1208  NH1 ARG B 699       3.374  82.856 -14.833  1.00  0.00           N  
ATOM   1209  NH2 ARG B 699       4.274  80.876 -15.561  1.00  0.00           N  
ATOM   1210  N   GLU B 700       7.968  79.296  -8.997  1.00  0.00           N  
ATOM   1211  CA  GLU B 700       7.055  79.326  -7.859  1.00  0.00           C  
ATOM   1212  C   GLU B 700       6.712  80.735  -7.387  1.00  0.00           C  
ATOM   1213  O   GLU B 700       7.439  81.335  -6.593  1.00  0.00           O  
ATOM   1214  CB  GLU B 700       7.635  78.524  -6.690  1.00  0.00           C  
ATOM   1215  CG  GLU B 700       7.862  77.046  -6.989  1.00  0.00           C  
ATOM   1216  CD  GLU B 700       6.603  76.321  -7.446  1.00  0.00           C  
ATOM   1217  OE1 GLU B 700       6.674  75.091  -7.647  1.00  0.00           O  
ATOM   1218  OE2 GLU B 700       5.547  76.971  -7.606  1.00  0.00           O  
ATOM   1219  N   GLN B 703       5.596  81.251  -7.893  1.00  0.00           N  
ATOM   1220  CA  GLN B 703       5.110  82.582  -7.548  1.00  0.00           C  
ATOM   1221  C   GLN B 703       6.061  83.686  -8.012  1.00  0.00           C  
ATOM   1222  O   GLN B 703       5.741  84.871  -7.912  1.00  0.00           O  
ATOM   1223  CB  GLN B 703       4.900  82.679  -6.034  1.00  0.00           C  
ATOM   1224  CG  GLN B 703       3.716  83.536  -5.629  1.00  0.00           C  
ATOM   1225  CD  GLN B 703       2.402  82.960  -6.116  1.00  0.00           C  
ATOM   1226  OE1 GLN B 703       2.045  81.828  -5.783  1.00  0.00           O  
ATOM   1227  NE2 GLN B 703       1.674  83.736  -6.912  1.00  0.00           N  
ATOM   1228  N   GLY B 712       7.224  83.292  -8.524  1.00  0.00           N  
ATOM   1229  CA  GLY B 712       8.201  84.259  -8.991  1.00  0.00           C  
ATOM   1230  C   GLY B 712       8.561  85.233  -7.887  1.00  0.00           C  
ATOM   1231  O   GLY B 712       8.706  86.433  -8.123  1.00  0.00           O  
ATOM   1232  N   GLU B 713       8.710  84.705  -6.676  1.00  0.00           N  
ATOM   1233  CA  GLU B 713       9.032  85.513  -5.504  1.00  0.00           C  
ATOM   1234  C   GLU B 713      10.528  85.692  -5.275  1.00  0.00           C  
ATOM   1235  O   GLU B 713      11.359  85.143  -6.001  1.00  0.00           O  
ATOM   1236  CB  GLU B 713       8.405  84.884  -4.254  1.00  0.00           C  
ATOM   1237  CG  GLU B 713       6.889  84.768  -4.304  1.00  0.00           C  
ATOM   1238  CD  GLU B 713       6.329  83.918  -3.180  1.00  0.00           C  
ATOM   1239  OE1 GLU B 713       6.691  82.725  -3.099  1.00  0.00           O  
ATOM   1240  OE2 GLU B 713       5.526  84.439  -2.379  1.00  0.00           O  
ATOM   1241  N   ASP B 714      10.853  86.476  -4.252  1.00  0.00           N  
ATOM   1242  CA  ASP B 714      12.233  86.749  -3.872  1.00  0.00           C  
ATOM   1243  C   ASP B 714      12.366  86.446  -2.379  1.00  0.00           C  
ATOM   1244  O   ASP B 714      13.282  85.740  -1.954  1.00  0.00           O  
ATOM   1245  CB  ASP B 714      12.576  88.222  -4.135  1.00  0.00           C  
ATOM   1246  CG  ASP B 714      14.052  88.531  -3.923  1.00  0.00           C  
ATOM   1247  OD1 ASP B 714      14.422  89.725  -3.954  1.00  0.00           O  
ATOM   1248  OD2 ASP B 714      14.844  87.582  -3.734  1.00  0.00           O  
ATOM   1249  N   ALA B 715      11.430  86.978  -1.596  1.00  0.00           N  
ATOM   1250  CA  ALA B 715      11.415  86.782  -0.150  1.00  0.00           C  
ATOM   1251  C   ALA B 715      11.420  85.301   0.221  1.00  0.00           C  
ATOM   1252  O   ALA B 715      12.450  84.752   0.616  1.00  0.00           O  
ATOM   1253  CB  ALA B 715      10.191  87.468   0.453  1.00  0.00           C  
ATOM   1254  N   THR B 716      10.263  84.660   0.092  1.00  0.00           N  
ATOM   1255  CA  THR B 716      10.126  83.243   0.417  1.00  0.00           C  
ATOM   1256  C   THR B 716      11.166  82.362  -0.286  1.00  0.00           C  
ATOM   1257  O   THR B 716      11.989  81.718   0.371  1.00  0.00           O  
ATOM   1258  CB  THR B 716       8.706  82.739   0.069  1.00  0.00           C  
ATOM   1259  OG1 THR B 716       8.400  83.058  -1.294  1.00  0.00           O  
ATOM   1260  CG2 THR B 716       7.673  83.392   0.979  1.00  0.00           C  
ATOM   1261  N   ARG B 718      11.127  82.338  -1.616  1.00  0.00           N  
ATOM   1262  CA  ARG B 718      12.067  81.536  -2.398  1.00  0.00           C  
ATOM   1263  C   ARG B 718      12.716  82.337  -3.523  1.00  0.00           C  
ATOM   1264  O   ARG B 718      12.419  83.518  -3.712  1.00  0.00           O  
ATOM   1265  CB  ARG B 718      11.361  80.309  -2.981  1.00  0.00           C  
ATOM   1266  CG  ARG B 718      10.861  79.334  -1.929  1.00  0.00           C  
ATOM   1267  CD  ARG B 718      10.200  78.117  -2.561  1.00  0.00           C  
ATOM   1268  NE  ARG B 718       9.772  77.150  -1.552  1.00  0.00           N  
ATOM   1269  CZ  ARG B 718       8.839  77.384  -0.634  1.00  0.00           C  
ATOM   1270  NH1 ARG B 718       8.519  76.442   0.243  1.00  0.00           N  
ATOM   1271  NH2 ARG B 718       8.220  78.558  -0.596  1.00  0.00           N  
ATOM   1272  N   LEU B 723      13.600  81.683  -4.272  1.00  0.00           N  
ATOM   1273  CA  LEU B 723      14.303  82.339  -5.368  1.00  0.00           C  
ATOM   1274  C   LEU B 723      14.096  81.646  -6.716  1.00  0.00           C  
ATOM   1275  O   LEU B 723      13.509  80.561  -6.797  1.00  0.00           O  
ATOM   1276  CB  LEU B 723      15.797  82.413  -5.048  1.00  0.00           C  
ATOM   1277  CG  LEU B 723      16.147  83.001  -3.679  1.00  0.00           C  
ATOM   1278  CD1 LEU B 723      17.643  82.929  -3.461  1.00  0.00           C  
ATOM   1279  CD2 LEU B 723      15.662  84.439  -3.591  1.00  0.00           C  
ATOM   1280  N   TYR B 724      14.596  82.285  -7.769  1.00  0.00           N  
ATOM   1281  CA  TYR B 724      14.471  81.771  -9.125  1.00  0.00           C  
ATOM   1282  C   TYR B 724      15.343  80.555  -9.419  1.00  0.00           C  
ATOM   1283  O   TYR B 724      14.994  79.727 -10.261  1.00  0.00           O  
ATOM   1284  CB  TYR B 724      14.788  82.885 -10.120  1.00  0.00           C  
ATOM   1285  CG  TYR B 724      13.743  83.978 -10.168  1.00  0.00           C  
ATOM   1286  CD1 TYR B 724      14.057  85.247 -10.656  1.00  0.00           C  
ATOM   1287  CD2 TYR B 724      12.434  83.740  -9.742  1.00  0.00           C  
ATOM   1288  CE1 TYR B 724      13.094  86.254 -10.717  1.00  0.00           C  
ATOM   1289  CE2 TYR B 724      11.464  84.737  -9.801  1.00  0.00           C  
ATOM   1290  CZ  TYR B 724      11.801  85.990 -10.288  1.00  0.00           C  
ATOM   1291  OH  TYR B 724      10.847  86.981 -10.346  1.00  0.00           O  
ATOM   1292  N   THR B 725      16.480  80.448  -8.738  1.00  0.00           N  
ATOM   1293  CA  THR B 725      17.376  79.316  -8.954  1.00  0.00           C  
ATOM   1294  C   THR B 725      17.837  78.725  -7.641  1.00  0.00           C  
ATOM   1295  O   THR B 725      18.276  79.443  -6.743  1.00  0.00           O  
ATOM   1296  CB  THR B 725      18.634  79.716  -9.707  1.00  0.00           C  
ATOM   1297  OG1 THR B 725      19.482  80.460  -8.828  1.00  0.00           O  
ATOM   1298  CG2 THR B 725      18.289  80.573 -10.895  1.00  0.00           C  
ATOM   1299  N   TYR B 726      17.750  77.407  -7.545  1.00  0.00           N  
ATOM   1300  CA  TYR B 726      18.166  76.703  -6.346  1.00  0.00           C  
ATOM   1301  C   TYR B 726      19.104  75.572  -6.737  1.00  0.00           C  
ATOM   1302  O   TYR B 726      19.413  75.383  -7.914  1.00  0.00           O  
ATOM   1303  CB  TYR B 726      16.944  76.142  -5.612  1.00  0.00           C  
ATOM   1304  CG  TYR B 726      16.161  75.113  -6.397  1.00  0.00           C  
ATOM   1305  CD1 TYR B 726      16.011  73.817  -5.912  1.00  0.00           C  
ATOM   1306  CD2 TYR B 726      15.588  75.426  -7.630  1.00  0.00           C  
ATOM   1307  CE1 TYR B 726      15.315  72.854  -6.636  1.00  0.00           C  
ATOM   1308  CE2 TYR B 726      14.889  74.471  -8.361  1.00  0.00           C  
ATOM   1309  CZ  TYR B 726      14.760  73.187  -7.858  1.00  0.00           C  
ATOM   1310  OH  TYR B 726      14.100  72.221  -8.577  1.00  0.00           O  
ATOM   1311  N   PHE B 728      19.566  74.822  -5.749  1.00  0.00           N  
ATOM   1312  CA  PHE B 728      20.453  73.717  -6.030  1.00  0.00           C  
ATOM   1313  C   PHE B 728      19.856  72.417  -5.571  1.00  0.00           C  
ATOM   1314  O   PHE B 728      19.597  72.238  -4.386  1.00  0.00           O  
ATOM   1315  CB  PHE B 728      21.796  73.901  -5.337  1.00  0.00           C  
ATOM   1316  CG  PHE B 728      22.734  74.804  -6.067  1.00  0.00           C  
ATOM   1317  CD1 PHE B 728      22.743  76.168  -5.820  1.00  0.00           C  
ATOM   1318  CD2 PHE B 728      23.618  74.287  -7.000  1.00  0.00           C  
ATOM   1319  CE1 PHE B 728      23.622  77.001  -6.490  1.00  0.00           C  
ATOM   1320  CE2 PHE B 728      24.496  75.111  -7.671  1.00  0.00           C  
ATOM   1321  CZ  PHE B 728      24.498  76.473  -7.414  1.00  0.00           C  
ATOM   1322  N   SER B 730      19.649  71.509  -6.515  1.00  0.00           N  
ATOM   1323  CA  SER B 730      19.110  70.201  -6.197  1.00  0.00           C  
ATOM   1324  C   SER B 730      20.256  69.222  -5.963  1.00  0.00           C  
ATOM   1325  O   SER B 730      21.241  69.226  -6.697  1.00  0.00           O  
ATOM   1326  CB  SER B 730      18.244  69.701  -7.345  1.00  0.00           C  
ATOM   1327  OG  SER B 730      17.707  68.432  -7.039  1.00  0.00           O  
ATOM   1328  N   ALA B 731      20.137  68.397  -4.930  1.00  0.00           N  
ATOM   1329  CA  ALA B 731      21.161  67.403  -4.629  1.00  0.00           C  
ATOM   1330  C   ALA B 731      20.515  66.067  -4.950  1.00  0.00           C  
ATOM   1331  O   ALA B 731      20.235  65.269  -4.065  1.00  0.00           O  
ATOM   1332  CB  ALA B 731      21.533  67.466  -3.172  1.00  0.00           C  
ATOM   1333  N   SER B 732      20.297  65.835  -6.237  1.00  0.00           N  
ATOM   1334  CA  SER B 732      19.623  64.642  -6.718  1.00  0.00           C  
ATOM   1335  C   SER B 732      20.463  63.380  -6.870  1.00  0.00           C  
ATOM   1336  O   SER B 732      21.687  63.429  -6.923  1.00  0.00           O  
ATOM   1337  CB  SER B 732      18.950  64.973  -8.055  1.00  0.00           C  
ATOM   1338  OG  SER B 732      17.871  64.099  -8.332  1.00  0.00           O  
ATOM   1339  N   CYS B 733      19.768  62.248  -6.939  1.00  0.00           N  
ATOM   1340  CA  CYS B 733      20.386  60.943  -7.120  1.00  0.00           C  
ATOM   1341  C   CYS B 733      19.304  59.975  -7.586  1.00  0.00           C  
ATOM   1342  O   CYS B 733      18.126  60.180  -7.316  1.00  0.00           O  
ATOM   1343  CB  CYS B 733      21.001  60.442  -5.812  1.00  0.00           C  
ATOM   1344  SG  CYS B 733      19.845  59.790  -4.597  1.00  0.00           S  
ATOM   1345  N   VAL B 734      19.700  58.930  -8.303  1.00  0.00           N  
ATOM   1346  CA  VAL B 734      18.742  57.948  -8.794  1.00  0.00           C  
ATOM   1347  C   VAL B 734      19.309  56.552  -8.617  1.00  0.00           C  
ATOM   1348  O   VAL B 734      20.515  56.350  -8.742  1.00  0.00           O  
ATOM   1349  CB  VAL B 734      18.393  58.177 -10.293  1.00  0.00           C  
ATOM   1350  CG1 VAL B 734      17.826  59.571 -10.482  1.00  0.00           C  
ATOM   1351  CG2 VAL B 734      19.617  57.987 -11.163  1.00  0.00           C  
ATOM   1352  N   LEU B 735      18.432  55.596  -8.323  1.00  0.00           N  
ATOM   1353  CA  LEU B 735      18.832  54.212  -8.104  1.00  0.00           C  
ATOM   1354  C   LEU B 735      18.060  53.312  -9.068  1.00  0.00           C  
ATOM   1355  O   LEU B 735      16.832  53.235  -8.993  1.00  0.00           O  
ATOM   1356  CB  LEU B 735      18.526  53.823  -6.657  1.00  0.00           C  
ATOM   1357  CG  LEU B 735      19.370  52.745  -5.983  1.00  0.00           C  
ATOM   1358  CD1 LEU B 735      18.800  52.472  -4.597  1.00  0.00           C  
ATOM   1359  CD2 LEU B 735      19.369  51.477  -6.824  1.00  0.00           C  
ATOM   1360  N   VAL B 736      18.785  52.633  -9.958  1.00  0.00           N  
ATOM   1361  CA  VAL B 736      18.176  51.766 -10.964  1.00  0.00           C  
ATOM   1362  C   VAL B 736      18.432  50.289 -10.732  1.00  0.00           C  
ATOM   1363  O   VAL B 736      19.524  49.802 -10.996  1.00  0.00           O  
ATOM   1364  CB  VAL B 736      18.701  52.097 -12.377  1.00  0.00           C  
ATOM   1365  CG1 VAL B 736      18.069  51.164 -13.392  1.00  0.00           C  
ATOM   1366  CG2 VAL B 736      18.405  53.545 -12.732  1.00  0.00           C  
ATOM   1367  N   ASP B 737      17.417  49.570 -10.267  1.00  0.00           N  
ATOM   1368  CA  ASP B 737      17.552  48.138 -10.018  1.00  0.00           C  
ATOM   1369  C   ASP B 737      16.317  47.396 -10.528  1.00  0.00           C  
ATOM   1370  O   ASP B 737      15.349  48.023 -10.961  1.00  0.00           O  
ATOM   1371  CB  ASP B 737      17.725  47.881  -8.525  1.00  0.00           C  
ATOM   1372  CG  ASP B 737      18.675  46.745  -8.245  1.00  0.00           C  
ATOM   1373  OD1 ASP B 737      18.803  46.342  -7.069  1.00  0.00           O  
ATOM   1374  OD2 ASP B 737      19.303  46.262  -9.209  1.00  0.00           O  
ATOM   1375  N   GLU B 738      16.345  46.066 -10.482  1.00  0.00           N  
ATOM   1376  CA  GLU B 738      15.210  45.280 -10.954  1.00  0.00           C  
ATOM   1377  C   GLU B 738      14.062  45.333  -9.966  1.00  0.00           C  
ATOM   1378  O   GLU B 738      12.903  45.352 -10.363  1.00  0.00           O  
ATOM   1379  CB  GLU B 738      15.624  43.831 -11.215  1.00  0.00           C  
ATOM   1380  CG  GLU B 738      16.556  43.694 -12.407  1.00  0.00           C  
ATOM   1381  CD  GLU B 738      16.756  42.259 -12.844  1.00  0.00           C  
ATOM   1382  OE1 GLU B 738      17.316  41.470 -12.053  1.00  0.00           O  
ATOM   1383  OE2 GLU B 738      16.351  41.925 -13.981  1.00  0.00           O  
ATOM   1384  N   GLU B 739      14.383  45.363  -8.679  1.00  0.00           N  
ATOM   1385  CA  GLU B 739      13.360  45.453  -7.646  1.00  0.00           C  
ATOM   1386  C   GLU B 739      13.701  46.627  -6.732  1.00  0.00           C  
ATOM   1387  O   GLU B 739      14.832  46.732  -6.257  1.00  0.00           O  
ATOM   1388  CB  GLU B 739      13.315  44.163  -6.828  1.00  0.00           C  
ATOM   1389  CG  GLU B 739      12.762  42.958  -7.566  1.00  0.00           C  
ATOM   1390  CD  GLU B 739      11.247  42.875  -7.506  1.00  0.00           C  
ATOM   1391  OE1 GLU B 739      10.699  42.862  -6.386  1.00  0.00           O  
ATOM   1392  OE2 GLU B 739      10.602  42.811  -8.571  1.00  0.00           O  
ATOM   1393  N   LEU B 788      12.733  47.510  -6.495  1.00  0.00           N  
ATOM   1394  CA  LEU B 788      12.941  48.671  -5.625  1.00  0.00           C  
ATOM   1395  C   LEU B 788      11.709  48.947  -4.779  1.00  0.00           C  
ATOM   1396  O   LEU B 788      10.587  48.960  -5.275  1.00  0.00           O  
ATOM   1397  CB  LEU B 788      13.262  49.927  -6.441  1.00  0.00           C  
ATOM   1398  CG  LEU B 788      14.577  50.031  -7.216  1.00  0.00           C  
ATOM   1399  CD1 LEU B 788      14.444  51.112  -8.279  1.00  0.00           C  
ATOM   1400  CD2 LEU B 788      15.718  50.351  -6.268  1.00  0.00           C  
ATOM   1401  N   SER B 789      11.928  49.163  -3.491  1.00  0.00           N  
ATOM   1402  CA  SER B 789      10.840  49.450  -2.570  1.00  0.00           C  
ATOM   1403  C   SER B 789      10.876  50.944  -2.376  1.00  0.00           C  
ATOM   1404  O   SER B 789      11.602  51.650  -3.068  1.00  0.00           O  
ATOM   1405  CB  SER B 789      11.082  48.786  -1.207  1.00  0.00           C  
ATOM   1406  OG  SER B 789      11.592  47.467  -1.327  1.00  0.00           O  
ATOM   1407  N   VAL B 790      10.087  51.427  -1.434  1.00  0.00           N  
ATOM   1408  CA  VAL B 790      10.095  52.845  -1.133  1.00  0.00           C  
ATOM   1409  C   VAL B 790      11.226  52.893  -0.128  1.00  0.00           C  
ATOM   1410  O   VAL B 790      11.780  53.949   0.159  1.00  0.00           O  
ATOM   1411  CB  VAL B 790       8.786  53.298  -0.436  1.00  0.00           C  
ATOM   1412  CG1 VAL B 790       8.738  52.755   0.979  1.00  0.00           C  
ATOM   1413  CG2 VAL B 790       8.693  54.804  -0.405  1.00  0.00           C  
ATOM   1414  N   ASP B 791      11.563  51.713   0.388  1.00  0.00           N  
ATOM   1415  CA  ASP B 791      12.605  51.553   1.396  1.00  0.00           C  
ATOM   1416  C   ASP B 791      13.984  51.993   0.931  1.00  0.00           C  
ATOM   1417  O   ASP B 791      14.701  52.673   1.666  1.00  0.00           O  
ATOM   1418  CB  ASP B 791      12.649  50.102   1.871  1.00  0.00           C  
ATOM   1419  CG  ASP B 791      11.322  49.640   2.433  1.00  0.00           C  
ATOM   1420  OD1 ASP B 791      10.410  49.314   1.641  1.00  0.00           O  
ATOM   1421  OD2 ASP B 791      11.191  49.617   3.674  1.00  0.00           O  
ATOM   1422  N   ASP B 792      14.366  51.599  -0.278  1.00  0.00           N  
ATOM   1423  CA  ASP B 792      15.652  52.010  -0.809  1.00  0.00           C  
ATOM   1424  C   ASP B 792      15.711  53.534  -0.725  1.00  0.00           C  
ATOM   1425  O   ASP B 792      16.749  54.121  -0.425  1.00  0.00           O  
ATOM   1426  CB  ASP B 792      15.785  51.555  -2.257  1.00  0.00           C  
ATOM   1427  CG  ASP B 792      15.774  50.060  -2.384  1.00  0.00           C  
ATOM   1428  OD1 ASP B 792      14.821  49.443  -1.877  1.00  0.00           O  
ATOM   1429  OD2 ASP B 792      16.714  49.498  -2.981  1.00  0.00           O  
ATOM   1430  N   GLY B 793      14.577  54.167  -0.985  1.00  0.00           N  
ATOM   1431  CA  GLY B 793      14.514  55.609  -0.913  1.00  0.00           C  
ATOM   1432  C   GLY B 793      14.665  56.075   0.522  1.00  0.00           C  
ATOM   1433  O   GLY B 793      15.136  57.177   0.776  1.00  0.00           O  
ATOM   1434  N   LYS B 794      14.257  55.240   1.468  1.00  0.00           N  
ATOM   1435  CA  LYS B 794      14.371  55.587   2.877  1.00  0.00           C  
ATOM   1436  C   LYS B 794      15.823  55.452   3.332  1.00  0.00           C  
ATOM   1437  O   LYS B 794      16.365  56.350   3.983  1.00  0.00           O  
ATOM   1438  CB  LYS B 794      13.478  54.678   3.720  1.00  0.00           C  
ATOM   1439  CG  LYS B 794      11.989  54.900   3.533  1.00  0.00           C  
ATOM   1440  CD  LYS B 794      11.218  53.919   4.385  1.00  0.00           C  
ATOM   1441  CE  LYS B 794       9.731  54.186   4.367  1.00  0.00           C  
ATOM   1442  NZ  LYS B 794       9.001  53.152   5.161  1.00  0.00           N  
ATOM   1443  N   ALA B 795      16.445  54.327   2.985  1.00  0.00           N  
ATOM   1444  CA  ALA B 795      17.837  54.077   3.341  1.00  0.00           C  
ATOM   1445  C   ALA B 795      18.739  55.194   2.820  1.00  0.00           C  
ATOM   1446  O   ALA B 795      19.476  55.825   3.581  1.00  0.00           O  
ATOM   1447  CB  ALA B 795      18.286  52.747   2.766  1.00  0.00           C  
ATOM   1448  N   VAL B 796      18.674  55.436   1.516  1.00  0.00           N  
ATOM   1449  CA  VAL B 796      19.485  56.467   0.894  1.00  0.00           C  
ATOM   1450  C   VAL B 796      19.350  57.835   1.562  1.00  0.00           C  
ATOM   1451  O   VAL B 796      20.303  58.612   1.592  1.00  0.00           O  
ATOM   1452  CB  VAL B 796      19.154  56.565  -0.607  1.00  0.00           C  
ATOM   1453  CG1 VAL B 796      19.791  57.792  -1.222  1.00  0.00           C  
ATOM   1454  CG2 VAL B 796      19.659  55.319  -1.304  1.00  0.00           C  
ATOM   1455  N   ALA B 797      18.184  58.131   2.117  1.00  0.00           N  
ATOM   1456  CA  ALA B 797      17.995  59.424   2.761  1.00  0.00           C  
ATOM   1457  C   ALA B 797      18.763  59.469   4.062  1.00  0.00           C  
ATOM   1458  O   ALA B 797      19.448  60.448   4.348  1.00  0.00           O  
ATOM   1459  CB  ALA B 797      16.524  59.691   3.020  1.00  0.00           C  
ATOM   1460  N   GLU B 798      18.649  58.410   4.855  1.00  0.00           N  
ATOM   1461  CA  GLU B 798      19.356  58.369   6.124  1.00  0.00           C  
ATOM   1462  C   GLU B 798      20.868  58.341   5.919  1.00  0.00           C  
ATOM   1463  O   GLU B 798      21.586  59.117   6.542  1.00  0.00           O  
ATOM   1464  CB  GLU B 798      18.927  57.157   6.953  1.00  0.00           C  
ATOM   1465  CG  GLU B 798      19.813  56.913   8.171  1.00  0.00           C  
ATOM   1466  CD  GLU B 798      19.538  55.586   8.870  1.00  0.00           C  
ATOM   1467  OE1 GLU B 798      20.353  55.201   9.734  1.00  0.00           O  
ATOM   1468  OE2 GLU B 798      18.516  54.932   8.567  1.00  0.00           O  
ATOM   1469  N   ALA B 799      21.356  57.462   5.047  1.00  0.00           N  
ATOM   1470  CA  ALA B 799      22.795  57.371   4.808  1.00  0.00           C  
ATOM   1471  C   ALA B 799      23.342  58.723   4.412  1.00  0.00           C  
ATOM   1472  O   ALA B 799      24.364  59.177   4.924  1.00  0.00           O  
ATOM   1473  CB  ALA B 799      23.088  56.374   3.718  1.00  0.00           C  
ATOM   1474  N   LEU B 800      22.645  59.367   3.491  1.00  0.00           N  
ATOM   1475  CA  LEU B 800      23.049  60.669   3.000  1.00  0.00           C  
ATOM   1476  C   LEU B 800      22.886  61.737   4.073  1.00  0.00           C  
ATOM   1477  O   LEU B 800      23.819  62.458   4.406  1.00  0.00           O  
ATOM   1478  CB  LEU B 800      22.209  61.025   1.774  1.00  0.00           C  
ATOM   1479  CG  LEU B 800      22.461  62.376   1.115  1.00  0.00           C  
ATOM   1480  CD1 LEU B 800      23.837  62.383   0.497  1.00  0.00           C  
ATOM   1481  CD2 LEU B 800      21.398  62.627   0.059  1.00  0.00           C  
ATOM   1482  N   LEU B 801      21.691  61.820   4.629  1.00  0.00           N  
ATOM   1483  CA  LEU B 801      21.396  62.822   5.634  1.00  0.00           C  
ATOM   1484  C   LEU B 801      22.160  62.677   6.947  1.00  0.00           C  
ATOM   1485  O   LEU B 801      22.415  63.671   7.613  1.00  0.00           O  
ATOM   1486  CB  LEU B 801      19.893  62.829   5.897  1.00  0.00           C  
ATOM   1487  CG  LEU B 801      19.096  64.124   5.733  1.00  0.00           C  
ATOM   1488  CD1 LEU B 801      19.600  64.982   4.601  1.00  0.00           C  
ATOM   1489  CD2 LEU B 801      17.668  63.722   5.491  1.00  0.00           C  
ATOM   1490  N   ARG B 802      22.530  61.456   7.322  1.00  0.00           N  
ATOM   1491  CA  ARG B 802      23.250  61.249   8.579  1.00  0.00           C  
ATOM   1492  C   ARG B 802      24.645  61.852   8.611  1.00  0.00           C  
ATOM   1493  O   ARG B 802      25.106  62.315   9.658  1.00  0.00           O  
ATOM   1494  CB  ARG B 802      23.345  59.761   8.921  1.00  0.00           C  
ATOM   1495  CG  ARG B 802      22.117  59.244   9.634  1.00  0.00           C  
ATOM   1496  CD  ARG B 802      22.476  58.361  10.811  1.00  0.00           C  
ATOM   1497  NE  ARG B 802      22.773  57.003  10.391  1.00  0.00           N  
ATOM   1498  CZ  ARG B 802      23.101  56.024  11.223  1.00  0.00           C  
ATOM   1499  NH1 ARG B 802      23.355  54.814  10.750  1.00  0.00           N  
ATOM   1500  NH2 ARG B 802      23.179  56.258  12.524  1.00  0.00           N  
ATOM   1501  N   GLN B 803      25.316  61.843   7.467  1.00  0.00           N  
ATOM   1502  CA  GLN B 803      26.657  62.397   7.372  1.00  0.00           C  
ATOM   1503  C   GLN B 803      26.692  63.910   7.631  1.00  0.00           C  
ATOM   1504  O   GLN B 803      27.698  64.563   7.371  1.00  0.00           O  
ATOM   1505  CB  GLN B 803      27.239  62.109   5.989  1.00  0.00           C  
ATOM   1506  CG  GLN B 803      27.328  60.643   5.616  1.00  0.00           C  
ATOM   1507  CD  GLN B 803      27.879  60.454   4.214  1.00  0.00           C  
ATOM   1508  OE1 GLN B 803      28.843  61.112   3.825  1.00  0.00           O  
ATOM   1509  NE2 GLN B 803      27.274  59.553   3.451  1.00  0.00           N  
ATOM   1510  N   PHE B 807      25.607  64.469   8.149  1.00  0.00           N  
ATOM   1511  CA  PHE B 807      25.554  65.903   8.419  1.00  0.00           C  
ATOM   1512  C   PHE B 807      25.098  66.223   9.837  1.00  0.00           C  
ATOM   1513  O   PHE B 807      25.025  67.387  10.227  1.00  0.00           O  
ATOM   1514  CB  PHE B 807      24.625  66.592   7.420  1.00  0.00           C  
ATOM   1515  CG  PHE B 807      25.145  66.600   6.017  1.00  0.00           C  
ATOM   1516  CD1 PHE B 807      25.765  67.732   5.503  1.00  0.00           C  
ATOM   1517  CD2 PHE B 807      25.011  65.476   5.202  1.00  0.00           C  
ATOM   1518  CE1 PHE B 807      26.245  67.749   4.187  1.00  0.00           C  
ATOM   1519  CE2 PHE B 807      25.487  65.482   3.885  1.00  0.00           C  
ATOM   1520  CZ  PHE B 807      26.105  66.622   3.376  1.00  0.00           C  
ATOM   1521  N   GLY B 808      24.777  65.191  10.607  1.00  0.00           N  
ATOM   1522  CA  GLY B 808      24.349  65.422  11.973  1.00  0.00           C  
ATOM   1523  C   GLY B 808      22.975  64.879  12.276  1.00  0.00           C  
ATOM   1524  O   GLY B 808      22.679  64.551  13.418  1.00  0.00           O  
ATOM   1525  N   PHE B1141      22.136  64.785  11.253  1.00  0.00           N  
ATOM   1526  CA  PHE B1141      20.786  64.278  11.428  1.00  0.00           C  
ATOM   1527  C   PHE B1141      20.852  62.931  12.115  1.00  0.00           C  
ATOM   1528  O   PHE B1141      21.568  62.035  11.671  1.00  0.00           O  
ATOM   1529  CB  PHE B1141      20.091  64.179  10.073  1.00  0.00           C  
ATOM   1530  CG  PHE B1141      20.026  65.491   9.352  1.00  0.00           C  
ATOM   1531  CD1 PHE B1141      20.737  65.692   8.176  1.00  0.00           C  
ATOM   1532  CD2 PHE B1141      19.321  66.556   9.898  1.00  0.00           C  
ATOM   1533  CE1 PHE B1141      20.755  66.931   7.561  1.00  0.00           C  
ATOM   1534  CE2 PHE B1141      19.332  67.797   9.294  1.00  0.00           C  
ATOM   1535  CZ  PHE B1141      20.052  67.989   8.122  1.00  0.00           C  
ATOM   1536  N   GLU B1153      20.109  62.807  13.212  1.00  0.00           N  
ATOM   1537  CA  GLU B1153      20.096  61.585  13.998  1.00  0.00           C  
ATOM   1538  C   GLU B1153      18.847  60.728  13.836  1.00  0.00           C  
ATOM   1539  O   GLU B1153      18.953  59.521  13.619  1.00  0.00           O  
ATOM   1540  CB  GLU B1153      20.301  61.930  15.471  1.00  0.00           C  
ATOM   1541  CG  GLU B1153      21.734  62.282  15.833  1.00  0.00           C  
ATOM   1542  CD  GLU B1153      21.819  63.214  17.030  1.00  0.00           C  
ATOM   1543  OE1 GLU B1153      21.124  62.964  18.038  1.00  0.00           O  
ATOM   1544  OE2 GLU B1153      22.589  64.196  16.964  1.00  0.00           O  
ATOM   1545  N   ASN B1154      17.665  61.329  13.946  1.00  0.00           N  
ATOM   1546  CA  ASN B1154      16.440  60.549  13.798  1.00  0.00           C  
ATOM   1547  C   ASN B1154      15.669  60.945  12.542  1.00  0.00           C  
ATOM   1548  O   ASN B1154      15.621  62.121  12.171  1.00  0.00           O  
ATOM   1549  CB  ASN B1154      15.553  60.695  15.035  1.00  0.00           C  
ATOM   1550  CG  ASN B1154      14.612  59.520  15.212  1.00  0.00           C  
ATOM   1551  OD1 ASN B1154      13.851  59.459  16.172  1.00  0.00           O  
ATOM   1552  ND2 ASN B1154      14.665  58.574  14.279  1.00  0.00           N  
ATOM   1553  N   PHE B1155      15.057  59.953  11.896  1.00  0.00           N  
ATOM   1554  CA  PHE B1155      14.323  60.185  10.659  1.00  0.00           C  
ATOM   1555  C   PHE B1155      12.868  59.757  10.685  1.00  0.00           C  
ATOM   1556  O   PHE B1155      12.516  58.750  11.290  1.00  0.00           O  
ATOM   1557  CB  PHE B1155      15.043  59.471   9.520  1.00  0.00           C  
ATOM   1558  CG  PHE B1155      16.481  59.864   9.396  1.00  0.00           C  
ATOM   1559  CD1 PHE B1155      16.839  61.043   8.757  1.00  0.00           C  
ATOM   1560  CD2 PHE B1155      17.475  59.094   9.984  1.00  0.00           C  
ATOM   1561  CE1 PHE B1155      18.162  61.454   8.709  1.00  0.00           C  
ATOM   1562  CE2 PHE B1155      18.800  59.497   9.942  1.00  0.00           C  
ATOM   1563  CZ  PHE B1155      19.144  60.680   9.304  1.00  0.00           C  
ATOM   1564  N   ARG B1156      12.026  60.539  10.019  1.00  0.00           N  
ATOM   1565  CA  ARG B1156      10.601  60.254   9.932  1.00  0.00           C  
ATOM   1566  C   ARG B1156      10.134  60.555   8.523  1.00  0.00           C  
ATOM   1567  O   ARG B1156      10.388  61.643   8.004  1.00  0.00           O  
ATOM   1568  CB  ARG B1156       9.795  61.134  10.879  1.00  0.00           C  
ATOM   1569  CG  ARG B1156      10.165  61.057  12.335  1.00  0.00           C  
ATOM   1570  CD  ARG B1156      10.036  59.675  12.942  1.00  0.00           C  
ATOM   1571  NE  ARG B1156      10.081  59.783  14.397  1.00  0.00           N  
ATOM   1572  CZ  ARG B1156      10.300  58.770  15.222  1.00  0.00           C  
ATOM   1573  NH1 ARG B1156      10.318  58.977  16.534  1.00  0.00           N  
ATOM   1574  NH2 ARG B1156      10.512  57.556  14.736  1.00  0.00           N  
ATOM   1575  N   PHE B1157       9.433  59.600   7.919  1.00  0.00           N  
ATOM   1576  CA  PHE B1157       8.922  59.771   6.568  1.00  0.00           C  
ATOM   1577  C   PHE B1157       7.398  59.805   6.556  1.00  0.00           C  
ATOM   1578  O   PHE B1157       6.747  59.057   7.286  1.00  0.00           O  
ATOM   1579  CB  PHE B1157       9.389  58.625   5.678  1.00  0.00           C  
ATOM   1580  CG  PHE B1157      10.864  58.396   5.706  1.00  0.00           C  
ATOM   1581  CD1 PHE B1157      11.376  57.162   6.083  1.00  0.00           C  
ATOM   1582  CD2 PHE B1157      11.741  59.404   5.348  1.00  0.00           C  
ATOM   1583  CE1 PHE B1157      12.742  56.936   6.103  1.00  0.00           C  
ATOM   1584  CE2 PHE B1157      13.107  59.185   5.364  1.00  0.00           C  
ATOM   1585  CZ  PHE B1157      13.607  57.945   5.744  1.00  0.00           C  
ATOM   1586  N   ARG B1158       6.838  60.680   5.724  1.00  0.00           N  
ATOM   1587  CA  ARG B1158       5.391  60.794   5.582  1.00  0.00           C  
ATOM   1588  C   ARG B1158       5.066  60.853   4.087  1.00  0.00           C  
ATOM   1589  O   ARG B1158       5.748  61.540   3.326  1.00  0.00           O  
ATOM   1590  CB  ARG B1158       4.869  62.053   6.290  1.00  0.00           C  
ATOM   1591  CG  ARG B1158       4.931  63.335   5.466  1.00  0.00           C  
ATOM   1592  CD  ARG B1158       4.287  64.506   6.215  1.00  0.00           C  
ATOM   1593  NE  ARG B1158       4.258  65.738   5.424  1.00  0.00           N  
ATOM   1594  CZ  ARG B1158       3.875  66.923   5.893  1.00  0.00           C  
ATOM   1595  NH1 ARG B1158       3.882  67.988   5.101  1.00  0.00           N  
ATOM   1596  NH2 ARG B1158       3.489  67.049   7.156  1.00  0.00           N  
ATOM   1597  N   LYS B1159       4.043  60.112   3.668  1.00  0.00           N  
ATOM   1598  CA  LYS B1159       3.643  60.099   2.267  1.00  0.00           C  
ATOM   1599  C   LYS B1159       3.230  61.505   1.852  1.00  0.00           C  
ATOM   1600  O   LYS B1159       2.591  62.230   2.611  1.00  0.00           O  
ATOM   1601  CB  LYS B1159       2.482  59.132   2.054  1.00  0.00           C  
ATOM   1602  CG  LYS B1159       2.817  57.674   2.315  1.00  0.00           C  
ATOM   1603  CD  LYS B1159       3.750  57.120   1.260  1.00  0.00           C  
ATOM   1604  CE  LYS B1159       4.121  55.678   1.554  1.00  0.00           C  
ATOM   1605  NZ  LYS B1159       5.126  55.156   0.591  1.00  0.00           N  
ATOM   1606  N   ASP B1160       3.603  61.881   0.636  1.00  0.00           N  
ATOM   1607  CA  ASP B1160       3.308  63.205   0.112  1.00  0.00           C  
ATOM   1608  C   ASP B1160       1.947  63.228  -0.552  1.00  0.00           C  
ATOM   1609  O   ASP B1160       1.609  62.323  -1.312  1.00  0.00           O  
ATOM   1610  CB  ASP B1160       4.388  63.600  -0.896  1.00  0.00           C  
ATOM   1611  CG  ASP B1160       4.202  64.995  -1.435  1.00  0.00           C  
ATOM   1612  OD1 ASP B1160       4.983  65.391  -2.325  1.00  0.00           O  
ATOM   1613  OD2 ASP B1160       3.280  65.696  -0.968  1.00  0.00           O  
ATOM   1614  N   GLU B1161       1.171  64.269  -0.264  1.00  0.00           N  
ATOM   1615  CA  GLU B1161      -0.165  64.416  -0.835  1.00  0.00           C  
ATOM   1616  C   GLU B1161      -0.119  64.823  -2.305  1.00  0.00           C  
ATOM   1617  O   GLU B1161      -0.910  64.341  -3.112  1.00  0.00           O  
ATOM   1618  CB  GLU B1161      -0.963  65.453  -0.043  1.00  0.00           C  
ATOM   1619  CG  GLU B1161      -1.350  65.008   1.357  1.00  0.00           C  
ATOM   1620  CD  GLU B1161      -1.888  66.149   2.204  1.00  0.00           C  
ATOM   1621  OE1 GLU B1161      -2.339  65.887   3.339  1.00  0.00           O  
ATOM   1622  OE2 GLU B1161      -1.854  67.309   1.737  1.00  0.00           O  
ATOM   1623  N   LYS B1425       0.808  65.712  -2.644  1.00  0.00           N  
ATOM   1624  CA  LYS B1425       0.968  66.191  -4.013  1.00  0.00           C  
ATOM   1625  C   LYS B1425       0.827  65.050  -5.017  1.00  0.00           C  
ATOM   1626  O   LYS B1425       0.319  65.239  -6.122  1.00  0.00           O  
ATOM   1627  CB  LYS B1425       2.341  66.847  -4.173  1.00  0.00           C  
ATOM   1628  CG  LYS B1425       2.580  67.484  -5.533  1.00  0.00           C  
ATOM   1629  CD  LYS B1425       2.607  69.012  -5.452  1.00  0.00           C  
ATOM   1630  CE  LYS B1425       3.832  69.530  -4.696  1.00  0.00           C  
ATOM   1631  NZ  LYS B1425       3.932  71.023  -4.732  1.00  0.00           N  
ATOM   1632  N   ARG B1437       1.283  63.867  -4.618  1.00  0.00           N  
ATOM   1633  CA  ARG B1437       1.220  62.673  -5.456  1.00  0.00           C  
ATOM   1634  C   ARG B1437       1.632  62.896  -6.907  1.00  0.00           C  
ATOM   1635  O   ARG B1437       1.037  62.309  -7.799  1.00  0.00           O  
ATOM   1636  CB  ARG B1437      -0.191  62.074  -5.430  1.00  0.00           C  
ATOM   1637  CG  ARG B1437      -0.587  61.426  -4.110  1.00  0.00           C  
ATOM   1638  CD  ARG B1437      -2.044  60.979  -4.121  1.00  0.00           C  
ATOM   1639  NE  ARG B1437      -2.298  59.826  -4.985  1.00  0.00           N  
ATOM   1640  CZ  ARG B1437      -2.026  58.568  -4.651  1.00  0.00           C  
ATOM   1641  NH1 ARG B1437      -2.291  57.579  -5.496  1.00  0.00           N  
ATOM   1642  NH2 ARG B1437      -1.493  58.294  -3.468  1.00  0.00           N  
ATOM   1643  N   SER B1438       2.637  63.736  -7.143  1.00  0.00           N  
ATOM   1644  CA  SER B1438       3.111  64.006  -8.503  1.00  0.00           C  
ATOM   1645  C   SER B1438       2.925  62.774  -9.376  1.00  0.00           C  
ATOM   1646  O   SER B1438       3.255  61.656  -8.967  1.00  0.00           O  
ATOM   1647  CB  SER B1438       4.587  64.404  -8.488  1.00  0.00           C  
ATOM   1648  OG  SER B1438       4.780  65.667  -7.875  1.00  0.00           O  
ATOM   1649  N   LYS B1443       2.406  62.985 -10.581  1.00  0.00           N  
ATOM   1650  CA  LYS B1443       2.129  61.884 -11.498  1.00  0.00           C  
ATOM   1651  C   LYS B1443       3.301  61.105 -12.067  1.00  0.00           C  
ATOM   1652  O   LYS B1443       3.097  60.031 -12.625  1.00  0.00           O  
ATOM   1653  CB  LYS B1443       1.240  62.374 -12.643  1.00  0.00           C  
ATOM   1654  CG  LYS B1443      -0.158  62.758 -12.179  1.00  0.00           C  
ATOM   1655  CD  LYS B1443      -0.819  61.594 -11.446  1.00  0.00           C  
ATOM   1656  CE  LYS B1443      -2.049  62.040 -10.691  1.00  0.00           C  
ATOM   1657  NZ  LYS B1443      -1.707  63.116  -9.724  1.00  0.00           N  
ATOM   1658  N   TYR B1444       4.518  61.629 -11.932  1.00  0.00           N  
ATOM   1659  CA  TYR B1444       5.698  60.933 -12.450  1.00  0.00           C  
ATOM   1660  C   TYR B1444       6.254  59.951 -11.430  1.00  0.00           C  
ATOM   1661  O   TYR B1444       7.222  59.241 -11.695  1.00  0.00           O  
ATOM   1662  CB  TYR B1444       6.800  61.916 -12.854  1.00  0.00           C  
ATOM   1663  CG  TYR B1444       7.333  62.770 -11.727  1.00  0.00           C  
ATOM   1664  CD1 TYR B1444       6.680  63.937 -11.349  1.00  0.00           C  
ATOM   1665  CD2 TYR B1444       8.499  62.423 -11.053  1.00  0.00           C  
ATOM   1666  CE1 TYR B1444       7.176  64.744 -10.330  1.00  0.00           C  
ATOM   1667  CE2 TYR B1444       9.001  63.226 -10.031  1.00  0.00           C  
ATOM   1668  CZ  TYR B1444       8.332  64.384  -9.678  1.00  0.00           C  
ATOM   1669  OH  TYR B1444       8.810  65.195  -8.682  1.00  0.00           O  
ATOM   1670  N   TYR B1446       5.641  59.921 -10.256  1.00  0.00           N  
ATOM   1671  CA  TYR B1446       6.060  59.006  -9.209  1.00  0.00           C  
ATOM   1672  C   TYR B1446       4.957  57.981  -9.046  1.00  0.00           C  
ATOM   1673  O   TYR B1446       3.791  58.341  -8.878  1.00  0.00           O  
ATOM   1674  CB  TYR B1446       6.244  59.733  -7.870  1.00  0.00           C  
ATOM   1675  CG  TYR B1446       7.571  60.434  -7.670  1.00  0.00           C  
ATOM   1676  CD1 TYR B1446       8.776  59.747  -7.815  1.00  0.00           C  
ATOM   1677  CD2 TYR B1446       7.618  61.776  -7.284  1.00  0.00           C  
ATOM   1678  CE1 TYR B1446       9.994  60.378  -7.578  1.00  0.00           C  
ATOM   1679  CE2 TYR B1446       8.828  62.411  -7.043  1.00  0.00           C  
ATOM   1680  CZ  TYR B1446      10.009  61.706  -7.192  1.00  0.00           C  
ATOM   1681  OH  TYR B1446      11.204  62.330  -6.949  1.00  0.00           O  
ATOM   1682  N   ILE B1447       5.328  56.708  -9.105  1.00  0.00           N  
ATOM   1683  CA  ILE B1447       4.369  55.633  -8.931  1.00  0.00           C  
ATOM   1684  C   ILE B1447       3.432  56.062  -7.808  1.00  0.00           C  
ATOM   1685  O   ILE B1447       3.874  56.517  -6.758  1.00  0.00           O  
ATOM   1686  CB  ILE B1447       5.091  54.308  -8.563  1.00  0.00           C  
ATOM   1687  CG1 ILE B1447       5.669  53.672  -9.834  1.00  0.00           C  
ATOM   1688  CG2 ILE B1447       4.143  53.359  -7.842  1.00  0.00           C  
ATOM   1689  CD1 ILE B1447       6.430  52.378  -9.595  1.00  0.00           C  
ATOM   1690  N   PRO B1448       2.120  55.949  -8.030  1.00  0.00           N  
ATOM   1691  CA  PRO B1448       1.147  56.339  -7.012  1.00  0.00           C  
ATOM   1692  C   PRO B1448       1.386  55.741  -5.633  1.00  0.00           C  
ATOM   1693  O   PRO B1448       1.412  54.524  -5.463  1.00  0.00           O  
ATOM   1694  CB  PRO B1448      -0.185  55.906  -7.623  1.00  0.00           C  
ATOM   1695  CG  PRO B1448       0.197  54.812  -8.576  1.00  0.00           C  
ATOM   1696  CD  PRO B1448       1.444  55.363  -9.198  1.00  0.00           C  
ATOM   1697  N   ASP B1456       1.576  56.627  -4.661  1.00  0.00           N  
ATOM   1698  CA  ASP B1456       1.796  56.269  -3.267  1.00  0.00           C  
ATOM   1699  C   ASP B1456       3.202  55.755  -2.929  1.00  0.00           C  
ATOM   1700  O   ASP B1456       3.357  54.803  -2.163  1.00  0.00           O  
ATOM   1701  CB  ASP B1456       0.734  55.260  -2.814  1.00  0.00           C  
ATOM   1702  CG  ASP B1456       0.540  55.259  -1.310  1.00  0.00           C  
ATOM   1703  OD1 ASP B1456       0.295  56.345  -0.739  1.00  0.00           O  
ATOM   1704  OD2 ASP B1456       0.630  54.174  -0.696  1.00  0.00           O  
ATOM   1705  N   THR B1457       4.221  56.387  -3.511  1.00  0.00           N  
ATOM   1706  CA  THR B1457       5.617  56.043  -3.237  1.00  0.00           C  
ATOM   1707  C   THR B1457       6.256  57.361  -2.839  1.00  0.00           C  
ATOM   1708  O   THR B1457       7.130  57.409  -1.979  1.00  0.00           O  
ATOM   1709  CB  THR B1457       6.373  55.520  -4.470  1.00  0.00           C  
ATOM   1710  OG1 THR B1457       6.492  56.569  -5.431  1.00  0.00           O  
ATOM   1711  CG2 THR B1457       5.649  54.352  -5.096  1.00  0.00           C  
ATOM   1712  N   GLN B1458       5.807  58.436  -3.478  1.00  0.00           N  
ATOM   1713  CA  GLN B1458       6.322  59.767  -3.187  1.00  0.00           C  
ATOM   1714  C   GLN B1458       6.227  60.043  -1.694  1.00  0.00           C  
ATOM   1715  O   GLN B1458       5.129  60.099  -1.141  1.00  0.00           O  
ATOM   1716  CB  GLN B1458       5.537  60.827  -3.969  1.00  0.00           C  
ATOM   1717  CG  GLN B1458       5.714  62.238  -3.436  1.00  0.00           C  
ATOM   1718  CD  GLN B1458       5.589  63.299  -4.506  1.00  0.00           C  
ATOM   1719  OE1 GLN B1458       4.691  63.258  -5.332  1.00  0.00           O  
ATOM   1720  NE2 GLN B1458       6.492  64.267  -4.484  1.00  0.00           N  
ATOM   1721  N   THR B1459       7.385  60.219  -1.056  1.00  0.00           N  
ATOM   1722  CA  THR B1459       7.467  60.483   0.380  1.00  0.00           C  
ATOM   1723  C   THR B1459       8.163  61.802   0.701  1.00  0.00           C  
ATOM   1724  O   THR B1459       8.700  62.461  -0.184  1.00  0.00           O  
ATOM   1725  CB  THR B1459       8.258  59.398   1.082  1.00  0.00           C  
ATOM   1726  OG1 THR B1459       7.979  58.130   0.478  1.00  0.00           O  
ATOM   1727  CG2 THR B1459       7.879  59.353   2.542  1.00  0.00           C  
ATOM   1728  N   GLU B1460       8.155  62.178   1.976  1.00  0.00           N  
ATOM   1729  CA  GLU B1460       8.808  63.407   2.435  1.00  0.00           C  
ATOM   1730  C   GLU B1460       9.644  63.091   3.672  1.00  0.00           C  
ATOM   1731  O   GLU B1460       9.096  62.766   4.722  1.00  0.00           O  
ATOM   1732  CB  GLU B1460       7.773  64.476   2.786  1.00  0.00           C  
ATOM   1733  CG  GLU B1460       7.165  65.178   1.590  1.00  0.00           C  
ATOM   1734  CD  GLU B1460       5.988  66.063   1.969  1.00  0.00           C  
ATOM   1735  OE1 GLU B1460       5.572  66.897   1.134  1.00  0.00           O  
ATOM   1736  OE2 GLU B1460       5.469  65.917   3.097  1.00  0.00           O  
ATOM   1737  N   VAL B1461      10.966  63.185   3.556  1.00  0.00           N  
ATOM   1738  CA  VAL B1461      11.824  62.875   4.690  1.00  0.00           C  
ATOM   1739  C   VAL B1461      11.873  64.001   5.713  1.00  0.00           C  
ATOM   1740  O   VAL B1461      12.012  65.182   5.377  1.00  0.00           O  
ATOM   1741  CB  VAL B1461      13.288  62.533   4.257  1.00  0.00           C  
ATOM   1742  CG1 VAL B1461      13.281  61.632   3.051  1.00  0.00           C  
ATOM   1743  CG2 VAL B1461      14.071  63.796   3.971  1.00  0.00           C  
ATOM   1744  N   PHE B1462      11.739  63.613   6.973  1.00  0.00           N  
ATOM   1745  CA  PHE B1462      11.792  64.546   8.080  1.00  0.00           C  
ATOM   1746  C   PHE B1462      12.947  64.077   8.939  1.00  0.00           C  
ATOM   1747  O   PHE B1462      12.957  62.948   9.416  1.00  0.00           O  
ATOM   1748  CB  PHE B1462      10.479  64.516   8.843  1.00  0.00           C  
ATOM   1749  CG  PHE B1462       9.460  65.483   8.315  1.00  0.00           C  
ATOM   1750  CD1 PHE B1462       9.440  66.803   8.761  1.00  0.00           C  
ATOM   1751  CD2 PHE B1462       8.536  65.086   7.357  1.00  0.00           C  
ATOM   1752  CE1 PHE B1462       8.512  67.715   8.261  1.00  0.00           C  
ATOM   1753  CE2 PHE B1462       7.606  65.987   6.849  1.00  0.00           C  
ATOM   1754  CZ  PHE B1462       7.593  67.304   7.303  1.00  0.00           C  
ATOM   1755  N   ALA B1463      13.932  64.945   9.115  1.00  0.00           N  
ATOM   1756  CA  ALA B1463      15.113  64.588   9.872  1.00  0.00           C  
ATOM   1757  C   ALA B1463      15.303  65.437  11.105  1.00  0.00           C  
ATOM   1758  O   ALA B1463      14.971  66.621  11.117  1.00  0.00           O  
ATOM   1759  CB  ALA B1463      16.331  64.700   8.984  1.00  0.00           C  
ATOM   1760  N   PHE B1464      15.854  64.813  12.140  1.00  0.00           N  
ATOM   1761  CA  PHE B1464      16.121  65.495  13.393  1.00  0.00           C  
ATOM   1762  C   PHE B1464      17.593  65.853  13.533  1.00  0.00           C  
ATOM   1763  O   PHE B1464      18.473  65.007  13.374  1.00  0.00           O  
ATOM   1764  CB  PHE B1464      15.715  64.625  14.582  1.00  0.00           C  
ATOM   1765  CG  PHE B1464      16.221  65.146  15.898  1.00  0.00           C  
ATOM   1766  CD1 PHE B1464      17.178  64.440  16.619  1.00  0.00           C  
ATOM   1767  CD2 PHE B1464      15.786  66.375  16.386  1.00  0.00           C  
ATOM   1768  CE1 PHE B1464      17.697  64.953  17.802  1.00  0.00           C  
ATOM   1769  CE2 PHE B1464      16.298  66.896  17.568  1.00  0.00           C  
ATOM   1770  CZ  PHE B1464      17.255  66.186  18.277  1.00  0.00           C  
ATOM   1771  N   HIS B1465      17.859  67.112  13.845  1.00  0.00           N  
ATOM   1772  CA  HIS B1465      19.228  67.547  14.017  1.00  0.00           C  
ATOM   1773  C   HIS B1465      19.330  68.355  15.298  1.00  0.00           C  
ATOM   1774  O   HIS B1465      18.737  69.425  15.416  1.00  0.00           O  
ATOM   1775  CB  HIS B1465      19.665  68.389  12.819  1.00  0.00           C  
ATOM   1776  CG  HIS B1465      21.128  68.704  12.800  1.00  0.00           C  
ATOM   1777  ND1 HIS B1465      21.794  69.066  11.650  1.00  0.00           N  
ATOM   1778  CD2 HIS B1465      22.052  68.712  13.788  1.00  0.00           C  
ATOM   1779  CE1 HIS B1465      23.065  69.284  11.930  1.00  0.00           C  
ATOM   1780  NE2 HIS B1465      23.248  69.076  13.220  1.00  0.00           N  
ATOM   1781  N   PRO B1475      20.079  67.842  16.284  1.00  0.00           N  
ATOM   1782  CA  PRO B1475      20.256  68.525  17.566  1.00  0.00           C  
ATOM   1783  C   PRO B1475      20.706  69.972  17.420  1.00  0.00           C  
ATOM   1784  O   PRO B1475      20.478  70.792  18.305  1.00  0.00           O  
ATOM   1785  CB  PRO B1475      21.287  67.654  18.280  1.00  0.00           C  
ATOM   1786  CG  PRO B1475      22.023  66.990  17.151  1.00  0.00           C  
ATOM   1787  CD  PRO B1475      20.902  66.626  16.231  1.00  0.00           C  
ATOM   1788  N   LYS B1476      21.341  70.287  16.299  1.00  0.00           N  
ATOM   1789  CA  LYS B1476      21.796  71.653  16.061  1.00  0.00           C  
ATOM   1790  C   LYS B1476      20.593  72.605  15.984  1.00  0.00           C  
ATOM   1791  O   LYS B1476      20.753  73.824  16.033  1.00  0.00           O  
ATOM   1792  CB  LYS B1476      22.606  71.716  14.755  1.00  0.00           C  
ATOM   1793  CG  LYS B1476      23.127  73.105  14.403  1.00  0.00           C  
ATOM   1794  CD  LYS B1476      24.007  73.093  13.155  1.00  0.00           C  
ATOM   1795  CE  LYS B1476      25.311  72.329  13.374  1.00  0.00           C  
ATOM   1796  NZ  LYS B1476      26.161  72.263  12.143  1.00  0.00           N  
ATOM   1797  N   LEU B1681      19.393  72.035  15.883  1.00  0.00           N  
ATOM   1798  CA  LEU B1681      18.161  72.813  15.770  1.00  0.00           C  
ATOM   1799  C   LEU B1681      17.374  73.019  17.050  1.00  0.00           C  
ATOM   1800  O   LEU B1681      16.843  74.103  17.272  1.00  0.00           O  
ATOM   1801  CB  LEU B1681      17.228  72.185  14.730  1.00  0.00           C  
ATOM   1802  CG  LEU B1681      17.536  72.475  13.263  1.00  0.00           C  
ATOM   1803  CD1 LEU B1681      16.562  71.756  12.347  1.00  0.00           C  
ATOM   1804  CD2 LEU B1681      17.443  73.961  13.054  1.00  0.00           C  
ATOM   1805  N   VAL B1682      17.280  71.990  17.888  1.00  0.00           N  
ATOM   1806  CA  VAL B1682      16.518  72.109  19.128  1.00  0.00           C  
ATOM   1807  C   VAL B1682      16.830  73.376  19.918  1.00  0.00           C  
ATOM   1808  O   VAL B1682      17.921  73.533  20.465  1.00  0.00           O  
ATOM   1809  CB  VAL B1682      16.734  70.897  20.030  1.00  0.00           C  
ATOM   1810  CG1 VAL B1682      16.096  69.679  19.404  1.00  0.00           C  
ATOM   1811  CG2 VAL B1682      18.212  70.665  20.239  1.00  0.00           C  
ATOM   1812  N   GLY B1683      15.853  74.277  19.975  1.00  0.00           N  
ATOM   1813  CA  GLY B1683      16.034  75.528  20.687  1.00  0.00           C  
ATOM   1814  C   GLY B1683      16.160  76.677  19.708  1.00  0.00           C  
ATOM   1815  O   GLY B1683      16.199  77.845  20.097  1.00  0.00           O  
ATOM   1816  N   SER B1684      16.224  76.335  18.426  1.00  0.00           N  
ATOM   1817  CA  SER B1684      16.344  77.321  17.363  1.00  0.00           C  
ATOM   1818  C   SER B1684      15.250  78.376  17.474  1.00  0.00           C  
ATOM   1819  O   SER B1684      14.147  78.100  17.948  1.00  0.00           O  
ATOM   1820  CB  SER B1684      16.254  76.630  15.999  1.00  0.00           C  
ATOM   1821  OG  SER B1684      16.348  77.565  14.940  1.00  0.00           O  
ATOM   1822  N   SER B1685      15.569  79.589  17.035  1.00  0.00           N  
ATOM   1823  CA  SER B1685      14.621  80.693  17.069  1.00  0.00           C  
ATOM   1824  C   SER B1685      13.683  80.584  15.868  1.00  0.00           C  
ATOM   1825  O   SER B1685      13.556  81.519  15.075  1.00  0.00           O  
ATOM   1826  CB  SER B1685      15.369  82.030  17.033  1.00  0.00           C  
ATOM   1827  OG  SER B1685      16.273  82.140  18.120  1.00  0.00           O  
ATOM   1828  N   THR B1686      13.033  79.430  15.742  1.00  0.00           N  
ATOM   1829  CA  THR B1686      12.107  79.173  14.644  1.00  0.00           C  
ATOM   1830  C   THR B1686      11.204  77.990  14.987  1.00  0.00           C  
ATOM   1831  O   THR B1686      11.160  77.546  16.136  1.00  0.00           O  
ATOM   1832  CB  THR B1686      12.870  78.855  13.337  1.00  0.00           C  
ATOM   1833  OG1 THR B1686      11.936  78.629  12.274  1.00  0.00           O  
ATOM   1834  CG2 THR B1686      13.736  77.618  13.513  1.00  0.00           C  
ATOM   1835  N   LYS B1687      10.480  77.487  13.991  1.00  0.00           N  
ATOM   1836  CA  LYS B1687       9.590  76.349  14.193  1.00  0.00           C  
ATOM   1837  C   LYS B1687      10.332  75.032  13.987  1.00  0.00           C  
ATOM   1838  O   LYS B1687       9.722  73.968  13.877  1.00  0.00           O  
ATOM   1839  CB  LYS B1687       8.388  76.434  13.246  1.00  0.00           C  
ATOM   1840  CG  LYS B1687       7.309  77.408  13.705  1.00  0.00           C  
ATOM   1841  CD  LYS B1687       6.759  77.009  15.072  1.00  0.00           C  
ATOM   1842  CE  LYS B1687       5.666  77.955  15.540  1.00  0.00           C  
ATOM   1843  NZ  LYS B1687       4.483  77.928  14.637  1.00  0.00           N  
ATOM   1844  N   TYR B1688      11.657  75.122  13.934  1.00  0.00           N  
ATOM   1845  CA  TYR B1688      12.512  73.954  13.766  1.00  0.00           C  
ATOM   1846  C   TYR B1688      13.150  73.684  15.123  1.00  0.00           C  
ATOM   1847  O   TYR B1688      14.189  73.028  15.225  1.00  0.00           O  
ATOM   1848  CB  TYR B1688      13.592  74.243  12.718  1.00  0.00           C  
ATOM   1849  CG  TYR B1688      13.041  74.523  11.336  1.00  0.00           C  
ATOM   1850  CD1 TYR B1688      13.652  75.453  10.494  1.00  0.00           C  
ATOM   1851  CD2 TYR B1688      11.905  73.862  10.874  1.00  0.00           C  
ATOM   1852  CE1 TYR B1688      13.140  75.719   9.228  1.00  0.00           C  
ATOM   1853  CE2 TYR B1688      11.386  74.119   9.614  1.00  0.00           C  
ATOM   1854  CZ  TYR B1688      12.004  75.048   8.795  1.00  0.00           C  
ATOM   1855  OH  TYR B1688      11.473  75.309   7.551  1.00  0.00           O  
ATOM   1856  N   SER B1689      12.505  74.205  16.164  1.00  0.00           N  
ATOM   1857  CA  SER B1689      12.981  74.058  17.533  1.00  0.00           C  
ATOM   1858  C   SER B1689      12.825  72.629  18.040  1.00  0.00           C  
ATOM   1859  O   SER B1689      13.650  72.149  18.817  1.00  0.00           O  
ATOM   1860  CB  SER B1689      12.230  75.024  18.458  1.00  0.00           C  
ATOM   1861  OG  SER B1689      12.820  75.062  19.746  1.00  0.00           O  
ATOM   1862  N   ASP B1690      11.769  71.948  17.609  1.00  0.00           N  
ATOM   1863  CA  ASP B1690      11.556  70.572  18.035  1.00  0.00           C  
ATOM   1864  C   ASP B1690      12.710  69.714  17.521  1.00  0.00           C  
ATOM   1865  O   ASP B1690      12.832  68.539  17.868  1.00  0.00           O  
ATOM   1866  CB  ASP B1690      10.217  70.052  17.508  1.00  0.00           C  
ATOM   1867  CG  ASP B1690      10.101  70.158  16.006  1.00  0.00           C  
ATOM   1868  OD1 ASP B1690       8.994  69.923  15.478  1.00  0.00           O  
ATOM   1869  OD2 ASP B1690      11.114  70.472  15.349  1.00  0.00           O  
ATOM   1870  N   GLY B1692      13.558  70.320  16.693  1.00  0.00           N  
ATOM   1871  CA  GLY B1692      14.707  69.618  16.151  1.00  0.00           C  
ATOM   1872  C   GLY B1692      14.484  69.018  14.778  1.00  0.00           C  
ATOM   1873  O   GLY B1692      15.434  68.850  14.008  1.00  0.00           O  
ATOM   1874  N   TRP B1693      13.232  68.688  14.465  1.00  0.00           N  
ATOM   1875  CA  TRP B1693      12.916  68.099  13.171  1.00  0.00           C  
ATOM   1876  C   TRP B1693      12.625  69.149  12.123  1.00  0.00           C  
ATOM   1877  O   TRP B1693      12.176  70.251  12.440  1.00  0.00           O  
ATOM   1878  CB  TRP B1693      11.704  67.181  13.259  1.00  0.00           C  
ATOM   1879  CG  TRP B1693      11.828  66.100  14.248  1.00  0.00           C  
ATOM   1880  CD1 TRP B1693      11.695  66.207  15.596  1.00  0.00           C  
ATOM   1881  CD2 TRP B1693      12.112  64.729  13.977  1.00  0.00           C  
ATOM   1882  NE1 TRP B1693      11.877  64.981  16.190  1.00  0.00           N  
ATOM   1883  CE2 TRP B1693      12.137  64.055  15.214  1.00  0.00           C  
ATOM   1884  CE3 TRP B1693      12.355  64.004  12.808  1.00  0.00           C  
ATOM   1885  CZ2 TRP B1693      12.395  62.686  15.316  1.00  0.00           C  
ATOM   1886  CZ3 TRP B1693      12.615  62.647  12.909  1.00  0.00           C  
ATOM   1887  CH2 TRP B1693      12.632  62.002  14.154  1.00  0.00           C  
ATOM   1888  N   ILE B1700      12.870  68.773  10.870  1.00  0.00           N  
ATOM   1889  CA  ILE B1700      12.643  69.629   9.714  1.00  0.00           C  
ATOM   1890  C   ILE B1700      12.469  68.753   8.482  1.00  0.00           C  
ATOM   1891  O   ILE B1700      13.122  67.719   8.358  1.00  0.00           O  
ATOM   1892  CB  ILE B1700      13.833  70.570   9.474  1.00  0.00           C  
ATOM   1893  CG1 ILE B1700      13.658  71.303   8.146  1.00  0.00           C  
ATOM   1894  CG2 ILE B1700      15.125  69.779   9.479  1.00  0.00           C  
ATOM   1895  CD1 ILE B1700      14.796  72.245   7.809  1.00  0.00           C  
ATOM   1896  N   GLU B1701      11.559  69.139   7.593  1.00  0.00           N  
ATOM   1897  CA  GLU B1701      11.372  68.378   6.365  1.00  0.00           C  
ATOM   1898  C   GLU B1701      12.609  68.774   5.608  1.00  0.00           C  
ATOM   1899  O   GLU B1701      12.814  69.958   5.354  1.00  0.00           O  
ATOM   1900  CB  GLU B1701      10.133  68.841   5.604  1.00  0.00           C  
ATOM   1901  CG  GLU B1701      10.066  68.299   4.188  1.00  0.00           C  
ATOM   1902  CD  GLU B1701       8.699  68.453   3.567  1.00  0.00           C  
ATOM   1903  OE1 GLU B1701       8.570  68.203   2.350  1.00  0.00           O  
ATOM   1904  OE2 GLU B1701       7.752  68.814   4.297  1.00  0.00           O  
ATOM   1905  N   ILE B1702      13.434  67.802   5.245  1.00  0.00           N  
ATOM   1906  CA  ILE B1702      14.681  68.125   4.573  1.00  0.00           C  
ATOM   1907  C   ILE B1702      14.851  67.585   3.167  1.00  0.00           C  
ATOM   1908  O   ILE B1702      15.751  68.020   2.453  1.00  0.00           O  
ATOM   1909  CB  ILE B1702      15.861  67.643   5.411  1.00  0.00           C  
ATOM   1910  CG1 ILE B1702      17.162  68.242   4.896  1.00  0.00           C  
ATOM   1911  CG2 ILE B1702      15.922  66.141   5.358  1.00  0.00           C  
ATOM   1912  CD1 ILE B1702      17.224  69.741   5.000  1.00  0.00           C  
ATOM   1913  N   ALA B1703      14.006  66.640   2.768  1.00  0.00           N  
ATOM   1914  CA  ALA B1703      14.098  66.068   1.428  1.00  0.00           C  
ATOM   1915  C   ALA B1703      12.900  65.213   1.042  1.00  0.00           C  
ATOM   1916  O   ALA B1703      12.213  64.669   1.901  1.00  0.00           O  
ATOM   1917  CB  ALA B1703      15.368  65.246   1.308  1.00  0.00           C  
ATOM   1918  N   THR B1704      12.662  65.093  -0.261  1.00  0.00           N  
ATOM   1919  CA  THR B1704      11.556  64.288  -0.760  1.00  0.00           C  
ATOM   1920  C   THR B1704      12.096  63.226  -1.706  1.00  0.00           C  
ATOM   1921  O   THR B1704      13.235  63.318  -2.157  1.00  0.00           O  
ATOM   1922  CB  THR B1704      10.559  65.141  -1.532  1.00  0.00           C  
ATOM   1923  OG1 THR B1704      11.014  65.301  -2.877  1.00  0.00           O  
ATOM   1924  CG2 THR B1704      10.434  66.509  -0.890  1.00  0.00           C  
ATOM   1925  N   PHE B1705      11.282  62.219  -2.008  1.00  0.00           N  
ATOM   1926  CA  PHE B1705      11.705  61.156  -2.913  1.00  0.00           C  
ATOM   1927  C   PHE B1705      10.539  60.250  -3.264  1.00  0.00           C  
ATOM   1928  O   PHE B1705       9.555  60.176  -2.529  1.00  0.00           O  
ATOM   1929  CB  PHE B1705      12.820  60.316  -2.276  1.00  0.00           C  
ATOM   1930  CG  PHE B1705      12.328  59.291  -1.289  1.00  0.00           C  
ATOM   1931  CD1 PHE B1705      11.886  58.046  -1.719  1.00  0.00           C  
ATOM   1932  CD2 PHE B1705      12.289  59.579   0.071  1.00  0.00           C  
ATOM   1933  CE1 PHE B1705      11.412  57.104  -0.808  1.00  0.00           C  
ATOM   1934  CE2 PHE B1705      11.816  58.639   0.990  1.00  0.00           C  
ATOM   1935  CZ  PHE B1705      11.378  57.405   0.551  1.00  0.00           C  
ATOM   1936  N   GLY B1706      10.662  59.553  -4.387  1.00  0.00           N  
ATOM   1937  CA  GLY B1706       9.619  58.642  -4.812  1.00  0.00           C  
ATOM   1938  C   GLY B1706      10.169  57.639  -5.801  1.00  0.00           C  
ATOM   1939  O   GLY B1706      11.378  57.527  -5.976  1.00  0.00           O  
ATOM   1940  N   ILE B1707       9.288  56.891  -6.446  1.00  0.00           N  
ATOM   1941  CA  ILE B1707       9.734  55.921  -7.427  1.00  0.00           C  
ATOM   1942  C   ILE B1707       9.057  56.187  -8.763  1.00  0.00           C  
ATOM   1943  O   ILE B1707       7.840  56.076  -8.892  1.00  0.00           O  
ATOM   1944  CB  ILE B1707       9.451  54.503  -6.959  1.00  0.00           C  
ATOM   1945  CG1 ILE B1707      10.217  54.253  -5.667  1.00  0.00           C  
ATOM   1946  CG2 ILE B1707       9.891  53.503  -8.021  1.00  0.00           C  
ATOM   1947  CD1 ILE B1707      10.057  52.859  -5.131  1.00  0.00           C  
ATOM   1948  N   TYR B1708       9.867  56.556  -9.747  1.00  0.00           N  
ATOM   1949  CA  TYR B1708       9.394  56.869 -11.083  1.00  0.00           C  
ATOM   1950  C   TYR B1708       8.327  55.915 -11.638  1.00  0.00           C  
ATOM   1951  O   TYR B1708       8.473  54.691 -11.594  1.00  0.00           O  
ATOM   1952  CB  TYR B1708      10.592  56.937 -12.030  1.00  0.00           C  
ATOM   1953  CG  TYR B1708      11.482  58.150 -11.841  1.00  0.00           C  
ATOM   1954  CD1 TYR B1708      12.655  58.286 -12.577  1.00  0.00           C  
ATOM   1955  CD2 TYR B1708      11.129  59.186 -10.976  1.00  0.00           C  
ATOM   1956  CE1 TYR B1708      13.452  59.420 -12.467  1.00  0.00           C  
ATOM   1957  CE2 TYR B1708      11.925  60.330 -10.855  1.00  0.00           C  
ATOM   1958  CZ  TYR B1708      13.085  60.433 -11.610  1.00  0.00           C  
ATOM   1959  OH  TYR B1708      13.890  61.541 -11.522  1.00  0.00           O  
ATOM   1960  N   SER B1709       7.253  56.502 -12.160  1.00  0.00           N  
ATOM   1961  CA  SER B1709       6.141  55.750 -12.726  1.00  0.00           C  
ATOM   1962  C   SER B1709       6.539  55.057 -14.013  1.00  0.00           C  
ATOM   1963  O   SER B1709       7.221  55.637 -14.849  1.00  0.00           O  
ATOM   1964  CB  SER B1709       4.969  56.684 -13.012  1.00  0.00           C  
ATOM   1965  OG  SER B1709       3.931  55.998 -13.686  1.00  0.00           O  
ATOM   1966  N   PRO B1710       6.099  53.805 -14.195  1.00  0.00           N  
ATOM   1967  CA  PRO B1710       6.408  53.016 -15.393  1.00  0.00           C  
ATOM   1968  C   PRO B1710       5.909  53.751 -16.621  1.00  0.00           C  
ATOM   1969  O   PRO B1710       6.367  53.509 -17.735  1.00  0.00           O  
ATOM   1970  CB  PRO B1710       5.640  51.718 -15.166  1.00  0.00           C  
ATOM   1971  CG  PRO B1710       5.542  51.630 -13.678  1.00  0.00           C  
ATOM   1972  CD  PRO B1710       5.236  53.048 -13.277  1.00  0.00           C  
ATOM   1973  N   THR B1711       4.951  54.644 -16.393  1.00  0.00           N  
ATOM   1974  CA  THR B1711       4.361  55.457 -17.446  1.00  0.00           C  
ATOM   1975  C   THR B1711       5.420  56.389 -18.012  1.00  0.00           C  
ATOM   1976  O   THR B1711       5.496  56.592 -19.219  1.00  0.00           O  
ATOM   1977  CB  THR B1711       3.221  56.319 -16.898  1.00  0.00           C  
ATOM   1978  OG1 THR B1711       3.751  57.317 -16.011  1.00  0.00           O  
ATOM   1979  CG2 THR B1711       2.225  55.450 -16.144  1.00  0.00           C  
ATOM   1980  N   ALA B1742       6.235  56.956 -17.128  1.00  0.00           N  
ATOM   1981  CA  ALA B1742       7.292  57.871 -17.530  1.00  0.00           C  
ATOM   1982  C   ALA B1742       8.510  57.125 -18.051  1.00  0.00           C  
ATOM   1983  O   ALA B1742       9.045  57.466 -19.105  1.00  0.00           O  
ATOM   1984  CB  ALA B1742       7.684  58.747 -16.366  1.00  0.00           C  
ATOM   1985  N   LEU B1764       8.957  56.115 -17.310  1.00  0.00           N  
ATOM   1986  CA  LEU B1764      10.116  55.340 -17.733  1.00  0.00           C  
ATOM   1987  C   LEU B1764       9.858  54.821 -19.131  1.00  0.00           C  
ATOM   1988  O   LEU B1764      10.703  54.942 -20.017  1.00  0.00           O  
ATOM   1989  CB  LEU B1764      10.369  54.144 -16.807  1.00  0.00           C  
ATOM   1990  CG  LEU B1764      11.068  54.293 -15.451  1.00  0.00           C  
ATOM   1991  CD1 LEU B1764      12.225  55.265 -15.569  1.00  0.00           C  
ATOM   1992  CD2 LEU B1764      10.078  54.760 -14.416  1.00  0.00           C  
ATOM   1993  N   ALA B1765       8.677  54.243 -19.322  1.00  0.00           N  
ATOM   1994  CA  ALA B1765       8.305  53.696 -20.615  1.00  0.00           C  
ATOM   1995  C   ALA B1765       8.548  54.730 -21.694  1.00  0.00           C  
ATOM   1996  O   ALA B1765       9.087  54.422 -22.753  1.00  0.00           O  
ATOM   1997  CB  ALA B1765       6.845  53.279 -20.606  1.00  0.00           C  
ATOM   1998  N   GLU B1767       8.165  55.966 -21.409  1.00  0.00           N  
ATOM   1999  CA  GLU B1767       8.331  57.044 -22.366  1.00  0.00           C  
ATOM   2000  C   GLU B1767       9.782  57.174 -22.830  1.00  0.00           C  
ATOM   2001  O   GLU B1767      10.044  57.639 -23.941  1.00  0.00           O  
ATOM   2002  CB  GLU B1767       7.847  58.359 -21.750  1.00  0.00           C  
ATOM   2003  CG  GLU B1767       7.177  59.292 -22.742  1.00  0.00           C  
ATOM   2004  CD  GLU B1767       6.042  58.618 -23.502  1.00  0.00           C  
ATOM   2005  OE1 GLU B1767       5.136  58.050 -22.847  1.00  0.00           O  
ATOM   2006  OE2 GLU B1767       6.056  58.661 -24.754  1.00  0.00           O  
ATOM   2007  N   TYR B1768      10.722  56.760 -21.984  1.00  0.00           N  
ATOM   2008  CA  TYR B1768      12.139  56.834 -22.334  1.00  0.00           C  
ATOM   2009  C   TYR B1768      12.804  55.464 -22.498  1.00  0.00           C  
ATOM   2010  O   TYR B1768      14.018  55.378 -22.652  1.00  0.00           O  
ATOM   2011  CB  TYR B1768      12.915  57.643 -21.292  1.00  0.00           C  
ATOM   2012  CG  TYR B1768      12.566  59.110 -21.232  1.00  0.00           C  
ATOM   2013  CD1 TYR B1768      11.525  59.568 -20.434  1.00  0.00           C  
ATOM   2014  CD2 TYR B1768      13.304  60.048 -21.956  1.00  0.00           C  
ATOM   2015  CE1 TYR B1768      11.230  60.934 -20.352  1.00  0.00           C  
ATOM   2016  CE2 TYR B1768      13.021  61.413 -21.887  1.00  0.00           C  
ATOM   2017  CZ  TYR B1768      11.985  61.854 -21.083  1.00  0.00           C  
ATOM   2018  OH  TYR B1768      11.715  63.209 -20.997  1.00  0.00           O  
ATOM   2019  N   ASP B1770      12.005  54.402 -22.451  1.00  0.00           N  
ATOM   2020  CA  ASP B1770      12.500  53.037 -22.618  1.00  0.00           C  
ATOM   2021  C   ASP B1770      13.233  52.411 -21.430  1.00  0.00           C  
ATOM   2022  O   ASP B1770      13.928  51.404 -21.580  1.00  0.00           O  
ATOM   2023  CB  ASP B1770      13.378  52.956 -23.868  1.00  0.00           C  
ATOM   2024  CG  ASP B1770      12.723  52.172 -24.982  1.00  0.00           C  
ATOM   2025  OD1 ASP B1770      13.227  52.219 -26.125  1.00  0.00           O  
ATOM   2026  OD2 ASP B1770      11.707  51.498 -24.710  1.00  0.00           O  
ATOM   2027  N   ILE B1771      13.073  52.995 -20.250  1.00  0.00           N  
ATOM   2028  CA  ILE B1771      13.705  52.453 -19.052  1.00  0.00           C  
ATOM   2029  C   ILE B1771      12.871  51.264 -18.560  1.00  0.00           C  
ATOM   2030  O   ILE B1771      11.764  51.436 -18.065  1.00  0.00           O  
ATOM   2031  CB  ILE B1771      13.767  53.518 -17.929  1.00  0.00           C  
ATOM   2032  CG1 ILE B1771      14.357  54.826 -18.469  1.00  0.00           C  
ATOM   2033  CG2 ILE B1771      14.562  52.993 -16.756  1.00  0.00           C  
ATOM   2034  CD1 ILE B1771      15.478  54.649 -19.472  1.00  0.00           C  
ATOM   2035  N   PRO B1772      13.387  50.039 -18.698  1.00  0.00           N  
ATOM   2036  CA  PRO B1772      12.610  48.883 -18.239  1.00  0.00           C  
ATOM   2037  C   PRO B1772      12.470  48.725 -16.732  1.00  0.00           C  
ATOM   2038  O   PRO B1772      11.375  48.467 -16.238  1.00  0.00           O  
ATOM   2039  CB  PRO B1772      13.338  47.702 -18.873  1.00  0.00           C  
ATOM   2040  CG  PRO B1772      14.752  48.179 -18.925  1.00  0.00           C  
ATOM   2041  CD  PRO B1772      14.606  49.607 -19.399  1.00  0.00           C  
ATOM   2042  N   TYR B1773      13.571  48.880 -16.000  1.00  0.00           N  
ATOM   2043  CA  TYR B1773      13.543  48.714 -14.549  1.00  0.00           C  
ATOM   2044  C   TYR B1773      13.085  49.961 -13.815  1.00  0.00           C  
ATOM   2045  O   TYR B1773      13.199  51.073 -14.331  1.00  0.00           O  
ATOM   2046  CB  TYR B1773      14.923  48.317 -14.049  1.00  0.00           C  
ATOM   2047  CG  TYR B1773      15.617  47.337 -14.957  1.00  0.00           C  
ATOM   2048  CD1 TYR B1773      16.523  47.773 -15.919  1.00  0.00           C  
ATOM   2049  CD2 TYR B1773      15.362  45.972 -14.864  1.00  0.00           C  
ATOM   2050  CE1 TYR B1773      17.159  46.869 -16.764  1.00  0.00           C  
ATOM   2051  CE2 TYR B1773      15.990  45.061 -15.703  1.00  0.00           C  
ATOM   2052  CZ  TYR B1773      16.885  45.515 -16.648  1.00  0.00           C  
ATOM   2053  OH  TYR B1773      17.506  44.610 -17.476  1.00  0.00           O  
ATOM   2054  N   PRO B1774      12.560  49.792 -12.589  1.00  0.00           N  
ATOM   2055  CA  PRO B1774      12.096  50.942 -11.811  1.00  0.00           C  
ATOM   2056  C   PRO B1774      13.255  51.875 -11.507  1.00  0.00           C  
ATOM   2057  O   PRO B1774      14.374  51.653 -11.962  1.00  0.00           O  
ATOM   2058  CB  PRO B1774      11.502  50.300 -10.558  1.00  0.00           C  
ATOM   2059  CG  PRO B1774      12.311  49.076 -10.392  1.00  0.00           C  
ATOM   2060  CD  PRO B1774      12.425  48.549 -11.811  1.00  0.00           C  
ATOM   2061  N   VAL B1775      12.993  52.914 -10.730  1.00  0.00           N  
ATOM   2062  CA  VAL B1775      14.023  53.888 -10.409  1.00  0.00           C  
ATOM   2063  C   VAL B1775      13.631  54.649  -9.159  1.00  0.00           C  
ATOM   2064  O   VAL B1775      12.518  55.161  -9.080  1.00  0.00           O  
ATOM   2065  CB  VAL B1775      14.184  54.923 -11.565  1.00  0.00           C  
ATOM   2066  CG1 VAL B1775      15.012  56.101 -11.097  1.00  0.00           C  
ATOM   2067  CG2 VAL B1775      14.833  54.278 -12.785  1.00  0.00           C  
ATOM   2068  N   MET B1776      14.525  54.722  -8.180  1.00  0.00           N  
ATOM   2069  CA  MET B1776      14.219  55.487  -6.976  1.00  0.00           C  
ATOM   2070  C   MET B1776      14.921  56.824  -7.146  1.00  0.00           C  
ATOM   2071  O   MET B1776      16.046  56.876  -7.635  1.00  0.00           O  
ATOM   2072  CB  MET B1776      14.735  54.780  -5.732  1.00  0.00           C  
ATOM   2073  CG  MET B1776      14.306  55.425  -4.422  1.00  0.00           C  
ATOM   2074  SD  MET B1776      15.148  56.964  -4.077  1.00  0.00           S  
ATOM   2075  CE  MET B1776      16.751  56.348  -3.615  1.00  0.00           C  
ATOM   2076  N   ASN B1777      14.256  57.903  -6.752  1.00  0.00           N  
ATOM   2077  CA  ASN B1777      14.819  59.236  -6.890  1.00  0.00           C  
ATOM   2078  C   ASN B1777      14.628  60.060  -5.612  1.00  0.00           C  
ATOM   2079  O   ASN B1777      13.504  60.325  -5.189  1.00  0.00           O  
ATOM   2080  CB  ASN B1777      14.159  59.928  -8.081  1.00  0.00           C  
ATOM   2081  CG  ASN B1777      14.566  61.378  -8.221  1.00  0.00           C  
ATOM   2082  OD1 ASN B1777      13.995  62.117  -9.026  1.00  0.00           O  
ATOM   2083  ND2 ASN B1777      15.556  61.798  -7.443  1.00  0.00           N  
ATOM   2084  N   LEU B1778      15.746  60.455  -5.009  1.00  0.00           N  
ATOM   2085  CA  LEU B1778      15.772  61.250  -3.783  1.00  0.00           C  
ATOM   2086  C   LEU B1778      16.305  62.640  -4.162  1.00  0.00           C  
ATOM   2087  O   LEU B1778      17.289  62.748  -4.897  1.00  0.00           O  
ATOM   2088  CB  LEU B1778      16.706  60.568  -2.762  1.00  0.00           C  
ATOM   2089  CG  LEU B1778      17.002  61.024  -1.318  1.00  0.00           C  
ATOM   2090  CD1 LEU B1778      17.372  62.489  -1.298  1.00  0.00           C  
ATOM   2091  CD2 LEU B1778      15.816  60.778  -0.419  1.00  0.00           C  
ATOM   2092  N   GLY B1779      15.648  63.693  -3.674  1.00  0.00           N  
ATOM   2093  CA  GLY B1779      16.078  65.058  -3.962  1.00  0.00           C  
ATOM   2094  C   GLY B1779      16.367  65.829  -2.684  1.00  0.00           C  
ATOM   2095  O   GLY B1779      15.581  65.778  -1.741  1.00  0.00           O  
ATOM   2096  N   LEU B1782      17.481  66.550  -2.639  1.00  0.00           N  
ATOM   2097  CA  LEU B1782      17.842  67.290  -1.434  1.00  0.00           C  
ATOM   2098  C   LEU B1782      17.880  68.786  -1.698  1.00  0.00           C  
ATOM   2099  O   LEU B1782      18.598  69.247  -2.581  1.00  0.00           O  
ATOM   2100  CB  LEU B1782      19.217  66.833  -0.940  1.00  0.00           C  
ATOM   2101  CG  LEU B1782      19.699  67.073   0.498  1.00  0.00           C  
ATOM   2102  CD1 LEU B1782      19.427  68.494   0.953  1.00  0.00           C  
ATOM   2103  CD2 LEU B1782      19.014  66.084   1.404  1.00  0.00           C  
ATOM   2104  N   GLY B1783      17.115  69.543  -0.920  1.00  0.00           N  
ATOM   2105  CA  GLY B1783      17.092  70.986  -1.092  1.00  0.00           C  
ATOM   2106  C   GLY B1783      18.308  71.622  -0.451  1.00  0.00           C  
ATOM   2107  O   GLY B1783      18.309  71.893   0.748  1.00  0.00           O  
ATOM   2108  N   VAL B1784      19.337  71.875  -1.253  1.00  0.00           N  
ATOM   2109  CA  VAL B1784      20.582  72.447  -0.748  1.00  0.00           C  
ATOM   2110  C   VAL B1784      20.526  73.718   0.099  1.00  0.00           C  
ATOM   2111  O   VAL B1784      20.886  73.686   1.274  1.00  0.00           O  
ATOM   2112  CB  VAL B1784      21.587  72.709  -1.888  1.00  0.00           C  
ATOM   2113  CG1 VAL B1784      22.870  73.310  -1.317  1.00  0.00           C  
ATOM   2114  CG2 VAL B1784      21.884  71.423  -2.620  1.00  0.00           C  
ATOM   2115  N   GLU B1785      20.096  74.836  -0.480  1.00  0.00           N  
ATOM   2116  CA  GLU B1785      20.078  76.077   0.282  1.00  0.00           C  
ATOM   2117  C   GLU B1785      19.563  75.892   1.706  1.00  0.00           C  
ATOM   2118  O   GLU B1785      20.009  76.579   2.630  1.00  0.00           O  
ATOM   2119  CB  GLU B1785      19.273  77.148  -0.438  1.00  0.00           C  
ATOM   2120  CG  GLU B1785      19.952  77.719  -1.664  1.00  0.00           C  
ATOM   2121  CD  GLU B1785      19.731  76.869  -2.895  1.00  0.00           C  
ATOM   2122  OE1 GLU B1785      20.078  77.338  -4.004  1.00  0.00           O  
ATOM   2123  OE2 GLU B1785      19.208  75.737  -2.749  1.00  0.00           O  
ATOM   2124  N   ARG B1786      18.633  74.961   1.882  1.00  0.00           N  
ATOM   2125  CA  ARG B1786      18.104  74.674   3.207  1.00  0.00           C  
ATOM   2126  C   ARG B1786      19.192  74.037   4.087  1.00  0.00           C  
ATOM   2127  O   ARG B1786      19.495  74.522   5.178  1.00  0.00           O  
ATOM   2128  CB  ARG B1786      16.906  73.739   3.090  1.00  0.00           C  
ATOM   2129  CG  ARG B1786      16.502  73.099   4.399  1.00  0.00           C  
ATOM   2130  CD  ARG B1786      15.039  72.698   4.378  1.00  0.00           C  
ATOM   2131  NE  ARG B1786      14.170  73.866   4.473  1.00  0.00           N  
ATOM   2132  CZ  ARG B1786      12.848  73.822   4.380  1.00  0.00           C  
ATOM   2133  NH1 ARG B1786      12.141  74.938   4.481  1.00  0.00           N  
ATOM   2134  NH2 ARG B1786      12.237  72.665   4.176  1.00  0.00           N  
ATOM   2135  N   LEU B1787      19.777  72.949   3.601  1.00  0.00           N  
ATOM   2136  CA  LEU B1787      20.834  72.250   4.322  1.00  0.00           C  
ATOM   2137  C   LEU B1787      21.961  73.228   4.631  1.00  0.00           C  
ATOM   2138  O   LEU B1787      22.487  73.270   5.739  1.00  0.00           O  
ATOM   2139  CB  LEU B1787      21.385  71.123   3.460  1.00  0.00           C  
ATOM   2140  CG  LEU B1787      21.629  69.778   4.126  1.00  0.00           C  
ATOM   2141  CD1 LEU B1787      22.332  68.873   3.138  1.00  0.00           C  
ATOM   2142  CD2 LEU B1787      22.456  69.951   5.369  1.00  0.00           C  
ATOM   2143  N   ALA B1788      22.334  74.011   3.628  1.00  0.00           N  
ATOM   2144  CA  ALA B1788      23.397  74.987   3.787  1.00  0.00           C  
ATOM   2145  C   ALA B1788      23.053  75.849   4.973  1.00  0.00           C  
ATOM   2146  O   ALA B1788      23.902  76.131   5.812  1.00  0.00           O  
ATOM   2147  CB  ALA B1788      23.518  75.843   2.542  1.00  0.00           C  
ATOM   2148  N   MET B1789      21.792  76.260   5.042  1.00  0.00           N  
ATOM   2149  CA  MET B1789      21.338  77.101   6.137  1.00  0.00           C  
ATOM   2150  C   MET B1789      21.412  76.379   7.471  1.00  0.00           C  
ATOM   2151  O   MET B1789      21.940  76.916   8.444  1.00  0.00           O  
ATOM   2152  CB  MET B1789      19.907  77.573   5.894  1.00  0.00           C  
ATOM   2153  CG  MET B1789      19.768  78.540   4.741  1.00  0.00           C  
ATOM   2154  SD  MET B1789      18.045  78.914   4.411  1.00  0.00           S  
ATOM   2155  CE  MET B1789      17.823  80.381   5.329  1.00  0.00           C  
ATOM   2156  N   ILE B1790      20.884  75.162   7.525  1.00  0.00           N  
ATOM   2157  CA  ILE B1790      20.915  74.409   8.773  1.00  0.00           C  
ATOM   2158  C   ILE B1790      22.345  74.324   9.287  1.00  0.00           C  
ATOM   2159  O   ILE B1790      22.612  74.592  10.456  1.00  0.00           O  
ATOM   2160  CB  ILE B1790      20.399  72.971   8.600  1.00  0.00           C  
ATOM   2161  CG1 ILE B1790      18.926  72.965   8.188  1.00  0.00           C  
ATOM   2162  CG2 ILE B1790      20.570  72.222   9.897  1.00  0.00           C  
ATOM   2163  CD1 ILE B1790      17.968  73.407   9.279  1.00  0.00           C  
ATOM   2164  N   LEU B1791      23.258  73.961   8.393  1.00  0.00           N  
ATOM   2165  CA  LEU B1791      24.664  73.807   8.725  1.00  0.00           C  
ATOM   2166  C   LEU B1791      25.372  75.049   9.241  1.00  0.00           C  
ATOM   2167  O   LEU B1791      25.944  75.034  10.328  1.00  0.00           O  
ATOM   2168  CB  LEU B1791      25.417  73.284   7.512  1.00  0.00           C  
ATOM   2169  CG  LEU B1791      24.990  71.911   7.015  1.00  0.00           C  
ATOM   2170  CD1 LEU B1791      25.809  71.519   5.808  1.00  0.00           C  
ATOM   2171  CD2 LEU B1791      25.165  70.907   8.126  1.00  0.00           C  
ATOM   2172  N   TYR B1792      25.350  76.125   8.467  1.00  0.00           N  
ATOM   2173  CA  TYR B1792      26.035  77.343   8.878  1.00  0.00           C  
ATOM   2174  C   TYR B1792      25.157  78.312   9.656  1.00  0.00           C  
ATOM   2175  O   TYR B1792      25.596  79.393  10.046  1.00  0.00           O  
ATOM   2176  CB  TYR B1792      26.668  78.003   7.651  1.00  0.00           C  
ATOM   2177  CG  TYR B1792      27.602  77.038   6.956  1.00  0.00           C  
ATOM   2178  CD1 TYR B1792      27.161  76.236   5.912  1.00  0.00           C  
ATOM   2179  CD2 TYR B1792      28.894  76.839   7.428  1.00  0.00           C  
ATOM   2180  CE1 TYR B1792      27.983  75.252   5.364  1.00  0.00           C  
ATOM   2181  CE2 TYR B1792      29.717  75.862   6.891  1.00  0.00           C  
ATOM   2182  CZ  TYR B1792      29.259  75.070   5.864  1.00  0.00           C  
ATOM   2183  OH  TYR B1792      30.075  74.084   5.356  1.00  0.00           O  
ATOM   2184  N   GLY B1793      23.914  77.899   9.883  1.00  0.00           N  
ATOM   2185  CA  GLY B1793      22.970  78.689  10.657  1.00  0.00           C  
ATOM   2186  C   GLY B1793      22.497  80.047  10.177  1.00  0.00           C  
ATOM   2187  O   GLY B1793      22.499  81.004  10.947  1.00  0.00           O  
ATOM   2188  N   TYR B1794      22.089  80.143   8.918  1.00  0.00           N  
ATOM   2189  CA  TYR B1794      21.579  81.400   8.382  1.00  0.00           C  
ATOM   2190  C   TYR B1794      20.065  81.274   8.464  1.00  0.00           C  
ATOM   2191  O   TYR B1794      19.536  80.164   8.363  1.00  0.00           O  
ATOM   2192  CB  TYR B1794      21.999  81.587   6.920  1.00  0.00           C  
ATOM   2193  CG  TYR B1794      23.467  81.885   6.706  1.00  0.00           C  
ATOM   2194  CD1 TYR B1794      24.449  80.996   7.130  1.00  0.00           C  
ATOM   2195  CD2 TYR B1794      23.871  83.042   6.048  1.00  0.00           C  
ATOM   2196  CE1 TYR B1794      25.797  81.253   6.902  1.00  0.00           C  
ATOM   2197  CE2 TYR B1794      25.214  83.308   5.810  1.00  0.00           C  
ATOM   2198  CZ  TYR B1794      26.170  82.411   6.241  1.00  0.00           C  
ATOM   2199  OH  TYR B1794      27.500  82.664   6.008  1.00  0.00           O  
ATOM   2200  N   ASP B1795      19.365  82.389   8.654  1.00  0.00           N  
ATOM   2201  CA  ASP B1795      17.908  82.332   8.741  1.00  0.00           C  
ATOM   2202  C   ASP B1795      17.221  82.699   7.435  1.00  0.00           C  
ATOM   2203  O   ASP B1795      16.250  82.061   7.039  1.00  0.00           O  
ATOM   2204  CB  ASP B1795      17.388  83.246   9.855  1.00  0.00           C  
ATOM   2205  CG  ASP B1795      17.575  82.648  11.235  1.00  0.00           C  
ATOM   2206  OD1 ASP B1795      18.664  82.816  11.821  1.00  0.00           O  
ATOM   2207  OD2 ASP B1795      16.630  81.997  11.729  1.00  0.00           O  
ATOM   2208  N   ASP B1796      17.735  83.731   6.775  1.00  0.00           N  
ATOM   2209  CA  ASP B1796      17.179  84.214   5.516  1.00  0.00           C  
ATOM   2210  C   ASP B1796      18.027  83.684   4.362  1.00  0.00           C  
ATOM   2211  O   ASP B1796      19.159  84.123   4.167  1.00  0.00           O  
ATOM   2212  CB  ASP B1796      17.195  85.747   5.516  1.00  0.00           C  
ATOM   2213  CG  ASP B1796      16.436  86.343   4.353  1.00  0.00           C  
ATOM   2214  OD1 ASP B1796      16.644  87.545   4.066  1.00  0.00           O  
ATOM   2215  OD2 ASP B1796      15.627  85.614   3.737  1.00  0.00           O  
ATOM   2216  N   VAL B1797      17.487  82.747   3.592  1.00  0.00           N  
ATOM   2217  CA  VAL B1797      18.245  82.186   2.485  1.00  0.00           C  
ATOM   2218  C   VAL B1797      18.980  83.263   1.703  1.00  0.00           C  
ATOM   2219  O   VAL B1797      20.175  83.138   1.456  1.00  0.00           O  
ATOM   2220  CB  VAL B1797      17.344  81.396   1.515  1.00  0.00           C  
ATOM   2221  CG1 VAL B1797      17.202  82.131   0.198  1.00  0.00           C  
ATOM   2222  CG2 VAL B1797      17.931  80.027   1.275  1.00  0.00           C  
ATOM   2223  N   ARG B1798      18.274  84.324   1.324  1.00  0.00           N  
ATOM   2224  CA  ARG B1798      18.886  85.401   0.557  1.00  0.00           C  
ATOM   2225  C   ARG B1798      20.037  86.056   1.315  1.00  0.00           C  
ATOM   2226  O   ARG B1798      21.082  86.347   0.738  1.00  0.00           O  
ATOM   2227  CB  ARG B1798      17.838  86.444   0.187  1.00  0.00           C  
ATOM   2228  CG  ARG B1798      16.619  85.861  -0.513  1.00  0.00           C  
ATOM   2229  CD  ARG B1798      15.732  86.951  -1.099  1.00  0.00           C  
ATOM   2230  NE  ARG B1798      15.334  87.967  -0.123  1.00  0.00           N  
ATOM   2231  CZ  ARG B1798      14.614  87.730   0.970  1.00  0.00           C  
ATOM   2232  NH1 ARG B1798      14.304  88.726   1.792  1.00  0.00           N  
ATOM   2233  NH2 ARG B1798      14.204  86.499   1.247  1.00  0.00           N  
ATOM   2234  N   LYS B1799      19.855  86.292   2.608  1.00  0.00           N  
ATOM   2235  CA  LYS B1799      20.927  86.891   3.394  1.00  0.00           C  
ATOM   2236  C   LYS B1799      22.106  85.933   3.452  1.00  0.00           C  
ATOM   2237  O   LYS B1799      23.200  86.320   3.849  1.00  0.00           O  
ATOM   2238  CB  LYS B1799      20.462  87.212   4.816  1.00  0.00           C  
ATOM   2239  CG  LYS B1799      19.624  88.473   4.942  1.00  0.00           C  
ATOM   2240  CD  LYS B1799      19.350  88.780   6.403  1.00  0.00           C  
ATOM   2241  CE  LYS B1799      18.692  90.135   6.582  1.00  0.00           C  
ATOM   2242  NZ  LYS B1799      18.481  90.448   8.024  1.00  0.00           N  
ATOM   2243  N   MET B1800      21.876  84.678   3.075  1.00  0.00           N  
ATOM   2244  CA  MET B1800      22.946  83.681   3.061  1.00  0.00           C  
ATOM   2245  C   MET B1800      23.585  83.613   1.690  1.00  0.00           C  
ATOM   2246  O   MET B1800      24.726  84.025   1.496  1.00  0.00           O  
ATOM   2247  CB  MET B1800      22.434  82.281   3.381  1.00  0.00           C  
ATOM   2248  CG  MET B1800      23.497  81.216   3.103  1.00  0.00           C  
ATOM   2249  SD  MET B1800      22.865  79.543   3.082  1.00  0.00           S  
ATOM   2250  CE  MET B1800      22.420  79.397   1.359  1.00  0.00           C  
ATOM   2251  N   VAL B1801      22.837  83.054   0.748  1.00  0.00           N  
ATOM   2252  CA  VAL B1801      23.300  82.909  -0.618  1.00  0.00           C  
ATOM   2253  C   VAL B1801      23.759  84.232  -1.243  1.00  0.00           C  
ATOM   2254  O   VAL B1801      24.712  84.245  -2.018  1.00  0.00           O  
ATOM   2255  CB  VAL B1801      22.205  82.262  -1.479  1.00  0.00           C  
ATOM   2256  CG1 VAL B1801      20.930  83.051  -1.360  1.00  0.00           C  
ATOM   2257  CG2 VAL B1801      22.654  82.177  -2.917  1.00  0.00           C  
ATOM   2258  N   TYR B1802      23.108  85.341  -0.897  1.00  0.00           N  
ATOM   2259  CA  TYR B1802      23.494  86.645  -1.447  1.00  0.00           C  
ATOM   2260  C   TYR B1802      23.711  87.752  -0.394  1.00  0.00           C  
ATOM   2261  O   TYR B1802      22.998  88.749  -0.377  1.00  0.00           O  
ATOM   2262  CB  TYR B1802      22.443  87.114  -2.455  1.00  0.00           C  
ATOM   2263  CG  TYR B1802      22.227  86.186  -3.625  1.00  0.00           C  
ATOM   2264  CD1 TYR B1802      23.067  86.224  -4.732  1.00  0.00           C  
ATOM   2265  CD2 TYR B1802      21.178  85.269  -3.630  1.00  0.00           C  
ATOM   2266  CE1 TYR B1802      22.871  85.368  -5.823  1.00  0.00           C  
ATOM   2267  CE2 TYR B1802      20.968  84.407  -4.716  1.00  0.00           C  
ATOM   2268  CZ  TYR B1802      21.822  84.461  -5.808  1.00  0.00           C  
ATOM   2269  OH  TYR B1802      21.645  83.606  -6.878  1.00  0.00           O  
ATOM   2270  N   PRO B1803      24.706  87.594   0.493  1.00  0.00           N  
ATOM   2271  CA  PRO B1803      24.982  88.600   1.524  1.00  0.00           C  
ATOM   2272  C   PRO B1803      25.679  89.870   1.037  1.00  0.00           C  
ATOM   2273  O   PRO B1803      25.609  90.909   1.695  1.00  0.00           O  
ATOM   2274  CB  PRO B1803      25.834  87.834   2.526  1.00  0.00           C  
ATOM   2275  CG  PRO B1803      26.588  86.904   1.658  1.00  0.00           C  
ATOM   2276  CD  PRO B1803      25.525  86.393   0.714  1.00  0.00           C  
ATOM   2277  N   GLN B1804      26.361  89.794  -0.101  1.00  0.00           N  
ATOM   2278  CA  GLN B1804      27.046  90.971  -0.626  1.00  0.00           C  
ATOM   2279  C   GLN B1804      26.038  92.075  -0.885  1.00  0.00           C  
ATOM   2280  O   GLN B1804      26.335  93.252  -0.718  1.00  0.00           O  
ATOM   2281  CB  GLN B1804      27.779  90.643  -1.928  1.00  0.00           C  
ATOM   2282  CG  GLN B1804      29.165  90.074  -1.740  1.00  0.00           C  
ATOM   2283  CD  GLN B1804      29.159  88.811  -0.919  1.00  0.00           C  
ATOM   2284  OE1 GLN B1804      28.424  87.869  -1.221  1.00  0.00           O  
ATOM   2285  NE2 GLN B1804      29.988  88.776   0.122  1.00  0.00           N  
ATOM   2286  N   ILE B1805      24.842  91.676  -1.294  1.00  0.00           N  
ATOM   2287  CA  ILE B1805      23.769  92.608  -1.594  1.00  0.00           C  
ATOM   2288  C   ILE B1805      23.013  92.994  -0.327  1.00  0.00           C  
ATOM   2289  O   ILE B1805      22.921  94.173   0.017  1.00  0.00           O  
ATOM   2290  CB  ILE B1805      22.778  91.986  -2.605  1.00  0.00           C  
ATOM   2291  CG1 ILE B1805      23.477  91.769  -3.945  1.00  0.00           C  
ATOM   2292  CG2 ILE B1805      21.563  92.875  -2.771  1.00  0.00           C  
ATOM   2293  CD1 ILE B1805      22.610  91.092  -4.984  1.00  0.00           C  
ATOM   2294  N   HIS B1806      22.490  91.993   0.372  1.00  0.00           N  
ATOM   2295  CA  HIS B1806      21.718  92.216   1.586  1.00  0.00           C  
ATOM   2296  C   HIS B1806      22.492  92.800   2.768  1.00  0.00           C  
ATOM   2297  O   HIS B1806      22.352  92.346   3.909  1.00  0.00           O  
ATOM   2298  CB  HIS B1806      21.028  90.915   1.976  1.00  0.00           C  
ATOM   2299  CG  HIS B1806      20.063  90.432   0.942  1.00  0.00           C  
ATOM   2300  ND1 HIS B1806      20.209  90.721  -0.398  1.00  0.00           N  
ATOM   2301  CD2 HIS B1806      18.944  89.677   1.043  1.00  0.00           C  
ATOM   2302  CE1 HIS B1806      19.222  90.166  -1.078  1.00  0.00           C  
ATOM   2303  NE2 HIS B1806      18.440  89.526  -0.227  1.00  0.00           N  
ATOM   2304  N   GLY B1807      23.297  93.819   2.467  1.00  0.00           N  
ATOM   2305  CA  GLY B1807      24.082  94.525   3.465  1.00  0.00           C  
ATOM   2306  C   GLY B1807      24.953  93.728   4.413  1.00  0.00           C  
ATOM   2307  O   GLY B1807      25.844  94.295   5.048  1.00  0.00           O  
ATOM   2308  N   GLU B1808      24.709  92.426   4.516  1.00  0.00           N  
ATOM   2309  CA  GLU B1808      25.482  91.575   5.411  1.00  0.00           C  
ATOM   2310  C   GLU B1808      26.944  91.417   4.986  1.00  0.00           C  
ATOM   2311  O   GLU B1808      27.262  90.669   4.058  1.00  0.00           O  
ATOM   2312  CB  GLU B1808      24.816  90.207   5.517  1.00  0.00           C  
ATOM   2313  CG  GLU B1808      23.354  90.287   5.899  1.00  0.00           C  
ATOM   2314  CD  GLU B1808      23.129  91.025   7.206  1.00  0.00           C  
ATOM   2315  OE1 GLU B1808      21.952  91.204   7.587  1.00  0.00           O  
ATOM   2316  OE2 GLU B1808      24.121  91.423   7.853  1.00  0.00           O  
ATOM   2317  N   ILE B1809      27.819  92.142   5.681  1.00  0.00           N  
ATOM   2318  CA  ILE B1809      29.259  92.131   5.442  1.00  0.00           C  
ATOM   2319  C   ILE B1809      29.894  92.474   6.779  1.00  0.00           C  
ATOM   2320  O   ILE B1809      29.500  93.440   7.417  1.00  0.00           O  
ATOM   2321  CB  ILE B1809      29.677  93.201   4.402  1.00  0.00           C  
ATOM   2322  CG1 ILE B1809      29.344  94.602   4.915  1.00  0.00           C  
ATOM   2323  CG2 ILE B1809      28.941  92.969   3.097  1.00  0.00           C  
ATOM   2324  CD1 ILE B1809      29.738  95.710   3.976  1.00  0.00           C  
ATOM   2325  N   LYS B1810      30.873  91.696   7.213  1.00  0.00           N  
ATOM   2326  CA  LYS B1810      31.495  91.973   8.500  1.00  0.00           C  
ATOM   2327  C   LYS B1810      33.015  91.973   8.466  1.00  0.00           C  
ATOM   2328  O   LYS B1810      33.633  91.407   7.568  1.00  0.00           O  
ATOM   2329  CB  LYS B1810      31.009  90.943   9.535  1.00  0.00           C  
ATOM   2330  CG  LYS B1810      31.604  91.084  10.953  1.00  0.00           C  
ATOM   2331  CD  LYS B1810      31.005  92.257  11.736  1.00  0.00           C  
ATOM   2332  CE  LYS B1810      29.508  92.062  12.013  1.00  0.00           C  
ATOM   2333  NZ  LYS B1810      28.871  93.236  12.689  1.00  0.00           N  
ATOM   2334  N   LEU B1811      33.601  92.641   9.452  1.00  0.00           N  
ATOM   2335  CA  LEU B1811      35.045  92.704   9.635  1.00  0.00           C  
ATOM   2336  C   LEU B1811      35.179  92.434  11.120  1.00  0.00           C  
ATOM   2337  O   LEU B1811      34.312  92.832  11.902  1.00  0.00           O  
ATOM   2338  CB  LEU B1811      35.611  94.095   9.324  1.00  0.00           C  
ATOM   2339  CG  LEU B1811      35.371  94.688   7.936  1.00  0.00           C  
ATOM   2340  CD1 LEU B1811      36.153  95.982   7.792  1.00  0.00           C  
ATOM   2341  CD2 LEU B1811      35.798  93.701   6.871  1.00  0.00           C  
ATOM   2342  N   SER B1812      36.244  91.752  11.515  1.00  0.00           N  
ATOM   2343  CA  SER B1812      36.440  91.459  12.924  1.00  0.00           C  
ATOM   2344  C   SER B1812      37.038  92.670  13.605  1.00  0.00           C  
ATOM   2345  O   SER B1812      37.550  93.570  12.950  1.00  0.00           O  
ATOM   2346  CB  SER B1812      37.392  90.283  13.105  1.00  0.00           C  
ATOM   2347  OG  SER B1812      38.732  90.689  12.890  1.00  0.00           O  
ATOM   2348  N   ASP B1813      36.962  92.693  14.925  1.00  0.00           N  
ATOM   2349  CA  ASP B1813      37.535  93.787  15.678  1.00  0.00           C  
ATOM   2350  C   ASP B1813      39.019  93.740  15.351  1.00  0.00           C  
ATOM   2351  O   ASP B1813      39.664  94.770  15.160  1.00  0.00           O  
ATOM   2352  CB  ASP B1813      37.307  93.556  17.168  1.00  0.00           C  
ATOM   2353  CG  ASP B1813      35.841  93.574  17.534  1.00  0.00           C  
ATOM   2354  OD1 ASP B1813      35.488  93.025  18.600  1.00  0.00           O  
ATOM   2355  OD2 ASP B1813      35.047  94.147  16.756  1.00  0.00           O  
ATOM   2356  N   LEU B1814      39.547  92.524  15.272  1.00  0.00           N  
ATOM   2357  CA  LEU B1814      40.951  92.317  14.954  1.00  0.00           C  
ATOM   2358  C   LEU B1814      41.262  92.930  13.590  1.00  0.00           C  
ATOM   2359  O   LEU B1814      42.344  93.474  13.385  1.00  0.00           O  
ATOM   2360  CB  LEU B1814      41.277  90.821  14.960  1.00  0.00           C  
ATOM   2361  CG  LEU B1814      42.723  90.425  14.653  1.00  0.00           C  
ATOM   2362  CD1 LEU B1814      43.698  91.221  15.503  1.00  0.00           C  
ATOM   2363  CD2 LEU B1814      42.879  88.940  14.907  1.00  0.00           C  
ATOM   2364  N   ASP B1815      40.314  92.837  12.661  1.00  0.00           N  
ATOM   2365  CA  ASP B1815      40.493  93.421  11.337  1.00  0.00           C  
ATOM   2366  C   ASP B1815      40.412  94.944  11.439  1.00  0.00           C  
ATOM   2367  O   ASP B1815      41.320  95.646  10.999  1.00  0.00           O  
ATOM   2368  CB  ASP B1815      39.426  92.910  10.363  1.00  0.00           C  
ATOM   2369  CG  ASP B1815      39.813  91.595   9.714  1.00  0.00           C  
ATOM   2370  OD1 ASP B1815      40.981  91.477   9.285  1.00  0.00           O  
ATOM   2371  OD2 ASP B1815      38.955  90.688   9.616  1.00  0.00           O  
ATOM   2372  N   ILE B1816      39.324  95.455  12.015  1.00  0.00           N  
ATOM   2373  CA  ILE B1816      39.168  96.898  12.185  1.00  0.00           C  
ATOM   2374  C   ILE B1816      40.493  97.381  12.759  1.00  0.00           C  
ATOM   2375  O   ILE B1816      41.071  98.355  12.288  1.00  0.00           O  
ATOM   2376  CB  ILE B1816      38.042  97.246  13.192  1.00  0.00           C  
ATOM   2377  CG1 ILE B1816      36.715  96.641  12.746  1.00  0.00           C  
ATOM   2378  CG2 ILE B1816      37.875  98.738  13.285  1.00  0.00           C  
ATOM   2379  CD1 ILE B1816      36.250  97.114  11.383  1.00  0.00           C  
ATOM   2380  N   ALA B1817      40.966  96.670  13.778  1.00  0.00           N  
ATOM   2381  CA  ALA B1817      42.229  96.979  14.429  1.00  0.00           C  
ATOM   2382  C   ALA B1817      43.321  97.205  13.386  1.00  0.00           C  
ATOM   2383  O   ALA B1817      43.685  98.340  13.095  1.00  0.00           O  
ATOM   2384  CB  ALA B1817      42.625  95.837  15.354  1.00  0.00           C  
ATOM   2385  N   ARG B1818      43.840  96.113  12.837  1.00  0.00           N  
ATOM   2386  CA  ARG B1818      44.882  96.153  11.816  1.00  0.00           C  
ATOM   2387  C   ARG B1818      44.793  97.391  10.901  1.00  0.00           C  
ATOM   2388  O   ARG B1818      45.812  97.968  10.520  1.00  0.00           O  
ATOM   2389  CB  ARG B1818      44.794  94.874  10.978  1.00  0.00           C  
ATOM   2390  CG  ARG B1818      45.952  94.613  10.037  1.00  0.00           C  
ATOM   2391  CD  ARG B1818      45.634  93.446   9.109  1.00  0.00           C  
ATOM   2392  NE  ARG B1818      45.221  92.241   9.829  1.00  0.00           N  
ATOM   2393  CZ  ARG B1818      45.944  91.627  10.766  1.00  0.00           C  
ATOM   2394  NH1 ARG B1818      45.476  90.538  11.355  1.00  0.00           N  
ATOM   2395  NH2 ARG B1818      47.131  92.094  11.124  1.00  0.00           N  
ATOM   2396  N   GLU B1819      43.577  97.798  10.559  1.00  0.00           N  
ATOM   2397  CA  GLU B1819      43.368  98.949   9.692  1.00  0.00           C  
ATOM   2398  C   GLU B1819      43.665 100.315  10.326  1.00  0.00           C  
ATOM   2399  O   GLU B1819      43.774 101.323   9.628  1.00  0.00           O  
ATOM   2400  CB  GLU B1819      41.937  98.920   9.163  1.00  0.00           C  
ATOM   2401  CG  GLU B1819      41.736  97.946   8.019  1.00  0.00           C  
ATOM   2402  CD  GLU B1819      42.248  98.496   6.706  1.00  0.00           C  
ATOM   2403  OE1 GLU B1819      42.194  97.760   5.698  1.00  0.00           O  
ATOM   2404  OE2 GLU B1819      42.697  99.668   6.679  1.00  0.00           O  
ATOM   2405  N   ILE B1820      43.789 100.347  11.645  1.00  0.00           N  
ATOM   2406  CA  ILE B1820      44.083 101.582  12.364  1.00  0.00           C  
ATOM   2407  C   ILE B1820      45.597 101.768  12.393  1.00  0.00           C  
ATOM   2408  O   ILE B1820      46.315 101.057  13.110  1.00  0.00           O  
ATOM   2409  CB  ILE B1820      43.521 101.504  13.797  1.00  0.00           C  
ATOM   2410  CG1 ILE B1820      41.998 101.605  13.739  1.00  0.00           C  
ATOM   2411  CG2 ILE B1820      44.117 102.590  14.674  1.00  0.00           C  
ATOM   2412  CD1 ILE B1820      41.315 101.241  15.034  1.00  0.00           C  
ATOM   2413  N   LYS B1821      46.076 102.736  11.616  1.00  0.00           N  
ATOM   2414  CA  LYS B1821      47.510 102.985  11.520  1.00  0.00           C  
ATOM   2415  C   LYS B1821      48.003 104.426  11.705  1.00  0.00           C  
ATOM   2416  O   LYS B1821      47.288 105.392  11.440  1.00  0.00           O  
ATOM   2417  CB  LYS B1821      48.009 102.428  10.185  1.00  0.00           C  
ATOM   2418  CG  LYS B1821      47.037 102.637   9.034  1.00  0.00           C  
ATOM   2419  CD  LYS B1821      47.349 101.741   7.845  1.00  0.00           C  
ATOM   2420  CE  LYS B1821      47.073 100.263   8.136  1.00  0.00           C  
ATOM   2421  NZ  LYS B1821      48.018  99.632   9.100  1.00  0.00           N  
ATOM   2422  N   VAL B1822      49.246 104.540  12.171  1.00  0.00           N  
ATOM   2423  CA  VAL B1822      49.906 105.820  12.411  1.00  0.00           C  
ATOM   2424  C   VAL B1822      50.033 106.575  11.095  1.00  0.00           C  
ATOM   2425  O   VAL B1822      50.543 106.024  10.121  1.00  0.00           O  
ATOM   2426  CB  VAL B1822      51.321 105.598  12.987  1.00  0.00           C  
ATOM   2427  CG1 VAL B1822      52.036 106.921  13.133  1.00  0.00           C  
ATOM   2428  CG2 VAL B1822      51.231 104.887  14.328  1.00  0.00           C  
ATOM   2429  N   LYS B1830      49.583 107.826  11.056  1.00  0.00           N  
ATOM   2430  CA  LYS B1830      49.663 108.594   9.818  1.00  0.00           C  
ATOM   2431  C   LYS B1830      51.081 109.042   9.506  1.00  0.00           C  
ATOM   2432  O   LYS B1830      51.732 108.483   8.626  1.00  0.00           O  
ATOM   2433  CB  LYS B1830      48.744 109.811   9.869  1.00  0.00           C  
ATOM   2434  CG  LYS B1830      48.710 110.611   8.565  1.00  0.00           C  
ATOM   2435  CD  LYS B1830      48.232 109.768   7.387  1.00  0.00           C  
ATOM   2436  CE  LYS B1830      48.147 110.594   6.107  1.00  0.00           C  
ATOM   2437  NZ  LYS B1830      47.668 109.798   4.936  1.00  0.00           N  
ATOM   2438  N   GLU B1831      51.561 110.056  10.212  1.00  0.00           N  
ATOM   2439  CA  GLU B1831      52.916 110.539   9.984  1.00  0.00           C  
ATOM   2440  C   GLU B1831      53.845 109.893  11.001  1.00  0.00           C  
ATOM   2441  O   GLU B1831      53.619 109.985  12.209  1.00  0.00           O  
ATOM   2442  CB  GLU B1831      52.970 112.061  10.113  1.00  0.00           C  
ATOM   2443  CG  GLU B1831      52.090 112.801   9.118  1.00  0.00           C  
ATOM   2444  CD  GLU B1831      52.265 114.304   9.202  1.00  0.00           C  
ATOM   2445  OE1 GLU B1831      51.522 115.031   8.507  1.00  0.00           O  
ATOM   2446  OE2 GLU B1831      53.150 114.756   9.961  1.00  0.00           O  
ATOM   2447  N   VAL B1832      54.892 109.240  10.510  1.00  0.00           N  
ATOM   2448  CA  VAL B1832      55.834 108.563  11.390  1.00  0.00           C  
ATOM   2449  C   VAL B1832      57.279 108.873  11.008  1.00  0.00           C  
ATOM   2450  O   VAL B1832      57.598 109.009   9.826  1.00  0.00           O  
ATOM   2451  CB  VAL B1832      55.604 107.035  11.339  1.00  0.00           C  
ATOM   2452  CG1 VAL B1832      55.805 106.531   9.918  1.00  0.00           C  
ATOM   2453  CG2 VAL B1832      56.534 106.322  12.300  1.00  0.00           C  
ATOM   2454  N   PRO B1833      58.168 108.996  12.011  1.00  0.00           N  
ATOM   2455  CA  PRO B1833      59.596 109.289  11.838  1.00  0.00           C  
ATOM   2456  C   PRO B1833      60.244 108.555  10.668  1.00  0.00           C  
ATOM   2457  O   PRO B1833      60.348 107.329  10.672  1.00  0.00           O  
ATOM   2458  CB  PRO B1833      60.180 108.878  13.179  1.00  0.00           C  
ATOM   2459  CG  PRO B1833      59.121 109.347  14.120  1.00  0.00           C  
ATOM   2460  CD  PRO B1833      57.837 108.892  13.446  1.00  0.00           C  
ATOM   2461  N   GLN B1834      60.691 109.322   9.678  1.00  0.00           N  
ATOM   2462  CA  GLN B1834      61.311 108.769   8.479  1.00  0.00           C  
ATOM   2463  C   GLN B1834      62.826 108.579   8.611  1.00  0.00           C  
ATOM   2464  O   GLN B1834      63.511 108.316   7.623  1.00  0.00           O  
ATOM   2465  CB  GLN B1834      61.008 109.681   7.283  1.00  0.00           C  
ATOM   2466  CG  GLN B1834      61.347 109.096   5.917  1.00  0.00           C  
ATOM   2467  CD  GLN B1834      60.334 108.067   5.450  1.00  0.00           C  
ATOM   2468  OE1 GLN B1834      60.017 107.119   6.169  1.00  0.00           O  
ATOM   2469  NE2 GLN B1834      59.825 108.247   4.235  1.00  0.00           N  
ATOM   2470  N   THR B1835      63.353 108.705   9.825  1.00  0.00           N  
ATOM   2471  CA  THR B1835      64.789 108.539  10.035  1.00  0.00           C  
ATOM   2472  C   THR B1835      65.107 107.606  11.192  1.00  0.00           C  
ATOM   2473  O   THR B1835      64.309 107.441  12.111  1.00  0.00           O  
ATOM   2474  CB  THR B1835      65.473 109.883  10.315  1.00  0.00           C  
ATOM   2475  OG1 THR B1835      65.023 110.399  11.574  1.00  0.00           O  
ATOM   2476  CG2 THR B1835      65.147 110.877   9.216  1.00  0.00           C  
ATOM   2477  N   ALA B1836      66.288 107.002  11.144  1.00  0.00           N  
ATOM   2478  CA  ALA B1836      66.716 106.081  12.188  1.00  0.00           C  
ATOM   2479  C   ALA B1836      66.579 106.728  13.564  1.00  0.00           C  
ATOM   2480  O   ALA B1836      66.029 106.132  14.493  1.00  0.00           O  
ATOM   2481  CB  ALA B1836      68.164 105.658  11.945  1.00  0.00           C  
ATOM   2482  N   VAL B1837      67.079 107.953  13.683  1.00  0.00           N  
ATOM   2483  CA  VAL B1837      67.021 108.686  14.942  1.00  0.00           C  
ATOM   2484  C   VAL B1837      65.579 109.014  15.314  1.00  0.00           C  
ATOM   2485  O   VAL B1837      65.146 108.750  16.436  1.00  0.00           O  
ATOM   2486  CB  VAL B1837      67.827 110.005  14.863  1.00  0.00           C  
ATOM   2487  CG1 VAL B1837      67.861 110.678  16.225  1.00  0.00           C  
ATOM   2488  CG2 VAL B1837      69.238 109.724  14.373  1.00  0.00           C  
ATOM   2489  N   GLY B1838      64.846 109.590  14.364  1.00  0.00           N  
ATOM   2490  CA  GLY B1838      63.459 109.951  14.601  1.00  0.00           C  
ATOM   2491  C   GLY B1838      62.733 108.943  15.466  1.00  0.00           C  
ATOM   2492  O   GLY B1838      62.001 109.312  16.385  1.00  0.00           O  
ATOM   2493  N   LEU B1839      62.939 107.663  15.173  1.00  0.00           N  
ATOM   2494  CA  LEU B1839      62.304 106.597  15.933  1.00  0.00           C  
ATOM   2495  C   LEU B1839      62.717 106.654  17.396  1.00  0.00           C  
ATOM   2496  O   LEU B1839      61.868 106.691  18.283  1.00  0.00           O  
ATOM   2497  CB  LEU B1839      62.665 105.232  15.337  1.00  0.00           C  
ATOM   2498  CG  LEU B1839      61.889 104.776  14.095  1.00  0.00           C  
ATOM   2499  CD1 LEU B1839      60.470 104.420  14.492  1.00  0.00           C  
ATOM   2500  CD2 LEU B1839      61.888 105.864  13.031  1.00  0.00           C  
ATOM   2501  N   LYS B1840      64.021 106.670  17.650  1.00  0.00           N  
ATOM   2502  CA  LYS B1840      64.506 106.722  19.021  1.00  0.00           C  
ATOM   2503  C   LYS B1840      64.190 108.051  19.705  1.00  0.00           C  
ATOM   2504  O   LYS B1840      64.467 108.227  20.891  1.00  0.00           O  
ATOM   2505  CB  LYS B1840      66.012 106.420  19.068  1.00  0.00           C  
ATOM   2506  CG  LYS B1840      66.833 107.031  17.942  1.00  0.00           C  
ATOM   2507  CD  LYS B1840      68.239 106.435  17.902  1.00  0.00           C  
ATOM   2508  CE  LYS B1840      69.058 106.999  16.748  1.00  0.00           C  
ATOM   2509  NZ  LYS B1840      70.387 106.341  16.606  1.00  0.00           N  
ATOM   2510  N   ILE B1841      63.597 108.980  18.957  1.00  0.00           N  
ATOM   2511  CA  ILE B1841      63.221 110.280  19.509  1.00  0.00           C  
ATOM   2512  C   ILE B1841      61.859 110.157  20.181  1.00  0.00           C  
ATOM   2513  O   ILE B1841      61.755 110.206  21.403  1.00  0.00           O  
ATOM   2514  CB  ILE B1841      63.127 111.374  18.419  1.00  0.00           C  
ATOM   2515  CG1 ILE B1841      64.515 111.659  17.842  1.00  0.00           C  
ATOM   2516  CG2 ILE B1841      62.528 112.645  19.007  1.00  0.00           C  
ATOM   2517  CD1 ILE B1841      64.545 112.784  16.820  1.00  0.00           C  
ATOM   2518  N   ALA B1842      60.813 110.004  19.375  1.00  0.00           N  
ATOM   2519  CA  ALA B1842      59.466 109.861  19.910  1.00  0.00           C  
ATOM   2520  C   ALA B1842      59.479 108.726  20.924  1.00  0.00           C  
ATOM   2521  O   ALA B1842      58.737 108.743  21.906  1.00  0.00           O  
ATOM   2522  CB  ALA B1842      58.489 109.550  18.792  1.00  0.00           C  
ATOM   2523  N   GLN B1843      60.341 107.745  20.674  1.00  0.00           N  
ATOM   2524  CA  GLN B1843      60.482 106.586  21.545  1.00  0.00           C  
ATOM   2525  C   GLN B1843      60.900 107.036  22.936  1.00  0.00           C  
ATOM   2526  O   GLN B1843      60.651 106.345  23.924  1.00  0.00           O  
ATOM   2527  CB  GLN B1843      61.526 105.626  20.970  1.00  0.00           C  
ATOM   2528  CG  GLN B1843      61.734 104.355  21.774  1.00  0.00           C  
ATOM   2529  CD  GLN B1843      62.708 103.399  21.107  1.00  0.00           C  
ATOM   2530  OE1 GLN B1843      63.014 102.333  21.641  1.00  0.00           O  
ATOM   2531  NE2 GLN B1843      63.199 103.777  19.932  1.00  0.00           N  
ATOM   2532  N   SER B1844      61.539 108.200  22.997  1.00  0.00           N  
ATOM   2533  CA  SER B1844      61.997 108.776  24.256  1.00  0.00           C  
ATOM   2534  C   SER B1844      60.941 109.747  24.776  1.00  0.00           C  
ATOM   2535  O   SER B1844      60.605 109.738  25.963  1.00  0.00           O  
ATOM   2536  CB  SER B1844      63.316 109.516  24.046  1.00  0.00           C  
ATOM   2537  OG  SER B1844      63.131 110.625  23.186  1.00  0.00           O  
ATOM   2538  N   ILE B1845      60.428 110.583  23.875  1.00  0.00           N  
ATOM   2539  CA  ILE B1845      59.396 111.558  24.217  1.00  0.00           C  
ATOM   2540  C   ILE B1845      58.406 110.886  25.155  1.00  0.00           C  
ATOM   2541  O   ILE B1845      58.079 111.402  26.222  1.00  0.00           O  
ATOM   2542  CB  ILE B1845      58.613 112.027  22.965  1.00  0.00           C  
ATOM   2543  CG1 ILE B1845      59.583 112.414  21.845  1.00  0.00           C  
ATOM   2544  CG2 ILE B1845      57.705 113.194  23.325  1.00  0.00           C  
ATOM   2545  CD1 ILE B1845      60.603 113.457  22.226  1.00  0.00           C  
ATOM   2546  N   VAL B1847      57.938 109.716  24.738  1.00  0.00           N  
ATOM   2547  CA  VAL B1847      56.988 108.950  25.521  1.00  0.00           C  
ATOM   2548  C   VAL B1847      57.643 108.462  26.800  1.00  0.00           C  
ATOM   2549  O   VAL B1847      57.087 108.613  27.885  1.00  0.00           O  
ATOM   2550  CB  VAL B1847      56.472 107.740  24.724  1.00  0.00           C  
ATOM   2551  CG1 VAL B1847      55.555 106.897  25.593  1.00  0.00           C  
ATOM   2552  CG2 VAL B1847      55.733 108.220  23.479  1.00  0.00           C  
ATOM   2553  N   GLU B1848      58.835 107.892  26.664  1.00  0.00           N  
ATOM   2554  CA  GLU B1848      59.569 107.365  27.806  1.00  0.00           C  
ATOM   2555  C   GLU B1848      59.602 108.313  29.004  1.00  0.00           C  
ATOM   2556  O   GLU B1848      59.741 107.869  30.147  1.00  0.00           O  
ATOM   2557  CB  GLU B1848      60.998 107.010  27.393  1.00  0.00           C  
ATOM   2558  CG  GLU B1848      61.823 106.396  28.513  1.00  0.00           C  
ATOM   2559  CD  GLU B1848      61.158 105.178  29.127  1.00  0.00           C  
ATOM   2560  OE1 GLU B1848      60.930 104.190  28.397  1.00  0.00           O  
ATOM   2561  OE2 GLU B1848      60.860 105.210  30.340  1.00  0.00           O  
ATOM   2562  N   THR B1849      59.481 109.614  28.751  1.00  0.00           N  
ATOM   2563  CA  THR B1849      59.493 110.591  29.836  1.00  0.00           C  
ATOM   2564  C   THR B1849      58.075 110.882  30.310  1.00  0.00           C  
ATOM   2565  O   THR B1849      57.800 110.890  31.509  1.00  0.00           O  
ATOM   2566  CB  THR B1849      60.151 111.920  29.407  1.00  0.00           C  
ATOM   2567  OG1 THR B1849      59.377 112.530  28.366  1.00  0.00           O  
ATOM   2568  CG2 THR B1849      61.567 111.672  28.913  1.00  0.00           C  
ATOM   2569  N   ALA B1850      57.173 111.119  29.365  1.00  0.00           N  
ATOM   2570  CA  ALA B1850      55.789 111.402  29.707  1.00  0.00           C  
ATOM   2571  C   ALA B1850      55.230 110.246  30.528  1.00  0.00           C  
ATOM   2572  O   ALA B1850      54.342 110.436  31.357  1.00  0.00           O  
ATOM   2573  CB  ALA B1850      54.969 111.596  28.444  1.00  0.00           C  
ATOM   2574  N   GLU B1851      55.763 109.049  30.297  1.00  0.00           N  
ATOM   2575  CA  GLU B1851      55.322 107.858  31.016  1.00  0.00           C  
ATOM   2576  C   GLU B1851      55.641 107.960  32.505  1.00  0.00           C  
ATOM   2577  O   GLU B1851      55.307 107.063  33.281  1.00  0.00           O  
ATOM   2578  CB  GLU B1851      55.999 106.605  30.449  1.00  0.00           C  
ATOM   2579  CG  GLU B1851      55.612 106.252  29.022  1.00  0.00           C  
ATOM   2580  CD  GLU B1851      56.308 104.994  28.529  1.00  0.00           C  
ATOM   2581  OE1 GLU B1851      57.557 104.973  28.503  1.00  0.00           O  
ATOM   2582  OE2 GLU B1851      55.606 104.025  28.170  1.00  0.00           O  
ATOM   2583  N   LYS B1852      56.288 109.052  32.899  1.00  0.00           N  
ATOM   2584  CA  LYS B1852      56.655 109.250  34.296  1.00  0.00           C  
ATOM   2585  C   LYS B1852      56.456 110.685  34.781  1.00  0.00           C  
ATOM   2586  O   LYS B1852      55.910 110.911  35.864  1.00  0.00           O  
ATOM   2587  CB  LYS B1852      58.112 108.819  34.513  1.00  0.00           C  
ATOM   2588  CG  LYS B1852      59.093 109.369  33.482  1.00  0.00           C  
ATOM   2589  CD  LYS B1852      60.514 108.845  33.689  1.00  0.00           C  
ATOM   2590  CE  LYS B1852      61.135 109.368  34.979  1.00  0.00           C  
ATOM   2591  NZ  LYS B1852      62.547 108.917  35.147  1.00  0.00           N  
ATOM   2592  N   HIS B1853      56.889 111.653  33.979  1.00  0.00           N  
ATOM   2593  CA  HIS B1853      56.769 113.060  34.349  1.00  0.00           C  
ATOM   2594  C   HIS B1853      55.419 113.686  33.996  1.00  0.00           C  
ATOM   2595  O   HIS B1853      55.258 114.905  34.045  1.00  0.00           O  
ATOM   2596  CB  HIS B1853      57.900 113.868  33.702  1.00  0.00           C  
ATOM   2597  CG  HIS B1853      59.268 113.477  34.175  1.00  0.00           C  
ATOM   2598  ND1 HIS B1853      59.602 113.405  35.510  1.00  0.00           N  
ATOM   2599  CD2 HIS B1853      60.388 113.145  33.489  1.00  0.00           C  
ATOM   2600  CE1 HIS B1853      60.867 113.045  35.627  1.00  0.00           C  
ATOM   2601  NE2 HIS B1853      61.368 112.881  34.416  1.00  0.00           N  
ATOM   2602  N   ALA B1854      54.446 112.852  33.644  1.00  0.00           N  
ATOM   2603  CA  ALA B1854      53.119 113.349  33.299  1.00  0.00           C  
ATOM   2604  C   ALA B1854      52.386 113.726  34.577  1.00  0.00           C  
ATOM   2605  O   ALA B1854      51.155 113.758  34.613  1.00  0.00           O  
ATOM   2606  CB  ALA B1854      52.340 112.284  32.544  1.00  0.00           C  
ATOM   2607  N   SER B1855      53.158 114.007  35.624  1.00  0.00           N  
ATOM   2608  CA  SER B1855      52.605 114.378  36.920  1.00  0.00           C  
ATOM   2609  C   SER B1855      53.023 115.785  37.345  1.00  0.00           C  
ATOM   2610  O   SER B1855      52.182 116.679  37.446  1.00  0.00           O  
ATOM   2611  CB  SER B1855      53.044 113.366  37.978  1.00  0.00           C  
ATOM   2612  OG  SER B1855      52.614 112.060  37.636  1.00  0.00           O  
ATOM   2613  N   GLU B1856      54.320 115.967  37.594  1.00  0.00           N  
ATOM   2614  CA  GLU B1856      54.883 117.255  38.014  1.00  0.00           C  
ATOM   2615  C   GLU B1856      53.980 118.462  37.755  1.00  0.00           C  
ATOM   2616  O   GLU B1856      53.565 118.709  36.620  1.00  0.00           O  
ATOM   2617  CB  GLU B1856      56.236 117.486  37.329  1.00  0.00           C  
ATOM   2618  CG  GLU B1856      57.413 116.766  37.981  1.00  0.00           C  
ATOM   2619  CD  GLU B1856      57.813 117.375  39.317  1.00  0.00           C  
ATOM   2620  OE1 GLU B1856      58.778 116.877  39.936  1.00  0.00           O  
ATOM   2621  OE2 GLU B1856      57.166 118.353  39.750  1.00  0.00           O  
ATOM   2622  N   PRO B1857      53.666 119.231  38.812  1.00  0.00           N  
ATOM   2623  CA  PRO B1857      52.809 120.416  38.697  1.00  0.00           C  
ATOM   2624  C   PRO B1857      53.344 121.428  37.687  1.00  0.00           C  
ATOM   2625  O   PRO B1857      54.444 121.958  37.844  1.00  0.00           O  
ATOM   2626  CB  PRO B1857      52.795 120.964  40.120  1.00  0.00           C  
ATOM   2627  CG  PRO B1857      52.923 119.722  40.952  1.00  0.00           C  
ATOM   2628  CD  PRO B1857      54.010 118.974  40.222  1.00  0.00           C  
ATOM   2629  N   SER B1860      52.554 121.690  36.651  1.00  0.00           N  
ATOM   2630  CA  SER B1860      52.935 122.627  35.601  1.00  0.00           C  
ATOM   2631  C   SER B1860      52.787 124.080  36.040  1.00  0.00           C  
ATOM   2632  O   SER B1860      51.946 124.402  36.878  1.00  0.00           O  
ATOM   2633  CB  SER B1860      52.082 122.388  34.354  1.00  0.00           C  
ATOM   2634  OG  SER B1860      52.258 121.071  33.866  1.00  0.00           O  
ATOM   2635  N   PRO B1861      53.606 124.980  35.472  1.00  0.00           N  
ATOM   2636  CA  PRO B1861      54.636 124.691  34.466  1.00  0.00           C  
ATOM   2637  C   PRO B1861      55.812 123.870  35.004  1.00  0.00           C  
ATOM   2638  O   PRO B1861      56.069 123.847  36.209  1.00  0.00           O  
ATOM   2639  CB  PRO B1861      55.071 126.082  34.008  1.00  0.00           C  
ATOM   2640  CG  PRO B1861      53.832 126.898  34.195  1.00  0.00           C  
ATOM   2641  CD  PRO B1861      53.353 126.429  35.546  1.00  0.00           C  
ATOM   2642  N   CYS B1862      56.518 123.203  34.094  1.00  0.00           N  
ATOM   2643  CA  CYS B1862      57.675 122.373  34.431  1.00  0.00           C  
ATOM   2644  C   CYS B1862      58.208 121.733  33.151  1.00  0.00           C  
ATOM   2645  O   CYS B1862      57.462 121.078  32.425  1.00  0.00           O  
ATOM   2646  CB  CYS B1862      57.277 121.281  35.429  1.00  0.00           C  
ATOM   2647  SG  CYS B1862      55.946 120.194  34.863  1.00  0.00           S  
ATOM   2648  N   SER B1863      59.497 121.917  32.878  1.00  0.00           N  
ATOM   2649  CA  SER B1863      60.096 121.367  31.666  1.00  0.00           C  
ATOM   2650  C   SER B1863      61.134 120.271  31.905  1.00  0.00           C  
ATOM   2651  O   SER B1863      61.949 120.357  32.827  1.00  0.00           O  
ATOM   2652  CB  SER B1863      60.726 122.494  30.847  1.00  0.00           C  
ATOM   2653  OG  SER B1863      61.314 121.995  29.661  1.00  0.00           O  
ATOM   2654  N   PHE B1864      61.089 119.247  31.055  1.00  0.00           N  
ATOM   2655  CA  PHE B1864      62.007 118.111  31.120  1.00  0.00           C  
ATOM   2656  C   PHE B1864      62.656 117.849  29.764  1.00  0.00           C  
ATOM   2657  O   PHE B1864      62.064 118.114  28.715  1.00  0.00           O  
ATOM   2658  CB  PHE B1864      61.264 116.851  31.562  1.00  0.00           C  
ATOM   2659  CG  PHE B1864      60.964 116.808  33.026  1.00  0.00           C  
ATOM   2660  CD1 PHE B1864      61.985 116.620  33.951  1.00  0.00           C  
ATOM   2661  CD2 PHE B1864      59.660 116.957  33.486  1.00  0.00           C  
ATOM   2662  CE1 PHE B1864      61.713 116.580  35.315  1.00  0.00           C  
ATOM   2663  CE2 PHE B1864      59.373 116.919  34.849  1.00  0.00           C  
ATOM   2664  CZ  PHE B1864      60.402 116.730  35.765  1.00  0.00           C  
ATOM   2665  N   LEU B1865      63.876 117.324  29.796  1.00  0.00           N  
ATOM   2666  CA  LEU B1865      64.612 117.007  28.577  1.00  0.00           C  
ATOM   2667  C   LEU B1865      64.565 115.493  28.386  1.00  0.00           C  
ATOM   2668  O   LEU B1865      64.705 114.738  29.351  1.00  0.00           O  
ATOM   2669  CB  LEU B1865      66.062 117.487  28.697  1.00  0.00           C  
ATOM   2670  CG  LEU B1865      66.956 117.373  27.458  1.00  0.00           C  
ATOM   2671  CD1 LEU B1865      66.342 118.149  26.303  1.00  0.00           C  
ATOM   2672  CD2 LEU B1865      68.345 117.906  27.780  1.00  0.00           C  
ATOM   2673  N   ALA B1866      64.370 115.050  27.146  1.00  0.00           N  
ATOM   2674  CA  ALA B1866      64.280 113.621  26.859  1.00  0.00           C  
ATOM   2675  C   ALA B1866      65.332 113.090  25.892  1.00  0.00           C  
ATOM   2676  O   ALA B1866      65.850 111.989  26.080  1.00  0.00           O  
ATOM   2677  CB  ALA B1866      62.891 113.293  26.330  1.00  0.00           C  
ATOM   2678  N   PHE B1867      65.646 113.864  24.859  1.00  0.00           N  
ATOM   2679  CA  PHE B1867      66.623 113.421  23.874  1.00  0.00           C  
ATOM   2680  C   PHE B1867      67.879 114.287  23.787  1.00  0.00           C  
ATOM   2681  O   PHE B1867      67.828 115.507  23.969  1.00  0.00           O  
ATOM   2682  CB  PHE B1867      65.969 113.351  22.490  1.00  0.00           C  
ATOM   2683  CG  PHE B1867      66.807 112.651  21.456  1.00  0.00           C  
ATOM   2684  CD1 PHE B1867      66.721 113.011  20.114  1.00  0.00           C  
ATOM   2685  CD2 PHE B1867      67.677 111.623  21.820  1.00  0.00           C  
ATOM   2686  CE1 PHE B1867      67.490 112.361  19.149  1.00  0.00           C  
ATOM   2687  CE2 PHE B1867      68.449 110.967  20.864  1.00  0.00           C  
ATOM   2688  CZ  PHE B1867      68.356 111.337  19.526  1.00  0.00           C  
ATOM   2689  N   GLU B1878      69.003 113.633  23.501  1.00  0.00           N  
ATOM   2690  CA  GLU B1878      70.294 114.298  23.351  1.00  0.00           C  
ATOM   2691  C   GLU B1878      71.114 113.569  22.282  1.00  0.00           C  
ATOM   2692  O   GLU B1878      71.663 112.495  22.534  1.00  0.00           O  
ATOM   2693  CB  GLU B1878      71.063 114.302  24.678  1.00  0.00           C  
ATOM   2694  CG  GLU B1878      72.419 115.006  24.602  1.00  0.00           C  
ATOM   2695  CD  GLU B1878      73.170 115.006  25.923  1.00  0.00           C  
ATOM   2696  OE1 GLU B1878      73.448 113.910  26.454  1.00  0.00           O  
ATOM   2697  OE2 GLU B1878      73.488 116.104  26.428  1.00  0.00           O  
ATOM   2698  N   GLY B1879      71.183 114.160  21.091  1.00  0.00           N  
ATOM   2699  CA  GLY B1879      71.928 113.563  19.994  1.00  0.00           C  
ATOM   2700  C   GLY B1879      71.772 114.394  18.735  1.00  0.00           C  
ATOM   2701  O   GLY B1879      71.154 115.458  18.775  1.00  0.00           O  
ATOM   2702  N   GLU B1880      72.317 113.920  17.617  1.00  0.00           N  
ATOM   2703  CA  GLU B1880      72.219 114.658  16.360  1.00  0.00           C  
ATOM   2704  C   GLU B1880      71.672 113.820  15.207  1.00  0.00           C  
ATOM   2705  O   GLU B1880      71.961 112.629  15.099  1.00  0.00           O  
ATOM   2706  CB  GLU B1880      73.587 115.212  15.958  1.00  0.00           C  
ATOM   2707  CG  GLU B1880      74.577 114.150  15.514  1.00  0.00           C  
ATOM   2708  CD  GLU B1880      75.798 114.740  14.838  1.00  0.00           C  
ATOM   2709  OE1 GLU B1880      76.657 113.958  14.381  1.00  0.00           O  
ATOM   2710  OE2 GLU B1880      75.898 115.983  14.763  1.00  0.00           O  
ATOM   2711  N   MET B1881      70.891 114.460  14.342  1.00  0.00           N  
ATOM   2712  CA  MET B1881      70.304 113.787  13.188  1.00  0.00           C  
ATOM   2713  C   MET B1881      70.605 114.557  11.905  1.00  0.00           C  
ATOM   2714  O   MET B1881      70.466 115.778  11.860  1.00  0.00           O  
ATOM   2715  CB  MET B1881      68.785 113.659  13.358  1.00  0.00           C  
ATOM   2716  CG  MET B1881      68.037 114.990  13.389  1.00  0.00           C  
ATOM   2717  SD  MET B1881      66.238 114.814  13.504  1.00  0.00           S  
ATOM   2718  CE  MET B1881      65.789 114.755  11.773  1.00  0.00           C  
ATOM   2719  N   MET B1882      71.019 113.835  10.868  1.00  0.00           N  
ATOM   2720  CA  MET B1882      71.336 114.434   9.575  1.00  0.00           C  
ATOM   2721  C   MET B1882      72.605 115.283   9.598  1.00  0.00           C  
ATOM   2722  O   MET B1882      73.417 115.208   8.675  1.00  0.00           O  
ATOM   2723  CB  MET B1882      70.156 115.280   9.078  1.00  0.00           C  
ATOM   2724  CG  MET B1882      68.862 114.495   8.882  1.00  0.00           C  
ATOM   2725  SD  MET B1882      67.463 115.517   8.352  1.00  0.00           S  
ATOM   2726  CE  MET B1882      67.571 115.352   6.568  1.00  0.00           C  
ATOM   2727  N   GLY B1883      72.778 116.089  10.645  1.00  0.00           N  
ATOM   2728  CA  GLY B1883      73.964 116.928  10.729  1.00  0.00           C  
ATOM   2729  C   GLY B1883      74.130 117.793  11.971  1.00  0.00           C  
ATOM   2730  O   GLY B1883      75.255 118.007  12.424  1.00  0.00           O  
ATOM   2731  N   ARG B1884      73.029 118.292  12.527  1.00  0.00           N  
ATOM   2732  CA  ARG B1884      73.095 119.149  13.711  1.00  0.00           C  
ATOM   2733  C   ARG B1884      72.559 118.500  14.989  1.00  0.00           C  
ATOM   2734  O   ARG B1884      71.610 117.716  14.947  1.00  0.00           O  
ATOM   2735  CB  ARG B1884      72.331 120.454  13.464  1.00  0.00           C  
ATOM   2736  CG  ARG B1884      71.666 120.576  12.099  1.00  0.00           C  
ATOM   2737  CD  ARG B1884      72.684 120.731  10.980  1.00  0.00           C  
ATOM   2738  NE  ARG B1884      72.053 121.109   9.718  1.00  0.00           N  
ATOM   2739  CZ  ARG B1884      71.448 122.274   9.502  1.00  0.00           C  
ATOM   2740  NH1 ARG B1884      70.900 122.528   8.322  1.00  0.00           N  
ATOM   2741  NH2 ARG B1884      71.395 123.189  10.461  1.00  0.00           N  
ATOM   2742  N   ASN B1885      73.170 118.840  16.123  1.00  0.00           N  
ATOM   2743  CA  ASN B1885      72.752 118.309  17.421  1.00  0.00           C  
ATOM   2744  C   ASN B1885      71.317 118.733  17.723  1.00  0.00           C  
ATOM   2745  O   ASN B1885      70.841 119.752  17.216  1.00  0.00           O  
ATOM   2746  CB  ASN B1885      73.687 118.803  18.537  1.00  0.00           C  
ATOM   2747  CG  ASN B1885      74.929 117.935  18.694  1.00  0.00           C  
ATOM   2748  OD1 ASN B1885      74.843 116.776  19.094  1.00  0.00           O  
ATOM   2749  ND2 ASN B1885      76.091 118.496  18.377  1.00  0.00           N  
ATOM   2750  N   VAL B1886      70.630 117.949  18.550  1.00  0.00           N  
ATOM   2751  CA  VAL B1886      69.244 118.243  18.893  1.00  0.00           C  
ATOM   2752  C   VAL B1886      68.874 117.842  20.321  1.00  0.00           C  
ATOM   2753  O   VAL B1886      69.454 116.917  20.895  1.00  0.00           O  
ATOM   2754  CB  VAL B1886      68.274 117.516  17.932  1.00  0.00           C  
ATOM   2755  CG1 VAL B1886      66.853 118.002  18.163  1.00  0.00           C  
ATOM   2756  CG2 VAL B1886      68.696 117.738  16.488  1.00  0.00           C  
ATOM   2757  N   ARG B1887      67.898 118.555  20.877  1.00  0.00           N  
ATOM   2758  CA  ARG B1887      67.390 118.301  22.223  1.00  0.00           C  
ATOM   2759  C   ARG B1887      65.874 118.458  22.166  1.00  0.00           C  
ATOM   2760  O   ARG B1887      65.361 119.300  21.425  1.00  0.00           O  
ATOM   2761  CB  ARG B1887      67.959 119.307  23.226  1.00  0.00           C  
ATOM   2762  CG  ARG B1887      69.476 119.404  23.256  1.00  0.00           C  
ATOM   2763  CD  ARG B1887      69.935 120.280  24.417  1.00  0.00           C  
ATOM   2764  NE  ARG B1887      69.161 121.517  24.513  1.00  0.00           N  
ATOM   2765  CZ  ARG B1887      69.134 122.466  23.581  1.00  0.00           C  
ATOM   2766  NH1 ARG B1887      69.845 122.332  22.470  1.00  0.00           N  
ATOM   2767  NH2 ARG B1887      68.390 123.549  23.760  1.00  0.00           N  
ATOM   2768  N   VAL B1888      65.157 117.659  22.951  1.00  0.00           N  
ATOM   2769  CA  VAL B1888      63.702 117.726  22.951  1.00  0.00           C  
ATOM   2770  C   VAL B1888      63.120 118.159  24.294  1.00  0.00           C  
ATOM   2771  O   VAL B1888      63.500 117.640  25.344  1.00  0.00           O  
ATOM   2772  CB  VAL B1888      63.091 116.369  22.571  1.00  0.00           C  
ATOM   2773  CG1 VAL B1888      61.603 116.532  22.329  1.00  0.00           C  
ATOM   2774  CG2 VAL B1888      63.782 115.813  21.335  1.00  0.00           C  
ATOM   2775  N   TYR B1889      62.186 119.106  24.245  1.00  0.00           N  
ATOM   2776  CA  TYR B1889      61.545 119.628  25.448  1.00  0.00           C  
ATOM   2777  C   TYR B1889      60.073 119.240  25.559  1.00  0.00           C  
ATOM   2778  O   TYR B1889      59.383 119.075  24.554  1.00  0.00           O  
ATOM   2779  CB  TYR B1889      61.670 121.155  25.490  1.00  0.00           C  
ATOM   2780  CG  TYR B1889      63.068 121.657  25.787  1.00  0.00           C  
ATOM   2781  CD1 TYR B1889      63.700 121.343  26.990  1.00  0.00           C  
ATOM   2782  CD2 TYR B1889      63.755 122.455  24.871  1.00  0.00           C  
ATOM   2783  CE1 TYR B1889      64.981 121.809  27.276  1.00  0.00           C  
ATOM   2784  CE2 TYR B1889      65.038 122.927  25.147  1.00  0.00           C  
ATOM   2785  CZ  TYR B1889      65.644 122.601  26.352  1.00  0.00           C  
ATOM   2786  OH  TYR B1889      66.908 123.065  26.636  1.00  0.00           O  
ATOM   2787  N   VAL B1890      59.604 119.105  26.796  1.00  0.00           N  
ATOM   2788  CA  VAL B1890      58.220 118.737  27.079  1.00  0.00           C  
ATOM   2789  C   VAL B1890      57.724 119.500  28.306  1.00  0.00           C  
ATOM   2790  O   VAL B1890      58.235 119.305  29.409  1.00  0.00           O  
ATOM   2791  CB  VAL B1890      58.096 117.224  27.364  1.00  0.00           C  
ATOM   2792  CG1 VAL B1890      56.654 116.870  27.687  1.00  0.00           C  
ATOM   2793  CG2 VAL B1890      58.593 116.425  26.168  1.00  0.00           C  
ATOM   2794  N   VAL B1891      56.727 120.361  28.117  1.00  0.00           N  
ATOM   2795  CA  VAL B1891      56.187 121.148  29.224  1.00  0.00           C  
ATOM   2796  C   VAL B1891      54.793 121.710  28.951  1.00  0.00           C  
ATOM   2797  O   VAL B1891      54.430 121.980  27.807  1.00  0.00           O  
ATOM   2798  CB  VAL B1891      57.125 122.333  29.569  1.00  0.00           C  
ATOM   2799  CG1 VAL B1891      57.346 123.193  28.335  1.00  0.00           C  
ATOM   2800  CG2 VAL B1891      56.527 123.174  30.693  1.00  0.00           C  
ATOM   2801  N   ASN B1892      54.019 121.881  30.018  1.00  0.00           N  
ATOM   2802  CA  ASN B1892      52.674 122.431  29.917  1.00  0.00           C  
ATOM   2803  C   ASN B1892      52.782 123.915  30.266  1.00  0.00           C  
ATOM   2804  O   ASN B1892      52.475 124.326  31.385  1.00  0.00           O  
ATOM   2805  CB  ASN B1892      51.735 121.717  30.900  1.00  0.00           C  
ATOM   2806  CG  ASN B1892      50.271 122.075  30.684  1.00  0.00           C  
ATOM   2807  OD1 ASN B1892      49.894 123.246  30.713  1.00  0.00           O  
ATOM   2808  ND2 ASN B1892      49.438 121.060  30.473  1.00  0.00           N  
ATOM   2809  N   GLU B1893      53.237 124.705  29.296  1.00  0.00           N  
ATOM   2810  CA  GLU B1893      53.415 126.147  29.458  1.00  0.00           C  
ATOM   2811  C   GLU B1893      52.396 126.793  30.394  1.00  0.00           C  
ATOM   2812  O   GLU B1893      52.752 127.596  31.256  1.00  0.00           O  
ATOM   2813  CB  GLU B1893      53.341 126.841  28.094  1.00  0.00           C  
ATOM   2814  CG  GLU B1893      54.355 126.355  27.070  1.00  0.00           C  
ATOM   2815  CD  GLU B1893      54.211 127.062  25.733  1.00  0.00           C  
ATOM   2816  OE1 GLU B1893      54.365 128.301  25.694  1.00  0.00           O  
ATOM   2817  OE2 GLU B1893      53.941 126.380  24.722  1.00  0.00           O  
ATOM   2818  N   ASN B1894      51.128 126.439  30.212  1.00  0.00           N  
ATOM   2819  CA  ASN B1894      50.043 126.988  31.019  1.00  0.00           C  
ATOM   2820  C   ASN B1894      50.289 126.925  32.525  1.00  0.00           C  
ATOM   2821  O   ASN B1894      51.227 126.279  32.992  1.00  0.00           O  
ATOM   2822  CB  ASN B1894      48.732 126.278  30.675  1.00  0.00           C  
ATOM   2823  CG  ASN B1894      48.348 126.442  29.215  1.00  0.00           C  
ATOM   2824  OD1 ASN B1894      47.307 125.953  28.777  1.00  0.00           O  
ATOM   2825  ND2 ASN B1894      49.190 127.134  28.454  1.00  0.00           N  
ATOM   2826  N   GLU B1895      49.422 127.599  33.275  1.00  0.00           N  
ATOM   2827  CA  GLU B1895      49.522 127.674  34.728  1.00  0.00           C  
ATOM   2828  C   GLU B1895      49.353 126.349  35.475  1.00  0.00           C  
ATOM   2829  O   GLU B1895      49.803 125.298  35.016  1.00  0.00           O  
ATOM   2830  CB  GLU B1895      48.507 128.693  35.264  1.00  0.00           C  
ATOM   2831  CG  GLU B1895      48.775 130.151  34.871  1.00  0.00           C  
ATOM   2832  CD  GLU B1895      48.389 130.477  33.434  1.00  0.00           C  
ATOM   2833  OE1 GLU B1895      49.004 129.923  32.499  1.00  0.00           O  
ATOM   2834  OE2 GLU B1895      47.465 131.297  33.243  1.00  0.00           O  
ATOM   2835  N   ASN B1896      48.702 126.422  36.635  1.00  0.00           N  
ATOM   2836  CA  ASN B1896      48.467 125.263  37.495  1.00  0.00           C  
ATOM   2837  C   ASN B1896      47.764 124.085  36.829  1.00  0.00           C  
ATOM   2838  O   ASN B1896      46.760 124.252  36.134  1.00  0.00           O  
ATOM   2839  CB  ASN B1896      47.672 125.680  38.738  1.00  0.00           C  
ATOM   2840  CG  ASN B1896      48.492 126.515  39.705  1.00  0.00           C  
ATOM   2841  OD1 ASN B1896      48.984 127.588  39.356  1.00  0.00           O  
ATOM   2842  ND2 ASN B1896      48.643 126.024  40.931  1.00  0.00           N  
ATOM   2843  N   THR B1898      48.307 122.895  37.075  1.00  0.00           N  
ATOM   2844  CA  THR B1898      47.794 121.634  36.542  1.00  0.00           C  
ATOM   2845  C   THR B1898      48.944 120.626  36.534  1.00  0.00           C  
ATOM   2846  O   THR B1898      49.899 120.762  37.299  1.00  0.00           O  
ATOM   2847  CB  THR B1898      47.258 121.795  35.099  1.00  0.00           C  
ATOM   2848  OG1 THR B1898      46.669 120.563  34.666  1.00  0.00           O  
ATOM   2849  CG2 THR B1898      48.385 122.182  34.148  1.00  0.00           C  
ATOM   2850  N   LYS B1899      48.849 119.617  35.675  1.00  0.00           N  
ATOM   2851  CA  LYS B1899      49.892 118.602  35.564  1.00  0.00           C  
ATOM   2852  C   LYS B1899      50.585 118.786  34.218  1.00  0.00           C  
ATOM   2853  O   LYS B1899      50.081 119.506  33.354  1.00  0.00           O  
ATOM   2854  CB  LYS B1899      49.281 117.202  35.637  1.00  0.00           C  
ATOM   2855  CG  LYS B1899      48.537 116.895  36.928  1.00  0.00           C  
ATOM   2856  CD  LYS B1899      47.898 115.513  36.867  1.00  0.00           C  
ATOM   2857  CE  LYS B1899      47.183 115.165  38.162  1.00  0.00           C  
ATOM   2858  NZ  LYS B1899      48.121 115.111  39.319  1.00  0.00           N  
ATOM   2859  N   LEU B1900      51.737 118.144  34.038  1.00  0.00           N  
ATOM   2860  CA  LEU B1900      52.467 118.253  32.777  1.00  0.00           C  
ATOM   2861  C   LEU B1900      51.634 117.725  31.618  1.00  0.00           C  
ATOM   2862  O   LEU B1900      51.210 118.486  30.749  1.00  0.00           O  
ATOM   2863  CB  LEU B1900      53.785 117.479  32.838  1.00  0.00           C  
ATOM   2864  CG  LEU B1900      54.450 117.296  31.468  1.00  0.00           C  
ATOM   2865  CD1 LEU B1900      54.565 118.638  30.754  1.00  0.00           C  
ATOM   2866  CD2 LEU B1900      55.814 116.654  31.637  1.00  0.00           C  
ATOM   2867  N   CYS B1901      51.412 116.414  31.610  1.00  0.00           N  
ATOM   2868  CA  CYS B1901      50.627 115.774  30.563  1.00  0.00           C  
ATOM   2869  C   CYS B1901      49.166 115.690  30.963  1.00  0.00           C  
ATOM   2870  O   CYS B1901      48.846 115.431  32.125  1.00  0.00           O  
ATOM   2871  CB  CYS B1901      51.147 114.364  30.288  1.00  0.00           C  
ATOM   2872  SG  CYS B1901      52.795 114.297  29.570  1.00  0.00           S  
ATOM   2873  N   GLY B1902      48.282 115.907  29.993  1.00  0.00           N  
ATOM   2874  CA  GLY B1902      46.859 115.830  30.263  1.00  0.00           C  
ATOM   2875  C   GLY B1902      46.504 114.476  30.851  1.00  0.00           C  
ATOM   2876  O   GLY B1902      47.345 113.578  30.890  1.00  0.00           O  
ATOM   2877  N   PRO B1903      45.262 114.291  31.313  1.00  0.00           N  
ATOM   2878  CA  PRO B1903      44.834 113.018  31.901  1.00  0.00           C  
ATOM   2879  C   PRO B1903      44.572 111.910  30.876  1.00  0.00           C  
ATOM   2880  O   PRO B1903      44.128 110.815  31.233  1.00  0.00           O  
ATOM   2881  CB  PRO B1903      43.576 113.413  32.659  1.00  0.00           C  
ATOM   2882  CG  PRO B1903      42.979 114.444  31.751  1.00  0.00           C  
ATOM   2883  CD  PRO B1903      44.176 115.286  31.362  1.00  0.00           C  
ATOM   2884  N   ALA B1904      44.855 112.194  29.608  1.00  0.00           N  
ATOM   2885  CA  ALA B1904      44.627 111.224  28.543  1.00  0.00           C  
ATOM   2886  C   ALA B1904      45.901 110.804  27.820  1.00  0.00           C  
ATOM   2887  O   ALA B1904      45.842 110.195  26.755  1.00  0.00           O  
ATOM   2888  CB  ALA B1904      43.631 111.788  27.542  1.00  0.00           C  
ATOM   2889  N   TYR B1905      47.056 111.117  28.392  1.00  0.00           N  
ATOM   2890  CA  TYR B1905      48.303 110.747  27.743  1.00  0.00           C  
ATOM   2891  C   TYR B1905      48.426 109.230  27.661  1.00  0.00           C  
ATOM   2892  O   TYR B1905      49.096 108.705  26.774  1.00  0.00           O  
ATOM   2893  CB  TYR B1905      49.508 111.323  28.500  1.00  0.00           C  
ATOM   2894  CG  TYR B1905      50.078 110.420  29.578  1.00  0.00           C  
ATOM   2895  CD1 TYR B1905      49.430 110.262  30.801  1.00  0.00           C  
ATOM   2896  CD2 TYR B1905      51.280 109.738  29.376  1.00  0.00           C  
ATOM   2897  CE1 TYR B1905      49.969 109.451  31.802  1.00  0.00           C  
ATOM   2898  CE2 TYR B1905      51.826 108.926  30.364  1.00  0.00           C  
ATOM   2899  CZ  TYR B1905      51.168 108.788  31.577  1.00  0.00           C  
ATOM   2900  OH  TYR B1905      51.714 108.004  32.570  1.00  0.00           O  
ATOM   2901  N   ALA B1906      47.762 108.531  28.580  1.00  0.00           N  
ATOM   2902  CA  ALA B1906      47.824 107.072  28.627  1.00  0.00           C  
ATOM   2903  C   ALA B1906      46.580 106.350  28.112  1.00  0.00           C  
ATOM   2904  O   ALA B1906      46.259 105.249  28.567  1.00  0.00           O  
ATOM   2905  CB  ALA B1906      48.129 106.619  30.050  1.00  0.00           C  
ATOM   2906  N   ASN B1907      45.883 106.962  27.163  1.00  0.00           N  
ATOM   2907  CA  ASN B1907      44.695 106.345  26.595  1.00  0.00           C  
ATOM   2908  C   ASN B1907      45.079 105.475  25.410  1.00  0.00           C  
ATOM   2909  O   ASN B1907      45.665 105.961  24.442  1.00  0.00           O  
ATOM   2910  CB  ASN B1907      43.703 107.416  26.144  1.00  0.00           C  
ATOM   2911  CG  ASN B1907      42.800 107.877  27.261  1.00  0.00           C  
ATOM   2912  OD1 ASN B1907      43.258 108.163  28.368  1.00  0.00           O  
ATOM   2913  ND2 ASN B1907      41.507 107.956  26.978  1.00  0.00           N  
ATOM   2914  N   GLU B1909      44.758 104.187  25.494  1.00  0.00           N  
ATOM   2915  CA  GLU B1909      45.061 103.262  24.408  1.00  0.00           C  
ATOM   2916  C   GLU B1909      43.854 103.154  23.500  1.00  0.00           C  
ATOM   2917  O   GLU B1909      42.716 103.301  23.942  1.00  0.00           O  
ATOM   2918  CB  GLU B1909      45.407 101.870  24.944  1.00  0.00           C  
ATOM   2919  CG  GLU B1909      45.890 100.917  23.861  1.00  0.00           C  
ATOM   2920  CD  GLU B1909      46.455  99.620  24.413  1.00  0.00           C  
ATOM   2921  OE1 GLU B1909      47.282  99.677  25.349  1.00  0.00           O  
ATOM   2922  OE2 GLU B1909      46.085  98.543  23.901  1.00  0.00           O  
ATOM   2923  N   VAL B1910      44.102 102.914  22.223  1.00  0.00           N  
ATOM   2924  CA  VAL B1910      43.012 102.770  21.278  1.00  0.00           C  
ATOM   2925  C   VAL B1910      42.702 101.291  21.178  1.00  0.00           C  
ATOM   2926  O   VAL B1910      43.618 100.484  21.008  1.00  0.00           O  
ATOM   2927  CB  VAL B1910      43.406 103.257  19.881  1.00  0.00           C  
ATOM   2928  CG1 VAL B1910      42.233 103.090  18.934  1.00  0.00           C  
ATOM   2929  CG2 VAL B1910      43.871 104.703  19.942  1.00  0.00           C  
ATOM   2930  N   VAL B1913      41.428 100.927  21.310  1.00  0.00           N  
ATOM   2931  CA  VAL B1913      41.039  99.522  21.190  1.00  0.00           C  
ATOM   2932  C   VAL B1913      39.756  99.429  20.376  1.00  0.00           C  
ATOM   2933  O   VAL B1913      38.933 100.342  20.402  1.00  0.00           O  
ATOM   2934  CB  VAL B1913      40.794  98.828  22.575  1.00  0.00           C  
ATOM   2935  CG1 VAL B1913      41.790  99.325  23.610  1.00  0.00           C  
ATOM   2936  CG2 VAL B1913      39.373  99.054  23.031  1.00  0.00           C  
ATOM   2937  N   VAL B1914      39.598  98.338  19.634  1.00  0.00           N  
ATOM   2938  CA  VAL B1914      38.391  98.146  18.851  1.00  0.00           C  
ATOM   2939  C   VAL B1914      37.564  97.146  19.623  1.00  0.00           C  
ATOM   2940  O   VAL B1914      38.118  96.247  20.251  1.00  0.00           O  
ATOM   2941  CB  VAL B1914      38.691  97.588  17.456  1.00  0.00           C  
ATOM   2942  CG1 VAL B1914      37.418  97.022  16.847  1.00  0.00           C  
ATOM   2943  CG2 VAL B1914      39.246  98.701  16.560  1.00  0.00           C  
ATOM   2944  N   TYR B1915      36.245  97.310  19.601  1.00  0.00           N  
ATOM   2945  CA  TYR B1915      35.371  96.396  20.325  1.00  0.00           C  
ATOM   2946  C   TYR B1915      33.967  96.387  19.750  1.00  0.00           C  
ATOM   2947  O   TYR B1915      33.394  97.436  19.467  1.00  0.00           O  
ATOM   2948  CB  TYR B1915      35.299  96.782  21.799  1.00  0.00           C  
ATOM   2949  CG  TYR B1915      34.530  95.804  22.656  1.00  0.00           C  
ATOM   2950  CD1 TYR B1915      33.949  96.212  23.854  1.00  0.00           C  
ATOM   2951  CD2 TYR B1915      34.418  94.463  22.294  1.00  0.00           C  
ATOM   2952  CE1 TYR B1915      33.279  95.308  24.673  1.00  0.00           C  
ATOM   2953  CE2 TYR B1915      33.751  93.551  23.108  1.00  0.00           C  
ATOM   2954  CZ  TYR B1915      33.186  93.981  24.296  1.00  0.00           C  
ATOM   2955  OH  TYR B1915      32.550  93.082  25.116  1.00  0.00           O  
ATOM   2956  N   LYS B1916      33.424  95.186  19.587  1.00  0.00           N  
ATOM   2957  CA  LYS B1916      32.088  94.996  19.052  1.00  0.00           C  
ATOM   2958  C   LYS B1916      31.783  95.887  17.846  1.00  0.00           C  
ATOM   2959  O   LYS B1916      30.619  96.136  17.538  1.00  0.00           O  
ATOM   2960  CB  LYS B1916      31.058  95.231  20.153  1.00  0.00           C  
ATOM   2961  CG  LYS B1916      31.132  94.249  21.320  1.00  0.00           C  
ATOM   2962  CD  LYS B1916      30.515  92.906  20.965  1.00  0.00           C  
ATOM   2963  CE  LYS B1916      30.248  92.049  22.206  1.00  0.00           C  
ATOM   2964  NZ  LYS B1916      31.479  91.680  22.966  1.00  0.00           N  
ATOM   2965  N   GLY B1917      32.828  96.367  17.171  1.00  0.00           N  
ATOM   2966  CA  GLY B1917      32.635  97.197  15.991  1.00  0.00           C  
ATOM   2967  C   GLY B1917      32.971  98.673  16.116  1.00  0.00           C  
ATOM   2968  O   GLY B1917      33.050  99.391  15.116  1.00  0.00           O  
ATOM   2969  N   ASP B1918      33.175  99.138  17.339  1.00  0.00           N  
ATOM   2970  CA  ASP B1918      33.479 100.541  17.553  1.00  0.00           C  
ATOM   2971  C   ASP B1918      34.945 100.725  17.849  1.00  0.00           C  
ATOM   2972  O   ASP B1918      35.595  99.824  18.376  1.00  0.00           O  
ATOM   2973  CB  ASP B1918      32.651 101.088  18.713  1.00  0.00           C  
ATOM   2974  CG  ASP B1918      31.166 100.882  18.511  1.00  0.00           C  
ATOM   2975  OD1 ASP B1918      30.638 101.371  17.492  1.00  0.00           O  
ATOM   2976  OD2 ASP B1918      30.529 100.229  19.367  1.00  0.00           O  
ATOM   2977  N   ILE B1929      35.459 101.899  17.507  1.00  0.00           N  
ATOM   2978  CA  ILE B1929      36.859 102.217  17.738  1.00  0.00           C  
ATOM   2979  C   ILE B1929      36.935 103.192  18.900  1.00  0.00           C  
ATOM   2980  O   ILE B1929      36.639 104.373  18.745  1.00  0.00           O  
ATOM   2981  CB  ILE B1929      37.489 102.862  16.495  1.00  0.00           C  
ATOM   2982  CG1 ILE B1929      37.273 101.960  15.279  1.00  0.00           C  
ATOM   2983  CG2 ILE B1929      38.968 103.079  16.723  1.00  0.00           C  
ATOM   2984  CD1 ILE B1929      37.722 102.565  13.974  1.00  0.00           C  
ATOM   2985  N   TYR B1930      37.333 102.698  20.064  1.00  0.00           N  
ATOM   2986  CA  TYR B1930      37.416 103.540  21.247  1.00  0.00           C  
ATOM   2987  C   TYR B1930      38.798 104.040  21.612  1.00  0.00           C  
ATOM   2988  O   TYR B1930      39.817 103.445  21.261  1.00  0.00           O  
ATOM   2989  CB  TYR B1930      36.860 102.803  22.462  1.00  0.00           C  
ATOM   2990  CG  TYR B1930      35.454 102.328  22.278  1.00  0.00           C  
ATOM   2991  CD1 TYR B1930      34.464 103.200  21.869  1.00  0.00           C  
ATOM   2992  CD2 TYR B1930      35.113 101.007  22.502  1.00  0.00           C  
ATOM   2993  CE1 TYR B1930      33.167 102.771  21.685  1.00  0.00           C  
ATOM   2994  CE2 TYR B1930      33.821 100.566  22.318  1.00  0.00           C  
ATOM   2995  CZ  TYR B1930      32.850 101.451  21.910  1.00  0.00           C  
ATOM   2996  OH  TYR B1930      31.560 101.021  21.707  1.00  0.00           O  
ATOM   2997  N   GLY B1931      38.800 105.150  22.338  1.00  0.00           N  
ATOM   2998  CA  GLY B1931      40.022 105.744  22.839  1.00  0.00           C  
ATOM   2999  C   GLY B1931      39.758 105.786  24.332  1.00  0.00           C  
ATOM   3000  O   GLY B1931      39.019 106.652  24.801  1.00  0.00           O  
ATOM   3001  N   ILE B1932      40.332 104.850  25.082  1.00  0.00           N  
ATOM   3002  CA  ILE B1932      40.083 104.802  26.515  1.00  0.00           C  
ATOM   3003  C   ILE B1932      41.279 104.423  27.374  1.00  0.00           C  
ATOM   3004  O   ILE B1932      42.200 103.751  26.917  1.00  0.00           O  
ATOM   3005  CB  ILE B1932      38.940 103.821  26.829  1.00  0.00           C  
ATOM   3006  CG1 ILE B1932      39.257 102.445  26.244  1.00  0.00           C  
ATOM   3007  CG2 ILE B1932      37.641 104.349  26.255  1.00  0.00           C  
ATOM   3008  CD1 ILE B1932      38.135 101.435  26.387  1.00  0.00           C  
ATOM   3009  N   PRO B1933      41.275 104.861  28.641  1.00  0.00           N  
ATOM   3010  CA  PRO B1933      42.351 104.577  29.590  1.00  0.00           C  
ATOM   3011  C   PRO B1933      42.192 103.143  30.050  1.00  0.00           C  
ATOM   3012  O   PRO B1933      41.078 102.629  30.088  1.00  0.00           O  
ATOM   3013  CB  PRO B1933      42.076 105.563  30.709  1.00  0.00           C  
ATOM   3014  CG  PRO B1933      40.573 105.553  30.757  1.00  0.00           C  
ATOM   3015  CD  PRO B1933      40.208 105.650  29.288  1.00  0.00           C  
ATOM   3016  N   LYS B1934      43.295 102.497  30.402  1.00  0.00           N  
ATOM   3017  CA  LYS B1934      43.226 101.112  30.843  1.00  0.00           C  
ATOM   3018  C   LYS B1934      42.895 101.074  32.322  1.00  0.00           C  
ATOM   3019  O   LYS B1934      43.768 100.861  33.166  1.00  0.00           O  
ATOM   3020  CB  LYS B1934      44.551 100.394  30.577  1.00  0.00           C  
ATOM   3021  CG  LYS B1934      44.438  98.878  30.597  1.00  0.00           C  
ATOM   3022  CD  LYS B1934      45.789  98.218  30.388  1.00  0.00           C  
ATOM   3023  CE  LYS B1934      45.686  96.709  30.534  1.00  0.00           C  
ATOM   3024  NZ  LYS B1934      47.032  96.076  30.534  1.00  0.00           N  
ATOM   3025  N   THR B1941      41.619 101.296  32.620  1.00  0.00           N  
ATOM   3026  CA  THR B1941      41.125 101.295  33.989  1.00  0.00           C  
ATOM   3027  C   THR B1941      40.320 100.037  34.269  1.00  0.00           C  
ATOM   3028  O   THR B1941      39.728  99.447  33.367  1.00  0.00           O  
ATOM   3029  CB  THR B1941      40.220 102.515  34.259  1.00  0.00           C  
ATOM   3030  OG1 THR B1941      39.241 102.621  33.220  1.00  0.00           O  
ATOM   3031  CG2 THR B1941      41.036 103.791  34.309  1.00  0.00           C  
ATOM   3032  N   LYS B1942      40.301  99.640  35.534  1.00  0.00           N  
ATOM   3033  CA  LYS B1942      39.575  98.458  35.980  1.00  0.00           C  
ATOM   3034  C   LYS B1942      38.084  98.587  35.697  1.00  0.00           C  
ATOM   3035  O   LYS B1942      37.281  97.780  36.153  1.00  0.00           O  
ATOM   3036  CB  LYS B1942      39.809  98.245  37.480  1.00  0.00           C  
ATOM   3037  CG  LYS B1942      40.035  99.539  38.267  1.00  0.00           C  
ATOM   3038  CD  LYS B1942      41.398 100.153  37.946  1.00  0.00           C  
ATOM   3039  CE  LYS B1942      41.550 101.545  38.532  1.00  0.00           C  
ATOM   3040  NZ  LYS B1942      42.833 102.178  38.111  1.00  0.00           N  
ATOM   3041  N   LYS B1943      37.730  99.612  34.934  1.00  0.00           N  
ATOM   3042  CA  LYS B1943      36.346  99.883  34.567  1.00  0.00           C  
ATOM   3043  C   LYS B1943      36.096  99.451  33.128  1.00  0.00           C  
ATOM   3044  O   LYS B1943      35.000  99.013  32.776  1.00  0.00           O  
ATOM   3045  CB  LYS B1943      36.070 101.382  34.715  1.00  0.00           C  
ATOM   3046  CG  LYS B1943      34.817 101.893  34.021  1.00  0.00           C  
ATOM   3047  CD  LYS B1943      34.718 103.409  34.160  1.00  0.00           C  
ATOM   3048  CE  LYS B1943      33.465 103.954  33.500  1.00  0.00           C  
ATOM   3049  NZ  LYS B1943      33.352 105.428  33.673  1.00  0.00           N  
ATOM   3050  N   TRP B1945      37.132  99.572  32.306  1.00  0.00           N  
ATOM   3051  CA  TRP B1945      37.041  99.222  30.898  1.00  0.00           C  
ATOM   3052  C   TRP B1945      37.431  97.786  30.576  1.00  0.00           C  
ATOM   3053  O   TRP B1945      37.203  97.313  29.467  1.00  0.00           O  
ATOM   3054  CB  TRP B1945      37.908 100.176  30.086  1.00  0.00           C  
ATOM   3055  CG  TRP B1945      37.364 101.567  30.013  1.00  0.00           C  
ATOM   3056  CD1 TRP B1945      37.961 102.707  30.462  1.00  0.00           C  
ATOM   3057  CD2 TRP B1945      36.139 101.972  29.395  1.00  0.00           C  
ATOM   3058  NE1 TRP B1945      37.188 103.799  30.156  1.00  0.00           N  
ATOM   3059  CE2 TRP B1945      36.063 103.374  29.499  1.00  0.00           C  
ATOM   3060  CE3 TRP B1945      35.099 101.285  28.761  1.00  0.00           C  
ATOM   3061  CZ2 TRP B1945      34.987 104.105  28.989  1.00  0.00           C  
ATOM   3062  CZ3 TRP B1945      34.031 102.012  28.254  1.00  0.00           C  
ATOM   3063  CH2 TRP B1945      33.985 103.407  28.371  1.00  0.00           C  
ATOM   3064  N   ARG B1946      38.016  97.103  31.553  1.00  0.00           N  
ATOM   3065  CA  ARG B1946      38.456  95.717  31.406  1.00  0.00           C  
ATOM   3066  C   ARG B1946      37.839  94.967  30.217  1.00  0.00           C  
ATOM   3067  O   ARG B1946      38.515  94.713  29.225  1.00  0.00           O  
ATOM   3068  CB  ARG B1946      38.176  94.956  32.708  1.00  0.00           C  
ATOM   3069  CG  ARG B1946      38.909  93.633  32.837  1.00  0.00           C  
ATOM   3070  CD  ARG B1946      39.686  93.554  34.150  1.00  0.00           C  
ATOM   3071  NE  ARG B1946      40.651  94.646  34.286  1.00  0.00           N  
ATOM   3072  CZ  ARG B1946      41.680  94.855  33.467  1.00  0.00           C  
ATOM   3073  NH1 ARG B1946      42.496  95.879  33.681  1.00  0.00           N  
ATOM   3074  NH2 ARG B1946      41.903  94.045  32.439  1.00  0.00           N  
ATOM   3075  N   SER B1947      36.559  94.623  30.314  1.00  0.00           N  
ATOM   3076  CA  SER B1947      35.871  93.891  29.251  1.00  0.00           C  
ATOM   3077  C   SER B1947      36.181  94.404  27.838  1.00  0.00           C  
ATOM   3078  O   SER B1947      36.282  93.620  26.894  1.00  0.00           O  
ATOM   3079  CB  SER B1947      34.357  93.897  29.502  1.00  0.00           C  
ATOM   3080  OG  SER B1947      33.871  95.213  29.708  1.00  0.00           O  
ATOM   3081  N   PHE B1950      36.326  95.710  27.678  1.00  0.00           N  
ATOM   3082  CA  PHE B1950      36.651  96.240  26.363  1.00  0.00           C  
ATOM   3083  C   PHE B1950      38.064  95.800  26.007  1.00  0.00           C  
ATOM   3084  O   PHE B1950      38.373  95.542  24.846  1.00  0.00           O  
ATOM   3085  CB  PHE B1950      36.568  97.767  26.364  1.00  0.00           C  
ATOM   3086  CG  PHE B1950      35.169  98.291  26.284  1.00  0.00           C  
ATOM   3087  CD1 PHE B1950      34.171  97.777  27.113  1.00  0.00           C  
ATOM   3088  CD2 PHE B1950      34.838  99.282  25.366  1.00  0.00           C  
ATOM   3089  CE1 PHE B1950      32.860  98.239  27.027  1.00  0.00           C  
ATOM   3090  CE2 PHE B1950      33.530  99.752  25.272  1.00  0.00           C  
ATOM   3091  CZ  PHE B1950      32.538  99.229  26.102  1.00  0.00           C  
ATOM   3092  N   PHE B1951      38.913  95.706  27.021  1.00  0.00           N  
ATOM   3093  CA  PHE B1951      40.298  95.306  26.837  1.00  0.00           C  
ATOM   3094  C   PHE B1951      40.490  93.794  26.838  1.00  0.00           C  
ATOM   3095  O   PHE B1951      41.552  93.304  26.459  1.00  0.00           O  
ATOM   3096  CB  PHE B1951      41.172  95.920  27.938  1.00  0.00           C  
ATOM   3097  CG  PHE B1951      41.454  97.385  27.755  1.00  0.00           C  
ATOM   3098  CD1 PHE B1951      40.425  98.316  27.773  1.00  0.00           C  
ATOM   3099  CD2 PHE B1951      42.758  97.834  27.553  1.00  0.00           C  
ATOM   3100  CE1 PHE B1951      40.692  99.672  27.589  1.00  0.00           C  
ATOM   3101  CE2 PHE B1951      43.034  99.189  27.367  1.00  0.00           C  
ATOM   3102  CZ  PHE B1951      42.002 100.107  27.385  1.00  0.00           C  
ATOM   3103  N   GLU B1952      39.475  93.052  27.259  1.00  0.00           N  
ATOM   3104  CA  GLU B1952      39.593  91.599  27.317  1.00  0.00           C  
ATOM   3105  C   GLU B1952      38.600  90.858  26.422  1.00  0.00           C  
ATOM   3106  O   GLU B1952      38.319  89.678  26.633  1.00  0.00           O  
ATOM   3107  CB  GLU B1952      39.425  91.118  28.761  1.00  0.00           C  
ATOM   3108  CG  GLU B1952      40.318  91.818  29.773  1.00  0.00           C  
ATOM   3109  CD  GLU B1952      40.278  91.154  31.142  1.00  0.00           C  
ATOM   3110  OE1 GLU B1952      39.167  90.906  31.655  1.00  0.00           O  
ATOM   3111  OE2 GLU B1952      41.358  90.886  31.710  1.00  0.00           O  
ATOM   3112  N   GLU B1953      38.054  91.554  25.436  1.00  0.00           N  
ATOM   3113  CA  GLU B1953      37.112  90.941  24.512  1.00  0.00           C  
ATOM   3114  C   GLU B1953      37.295  91.633  23.175  1.00  0.00           C  
ATOM   3115  O   GLU B1953      36.738  91.220  22.154  1.00  0.00           O  
ATOM   3116  CB  GLU B1953      35.669  91.117  24.993  1.00  0.00           C  
ATOM   3117  CG  GLU B1953      35.316  90.382  26.273  1.00  0.00           C  
ATOM   3118  CD  GLU B1953      33.810  90.371  26.537  1.00  0.00           C  
ATOM   3119  OE1 GLU B1953      33.395  89.958  27.644  1.00  0.00           O  
ATOM   3120  OE2 GLU B1953      33.039  90.769  25.634  1.00  0.00           O  
ATOM   3121  N   GLY B1954      38.083  92.701  23.199  1.00  0.00           N  
ATOM   3122  CA  GLY B1954      38.348  93.450  21.991  1.00  0.00           C  
ATOM   3123  C   GLY B1954      39.805  93.330  21.601  1.00  0.00           C  
ATOM   3124  O   GLY B1954      40.564  92.585  22.210  1.00  0.00           O  
ATOM   3125  N   VAL B1955      40.207  94.072  20.583  1.00  0.00           N  
ATOM   3126  CA  VAL B1955      41.582  94.020  20.145  1.00  0.00           C  
ATOM   3127  C   VAL B1955      42.264  95.373  20.348  1.00  0.00           C  
ATOM   3128  O   VAL B1955      42.119  96.289  19.542  1.00  0.00           O  
ATOM   3129  CB  VAL B1955      41.648  93.577  18.671  1.00  0.00           C  
ATOM   3130  CG1 VAL B1955      40.931  92.246  18.515  1.00  0.00           C  
ATOM   3131  CG2 VAL B1955      40.992  94.605  17.781  1.00  0.00           C  
ATOM   3132  N   PRO B1956      43.002  95.518  21.457  1.00  0.00           N  
ATOM   3133  CA  PRO B1956      43.719  96.751  21.793  1.00  0.00           C  
ATOM   3134  C   PRO B1956      44.779  97.079  20.760  1.00  0.00           C  
ATOM   3135  O   PRO B1956      45.720  96.317  20.572  1.00  0.00           O  
ATOM   3136  CB  PRO B1956      44.324  96.439  23.156  1.00  0.00           C  
ATOM   3137  CG  PRO B1956      44.507  94.962  23.119  1.00  0.00           C  
ATOM   3138  CD  PRO B1956      43.219  94.495  22.491  1.00  0.00           C  
ATOM   3139  N   THR B1957      44.624  98.217  20.095  1.00  0.00           N  
ATOM   3140  CA  THR B1957      45.562  98.639  19.069  1.00  0.00           C  
ATOM   3141  C   THR B1957      46.998  98.601  19.536  1.00  0.00           C  
ATOM   3142  O   THR B1957      47.893  98.224  18.784  1.00  0.00           O  
ATOM   3143  CB  THR B1957      45.268 100.055  18.604  1.00  0.00           C  
ATOM   3144  OG1 THR B1957      44.001 100.085  17.933  1.00  0.00           O  
ATOM   3145  CG2 THR B1957      46.350 100.522  17.655  1.00  0.00           C  
ATOM   3146  N   GLY B1958      47.212  98.987  20.788  1.00  0.00           N  
ATOM   3147  CA  GLY B1958      48.556  99.013  21.333  1.00  0.00           C  
ATOM   3148  C   GLY B1958      49.091 100.424  21.193  1.00  0.00           C  
ATOM   3149  O   GLY B1958      50.136 100.764  21.745  1.00  0.00           O  
ATOM   3150  N   ILE B1959      48.360 101.244  20.440  1.00  0.00           N  
ATOM   3151  CA  ILE B1959      48.725 102.637  20.216  1.00  0.00           C  
ATOM   3152  C   ILE B1959      48.028 103.547  21.233  1.00  0.00           C  
ATOM   3153  O   ILE B1959      46.798 103.657  21.265  1.00  0.00           O  
ATOM   3154  CB  ILE B1959      48.353 103.078  18.775  1.00  0.00           C  
ATOM   3155  CG1 ILE B1959      49.189 102.295  17.768  1.00  0.00           C  
ATOM   3156  CG2 ILE B1959      48.596 104.566  18.583  1.00  0.00           C  
ATOM   3157  CD1 ILE B1959      50.687 102.424  17.978  1.00  0.00           C  
ATOM   3158  N   ARG B1960      48.829 104.195  22.069  1.00  0.00           N  
ATOM   3159  CA  ARG B1960      48.300 105.089  23.084  1.00  0.00           C  
ATOM   3160  C   ARG B1960      48.349 106.528  22.598  1.00  0.00           C  
ATOM   3161  O   ARG B1960      48.988 106.829  21.591  1.00  0.00           O  
ATOM   3162  CB  ARG B1960      49.113 104.956  24.368  1.00  0.00           C  
ATOM   3163  CG  ARG B1960      49.162 103.549  24.920  1.00  0.00           C  
ATOM   3164  CD  ARG B1960      49.904 103.516  26.238  1.00  0.00           C  
ATOM   3165  NE  ARG B1960      51.244 104.079  26.116  1.00  0.00           N  
ATOM   3166  CZ  ARG B1960      52.079 104.239  27.138  1.00  0.00           C  
ATOM   3167  NH1 ARG B1960      53.283 104.761  26.936  1.00  0.00           N  
ATOM   3168  NH2 ARG B1960      51.708 103.879  28.363  1.00  0.00           N  
ATOM   3169  N   TYR B1961      47.674 107.414  23.322  1.00  0.00           N  
ATOM   3170  CA  TYR B1961      47.645 108.825  22.968  1.00  0.00           C  
ATOM   3171  C   TYR B1961      49.046 109.403  22.806  1.00  0.00           C  
ATOM   3172  O   TYR B1961      49.362 109.972  21.762  1.00  0.00           O  
ATOM   3173  CB  TYR B1961      46.851 109.610  24.016  1.00  0.00           C  
ATOM   3174  CG  TYR B1961      45.343 109.535  23.823  1.00  0.00           C  
ATOM   3175  CD1 TYR B1961      44.762 108.534  23.041  1.00  0.00           C  
ATOM   3176  CD2 TYR B1961      44.497 110.462  24.432  1.00  0.00           C  
ATOM   3177  CE1 TYR B1961      43.380 108.464  22.872  1.00  0.00           C  
ATOM   3178  CE2 TYR B1961      43.114 110.396  24.271  1.00  0.00           C  
ATOM   3179  CZ  TYR B1961      42.564 109.400  23.491  1.00  0.00           C  
ATOM   3180  OH  TYR B1961      41.201 109.355  23.325  1.00  0.00           O  
ATOM   3181  N   ILE B1962      49.890 109.250  23.824  1.00  0.00           N  
ATOM   3182  CA  ILE B1962      51.259 109.760  23.746  1.00  0.00           C  
ATOM   3183  C   ILE B1962      52.021 109.111  22.594  1.00  0.00           C  
ATOM   3184  O   ILE B1962      52.781 109.777  21.890  1.00  0.00           O  
ATOM   3185  CB  ILE B1962      52.039 109.512  25.056  1.00  0.00           C  
ATOM   3186  CG1 ILE B1962      51.834 108.071  25.527  1.00  0.00           C  
ATOM   3187  CG2 ILE B1962      51.604 110.507  26.111  1.00  0.00           C  
ATOM   3188  CD1 ILE B1962      52.538 107.745  26.832  1.00  0.00           C  
ATOM   3189  N   ASP B1963      51.818 107.808  22.413  1.00  0.00           N  
ATOM   3190  CA  ASP B1963      52.465 107.074  21.334  1.00  0.00           C  
ATOM   3191  C   ASP B1963      52.032 107.697  20.018  1.00  0.00           C  
ATOM   3192  O   ASP B1963      52.854 108.055  19.183  1.00  0.00           O  
ATOM   3193  CB  ASP B1963      52.040 105.602  21.348  1.00  0.00           C  
ATOM   3194  CG  ASP B1963      52.582 104.847  22.543  1.00  0.00           C  
ATOM   3195  OD1 ASP B1963      53.821 104.771  22.685  1.00  0.00           O  
ATOM   3196  OD2 ASP B1963      51.771 104.326  23.337  1.00  0.00           O  
ATOM   3197  N   GLY B1964      50.724 107.826  19.842  1.00  0.00           N  
ATOM   3198  CA  GLY B1964      50.209 108.402  18.618  1.00  0.00           C  
ATOM   3199  C   GLY B1964      50.783 109.778  18.398  1.00  0.00           C  
ATOM   3200  O   GLY B1964      51.122 110.150  17.274  1.00  0.00           O  
ATOM   3201  N   PHE B1965      50.902 110.530  19.486  1.00  0.00           N  
ATOM   3202  CA  PHE B1965      51.430 111.887  19.438  1.00  0.00           C  
ATOM   3203  C   PHE B1965      52.904 111.907  19.066  1.00  0.00           C  
ATOM   3204  O   PHE B1965      53.284 112.414  18.009  1.00  0.00           O  
ATOM   3205  CB  PHE B1965      51.254 112.568  20.796  1.00  0.00           C  
ATOM   3206  CG  PHE B1965      51.691 114.004  20.811  1.00  0.00           C  
ATOM   3207  CD1 PHE B1965      52.386 114.521  21.902  1.00  0.00           C  
ATOM   3208  CD2 PHE B1965      51.405 114.843  19.735  1.00  0.00           C  
ATOM   3209  CE1 PHE B1965      52.793 115.854  21.923  1.00  0.00           C  
ATOM   3210  CE2 PHE B1965      51.806 116.177  19.743  1.00  0.00           C  
ATOM   3211  CZ  PHE B1965      52.502 116.684  20.840  1.00  0.00           C  
ATOM   3212  N   ALA B1966      53.727 111.359  19.956  1.00  0.00           N  
ATOM   3213  CA  ALA B1966      55.170 111.306  19.764  1.00  0.00           C  
ATOM   3214  C   ALA B1966      55.567 111.305  18.291  1.00  0.00           C  
ATOM   3215  O   ALA B1966      56.058 112.310  17.785  1.00  0.00           O  
ATOM   3216  CB  ALA B1966      55.746 110.078  20.472  1.00  0.00           C  
ATOM   3217  N   TYR B1967      55.333 110.188  17.607  1.00  0.00           N  
ATOM   3218  CA  TYR B1967      55.680 110.052  16.192  1.00  0.00           C  
ATOM   3219  C   TYR B1967      55.454 111.337  15.408  1.00  0.00           C  
ATOM   3220  O   TYR B1967      56.282 111.713  14.579  1.00  0.00           O  
ATOM   3221  CB  TYR B1967      54.883 108.907  15.554  1.00  0.00           C  
ATOM   3222  CG  TYR B1967      55.028 107.599  16.297  1.00  0.00           C  
ATOM   3223  CD1 TYR B1967      56.289 107.056  16.552  1.00  0.00           C  
ATOM   3224  CD2 TYR B1967      53.910 106.929  16.789  1.00  0.00           C  
ATOM   3225  CE1 TYR B1967      56.433 105.881  17.287  1.00  0.00           C  
ATOM   3226  CE2 TYR B1967      54.041 105.753  17.523  1.00  0.00           C  
ATOM   3227  CZ  TYR B1967      55.304 105.236  17.771  1.00  0.00           C  
ATOM   3228  OH  TYR B1967      55.438 104.083  18.510  1.00  0.00           O  
ATOM   3229  N   TYR B1968      54.340 112.012  15.677  1.00  0.00           N  
ATOM   3230  CA  TYR B1968      54.028 113.260  14.991  1.00  0.00           C  
ATOM   3231  C   TYR B1968      55.172 114.244  15.201  1.00  0.00           C  
ATOM   3232  O   TYR B1968      55.727 114.784  14.243  1.00  0.00           O  
ATOM   3233  CB  TYR B1968      52.728 113.858  15.533  1.00  0.00           C  
ATOM   3234  CG  TYR B1968      52.161 114.970  14.678  1.00  0.00           C  
ATOM   3235  CD1 TYR B1968      52.845 116.171  14.512  1.00  0.00           C  
ATOM   3236  CD2 TYR B1968      50.937 114.815  14.026  1.00  0.00           C  
ATOM   3237  CE1 TYR B1968      52.326 117.190  13.719  1.00  0.00           C  
ATOM   3238  CE2 TYR B1968      50.409 115.827  13.231  1.00  0.00           C  
ATOM   3239  CZ  TYR B1968      51.109 117.011  13.082  1.00  0.00           C  
ATOM   3240  OH  TYR B1968      50.592 118.012  12.292  1.00  0.00           O  
ATOM   3241  N   ALA B1969      55.520 114.468  16.462  1.00  0.00           N  
ATOM   3242  CA  ALA B1969      56.602 115.378  16.807  1.00  0.00           C  
ATOM   3243  C   ALA B1969      57.936 114.879  16.254  1.00  0.00           C  
ATOM   3244  O   ALA B1969      58.589 115.566  15.472  1.00  0.00           O  
ATOM   3245  CB  ALA B1969      56.687 115.532  18.322  1.00  0.00           C  
ATOM   3246  N   ALA B1970      58.335 113.679  16.663  1.00  0.00           N  
ATOM   3247  CA  ALA B1970      59.593 113.093  16.215  1.00  0.00           C  
ATOM   3248  C   ALA B1970      59.793 113.206  14.706  1.00  0.00           C  
ATOM   3249  O   ALA B1970      60.913 113.069  14.214  1.00  0.00           O  
ATOM   3250  CB  ALA B1970      59.669 111.637  16.641  1.00  0.00           C  
ATOM   3251  N   ARG B1971      58.712 113.444  13.970  1.00  0.00           N  
ATOM   3252  CA  ARG B1971      58.806 113.586  12.521  1.00  0.00           C  
ATOM   3253  C   ARG B1971      58.653 115.051  12.153  1.00  0.00           C  
ATOM   3254  O   ARG B1971      59.085 115.484  11.086  1.00  0.00           O  
ATOM   3255  CB  ARG B1971      57.722 112.763  11.824  1.00  0.00           C  
ATOM   3256  CG  ARG B1971      57.712 112.886  10.299  1.00  0.00           C  
ATOM   3257  CD  ARG B1971      59.062 112.522   9.695  1.00  0.00           C  
ATOM   3258  NE  ARG B1971      59.032 112.457   8.234  1.00  0.00           N  
ATOM   3259  CZ  ARG B1971      58.658 113.455   7.440  1.00  0.00           C  
ATOM   3260  NH1 ARG B1971      58.273 114.612   7.958  1.00  0.00           N  
ATOM   3261  NH2 ARG B1971      58.675 113.300   6.122  1.00  0.00           N  
ATOM   3262  N   LYS B1972      58.037 115.811  13.052  1.00  0.00           N  
ATOM   3263  CA  LYS B1972      57.824 117.233  12.832  1.00  0.00           C  
ATOM   3264  C   LYS B1972      59.131 118.009  13.005  1.00  0.00           C  
ATOM   3265  O   LYS B1972      59.365 119.000  12.311  1.00  0.00           O  
ATOM   3266  CB  LYS B1972      56.763 117.760  13.801  1.00  0.00           C  
ATOM   3267  CG  LYS B1972      55.784 118.727  13.164  1.00  0.00           C  
ATOM   3268  CD  LYS B1972      55.069 118.063  12.000  1.00  0.00           C  
ATOM   3269  CE  LYS B1972      54.077 119.002  11.336  1.00  0.00           C  
ATOM   3270  NZ  LYS B1972      53.379 118.349  10.189  1.00  0.00           N  
ATOM   3271  N   VAL B1973      59.976 117.564  13.934  1.00  0.00           N  
ATOM   3272  CA  VAL B1973      61.261 118.219  14.164  1.00  0.00           C  
ATOM   3273  C   VAL B1973      62.174 117.762  13.040  1.00  0.00           C  
ATOM   3274  O   VAL B1973      63.168 118.410  12.710  1.00  0.00           O  
ATOM   3275  CB  VAL B1973      61.894 117.800  15.511  1.00  0.00           C  
ATOM   3276  CG1 VAL B1973      60.863 117.892  16.617  1.00  0.00           C  
ATOM   3277  CG2 VAL B1973      62.468 116.396  15.414  1.00  0.00           C  
ATOM   3278  N   GLU B1974      61.812 116.625  12.459  1.00  0.00           N  
ATOM   3279  CA  GLU B1974      62.555 116.031  11.363  1.00  0.00           C  
ATOM   3280  C   GLU B1974      62.359 116.880  10.109  1.00  0.00           C  
ATOM   3281  O   GLU B1974      63.187 116.865   9.202  1.00  0.00           O  
ATOM   3282  CB  GLU B1974      62.051 114.605  11.139  1.00  0.00           C  
ATOM   3283  CG  GLU B1974      62.837 113.784  10.138  1.00  0.00           C  
ATOM   3284  CD  GLU B1974      62.405 112.331  10.138  1.00  0.00           C  
ATOM   3285  OE1 GLU B1974      62.559 111.668  11.186  1.00  0.00           O  
ATOM   3286  OE2 GLU B1974      61.907 111.853   9.098  1.00  0.00           O  
ATOM   3287  N   GLU B1975      61.255 117.621  10.074  1.00  0.00           N  
ATOM   3288  CA  GLU B1975      60.932 118.495   8.949  1.00  0.00           C  
ATOM   3289  C   GLU B1975      61.684 119.818   9.080  1.00  0.00           C  
ATOM   3290  O   GLU B1975      61.959 120.494   8.088  1.00  0.00           O  
ATOM   3291  CB  GLU B1975      59.427 118.770   8.908  1.00  0.00           C  
ATOM   3292  CG  GLU B1975      58.571 117.543   8.667  1.00  0.00           C  
ATOM   3293  CD  GLU B1975      57.089 117.844   8.773  1.00  0.00           C  
ATOM   3294  OE1 GLU B1975      56.608 118.749   8.057  1.00  0.00           O  
ATOM   3295  OE2 GLU B1975      56.404 117.174   9.573  1.00  0.00           O  
ATOM   3296  N   ALA B1976      61.996 120.187  10.317  1.00  0.00           N  
ATOM   3297  CA  ALA B1976      62.728 121.415  10.588  1.00  0.00           C  
ATOM   3298  C   ALA B1976      64.208 121.119  10.387  1.00  0.00           C  
ATOM   3299  O   ALA B1976      64.962 121.953   9.884  1.00  0.00           O  
ATOM   3300  CB  ALA B1976      62.469 121.875  12.019  1.00  0.00           C  
ATOM   3301  N   ALA B1977      64.610 119.913  10.779  1.00  0.00           N  
ATOM   3302  CA  ALA B1977      65.995 119.479  10.650  1.00  0.00           C  
ATOM   3303  C   ALA B1977      66.450 119.501   9.193  1.00  0.00           C  
ATOM   3304  O   ALA B1977      67.641 119.643   8.913  1.00  0.00           O  
ATOM   3305  CB  ALA B1977      66.156 118.079  11.228  1.00  0.00           C  
ATOM   3306  N   MET B1978      65.506 119.355   8.266  1.00  0.00           N  
ATOM   3307  CA  MET B1978      65.834 119.376   6.844  1.00  0.00           C  
ATOM   3308  C   MET B1978      65.362 120.683   6.209  1.00  0.00           C  
ATOM   3309  O   MET B1978      65.658 120.959   5.045  1.00  0.00           O  
ATOM   3310  CB  MET B1978      65.195 118.188   6.115  1.00  0.00           C  
ATOM   3311  CG  MET B1978      63.678 118.250   6.005  1.00  0.00           C  
ATOM   3312  SD  MET B1978      63.003 116.946   4.952  1.00  0.00           S  
ATOM   3313  CE  MET B1978      63.083 117.737   3.340  1.00  0.00           C  
ATOM   3314  N   ARG B1979      64.627 121.480   6.982  1.00  0.00           N  
ATOM   3315  CA  ARG B1979      64.122 122.762   6.501  1.00  0.00           C  
ATOM   3316  C   ARG B1979      65.053 123.881   6.953  1.00  0.00           C  
ATOM   3317  O   ARG B1979      64.761 125.065   6.779  1.00  0.00           O  
ATOM   3318  CB  ARG B1979      62.703 123.009   7.023  1.00  0.00           C  
ATOM   3319  CG  ARG B1979      62.086 124.321   6.558  1.00  0.00           C  
ATOM   3320  CD  ARG B1979      60.587 124.353   6.799  1.00  0.00           C  
ATOM   3321  NE  ARG B1979      59.878 123.415   5.932  1.00  0.00           N  
ATOM   3322  CZ  ARG B1979      59.854 123.494   4.604  1.00  0.00           C  
ATOM   3323  NH1 ARG B1979      59.182 122.594   3.899  1.00  0.00           N  
ATOM   3324  NH2 ARG B1979      60.498 124.471   3.981  1.00  0.00           N  
ATOM   3325  N   GLU B1983      66.181 123.484   7.533  1.00  0.00           N  
ATOM   3326  CA  GLU B1983      67.193 124.417   8.012  1.00  0.00           C  
ATOM   3327  C   GLU B1983      66.794 125.081   9.323  1.00  0.00           C  
ATOM   3328  O   GLU B1983      67.655 125.533  10.075  1.00  0.00           O  
ATOM   3329  CB  GLU B1983      67.459 125.501   6.960  1.00  0.00           C  
ATOM   3330  CG  GLU B1983      67.721 124.975   5.554  1.00  0.00           C  
ATOM   3331  CD  GLU B1983      68.961 124.105   5.469  1.00  0.00           C  
ATOM   3332  OE1 GLU B1983      69.260 123.603   4.365  1.00  0.00           O  
ATOM   3333  OE2 GLU B1983      69.637 123.925   6.504  1.00  0.00           O  
ATOM   3334  N   GLN B1984      65.491 125.132   9.592  1.00  0.00           N  
ATOM   3335  CA  GLN B1984      64.974 125.761  10.808  1.00  0.00           C  
ATOM   3336  C   GLN B1984      65.783 125.511  12.074  1.00  0.00           C  
ATOM   3337  O   GLN B1984      66.678 124.663  12.110  1.00  0.00           O  
ATOM   3338  CB  GLN B1984      63.520 125.349  11.059  1.00  0.00           C  
ATOM   3339  CG  GLN B1984      62.501 126.159  10.279  1.00  0.00           C  
ATOM   3340  CD  GLN B1984      61.093 125.961  10.799  1.00  0.00           C  
ATOM   3341  OE1 GLN B1984      60.814 126.205  11.973  1.00  0.00           O  
ATOM   3342  NE2 GLN B1984      60.196 125.516   9.928  1.00  0.00           N  
ATOM   3343  N   GLU B1985      65.443 126.261  13.118  1.00  0.00           N  
ATOM   3344  CA  GLU B1985      66.131 126.168  14.396  1.00  0.00           C  
ATOM   3345  C   GLU B1985      65.267 125.713  15.565  1.00  0.00           C  
ATOM   3346  O   GLU B1985      65.787 125.231  16.572  1.00  0.00           O  
ATOM   3347  CB  GLU B1985      66.773 127.519  14.734  1.00  0.00           C  
ATOM   3348  CG  GLU B1985      66.014 128.748  14.220  1.00  0.00           C  
ATOM   3349  CD  GLU B1985      64.573 128.818  14.698  1.00  0.00           C  
ATOM   3350  OE1 GLU B1985      63.754 127.982  14.262  1.00  0.00           O  
ATOM   3351  OE2 GLU B1985      64.256 129.715  15.510  1.00  0.00           O  
ATOM   3352  N   GLU B1986      63.953 125.855  15.439  1.00  0.00           N  
ATOM   3353  CA  GLU B1986      63.067 125.460  16.523  1.00  0.00           C  
ATOM   3354  C   GLU B1986      61.628 125.254  16.068  1.00  0.00           C  
ATOM   3355  O   GLU B1986      61.159 125.898  15.127  1.00  0.00           O  
ATOM   3356  CB  GLU B1986      63.112 126.514  17.636  1.00  0.00           C  
ATOM   3357  CG  GLU B1986      62.314 126.160  18.881  1.00  0.00           C  
ATOM   3358  CD  GLU B1986      62.407 127.228  19.953  1.00  0.00           C  
ATOM   3359  OE1 GLU B1986      63.538 127.570  20.352  1.00  0.00           O  
ATOM   3360  OE2 GLU B1986      61.351 127.725  20.398  1.00  0.00           O  
ATOM   3361  N   VAL B1987      60.938 124.344  16.750  1.00  0.00           N  
ATOM   3362  CA  VAL B1987      59.546 124.027  16.458  1.00  0.00           C  
ATOM   3363  C   VAL B1987      58.817 123.659  17.746  1.00  0.00           C  
ATOM   3364  O   VAL B1987      59.374 122.993  18.622  1.00  0.00           O  
ATOM   3365  CB  VAL B1987      59.425 122.850  15.467  1.00  0.00           C  
ATOM   3366  CG1 VAL B1987      59.877 123.285  14.081  1.00  0.00           C  
ATOM   3367  CG2 VAL B1987      60.261 121.676  15.954  1.00  0.00           C  
ATOM   3368  N   LYS B1988      57.570 124.103  17.851  1.00  0.00           N  
ATOM   3369  CA  LYS B1988      56.760 123.830  19.027  1.00  0.00           C  
ATOM   3370  C   LYS B1988      55.496 123.057  18.671  1.00  0.00           C  
ATOM   3371  O   LYS B1988      54.452 123.649  18.386  1.00  0.00           O  
ATOM   3372  CB  LYS B1988      56.381 125.142  19.723  1.00  0.00           C  
ATOM   3373  CG  LYS B1988      55.603 124.952  21.018  1.00  0.00           C  
ATOM   3374  CD  LYS B1988      55.301 126.277  21.709  1.00  0.00           C  
ATOM   3375  CE  LYS B1988      54.339 127.133  20.904  1.00  0.00           C  
ATOM   3376  NZ  LYS B1988      53.965 128.372  21.643  1.00  0.00           N  
ATOM   3377  N   VAL B1989      55.601 121.731  18.678  1.00  0.00           N  
ATOM   3378  CA  VAL B1989      54.463 120.872  18.381  1.00  0.00           C  
ATOM   3379  C   VAL B1989      53.650 120.761  19.662  1.00  0.00           C  
ATOM   3380  O   VAL B1989      54.148 120.295  20.684  1.00  0.00           O  
ATOM   3381  CB  VAL B1989      54.917 119.464  17.944  1.00  0.00           C  
ATOM   3382  CG1 VAL B1989      53.708 118.560  17.771  1.00  0.00           C  
ATOM   3383  CG2 VAL B1989      55.698 119.550  16.640  1.00  0.00           C  
ATOM   3384  N   LYS B1990      52.399 121.200  19.601  1.00  0.00           N  
ATOM   3385  CA  LYS B1990      51.520 121.177  20.762  1.00  0.00           C  
ATOM   3386  C   LYS B1990      50.277 120.332  20.516  1.00  0.00           C  
ATOM   3387  O   LYS B1990      49.999 119.944  19.383  1.00  0.00           O  
ATOM   3388  CB  LYS B1990      51.123 122.612  21.123  1.00  0.00           C  
ATOM   3389  CG  LYS B1990      50.792 123.484  19.912  1.00  0.00           C  
ATOM   3390  CD  LYS B1990      50.618 124.950  20.294  1.00  0.00           C  
ATOM   3391  CE  LYS B1990      50.404 125.823  19.064  1.00  0.00           C  
ATOM   3392  NZ  LYS B1990      50.247 127.265  19.411  1.00  0.00           N  
ATOM   3393  N   ALA B1991      49.535 120.048  21.583  1.00  0.00           N  
ATOM   3394  CA  ALA B1991      48.319 119.249  21.478  1.00  0.00           C  
ATOM   3395  C   ALA B1991      47.460 119.341  22.735  1.00  0.00           C  
ATOM   3396  O   ALA B1991      47.903 118.996  23.833  1.00  0.00           O  
ATOM   3397  CB  ALA B1991      48.679 117.795  21.201  1.00  0.00           C  
ATOM   3398  N   ARG B1992      46.227 119.806  22.570  1.00  0.00           N  
ATOM   3399  CA  ARG B1992      45.315 119.931  23.698  1.00  0.00           C  
ATOM   3400  C   ARG B1992      44.320 118.779  23.723  1.00  0.00           C  
ATOM   3401  O   ARG B1992      44.640 117.685  24.191  1.00  0.00           O  
ATOM   3402  CB  ARG B1992      44.563 121.264  23.642  1.00  0.00           C  
ATOM   3403  CG  ARG B1992      45.440 122.496  23.850  1.00  0.00           C  
ATOM   3404  CD  ARG B1992      44.596 123.761  24.002  1.00  0.00           C  
ATOM   3405  NE  ARG B1992      45.411 124.963  24.166  1.00  0.00           N  
ATOM   3406  CZ  ARG B1992      46.229 125.447  23.236  1.00  0.00           C  
ATOM   3407  NH1 ARG B1992      46.348 124.833  22.065  1.00  0.00           N  
ATOM   3408  NH2 ARG B1992      46.929 126.546  23.476  1.00  0.00           N  
ATOM   3409  N   ILE B1993      43.113 119.024  23.222  1.00  0.00           N  
ATOM   3410  CA  ILE B1993      42.079 117.995  23.196  1.00  0.00           C  
ATOM   3411  C   ILE B1993      42.291 117.052  22.026  1.00  0.00           C  
ATOM   3412  O   ILE B1993      43.164 117.269  21.184  1.00  0.00           O  
ATOM   3413  CB  ILE B1993      40.654 118.593  23.055  1.00  0.00           C  
ATOM   3414  CG1 ILE B1993      40.439 119.123  21.630  1.00  0.00           C  
ATOM   3415  CG2 ILE B1993      40.431 119.662  24.101  1.00  0.00           C  
ATOM   3416  CD1 ILE B1993      41.533 120.053  21.104  1.00  0.00           C  
ATOM   3417  N   VAL B1994      41.473 116.007  21.985  1.00  0.00           N  
ATOM   3418  CA  VAL B1994      41.520 115.013  20.929  1.00  0.00           C  
ATOM   3419  C   VAL B1994      40.086 114.814  20.471  1.00  0.00           C  
ATOM   3420  O   VAL B1994      39.339 114.055  21.077  1.00  0.00           O  
ATOM   3421  CB  VAL B1994      42.073 113.684  21.455  1.00  0.00           C  
ATOM   3422  CG1 VAL B1994      42.205 112.699  20.321  1.00  0.00           C  
ATOM   3423  CG2 VAL B1994      43.419 113.909  22.120  1.00  0.00           C  
ATOM   3424  N   GLU B1995      39.695 115.520  19.415  1.00  0.00           N  
ATOM   3425  CA  GLU B1995      38.333 115.422  18.892  1.00  0.00           C  
ATOM   3426  C   GLU B1995      38.119 114.137  18.104  1.00  0.00           C  
ATOM   3427  O   GLU B1995      36.985 113.719  17.873  1.00  0.00           O  
ATOM   3428  CB  GLU B1995      38.006 116.632  18.006  1.00  0.00           C  
ATOM   3429  CG  GLU B1995      37.871 117.956  18.759  1.00  0.00           C  
ATOM   3430  CD  GLU B1995      36.659 118.003  19.683  1.00  0.00           C  
ATOM   3431  OE1 GLU B1995      36.470 119.034  20.365  1.00  0.00           O  
ATOM   3432  OE2 GLU B1995      35.895 117.015  19.729  1.00  0.00           O  
ATOM   3433  N   ASN B1996      39.213 113.519  17.686  1.00  0.00           N  
ATOM   3434  CA  ASN B1996      39.130 112.277  16.939  1.00  0.00           C  
ATOM   3435  C   ASN B1996      40.489 111.614  16.778  1.00  0.00           C  
ATOM   3436  O   ASN B1996      41.323 111.651  17.682  1.00  0.00           O  
ATOM   3437  CB  ASN B1996      38.486 112.507  15.565  1.00  0.00           C  
ATOM   3438  CG  ASN B1996      39.222 113.535  14.736  1.00  0.00           C  
ATOM   3439  OD1 ASN B1996      39.229 114.720  15.063  1.00  0.00           O  
ATOM   3440  ND2 ASN B1996      39.846 113.085  13.651  1.00  0.00           N  
ATOM   3441  N   LEU B1997      40.714 111.013  15.618  1.00  0.00           N  
ATOM   3442  CA  LEU B1997      41.959 110.313  15.367  1.00  0.00           C  
ATOM   3443  C   LEU B1997      43.045 111.206  14.797  1.00  0.00           C  
ATOM   3444  O   LEU B1997      44.182 111.175  15.266  1.00  0.00           O  
ATOM   3445  CB  LEU B1997      41.690 109.145  14.431  1.00  0.00           C  
ATOM   3446  CG  LEU B1997      40.384 108.430  14.789  1.00  0.00           C  
ATOM   3447  CD1 LEU B1997      39.161 109.074  14.000  1.00  0.00           C  
ATOM   3448  CD2 LEU B1997      40.583 106.924  14.517  1.00  0.00           C  
ATOM   3449  N   SER B1998      42.704 111.995  13.782  1.00  0.00           N  
ATOM   3450  CA  SER B1998      43.683 112.892  13.179  1.00  0.00           C  
ATOM   3451  C   SER B1998      44.412 113.599  14.311  1.00  0.00           C  
ATOM   3452  O   SER B1998      45.633 113.759  14.278  1.00  0.00           O  
ATOM   3453  CB  SER B1998      42.991 113.922  12.283  1.00  0.00           C  
ATOM   3454  OG  SER B1998      42.058 114.700  13.014  1.00  0.00           O  
ATOM   3455  N   ASP B1999      43.641 113.993  15.320  1.00  0.00           N  
ATOM   3456  CA  ASP B1999      44.157 114.687  16.492  1.00  0.00           C  
ATOM   3457  C   ASP B1999      45.148 113.835  17.274  1.00  0.00           C  
ATOM   3458  O   ASP B1999      45.993 114.358  18.002  1.00  0.00           O  
ATOM   3459  CB  ASP B1999      42.997 115.104  17.398  1.00  0.00           C  
ATOM   3460  CG  ASP B1999      42.130 116.169  16.769  1.00  0.00           C  
ATOM   3461  OD1 ASP B1999      41.682 115.964  15.624  1.00  0.00           O  
ATOM   3462  OD2 ASP B1999      41.892 117.212  17.413  1.00  0.00           O  
ATOM   3463  N   ILE B2000      45.045 112.521  17.129  1.00  0.00           N  
ATOM   3464  CA  ILE B2000      45.957 111.630  17.822  1.00  0.00           C  
ATOM   3465  C   ILE B2000      46.969 111.060  16.828  1.00  0.00           C  
ATOM   3466  O   ILE B2000      47.751 110.170  17.165  1.00  0.00           O  
ATOM   3467  CB  ILE B2000      45.194 110.479  18.520  1.00  0.00           C  
ATOM   3468  CG1 ILE B2000      46.136 109.724  19.457  1.00  0.00           C  
ATOM   3469  CG2 ILE B2000      44.609 109.530  17.485  1.00  0.00           C  
ATOM   3470  CD1 ILE B2000      46.809 110.606  20.464  1.00  0.00           C  
ATOM   3471  N   ASN B2001      46.953 111.597  15.605  1.00  0.00           N  
ATOM   3472  CA  ASN B2001      47.863 111.164  14.542  1.00  0.00           C  
ATOM   3473  C   ASN B2001      47.666 109.680  14.290  1.00  0.00           C  
ATOM   3474  O   ASN B2001      48.485 108.853  14.683  1.00  0.00           O  
ATOM   3475  CB  ASN B2001      49.317 111.452  14.941  1.00  0.00           C  
ATOM   3476  CG  ASN B2001      50.322 110.922  13.933  1.00  0.00           C  
ATOM   3477  OD1 ASN B2001      50.174 111.118  12.729  1.00  0.00           O  
ATOM   3478  ND2 ASN B2001      51.361 110.258  14.428  1.00  0.00           N  
ATOM   3479  N   LEU B2002      46.569 109.354  13.622  1.00  0.00           N  
ATOM   3480  CA  LEU B2002      46.233 107.972  13.337  1.00  0.00           C  
ATOM   3481  C   LEU B2002      45.116 108.002  12.295  1.00  0.00           C  
ATOM   3482  O   LEU B2002      44.286 108.909  12.306  1.00  0.00           O  
ATOM   3483  CB  LEU B2002      45.747 107.313  14.631  1.00  0.00           C  
ATOM   3484  CG  LEU B2002      46.366 106.007  15.143  1.00  0.00           C  
ATOM   3485  CD1 LEU B2002      47.890 106.092  15.147  1.00  0.00           C  
ATOM   3486  CD2 LEU B2002      45.823 105.720  16.549  1.00  0.00           C  
ATOM   3487  N   TYR B2003      45.089 107.031  11.389  1.00  0.00           N  
ATOM   3488  CA  TYR B2003      44.040 107.012  10.376  1.00  0.00           C  
ATOM   3489  C   TYR B2003      43.537 105.618  10.040  1.00  0.00           C  
ATOM   3490  O   TYR B2003      44.053 104.613  10.536  1.00  0.00           O  
ATOM   3491  CB  TYR B2003      44.526 107.669   9.088  1.00  0.00           C  
ATOM   3492  CG  TYR B2003      45.557 106.852   8.338  1.00  0.00           C  
ATOM   3493  CD1 TYR B2003      46.780 106.529   8.923  1.00  0.00           C  
ATOM   3494  CD2 TYR B2003      45.313 106.409   7.037  1.00  0.00           C  
ATOM   3495  CE1 TYR B2003      47.736 105.784   8.235  1.00  0.00           C  
ATOM   3496  CE2 TYR B2003      46.265 105.662   6.340  1.00  0.00           C  
ATOM   3497  CZ  TYR B2003      47.471 105.355   6.947  1.00  0.00           C  
ATOM   3498  OH  TYR B2003      48.415 104.616   6.273  1.00  0.00           O  
ATOM   3499  N   ILE B2004      42.507 105.581   9.199  1.00  0.00           N  
ATOM   3500  CA  ILE B2004      41.914 104.335   8.733  1.00  0.00           C  
ATOM   3501  C   ILE B2004      41.511 104.575   7.283  1.00  0.00           C  
ATOM   3502  O   ILE B2004      40.910 105.598   6.960  1.00  0.00           O  
ATOM   3503  CB  ILE B2004      40.649 103.882   9.579  1.00  0.00           C  
ATOM   3504  CG1 ILE B2004      39.454 104.805   9.340  1.00  0.00           C  
ATOM   3505  CG2 ILE B2004      40.990 103.826  11.061  1.00  0.00           C  
ATOM   3506  CD1 ILE B2004      39.698 106.242   9.719  1.00  0.00           C  
ATOM   3507  N   HIS B2005      41.874 103.649   6.403  1.00  0.00           N  
ATOM   3508  CA  HIS B2005      41.535 103.788   4.993  1.00  0.00           C  
ATOM   3509  C   HIS B2005      40.091 104.265   4.866  1.00  0.00           C  
ATOM   3510  O   HIS B2005      39.201 103.787   5.570  1.00  0.00           O  
ATOM   3511  CB  HIS B2005      41.714 102.448   4.274  1.00  0.00           C  
ATOM   3512  CG  HIS B2005      41.384 102.491   2.813  1.00  0.00           C  
ATOM   3513  ND1 HIS B2005      41.320 101.356   2.033  1.00  0.00           N  
ATOM   3514  CD2 HIS B2005      41.101 103.529   1.991  1.00  0.00           C  
ATOM   3515  CE1 HIS B2005      41.011 101.694   0.793  1.00  0.00           C  
ATOM   3516  NE2 HIS B2005      40.873 103.007   0.741  1.00  0.00           N  
ATOM   3517  N   GLU B2006      39.866 105.216   3.969  1.00  0.00           N  
ATOM   3518  CA  GLU B2006      38.532 105.753   3.762  1.00  0.00           C  
ATOM   3519  C   GLU B2006      37.455 104.673   3.616  1.00  0.00           C  
ATOM   3520  O   GLU B2006      36.277 104.932   3.858  1.00  0.00           O  
ATOM   3521  CB  GLU B2006      38.524 106.683   2.540  1.00  0.00           C  
ATOM   3522  CG  GLU B2006      38.905 106.020   1.222  1.00  0.00           C  
ATOM   3523  CD  GLU B2006      39.085 107.023   0.088  1.00  0.00           C  
ATOM   3524  OE1 GLU B2006      40.011 107.858   0.171  1.00  0.00           O  
ATOM   3525  OE2 GLU B2006      38.301 106.976  -0.884  1.00  0.00           O  
ATOM   3526  N   ASN B2007      37.843 103.460   3.239  1.00  0.00           N  
ATOM   3527  CA  ASN B2007      36.853 102.400   3.086  1.00  0.00           C  
ATOM   3528  C   ASN B2007      36.425 101.730   4.386  1.00  0.00           C  
ATOM   3529  O   ASN B2007      35.262 101.362   4.543  1.00  0.00           O  
ATOM   3530  CB  ASN B2007      37.348 101.350   2.102  1.00  0.00           C  
ATOM   3531  CG  ASN B2007      37.465 101.894   0.706  1.00  0.00           C  
ATOM   3532  OD1 ASN B2007      38.233 102.823   0.459  1.00  0.00           O  
ATOM   3533  ND2 ASN B2007      36.699 101.327  -0.220  1.00  0.00           N  
ATOM   3534  N   VAL B2008      37.343 101.543   5.321  1.00  0.00           N  
ATOM   3535  CA  VAL B2008      36.919 100.937   6.566  1.00  0.00           C  
ATOM   3536  C   VAL B2008      36.008 101.959   7.225  1.00  0.00           C  
ATOM   3537  O   VAL B2008      35.141 101.612   8.032  1.00  0.00           O  
ATOM   3538  CB  VAL B2008      38.087 100.663   7.494  1.00  0.00           C  
ATOM   3539  CG1 VAL B2008      39.075  99.763   6.812  1.00  0.00           C  
ATOM   3540  CG2 VAL B2008      38.727 101.964   7.898  1.00  0.00           C  
ATOM   3541  N   ARG B2009      36.207 103.226   6.866  1.00  0.00           N  
ATOM   3542  CA  ARG B2009      35.404 104.300   7.428  1.00  0.00           C  
ATOM   3543  C   ARG B2009      33.964 104.193   6.944  1.00  0.00           C  
ATOM   3544  O   ARG B2009      33.039 104.132   7.754  1.00  0.00           O  
ATOM   3545  CB  ARG B2009      35.991 105.667   7.059  1.00  0.00           C  
ATOM   3546  CG  ARG B2009      35.412 106.824   7.883  1.00  0.00           C  
ATOM   3547  CD  ARG B2009      36.477 107.866   8.210  1.00  0.00           C  
ATOM   3548  NE  ARG B2009      36.506 108.210   9.633  1.00  0.00           N  
ATOM   3549  CZ  ARG B2009      37.561 108.741  10.252  1.00  0.00           C  
ATOM   3550  NH1 ARG B2009      37.512 109.026  11.553  1.00  0.00           N  
ATOM   3551  NH2 ARG B2009      38.675 108.985   9.568  1.00  0.00           N  
ATOM   3552  N   ARG B2010      33.768 104.167   5.629  1.00  0.00           N  
ATOM   3553  CA  ARG B2010      32.418 104.044   5.090  1.00  0.00           C  
ATOM   3554  C   ARG B2010      31.808 102.771   5.640  1.00  0.00           C  
ATOM   3555  O   ARG B2010      30.585 102.608   5.641  1.00  0.00           O  
ATOM   3556  CB  ARG B2010      32.430 103.983   3.560  1.00  0.00           C  
ATOM   3557  CG  ARG B2010      32.606 105.328   2.881  1.00  0.00           C  
ATOM   3558  CD  ARG B2010      32.482 105.206   1.376  1.00  0.00           C  
ATOM   3559  NE  ARG B2010      33.629 104.525   0.790  1.00  0.00           N  
ATOM   3560  CZ  ARG B2010      34.848 105.046   0.717  1.00  0.00           C  
ATOM   3561  NH1 ARG B2010      35.083 106.262   1.191  1.00  0.00           N  
ATOM   3562  NH2 ARG B2010      35.834 104.346   0.179  1.00  0.00           N  
ATOM   3563  N   TYR B2011      32.677 101.870   6.101  1.00  0.00           N  
ATOM   3564  CA  TYR B2011      32.253 100.599   6.677  1.00  0.00           C  
ATOM   3565  C   TYR B2011      31.669 100.842   8.058  1.00  0.00           C  
ATOM   3566  O   TYR B2011      30.471 100.674   8.264  1.00  0.00           O  
ATOM   3567  CB  TYR B2011      33.428  99.630   6.799  1.00  0.00           C  
ATOM   3568  CG  TYR B2011      33.070  98.373   7.558  1.00  0.00           C  
ATOM   3569  CD1 TYR B2011      32.235  97.406   7.002  1.00  0.00           C  
ATOM   3570  CD2 TYR B2011      33.524  98.175   8.856  1.00  0.00           C  
ATOM   3571  CE1 TYR B2011      31.858  96.273   7.729  1.00  0.00           C  
ATOM   3572  CE2 TYR B2011      33.154  97.048   9.591  1.00  0.00           C  
ATOM   3573  CZ  TYR B2011      32.323  96.106   9.024  1.00  0.00           C  
ATOM   3574  OH  TYR B2011      31.961  95.009   9.763  1.00  0.00           O  
ATOM   3575  N   ILE B2012      32.521 101.226   9.003  1.00  0.00           N  
ATOM   3576  CA  ILE B2012      32.060 101.510  10.355  1.00  0.00           C  
ATOM   3577  C   ILE B2012      30.667 102.143  10.321  1.00  0.00           C  
ATOM   3578  O   ILE B2012      29.764 101.713  11.036  1.00  0.00           O  
ATOM   3579  CB  ILE B2012      33.025 102.473  11.072  1.00  0.00           C  
ATOM   3580  CG1 ILE B2012      34.309 101.737  11.428  1.00  0.00           C  
ATOM   3581  CG2 ILE B2012      32.374 103.040  12.327  1.00  0.00           C  
ATOM   3582  CD1 ILE B2012      34.074 100.557  12.348  1.00  0.00           C  
ATOM   3583  N   LEU B2013      30.489 103.160   9.485  1.00  0.00           N  
ATOM   3584  CA  LEU B2013      29.197 103.821   9.384  1.00  0.00           C  
ATOM   3585  C   LEU B2013      28.136 102.874   8.864  1.00  0.00           C  
ATOM   3586  O   LEU B2013      27.088 102.727   9.482  1.00  0.00           O  
ATOM   3587  CB  LEU B2013      29.281 105.052   8.481  1.00  0.00           C  
ATOM   3588  CG  LEU B2013      29.820 106.319   9.154  1.00  0.00           C  
ATOM   3589  CD1 LEU B2013      31.239 106.084   9.663  1.00  0.00           C  
ATOM   3590  CD2 LEU B2013      29.788 107.471   8.162  1.00  0.00           C  
ATOM   3591  N   TRP B2014      28.398 102.233   7.731  1.00  0.00           N  
ATOM   3592  CA  TRP B2014      27.428 101.301   7.171  1.00  0.00           C  
ATOM   3593  C   TRP B2014      26.971 100.334   8.260  1.00  0.00           C  
ATOM   3594  O   TRP B2014      25.777 100.171   8.500  1.00  0.00           O  
ATOM   3595  CB  TRP B2014      28.034 100.530   5.996  1.00  0.00           C  
ATOM   3596  CG  TRP B2014      27.150  99.430   5.509  1.00  0.00           C  
ATOM   3597  CD1 TRP B2014      27.085  98.154   5.991  1.00  0.00           C  
ATOM   3598  CD2 TRP B2014      26.152  99.525   4.492  1.00  0.00           C  
ATOM   3599  NE1 TRP B2014      26.106  97.450   5.338  1.00  0.00           N  
ATOM   3600  CE2 TRP B2014      25.516  98.269   4.412  1.00  0.00           C  
ATOM   3601  CE3 TRP B2014      25.732 100.552   3.639  1.00  0.00           C  
ATOM   3602  CZ2 TRP B2014      24.478  98.010   3.510  1.00  0.00           C  
ATOM   3603  CZ3 TRP B2014      24.700 100.295   2.741  1.00  0.00           C  
ATOM   3604  CH2 TRP B2014      24.085  99.033   2.685  1.00  0.00           C  
ATOM   3605  N   LYS B2015      27.930  99.696   8.918  1.00  0.00           N  
ATOM   3606  CA  LYS B2015      27.628  98.771  10.002  1.00  0.00           C  
ATOM   3607  C   LYS B2015      27.293  99.604  11.237  1.00  0.00           C  
ATOM   3608  O   LYS B2015      27.557  99.205  12.371  1.00  0.00           O  
ATOM   3609  CB  LYS B2015      28.838  97.863  10.274  1.00  0.00           C  
ATOM   3610  CG  LYS B2015      28.878  96.598   9.418  1.00  0.00           C  
ATOM   3611  CD  LYS B2015      27.825  95.612   9.895  1.00  0.00           C  
ATOM   3612  CE  LYS B2015      27.578  94.507   8.897  1.00  0.00           C  
ATOM   3613  NZ  LYS B2015      26.531  93.566   9.381  1.00  0.00           N  
ATOM   3614  N   LYS B2016      26.714 100.772  10.987  1.00  0.00           N  
ATOM   3615  CA  LYS B2016      26.316 101.718  12.020  1.00  0.00           C  
ATOM   3616  C   LYS B2016      27.069 101.620  13.338  1.00  0.00           C  
ATOM   3617  O   LYS B2016      26.480 101.689  14.416  1.00  0.00           O  
ATOM   3618  CB  LYS B2016      24.805 101.621  12.250  1.00  0.00           C  
ATOM   3619  CG  LYS B2016      24.005 102.199  11.087  1.00  0.00           C  
ATOM   3620  CD  LYS B2016      22.507 102.150  11.317  1.00  0.00           C  
ATOM   3621  CE  LYS B2016      21.768 102.802  10.155  1.00  0.00           C  
ATOM   3622  NZ  LYS B2016      22.121 102.177   8.847  1.00  0.00           N  
ATOM   3623  N   GLY B2017      28.382 101.460  13.240  1.00  0.00           N  
ATOM   3624  CA  GLY B2017      29.215 101.384  14.426  1.00  0.00           C  
ATOM   3625  C   GLY B2017      29.670 102.803  14.677  1.00  0.00           C  
ATOM   3626  O   GLY B2017      29.251 103.700  13.946  1.00  0.00           O  
ATOM   3627  N   LYS B2018      30.523 103.025  15.673  1.00  0.00           N  
ATOM   3628  CA  LYS B2018      30.968 104.384  15.964  1.00  0.00           C  
ATOM   3629  C   LYS B2018      32.386 104.505  16.485  1.00  0.00           C  
ATOM   3630  O   LYS B2018      32.934 103.565  17.058  1.00  0.00           O  
ATOM   3631  CB  LYS B2018      30.005 105.045  16.953  1.00  0.00           C  
ATOM   3632  CG  LYS B2018      29.776 104.257  18.226  1.00  0.00           C  
ATOM   3633  CD  LYS B2018      28.568 104.793  18.977  1.00  0.00           C  
ATOM   3634  CE  LYS B2018      28.217 103.889  20.141  1.00  0.00           C  
ATOM   3635  NZ  LYS B2018      29.387 103.707  21.045  1.00  0.00           N  
ATOM   3636  N   ILE B2019      32.970 105.681  16.276  1.00  0.00           N  
ATOM   3637  CA  ILE B2019      34.331 105.956  16.709  1.00  0.00           C  
ATOM   3638  C   ILE B2019      34.315 107.016  17.800  1.00  0.00           C  
ATOM   3639  O   ILE B2019      33.900 108.150  17.568  1.00  0.00           O  
ATOM   3640  CB  ILE B2019      35.187 106.468  15.546  1.00  0.00           C  
ATOM   3641  CG1 ILE B2019      34.903 105.647  14.290  1.00  0.00           C  
ATOM   3642  CG2 ILE B2019      36.655 106.339  15.895  1.00  0.00           C  
ATOM   3643  CD1 ILE B2019      35.580 106.180  13.061  1.00  0.00           C  
ATOM   3644  N   ASP B2020      34.774 106.634  18.988  1.00  0.00           N  
ATOM   3645  CA  ASP B2020      34.808 107.527  20.136  1.00  0.00           C  
ATOM   3646  C   ASP B2020      36.245 107.764  20.591  1.00  0.00           C  
ATOM   3647  O   ASP B2020      36.678 107.270  21.637  1.00  0.00           O  
ATOM   3648  CB  ASP B2020      33.986 106.918  21.276  1.00  0.00           C  
ATOM   3649  CG  ASP B2020      33.948 107.796  22.510  1.00  0.00           C  
ATOM   3650  OD1 ASP B2020      35.025 108.156  23.028  1.00  0.00           O  
ATOM   3651  OD2 ASP B2020      32.834 108.115  22.970  1.00  0.00           O  
ATOM   3652  N   VAL B2032      36.996 108.510  19.791  1.00  0.00           N  
ATOM   3653  CA  VAL B2032      38.371 108.813  20.148  1.00  0.00           C  
ATOM   3654  C   VAL B2032      38.414 110.260  20.602  1.00  0.00           C  
ATOM   3655  O   VAL B2032      38.710 111.159  19.814  1.00  0.00           O  
ATOM   3656  CB  VAL B2032      39.323 108.626  18.959  1.00  0.00           C  
ATOM   3657  CG1 VAL B2032      40.754 108.878  19.401  1.00  0.00           C  
ATOM   3658  CG2 VAL B2032      39.183 107.224  18.400  1.00  0.00           C  
ATOM   3659  N   ARG B2033      38.089 110.473  21.874  1.00  0.00           N  
ATOM   3660  CA  ARG B2033      38.073 111.805  22.471  1.00  0.00           C  
ATOM   3661  C   ARG B2033      38.992 111.817  23.671  1.00  0.00           C  
ATOM   3662  O   ARG B2033      39.290 110.767  24.239  1.00  0.00           O  
ATOM   3663  CB  ARG B2033      36.660 112.179  22.929  1.00  0.00           C  
ATOM   3664  CG  ARG B2033      35.628 112.216  21.814  1.00  0.00           C  
ATOM   3665  CD  ARG B2033      34.249 112.562  22.345  1.00  0.00           C  
ATOM   3666  NE  ARG B2033      33.747 111.558  23.278  1.00  0.00           N  
ATOM   3667  CZ  ARG B2033      32.586 111.650  23.919  1.00  0.00           C  
ATOM   3668  NH1 ARG B2033      31.801 112.703  23.733  1.00  0.00           N  
ATOM   3669  NH2 ARG B2033      32.201 110.684  24.739  1.00  0.00           N  
ATOM   3670  N   GLY B2034      39.445 113.002  24.059  1.00  0.00           N  
ATOM   3671  CA  GLY B2034      40.316 113.083  25.213  1.00  0.00           C  
ATOM   3672  C   GLY B2034      41.203 114.306  25.331  1.00  0.00           C  
ATOM   3673  O   GLY B2034      41.686 114.843  24.333  1.00  0.00           O  
ATOM   3674  N   PRO B2035      41.423 114.774  26.569  1.00  0.00           N  
ATOM   3675  CA  PRO B2035      42.259 115.935  26.864  1.00  0.00           C  
ATOM   3676  C   PRO B2035      43.711 115.477  26.985  1.00  0.00           C  
ATOM   3677  O   PRO B2035      44.161 115.073  28.063  1.00  0.00           O  
ATOM   3678  CB  PRO B2035      41.694 116.419  28.188  1.00  0.00           C  
ATOM   3679  CG  PRO B2035      41.385 115.133  28.876  1.00  0.00           C  
ATOM   3680  CD  PRO B2035      40.710 114.331  27.781  1.00  0.00           C  
ATOM   3681  N   LEU B2036      44.433 115.524  25.869  1.00  0.00           N  
ATOM   3682  CA  LEU B2036      45.830 115.110  25.847  1.00  0.00           C  
ATOM   3683  C   LEU B2036      46.668 116.159  26.569  1.00  0.00           C  
ATOM   3684  O   LEU B2036      47.481 115.827  27.430  1.00  0.00           O  
ATOM   3685  CB  LEU B2036      46.320 114.964  24.404  1.00  0.00           C  
ATOM   3686  CG  LEU B2036      47.486 114.008  24.125  1.00  0.00           C  
ATOM   3687  CD1 LEU B2036      48.031 114.287  22.735  1.00  0.00           C  
ATOM   3688  CD2 LEU B2036      48.591 114.184  25.150  1.00  0.00           C  
ATOM   3689  N   PHE B2037      46.459 117.425  26.209  1.00  0.00           N  
ATOM   3690  CA  PHE B2037      47.183 118.541  26.815  1.00  0.00           C  
ATOM   3691  C   PHE B2037      48.661 118.220  26.990  1.00  0.00           C  
ATOM   3692  O   PHE B2037      49.133 118.014  28.109  1.00  0.00           O  
ATOM   3693  CB  PHE B2037      46.573 118.904  28.181  1.00  0.00           C  
ATOM   3694  CG  PHE B2037      45.206 119.552  28.103  1.00  0.00           C  
ATOM   3695  CD1 PHE B2037      44.467 119.776  29.264  1.00  0.00           C  
ATOM   3696  CD2 PHE B2037      44.661 119.942  26.881  1.00  0.00           C  
ATOM   3697  CE1 PHE B2037      43.205 120.378  29.209  1.00  0.00           C  
ATOM   3698  CE2 PHE B2037      43.401 120.544  26.815  1.00  0.00           C  
ATOM   3699  CZ  PHE B2037      42.674 120.761  27.982  1.00  0.00           C  
ATOM   3700  N   VAL B2038      49.382 118.162  25.876  1.00  0.00           N  
ATOM   3701  CA  VAL B2038      50.815 117.886  25.891  1.00  0.00           C  
ATOM   3702  C   VAL B2038      51.478 118.553  24.693  1.00  0.00           C  
ATOM   3703  O   VAL B2038      51.082 118.332  23.545  1.00  0.00           O  
ATOM   3704  CB  VAL B2038      51.115 116.363  25.859  1.00  0.00           C  
ATOM   3705  CG1 VAL B2038      52.579 116.120  25.524  1.00  0.00           C  
ATOM   3706  CG2 VAL B2038      50.802 115.745  27.211  1.00  0.00           C  
ATOM   3707  N   THR B2039      52.481 119.379  24.976  1.00  0.00           N  
ATOM   3708  CA  THR B2039      53.215 120.099  23.943  1.00  0.00           C  
ATOM   3709  C   THR B2039      54.695 119.737  23.984  1.00  0.00           C  
ATOM   3710  O   THR B2039      55.238 119.414  25.041  1.00  0.00           O  
ATOM   3711  CB  THR B2039      53.070 121.628  24.120  1.00  0.00           C  
ATOM   3712  OG1 THR B2039      51.691 121.998  23.995  1.00  0.00           O  
ATOM   3713  CG2 THR B2039      53.885 122.368  23.071  1.00  0.00           C  
ATOM   3714  N   VAL B2040      55.341 119.797  22.825  1.00  0.00           N  
ATOM   3715  CA  VAL B2040      56.755 119.471  22.720  1.00  0.00           C  
ATOM   3716  C   VAL B2040      57.509 120.494  21.876  1.00  0.00           C  
ATOM   3717  O   VAL B2040      57.163 120.733  20.717  1.00  0.00           O  
ATOM   3718  CB  VAL B2040      56.958 118.074  22.090  1.00  0.00           C  
ATOM   3719  CG1 VAL B2040      58.437 117.735  22.033  1.00  0.00           C  
ATOM   3720  CG2 VAL B2040      56.205 117.026  22.891  1.00  0.00           C  
ATOM   3721  N   LYS B2041      58.533 121.100  22.470  1.00  0.00           N  
ATOM   3722  CA  LYS B2041      59.362 122.078  21.776  1.00  0.00           C  
ATOM   3723  C   LYS B2041      60.709 121.417  21.545  1.00  0.00           C  
ATOM   3724  O   LYS B2041      61.187 120.658  22.392  1.00  0.00           O  
ATOM   3725  CB  LYS B2041      59.565 123.334  22.625  1.00  0.00           C  
ATOM   3726  CG  LYS B2041      58.295 124.068  23.018  1.00  0.00           C  
ATOM   3727  CD  LYS B2041      58.632 125.268  23.894  1.00  0.00           C  
ATOM   3728  CE  LYS B2041      57.387 125.969  24.412  1.00  0.00           C  
ATOM   3729  NZ  LYS B2041      57.735 127.082  25.344  1.00  0.00           N  
ATOM   3730  N   ALA B2042      61.314 121.701  20.398  1.00  0.00           N  
ATOM   3731  CA  ALA B2042      62.611 121.133  20.060  1.00  0.00           C  
ATOM   3732  C   ALA B2042      63.454 122.189  19.364  1.00  0.00           C  
ATOM   3733  O   ALA B2042      62.940 122.973  18.564  1.00  0.00           O  
ATOM   3734  CB  ALA B2042      62.431 119.927  19.158  1.00  0.00           C  
ATOM   3735  N   GLU B2043      64.749 122.206  19.666  1.00  0.00           N  
ATOM   3736  CA  GLU B2043      65.655 123.182  19.073  1.00  0.00           C  
ATOM   3737  C   GLU B2043      66.836 122.534  18.360  1.00  0.00           C  
ATOM   3738  O   GLU B2043      67.591 121.765  18.954  1.00  0.00           O  
ATOM   3739  CB  GLU B2043      66.169 124.136  20.154  1.00  0.00           C  
ATOM   3740  CG  GLU B2043      65.077 124.965  20.816  1.00  0.00           C  
ATOM   3741  CD  GLU B2043      65.581 125.757  22.008  1.00  0.00           C  
ATOM   3742  OE1 GLU B2043      66.003 125.131  23.005  1.00  0.00           O  
ATOM   3743  OE2 GLU B2043      65.556 127.004  21.948  1.00  0.00           O  
ATOM   3744  N   ILE B2044      66.982 122.850  17.078  1.00  0.00           N  
ATOM   3745  CA  ILE B2044      68.075 122.323  16.268  1.00  0.00           C  
ATOM   3746  C   ILE B2044      68.888 123.494  15.731  1.00  0.00           C  
ATOM   3747  O   ILE B2044      68.356 124.371  15.052  1.00  0.00           O  
ATOM   3748  CB  ILE B2044      67.556 121.480  15.074  1.00  0.00           C  
ATOM   3749  CG1 ILE B2044      66.640 122.319  14.173  1.00  0.00           C  
ATOM   3750  CG2 ILE B2044      66.818 120.260  15.588  1.00  0.00           C  
ATOM   3751  CD1 ILE B2044      65.291 122.684  14.786  1.00  0.00           C  
ATOM   3752  N   GLU B2045      70.179 123.511  16.041  1.00  0.00           N  
ATOM   3753  CA  GLU B2045      71.046 124.597  15.599  1.00  0.00           C  
ATOM   3754  C   GLU B2045      72.408 124.084  15.145  1.00  0.00           C  
ATOM   3755  O   GLU B2045      72.780 124.353  13.984  1.00  0.00           O  
ATOM   3756  CB  GLU B2045      71.213 125.610  16.737  1.00  0.00           C  
ATOM   3757  CG  GLU B2045      69.887 126.150  17.265  1.00  0.00           C  
ATOM   3758  CD  GLU B2045      70.041 126.971  18.530  1.00  0.00           C  
ATOM   3759  OE1 GLU B2045      70.551 126.428  19.533  1.00  0.00           O  
ATOM   3760  OE2 GLU B2045      69.646 128.157  18.524  1.00  0.00           O  
ATOM   3761  OXT GLU B2045      73.088 123.420  15.956  1.00  0.00           O  
TER
HETATM 3762  N   SEP A1002      12.293  64.998  -7.240  1.00  0.00           N  
HETATM 3763  CA  SEP A1002      12.086  66.060  -6.243  1.00  0.00           C  
HETATM 3764  CB  SEP A1002      13.421  66.724  -5.895  1.00  0.00           C  
HETATM 3765  OG  SEP A1002      14.094  67.245  -7.045  1.00  0.00           O  
HETATM 3766  C   SEP A1002      11.091  67.093  -6.775  1.00  0.00           C  
HETATM 3767  O   SEP A1002      10.558  66.859  -7.881  1.00  0.00           O  
HETATM 3768  OXT SEP A1002      10.872  68.094  -6.058  1.00  0.00           O  
HETATM 3769  P   SEP A1002      14.984  66.287  -7.985  1.00  0.00           P  
HETATM 3770  O1P SEP A1002      14.924  64.818  -7.328  1.00  0.00           O  
HETATM 3771  O2P SEP A1002      14.221  66.178  -9.399  1.00  0.00           O  
HETATM 3772  O3P SEP A1002      16.376  66.759  -8.148  1.00  0.00           O  
TER
END
